# Supplementary material for: Surrogate Biomarker Prediction from Whole-Slide Images for Evaluating Overall Survival in Lung Adenocarcinoma
Source: Diagnostics (Basel). 2024 Feb 20;14(5):462. doi: 10.3390/diagnostics14050462 (PMC10930763; doi:10.3390/diagnostics14050462)
Supplement: Supplementary file 1 [file diagnostics-14-00462-s001.zip]

Archive with 317 entries (279 files):
- Supplementary_File_S5_TCGA_LUAD_crossfolds/
- Supplementary_File_S5_TCGA_LUAD_crossfolds/crossfolds_ADGRF5.csv
- Supplementary_File_S5_TCGA_LUAD_crossfolds/crossfolds_ADRB2.csv
- Supplementary_File_S5_TCGA_LUAD_crossfolds/crossfolds_AHSG.csv
- Supplementary_File_S5_TCGA_LUAD_crossfolds/crossfolds_ANGPTL4.csv
- Supplementary_File_S5_TCGA_LUAD_crossfolds/crossfolds_ANLN.csv
- Supplementary_File_S5_TCGA_LUAD_crossfolds/crossfolds_ANOS1.csv
- Supplementary_File_S5_TCGA_LUAD_crossfolds/crossfolds_ARHGAP11A.csv
- Supplementary_File_S5_TCGA_LUAD_crossfolds/crossfolds_ARHGAP25.csv
- Supplementary_File_S5_TCGA_LUAD_crossfolds/crossfolds_ARHGEF6.csv
- Supplementary_File_S5_TCGA_LUAD_crossfolds/crossfolds_ARRB1.csv
- Supplementary_File_S5_TCGA_LUAD_crossfolds/crossfolds_ASPA.csv
- Supplementary_File_S5_TCGA_LUAD_crossfolds/crossfolds_ATAD2.csv
- Supplementary_File_S5_TCGA_LUAD_crossfolds/crossfolds_AURKA.csv
- Supplementary_File_S5_TCGA_LUAD_crossfolds/crossfolds_BEX4.csv
- Supplementary_File_S5_TCGA_LUAD_crossfolds/crossfolds_BEX5.csv
- Supplementary_File_S5_TCGA_LUAD_crossfolds/crossfolds_BIRC5.csv
- Supplementary_File_S5_TCGA_LUAD_crossfolds/crossfolds_BMP5.csv
- Supplementary_File_S5_TCGA_LUAD_crossfolds/crossfolds_BTG2.csv
- Supplementary_File_S5_TCGA_LUAD_crossfolds/crossfolds_C11orf16.csv
- Supplementary_File_S5_TCGA_LUAD_crossfolds/crossfolds_C11orf21.csv
- Supplementary_File_S5_TCGA_LUAD_crossfolds/crossfolds_C16orf89.csv
- Supplementary_File_S5_TCGA_LUAD_crossfolds/crossfolds_C1QTNF6.csv
- Supplementary_File_S5_TCGA_LUAD_crossfolds/crossfolds_C1QTNF7.csv
- Supplementary_File_S5_TCGA_LUAD_crossfolds/crossfolds_CACNA2D2.csv
- Supplementary_File_S5_TCGA_LUAD_crossfolds/crossfolds_CACNB4.csv
- Supplementary_File_S5_TCGA_LUAD_crossfolds/crossfolds_CBFA2T3.csv
- Supplementary_File_S5_TCGA_LUAD_crossfolds/crossfolds_CCNA2.csv
- Supplementary_File_S5_TCGA_LUAD_crossfolds/crossfolds_CCNB1.csv
- Supplementary_File_S5_TCGA_LUAD_crossfolds/crossfolds_CCNB2.csv
- Supplementary_File_S5_TCGA_LUAD_crossfolds/crossfolds_CD79A.csv
- Supplementary_File_S5_TCGA_LUAD_crossfolds/crossfolds_CDC20.csv
- Supplementary_File_S5_TCGA_LUAD_crossfolds/crossfolds_CDC25A.csv
- Supplementary_File_S5_TCGA_LUAD_crossfolds/crossfolds_CDCA2.csv
- Supplementary_File_S5_TCGA_LUAD_crossfolds/crossfolds_CDCA3.csv
- Supplementary_File_S5_TCGA_LUAD_crossfolds/crossfolds_CDCA4.csv
- Supplementary_File_S5_TCGA_LUAD_crossfolds/crossfolds_CDCA5.csv
- Supplementary_File_S5_TCGA_LUAD_crossfolds/crossfolds_CDCA8.csv
- Supplementary_File_S5_TCGA_LUAD_crossfolds/crossfolds_CDKL2.csv
- Supplementary_File_S5_TCGA_LUAD_crossfolds/crossfolds_CEACAM21.csv
- Supplementary_File_S5_TCGA_LUAD_crossfolds/crossfolds_CENPA.csv
- Supplementary_File_S5_TCGA_LUAD_crossfolds/crossfolds_CENPH.csv
- Supplementary_File_S5_TCGA_LUAD_crossfolds/crossfolds_CENPM.csv
- Supplementary_File_S5_TCGA_LUAD_crossfolds/crossfolds_CENPU.csv
- Supplementary_File_S5_TCGA_LUAD_crossfolds/crossfolds_CEP55.csv
- Supplementary_File_S5_TCGA_LUAD_crossfolds/crossfolds_CGNL1.csv
- Supplementary_File_S5_TCGA_LUAD_crossfolds/crossfolds_CHAF1B.csv
- Supplementary_File_S5_TCGA_LUAD_crossfolds/crossfolds_CHIA.csv
- Supplementary_File_S5_TCGA_LUAD_crossfolds/crossfolds_CKAP2L.csv
- Supplementary_File_S5_TCGA_LUAD_crossfolds/crossfolds_CKS1B.csv
- Supplementary_File_S5_TCGA_LUAD_crossfolds/crossfolds_CNGA3.csv
- Supplementary_File_S5_TCGA_LUAD_crossfolds/crossfolds_CREG2.csv
- Supplementary_File_S5_TCGA_LUAD_crossfolds/crossfolds_CRHBP.csv
- Supplementary_File_S5_TCGA_LUAD_crossfolds/crossfolds_CRTAC1.csv
- Supplementary_File_S5_TCGA_LUAD_crossfolds/crossfolds_CYP17A1.csv
- Supplementary_File_S5_TCGA_LUAD_crossfolds/crossfolds_CYP1A2.csv
- Supplementary_File_S5_TCGA_LUAD_crossfolds/crossfolds_DEPDC1B.csv
- Supplementary_File_S5_TCGA_LUAD_crossfolds/crossfolds_DEPDC1.csv
- Supplementary_File_S5_TCGA_LUAD_crossfolds/crossfolds_DLGAP5.csv
- Supplementary_File_S5_TCGA_LUAD_crossfolds/crossfolds_DNASE1L3.csv
- Supplementary_File_S5_TCGA_LUAD_crossfolds/crossfolds_DPYSL2.csv
- Supplementary_File_S5_TCGA_LUAD_crossfolds/crossfolds_DTL.csv
- Supplementary_File_S5_TCGA_LUAD_crossfolds/crossfolds_DTYMK.csv
- Supplementary_File_S5_TCGA_LUAD_crossfolds/crossfolds_ECT2.csv
- Supplementary_File_S5_TCGA_LUAD_crossfolds/crossfolds_ELF5.csv
- Supplementary_File_S5_TCGA_LUAD_crossfolds/crossfolds_ENO1.csv
- Supplementary_File_S5_TCGA_LUAD_crossfolds/crossfolds_EPGN.csv
- Supplementary_File_S5_TCGA_LUAD_crossfolds/crossfolds_ERO1A.csv
- Supplementary_File_S5_TCGA_LUAD_crossfolds/crossfolds_ESYT3.csv
- Supplementary_File_S5_TCGA_LUAD_crossfolds/crossfolds_EXO1.csv
- Supplementary_File_S5_TCGA_LUAD_crossfolds/crossfolds_F2.csv
- Supplementary_File_S5_TCGA_LUAD_crossfolds/crossfolds_FAM131C.csv
- Supplementary_File_S5_TCGA_LUAD_crossfolds/crossfolds_FAM72B.csv
- Supplementary_File_S5_TCGA_LUAD_crossfolds/crossfolds_FAM72D.csv
- Supplementary_File_S5_TCGA_LUAD_crossfolds/crossfolds_FAM83D.csv
- Supplementary_File_S5_TCGA_LUAD_crossfolds/crossfolds_FBXO16.csv
- Supplementary_File_S5_TCGA_LUAD_crossfolds/crossfolds_FCRL2.csv
- Supplementary_File_S5_TCGA_LUAD_crossfolds/crossfolds_FCRLA.csv
- Supplementary_File_S5_TCGA_LUAD_crossfolds/crossfolds_FETUB.csv
- Supplementary_File_S5_TCGA_LUAD_crossfolds/crossfolds_FMO2.csv
- Supplementary_File_S5_TCGA_LUAD_crossfolds/crossfolds_FMO3.csv
- Supplementary_File_S5_TCGA_LUAD_crossfolds/crossfolds_FOXM1.csv
- Supplementary_File_S5_TCGA_LUAD_crossfolds/crossfolds_FRMPD2.csv
- Supplementary_File_S5_TCGA_LUAD_crossfolds/crossfolds_FSTL3.csv
- Supplementary_File_S5_TCGA_LUAD_crossfolds/crossfolds_GAPDH.csv
- Supplementary_File_S5_TCGA_LUAD_crossfolds/crossfolds_GGT6.csv
- Supplementary_File_S5_TCGA_LUAD_crossfolds/crossfolds_GIMAP1.csv
- Supplementary_File_S5_TCGA_LUAD_crossfolds/crossfolds_GIMAP8.csv
- Supplementary_File_S5_TCGA_LUAD_crossfolds/crossfolds_GJB2.csv
- Supplementary_File_S5_TCGA_LUAD_crossfolds/crossfolds_GJB3.csv
- Supplementary_File_S5_TCGA_LUAD_crossfolds/crossfolds_GNG7.csv
- Supplementary_File_S5_TCGA_LUAD_crossfolds/crossfolds_GNMT.csv
- Supplementary_File_S5_TCGA_LUAD_crossfolds/crossfolds_GPR37.csv
- Supplementary_File_S5_TCGA_LUAD_crossfolds/crossfolds_GPRASP1.csv
- Supplementary_File_S5_TCGA_LUAD_crossfolds/crossfolds_GTSE1.csv
- Supplementary_File_S5_TCGA_LUAD_crossfolds/crossfolds_HABP2.csv
- Supplementary_File_S5_TCGA_LUAD_crossfolds/crossfolds_HGF.csv
- Supplementary_File_S5_TCGA_LUAD_crossfolds/crossfolds_HHATL.csv
- Supplementary_File_S5_TCGA_LUAD_crossfolds/crossfolds_HJURP.csv
- Supplementary_File_S5_TCGA_LUAD_crossfolds/crossfolds_HLA-DQA1.csv
- Supplementary_File_S5_TCGA_LUAD_crossfolds/crossfolds_HLA-DRB5.csv
- Supplementary_File_S5_TCGA_LUAD_crossfolds/crossfolds_HLF.csv
- Supplementary_File_S5_TCGA_LUAD_crossfolds/crossfolds_HMMR.csv
- Supplementary_File_S5_TCGA_LUAD_crossfolds/crossfolds_HPGDS.csv
- Supplementary_File_S5_TCGA_LUAD_crossfolds/crossfolds_HROB.csv
- Supplementary_File_S5_TCGA_LUAD_crossfolds/crossfolds_HSPD1.csv
- Supplementary_File_S5_TCGA_LUAD_crossfolds/crossfolds_HVCN1.csv
- Supplementary_File_S5_TCGA_LUAD_crossfolds/crossfolds_IER5L.csv
- Supplementary_File_S5_TCGA_LUAD_crossfolds/crossfolds_IGF2BP1.csv
- Supplementary_File_S5_TCGA_LUAD_crossfolds/crossfolds_IGFALS.csv
- Supplementary_File_S5_TCGA_LUAD_crossfolds/crossfolds_IL7R.csv
- Supplementary_File_S5_TCGA_LUAD_crossfolds/crossfolds_INMT.csv
- Supplementary_File_S5_TCGA_LUAD_crossfolds/crossfolds_KCNK17.csv
- Supplementary_File_S5_TCGA_LUAD_crossfolds/crossfolds_KCNV1.csv
- Supplementary_File_S5_TCGA_LUAD_crossfolds/crossfolds_KIF11.csv
- Supplementary_File_S5_TCGA_LUAD_crossfolds/crossfolds_KIF18A.csv
- Supplementary_File_S5_TCGA_LUAD_crossfolds/crossfolds_KIF20A.csv
- Supplementary_File_S5_TCGA_LUAD_crossfolds/crossfolds_KIF4A.csv
- Supplementary_File_S5_TCGA_LUAD_crossfolds/crossfolds_KLF10.csv
- Supplementary_File_S5_TCGA_LUAD_crossfolds/crossfolds_KLHL6.csv
- Supplementary_File_S5_TCGA_LUAD_crossfolds/crossfolds_KLK11.csv
- Supplementary_File_S5_TCGA_LUAD_crossfolds/crossfolds_KPNA2.csv
- Supplementary_File_S5_TCGA_LUAD_crossfolds/crossfolds_KRT6A.csv
- Supplementary_File_S5_TCGA_LUAD_crossfolds/crossfolds_KRT6C.csv
- Supplementary_File_S5_TCGA_LUAD_crossfolds/crossfolds_LIFR.csv
- Supplementary_File_S5_TCGA_LUAD_crossfolds/crossfolds_LMNB1.csv
- Supplementary_File_S5_TCGA_LUAD_crossfolds/crossfolds_LMOD3.csv
- Supplementary_File_S5_TCGA_LUAD_crossfolds/crossfolds_LOXL2.csv
- Supplementary_File_S5_TCGA_LUAD_crossfolds/crossfolds_LY6K.csv
- Supplementary_File_S5_TCGA_LUAD_crossfolds/crossfolds_LYPD3.csv
- Supplementary_File_S5_TCGA_LUAD_crossfolds/crossfolds_MAD2L1.csv
- Supplementary_File_S5_TCGA_LUAD_crossfolds/crossfolds_MAL.csv
- Supplementary_File_S5_TCGA_LUAD_crossfolds/crossfolds_MCM6.csv
- Supplementary_File_S5_TCGA_LUAD_crossfolds/crossfolds_MELK.csv
- Supplementary_File_S5_TCGA_LUAD_crossfolds/crossfolds_METTL7A.csv
- Supplementary_File_S5_TCGA_LUAD_crossfolds/crossfolds_MIS18A.csv
- Supplementary_File_S5_TCGA_LUAD_crossfolds/crossfolds_MKI67.csv
- Supplementary_File_S5_TCGA_LUAD_crossfolds/crossfolds_MTURN.csv
- Supplementary_File_S5_TCGA_LUAD_crossfolds/crossfolds_MZT2A.csv
- Supplementary_File_S5_TCGA_LUAD_crossfolds/crossfolds_NCAPG.csv
- Supplementary_File_S5_TCGA_LUAD_crossfolds/crossfolds_NCAPH.csv
- Supplementary_File_S5_TCGA_LUAD_crossfolds/crossfolds_NDC80.csv
- Supplementary_File_S5_TCGA_LUAD_crossfolds/crossfolds_NDNF.csv
- Supplementary_File_S5_TCGA_LUAD_crossfolds/crossfolds_NEK2.csv
- Supplementary_File_S5_TCGA_LUAD_crossfolds/crossfolds_NGEF.csv
- Supplementary_File_S5_TCGA_LUAD_crossfolds/crossfolds_NR0B2.csv
- Supplementary_File_S5_TCGA_LUAD_crossfolds/crossfolds_NRXN3.csv
- Supplementary_File_S5_TCGA_LUAD_crossfolds/crossfolds_NUPR1.csv
- Supplementary_File_S5_TCGA_LUAD_crossfolds/crossfolds_NXPH1.csv
- Supplementary_File_S5_TCGA_LUAD_crossfolds/crossfolds_OIP5.csv
- Supplementary_File_S5_TCGA_LUAD_crossfolds/crossfolds_P2RX1.csv
- Supplementary_File_S5_TCGA_LUAD_crossfolds/crossfolds_P2RY13.csv
- Supplementary_File_S5_TCGA_LUAD_crossfolds/crossfolds_PAQR4.csv
- Supplementary_File_S5_TCGA_LUAD_crossfolds/crossfolds_PAX5.csv
- Supplementary_File_S5_TCGA_LUAD_crossfolds/crossfolds_PBK.csv
- Supplementary_File_S5_TCGA_LUAD_crossfolds/crossfolds_PCLAF.csv
- Supplementary_File_S5_TCGA_LUAD_crossfolds/crossfolds_PIMREG.csv
- Supplementary_File_S5_TCGA_LUAD_crossfolds/crossfolds_PINLYP.csv
- Supplementary_File_S5_TCGA_LUAD_crossfolds/crossfolds_PKHD1L1.csv
- Supplementary_File_S5_TCGA_LUAD_crossfolds/crossfolds_PKMYT1.csv
- Supplementary_File_S5_TCGA_LUAD_crossfolds/crossfolds_PLA2G3.csv
- Supplementary_File_S5_TCGA_LUAD_crossfolds/crossfolds_PLCD3.csv
- Supplementary_File_S5_TCGA_LUAD_crossfolds/crossfolds_PLEK2.csv
- Supplementary_File_S5_TCGA_LUAD_crossfolds/crossfolds_PLK4.csv
- Supplementary_File_S5_TCGA_LUAD_crossfolds/crossfolds_PLPPR1.csv
- Supplementary_File_S5_TCGA_LUAD_crossfolds/crossfolds_PRCD.csv
- Supplementary_File_S5_TCGA_LUAD_crossfolds/crossfolds_PRDM16.csv
- Supplementary_File_S5_TCGA_LUAD_crossfolds/crossfolds_PRICKLE2.csv
- Supplementary_File_S5_TCGA_LUAD_crossfolds/crossfolds_PRKCB.csv
- Supplementary_File_S5_TCGA_LUAD_crossfolds/crossfolds_PRMT8.csv
- Supplementary_File_S5_TCGA_LUAD_crossfolds/crossfolds_PRR11.csv
- Supplementary_File_S5_TCGA_LUAD_crossfolds/crossfolds_PTGDR2.csv
- Supplementary_File_S5_TCGA_LUAD_crossfolds/crossfolds_PTPRQ.csv
- Supplementary_File_S5_TCGA_LUAD_crossfolds/crossfolds_PTTG1.csv
- Supplementary_File_S5_TCGA_LUAD_crossfolds/crossfolds_PXMP4.csv
- Supplementary_File_S5_TCGA_LUAD_crossfolds/crossfolds_RAB44.csv
- Supplementary_File_S5_TCGA_LUAD_crossfolds/crossfolds_RAD51.csv
- Supplementary_File_S5_TCGA_LUAD_crossfolds/crossfolds_RAET1L.csv
- Supplementary_File_S5_TCGA_LUAD_crossfolds/crossfolds_RGS7BP.csv
- Supplementary_File_S5_TCGA_LUAD_crossfolds/crossfolds_RHCG.csv
- Supplementary_File_S5_TCGA_LUAD_crossfolds/crossfolds_RHOV.csv
- Supplementary_File_S5_TCGA_LUAD_crossfolds/crossfolds_RIPOR2.csv
- Supplementary_File_S5_TCGA_LUAD_crossfolds/crossfolds_RNF103-CHMP3.csv
- Supplementary_File_S5_TCGA_LUAD_crossfolds/crossfolds_RRM2.csv
- Supplementary_File_S5_TCGA_LUAD_crossfolds/crossfolds_RXFP1.csv
- Supplementary_File_S5_TCGA_LUAD_crossfolds/crossfolds_SAPCD2.csv
- Supplementary_File_S5_TCGA_LUAD_crossfolds/crossfolds_SCN2B.csv
- Supplementary_File_S5_TCGA_LUAD_crossfolds/crossfolds_SCNN1B.csv
- Supplementary_File_S5_TCGA_LUAD_crossfolds/crossfolds_SFTPB.csv
- Supplementary_File_S5_TCGA_LUAD_crossfolds/crossfolds_SGO1.csv
- Supplementary_File_S5_TCGA_LUAD_crossfolds/crossfolds_SGO2.csv
- Supplementary_File_S5_TCGA_LUAD_crossfolds/crossfolds_SH3BP5.csv
- Supplementary_File_S5_TCGA_LUAD_crossfolds/crossfolds_SHC3.csv
- Supplementary_File_S5_TCGA_LUAD_crossfolds/crossfolds_SHCBP1.csv
- Supplementary_File_S5_TCGA_LUAD_crossfolds/crossfolds_SHISA2.csv
- Supplementary_File_S5_TCGA_LUAD_crossfolds/crossfolds_SKA1.csv
- Supplementary_File_S5_TCGA_LUAD_crossfolds/crossfolds_SKA3.csv
- Supplementary_File_S5_TCGA_LUAD_crossfolds/crossfolds_SLC15A2.csv
- Supplementary_File_S5_TCGA_LUAD_crossfolds/crossfolds_SLC2A1.csv
- Supplementary_File_S5_TCGA_LUAD_crossfolds/crossfolds_SLC34A2.csv
- Supplementary_File_S5_TCGA_LUAD_crossfolds/crossfolds_SLC46A2.csv
- Supplementary_File_S5_TCGA_LUAD_crossfolds/crossfolds_SLC47A1.csv
- Supplementary_File_S5_TCGA_LUAD_crossfolds/crossfolds_SNTG2.csv
- Supplementary_File_S5_TCGA_LUAD_crossfolds/crossfolds_SNX22.csv
- Supplementary_File_S5_TCGA_LUAD_crossfolds/crossfolds_SNX30.csv
- Supplementary_File_S5_TCGA_LUAD_crossfolds/crossfolds_SPAG5.csv
- Supplementary_File_S5_TCGA_LUAD_crossfolds/crossfolds_SPC25.csv
- Supplementary_File_S5_TCGA_LUAD_crossfolds/crossfolds_STK32A.csv
- Supplementary_File_S5_TCGA_LUAD_crossfolds/crossfolds_STYK1.csv
- Supplementary_File_S5_TCGA_LUAD_crossfolds/crossfolds_TFAP2A.csv
- Supplementary_File_S5_TCGA_LUAD_crossfolds/crossfolds_THSD1.csv
- Supplementary_File_S5_TCGA_LUAD_crossfolds/crossfolds_TICRR.csv
- Supplementary_File_S5_TCGA_LUAD_crossfolds/crossfolds_TK1.csv
- Supplementary_File_S5_TCGA_LUAD_crossfolds/crossfolds_TM6SF1.csv
- Supplementary_File_S5_TCGA_LUAD_crossfolds/crossfolds_TMEM125.csv
- Supplementary_File_S5_TCGA_LUAD_crossfolds/crossfolds_TMEM170B.csv
- Supplementary_File_S5_TCGA_LUAD_crossfolds/crossfolds_TMEM213.csv
- Supplementary_File_S5_TCGA_LUAD_crossfolds/crossfolds_TMEM35A.csv
- Supplementary_File_S5_TCGA_LUAD_crossfolds/crossfolds_TOGARAM2.csv
- Supplementary_File_S5_TCGA_LUAD_crossfolds/crossfolds_TPX2.csv
- Supplementary_File_S5_TCGA_LUAD_crossfolds/crossfolds_TRIM2.csv
- Supplementary_File_S5_TCGA_LUAD_crossfolds/crossfolds_TROAP.csv
- Supplementary_File_S5_TCGA_LUAD_crossfolds/crossfolds_TSPAN32.csv
- Supplementary_File_S5_TCGA_LUAD_crossfolds/crossfolds_TTC16.csv
- Supplementary_File_S5_TCGA_LUAD_crossfolds/crossfolds_TYMS.csv
- Supplementary_File_S5_TCGA_LUAD_crossfolds/crossfolds_UBE2C.csv
- Supplementary_File_S5_TCGA_LUAD_crossfolds/crossfolds_UBE2S.csv
- Supplementary_File_S5_TCGA_LUAD_crossfolds/crossfolds_UNC45B.csv
- Supplementary_File_S5_TCGA_LUAD_crossfolds/crossfolds_VEGFD.csv
- Supplementary_File_S5_TCGA_LUAD_crossfolds/crossfolds_VIPR1.csv
- Supplementary_File_S5_TCGA_LUAD_crossfolds/crossfolds_VSIG2.csv
- Supplementary_File_S5_TCGA_LUAD_crossfolds/crossfolds_WDHD1.csv
- Supplementary_File_S5_TCGA_LUAD_crossfolds/crossfolds_ZNF540.csv
- Supplementary_File_S5_TCGA_LUAD_crossfolds/crossfolds_ZWINT.csv
- Supplementary_File_S5_TCGA_LUAD_crossfolds/crossfolds_ABCA3.csv
- Supplementary_File_S5_TCGA_LUAD_crossfolds/crossfolds_ABCC2.csv
- Supplementary_File_S5_TCGA_LUAD_crossfolds/crossfolds_ACSM5.csv
- Supplementary_File_S5_TCGA_LUAD_crossfolds/crossfolds_ACSS3.csv
- Supplementary_File_S5_TCGA_LUAD_crossfolds/crossfolds_ADGRD1.csv
- Supplementary_File_S5_TCGA_LUAD_crossfolds/crossfolds_ADGRE3.csv
- Supplementary_File_S6_TCGA_LUAD_best_fold_models/
- Supplementary_File_S6_TCGA_LUAD_best_fold_models/ANLN/
- Supplementary_File_S6_TCGA_LUAD_best_fold_models/ANLN/ANLN_fold-2_export.pkl
- Supplementary_File_S6_TCGA_LUAD_best_fold_models/ATAD2/
- Supplementary_File_S6_TCGA_LUAD_best_fold_models/ATAD2/ATAD2_fold-2_export.pkl
- Supplementary_File_S6_TCGA_LUAD_best_fold_models/BIRC5/
- Supplementary_File_S6_TCGA_LUAD_best_fold_models/BIRC5/BIRC5_fold-0_export.pkl
- Supplementary_File_S6_TCGA_LUAD_best_fold_models/CCNA2/
- Supplementary_File_S6_TCGA_LUAD_best_fold_models/CCNA2/CCNA2_fold-1_export.pkl
- Supplementary_File_S6_TCGA_LUAD_best_fold_models/CCNB1/
- Supplementary_File_S6_TCGA_LUAD_best_fold_models/CCNB1/CCNB1_fold-4_export.pkl
- Supplementary_File_S6_TCGA_LUAD_best_fold_models/CCNB2/
- Supplementary_File_S6_TCGA_LUAD_best_fold_models/CCNB2/CCNB2_fold-1_export.pkl
- Supplementary_File_S6_TCGA_LUAD_best_fold_models/CDCA3/
- Supplementary_File_S6_TCGA_LUAD_best_fold_models/CDCA3/CDCA3_fold-4_export.pkl
- Supplementary_File_S6_TCGA_LUAD_best_fold_models/CDCA5/
- Supplementary_File_S6_TCGA_LUAD_best_fold_models/CDCA5/CDCA5_fold-1_export.pkl
- Supplementary_File_S6_TCGA_LUAD_best_fold_models/CDKL2/
- Supplementary_File_S6_TCGA_LUAD_best_fold_models/CDKL2/CDKL2_fold-4_export.pkl
- Supplementary_File_S6_TCGA_LUAD_best_fold_models/CHIA/
- Supplementary_File_S6_TCGA_LUAD_best_fold_models/CHIA/CHIA_fold-0_export.pkl
- Supplementary_File_S6_TCGA_LUAD_best_fold_models/DEPDC1/
- Supplementary_File_S6_TCGA_LUAD_best_fold_models/DEPDC1/DEPDC1_fold-0_export.pkl
- Supplementary_File_S6_TCGA_LUAD_best_fold_models/DEPDC1B/
- Supplementary_File_S6_TCGA_LUAD_best_fold_models/DEPDC1B/DEPDC1B_fold-3_export.pkl
- Supplementary_File_S6_TCGA_LUAD_best_fold_models/DLGAP5/
- Supplementary_File_S6_TCGA_LUAD_best_fold_models/DLGAP5/DLGAP5_fold-1_export.pkl
- Supplementary_File_S6_TCGA_LUAD_best_fold_models/ESYT3/
- Supplementary_File_S6_TCGA_LUAD_best_fold_models/ESYT3/ESYT3_fold-2_export.pkl
- Supplementary_File_S6_TCGA_LUAD_best_fold_models/FAM83D/
- Supplementary_File_S6_TCGA_LUAD_best_fold_models/FAM83D/FAM83D_fold-2_export.pkl
- Supplementary_File_S6_TCGA_LUAD_best_fold_models/FOXM1/
- Supplementary_File_S6_TCGA_LUAD_best_fold_models/FOXM1/FOXM1_fold-2_export.pkl
- Supplementary_File_S6_TCGA_LUAD_best_fold_models/GAPDH/
- Supplementary_File_S6_TCGA_LUAD_best_fold_models/GAPDH/GAPDH_fold-4_export.pkl
- Supplementary_File_S6_TCGA_LUAD_best_fold_models/HJURP/
- Supplementary_File_S6_TCGA_LUAD_best_fold_models/HJURP/HJURP_fold-2_export.pkl
- Supplementary_File_S6_TCGA_LUAD_best_fold_models/HLF/
- Supplementary_File_S6_TCGA_LUAD_best_fold_models/HLF/HLF_fold-3_export.pkl
- Supplementary_File_S6_TCGA_LUAD_best_fold_models/KPNA2/
- Supplementary_File_S6_TCGA_LUAD_best_fold_models/KPNA2/KPNA2_fold-3_export.pkl
- Supplementary_File_S6_TCGA_LUAD_best_fold_models/MELK/
- Supplementary_File_S6_TCGA_LUAD_best_fold_models/MELK/MELK_fold-2_export.pkl
- Supplementary_File_S6_TCGA_LUAD_best_fold_models/NDC80/
- Supplementary_File_S6_TCGA_LUAD_best_fold_models/NDC80/NDC80_fold-3_export.pkl
- Supplementary_File_S6_TCGA_LUAD_best_fold_models/PIMREG/
- Supplementary_File_S6_TCGA_LUAD_best_fold_models/PIMREG/PIMREG_fold-3_export.pkl
- Supplementary_File_S6_TCGA_LUAD_best_fold_models/PLK4/
- Supplementary_File_S6_TCGA_LUAD_best_fold_models/PLK4/PLK4_fold-1_export.pkl
- Supplementary_File_S6_TCGA_LUAD_best_fold_models/PRDM16/
- Supplementary_File_S6_TCGA_LUAD_best_fold_models/PRDM16/PRDM16_fold-3_export.pkl
- Supplementary_File_S6_TCGA_LUAD_best_fold_models/RRM2/
- Supplementary_File_S6_TCGA_LUAD_best_fold_models/RRM2/RRM2_fold-0_export.pkl
- Supplementary_File_S6_TCGA_LUAD_best_fold_models/SAPCD2/
- Supplementary_File_S6_TCGA_LUAD_best_fold_models/SAPCD2/SAPCD2_fold-2_export.pkl
- Supplementary_File_S6_TCGA_LUAD_best_fold_models/SGO1/
- Supplementary_File_S6_TCGA_LUAD_best_fold_models/SGO1/SGO1_fold-1_export.pkl
- Supplementary_File_S6_TCGA_LUAD_best_fold_models/SKA1/
- Supplementary_File_S6_TCGA_LUAD_best_fold_models/SKA1/SKA1_fold-2_export.pkl
- Supplementary_File_S6_TCGA_LUAD_best_fold_models/SLC15A2/
[truncated: 17 more entries]
