# Supplementary material for: Surrogate Biomarker Prediction from Whole-Slide Images for Evaluating Overall Survival in Lung Adenocarcinoma
Source: Diagnostics (Basel). 2024 Feb 20;14(5):462. doi: 10.3390/diagnostics14050462 (PMC10930763; doi:10.3390/diagnostics14050462)
Supplement: Supplementary file 1 [file diagnostics-14-00462-s001.zip › Supplementary_File_S5_TCGA_LUAD_crossfolds/crossfolds_ADGRF5.csv]

PATIENT	ADGRF5	ADGRF5_quantile	site_code	CV5
TCGA-05-4244	8.84975022355757	3	05	2
TCGA-05-4249	9.85618605345002	3	05	2
TCGA-05-4250	6.7273873824296	2	05	2
TCGA-05-4382	7.61934457656098	2	05	2
TCGA-05-4395	4.49292341405995	0	05	2
TCGA-05-4396	8.43628749626394	3	05	2
TCGA-05-4397	5.20132062543549	1	05	2
TCGA-05-4398	6.53803637610571	2	05	2
TCGA-05-4402	8.60811046803909	3	05	2
TCGA-05-4403	7.32075158789757	2	05	2
TCGA-05-4405	10.2652704251946	4	05	2
TCGA-05-4415	5.77940038217123	1	05	2
TCGA-05-4417	7.87032227394343	2	05	2
TCGA-05-4418	4.74827726321254	1	05	2
TCGA-05-4420	5.91935210452439	1	05	2
TCGA-05-4422	6.95591772518124	2	05	2
TCGA-05-4424	8.28416836971691	3	05	2
TCGA-05-4426	9.0263838047784	3	05	2
TCGA-05-4427	8.27247612431335	3	05	2
TCGA-05-4430	8.54988746494369	3	05	2
TCGA-05-4432	6.61894124298128	2	05	2
TCGA-05-4433	7.48282006955504	2	05	2
TCGA-05-4434	7.4351222471373	2	05	2
TCGA-35-3615	8.69560254884917	3	35	1
TCGA-35-4122	5.87753064674903	1	35	1
TCGA-35-4123	5.0122355833317	1	35	1
TCGA-35-5375	4.6018145624159	0	35	1
TCGA-38-4625	6.27269881973971	1	38	2
TCGA-38-4626	9.99286309143379	4	38	2
TCGA-38-4627	8.5616855917394	3	38	2
TCGA-38-4628	9.53291682397207	3	38	2
TCGA-38-4629	6.03621082717602	1	38	2
TCGA-38-4630	4.37943801445937	0	38	2
TCGA-38-4631	3.15377611563498	0	38	2
TCGA-38-4632	7.56817390947718	2	38	2
TCGA-38-6178	9.90724316678148	3	38	2
TCGA-38-7271	9.040588570689	3	38	2
TCGA-38-A44F	7.26604603205412	2	38	2
TCGA-44-2655	9.5271044259029	3	44	1
TCGA-44-2656	9.80374082174022	3	44	1
TCGA-44-2657	8.83994286692784	3	44	1
TCGA-44-2659	9.22522355925137	3	44	1
TCGA-44-2661	9.19393901279631	3	44	1
TCGA-44-2662	7.12817482733509	2	44	1
TCGA-44-2665	7.70427888359503	2	44	1
TCGA-44-2666	10.4546321550521	4	44	1
TCGA-44-2668	6.41735857924335	1	44	1
TCGA-44-3396	6.98659877669141	2	44	1
TCGA-44-3398	7.4680214881014	2	44	1
TCGA-44-3917	6.54249657480282	2	44	1
TCGA-44-3918	6.92631945847597	2	44	1
TCGA-44-3919	8.37742098279517	3	44	1
TCGA-44-4112	8.08778083991224	2	44	1
TCGA-44-5643	4.70509203742734	1	44	1
TCGA-44-5644	6.98972868680364	2	44	1
TCGA-44-5645	9.65194066345713	3	44	1
TCGA-44-6145	6.4652904264097	2	44	1
TCGA-44-6146	8.58587892160923	3	44	1
TCGA-44-6147	9.18997123148753	3	44	1
TCGA-44-6148	9.65447272228761	3	44	1
TCGA-44-6774	7.73813393516106	2	44	1
TCGA-44-6775	8.90383628268388	3	44	1
TCGA-44-6776	10.5736970812161	4	44	1
TCGA-44-6777	9.11156393491138	3	44	1
TCGA-44-6778	8.31201495750298	3	44	1
TCGA-44-6779	5.86936491190686	1	44	1
TCGA-44-7659	9.11702030686805	3	44	1
TCGA-44-7660	3.98138228927312	0	44	1
TCGA-44-7662	8.889570995546	3	44	1
TCGA-44-7667	5.94150703724792	1	44	1
TCGA-44-7669	7.2171537149116	2	44	1
TCGA-44-7670	6.43295172892189	2	44	1
TCGA-44-7671	9.81242366777419	3	44	1
TCGA-44-7672	6.59484264082722	2	44	1
TCGA-44-8119	7.55521055537267	2	44	1
TCGA-44-A479	7.40144496371544	2	44	1
TCGA-44-A47A	7.88902538557631	2	44	1
TCGA-44-A47B	8.22354715422605	3	44	1
TCGA-44-A47G	7.64736937991355	2	44	1
TCGA-44-A4SS	5.20458215509237	1	44	1
TCGA-44-A4SU	9.19802507543816	3	44	1
TCGA-49-4487	6.28745131928841	1	49	4
TCGA-49-4488	8.5585853027329	3	49	4
TCGA-49-4490	7.30089011160036	2	49	4
TCGA-49-4494	7.51049544698418	2	49	4
TCGA-49-4501	8.75294479333283	3	49	4
TCGA-49-4505	8.59217833617919	3	49	4
TCGA-49-4506	5.12046704423858	1	49	4
TCGA-49-4507	4.6887205499144	1	49	4
TCGA-49-4510	9.61881228794294	3	49	4
TCGA-49-4512	9.42282695405889	3	49	4
TCGA-49-4514	5.1788163438032	1	49	4
TCGA-49-6742	7.24189406150579	2	49	4
TCGA-49-6743	6.71867421642462	2	49	4
TCGA-49-6744	8.91052402040883	3	49	4
TCGA-49-6745	8.25028519595958	3	49	4
TCGA-49-6761	5.84410970420405	1	49	4
TCGA-49-6767	4.03252630973201	0	49	4
TCGA-49-AAQV	7.20033773840607	2	49	4
TCGA-49-AAR0	7.1519618333211	2	49	4
TCGA-49-AAR2	6.46644173604393	2	49	4
TCGA-49-AAR3	6.04290599965671	1	49	4
TCGA-49-AAR4	6.29980916830098	1	49	4
TCGA-49-AAR9	4.30919727606496	0	49	4
TCGA-49-AARE	4.18857090224005	0	49	4
TCGA-49-AARN	7.38566420050971	2	49	4
TCGA-49-AARO	6.71474333296122	2	49	4
TCGA-49-AARQ	5.71925032044376	1	49	4
TCGA-49-AARR	7.84922576410955	2	49	4
TCGA-4B-A93V	6.10096839294038	1	4B	1
TCGA-50-5044	6.93409747069971	2	50	2
TCGA-50-5045	7.04781099936266	2	50	2
TCGA-50-5055	7.87973902253828	2	50	2
TCGA-50-5066	6.73805696264947	2	50	2
TCGA-50-5068	8.33616634330889	3	50	2
TCGA-50-5931	4.87840262252682	1	50	2
TCGA-50-5939	6.79801202423079	2	50	2
TCGA-50-5942	10.0700506591905	4	50	2
TCGA-50-5946	8.54119953988507	3	50	2
TCGA-50-6590	5.4818243181479	1	50	2
TCGA-50-6591	6.85754475440489	2	50	2
TCGA-50-6593	9.18500802530338	3	50	2
TCGA-50-6594	6.156572315303	1	50	2
TCGA-50-6597	9.27847884196671	3	50	2
TCGA-50-6673	8.48417704165689	3	50	2
TCGA-50-7109	7.27307798115299	2	50	2
TCGA-50-8457	9.00595139565096	3	50	2
TCGA-50-8459	6.73887639901568	2	50	2
TCGA-53-7624	2.9425781875583	0	53	3
TCGA-53-7626	9.10869751516094	3	53	3
TCGA-53-7813	7.25373847723722	2	53	3
TCGA-53-A4EZ	6.7587806961175	2	53	3
TCGA-55-1592	7.90292014420638	2	55	5
TCGA-55-1594	6.40898388204087	1	55	5
TCGA-55-1595	8.84079915704642	3	55	5
TCGA-55-1596	4.89264150132903	1	55	5
TCGA-55-5899	7.62457661752814	2	55	5
TCGA-55-6543	9.66168364831436	3	55	5
TCGA-55-6642	7.20910543252056	2	55	5
TCGA-55-6712	7.42747797097702	2	55	5
TCGA-55-6968	5.38982239107908	1	55	5
TCGA-55-6969	5.83095073019922	1	55	5
TCGA-55-6970	7.63325813955391	2	55	5
TCGA-55-6971	7.62983129569702	2	55	5
TCGA-55-6972	7.21680747250925	2	55	5
TCGA-55-6975	7.11963046707052	2	55	5
TCGA-55-6978	6.96007732370335	2	55	5
TCGA-55-6979	7.76454127401395	2	55	5
TCGA-55-6980	7.31727418140905	2	55	5
TCGA-55-6981	9.15543365900468	3	55	5
TCGA-55-6982	9.16051948491747	3	55	5
TCGA-55-6983	6.67105557063534	2	55	5
TCGA-55-6984	6.73352085293697	2	55	5
TCGA-55-6985	9.81776112194321	3	55	5
TCGA-55-6986	9.49919279372793	3	55	5
TCGA-55-6987	7.00039491346751	2	55	5
TCGA-55-7227	8.44839774587829	3	55	5
TCGA-55-7281	7.97303356334113	2	55	5
TCGA-55-7283	10.4651772938331	4	55	5
TCGA-55-7284	7.87981676642674	2	55	5
TCGA-55-7570	4.74151429340671	1	55	5
TCGA-55-7573	9.50802778108716	3	55	5
TCGA-55-7574	7.78639720407499	2	55	5
TCGA-55-7576	9.20059123917176	3	55	5
TCGA-55-7724	8.25072764060729	3	55	5
TCGA-55-7725	9.27258308100461	3	55	5
TCGA-55-7726	6.22678023903401	1	55	5
TCGA-55-7727	8.59234190578083	3	55	5
TCGA-55-7728	6.62854950922904	2	55	5
TCGA-55-7815	9.19808558174995	3	55	5
TCGA-55-7816	7.05136564769465	2	55	5
TCGA-55-7903	7.8884754186276	2	55	5
TCGA-55-7907	9.31346901419683	3	55	5
TCGA-55-7910	7.9153517295402	2	55	5
TCGA-55-7911	8.52956136836743	3	55	5
TCGA-55-7913	5.76460941004968	1	55	5
TCGA-55-7914	8.45473977099991	3	55	5
TCGA-55-7994	9.90887972081269	3	55	5
TCGA-55-7995	5.85987791966078	1	55	5
TCGA-55-8085	6.40833373626951	1	55	5
TCGA-55-8087	9.89000317154667	3	55	5
TCGA-55-8089	6.60999870447948	2	55	5
TCGA-55-8090	9.25238658369259	3	55	5
TCGA-55-8091	8.01144082408163	2	55	5
TCGA-55-8092	4.79622642867213	1	55	5
TCGA-55-8094	5.93739589710537	1	55	5
TCGA-55-8096	7.79410530433605	2	55	5
TCGA-55-8097	9.79615568269418	3	55	5
TCGA-55-8203	7.39106349745747	2	55	5
TCGA-55-8204	6.48979948203631	2	55	5
TCGA-55-8205	6.95482016376026	2	55	5
TCGA-55-8206	10.0501351058025	4	55	5
TCGA-55-8207	11.0457696865364	4	55	5
TCGA-55-8208	7.38678575302117	2	55	5
TCGA-55-8299	8.19322674752766	3	55	5
TCGA-55-8301	6.31782744861702	1	55	5
TCGA-55-8302	6.79802190656664	2	55	5
TCGA-55-8505	5.55326854655742	1	55	5
TCGA-55-8506	8.62790399793705	3	55	5
TCGA-55-8507	8.03087801430344	2	55	5
TCGA-55-8508	5.81791591277426	1	55	5
TCGA-55-8510	8.42504727462026	3	55	5
TCGA-55-8511	7.84976935721862	2	55	5
TCGA-55-8512	9.00508158920352	3	55	5
TCGA-55-8513	8.52639876194572	3	55	5
TCGA-55-8514	8.26343788576587	3	55	5
TCGA-55-8614	7.28763740035784	2	55	5
TCGA-55-8615	7.52391046209205	2	55	5
TCGA-55-8616	9.63543983547232	3	55	5
TCGA-55-8619	8.22786104384949	3	55	5
TCGA-55-8620	4.36873632520564	0	55	5
TCGA-55-8621	8.48024845004963	3	55	5
TCGA-55-A48X	9.41122320154585	3	55	5
TCGA-55-A48Y	6.6782825366039	2	55	5
TCGA-55-A48Z	7.38998617961127	2	55	5
TCGA-55-A490	6.77051687540445	2	55	5
TCGA-55-A491	8.42872657237974	3	55	5
TCGA-55-A492	8.68331601853846	3	55	5
TCGA-55-A493	4.95956917239418	1	55	5
TCGA-55-A494	8.29419622314826	3	55	5
TCGA-55-A4DF	6.00662444110314	1	55	5
TCGA-55-A4DG	9.96000033254801	4	55	5
TCGA-55-A57B	8.60353872143843	3	55	5
TCGA-62-A46O	4.32915755308178	0	62	3
TCGA-62-A46P	7.371652879001	2	62	3
TCGA-62-A46R	8.494161262349	3	62	3
TCGA-62-A46S	9.32428319035152	3	62	3
TCGA-62-A46U	8.9734081308445	3	62	3
TCGA-62-A46V	10.8183798438275	4	62	3
TCGA-62-A470	6.80795433331962	2	62	3
TCGA-62-A471	4.66708772822264	0	62	3
TCGA-62-A472	7.92887201915249	2	62	3
TCGA-64-1676	7.59331423250834	2	64	2
TCGA-64-1677	7.58647555235958	2	64	2
TCGA-64-1678	5.9028414439184	1	64	2
TCGA-64-1679	8.16270904927132	2	64	2
TCGA-64-1680	8.31498744781966	3	64	2
TCGA-64-1681	9.05235688864925	3	64	2
TCGA-64-5774	6.67295099413472	2	64	2
TCGA-64-5775	5.21524416712305	1	64	2
TCGA-64-5778	8.56170031414031	3	64	2
TCGA-64-5779	7.10304842215795	2	64	2
TCGA-64-5781	3.98958008410703	0	64	2
TCGA-64-5815	7.16602716488898	2	64	2
TCGA-67-3770	9.30272917672185	3	67	3
TCGA-67-3771	6.94850795148809	2	67	3
TCGA-67-3772	8.69117873955798	3	67	3
TCGA-67-3773	9.62369338028822	3	67	3
TCGA-67-3774	9.05484974734853	3	67	3
TCGA-67-4679	9.89303683941041	3	67	3
TCGA-67-6215	9.77645657820714	3	67	3
TCGA-67-6216	8.4913617858394	3	67	3
TCGA-67-6217	10.0413680906483	4	67	3
TCGA-69-7760	9.75989978853987	3	69	2
TCGA-69-7761	5.26015506835486	1	69	2
TCGA-69-7763	9.30111144422772	3	69	2
TCGA-69-7764	9.78355065389927	3	69	2
TCGA-69-7765	9.1892221557713	3	69	2
TCGA-69-7973	7.37199691412603	2	69	2
TCGA-69-7974	8.43362097907882	3	69	2
TCGA-69-7978	6.50671762529202	2	69	2
TCGA-69-7979	9.34063944820419	3	69	2
TCGA-69-7980	9.53721254344397	3	69	2
TCGA-69-8253	9.05020606691979	3	69	2
TCGA-69-8254	9.524237550786	3	69	2
TCGA-69-8255	5.6373909492887	1	69	2
TCGA-69-8453	7.93333838571434	2	69	2
TCGA-69-A59K	7.73869488973041	2	69	2
TCGA-71-6725	11.1888350433341	4	71	5
TCGA-71-8520	8.50236459986396	3	71	5
TCGA-73-4658	9.07354490671526	3	73	4
TCGA-73-4659	7.9328969559078	2	73	4
TCGA-73-4662	10.0613167020287	4	73	4
TCGA-73-4666	7.32893105324669	2	73	4
TCGA-73-4668	11.1543080136459	4	73	4
TCGA-73-4670	5.43940851091237	1	73	4
TCGA-73-4675	5.04499069724963	1	73	4
TCGA-73-4676	7.75616646056503	2	73	4
TCGA-73-4677	11.653901666223	4	73	4
TCGA-73-7498	10.3744845251603	4	73	4
TCGA-73-7499	6.78832286628107	2	73	4
TCGA-73-A9RS	5.12849200904386	1	73	4
TCGA-75-5122	7.36034656075383	2	75	4
TCGA-75-5125	7.30693596777348	2	75	4
TCGA-75-5126	7.63155631699614	2	75	4
TCGA-75-5146	8.23552152552007	3	75	4
TCGA-75-5147	6.8920736989626	2	75	4
TCGA-75-6203	9.13339415409702	3	75	4
TCGA-75-6205	7.05349577919947	2	75	4
TCGA-75-6206	9.90721896729894	3	75	4
TCGA-75-6207	8.71766643152637	3	75	4
TCGA-75-6211	6.45521434911609	2	75	4
TCGA-75-6212	8.46200162893929	3	75	4
TCGA-75-6214	5.71555900099048	1	75	4
TCGA-75-7025	8.07244096271807	2	75	4
TCGA-75-7027	6.24628669992406	1	75	4
TCGA-75-7030	7.78145729508312	2	75	4
TCGA-75-7031	7.40755942733857	2	75	4
TCGA-78-7145	9.87778270012342	3	78	3
TCGA-78-7146	4.76993905554416	1	78	3
TCGA-78-7147	8.81586685455653	3	78	3
TCGA-78-7148	8.18662835513869	3	78	3
TCGA-78-7149	7.49019217262089	2	78	3
TCGA-78-7150	4.95411670623378	1	78	3
TCGA-78-7152	6.91771946988188	2	78	3
TCGA-78-7153	6.44957489504832	2	78	3
TCGA-78-7154	6.67355517632758	2	78	3
TCGA-78-7155	5.45695234443882	1	78	3
TCGA-78-7156	9.01971130382097	3	78	3
TCGA-78-7158	9.75570838832343	3	78	3
TCGA-78-7159	7.36967923073133	2	78	3
TCGA-78-7160	7.82177405339169	2	78	3
TCGA-78-7161	8.68145239262221	3	78	3
TCGA-78-7163	9.94346080553068	4	78	3
TCGA-78-7166	4.81924098583	1	78	3
TCGA-78-7167	8.61133949561192	3	78	3
TCGA-78-7220	6.33654012577676	1	78	3
TCGA-78-7535	6.66572189018234	2	78	3
TCGA-78-7536	5.54627923926431	1	78	3
TCGA-78-7537	8.35934147523403	3	78	3
TCGA-78-7539	8.77140910302367	3	78	3
TCGA-78-7540	7.69329037057901	2	78	3
TCGA-78-7542	6.0919116005396	1	78	3
TCGA-78-7633	9.48995408544095	3	78	3
TCGA-78-8640	6.09328231551763	1	78	3
TCGA-78-8648	7.8650591792099	2	78	3
TCGA-78-8655	10.1427262726877	4	78	3
TCGA-78-8660	7.41794051576081	2	78	3
TCGA-78-8662	9.69684376727327	3	78	3
TCGA-80-5607	7.96700541104082	2	80	4
TCGA-80-5608	7.90196811575845	2	80	4
TCGA-80-5611	4.02378208412532	0	80	4
TCGA-83-5908	6.46833781121121	2	83	3
TCGA-86-6562	8.60190537804718	3	86	1
TCGA-86-6851	7.51519593494914	2	86	1
TCGA-86-7701	7.28295097158709	2	86	1
TCGA-86-7711	6.28104995603482	1	86	1
TCGA-86-7713	8.96309840052901	3	86	1
TCGA-86-7714	9.79877221935259	3	86	1
TCGA-86-7953	8.42209142800596	3	86	1
TCGA-86-7954	8.01001154460664	2	86	1
TCGA-86-7955	4.20427492867861	0	86	1
TCGA-86-8054	7.86584879910805	2	86	1
TCGA-86-8055	8.66222746892969	3	86	1
TCGA-86-8056	10.4434317941508	4	86	1
TCGA-86-8073	8.27449231806496	3	86	1
TCGA-86-8074	8.1418370606385	2	86	1
TCGA-86-8075	9.51903360010628	3	86	1
TCGA-86-8076	7.24122265182776	2	86	1
TCGA-86-8278	9.14226102436856	3	86	1
TCGA-86-8279	10.6373133327793	4	86	1
TCGA-86-8280	8.6264085780686	3	86	1
TCGA-86-8281	10.4384773171325	4	86	1
TCGA-86-8358	5.90960582085177	1	86	1
TCGA-86-8359	6.90795647819454	2	86	1
TCGA-86-8585	5.06601586800379	1	86	1
TCGA-86-8668	10.5045371837651	4	86	1
TCGA-86-8669	7.71113117962602	2	86	1
TCGA-86-8671	7.86390183897666	2	86	1
TCGA-86-8672	4.59247784237872	0	86	1
TCGA-86-8673	6.05151217834038	1	86	1
TCGA-86-8674	6.48670094216862	2	86	1
TCGA-86-A456	9.36116013946784	3	86	1
TCGA-86-A4D0	5.31903856030329	1	86	1
TCGA-86-A4JF	8.30718430139344	3	86	1
TCGA-86-A4P7	9.48618054643489	3	86	1
TCGA-86-A4P8	8.97048490685658	3	86	1
TCGA-91-A4BC	6.8550582973204	2	91	4
TCGA-91-A4BD	9.22131690067701	3	91	4
TCGA-93-7347	8.23964692231873	3	93	3
TCGA-93-7348	8.36872710396145	3	93	3
TCGA-93-8067	6.11589544038903	1	93	3
TCGA-93-A4JN	8.97132713329308	3	93	3
TCGA-93-A4JO	10.0580262181342	4	93	3
TCGA-93-A4JP	8.73565165372865	3	93	3
TCGA-93-A4JQ	7.4501408289502	2	93	3
TCGA-95-7039	9.0657928446711	3	95	3
TCGA-95-7043	7.06415817868452	2	95	3
TCGA-95-7562	7.29075512663008	2	95	3
TCGA-95-7567	9.20659040460842	3	95	3
TCGA-95-7944	4.28567739987388	0	95	3
TCGA-95-7947	8.51618163061034	3	95	3
TCGA-95-7948	9.41178845095841	3	95	3
TCGA-95-8039	8.87776480634475	3	95	3
TCGA-95-8494	5.99136557166768	1	95	3
TCGA-95-A4VK	7.38164027226103	2	95	3
TCGA-95-A4VN	7.28184890997643	2	95	3
TCGA-95-A4VP	7.5544803432602	2	95	3
TCGA-97-7546	9.48679636137534	3	97	4
TCGA-97-7547	9.90402079775222	3	97	4
TCGA-97-7552	7.84209453214812	2	97	4
TCGA-97-7553	9.87772188401348	3	97	4
TCGA-97-7554	8.88951346668193	3	97	4
TCGA-97-7937	9.64028344866442	3	97	4
TCGA-97-7938	11.3912395712472	4	97	4
TCGA-97-7941	8.85614648318106	3	97	4
TCGA-97-8171	9.33413681953859	3	97	4
TCGA-97-8172	9.29369251819058	3	97	4
TCGA-97-8175	7.01690325741612	2	97	4
TCGA-97-8177	9.43205657708149	3	97	4
TCGA-97-8179	8.86352410019592	3	97	4
TCGA-97-8552	9.09744505502615	3	97	4
TCGA-97-A4LX	6.19753215949632	1	97	4
TCGA-97-A4M0	8.90631231114951	3	97	4
TCGA-97-A4M1	9.14817040461203	3	97	4
TCGA-97-A4M2	8.34135100185543	3	97	4
TCGA-97-A4M3	7.27395418523742	2	97	4
TCGA-97-A4M5	7.54504068338535	2	97	4
TCGA-97-A4M6	8.86105519997718	3	97	4
TCGA-97-A4M7	8.83805683138403	3	97	4
TCGA-99-7458	8.58166569956835	3	99	1
TCGA-99-8025	8.58110441391396	3	99	1
TCGA-99-8028	7.90428127387597	2	99	1
TCGA-99-8032	6.6456105030785	2	99	1
TCGA-99-8033	5.40632199106122	1	99	1
TCGA-99-AA5R	9.24500471291364	3	99	1
TCGA-J2-8192	8.25495090442379	3	J2	2
TCGA-J2-8194	9.95536613545464	4	J2	2
TCGA-J2-A4AD	6.88035901325572	2	J2	2
TCGA-J2-A4AE	9.20498147488413	3	J2	2
TCGA-J2-A4AG	9.51948179907328	3	J2	2
TCGA-L4-A4E5	7.39929855613562	2	L4	4
TCGA-L4-A4E6	8.88044902502586	3	L4	4
TCGA-L9-A443	8.9076147783762	3	L9	4
TCGA-L9-A444	8.69624904209815	3	L9	4
TCGA-L9-A50W	9.70652431516948	3	L9	4
TCGA-L9-A5IP	5.35031739451423	1	L9	4
TCGA-L9-A743	7.97813753795335	2	L9	4
TCGA-L9-A7SV	9.03772755295714	3	L9	4
TCGA-L9-A8F4	5.41504624567576	1	L9	4
TCGA-MN-A4N1	6.56716229238653	2	MN	1
TCGA-MN-A4N4	5.53293796849503	1	MN	1
TCGA-MN-A4N5	7.04711207505491	2	MN	1
TCGA-MP-A4SV	7.92760566335723	2	MP	3
TCGA-MP-A4SW	7.80367787097759	2	MP	3
TCGA-MP-A4SY	6.98098765880037	2	MP	3
TCGA-MP-A4T4	6.2570704788244	1	MP	3
TCGA-MP-A4T6	8.83816326019907	3	MP	3
TCGA-MP-A4T7	7.388341325161	2	MP	3
TCGA-MP-A4T8	6.18267545713752	1	MP	3
TCGA-MP-A4T9	7.74258854324633	2	MP	3
TCGA-MP-A4TA	5.12505926027112	1	MP	3
TCGA-MP-A4TC	8.77516918010232	3	MP	3
TCGA-MP-A4TD	6.83598869915417	2	MP	3
TCGA-MP-A4TE	5.28841059343236	1	MP	3
TCGA-MP-A4TF	6.10232130254721	1	MP	3
TCGA-MP-A4TH	9.28701099215957	3	MP	3
TCGA-MP-A4TI	6.41314647819381	1	MP	3
TCGA-MP-A4TJ	7.55729385261529	2	MP	3
TCGA-MP-A4TK	7.53652059080931	2	MP	3
TCGA-MP-A5C7	8.36212216902663	3	MP	3
TCGA-NJ-A4YF	5.47443398304539	1	NJ	2
TCGA-NJ-A4YG	8.79367833616652	3	NJ	2
TCGA-NJ-A4YI	9.2904591056182	3	NJ	2
TCGA-NJ-A4YP	6.12144509812658	1	NJ	2
TCGA-NJ-A4YQ	5.33136891585513	1	NJ	2
TCGA-NJ-A55A	10.011782675639	4	NJ	2
TCGA-NJ-A55O	7.98681795799094	2	NJ	2
TCGA-NJ-A55R	6.74696279436127	2	NJ	2
TCGA-NJ-A7XG	10.1942812114475	4	NJ	2
TCGA-O1-A52J	10.2192084141778	4	O1	3
TCGA-S2-AA1A	7.00306757763896	2	S2	1
