# Supplementary material for: Surrogate Biomarker Prediction from Whole-Slide Images for Evaluating Overall Survival in Lung Adenocarcinoma
Source: Diagnostics (Basel). 2024 Feb 20;14(5):462. doi: 10.3390/diagnostics14050462 (PMC10930763; doi:10.3390/diagnostics14050462)
Supplement: Supplementary file 1 [file diagnostics-14-00462-s001.zip › Supplementary_File_S5_TCGA_LUAD_crossfolds/crossfolds_ADRB2.csv]

PATIENT	ADRB2	ADRB2_quantile	site_code	CV5
TCGA-05-4244	3.73911757798133	3	05	4
TCGA-05-4249	3.51482937062686	3	05	4
TCGA-05-4250	1.96796595120177	2	05	4
TCGA-05-4382	1.48933955950349	2	05	4
TCGA-05-4395	-0.131781675369861	1	05	4
TCGA-05-4396	0.350232532281172	2	05	4
TCGA-05-4397	2.39188276485921	3	05	4
TCGA-05-4398	1.30535504597743	2	05	4
TCGA-05-4402	3.16598230713115	3	05	4
TCGA-05-4403	3.19029134115175	3	05	4
TCGA-05-4405	3.18722523659995	3	05	4
TCGA-05-4415	0.938246591791229	2	05	4
TCGA-05-4417	1.98444054760822	3	05	4
TCGA-05-4418	0.416725504743062	2	05	4
TCGA-05-4420	-0.673616835328946	1	05	4
TCGA-05-4422	1.801538131322	2	05	4
TCGA-05-4424	3.05620239066838	3	05	4
TCGA-05-4426	2.7664221282792	3	05	4
TCGA-05-4427	3.59132439519975	3	05	4
TCGA-05-4430	3.4212999834401	3	05	4
TCGA-05-4432	1.59002908511282	2	05	4
TCGA-05-4433	3.52518420667685	3	05	4
TCGA-05-4434	2.48148878594642	3	05	4
TCGA-35-3615	1.61915935630244	2	35	2
TCGA-35-4122	2.75917542100743	3	35	2
TCGA-35-4123	1.09392517843207	2	35	2
TCGA-35-5375	0.247464989836159	2	35	2
TCGA-38-4625	1.66368720107744	2	38	4
TCGA-38-4626	4.46393493986735	4	38	4
TCGA-38-4627	2.88237941219248	3	38	4
TCGA-38-4628	3.0300205211652	3	38	4
TCGA-38-4629	1.16891758386441	2	38	4
TCGA-38-4630	-1.31487560088488	1	38	4
TCGA-38-4631	-0.330819426556403	1	38	4
TCGA-38-4632	3.24604927551985	3	38	4
TCGA-38-6178	3.29587403323687	3	38	4
TCGA-38-7271	3.23543542364423	3	38	4
TCGA-38-A44F	3.95025339231053	4	38	4
TCGA-44-2655	3.39130772975584	3	44	2
TCGA-44-2656	3.42153350707198	3	44	2
TCGA-44-2657	4.02190103727819	4	44	2
TCGA-44-2659	2.86527789387629	3	44	2
TCGA-44-2661	4.38655034861667	4	44	2
TCGA-44-2662	3.49132796960237	3	44	2
TCGA-44-2665	2.93540573216743	3	44	2
TCGA-44-2666	5.21759542491089	4	44	2
TCGA-44-2668	1.96868256162202	2	44	2
TCGA-44-3396	2.80392910824045	3	44	2
TCGA-44-3398	3.03845959322869	3	44	2
TCGA-44-3917	3.14964669398484	3	44	2
TCGA-44-3918	2.77501711978465	3	44	2
TCGA-44-3919	3.80947929741966	3	44	2
TCGA-44-4112	3.16159106169982	3	44	2
TCGA-44-5643	2.58368846490765	3	44	2
TCGA-44-5644	-0.878908697366674	1	44	2
TCGA-44-5645	3.39910125508835	3	44	2
TCGA-44-6145	2.1863284325769	3	44	2
TCGA-44-6146	2.88284377398951	3	44	2
TCGA-44-6147	2.96564017264674	3	44	2
TCGA-44-6148	3.97365603371582	4	44	2
TCGA-44-6774	1.93143973903252	2	44	2
TCGA-44-6775	4.16661867806211	4	44	2
TCGA-44-6776	2.79861834710476	3	44	2
TCGA-44-6777	2.82133835545994	3	44	2
TCGA-44-6778	4.04958179987163	4	44	2
TCGA-44-6779	3.39338057309084	3	44	2
TCGA-44-7659	3.38451723747792	3	44	2
TCGA-44-7660	2.7293600183769	3	44	2
TCGA-44-7662	3.87418961283365	3	44	2
TCGA-44-7667	-1.25535850701267	1	44	2
TCGA-44-7669	2.56649100946821	3	44	2
TCGA-44-7670	2.49322686367928	3	44	2
TCGA-44-7671	0.794663361013825	2	44	2
TCGA-44-7672	2.43684784946789	3	44	2
TCGA-44-8119	-0.165121616326037	1	44	2
TCGA-44-A479	2.61363086275211	3	44	2
TCGA-44-A47A	3.07595681232431	3	44	2
TCGA-44-A47B	3.71407069000176	3	44	2
TCGA-44-A47G	3.25958043076939	3	44	2
TCGA-44-A4SS	0.991269906810219	2	44	2
TCGA-44-A4SU	2.65946431396183	3	44	2
TCGA-49-4487	2.60988043694201	3	49	3
TCGA-49-4488	1.69355731565011	2	49	3
TCGA-49-4490	3.55119846804174	3	49	3
TCGA-49-4494	2.63806685872971	3	49	3
TCGA-49-4501	3.8012693066377	3	49	3
TCGA-49-4505	2.31810681684422	3	49	3
TCGA-49-4506	0.780472243336987	2	49	3
TCGA-49-4507	0.354040008293044	2	49	3
TCGA-49-4510	1.6572090576862	2	49	3
TCGA-49-4512	2.73038708411009	3	49	3
TCGA-49-4514	-0.369407666488086	1	49	3
TCGA-49-6742	2.63339030351118	3	49	3
TCGA-49-6743	1.22350021587088	2	49	3
TCGA-49-6744	3.76859086393965	3	49	3
TCGA-49-6745	3.31317098118296	3	49	3
TCGA-49-6761	1.48197528692167	2	49	3
TCGA-49-6767	0.561734828930166	2	49	3
TCGA-49-AAQV	3.21291308477736	3	49	3
TCGA-49-AAR0	2.80357761968925	3	49	3
TCGA-49-AAR2	1.03627340726004	2	49	3
TCGA-49-AAR3	1.34185664912079	2	49	3
TCGA-49-AAR4	3.31562060484784	3	49	3
TCGA-49-AAR9	-3.55498886858932	0	49	3
TCGA-49-AARE	-0.070319392228613	1	49	3
TCGA-49-AARN	2.77568500331793	3	49	3
TCGA-49-AARO	2.72902639979686	3	49	3
TCGA-49-AARQ	1.73175859231979	2	49	3
TCGA-49-AARR	4.22901710670734	4	49	3
TCGA-4B-A93V	1.07275288580994	2	4B	2
TCGA-50-5044	2.56791259712141	3	50	4
TCGA-50-5045	2.08123922673256	3	50	4
TCGA-50-5055	3.70214883017147	3	50	4
TCGA-50-5066	1.72568537478686	2	50	4
TCGA-50-5068	3.49253712953173	3	50	4
TCGA-50-5931	0.729340597632984	2	50	4
TCGA-50-5939	2.60182383707832	3	50	4
TCGA-50-5942	3.38232052260022	3	50	4
TCGA-50-5946	3.31639143888308	3	50	4
TCGA-50-6590	1.56563722615288	2	50	4
TCGA-50-6591	2.72712769177788	3	50	4
TCGA-50-6593	1.61357350218782	2	50	4
TCGA-50-6594	1.26580138505776	2	50	4
TCGA-50-6597	2.22559228855171	3	50	4
TCGA-50-6673	2.01281166683316	3	50	4
TCGA-50-7109	2.32078894662952	3	50	4
TCGA-50-8457	4.251224241932	4	50	4
TCGA-50-8459	1.91949178809688	2	50	4
TCGA-53-7624	0.492843067531362	2	53	2
TCGA-53-7626	4.47697225375362	4	53	2
TCGA-53-7813	2.98166487646193	3	53	2
TCGA-53-A4EZ	-1.72870984762611	1	53	2
TCGA-55-1592	3.57892677438394	3	55	1
TCGA-55-1594	1.74038633494128	2	55	1
TCGA-55-1595	2.75060037914717	3	55	1
TCGA-55-1596	-0.85393073262243	1	55	1
TCGA-55-5899	-0.328342154981387	1	55	1
TCGA-55-6543	5.17684957372713	4	55	1
TCGA-55-6642	3.464404994893	3	55	1
TCGA-55-6712	4.75827755938758	4	55	1
TCGA-55-6968	0.609411091113862	2	55	1
TCGA-55-6969	1.03905485582763	2	55	1
TCGA-55-6970	2.50477885245753	3	55	1
TCGA-55-6971	4.04723521220337	4	55	1
TCGA-55-6972	0.458840577413804	2	55	1
TCGA-55-6975	0.585162397882704	2	55	1
TCGA-55-6978	3.03097309910488	3	55	1
TCGA-55-6979	3.38788999278574	3	55	1
TCGA-55-6980	3.76907521342071	3	55	1
TCGA-55-6981	3.52932320208116	3	55	1
TCGA-55-6982	2.14213557177936	3	55	1
TCGA-55-6983	2.80739394030673	3	55	1
TCGA-55-6984	2.39022466122154	3	55	1
TCGA-55-6985	2.78738671787209	3	55	1
TCGA-55-6986	3.18557175912543	3	55	1
TCGA-55-6987	3.15607446792365	3	55	1
TCGA-55-7227	1.41144207065187	2	55	1
TCGA-55-7281	4.37610915285656	4	55	1
TCGA-55-7283	4.13756824881321	4	55	1
TCGA-55-7284	3.77982188102936	3	55	1
TCGA-55-7570	-0.107528965086163	1	55	1
TCGA-55-7573	3.97508351318974	4	55	1
TCGA-55-7574	3.57198976672185	3	55	1
TCGA-55-7576	2.03242108374771	3	55	1
TCGA-55-7724	4.38365609569089	4	55	1
TCGA-55-7725	3.8066694852145	3	55	1
TCGA-55-7726	3.80603220801269	3	55	1
TCGA-55-7727	2.99172099239378	3	55	1
TCGA-55-7728	2.53340741218485	3	55	1
TCGA-55-7815	1.70631685601832	2	55	1
TCGA-55-7816	2.27656092694531	3	55	1
TCGA-55-7903	1.48002251570947	2	55	1
TCGA-55-7907	0.954748272091405	2	55	1
TCGA-55-7910	0.427426195077609	2	55	1
TCGA-55-7911	1.98060471415508	3	55	1
TCGA-55-7913	-1.81801926157117	1	55	1
TCGA-55-7914	1.37640815876852	2	55	1
TCGA-55-7994	0.597570593735147	2	55	1
TCGA-55-7995	1.99848147780704	3	55	1
TCGA-55-8085	1.82242934412566	2	55	1
TCGA-55-8087	1.69661852210426	2	55	1
TCGA-55-8089	3.12104143210034	3	55	1
TCGA-55-8090	3.37188967335958	3	55	1
TCGA-55-8091	3.84131695365549	3	55	1
TCGA-55-8092	1.62740356253238	2	55	1
TCGA-55-8094	-0.69019325562804	1	55	1
TCGA-55-8096	2.62927910244706	3	55	1
TCGA-55-8097	3.24853502311026	3	55	1
TCGA-55-8203	2.71968314752118	3	55	1
TCGA-55-8204	4.01328086886173	4	55	1
TCGA-55-8205	4.17980388873293	4	55	1
TCGA-55-8206	4.28277386383389	4	55	1
TCGA-55-8207	2.52144889695751	3	55	1
TCGA-55-8208	3.17264035671226	3	55	1
TCGA-55-8299	2.64431594204152	3	55	1
TCGA-55-8301	3.15951958123691	3	55	1
TCGA-55-8302	1.80303998133326	2	55	1
TCGA-55-8505	0.662107065405387	2	55	1
TCGA-55-8506	2.6674023543021	3	55	1
TCGA-55-8507	2.71949619111828	3	55	1
TCGA-55-8508	3.13091360241524	3	55	1
TCGA-55-8510	2.8691899104328	3	55	1
TCGA-55-8511	0.949781901775846	2	55	1
TCGA-55-8512	4.1033442411792	4	55	1
TCGA-55-8513	4.79627291325998	4	55	1
TCGA-55-8514	3.27244242838429	3	55	1
TCGA-55-8614	2.92577377412079	3	55	1
TCGA-55-8615	2.19610288024647	3	55	1
TCGA-55-8616	3.54945941511567	3	55	1
TCGA-55-8619	4.38793375313263	4	55	1
TCGA-55-8620	0.782453279732431	2	55	1
TCGA-55-8621	4.6021310579912	4	55	1
TCGA-55-A48X	2.62764277782557	3	55	1
TCGA-55-A48Y	0.243786684527286	2	55	1
TCGA-55-A48Z	3.43287251136583	3	55	1
TCGA-55-A490	0.867201734019762	2	55	1
TCGA-55-A491	1.07971061304255	2	55	1
TCGA-55-A492	0.959484452043135	2	55	1
TCGA-55-A493	0.778853581822951	2	55	1
TCGA-55-A494	-3.78921661900922	0	55	1
TCGA-55-A4DF	2.49879065627092	3	55	1
TCGA-55-A4DG	3.12421854631773	3	55	1
TCGA-55-A57B	4.38814082600332	4	55	1
TCGA-62-A46O	0.758801385545824	2	62	5
TCGA-62-A46P	2.11295123636641	3	62	5
TCGA-62-A46R	1.29262074626953	2	62	5
TCGA-62-A46S	2.13668950923095	3	62	5
TCGA-62-A46U	1.94123094640442	2	62	5
TCGA-62-A46V	0.965045333914617	2	62	5
TCGA-62-A470	2.39542368965136	3	62	5
TCGA-62-A471	1.65447073860441	2	62	5
TCGA-62-A472	2.25005599102397	3	62	5
TCGA-64-1676	0.563506556859567	2	64	3
TCGA-64-1677	3.36615555221567	3	64	3
TCGA-64-1678	1.80801789771681	2	64	3
TCGA-64-1679	4.66448316672061	4	64	3
TCGA-64-1680	2.83382271483587	3	64	3
TCGA-64-1681	4.15531077416043	4	64	3
TCGA-64-5774	3.39720914820534	3	64	3
TCGA-64-5775	1.87690135845724	2	64	3
TCGA-64-5778	3.09552066086949	3	64	3
TCGA-64-5779	1.82852559450452	2	64	3
TCGA-64-5781	0.702615661474495	2	64	3
TCGA-64-5815	2.06976304744576	3	64	3
TCGA-67-3770	4.49892486314409	4	67	3
TCGA-67-3771	1.15491196462311	2	67	3
TCGA-67-3772	3.07092231790171	3	67	3
TCGA-67-3773	4.65937478290416	4	67	3
TCGA-67-3774	4.24421638545869	4	67	3
TCGA-67-4679	3.07758578774504	3	67	3
TCGA-67-6215	3.5952667314263	3	67	3
TCGA-67-6216	3.99607634366079	4	67	3
TCGA-67-6217	3.76553657054447	3	67	3
TCGA-69-7760	0.857982083578683	2	69	2
TCGA-69-7761	2.55875621774129	3	69	2
TCGA-69-7763	3.36956345200356	3	69	2
TCGA-69-7764	1.88470944289889	2	69	2
TCGA-69-7765	1.42688318414559	2	69	2
TCGA-69-7973	3.19525842291086	3	69	2
TCGA-69-7974	2.73828943277678	3	69	2
TCGA-69-7978	1.47316706639097	2	69	2
TCGA-69-7979	0.19731074774138	2	69	2
TCGA-69-7980	1.39259164807232	2	69	2
TCGA-69-8253	3.0573552552777	3	69	2
TCGA-69-8254	3.51057032701787	3	69	2
TCGA-69-8255	1.43580884306662	2	69	2
TCGA-69-8453	4.08242887285267	4	69	2
TCGA-69-A59K	2.07173741498589	3	69	2
TCGA-71-6725	1.82593018964606	2	71	4
TCGA-71-8520	2.34883820872878	3	71	4
TCGA-73-4658	3.00983221268791	3	73	5
TCGA-73-4659	2.7752820320877	3	73	5
TCGA-73-4662	4.62020771340037	4	73	5
TCGA-73-4666	1.06618308531575	2	73	5
TCGA-73-4668	0.589652212670493	2	73	5
TCGA-73-4670	0.479141520241003	2	73	5
TCGA-73-4675	0.466437336526668	2	73	5
TCGA-73-4676	2.45525918158329	3	73	5
TCGA-73-4677	3.22042244605357	3	73	5
TCGA-73-7498	2.42778985964642	3	73	5
TCGA-73-7499	2.5789402678285	3	73	5
TCGA-73-A9RS	-0.371035015171235	1	73	5
TCGA-75-5122	4.25914241251188	4	75	3
TCGA-75-5125	1.61388221063909	2	75	3
TCGA-75-5126	3.13379793290654	3	75	3
TCGA-75-5146	3.39735656931465	3	75	3
TCGA-75-5147	3.69715088081055	3	75	3
TCGA-75-6203	5.49092066560145	4	75	3
TCGA-75-6205	3.8950435622011	3	75	3
TCGA-75-6206	0.78065591781485	2	75	3
TCGA-75-6207	3.34822981359381	3	75	3
TCGA-75-6211	0.642269745362844	2	75	3
TCGA-75-6212	4.88664057643615	4	75	3
TCGA-75-6214	4.04712876979047	4	75	3
TCGA-75-7025	3.16572398706774	3	75	3
TCGA-75-7027	0.346257297248168	2	75	3
TCGA-75-7030	3.79894222835578	3	75	3
TCGA-75-7031	2.77458129129436	3	75	3
TCGA-78-7145	0.784664026802001	2	78	5
TCGA-78-7146	-0.415442087965625	1	78	5
TCGA-78-7147	3.71521676098923	3	78	5
TCGA-78-7148	0.808169278552875	2	78	5
TCGA-78-7149	1.13447108888422	2	78	5
TCGA-78-7150	-1.00532441142845	1	78	5
TCGA-78-7152	2.83579329402683	3	78	5
TCGA-78-7153	1.67903766610361	2	78	5
TCGA-78-7154	2.01017575087117	3	78	5
TCGA-78-7155	-1.56214775475572	1	78	5
TCGA-78-7156	2.3106929478184	3	78	5
TCGA-78-7158	0.719996696862782	2	78	5
TCGA-78-7159	3.67037381833192	3	78	5
TCGA-78-7160	3.16787503003755	3	78	5
TCGA-78-7161	2.11973004217728	3	78	5
TCGA-78-7163	3.92665753158022	4	78	5
TCGA-78-7166	-0.405422800511261	1	78	5
TCGA-78-7167	0.938950796771644	2	78	5
TCGA-78-7220	0.347171275743856	2	78	5
TCGA-78-7535	2.87695574589789	3	78	5
TCGA-78-7536	0.557667843408408	2	78	5
TCGA-78-7537	0.828614570307255	2	78	5
TCGA-78-7539	3.99855216960862	4	78	5
TCGA-78-7540	2.17048132140569	3	78	5
TCGA-78-7542	2.73748951953043	3	78	5
TCGA-78-7633	2.20699882604887	3	78	5
TCGA-78-8640	2.32069281162071	3	78	5
TCGA-78-8648	3.05251385238787	3	78	5
TCGA-78-8655	2.06726790677061	3	78	5
TCGA-78-8660	3.11983569184128	3	78	5
TCGA-78-8662	0.712766349789378	2	78	5
TCGA-80-5607	5.19231086388334	4	80	2
TCGA-80-5608	2.12792593913077	3	80	2
TCGA-80-5611	1.27268616112423	2	80	2
TCGA-83-5908	2.31180083642422	3	83	1
TCGA-86-6562	2.36586470082833	3	86	4
TCGA-86-6851	2.49328546700009	3	86	4
TCGA-86-7701	3.15321506026048	3	86	4
TCGA-86-7711	4.33959756600455	4	86	4
TCGA-86-7713	2.51715759620305	3	86	4
TCGA-86-7714	3.30991799788171	3	86	4
TCGA-86-7953	3.04558530770201	3	86	4
TCGA-86-7954	1.83796649128996	2	86	4
TCGA-86-7955	1.17208805461971	2	86	4
TCGA-86-8054	1.63988773979158	2	86	4
TCGA-86-8055	3.69656370358595	3	86	4
TCGA-86-8056	3.5187419426208	3	86	4
TCGA-86-8073	2.58090218127571	3	86	4
TCGA-86-8074	2.48762739459031	3	86	4
TCGA-86-8075	3.65873677966149	3	86	4
TCGA-86-8076	3.68666235451565	3	86	4
TCGA-86-8278	3.5485631102116	3	86	4
TCGA-86-8279	2.49281413081389	3	86	4
TCGA-86-8280	2.98687308390171	3	86	4
TCGA-86-8281	1.4044494715243	2	86	4
TCGA-86-8358	0.622232033468283	2	86	4
TCGA-86-8359	-0.57897583322328	1	86	4
TCGA-86-8585	1.71476946081408	2	86	4
TCGA-86-8668	4.20870373792906	4	86	4
TCGA-86-8669	3.82437366742572	3	86	4
TCGA-86-8671	4.28570938841195	4	86	4
TCGA-86-8672	0.43867250629969	2	86	4
TCGA-86-8673	0.650092548454369	2	86	4
TCGA-86-8674	-0.706866901144206	1	86	4
TCGA-86-A456	4.26809157281016	4	86	4
TCGA-86-A4D0	1.33070237584962	2	86	4
TCGA-86-A4JF	4.62094969534038	4	86	4
TCGA-86-A4P7	3.95537352429441	4	86	4
TCGA-86-A4P8	5.59243225875918	4	86	4
TCGA-91-A4BC	2.13736677816965	3	91	5
TCGA-91-A4BD	4.42051201634126	4	91	5
TCGA-93-7347	3.55536124971013	3	93	5
TCGA-93-7348	3.04542797083495	3	93	5
TCGA-93-8067	1.87600412675719	2	93	5
TCGA-93-A4JN	3.71441472719378	3	93	5
TCGA-93-A4JO	3.86108318132174	3	93	5
TCGA-93-A4JP	5.28734285426588	4	93	5
TCGA-93-A4JQ	2.77766663091812	3	93	5
TCGA-95-7039	1.11409182756853	2	95	2
TCGA-95-7043	-0.684034670904936	1	95	2
TCGA-95-7562	3.80621979261918	3	95	2
TCGA-95-7567	2.88236893685564	3	95	2
TCGA-95-7944	1.05265342680754	2	95	2
TCGA-95-7947	3.16169618631639	3	95	2
TCGA-95-7948	0.69708660843516	2	95	2
TCGA-95-8039	3.90233121672556	4	95	2
TCGA-95-8494	1.8219577579136	2	95	2
TCGA-95-A4VK	1.03468338288214	2	95	2
TCGA-95-A4VN	2.40388718607086	3	95	2
TCGA-95-A4VP	3.20233694446612	3	95	2
TCGA-97-7546	5.26622160055993	4	97	5
TCGA-97-7547	1.72830364571017	2	97	5
TCGA-97-7552	3.43385586499226	3	97	5
TCGA-97-7553	4.22302322758598	4	97	5
TCGA-97-7554	3.80861166704221	3	97	5
TCGA-97-7937	2.96989448030149	3	97	5
TCGA-97-7938	3.12893064916949	3	97	5
TCGA-97-7941	3.73808745869199	3	97	5
TCGA-97-8171	-0.375176794707191	1	97	5
TCGA-97-8172	3.21878227567179	3	97	5
TCGA-97-8175	3.54803389003839	3	97	5
TCGA-97-8177	3.58176748745964	3	97	5
TCGA-97-8179	1.77498084323214	2	97	5
TCGA-97-8552	4.1036125731687	4	97	5
TCGA-97-A4LX	2.96142422589044	3	97	5
TCGA-97-A4M0	2.93425623708252	3	97	5
TCGA-97-A4M1	4.35674286576424	4	97	5
TCGA-97-A4M2	3.92156586412114	4	97	5
TCGA-97-A4M3	3.1090170375637	3	97	5
TCGA-97-A4M5	3.90640467310092	4	97	5
TCGA-97-A4M6	4.13769671622475	4	97	5
TCGA-97-A4M7	3.09995015358419	3	97	5
TCGA-99-7458	3.82717611638382	3	99	2
TCGA-99-8025	1.89708013706281	2	99	2
TCGA-99-8028	2.85567561264349	3	99	2
TCGA-99-8032	2.32146720247255	3	99	2
TCGA-99-8033	1.11017739165858	2	99	2
TCGA-99-AA5R	5.41922462133807	4	99	2
TCGA-J2-8192	3.40697889961373	3	J2	4
TCGA-J2-8194	3.93130793807117	4	J2	4
TCGA-J2-A4AD	2.45681320582536	3	J2	4
TCGA-J2-A4AE	5.81822219296807	4	J2	4
TCGA-J2-A4AG	4.43859193547974	4	J2	4
TCGA-L4-A4E5	1.1335050087112	2	L4	2
TCGA-L4-A4E6	4.67948784105864	4	L4	2
TCGA-L9-A443	3.1721727571413	3	L9	5
TCGA-L9-A444	2.41896631075535	3	L9	5
TCGA-L9-A50W	1.31374456422112	2	L9	5
TCGA-L9-A5IP	0.558449630688196	2	L9	5
TCGA-L9-A743	3.77244382876335	3	L9	5
TCGA-L9-A7SV	2.6868645573501	3	L9	5
TCGA-L9-A8F4	1.46271267930607	2	L9	5
TCGA-MN-A4N1	2.96295115395843	3	MN	1
TCGA-MN-A4N4	1.50571199337292	2	MN	1
TCGA-MN-A4N5	1.10952044025665	2	MN	1
TCGA-MP-A4SV	1.9272236442789	2	MP	3
TCGA-MP-A4SW	2.73627464735101	3	MP	3
TCGA-MP-A4SY	1.78575560524837	2	MP	3
TCGA-MP-A4T4	2.15267771467004	3	MP	3
TCGA-MP-A4T6	2.31449316014134	3	MP	3
TCGA-MP-A4T7	2.82077922858575	3	MP	3
TCGA-MP-A4T8	-0.050040906623064	1	MP	3
TCGA-MP-A4T9	4.01292340094205	4	MP	3
TCGA-MP-A4TA	-0.068712483125557	1	MP	3
TCGA-MP-A4TC	2.52361340029345	3	MP	3
TCGA-MP-A4TD	2.5079134509535	3	MP	3
TCGA-MP-A4TE	0.930557870722329	2	MP	3
TCGA-MP-A4TF	1.43150675351539	2	MP	3
TCGA-MP-A4TH	3.03911755960235	3	MP	3
TCGA-MP-A4TI	3.09042153432685	3	MP	3
TCGA-MP-A4TJ	3.65240491537975	3	MP	3
TCGA-MP-A4TK	4.02703845680105	4	MP	3
TCGA-MP-A5C7	2.03070314840849	3	MP	3
TCGA-NJ-A4YF	-0.77700459331608	1	NJ	3
TCGA-NJ-A4YG	3.14507247802976	3	NJ	3
TCGA-NJ-A4YI	3.75893862122146	3	NJ	3
TCGA-NJ-A4YP	0.961316978981386	2	NJ	3
TCGA-NJ-A4YQ	2.98202536338737	3	NJ	3
TCGA-NJ-A55A	3.67445285894207	3	NJ	3
TCGA-NJ-A55O	3.36466849750439	3	NJ	3
TCGA-NJ-A55R	1.45719279725952	2	NJ	3
TCGA-NJ-A7XG	2.7702878735777	3	NJ	3
TCGA-O1-A52J	4.00726877342907	4	O1	2
TCGA-S2-AA1A	2.42849137695365	3	S2	3
