# Supplementary material for: Surrogate Biomarker Prediction from Whole-Slide Images for Evaluating Overall Survival in Lung Adenocarcinoma
Source: Diagnostics (Basel). 2024 Feb 20;14(5):462. doi: 10.3390/diagnostics14050462 (PMC10930763; doi:10.3390/diagnostics14050462)
Supplement: Supplementary file 1 [file diagnostics-14-00462-s001.zip › Supplementary_File_S5_TCGA_LUAD_crossfolds/crossfolds_AHSG.csv]

PATIENT	AHSG	AHSG_quantile	site_code	CV5
TCGA-05-4244	-4.19043673775152	1	05	4
TCGA-05-4249	-4.98634435367929	0	05	4
TCGA-05-4250	-2.40809558081907	2	05	4
TCGA-05-4382	-0.387724334365521	2	05	4
TCGA-05-4395	1.64119445456205	3	05	4
TCGA-05-4396	-5.26447731183404	0	05	4
TCGA-05-4397	-4.91372302472622	0	05	4
TCGA-05-4398	-4.4303218522202	1	05	4
TCGA-05-4402	-4.78937699811184	0	05	4
TCGA-05-4403	-0.421933239573862	2	05	4
TCGA-05-4405	-5.51667833684471	0	05	4
TCGA-05-4415	-3.07457744856635	1	05	4
TCGA-05-4417	-5.51540533947498	0	05	4
TCGA-05-4418	-3.11252756339181	1	05	4
TCGA-05-4420	-4.5415132993216	1	05	4
TCGA-05-4422	-6.77210905617133	0	05	4
TCGA-05-4424	-4.37842583696834	1	05	4
TCGA-05-4426	-1.95491281417324	2	05	4
TCGA-05-4427	-4.20957550472056	1	05	4
TCGA-05-4430	-2.93760475924324	1	05	4
TCGA-05-4432	-4.47606010534496	1	05	4
TCGA-05-4433	-2.55315724460494	1	05	4
TCGA-05-4434	-3.75082311458756	1	05	4
TCGA-35-3615	-4.22381947548589	1	35	2
TCGA-35-4122	-0.149344418185748	2	35	2
TCGA-35-4123	-1.10008544153455	2	35	2
TCGA-35-5375	-4.79692912952229	0	35	2
TCGA-38-4625	-5.42730733114315	0	38	5
TCGA-38-4626	-5.42328567560104	0	38	5
TCGA-38-4627	-3.5558183720056	1	38	5
TCGA-38-4628	-5.05920924625933	0	38	5
TCGA-38-4629	-4.24386394147406	1	38	5
TCGA-38-4630	0.409811663502891	3	38	5
TCGA-38-4631	-2.11509073550097	2	38	5
TCGA-38-4632	-5.27358697732336	0	38	5
TCGA-38-6178	-5.25487275214637	0	38	5
TCGA-38-7271	-5.26839031435152	0	38	5
TCGA-38-A44F	-0.112307945453847	2	38	5
TCGA-44-2655	-4.08558309801622	1	44	4
TCGA-44-2656	-6.18023728133573	0	44	4
TCGA-44-2657	-4.091841128771	1	44	4
TCGA-44-2659	-3.38053887297149	1	44	4
TCGA-44-2661	-6.18993399818019	0	44	4
TCGA-44-2662	-5.92863220824552	0	44	4
TCGA-44-2665	-3.75109479501579	1	44	4
TCGA-44-2666	-3.08814063647389	1	44	4
TCGA-44-2668	-3.84723437393901	1	44	4
TCGA-44-3396	-7.13711849810013	0	44	4
TCGA-44-3398	-6.37305139478338	0	44	4
TCGA-44-3917	-2.63918814010196	1	44	4
TCGA-44-3918	-2.40062153285206	2	44	4
TCGA-44-3919	-6.69533969021318	0	44	4
TCGA-44-4112	-3.70052966378868	1	44	4
TCGA-44-5643	0.087607245272747	3	44	4
TCGA-44-5644	-3.20083679225404	1	44	4
TCGA-44-5645	-5.77332625355713	0	44	4
TCGA-44-6145	0.382356149913951	3	44	4
TCGA-44-6146	-2.85592406281068	1	44	4
TCGA-44-6147	-4.99436175942134	0	44	4
TCGA-44-6148	-5.87340131237551	0	44	4
TCGA-44-6774	-4.93892498055089	0	44	4
TCGA-44-6775	-3.4525008333911	1	44	4
TCGA-44-6776	-5.28353069424912	0	44	4
TCGA-44-6777	-2.93736076065355	1	44	4
TCGA-44-6778	-5.72355740684806	0	44	4
TCGA-44-6779	-4.94200978160308	0	44	4
TCGA-44-7659	-3.76861252142142	1	44	4
TCGA-44-7660	-0.558058546083858	2	44	4
TCGA-44-7662	-3.16722064808598	1	44	4
TCGA-44-7667	-6.38464152395764	0	44	4
TCGA-44-7669	-6.68380740843812	0	44	4
TCGA-44-7670	-0.099153108604364	2	44	4
TCGA-44-7671	-6.48146104426041	0	44	4
TCGA-44-7672	-6.29447118155718	0	44	4
TCGA-44-8119	-6.90658860272718	0	44	4
TCGA-44-A479	-5.91384614330829	0	44	4
TCGA-44-A47A	-5.92685820328274	0	44	4
TCGA-44-A47B	-6.09167318214986	0	44	4
TCGA-44-A47G	-5.83581659202317	0	44	4
TCGA-44-A4SS	-2.1027062413988	2	44	4
TCGA-44-A4SU	-4.62285192502668	1	44	4
TCGA-49-4487	-2.39654583221742	2	49	5
TCGA-49-4488	-5.27222696901198	0	49	5
TCGA-49-4490	-2.91803632562591	1	49	5
TCGA-49-4494	-5.01298483244922	0	49	5
TCGA-49-4501	-4.5763750517622	1	49	5
TCGA-49-4505	-2.39023809938222	2	49	5
TCGA-49-4506	-2.99211726055994	1	49	5
TCGA-49-4507	-6.3874269781081	0	49	5
TCGA-49-4510	-6.6235617124444	0	49	5
TCGA-49-4512	-5.36237005680977	0	49	5
TCGA-49-4514	0.19887609308644	3	49	5
TCGA-49-6742	0.573609075185766	3	49	5
TCGA-49-6743	-1.76585253992962	2	49	5
TCGA-49-6744	-5.9404929486107	0	49	5
TCGA-49-6745	-5.86922337222157	0	49	5
TCGA-49-6761	-3.77855226330155	1	49	5
TCGA-49-6767	-3.22486153296064	1	49	5
TCGA-49-AAQV	-5.06165920088414	0	49	5
TCGA-49-AAR0	-6.13011303526299	0	49	5
TCGA-49-AAR2	-5.65022711992318	0	49	5
TCGA-49-AAR3	-3.58097549035675	1	49	5
TCGA-49-AAR4	-2.95116593584706	1	49	5
TCGA-49-AAR9	0.231607493301487	3	49	5
TCGA-49-AARE	-3.00891884756447	1	49	5
TCGA-49-AARN	-2.24914684966201	2	49	5
TCGA-49-AARO	-2.69723835490523	1	49	5
TCGA-49-AARQ	-2.96073237270582	1	49	5
TCGA-49-AARR	-5.93714597593878	0	49	5
TCGA-4B-A93V	-5.89303139885215	0	4B	1
TCGA-50-5044	-5.00951623091434	0	50	3
TCGA-50-5045	-3.99343745956194	1	50	3
TCGA-50-5055	-5.29503065076615	0	50	3
TCGA-50-5066	-2.45564438992771	1	50	3
TCGA-50-5068	-5.23878190149333	0	50	3
TCGA-50-5931	0.230887090166503	3	50	3
TCGA-50-5939	-1.91028809823516	2	50	3
TCGA-50-5942	-5.58634627059499	0	50	3
TCGA-50-5946	-4.29093887486654	1	50	3
TCGA-50-6590	-3.47875689320557	1	50	3
TCGA-50-6591	-5.62601913372021	0	50	3
TCGA-50-6593	-5.60559501827434	0	50	3
TCGA-50-6594	-3.04162714013449	1	50	3
TCGA-50-6597	-4.95431680146323	0	50	3
TCGA-50-6673	-2.98073331102954	1	50	3
TCGA-50-7109	-5.87396790779273	0	50	3
TCGA-50-8457	-4.54427432243582	1	50	3
TCGA-50-8459	-2.3284357253467	2	50	3
TCGA-53-7624	-3.26965761874198	1	53	4
TCGA-53-7626	-5.15420480195036	0	53	4
TCGA-53-7813	-4.90707837243633	0	53	4
TCGA-53-A4EZ	-0.82600704898102	2	53	4
TCGA-55-1592	-5.31891868162157	0	55	1
TCGA-55-1594	-1.88410452996652	2	55	1
TCGA-55-1595	-4.38895097325163	1	55	1
TCGA-55-1596	0.946299755001793	3	55	1
TCGA-55-5899	-1.29357673682071	2	55	1
TCGA-55-6543	-4.12312157350148	1	55	1
TCGA-55-6642	-5.43947685084318	0	55	1
TCGA-55-6712	-3.68604716685951	1	55	1
TCGA-55-6968	-2.30619672159576	2	55	1
TCGA-55-6969	-6.53837397220812	0	55	1
TCGA-55-6970	-4.17610806826216	1	55	1
TCGA-55-6971	-5.32127124930432	0	55	1
TCGA-55-6972	-4.82656164144844	0	55	1
TCGA-55-6975	-3.55779555595934	1	55	1
TCGA-55-6978	-4.91349495432011	0	55	1
TCGA-55-6979	-5.53395094428875	0	55	1
TCGA-55-6980	-1.92827852484664	2	55	1
TCGA-55-6981	-3.49673909450503	1	55	1
TCGA-55-6982	-3.58578488278384	1	55	1
TCGA-55-6983	-3.41714375286127	1	55	1
TCGA-55-6984	0.64568584735053	3	55	1
TCGA-55-6985	-5.49338405225852	0	55	1
TCGA-55-6986	-5.38807542836789	0	55	1
TCGA-55-6987	-6.74328245499946	0	55	1
TCGA-55-7227	-5.68659001230865	0	55	1
TCGA-55-7281	-5.74153394853253	0	55	1
TCGA-55-7283	-5.90545903478134	0	55	1
TCGA-55-7284	-0.227762714198635	2	55	1
TCGA-55-7570	-6.17361815554394	0	55	1
TCGA-55-7573	-5.6377849841013	0	55	1
TCGA-55-7574	-5.37929494824512	0	55	1
TCGA-55-7576	-3.75475595637227	1	55	1
TCGA-55-7724	-0.482950904452278	2	55	1
TCGA-55-7725	-4.93816435228504	0	55	1
TCGA-55-7726	-3.44505564632423	1	55	1
TCGA-55-7727	-3.51607364780492	1	55	1
TCGA-55-7728	-2.2045070113749	2	55	1
TCGA-55-7815	-4.86353875231263	0	55	1
TCGA-55-7816	-4.68150839258877	1	55	1
TCGA-55-7903	-3.69789527648637	1	55	1
TCGA-55-7907	-1.8896008574484	2	55	1
TCGA-55-7910	-5.12716265660003	0	55	1
TCGA-55-7911	-5.9442077894507	0	55	1
TCGA-55-7913	-0.653632443670287	2	55	1
TCGA-55-7914	-0.690262880876767	2	55	1
TCGA-55-7994	-6.50046148922538	0	55	1
TCGA-55-7995	-3.11806242730725	1	55	1
TCGA-55-8085	-6.49498326963921	0	55	1
TCGA-55-8087	-5.20625901099763	0	55	1
TCGA-55-8089	-3.07952284169234	1	55	1
TCGA-55-8090	-6.66290928921768	0	55	1
TCGA-55-8091	-2.93884995695634	1	55	1
TCGA-55-8092	0.561469292347601	3	55	1
TCGA-55-8094	-1.21102541892948	2	55	1
TCGA-55-8096	-1.23609222372319	2	55	1
TCGA-55-8097	-5.14521293527494	0	55	1
TCGA-55-8203	-6.68332887605381	0	55	1
TCGA-55-8204	-4.69981919813613	1	55	1
TCGA-55-8205	-5.01084389130545	0	55	1
TCGA-55-8206	-6.73612175728776	0	55	1
TCGA-55-8207	-3.27729289479539	1	55	1
TCGA-55-8208	-2.30022963624984	2	55	1
TCGA-55-8299	-4.60044429232338	1	55	1
TCGA-55-8301	-3.89576285426428	1	55	1
TCGA-55-8302	-2.95184752083021	1	55	1
TCGA-55-8505	0.217804971621348	3	55	1
TCGA-55-8506	-5.62261649263052	0	55	1
TCGA-55-8507	-3.53222290148768	1	55	1
TCGA-55-8508	-5.13118124295494	0	55	1
TCGA-55-8510	-1.33468242293285	2	55	1
TCGA-55-8511	-4.15175612468622	1	55	1
TCGA-55-8512	-3.08223917292901	1	55	1
TCGA-55-8513	-2.28764957028512	2	55	1
TCGA-55-8514	-5.53168859279902	0	55	1
TCGA-55-8614	-5.65542680780417	0	55	1
TCGA-55-8615	-5.7754406737043	0	55	1
TCGA-55-8616	-3.52307518460729	1	55	1
TCGA-55-8619	-3.42328036438061	1	55	1
TCGA-55-8620	-4.14037885974511	1	55	1
TCGA-55-8621	-5.94765360995666	0	55	1
TCGA-55-A48X	-3.76123556098642	1	55	1
TCGA-55-A48Y	-4.14853073825147	1	55	1
TCGA-55-A48Z	-6.11594939709292	0	55	1
TCGA-55-A490	-4.20604724801088	1	55	1
TCGA-55-A491	-1.61487637885311	2	55	1
TCGA-55-A492	-5.75476106562299	0	55	1
TCGA-55-A493	-2.55613066588986	1	55	1
TCGA-55-A494	-6.11114471389658	0	55	1
TCGA-55-A4DF	0.140793306676032	3	55	1
TCGA-55-A4DG	-5.92290536579629	0	55	1
TCGA-55-A57B	-6.52699162294733	0	55	1
TCGA-62-A46O	-2.28956163601557	2	62	2
TCGA-62-A46P	-5.2533709778794	0	62	2
TCGA-62-A46R	-5.90705159856683	0	62	2
TCGA-62-A46S	-3.75570151668246	1	62	2
TCGA-62-A46U	-4.6184647957063	1	62	2
TCGA-62-A46V	-3.19338402868987	1	62	2
TCGA-62-A470	-4.68139190739948	1	62	2
TCGA-62-A471	-1.01892972678433	2	62	2
TCGA-62-A472	-3.47786446353923	1	62	2
TCGA-64-1676	-5.36723078070332	0	64	3
TCGA-64-1677	-3.32965271719378	1	64	3
TCGA-64-1678	-5.03747215322757	0	64	3
TCGA-64-1679	-3.48469940766207	1	64	3
TCGA-64-1680	-5.31083552799601	0	64	3
TCGA-64-1681	-4.80565649420388	0	64	3
TCGA-64-5774	-4.37757791139584	1	64	3
TCGA-64-5775	-4.18918783200053	1	64	3
TCGA-64-5778	-3.57407309031885	1	64	3
TCGA-64-5779	-5.46609515438711	0	64	3
TCGA-64-5781	-1.05481403525143	2	64	3
TCGA-64-5815	-2.82747737812904	1	64	3
TCGA-67-3770	-5.03440486916175	0	67	2
TCGA-67-3771	-2.46957890028468	1	67	2
TCGA-67-3772	-4.45002368994829	1	67	2
TCGA-67-3773	-3.47505153731677	1	67	2
TCGA-67-3774	-5.70561032530042	0	67	2
TCGA-67-4679	-4.14802334627495	1	67	2
TCGA-67-6215	-6.58090641768119	0	67	2
TCGA-67-6216	-5.63510071204319	0	67	2
TCGA-67-6217	-5.74819102540796	0	67	2
TCGA-69-7760	-1.53028850613737	2	69	5
TCGA-69-7761	-2.71011063339466	1	69	5
TCGA-69-7763	-5.66661016054993	0	69	5
TCGA-69-7764	-3.1770667546878	1	69	5
TCGA-69-7765	-5.64993241290524	0	69	5
TCGA-69-7973	-3.10006900982585	1	69	5
TCGA-69-7974	-1.13966361593384	2	69	5
TCGA-69-7978	-6.54364122129558	0	69	5
TCGA-69-7979	-5.08809147112087	0	69	5
TCGA-69-7980	-4.37823739796017	1	69	5
TCGA-69-8253	-6.63089505385548	0	69	5
TCGA-69-8254	-4.08188671025021	1	69	5
TCGA-69-8255	4.68198110031277	4	69	5
TCGA-69-8453	-3.18569535457774	1	69	5
TCGA-69-A59K	-3.4016784330871	1	69	5
TCGA-71-6725	-6.48240884049334	0	71	2
TCGA-71-8520	-1.20721160007714	2	71	2
TCGA-73-4658	-4.04545022281328	1	73	4
TCGA-73-4659	-7.14804545333149	0	73	4
TCGA-73-4662	-7.02859923632539	0	73	4
TCGA-73-4666	-6.73471681460455	0	73	4
TCGA-73-4668	-6.86155889916184	0	73	4
TCGA-73-4670	-5.19328382173049	0	73	4
TCGA-73-4675	-5.08815151515097	0	73	4
TCGA-73-4676	-2.96138757055721	1	73	4
TCGA-73-4677	-5.06034832407704	0	73	4
TCGA-73-7498	-6.80343132106477	0	73	4
TCGA-73-7499	-4.9420057400215	0	73	4
TCGA-73-A9RS	-5.01489120494596	0	73	4
TCGA-75-5122	-5.65524271964356	0	75	2
TCGA-75-5125	-5.8537233394439	0	75	2
TCGA-75-5126	-5.37002780508921	0	75	2
TCGA-75-5146	-3.84740366505025	1	75	2
TCGA-75-5147	-2.77858255015585	1	75	2
TCGA-75-6203	-5.38482868581861	0	75	2
TCGA-75-6205	-5.08509601543805	0	75	2
TCGA-75-6206	-5.40916864106517	0	75	2
TCGA-75-6207	-3.14591145933113	1	75	2
TCGA-75-6211	-3.88129221069417	1	75	2
TCGA-75-6212	-5.20743710923576	0	75	2
TCGA-75-6214	-2.17434327190335	2	75	2
TCGA-75-7025	-6.5329806797026	0	75	2
TCGA-75-7027	-3.29234316707506	1	75	2
TCGA-75-7030	-4.98569261720174	0	75	2
TCGA-75-7031	-4.96012832893148	0	75	2
TCGA-78-7145	-4.20022908080779	1	78	3
TCGA-78-7146	-3.70822383719347	1	78	3
TCGA-78-7147	-4.03028950487993	1	78	3
TCGA-78-7148	-3.49925924663937	1	78	3
TCGA-78-7149	-5.83131319577786	0	78	3
TCGA-78-7150	0.982993783523919	3	78	3
TCGA-78-7152	-4.91239955556263	0	78	3
TCGA-78-7153	-4.08472798740631	1	78	3
TCGA-78-7154	2.89548581589418	4	78	3
TCGA-78-7155	-5.64961059600606	0	78	3
TCGA-78-7156	-5.57805030107986	0	78	3
TCGA-78-7158	-2.71538944780786	1	78	3
TCGA-78-7159	-5.94249467895912	0	78	3
TCGA-78-7160	-3.42008995884513	1	78	3
TCGA-78-7161	-6.39990621066593	0	78	3
TCGA-78-7163	-6.19098556980888	0	78	3
TCGA-78-7166	-3.27049322042515	1	78	3
TCGA-78-7167	-6.65350624049644	0	78	3
TCGA-78-7220	-0.536015059273394	2	78	3
TCGA-78-7535	-6.34463137536692	0	78	3
TCGA-78-7536	-6.71845656186583	0	78	3
TCGA-78-7537	-6.33125676647113	0	78	3
TCGA-78-7539	-6.56464410260812	0	78	3
TCGA-78-7540	0.43991349843763	3	78	3
TCGA-78-7542	-6.53630607968384	0	78	3
TCGA-78-7633	-4.97291026396607	0	78	3
TCGA-78-8640	-0.815679630110581	2	78	3
TCGA-78-8648	-3.71567047238905	1	78	3
TCGA-78-8655	-5.52518913049747	0	78	3
TCGA-78-8660	-5.72878724858806	0	78	3
TCGA-78-8662	-2.26705576827299	2	78	3
TCGA-80-5607	-5.20963526009319	0	80	3
TCGA-80-5608	-6.30252661253476	0	80	3
TCGA-80-5611	-5.71599852564794	0	80	3
TCGA-83-5908	-0.893313593480397	2	83	4
TCGA-86-6562	-5.71628434052554	0	86	5
TCGA-86-6851	-6.80821072798246	0	86	5
TCGA-86-7701	-4.93954208065937	0	86	5
TCGA-86-7711	-6.52690864622166	0	86	5
TCGA-86-7713	-6.75663800301122	0	86	5
TCGA-86-7714	-4.94274743456853	0	86	5
TCGA-86-7953	-3.86302176049553	1	86	5
TCGA-86-7954	-5.30839003901395	0	86	5
TCGA-86-7955	-1.14984004026765	2	86	5
TCGA-86-8054	-6.5047705030403	0	86	5
TCGA-86-8055	-2.3374388099259	2	86	5
TCGA-86-8056	-4.51137338828727	1	86	5
TCGA-86-8073	-5.37135371854173	0	86	5
TCGA-86-8074	-2.56507002849935	1	86	5
TCGA-86-8075	-2.109976877369	2	86	5
TCGA-86-8076	-6.38345858996118	0	86	5
TCGA-86-8278	-6.9057361834083	0	86	5
TCGA-86-8279	-5.09465087711043	0	86	5
TCGA-86-8280	-3.71554699836762	1	86	5
TCGA-86-8281	-6.396450428396	0	86	5
TCGA-86-8358	-2.79923173496999	1	86	5
TCGA-86-8359	-3.948209642889	1	86	5
TCGA-86-8585	-3.93867277778984	1	86	5
TCGA-86-8668	-3.04868410476359	1	86	5
TCGA-86-8669	-5.48623911423381	0	86	5
TCGA-86-8671	-3.56853566580818	1	86	5
TCGA-86-8672	-5.34268720722497	0	86	5
TCGA-86-8673	-5.65368819972273	0	86	5
TCGA-86-8674	-5.56484789627178	0	86	5
TCGA-86-A456	-5.74732347957653	0	86	5
TCGA-86-A4D0	-4.4330632776603	1	86	5
TCGA-86-A4JF	-6.05235938022132	0	86	5
TCGA-86-A4P7	-1.79058085309905	2	86	5
TCGA-86-A4P8	-4.62310074098647	1	86	5
TCGA-91-A4BC	-4.1042192084001	1	91	1
TCGA-91-A4BD	-5.12830989211749	0	91	1
TCGA-93-7347	-4.74079021024381	1	93	3
TCGA-93-7348	-5.75870305034837	0	93	3
TCGA-93-8067	-1.93516240925043	2	93	3
TCGA-93-A4JN	-3.20709565768751	1	93	3
TCGA-93-A4JO	-6.10036651307645	0	93	3
TCGA-93-A4JP	-4.80144538445102	0	93	3
TCGA-93-A4JQ	-6.39975290707112	0	93	3
TCGA-95-7039	-5.39370281263016	0	95	3
TCGA-95-7043	-1.74816500832465	2	95	3
TCGA-95-7562	-4.88842828771215	0	95	3
TCGA-95-7567	-3.7920755727525	1	95	3
TCGA-95-7944	-1.49024501434707	2	95	3
TCGA-95-7947	-2.36021414386946	2	95	3
TCGA-95-7948	-6.46278472834323	0	95	3
TCGA-95-8039	-5.15746387506954	0	95	3
TCGA-95-8494	-5.45416664736063	0	95	3
TCGA-95-A4VK	-2.34169249602759	2	95	3
TCGA-95-A4VN	-6.09196784081631	0	95	3
TCGA-95-A4VP	-2.70722283791838	1	95	3
TCGA-97-7546	-4.47468347929433	1	97	2
TCGA-97-7547	-6.09824484158075	0	97	2
TCGA-97-7552	-2.47488315500863	1	97	2
TCGA-97-7553	-6.25776697350984	0	97	2
TCGA-97-7554	-3.68484353388396	1	97	2
TCGA-97-7937	-6.16709663177874	0	97	2
TCGA-97-7938	-0.894258978202402	2	97	2
TCGA-97-7941	-1.22966599177961	2	97	2
TCGA-97-8171	-6.60399548520307	0	97	2
TCGA-97-8172	-6.97720502235672	0	97	2
TCGA-97-8175	-3.2834493029121	1	97	2
TCGA-97-8177	-3.8117761955212	1	97	2
TCGA-97-8179	-6.27486770621843	0	97	2
TCGA-97-8552	-5.78055794593974	0	97	2
TCGA-97-A4LX	-3.428437545162	1	97	2
TCGA-97-A4M0	-6.10740291455469	0	97	2
TCGA-97-A4M1	-6.10984347195501	0	97	2
TCGA-97-A4M2	-6.17514929036739	0	97	2
TCGA-97-A4M3	-5.85387896777357	0	97	2
TCGA-97-A4M5	-2.39737607507619	2	97	2
TCGA-97-A4M6	-6.16265584410347	0	97	2
TCGA-97-A4M7	-4.03550263060098	1	97	2
TCGA-99-7458	-6.56406747304362	0	99	4
TCGA-99-8025	-3.75089216118415	1	99	4
TCGA-99-8028	-3.41111092805141	1	99	4
TCGA-99-8032	-4.08111855576003	1	99	4
TCGA-99-8033	-0.032511025509935	3	99	4
TCGA-99-AA5R	-5.91001112039573	0	99	4
TCGA-J2-8192	-4.02287613908369	1	J2	5
TCGA-J2-8194	-6.51059876647107	0	J2	5
TCGA-J2-A4AD	-2.47234655362419	1	J2	5
TCGA-J2-A4AE	-5.85110581142783	0	J2	5
TCGA-J2-A4AG	-4.2016530007426	1	J2	5
TCGA-L4-A4E5	-2.64546811197658	1	L4	3
TCGA-L4-A4E6	-3.51920274461027	1	L4	3
TCGA-L9-A443	-4.28452389377476	1	L9	3
TCGA-L9-A444	-5.54103562131273	0	L9	3
TCGA-L9-A50W	1.00103499936314	3	L9	3
TCGA-L9-A5IP	-4.45650071077778	1	L9	3
TCGA-L9-A743	-2.411286972204	2	L9	3
TCGA-L9-A7SV	-2.51215335561254	1	L9	3
TCGA-L9-A8F4	-3.18114351046865	1	L9	3
TCGA-MN-A4N1	-3.88754825979969	1	MN	4
TCGA-MN-A4N4	-1.18320147138715	2	MN	4
TCGA-MN-A4N5	-1.8507333809506	2	MN	4
TCGA-MP-A4SV	-3.95541940508295	1	MP	2
TCGA-MP-A4SW	-3.83358096097994	1	MP	2
TCGA-MP-A4SY	-3.06112768099587	1	MP	2
TCGA-MP-A4T4	-6.07132395952806	0	MP	2
TCGA-MP-A4T6	-6.45037843059475	0	MP	2
TCGA-MP-A4T7	-0.521612968861325	2	MP	2
TCGA-MP-A4T8	-6.15856536340123	0	MP	2
TCGA-MP-A4T9	-2.38282492723699	2	MP	2
TCGA-MP-A4TA	-1.77396921756442	2	MP	2
TCGA-MP-A4TC	-2.84173697488504	1	MP	2
TCGA-MP-A4TD	-3.67398419215489	1	MP	2
TCGA-MP-A4TE	-2.76988184741876	1	MP	2
TCGA-MP-A4TF	1.33448229912053	3	MP	2
TCGA-MP-A4TH	-6.08241595773768	0	MP	2
TCGA-MP-A4TI	-5.99438685347751	0	MP	2
TCGA-MP-A4TJ	-3.93506009254458	1	MP	2
TCGA-MP-A4TK	-6.02417048411372	0	MP	2
TCGA-MP-A5C7	-6.37443831472785	0	MP	2
TCGA-NJ-A4YF	-2.72453717342194	1	NJ	2
TCGA-NJ-A4YG	1.04597806309702	3	NJ	2
TCGA-NJ-A4YI	2.52873093136435	4	NJ	2
TCGA-NJ-A4YP	-2.49811463965591	1	NJ	2
TCGA-NJ-A4YQ	-5.7218782100573	0	NJ	2
TCGA-NJ-A55A	-5.23544022482797	0	NJ	2
TCGA-NJ-A55O	-5.6715051150491	0	NJ	2
TCGA-NJ-A55R	0.148187201164956	3	NJ	2
TCGA-NJ-A7XG	-5.96103115744736	0	NJ	2
TCGA-O1-A52J	-5.95128394200194	0	O1	1
TCGA-S2-AA1A	-3.34233766907884	1	S2	2
