# Supplementary material for: Surrogate Biomarker Prediction from Whole-Slide Images for Evaluating Overall Survival in Lung Adenocarcinoma
Source: Diagnostics (Basel). 2024 Feb 20;14(5):462. doi: 10.3390/diagnostics14050462 (PMC10930763; doi:10.3390/diagnostics14050462)
Supplement: Supplementary file 1 [file diagnostics-14-00462-s001.zip › Supplementary_File_S5_TCGA_LUAD_crossfolds/crossfolds_ANGPTL4.csv]

PATIENT	ANGPTL4	ANGPTL4_quantile	site_code	CV5
TCGA-05-4244	7.93180888592545	3	05	4
TCGA-05-4249	4.52869837002227	2	05	4
TCGA-05-4250	6.23936284563585	2	05	4
TCGA-05-4382	6.88119397157803	3	05	4
TCGA-05-4395	9.86829573364546	4	05	4
TCGA-05-4396	2.83881049657799	1	05	4
TCGA-05-4397	1.6861898174609	0	05	4
TCGA-05-4398	5.39599963561452	2	05	4
TCGA-05-4402	6.10377282182362	2	05	4
TCGA-05-4403	5.43514841316143	2	05	4
TCGA-05-4405	4.21633698484125	1	05	4
TCGA-05-4415	8.61785124409317	4	05	4
TCGA-05-4417	5.14369862399868	2	05	4
TCGA-05-4418	7.81962006618883	3	05	4
TCGA-05-4420	7.04147541719914	3	05	4
TCGA-05-4422	1.83891574113603	0	05	4
TCGA-05-4424	3.89303719093603	1	05	4
TCGA-05-4426	8.61719933062794	4	05	4
TCGA-05-4427	4.16691168895648	1	05	4
TCGA-05-4430	5.23808872265869	2	05	4
TCGA-05-4432	4.81902002741965	2	05	4
TCGA-05-4433	2.4786916214344	0	05	4
TCGA-05-4434	5.08694814927205	2	05	4
TCGA-35-3615	2.79632709762589	1	35	3
TCGA-35-4122	5.43408899384866	2	35	3
TCGA-35-4123	7.09526812266392	3	35	3
TCGA-35-5375	5.12936686525882	2	35	3
TCGA-38-4625	6.33049934105407	2	38	5
TCGA-38-4626	6.01082125300892	2	38	5
TCGA-38-4627	5.4079034461996	2	38	5
TCGA-38-4628	1.74384553836465	0	38	5
TCGA-38-4629	5.80298722367991	2	38	5
TCGA-38-4630	2.95349788864553	1	38	5
TCGA-38-4631	6.49100597830953	3	38	5
TCGA-38-4632	6.1320863549585	2	38	5
TCGA-38-6178	5.21375129077165	2	38	5
TCGA-38-7271	4.65790568042959	2	38	5
TCGA-38-A44F	6.12139887425178	2	38	5
TCGA-44-2655	3.50473661287444	1	44	4
TCGA-44-2656	4.72289139547659	2	44	4
TCGA-44-2657	3.75155654321213	1	44	4
TCGA-44-2659	5.91382659943696	2	44	4
TCGA-44-2661	2.65241634523362	1	44	4
TCGA-44-2662	8.01635431204751	3	44	4
TCGA-44-2665	3.32572080203504	1	44	4
TCGA-44-2666	0.924683403883696	0	44	4
TCGA-44-2668	6.36181277036081	2	44	4
TCGA-44-3396	6.82659042041363	3	44	4
TCGA-44-3398	8.33468518736735	3	44	4
TCGA-44-3917	5.72650939561455	2	44	4
TCGA-44-3918	2.66854049165534	1	44	4
TCGA-44-3919	5.86952430001376	2	44	4
TCGA-44-4112	4.1636564808656	1	44	4
TCGA-44-5643	3.57643264890485	1	44	4
TCGA-44-5644	6.48321046935898	2	44	4
TCGA-44-5645	4.04525592392373	1	44	4
TCGA-44-6145	4.51905317310759	2	44	4
TCGA-44-6146	2.15306472041657	0	44	4
TCGA-44-6147	3.31397727071807	1	44	4
TCGA-44-6148	1.51030298009854	0	44	4
TCGA-44-6774	4.64415778695205	2	44	4
TCGA-44-6775	4.94752468452292	2	44	4
TCGA-44-6776	2.67647123781896	1	44	4
TCGA-44-6777	6.23149040743745	2	44	4
TCGA-44-6778	2.85008978064526	1	44	4
TCGA-44-6779	6.68598000271262	3	44	4
TCGA-44-7659	6.11860809404697	2	44	4
TCGA-44-7660	3.61913445582249	1	44	4
TCGA-44-7662	5.68026384679926	2	44	4
TCGA-44-7667	5.27490847292223	2	44	4
TCGA-44-7669	4.56471319650031	2	44	4
TCGA-44-7670	5.50336401522386	2	44	4
TCGA-44-7671	4.60135329341186	2	44	4
TCGA-44-7672	7.65581131382042	3	44	4
TCGA-44-8119	7.90583942749565	3	44	4
TCGA-44-A479	4.4944835974591	1	44	4
TCGA-44-A47A	4.26173064242461	1	44	4
TCGA-44-A47B	9.75349830381014	4	44	4
TCGA-44-A47G	9.25466803465111	4	44	4
TCGA-44-A4SS	5.96545192265449	2	44	4
TCGA-44-A4SU	5.88130497216734	2	44	4
TCGA-49-4487	4.38668629564001	1	49	3
TCGA-49-4488	5.8945637817062	2	49	3
TCGA-49-4490	5.21638999459501	2	49	3
TCGA-49-4494	8.10113705443035	3	49	3
TCGA-49-4501	2.93932478652184	1	49	3
TCGA-49-4505	7.41995096925107	3	49	3
TCGA-49-4506	7.77983065854282	3	49	3
TCGA-49-4507	8.78589880980517	4	49	3
TCGA-49-4510	6.86766507823581	3	49	3
TCGA-49-4512	6.01212608888175	2	49	3
TCGA-49-4514	3.39832018144881	1	49	3
TCGA-49-6742	4.31777017075618	1	49	3
TCGA-49-6743	6.4750790571725	2	49	3
TCGA-49-6744	4.75907950467657	2	49	3
TCGA-49-6745	4.91295582160964	2	49	3
TCGA-49-6761	9.40854201545534	4	49	3
TCGA-49-6767	3.85195406409019	1	49	3
TCGA-49-AAQV	6.84610776610432	3	49	3
TCGA-49-AAR0	3.29405325355511	1	49	3
TCGA-49-AAR2	4.82043175413737	2	49	3
TCGA-49-AAR3	2.77069994792467	1	49	3
TCGA-49-AAR4	2.68027099467359	1	49	3
TCGA-49-AAR9	8.7548853368227	4	49	3
TCGA-49-AARE	6.25604495752361	2	49	3
TCGA-49-AARN	4.10252858861941	1	49	3
TCGA-49-AARO	6.90411976329346	3	49	3
TCGA-49-AARQ	3.16560336018881	1	49	3
TCGA-49-AARR	5.2765658221669	2	49	3
TCGA-4B-A93V	8.40065577597412	3	4B	3
TCGA-50-5044	8.68451511927131	4	50	3
TCGA-50-5045	6.00965875574211	2	50	3
TCGA-50-5055	4.96588888289675	2	50	3
TCGA-50-5066	5.05328221976091	2	50	3
TCGA-50-5068	6.08032567433165	2	50	3
TCGA-50-5931	4.20925707419496	1	50	3
TCGA-50-5939	6.77716711854343	3	50	3
TCGA-50-5942	1.18183805418194	0	50	3
TCGA-50-5946	4.84707687862103	2	50	3
TCGA-50-6590	5.22791178897418	2	50	3
TCGA-50-6591	5.76576147229296	2	50	3
TCGA-50-6593	5.39370036874907	2	50	3
TCGA-50-6594	7.7655667578657	3	50	3
TCGA-50-6597	4.9021087271623	2	50	3
TCGA-50-6673	3.30730878970541	1	50	3
TCGA-50-7109	5.46866239088568	2	50	3
TCGA-50-8457	4.51732188699757	2	50	3
TCGA-50-8459	8.95932911488677	4	50	3
TCGA-53-7624	4.12388606423886	1	53	2
TCGA-53-7626	5.78316901824179	2	53	2
TCGA-53-7813	3.08727506442253	1	53	2
TCGA-53-A4EZ	3.22548646276077	1	53	2
TCGA-55-1592	3.88972212693668	1	55	1
TCGA-55-1594	3.71934519813253	1	55	1
TCGA-55-1595	7.21012501187436	3	55	1
TCGA-55-1596	6.33282389830691	2	55	1
TCGA-55-5899	4.73090336800659	2	55	1
TCGA-55-6543	7.39864242781654	3	55	1
TCGA-55-6642	4.89479643446401	2	55	1
TCGA-55-6712	5.08764153331222	2	55	1
TCGA-55-6968	3.48940022958567	1	55	1
TCGA-55-6969	5.33622322019352	2	55	1
TCGA-55-6970	3.82276438573211	1	55	1
TCGA-55-6971	5.12890899786043	2	55	1
TCGA-55-6972	0.53099036316964	0	55	1
TCGA-55-6975	7.46110006516231	3	55	1
TCGA-55-6978	5.80446700957668	2	55	1
TCGA-55-6979	3.99937878801709	1	55	1
TCGA-55-6980	7.50843301729058	3	55	1
TCGA-55-6981	7.4218757234765	3	55	1
TCGA-55-6982	6.3523244434354	2	55	1
TCGA-55-6983	4.55567652244795	2	55	1
TCGA-55-6984	5.96444666315921	2	55	1
TCGA-55-6985	5.90909511995645	2	55	1
TCGA-55-6986	5.82806412805724	2	55	1
TCGA-55-6987	4.52525954530066	2	55	1
TCGA-55-7227	5.14233981534283	2	55	1
TCGA-55-7281	7.66613214852249	3	55	1
TCGA-55-7283	3.83769235933116	1	55	1
TCGA-55-7284	5.08326060434985	2	55	1
TCGA-55-7570	2.96848890175861	1	55	1
TCGA-55-7573	3.93017109131417	1	55	1
TCGA-55-7574	8.12192025128824	3	55	1
TCGA-55-7576	3.19814703699309	1	55	1
TCGA-55-7724	1.9592714241528	0	55	1
TCGA-55-7725	2.07306290313821	0	55	1
TCGA-55-7726	3.86176555617293	1	55	1
TCGA-55-7727	3.59593137770822	1	55	1
TCGA-55-7728	4.09349524426698	1	55	1
TCGA-55-7815	2.29633258446576	0	55	1
TCGA-55-7816	2.76970271924356	1	55	1
TCGA-55-7903	8.31368142668981	3	55	1
TCGA-55-7907	3.40919073864103	1	55	1
TCGA-55-7910	5.80135571865786	2	55	1
TCGA-55-7911	4.93919919693767	2	55	1
TCGA-55-7913	2.8337747476282	1	55	1
TCGA-55-7914	3.48182670467887	1	55	1
TCGA-55-7994	1.49389194763348	0	55	1
TCGA-55-7995	4.37932885256386	1	55	1
TCGA-55-8085	4.44091841262838	1	55	1
TCGA-55-8087	3.35979502717346	1	55	1
TCGA-55-8089	7.99212234491347	3	55	1
TCGA-55-8090	7.29971564323977	3	55	1
TCGA-55-8091	8.13596050420412	3	55	1
TCGA-55-8092	4.25068799249247	1	55	1
TCGA-55-8094	7.45970779239542	3	55	1
TCGA-55-8096	6.76090703672648	3	55	1
TCGA-55-8097	3.21380447834764	1	55	1
TCGA-55-8203	5.32404885726746	2	55	1
TCGA-55-8204	4.06946768308795	1	55	1
TCGA-55-8205	1.57911929047408	0	55	1
TCGA-55-8206	0.79525970322855	0	55	1
TCGA-55-8207	5.06008122788506	2	55	1
TCGA-55-8208	5.15871971761917	2	55	1
TCGA-55-8299	6.62616859533126	3	55	1
TCGA-55-8301	3.95598618715177	1	55	1
TCGA-55-8302	4.14919017788594	1	55	1
TCGA-55-8505	8.12735382478776	3	55	1
TCGA-55-8506	6.60168671674287	3	55	1
TCGA-55-8507	8.34636451430366	3	55	1
TCGA-55-8508	6.26488831468492	2	55	1
TCGA-55-8510	4.30504588121919	1	55	1
TCGA-55-8511	6.78855747245975	3	55	1
TCGA-55-8512	1.65730036490102	0	55	1
TCGA-55-8513	4.7060751042884	2	55	1
TCGA-55-8514	7.22840757644507	3	55	1
TCGA-55-8614	5.23255532525429	2	55	1
TCGA-55-8615	7.03251792855218	3	55	1
TCGA-55-8616	6.80582409464412	3	55	1
TCGA-55-8619	4.55514410106024	2	55	1
TCGA-55-8620	2.9003674825982	1	55	1
TCGA-55-8621	5.81098602706792	2	55	1
TCGA-55-A48X	3.11405303723627	1	55	1
TCGA-55-A48Y	4.83920698751466	2	55	1
TCGA-55-A48Z	5.70701969336037	2	55	1
TCGA-55-A490	9.54036210022829	4	55	1
TCGA-55-A491	5.21066826167977	2	55	1
TCGA-55-A492	3.17301689645935	1	55	1
TCGA-55-A493	7.24138348828586	3	55	1
TCGA-55-A494	4.31616813023839	1	55	1
TCGA-55-A4DF	3.57002788018489	1	55	1
TCGA-55-A4DG	2.13779056589126	0	55	1
TCGA-55-A57B	3.06733298097751	1	55	1
TCGA-62-A46O	4.51662179183158	2	62	5
TCGA-62-A46P	4.31077851210633	1	62	5
TCGA-62-A46R	5.81874067292733	2	62	5
TCGA-62-A46S	6.16940780721876	2	62	5
TCGA-62-A46U	5.79692488105284	2	62	5
TCGA-62-A46V	3.49311649849335	1	62	5
TCGA-62-A470	4.70447049324199	2	62	5
TCGA-62-A471	7.71496220463891	3	62	5
TCGA-62-A472	3.43302806262678	1	62	5
TCGA-64-1676	8.45703189438204	3	64	2
TCGA-64-1677	4.77013340250669	2	64	2
TCGA-64-1678	5.71991785613907	2	64	2
TCGA-64-1679	6.06283782124529	2	64	2
TCGA-64-1680	6.00148021869409	2	64	2
TCGA-64-1681	5.67311312527188	2	64	2
TCGA-64-5774	6.78963113304545	3	64	2
TCGA-64-5775	8.36643982088134	3	64	2
TCGA-64-5778	4.64218774684621	2	64	2
TCGA-64-5779	5.60871530677335	2	64	2
TCGA-64-5781	6.47210432799816	2	64	2
TCGA-64-5815	7.36703326159155	3	64	2
TCGA-67-3770	6.89817900012754	3	67	3
TCGA-67-3771	4.94263807993178	2	67	3
TCGA-67-3772	6.54220657501759	3	67	3
TCGA-67-3773	4.54916470010406	2	67	3
TCGA-67-3774	7.82954352539344	3	67	3
TCGA-67-4679	3.88723397851138	1	67	3
TCGA-67-6215	6.23707650951446	2	67	3
TCGA-67-6216	7.02110066815136	3	67	3
TCGA-67-6217	6.0635850299187	2	67	3
TCGA-69-7760	8.79752828314365	4	69	2
TCGA-69-7761	5.30669765429189	2	69	2
TCGA-69-7763	5.25448692755686	2	69	2
TCGA-69-7764	2.77246817832921	1	69	2
TCGA-69-7765	6.97646109126876	3	69	2
TCGA-69-7973	5.65610237160797	2	69	2
TCGA-69-7974	6.06167827347292	2	69	2
TCGA-69-7978	4.34738296885391	1	69	2
TCGA-69-7979	3.44977402296564	1	69	2
TCGA-69-7980	4.91959597045089	2	69	2
TCGA-69-8253	6.76530832828622	3	69	2
TCGA-69-8254	4.23552590351466	1	69	2
TCGA-69-8255	6.71386721791704	3	69	2
TCGA-69-8453	4.94137776399146	2	69	2
TCGA-69-A59K	6.29056342634505	2	69	2
TCGA-71-6725	4.46522809745848	1	71	5
TCGA-71-8520	8.51787057884921	4	71	5
TCGA-73-4658	7.80486686310965	3	73	5
TCGA-73-4659	7.02602196974311	3	73	5
TCGA-73-4662	4.87866701220567	2	73	5
TCGA-73-4666	3.42893286141127	1	73	5
TCGA-73-4668	8.48526644242307	4	73	5
TCGA-73-4670	9.45954248273661	4	73	5
TCGA-73-4675	8.0977047086445	3	73	5
TCGA-73-4676	5.10547044221606	2	73	5
TCGA-73-4677	4.60794575498296	2	73	5
TCGA-73-7498	2.64571732431067	1	73	5
TCGA-73-7499	1.47865630845122	0	73	5
TCGA-73-A9RS	8.71589732596616	4	73	5
TCGA-75-5122	6.09922727563206	2	75	2
TCGA-75-5125	6.81671162045854	3	75	2
TCGA-75-5126	5.7378431091904	2	75	2
TCGA-75-5146	2.88504644799346	1	75	2
TCGA-75-5147	3.917771367914	1	75	2
TCGA-75-6203	5.38087180183249	2	75	2
TCGA-75-6205	6.34064440887816	2	75	2
TCGA-75-6206	2.53919859051951	1	75	2
TCGA-75-6207	5.87922810294737	2	75	2
TCGA-75-6211	5.80695809843901	2	75	2
TCGA-75-6212	7.1958412662353	3	75	2
TCGA-75-6214	2.68363772322422	1	75	2
TCGA-75-7025	3.91513562570686	1	75	2
TCGA-75-7027	5.36619291800477	2	75	2
TCGA-75-7030	8.93177270480484	4	75	2
TCGA-75-7031	4.72111008284633	2	75	2
TCGA-78-7145	9.76864767018956	4	78	2
TCGA-78-7146	6.30886293616925	2	78	2
TCGA-78-7147	4.27440405259108	1	78	2
TCGA-78-7148	6.39767856854294	2	78	2
TCGA-78-7149	3.69420761331721	1	78	2
TCGA-78-7150	6.19561373304243	2	78	2
TCGA-78-7152	3.26252612693804	1	78	2
TCGA-78-7153	2.44405167792172	0	78	2
TCGA-78-7154	4.3521242196398	1	78	2
TCGA-78-7155	3.91453889397967	1	78	2
TCGA-78-7156	1.47723213442133	0	78	2
TCGA-78-7158	1.32502482063804	0	78	2
TCGA-78-7159	5.86847854104304	2	78	2
TCGA-78-7160	3.47472780446281	1	78	2
TCGA-78-7161	7.95234416686547	3	78	2
TCGA-78-7163	8.9522780524338	4	78	2
TCGA-78-7166	8.90037072998677	4	78	2
TCGA-78-7167	1.69078966741938	0	78	2
TCGA-78-7220	5.49618376311475	2	78	2
TCGA-78-7535	8.04627647715717	3	78	2
TCGA-78-7536	5.90336638552837	2	78	2
TCGA-78-7537	3.90116416070494	1	78	2
TCGA-78-7539	2.00140993556297	0	78	2
TCGA-78-7540	4.75351894520235	2	78	2
TCGA-78-7542	6.66137136662358	3	78	2
TCGA-78-7633	1.55586940136197	0	78	2
TCGA-78-8640	8.43183871261048	3	78	2
TCGA-78-8648	5.98303419438129	2	78	2
TCGA-78-8655	5.19847181391252	2	78	2
TCGA-78-8660	5.65113256905848	2	78	2
TCGA-78-8662	5.91230045910215	2	78	2
TCGA-80-5607	5.08842730762582	2	80	4
TCGA-80-5608	8.24695726208363	3	80	4
TCGA-80-5611	5.36548491244573	2	80	4
TCGA-83-5908	3.31353797696027	1	83	4
TCGA-86-6562	8.44271973139903	3	86	5
TCGA-86-6851	1.79541561700373	0	86	5
TCGA-86-7701	4.88223190131119	2	86	5
TCGA-86-7711	6.38878403639375	2	86	5
TCGA-86-7713	5.77742165343915	2	86	5
TCGA-86-7714	1.53298599639786	0	86	5
TCGA-86-7953	4.51511824165773	2	86	5
TCGA-86-7954	1.23076877209408	0	86	5
TCGA-86-7955	9.4749999844848	4	86	5
TCGA-86-8054	6.0336609599097	2	86	5
TCGA-86-8055	8.22525551564292	3	86	5
TCGA-86-8056	2.93322742542423	1	86	5
TCGA-86-8073	3.94228516814105	1	86	5
TCGA-86-8074	6.20138000335796	2	86	5
TCGA-86-8075	4.71224339425253	2	86	5
TCGA-86-8076	4.55978880594038	2	86	5
TCGA-86-8278	6.53344539364423	3	86	5
TCGA-86-8279	7.2109359135214	3	86	5
TCGA-86-8280	3.57117576524668	1	86	5
TCGA-86-8281	2.67232784958941	1	86	5
TCGA-86-8358	3.78358229917259	1	86	5
TCGA-86-8359	8.84708597748286	4	86	5
TCGA-86-8585	8.17994391156167	3	86	5
TCGA-86-8668	7.53533883549395	3	86	5
TCGA-86-8669	4.7268651054081	2	86	5
TCGA-86-8671	3.69637602726629	1	86	5
TCGA-86-8672	6.09662425459388	2	86	5
TCGA-86-8673	7.55530815886764	3	86	5
TCGA-86-8674	5.77667092697347	2	86	5
TCGA-86-A456	5.38517625005198	2	86	5
TCGA-86-A4D0	2.4290574478282	0	86	5
TCGA-86-A4JF	8.12638326716906	3	86	5
TCGA-86-A4P7	5.53862818812967	2	86	5
TCGA-86-A4P8	3.62640780827659	1	86	5
TCGA-91-A4BC	5.19727698658244	2	91	1
TCGA-91-A4BD	4.63821901648137	2	91	1
TCGA-93-7347	3.63858815682746	1	93	5
TCGA-93-7348	5.59278835897165	2	93	5
TCGA-93-8067	5.6628211432641	2	93	5
TCGA-93-A4JN	3.82387794590862	1	93	5
TCGA-93-A4JO	5.53489814346306	2	93	5
TCGA-93-A4JP	2.64976572738131	1	93	5
TCGA-93-A4JQ	4.51687301514011	2	93	5
TCGA-95-7039	8.00357071887234	3	95	2
TCGA-95-7043	3.25592774630923	1	95	2
TCGA-95-7562	4.93228254384856	2	95	2
TCGA-95-7567	3.47604865467791	1	95	2
TCGA-95-7944	6.40101492954768	2	95	2
TCGA-95-7947	1.69106636107423	0	95	2
TCGA-95-7948	2.39830217765216	0	95	2
TCGA-95-8039	6.90109164270282	3	95	2
TCGA-95-8494	7.52329217068237	3	95	2
TCGA-95-A4VK	7.93039890293399	3	95	2
TCGA-95-A4VN	5.93490136444708	2	95	2
TCGA-95-A4VP	7.0841209641789	3	95	2
TCGA-97-7546	5.61498768175178	2	97	3
TCGA-97-7547	1.75350419983531	0	97	3
TCGA-97-7552	2.37542391223352	0	97	3
TCGA-97-7553	3.27166358063631	1	97	3
TCGA-97-7554	5.04375727675923	2	97	3
TCGA-97-7937	5.75437242875267	2	97	3
TCGA-97-7938	5.9942587967498	2	97	3
TCGA-97-7941	3.8316887348602	1	97	3
TCGA-97-8171	2.05778261256892	0	97	3
TCGA-97-8172	3.11158321636019	1	97	3
TCGA-97-8175	6.35619287790524	2	97	3
TCGA-97-8177	5.2361267096144	2	97	3
TCGA-97-8179	1.95875197054128	0	97	3
TCGA-97-8552	4.65511231499681	2	97	3
TCGA-97-A4LX	2.00738151625334	0	97	3
TCGA-97-A4M0	2.20093611558471	0	97	3
TCGA-97-A4M1	3.51037635355248	1	97	3
TCGA-97-A4M2	2.5763947687217	1	97	3
TCGA-97-A4M3	2.93075587778396	1	97	3
TCGA-97-A4M5	4.6301613699421	2	97	3
TCGA-97-A4M6	6.1282269783261	2	97	3
TCGA-97-A4M7	5.94492260094286	2	97	3
TCGA-99-7458	7.31503709610394	3	99	3
TCGA-99-8025	8.23215232646839	3	99	3
TCGA-99-8028	7.18094560163785	3	99	3
TCGA-99-8032	6.05919998359696	2	99	3
TCGA-99-8033	5.51293137726787	2	99	3
TCGA-99-AA5R	5.04926638532477	2	99	3
TCGA-J2-8192	6.2050835486831	2	J2	5
TCGA-J2-8194	6.95407460516782	3	J2	5
TCGA-J2-A4AD	5.44213824313983	2	J2	5
TCGA-J2-A4AE	6.75645568492637	3	J2	5
TCGA-J2-A4AG	7.1223399758257	3	J2	5
TCGA-L4-A4E5	6.06032133760707	2	L4	1
TCGA-L4-A4E6	4.66963332842026	2	L4	1
TCGA-L9-A443	4.64916676117748	2	L9	1
TCGA-L9-A444	7.3140274970549	3	L9	1
TCGA-L9-A50W	5.54837164957106	2	L9	1
TCGA-L9-A5IP	10.4532205240812	4	L9	1
TCGA-L9-A743	8.70840239928327	4	L9	1
TCGA-L9-A7SV	2.47273975199725	0	L9	1
TCGA-L9-A8F4	6.1893017318326	2	L9	1
TCGA-MN-A4N1	6.92831532066819	3	MN	4
TCGA-MN-A4N4	5.87581658256809	2	MN	4
TCGA-MN-A4N5	4.98819646903845	2	MN	4
TCGA-MP-A4SV	4.66149695749586	2	MP	4
TCGA-MP-A4SW	5.69193984811513	2	MP	4
TCGA-MP-A4SY	5.77702572843007	2	MP	4
TCGA-MP-A4T4	3.15026316173674	1	MP	4
TCGA-MP-A4T6	4.60151022531063	2	MP	4
TCGA-MP-A4T7	6.92352859779427	3	MP	4
TCGA-MP-A4T8	7.56584190370109	3	MP	4
TCGA-MP-A4T9	6.87409136943385	3	MP	4
TCGA-MP-A4TA	5.95542986277225	2	MP	4
TCGA-MP-A4TC	7.19702963045772	3	MP	4
TCGA-MP-A4TD	5.40122751919335	2	MP	4
TCGA-MP-A4TE	6.17621214446402	2	MP	4
TCGA-MP-A4TF	7.64554940137613	3	MP	4
TCGA-MP-A4TH	3.41143949150314	1	MP	4
TCGA-MP-A4TI	7.31067736785971	3	MP	4
TCGA-MP-A4TJ	4.62080717750726	2	MP	4
TCGA-MP-A4TK	8.93079823210832	4	MP	4
TCGA-MP-A5C7	1.73930385132134	0	MP	4
TCGA-NJ-A4YF	7.69977910708324	3	NJ	5
TCGA-NJ-A4YG	3.83046283583437	1	NJ	5
TCGA-NJ-A4YI	4.54915640289647	2	NJ	5
TCGA-NJ-A4YP	5.55825212136862	2	NJ	5
TCGA-NJ-A4YQ	6.08668381990023	2	NJ	5
TCGA-NJ-A55A	4.11549895671846	1	NJ	5
TCGA-NJ-A55O	4.54645258281501	2	NJ	5
TCGA-NJ-A55R	3.9216729281321	1	NJ	5
TCGA-NJ-A7XG	7.03102203540528	3	NJ	5
TCGA-O1-A52J	5.76853266101618	2	O1	1
TCGA-S2-AA1A	2.40719659859042	0	S2	5
