# Supplementary material for: Surrogate Biomarker Prediction from Whole-Slide Images for Evaluating Overall Survival in Lung Adenocarcinoma
Source: Diagnostics (Basel). 2024 Feb 20;14(5):462. doi: 10.3390/diagnostics14050462 (PMC10930763; doi:10.3390/diagnostics14050462)
Supplement: Supplementary file 1 [file diagnostics-14-00462-s001.zip › Supplementary_File_S5_TCGA_LUAD_crossfolds/crossfolds_ANLN.csv]

PATIENT	ANLN	ANLN_quantile	site_code	CV5
TCGA-05-4244	5.98872593763563	2	05	4
TCGA-05-4249	3.22797476712147	1	05	4
TCGA-05-4250	7.68256173675474	3	05	4
TCGA-05-4382	5.98593765800254	2	05	4
TCGA-05-4395	6.61027785443869	3	05	4
TCGA-05-4396	5.24826315096946	2	05	4
TCGA-05-4397	6.92886303391413	3	05	4
TCGA-05-4398	7.20040030988364	3	05	4
TCGA-05-4402	5.9021920612925	2	05	4
TCGA-05-4403	4.4420290868448	1	05	4
TCGA-05-4405	5.38041079146805	2	05	4
TCGA-05-4415	9.86182387745962	4	05	4
TCGA-05-4417	5.16143326699917	2	05	4
TCGA-05-4418	6.75179929767721	3	05	4
TCGA-05-4420	6.76283802234164	3	05	4
TCGA-05-4422	4.50110375368301	1	05	4
TCGA-05-4424	5.662776982215	2	05	4
TCGA-05-4426	5.2427275654809	2	05	4
TCGA-05-4427	6.35489158461503	2	05	4
TCGA-05-4430	4.78244213544145	2	05	4
TCGA-05-4432	5.2344019686342	2	05	4
TCGA-05-4433	5.76941476684785	2	05	4
TCGA-05-4434	6.23979660404919	2	05	4
TCGA-35-3615	2.64654524409752	0	35	2
TCGA-35-4122	6.04449413365943	2	35	2
TCGA-35-4123	6.36257174135491	2	35	2
TCGA-35-5375	5.84421946788894	2	35	2
TCGA-38-4625	7.61338194143845	3	38	3
TCGA-38-4626	4.66991178122056	1	38	3
TCGA-38-4627	4.70224284061335	1	38	3
TCGA-38-4628	6.0133700127229	2	38	3
TCGA-38-4629	7.2799920121469	3	38	3
TCGA-38-4630	5.438426148542	2	38	3
TCGA-38-4631	7.23732058397003	3	38	3
TCGA-38-4632	7.14083400442305	3	38	3
TCGA-38-6178	5.71882461415898	2	38	3
TCGA-38-7271	4.26493941795431	1	38	3
TCGA-38-A44F	3.39404472057094	1	38	3
TCGA-44-2655	3.69296342961695	1	44	1
TCGA-44-2656	6.69032720751789	3	44	1
TCGA-44-2657	4.71658682795183	1	44	1
TCGA-44-2659	6.06125258653008	2	44	1
TCGA-44-2661	3.84211172875062	1	44	1
TCGA-44-2662	7.50872975319891	3	44	1
TCGA-44-2665	5.12634984912244	2	44	1
TCGA-44-2666	5.38237298764535	2	44	1
TCGA-44-2668	7.32043750384532	3	44	1
TCGA-44-3396	6.59621465616451	3	44	1
TCGA-44-3398	4.06470067754023	1	44	1
TCGA-44-3917	7.16194279433575	3	44	1
TCGA-44-3918	5.06049245983534	2	44	1
TCGA-44-3919	5.36973979878668	2	44	1
TCGA-44-4112	5.74861898158676	2	44	1
TCGA-44-5643	5.86599437180985	2	44	1
TCGA-44-5644	5.78044506180338	2	44	1
TCGA-44-5645	3.58956168631637	1	44	1
TCGA-44-6145	6.03611160932694	2	44	1
TCGA-44-6146	3.96935276724419	1	44	1
TCGA-44-6147	4.93785299254705	2	44	1
TCGA-44-6148	1.34576720808665	0	44	1
TCGA-44-6774	5.17090567372791	2	44	1
TCGA-44-6775	6.58531982412687	3	44	1
TCGA-44-6776	3.60216567909028	1	44	1
TCGA-44-6777	4.95485677057612	2	44	1
TCGA-44-6778	4.84914281963923	2	44	1
TCGA-44-6779	8.26850937113425	4	44	1
TCGA-44-7659	3.02580334492869	0	44	1
TCGA-44-7660	7.29958321753981	3	44	1
TCGA-44-7662	7.81376274374192	3	44	1
TCGA-44-7667	6.99270459169871	3	44	1
TCGA-44-7669	5.89385744332673	2	44	1
TCGA-44-7670	6.16027470317603	2	44	1
TCGA-44-7671	4.70155395662234	1	44	1
TCGA-44-7672	6.27609610731483	2	44	1
TCGA-44-8119	5.55207433014063	2	44	1
TCGA-44-A479	5.39392388858241	2	44	1
TCGA-44-A47A	4.68693126118984	1	44	1
TCGA-44-A47B	4.71970151136009	1	44	1
TCGA-44-A47G	5.88400001099496	2	44	1
TCGA-44-A4SS	6.45512561674296	2	44	1
TCGA-44-A4SU	4.48130997916543	1	44	1
TCGA-49-4487	6.64198128010904	3	49	1
TCGA-49-4488	6.82218066406923	3	49	1
TCGA-49-4490	4.91358761119483	2	49	1
TCGA-49-4494	6.43874143562529	2	49	1
TCGA-49-4501	3.29275606788209	1	49	1
TCGA-49-4505	3.60222822793237	1	49	1
TCGA-49-4506	5.98675205942208	2	49	1
TCGA-49-4507	6.66531087144172	3	49	1
TCGA-49-4510	1.95008547504892	0	49	1
TCGA-49-4512	4.95617275289296	2	49	1
TCGA-49-4514	5.96305335716717	2	49	1
TCGA-49-6742	6.62905838305322	3	49	1
TCGA-49-6743	6.73844069484304	3	49	1
TCGA-49-6744	4.55636082877734	1	49	1
TCGA-49-6745	7.65127254145033	3	49	1
TCGA-49-6761	6.9721547229234	3	49	1
TCGA-49-6767	7.82892862299147	3	49	1
TCGA-49-AAQV	6.13862640434016	2	49	1
TCGA-49-AAR0	4.5019733775722	1	49	1
TCGA-49-AAR2	4.63401862990649	1	49	1
TCGA-49-AAR3	7.37152310355512	3	49	1
TCGA-49-AAR4	5.81275776060993	2	49	1
TCGA-49-AAR9	6.54960988497505	3	49	1
TCGA-49-AARE	5.87338454434062	2	49	1
TCGA-49-AARN	4.82052667814481	2	49	1
TCGA-49-AARO	5.40020857491773	2	49	1
TCGA-49-AARQ	6.26361390797688	2	49	1
TCGA-49-AARR	2.85401691261624	0	49	1
TCGA-4B-A93V	5.66682364266148	2	4B	4
TCGA-50-5044	6.89172780155304	3	50	4
TCGA-50-5045	5.18098893411531	2	50	4
TCGA-50-5055	4.03812469954446	1	50	4
TCGA-50-5066	6.60389321569129	3	50	4
TCGA-50-5068	3.9682324186842	1	50	4
TCGA-50-5931	7.30498606635411	3	50	4
TCGA-50-5939	5.96175710498717	2	50	4
TCGA-50-5942	3.05389866562736	1	50	4
TCGA-50-5946	8.22815675743688	4	50	4
TCGA-50-6590	8.13014473220881	3	50	4
TCGA-50-6591	7.48430103988949	3	50	4
TCGA-50-6593	6.69504353571938	3	50	4
TCGA-50-6594	6.72224914525623	3	50	4
TCGA-50-6597	4.21811070718226	1	50	4
TCGA-50-6673	6.71499211866578	3	50	4
TCGA-50-7109	6.308116021718	2	50	4
TCGA-50-8457	2.62230723593212	0	50	4
TCGA-50-8459	4.47774770250046	1	50	4
TCGA-53-7624	8.26901633434069	4	53	3
TCGA-53-7626	5.09569873569051	2	53	3
TCGA-53-7813	5.27655700903689	2	53	3
TCGA-53-A4EZ	6.29438154397184	2	53	3
TCGA-55-1592	5.23726801609479	2	55	5
TCGA-55-1594	5.5020659084771	2	55	5
TCGA-55-1595	5.62813580011109	2	55	5
TCGA-55-1596	6.60973456324138	3	55	5
TCGA-55-5899	7.27066350297105	3	55	5
TCGA-55-6543	5.65769156110363	2	55	5
TCGA-55-6642	5.78271428761315	2	55	5
TCGA-55-6712	7.70107264098179	3	55	5
TCGA-55-6968	5.72371790048604	2	55	5
TCGA-55-6969	5.43639909568122	2	55	5
TCGA-55-6970	5.50090678829356	2	55	5
TCGA-55-6971	5.58637055436121	2	55	5
TCGA-55-6972	3.88424479225091	1	55	5
TCGA-55-6975	7.39276034108817	3	55	5
TCGA-55-6978	7.73688368107759	3	55	5
TCGA-55-6979	7.38844762793057	3	55	5
TCGA-55-6980	4.24387114171019	1	55	5
TCGA-55-6981	6.75316444313583	3	55	5
TCGA-55-6982	7.04205295092444	3	55	5
TCGA-55-6983	3.54092556667281	1	55	5
TCGA-55-6984	5.8413926102529	2	55	5
TCGA-55-6985	6.05688175461022	2	55	5
TCGA-55-6986	4.85390772132644	2	55	5
TCGA-55-6987	5.76575023130704	2	55	5
TCGA-55-7227	5.39356129730543	2	55	5
TCGA-55-7281	4.69205149261796	1	55	5
TCGA-55-7283	5.58388720593776	2	55	5
TCGA-55-7284	3.92173956949029	1	55	5
TCGA-55-7570	7.28055259572805	3	55	5
TCGA-55-7573	2.98792385896317	0	55	5
TCGA-55-7574	4.82649830115203	2	55	5
TCGA-55-7576	5.91077736042202	2	55	5
TCGA-55-7724	6.70644396118826	3	55	5
TCGA-55-7725	3.95968110372047	1	55	5
TCGA-55-7726	8.79543757755257	4	55	5
TCGA-55-7727	6.92583305673732	3	55	5
TCGA-55-7728	4.02835567627733	1	55	5
TCGA-55-7815	5.96221508057048	2	55	5
TCGA-55-7816	4.12046935201438	1	55	5
TCGA-55-7903	6.68083308154444	3	55	5
TCGA-55-7907	6.30336438539198	2	55	5
TCGA-55-7910	6.14721549664633	2	55	5
TCGA-55-7911	5.92577154344927	2	55	5
TCGA-55-7913	7.10689560075904	3	55	5
TCGA-55-7914	5.38510785371891	2	55	5
TCGA-55-7994	8.76570281361702	4	55	5
TCGA-55-7995	5.12803865844477	2	55	5
TCGA-55-8085	5.75264760659949	2	55	5
TCGA-55-8087	2.06364687154145	0	55	5
TCGA-55-8089	7.53761064708762	3	55	5
TCGA-55-8090	6.20572037899497	2	55	5
TCGA-55-8091	4.86322573360842	2	55	5
TCGA-55-8092	5.23572507868504	2	55	5
TCGA-55-8094	5.79240083044551	2	55	5
TCGA-55-8096	4.647590980724	1	55	5
TCGA-55-8097	3.00283988568987	0	55	5
TCGA-55-8203	5.42682814290025	2	55	5
TCGA-55-8204	6.51308243847646	3	55	5
TCGA-55-8205	7.47490157633638	3	55	5
TCGA-55-8206	3.50586139240657	1	55	5
TCGA-55-8207	3.04663755300312	0	55	5
TCGA-55-8208	5.23298556463523	2	55	5
TCGA-55-8299	7.15040223977786	3	55	5
TCGA-55-8301	5.83181730190345	2	55	5
TCGA-55-8302	6.15555639605405	2	55	5
TCGA-55-8505	6.92165182755216	3	55	5
TCGA-55-8506	6.88888910316196	3	55	5
TCGA-55-8507	4.81384753929748	2	55	5
TCGA-55-8508	4.5709914424106	1	55	5
TCGA-55-8510	6.13136975414313	2	55	5
TCGA-55-8511	6.87730098902835	3	55	5
TCGA-55-8512	3.06750794657567	1	55	5
TCGA-55-8513	2.94756689140892	0	55	5
TCGA-55-8514	3.19282526032093	1	55	5
TCGA-55-8614	5.70487161881388	2	55	5
TCGA-55-8615	5.55042690687112	2	55	5
TCGA-55-8616	5.80020480328003	2	55	5
TCGA-55-8619	4.11742889829082	1	55	5
TCGA-55-8620	5.65566074908466	2	55	5
TCGA-55-8621	4.78620910972189	2	55	5
TCGA-55-A48X	5.1842082753915	2	55	5
TCGA-55-A48Y	5.71617129950356	2	55	5
TCGA-55-A48Z	6.15930214637741	2	55	5
TCGA-55-A490	6.12075672192752	2	55	5
TCGA-55-A491	4.81755563121702	2	55	5
TCGA-55-A492	2.15812827060697	0	55	5
TCGA-55-A493	7.86736728862648	3	55	5
TCGA-55-A494	6.5143358365745	3	55	5
TCGA-55-A4DF	5.63831674454795	2	55	5
TCGA-55-A4DG	4.29262763394936	1	55	5
TCGA-55-A57B	5.28799131347946	2	55	5
TCGA-62-A46O	7.70286177374488	3	62	3
TCGA-62-A46P	3.66846995919509	1	62	3
TCGA-62-A46R	6.37110743287041	2	62	3
TCGA-62-A46S	3.42420757333248	1	62	3
TCGA-62-A46U	5.90149900738032	2	62	3
TCGA-62-A46V	4.90990377972216	2	62	3
TCGA-62-A470	4.73434986089061	1	62	3
TCGA-62-A471	7.10982017626375	3	62	3
TCGA-62-A472	6.45435028842916	2	62	3
TCGA-64-1676	5.01755296939003	2	64	2
TCGA-64-1677	5.35099982856952	2	64	2
TCGA-64-1678	6.22168261563927	2	64	2
TCGA-64-1679	6.31061876345251	2	64	2
TCGA-64-1680	4.63021207834457	1	64	2
TCGA-64-1681	4.98278996530366	2	64	2
TCGA-64-5774	6.0243682125807	2	64	2
TCGA-64-5775	7.15418297486346	3	64	2
TCGA-64-5778	4.95340391574155	2	64	2
TCGA-64-5779	6.19077657122687	2	64	2
TCGA-64-5781	6.61255098921745	3	64	2
TCGA-64-5815	5.47904006712078	2	64	2
TCGA-67-3770	3.89928578579049	1	67	5
TCGA-67-3771	6.06310170038325	2	67	5
TCGA-67-3772	3.75780410363161	1	67	5
TCGA-67-3773	3.6982091766888	1	67	5
TCGA-67-3774	3.0790245202571	1	67	5
TCGA-67-4679	3.80811076835342	1	67	5
TCGA-67-6215	5.65660233049147	2	67	5
TCGA-67-6216	4.65145704956477	1	67	5
TCGA-67-6217	3.67176915243993	1	67	5
TCGA-69-7760	7.079867851691	3	69	3
TCGA-69-7761	6.47062735353529	3	69	3
TCGA-69-7763	3.04419627314942	0	69	3
TCGA-69-7764	4.95324639085565	2	69	3
TCGA-69-7765	6.38245775596128	2	69	3
TCGA-69-7973	5.83044089886592	2	69	3
TCGA-69-7974	7.82851294405243	3	69	3
TCGA-69-7978	6.12900510482904	2	69	3
TCGA-69-7979	6.02716897895723	2	69	3
TCGA-69-7980	4.60646586886496	1	69	3
TCGA-69-8253	3.35067222804754	1	69	3
TCGA-69-8254	4.34737056790794	1	69	3
TCGA-69-8255	6.79823012197254	3	69	3
TCGA-69-8453	5.34512897326476	2	69	3
TCGA-69-A59K	5.47877970742022	2	69	3
TCGA-71-6725	5.93306886720465	2	71	4
TCGA-71-8520	6.46689657777966	3	71	4
TCGA-73-4658	4.88430133060405	2	73	2
TCGA-73-4659	5.61163471387947	2	73	2
TCGA-73-4662	4.57549062514379	1	73	2
TCGA-73-4666	7.4778555639019	3	73	2
TCGA-73-4668	6.439794391057	2	73	2
TCGA-73-4670	7.89622183253267	3	73	2
TCGA-73-4675	4.75994974924994	2	73	2
TCGA-73-4676	7.60724719661509	3	73	2
TCGA-73-4677	3.46712868198336	1	73	2
TCGA-73-7498	2.65394955800777	0	73	2
TCGA-73-7499	5.96863699044812	2	73	2
TCGA-73-A9RS	7.73518765774789	3	73	2
TCGA-75-5122	6.91485015454449	3	75	2
TCGA-75-5125	7.81238968254912	3	75	2
TCGA-75-5126	6.57578177981161	3	75	2
TCGA-75-5146	3.90078918453921	1	75	2
TCGA-75-5147	5.54573038417034	2	75	2
TCGA-75-6203	3.60101325118473	1	75	2
TCGA-75-6205	7.08701891709508	3	75	2
TCGA-75-6206	2.76575704143551	0	75	2
TCGA-75-6207	6.34565535958101	2	75	2
TCGA-75-6211	7.11800317632924	3	75	2
TCGA-75-6212	4.54243231816109	1	75	2
TCGA-75-6214	8.48016489780051	4	75	2
TCGA-75-7025	3.31407666638874	1	75	2
TCGA-75-7027	6.79427560500613	3	75	2
TCGA-75-7030	3.61793372778446	1	75	2
TCGA-75-7031	5.46088452684775	2	75	2
TCGA-78-7145	7.16153196921865	3	78	3
TCGA-78-7146	7.55750840152864	3	78	3
TCGA-78-7147	5.64531474775907	2	78	3
TCGA-78-7148	6.229681621764	2	78	3
TCGA-78-7149	3.88807562516422	1	78	3
TCGA-78-7150	7.81227821714574	3	78	3
TCGA-78-7152	4.24494737980021	1	78	3
TCGA-78-7153	4.11984315684289	1	78	3
TCGA-78-7154	7.50650189034505	3	78	3
TCGA-78-7155	7.69399154173967	3	78	3
TCGA-78-7156	3.32583154465632	1	78	3
TCGA-78-7158	5.0557998666847	2	78	3
TCGA-78-7159	5.50613788877143	2	78	3
TCGA-78-7160	6.63979524225582	3	78	3
TCGA-78-7161	3.99990574865975	1	78	3
TCGA-78-7163	3.15552816335676	1	78	3
TCGA-78-7166	6.07665355138201	2	78	3
TCGA-78-7167	1.64570177789084	0	78	3
TCGA-78-7220	6.60080520846524	3	78	3
TCGA-78-7535	6.2684674188423	2	78	3
TCGA-78-7536	6.71552001255015	3	78	3
TCGA-78-7537	2.49846596861492	0	78	3
TCGA-78-7539	3.14443970994223	1	78	3
TCGA-78-7540	4.80646782515131	2	78	3
TCGA-78-7542	9.3483652882548	4	78	3
TCGA-78-7633	4.18275127980219	1	78	3
TCGA-78-8640	6.30540724624236	2	78	3
TCGA-78-8648	5.24722553294821	2	78	3
TCGA-78-8655	5.43408837522304	2	78	3
TCGA-78-8660	6.30497986625833	2	78	3
TCGA-78-8662	6.74882384539315	3	78	3
TCGA-80-5607	5.6995077872467	2	80	4
TCGA-80-5608	5.46689802901799	2	80	4
TCGA-80-5611	6.6423779546803	3	80	4
TCGA-83-5908	8.24606721751021	4	83	1
TCGA-86-6562	6.98869998436744	3	86	2
TCGA-86-6851	5.43645041678174	2	86	2
TCGA-86-7701	6.46400259754264	3	86	2
TCGA-86-7711	6.02744037584178	2	86	2
TCGA-86-7713	6.51380333783683	3	86	2
TCGA-86-7714	4.45599625736966	1	86	2
TCGA-86-7953	6.26865149921012	2	86	2
TCGA-86-7954	5.01616557456151	2	86	2
TCGA-86-7955	7.26027516635438	3	86	2
TCGA-86-8054	6.91532130156201	3	86	2
TCGA-86-8055	6.17014721266837	2	86	2
TCGA-86-8056	4.05468064988382	1	86	2
TCGA-86-8073	5.76071753022801	2	86	2
TCGA-86-8074	6.49806820838027	3	86	2
TCGA-86-8075	6.98478701417837	3	86	2
TCGA-86-8076	3.09429967648271	1	86	2
TCGA-86-8278	4.56135985049745	1	86	2
TCGA-86-8279	6.20627361386587	2	86	2
TCGA-86-8280	4.80408925447559	2	86	2
TCGA-86-8281	3.70289738200719	1	86	2
TCGA-86-8358	7.86191011360055	3	86	2
TCGA-86-8359	4.98548101206323	2	86	2
TCGA-86-8585	6.3843819825518	2	86	2
TCGA-86-8668	4.80556094945654	2	86	2
TCGA-86-8669	3.74498206647738	1	86	2
TCGA-86-8671	4.24010680210989	1	86	2
TCGA-86-8672	5.99549204267514	2	86	2
TCGA-86-8673	6.304501983971	2	86	2
TCGA-86-8674	4.55538998107018	1	86	2
TCGA-86-A456	3.97889467975567	1	86	2
TCGA-86-A4D0	6.42258388836697	2	86	2
TCGA-86-A4JF	6.6439561786715	3	86	2
TCGA-86-A4P7	4.54587257366485	1	86	2
TCGA-86-A4P8	2.36558394578569	0	86	2
TCGA-91-A4BC	5.61174278185504	2	91	3
TCGA-91-A4BD	3.21598601579833	1	91	3
TCGA-93-7347	4.18105072683068	1	93	1
TCGA-93-7348	4.52322697660707	1	93	1
TCGA-93-8067	5.57644384489829	2	93	1
TCGA-93-A4JN	5.20747213784605	2	93	1
TCGA-93-A4JO	4.30796322769094	1	93	1
TCGA-93-A4JP	5.83003485398831	2	93	1
TCGA-93-A4JQ	6.93605612575127	3	93	1
TCGA-95-7039	5.90607759022838	2	95	4
TCGA-95-7043	5.54979338240469	2	95	4
TCGA-95-7562	6.3734707388534	2	95	4
TCGA-95-7567	5.92731324818958	2	95	4
TCGA-95-7944	7.37340725358836	3	95	4
TCGA-95-7947	6.62712467544381	3	95	4
TCGA-95-7948	3.87148855696396	1	95	4
TCGA-95-8039	4.74792312994859	1	95	4
TCGA-95-8494	7.2482225126157	3	95	4
TCGA-95-A4VK	5.30604265336687	2	95	4
TCGA-95-A4VN	7.43611993323123	3	95	4
TCGA-95-A4VP	3.91238580560967	1	95	4
TCGA-97-7546	4.5905082336596	1	97	4
TCGA-97-7547	3.16149842211003	1	97	4
TCGA-97-7552	4.09730691182665	1	97	4
TCGA-97-7553	5.85108414353031	2	97	4
TCGA-97-7554	6.31318268191562	2	97	4
TCGA-97-7937	6.38340968439136	2	97	4
TCGA-97-7938	4.19477457092316	1	97	4
TCGA-97-7941	3.64039794701653	1	97	4
TCGA-97-8171	5.02763632071457	2	97	4
TCGA-97-8172	2.99002123647927	0	97	4
TCGA-97-8175	6.44541600402679	2	97	4
TCGA-97-8177	4.53125085123905	1	97	4
TCGA-97-8179	5.53288969737084	2	97	4
TCGA-97-8552	2.82306839904645	0	97	4
TCGA-97-A4LX	4.83365730020817	2	97	4
TCGA-97-A4M0	3.99457275639454	1	97	4
TCGA-97-A4M1	2.7819402312633	0	97	4
TCGA-97-A4M2	2.75854136458484	0	97	4
TCGA-97-A4M3	3.41056363245304	1	97	4
TCGA-97-A4M5	4.29471630035139	1	97	4
TCGA-97-A4M6	3.86938988282734	1	97	4
TCGA-97-A4M7	4.09274952167641	1	97	4
TCGA-99-7458	4.8969002895268	2	99	1
TCGA-99-8025	5.41939060716412	2	99	1
TCGA-99-8028	4.64494610883262	1	99	1
TCGA-99-8032	4.66640311678039	1	99	1
TCGA-99-8033	6.56445362919799	3	99	1
TCGA-99-AA5R	2.56166409399631	0	99	1
TCGA-J2-8192	5.62586662382291	2	J2	1
TCGA-J2-8194	3.31753771772304	1	J2	1
TCGA-J2-A4AD	6.57186539576863	3	J2	1
TCGA-J2-A4AE	5.29291505783906	2	J2	1
TCGA-J2-A4AG	4.02556180405069	1	J2	1
TCGA-L4-A4E5	7.50138980273165	3	L4	2
TCGA-L4-A4E6	3.64871712094166	1	L4	2
TCGA-L9-A443	5.33813807373084	2	L9	4
TCGA-L9-A444	5.6244995200652	2	L9	4
TCGA-L9-A50W	4.66714024531057	1	L9	4
TCGA-L9-A5IP	7.28482581950284	3	L9	4
TCGA-L9-A743	5.85080787316618	2	L9	4
TCGA-L9-A7SV	6.35512538409712	2	L9	4
TCGA-L9-A8F4	6.27075443548324	2	L9	4
TCGA-MN-A4N1	7.45241305785223	3	MN	4
TCGA-MN-A4N4	5.02018872614509	2	MN	4
TCGA-MN-A4N5	6.5829881185808	3	MN	4
TCGA-MP-A4SV	6.39574069293905	2	MP	3
TCGA-MP-A4SW	4.93790850852066	2	MP	3
TCGA-MP-A4SY	6.11961030593407	2	MP	3
TCGA-MP-A4T4	5.79170075070882	2	MP	3
TCGA-MP-A4T6	3.00700244847779	0	MP	3
TCGA-MP-A4T7	6.06365619463937	2	MP	3
TCGA-MP-A4T8	5.8558038788339	2	MP	3
TCGA-MP-A4T9	6.07030849672637	2	MP	3
TCGA-MP-A4TA	6.85110428692723	3	MP	3
TCGA-MP-A4TC	7.59717036258749	3	MP	3
TCGA-MP-A4TD	4.20007501098626	1	MP	3
TCGA-MP-A4TE	4.65731457992849	1	MP	3
TCGA-MP-A4TF	6.18552516225445	2	MP	3
TCGA-MP-A4TH	2.68245563299841	0	MP	3
TCGA-MP-A4TI	6.84422619071946	3	MP	3
TCGA-MP-A4TJ	4.3580283194628	1	MP	3
TCGA-MP-A4TK	6.85100290281367	3	MP	3
TCGA-MP-A5C7	3.52189408918209	1	MP	3
TCGA-NJ-A4YF	4.88701463577835	2	NJ	2
TCGA-NJ-A4YG	3.52334644457578	1	NJ	2
TCGA-NJ-A4YI	3.52598555462553	1	NJ	2
TCGA-NJ-A4YP	5.54343500535551	2	NJ	2
TCGA-NJ-A4YQ	5.38075367879767	2	NJ	2
TCGA-NJ-A55A	3.77858024548696	1	NJ	2
TCGA-NJ-A55O	5.17476879630081	2	NJ	2
TCGA-NJ-A55R	3.73544515987377	1	NJ	2
TCGA-NJ-A7XG	2.96080977962713	0	NJ	2
TCGA-O1-A52J	4.26182027763996	1	O1	5
TCGA-S2-AA1A	2.75779900220661	0	S2	2
