# Supplementary material for: Surrogate Biomarker Prediction from Whole-Slide Images for Evaluating Overall Survival in Lung Adenocarcinoma
Source: Diagnostics (Basel). 2024 Feb 20;14(5):462. doi: 10.3390/diagnostics14050462 (PMC10930763; doi:10.3390/diagnostics14050462)
Supplement: Supplementary file 1 [file diagnostics-14-00462-s001.zip › Supplementary_File_S5_TCGA_LUAD_crossfolds/crossfolds_ANOS1.csv]

PATIENT	ANOS1	ANOS1_quantile	site_code	CV5
TCGA-05-4244	4.46133253366647	2	05	1
TCGA-05-4249	5.23886308326421	2	05	1
TCGA-05-4250	4.97966835567285	2	05	1
TCGA-05-4382	6.02703415142475	3	05	1
TCGA-05-4395	3.46502243799581	1	05	1
TCGA-05-4396	3.6692133431182	1	05	1
TCGA-05-4397	1.47515531408577	0	05	1
TCGA-05-4398	5.42031150200013	3	05	1
TCGA-05-4402	6.015883208044	3	05	1
TCGA-05-4403	4.69938181764383	2	05	1
TCGA-05-4405	6.32527906225484	3	05	1
TCGA-05-4415	2.30294297228433	1	05	1
TCGA-05-4417	4.66823004199824	2	05	1
TCGA-05-4418	3.38078206515738	1	05	1
TCGA-05-4420	3.78671281946613	1	05	1
TCGA-05-4422	3.7621938262833	1	05	1
TCGA-05-4424	6.50803285873536	3	05	1
TCGA-05-4426	5.14819408069652	2	05	1
TCGA-05-4427	5.91152626189325	3	05	1
TCGA-05-4430	6.42214480107909	3	05	1
TCGA-05-4432	4.98623766019393	2	05	1
TCGA-05-4433	5.07307327448795	2	05	1
TCGA-05-4434	4.00467145471758	2	05	1
TCGA-35-3615	4.57772722787089	2	35	3
TCGA-35-4122	3.99729975942066	2	35	3
TCGA-35-4123	4.23164582838317	2	35	3
TCGA-35-5375	7.65916855544191	4	35	3
TCGA-38-4625	5.6978908599186	3	38	5
TCGA-38-4626	6.58549307267946	3	38	5
TCGA-38-4627	5.76900508685234	3	38	5
TCGA-38-4628	6.64800606933927	3	38	5
TCGA-38-4629	5.90155877812616	3	38	5
TCGA-38-4630	4.68244742941764	2	38	5
TCGA-38-4631	2.13283677794262	0	38	5
TCGA-38-4632	5.73833908898345	3	38	5
TCGA-38-6178	7.01220651352486	4	38	5
TCGA-38-7271	5.52195818240039	3	38	5
TCGA-38-A44F	5.13354722618133	2	38	5
TCGA-44-2655	6.062530267886	3	44	2
TCGA-44-2656	6.04175969500171	3	44	2
TCGA-44-2657	6.17767520467947	3	44	2
TCGA-44-2659	3.51965707006302	1	44	2
TCGA-44-2661	5.9664651466914	3	44	2
TCGA-44-2662	4.81030447343062	2	44	2
TCGA-44-2665	6.29129169996079	3	44	2
TCGA-44-2666	4.44101100127876	2	44	2
TCGA-44-2668	4.69823700881656	2	44	2
TCGA-44-3396	4.76034884362176	2	44	2
TCGA-44-3398	6.69185974191559	3	44	2
TCGA-44-3917	5.07211009351382	2	44	2
TCGA-44-3918	7.13650081501041	4	44	2
TCGA-44-3919	6.07759340249218	3	44	2
TCGA-44-4112	6.67342299158152	3	44	2
TCGA-44-5643	5.79275055583162	3	44	2
TCGA-44-5644	2.02412957274624	0	44	2
TCGA-44-5645	7.54455862908809	4	44	2
TCGA-44-6145	4.83424283892598	2	44	2
TCGA-44-6146	6.0813026111688	3	44	2
TCGA-44-6147	6.03699483683437	3	44	2
TCGA-44-6148	6.04881140540994	3	44	2
TCGA-44-6774	6.79027087858121	3	44	2
TCGA-44-6775	6.00990952145056	3	44	2
TCGA-44-6776	4.63085443790633	2	44	2
TCGA-44-6777	5.94134706718426	3	44	2
TCGA-44-6778	5.6487635480192	3	44	2
TCGA-44-6779	4.7321824865426	2	44	2
TCGA-44-7659	4.30284984113521	2	44	2
TCGA-44-7660	3.36966555294183	1	44	2
TCGA-44-7662	5.45915211355481	3	44	2
TCGA-44-7667	1.29483857554781	0	44	2
TCGA-44-7669	3.73720544734111	1	44	2
TCGA-44-7670	4.9878722208789	2	44	2
TCGA-44-7671	5.54194679887981	3	44	2
TCGA-44-7672	6.13937502688565	3	44	2
TCGA-44-8119	4.56457853099721	2	44	2
TCGA-44-A479	4.36111432883231	2	44	2
TCGA-44-A47A	5.00313985932628	2	44	2
TCGA-44-A47B	6.93052121961078	3	44	2
TCGA-44-A47G	4.24500093558516	2	44	2
TCGA-44-A4SS	3.52552896778806	1	44	2
TCGA-44-A4SU	6.21503877019643	3	44	2
TCGA-49-4487	4.34492115418373	2	49	5
TCGA-49-4488	6.64626362328033	3	49	5
TCGA-49-4490	4.53646861193146	2	49	5
TCGA-49-4494	4.13422009249301	2	49	5
TCGA-49-4501	5.50284303550393	3	49	5
TCGA-49-4505	5.14262799727323	2	49	5
TCGA-49-4506	2.90673601598316	1	49	5
TCGA-49-4507	2.99843542253336	1	49	5
TCGA-49-4510	4.54197342893352	2	49	5
TCGA-49-4512	5.94653774725417	3	49	5
TCGA-49-4514	3.68250442215438	1	49	5
TCGA-49-6742	4.03304069382306	2	49	5
TCGA-49-6743	5.0392274354686	2	49	5
TCGA-49-6744	6.90832557170654	3	49	5
TCGA-49-6745	4.9389364006468	2	49	5
TCGA-49-6761	4.43900160109851	2	49	5
TCGA-49-6767	4.24274401712236	2	49	5
TCGA-49-AAQV	4.41879443307125	2	49	5
TCGA-49-AAR0	4.32006721190177	2	49	5
TCGA-49-AAR2	2.09796572966628	0	49	5
TCGA-49-AAR3	5.62928997495078	3	49	5
TCGA-49-AAR4	5.11722849351539	2	49	5
TCGA-49-AAR9	2.48502681025856	1	49	5
TCGA-49-AARE	1.75779408999579	0	49	5
TCGA-49-AARN	5.14412442111242	2	49	5
TCGA-49-AARO	6.41910560633224	3	49	5
TCGA-49-AARQ	5.02388952613527	2	49	5
TCGA-49-AARR	5.88900523886143	3	49	5
TCGA-4B-A93V	1.95871764256391	0	4B	3
TCGA-50-5044	3.04033231853623	1	50	5
TCGA-50-5045	5.3477477540065	2	50	5
TCGA-50-5055	5.0614213194556	2	50	5
TCGA-50-5066	4.63937580250072	2	50	5
TCGA-50-5068	5.7506125983514	3	50	5
TCGA-50-5931	6.53466783834361	3	50	5
TCGA-50-5939	4.59462115091997	2	50	5
TCGA-50-5942	5.26305883035277	2	50	5
TCGA-50-5946	5.82045765696203	3	50	5
TCGA-50-6590	5.65412836041959	3	50	5
TCGA-50-6591	8.02783358159975	4	50	5
TCGA-50-6593	5.77540709127659	3	50	5
TCGA-50-6594	2.82132010788643	1	50	5
TCGA-50-6597	1.96454643581137	0	50	5
TCGA-50-6673	4.54841832672311	2	50	5
TCGA-50-7109	3.95733933600932	2	50	5
TCGA-50-8457	6.91942033056892	3	50	5
TCGA-50-8459	6.28325978096431	3	50	5
TCGA-53-7624	1.67118030878987	0	53	2
TCGA-53-7626	7.31823219810097	4	53	2
TCGA-53-7813	4.86606083428336	2	53	2
TCGA-53-A4EZ	3.71783408692906	1	53	2
TCGA-55-1592	5.72570311785112	3	55	3
TCGA-55-1594	3.50001107969946	1	55	3
TCGA-55-1595	7.39314629349243	4	55	3
TCGA-55-1596	2.6145177593723	1	55	3
TCGA-55-5899	4.24040183518164	2	55	3
TCGA-55-6543	6.9583618645922	3	55	3
TCGA-55-6642	5.01070339632158	2	55	3
TCGA-55-6712	2.49054156486381	1	55	3
TCGA-55-6968	3.32976868255949	1	55	3
TCGA-55-6969	3.81146011924913	1	55	3
TCGA-55-6970	5.70928326330828	3	55	3
TCGA-55-6971	6.72004566652512	3	55	3
TCGA-55-6972	2.37311070338792	1	55	3
TCGA-55-6975	4.47746176882699	2	55	3
TCGA-55-6978	6.12244964084407	3	55	3
TCGA-55-6979	6.93696208198613	3	55	3
TCGA-55-6980	5.97794400173356	3	55	3
TCGA-55-6981	6.97798085202145	3	55	3
TCGA-55-6982	6.44809691826166	3	55	3
TCGA-55-6983	5.42520659055254	3	55	3
TCGA-55-6984	3.29257609721489	1	55	3
TCGA-55-6985	8.51548221429923	4	55	3
TCGA-55-6986	6.03451500552467	3	55	3
TCGA-55-6987	4.82229568178487	2	55	3
TCGA-55-7227	6.59098799010708	3	55	3
TCGA-55-7281	5.77465852934684	3	55	3
TCGA-55-7283	5.82628425592651	3	55	3
TCGA-55-7284	6.50359721475958	3	55	3
TCGA-55-7570	3.15505677178401	1	55	3
TCGA-55-7573	6.81677135986064	3	55	3
TCGA-55-7574	6.19671692596166	3	55	3
TCGA-55-7576	6.06027146991779	3	55	3
TCGA-55-7724	6.96969322963931	3	55	3
TCGA-55-7725	5.90182671825484	3	55	3
TCGA-55-7726	5.73899317405163	3	55	3
TCGA-55-7727	5.82154825418759	3	55	3
TCGA-55-7728	4.25060386416793	2	55	3
TCGA-55-7815	5.05681410310245	2	55	3
TCGA-55-7816	6.20342525536099	3	55	3
TCGA-55-7903	5.15572617926246	2	55	3
TCGA-55-7907	5.49724143526421	3	55	3
TCGA-55-7910	2.64762440300114	1	55	3
TCGA-55-7911	5.52797532673884	3	55	3
TCGA-55-7913	2.9368682405923	1	55	3
TCGA-55-7914	3.12542331577279	1	55	3
TCGA-55-7994	5.72203156302109	3	55	3
TCGA-55-7995	4.329338748224	2	55	3
TCGA-55-8085	4.71751311555474	2	55	3
TCGA-55-8087	6.38573075661749	3	55	3
TCGA-55-8089	4.70481457163221	2	55	3
TCGA-55-8090	6.49048440467093	3	55	3
TCGA-55-8091	5.85467946080005	3	55	3
TCGA-55-8092	2.39963026118638	1	55	3
TCGA-55-8094	2.87643742232086	1	55	3
TCGA-55-8096	6.26680304339807	3	55	3
TCGA-55-8097	5.70783665165504	3	55	3
TCGA-55-8203	5.05265016355959	2	55	3
TCGA-55-8204	5.45288816432016	3	55	3
TCGA-55-8205	5.25085928987313	2	55	3
TCGA-55-8206	6.50243225981084	3	55	3
TCGA-55-8207	6.20898348395685	3	55	3
TCGA-55-8208	7.5370272572382	4	55	3
TCGA-55-8299	5.65340319266402	3	55	3
TCGA-55-8301	3.24378849813451	1	55	3
TCGA-55-8302	5.02133732458415	2	55	3
TCGA-55-8505	3.1969607178285	1	55	3
TCGA-55-8506	8.34000843982693	4	55	3
TCGA-55-8507	4.18339595758713	2	55	3
TCGA-55-8508	4.03121008580196	2	55	3
TCGA-55-8510	6.03247227549122	3	55	3
TCGA-55-8511	5.76462099265402	3	55	3
TCGA-55-8512	6.29559107183371	3	55	3
TCGA-55-8513	6.36380082064511	3	55	3
TCGA-55-8514	4.65442564674262	2	55	3
TCGA-55-8614	7.4932086527445	4	55	3
TCGA-55-8615	2.06376311439265	0	55	3
TCGA-55-8616	5.15147020923858	2	55	3
TCGA-55-8619	6.90651597384009	3	55	3
TCGA-55-8620	3.33265036229291	1	55	3
TCGA-55-8621	7.54857602939834	4	55	3
TCGA-55-A48X	6.12354549348487	3	55	3
TCGA-55-A48Y	4.96086464824882	2	55	3
TCGA-55-A48Z	5.42756581905925	3	55	3
TCGA-55-A490	5.07704110501312	2	55	3
TCGA-55-A491	2.81315314064506	1	55	3
TCGA-55-A492	4.6235337902889	2	55	3
TCGA-55-A493	3.54094377014477	1	55	3
TCGA-55-A494	7.10605570347097	4	55	3
TCGA-55-A4DF	4.58436638797699	2	55	3
TCGA-55-A4DG	5.59230166461246	3	55	3
TCGA-55-A57B	6.50246816487763	3	55	3
TCGA-62-A46O	1.26223400077038	0	62	4
TCGA-62-A46P	1.75785627754385	0	62	4
TCGA-62-A46R	4.49062303438144	2	62	4
TCGA-62-A46S	2.56261532465253	1	62	4
TCGA-62-A46U	5.82827390631284	3	62	4
TCGA-62-A46V	5.20077239375268	2	62	4
TCGA-62-A470	4.18588683231019	2	62	4
TCGA-62-A471	0.917505144438207	0	62	4
TCGA-62-A472	4.75894701771018	2	62	4
TCGA-64-1676	6.16171163436158	3	64	1
TCGA-64-1677	6.28567038730936	3	64	1
TCGA-64-1678	3.63848487971418	1	64	1
TCGA-64-1679	6.56045350571845	3	64	1
TCGA-64-1680	7.00629439838853	4	64	1
TCGA-64-1681	6.92353936492822	3	64	1
TCGA-64-5774	2.8023311786191	1	64	1
TCGA-64-5775	4.01538331224867	2	64	1
TCGA-64-5778	5.08627941935207	2	64	1
TCGA-64-5779	4.06333539975904	2	64	1
TCGA-64-5781	2.02047409205281	0	64	1
TCGA-64-5815	5.78649620925119	3	64	1
TCGA-67-3770	4.2533075103877	2	67	1
TCGA-67-3771	5.02672010107618	2	67	1
TCGA-67-3772	6.63234715093571	3	67	1
TCGA-67-3773	4.37669750409929	2	67	1
TCGA-67-3774	5.1884495209736	2	67	1
TCGA-67-4679	4.51375475149704	2	67	1
TCGA-67-6215	6.03311319675453	3	67	1
TCGA-67-6216	6.21547683516242	3	67	1
TCGA-67-6217	6.0595663781813	3	67	1
TCGA-69-7760	7.75279984688663	4	69	1
TCGA-69-7761	4.41343601400116	2	69	1
TCGA-69-7763	4.8676927219047	2	69	1
TCGA-69-7764	4.37598649807861	2	69	1
TCGA-69-7765	6.09026997586266	3	69	1
TCGA-69-7973	4.68078617666415	2	69	1
TCGA-69-7974	5.55752578942439	3	69	1
TCGA-69-7978	5.61654535530508	3	69	1
TCGA-69-7979	5.69790582145536	3	69	1
TCGA-69-7980	5.78339839527756	3	69	1
TCGA-69-8253	5.1177171228815	2	69	1
TCGA-69-8254	4.9730082685437	2	69	1
TCGA-69-8255	2.52579020990429	1	69	1
TCGA-69-8453	5.49529200089718	3	69	1
TCGA-69-A59K	4.29975180691981	2	69	1
TCGA-71-6725	5.91660199245865	3	71	2
TCGA-71-8520	5.01241791896408	2	71	2
TCGA-73-4658	5.88479430687432	3	73	4
TCGA-73-4659	4.66373060199517	2	73	4
TCGA-73-4662	7.77507784546326	4	73	4
TCGA-73-4666	4.72625094796587	2	73	4
TCGA-73-4668	5.54597443250949	3	73	4
TCGA-73-4670	3.66986998295781	1	73	4
TCGA-73-4675	3.85729232122694	2	73	4
TCGA-73-4676	5.59155593400323	3	73	4
TCGA-73-4677	4.39429369315557	2	73	4
TCGA-73-7498	7.14210396113708	4	73	4
TCGA-73-7499	6.18706257418612	3	73	4
TCGA-73-A9RS	2.24249663774669	0	73	4
TCGA-75-5122	4.50336696857092	2	75	1
TCGA-75-5125	4.76557961597178	2	75	1
TCGA-75-5126	5.88559094475039	3	75	1
TCGA-75-5146	7.43007747644089	4	75	1
TCGA-75-5147	3.28750664030193	1	75	1
TCGA-75-6203	8.58014385455849	4	75	1
TCGA-75-6205	4.65130591588024	2	75	1
TCGA-75-6206	5.90880918134195	3	75	1
TCGA-75-6207	2.93851732182957	1	75	1
TCGA-75-6211	2.85115790234954	1	75	1
TCGA-75-6212	6.87903088422831	3	75	1
TCGA-75-6214	1.49403523700545	0	75	1
TCGA-75-7025	6.2945605104699	3	75	1
TCGA-75-7027	4.81380335107197	2	75	1
TCGA-75-7030	5.980812834704	3	75	1
TCGA-75-7031	4.73857633783887	2	75	1
TCGA-78-7145	4.91264477643343	2	78	4
TCGA-78-7146	1.7577506273106	0	78	4
TCGA-78-7147	6.17648068380689	3	78	4
TCGA-78-7148	3.77686515863487	1	78	4
TCGA-78-7149	3.67052398912443	1	78	4
TCGA-78-7150	3.54629083210427	1	78	4
TCGA-78-7152	4.0212910993896	2	78	4
TCGA-78-7153	3.33873813394312	1	78	4
TCGA-78-7154	4.36449732327544	2	78	4
TCGA-78-7155	6.6238936379561	3	78	4
TCGA-78-7156	5.44084532004179	3	78	4
TCGA-78-7158	5.03036125978348	2	78	4
TCGA-78-7159	2.96138716677706	1	78	4
TCGA-78-7160	5.82356008305183	3	78	4
TCGA-78-7161	3.86805087373691	2	78	4
TCGA-78-7163	6.39186205874139	3	78	4
TCGA-78-7166	3.10454621092177	1	78	4
TCGA-78-7167	6.01604322295906	3	78	4
TCGA-78-7220	3.01925575651096	1	78	4
TCGA-78-7535	6.26061662619888	3	78	4
TCGA-78-7536	4.39853711568115	2	78	4
TCGA-78-7537	4.8641154409316	2	78	4
TCGA-78-7539	5.17133493700529	2	78	4
TCGA-78-7540	5.05070970861051	2	78	4
TCGA-78-7542	2.66581774414663	1	78	4
TCGA-78-7633	4.83712574981445	2	78	4
TCGA-78-8640	3.93551811290383	2	78	4
TCGA-78-8648	5.94194571634114	3	78	4
TCGA-78-8655	6.89345411887843	3	78	4
TCGA-78-8660	4.71932905682141	2	78	4
TCGA-78-8662	3.74541358368922	1	78	4
TCGA-80-5607	5.60974553077141	3	80	4
TCGA-80-5608	4.27773195496503	2	80	4
TCGA-80-5611	3.7331501197275	1	80	4
TCGA-83-5908	5.37263998238716	2	83	3
TCGA-86-6562	6.80212293614583	3	86	5
TCGA-86-6851	6.75772434955852	3	86	5
TCGA-86-7701	3.5563129462278	1	86	5
TCGA-86-7711	4.91965776284441	2	86	5
TCGA-86-7713	3.99741436451771	2	86	5
TCGA-86-7714	6.95093330382237	3	86	5
TCGA-86-7953	4.52006533622969	2	86	5
TCGA-86-7954	7.0941779554292	4	86	5
TCGA-86-7955	3.88814209057657	2	86	5
TCGA-86-8054	3.3640520517347	1	86	5
TCGA-86-8055	5.477691640254	3	86	5
TCGA-86-8056	4.93115548044525	2	86	5
TCGA-86-8073	5.37319984794365	2	86	5
TCGA-86-8074	5.79185348774421	3	86	5
TCGA-86-8075	5.80434845271631	3	86	5
TCGA-86-8076	5.04437801349734	2	86	5
TCGA-86-8278	5.68133809379271	3	86	5
TCGA-86-8279	6.88394042485847	3	86	5
TCGA-86-8280	6.95067700443556	3	86	5
TCGA-86-8281	4.77535186028698	2	86	5
TCGA-86-8358	3.24203628340174	1	86	5
TCGA-86-8359	3.72657112008063	1	86	5
TCGA-86-8585	2.11298934203265	0	86	5
TCGA-86-8668	5.20398132768666	2	86	5
TCGA-86-8669	3.34981124082426	1	86	5
TCGA-86-8671	5.74932913258377	3	86	5
TCGA-86-8672	4.46949009828948	2	86	5
TCGA-86-8673	3.45744747051197	1	86	5
TCGA-86-8674	3.79050320015303	1	86	5
TCGA-86-A456	6.64954883893403	3	86	5
TCGA-86-A4D0	2.66496880530023	1	86	5
TCGA-86-A4JF	5.49501718327678	3	86	5
TCGA-86-A4P7	6.48043744760054	3	86	5
TCGA-86-A4P8	8.16201110739929	4	86	5
TCGA-91-A4BC	3.72232927889081	1	91	2
TCGA-91-A4BD	4.74359534554169	2	91	2
TCGA-93-7347	5.19142454172458	2	93	4
TCGA-93-7348	4.92165647316534	2	93	4
TCGA-93-8067	4.06900602774627	2	93	4
TCGA-93-A4JN	5.46886137525424	3	93	4
TCGA-93-A4JO	5.33165333373604	2	93	4
TCGA-93-A4JP	7.27459076865029	4	93	4
TCGA-93-A4JQ	5.06019094130381	2	93	4
TCGA-95-7039	4.90664974769806	2	95	1
TCGA-95-7043	2.08702412192968	0	95	1
TCGA-95-7562	5.70122285880264	3	95	1
TCGA-95-7567	6.0455523604189	3	95	1
TCGA-95-7944	1.34526094802468	0	95	1
TCGA-95-7947	3.41561269598637	1	95	1
TCGA-95-7948	4.12873761822751	2	95	1
TCGA-95-8039	5.00953603767015	2	95	1
TCGA-95-8494	3.10425406590803	1	95	1
TCGA-95-A4VK	4.40184732843257	2	95	1
TCGA-95-A4VN	4.45396192826916	2	95	1
TCGA-95-A4VP	5.90953019452996	3	95	1
TCGA-97-7546	6.66123952357824	3	97	4
TCGA-97-7547	3.35913603749179	1	97	4
TCGA-97-7552	5.50547616142326	3	97	4
TCGA-97-7553	7.92299690877646	4	97	4
TCGA-97-7554	5.02458496748438	2	97	4
TCGA-97-7937	6.98185653303038	3	97	4
TCGA-97-7938	6.16583645606092	3	97	4
TCGA-97-7941	5.71741852740957	3	97	4
TCGA-97-8171	3.55965419081275	1	97	4
TCGA-97-8172	5.6564713875356	3	97	4
TCGA-97-8175	5.02286560196943	2	97	4
TCGA-97-8177	5.91054344418584	3	97	4
TCGA-97-8179	5.11045546995745	2	97	4
TCGA-97-8552	6.42431882166426	3	97	4
TCGA-97-A4LX	5.0765232794705	2	97	4
TCGA-97-A4M0	4.37943210700836	2	97	4
TCGA-97-A4M1	6.84417103576753	3	97	4
TCGA-97-A4M2	6.53974014386416	3	97	4
TCGA-97-A4M3	5.48875133090484	3	97	4
TCGA-97-A4M5	5.76215892995085	3	97	4
TCGA-97-A4M6	6.01756413806672	3	97	4
TCGA-97-A4M7	4.91111127481178	2	97	4
TCGA-99-7458	6.00174863405727	3	99	2
TCGA-99-8025	4.80862150292534	2	99	2
TCGA-99-8028	5.06404345613182	2	99	2
TCGA-99-8032	3.33335528067089	1	99	2
TCGA-99-8033	3.06583381426236	1	99	2
TCGA-99-AA5R	7.11010071869236	4	99	2
TCGA-J2-8192	6.54222593927663	3	J2	4
TCGA-J2-8194	6.23486548180577	3	J2	4
TCGA-J2-A4AD	5.31816485827	2	J2	4
TCGA-J2-A4AE	4.12760464767852	2	J2	4
TCGA-J2-A4AG	6.84478894726471	3	J2	4
TCGA-L4-A4E5	6.37209955551918	3	L4	1
TCGA-L4-A4E6	6.6713627344474	3	L4	1
TCGA-L9-A443	4.75713525786246	2	L9	2
TCGA-L9-A444	5.03355790602488	2	L9	2
TCGA-L9-A50W	5.10141276497318	2	L9	2
TCGA-L9-A5IP	2.75619831435483	1	L9	2
TCGA-L9-A743	4.8241749919225	2	L9	2
TCGA-L9-A7SV	2.11623142539974	0	L9	2
TCGA-L9-A8F4	6.0749341014184	3	L9	2
TCGA-MN-A4N1	4.45674764811612	2	MN	3
TCGA-MN-A4N4	4.95104779845117	2	MN	3
TCGA-MN-A4N5	4.22468763402848	2	MN	3
TCGA-MP-A4SV	5.71169213699208	3	MP	2
TCGA-MP-A4SW	4.02315579513917	2	MP	2
TCGA-MP-A4SY	5.06872772042036	2	MP	2
TCGA-MP-A4T4	3.96072176740275	2	MP	2
TCGA-MP-A4T6	4.94247560927813	2	MP	2
TCGA-MP-A4T7	5.47516313026439	3	MP	2
TCGA-MP-A4T8	4.68142570713865	2	MP	2
TCGA-MP-A4T9	6.94913700347015	3	MP	2
TCGA-MP-A4TA	2.45401288546766	1	MP	2
TCGA-MP-A4TC	7.36758099634271	4	MP	2
TCGA-MP-A4TD	4.00830817927594	2	MP	2
TCGA-MP-A4TE	0.660105993326052	0	MP	2
TCGA-MP-A4TF	3.39287409391234	1	MP	2
TCGA-MP-A4TH	5.58247571154841	3	MP	2
TCGA-MP-A4TI	4.52819467777732	2	MP	2
TCGA-MP-A4TJ	5.59437046160157	3	MP	2
TCGA-MP-A4TK	6.83633457269416	3	MP	2
TCGA-MP-A5C7	3.27840665827413	1	MP	2
TCGA-NJ-A4YF	5.51863681005101	3	NJ	2
TCGA-NJ-A4YG	4.35594454605474	2	NJ	2
TCGA-NJ-A4YI	5.02605915776017	2	NJ	2
TCGA-NJ-A4YP	4.26688960659413	2	NJ	2
TCGA-NJ-A4YQ	4.23667450537371	2	NJ	2
TCGA-NJ-A55A	6.14447959281856	3	NJ	2
TCGA-NJ-A55O	5.93813535938771	3	NJ	2
TCGA-NJ-A55R	3.10504886289354	1	NJ	2
TCGA-NJ-A7XG	3.42913779875282	1	NJ	2
TCGA-O1-A52J	6.03277842768449	3	O1	4
TCGA-S2-AA1A	5.07467091770994	2	S2	3
