# Supplementary material for: Surrogate Biomarker Prediction from Whole-Slide Images for Evaluating Overall Survival in Lung Adenocarcinoma
Source: Diagnostics (Basel). 2024 Feb 20;14(5):462. doi: 10.3390/diagnostics14050462 (PMC10930763; doi:10.3390/diagnostics14050462)
Supplement: Supplementary file 1 [file diagnostics-14-00462-s001.zip › Supplementary_File_S5_TCGA_LUAD_crossfolds/crossfolds_ARHGAP11A.csv]

PATIENT	ARHGAP11A	ARHGAP11A_quantile	site_code	CV5
TCGA-05-4244	4.29579494022949	2	05	2
TCGA-05-4249	2.47581705771358	0	05	2
TCGA-05-4250	5.66840566934286	3	05	2
TCGA-05-4382	3.13272903388916	1	05	2
TCGA-05-4395	4.17019181314186	2	05	2
TCGA-05-4396	3.63940453390214	1	05	2
TCGA-05-4397	4.94021026395171	3	05	2
TCGA-05-4398	3.64267203387822	1	05	2
TCGA-05-4402	3.57956591629311	1	05	2
TCGA-05-4403	3.21285594644732	1	05	2
TCGA-05-4405	2.56547070450916	1	05	2
TCGA-05-4415	6.4481441841735	4	05	2
TCGA-05-4417	4.00226404865883	2	05	2
TCGA-05-4418	4.08714478144456	2	05	2
TCGA-05-4420	4.07393242598319	2	05	2
TCGA-05-4422	3.94642381989789	2	05	2
TCGA-05-4424	3.93596858523361	2	05	2
TCGA-05-4426	4.1579310920618	2	05	2
TCGA-05-4427	5.44207419477404	3	05	2
TCGA-05-4430	2.78612181143377	1	05	2
TCGA-05-4432	4.30857474021256	2	05	2
TCGA-05-4433	5.14629127113311	3	05	2
TCGA-05-4434	4.55004939206153	2	05	2
TCGA-35-3615	1.78068191674906	0	35	1
TCGA-35-4122	3.81819937009818	2	35	1
TCGA-35-4123	3.97834843391466	2	35	1
TCGA-35-5375	3.78427145240266	2	35	1
TCGA-38-4625	4.78579688849875	2	38	1
TCGA-38-4626	3.37221288876678	1	38	1
TCGA-38-4627	3.20478278135226	1	38	1
TCGA-38-4628	3.00148668542823	1	38	1
TCGA-38-4629	4.37892002468206	2	38	1
TCGA-38-4630	5.17235128838816	3	38	1
TCGA-38-4631	4.10944695766704	2	38	1
TCGA-38-4632	4.15477319538093	2	38	1
TCGA-38-6178	2.70512917992171	1	38	1
TCGA-38-7271	3.25124593849169	1	38	1
TCGA-38-A44F	2.53678489268703	0	38	1
TCGA-44-2655	2.74549789391665	1	44	1
TCGA-44-2656	4.80697690193265	2	44	1
TCGA-44-2657	3.07474042959694	1	44	1
TCGA-44-2659	2.44105797166189	0	44	1
TCGA-44-2661	2.7319069388943	1	44	1
TCGA-44-2662	5.14617825291494	3	44	1
TCGA-44-2665	3.72792196274094	2	44	1
TCGA-44-2666	3.5244646193164	1	44	1
TCGA-44-2668	6.12817543627413	4	44	1
TCGA-44-3396	4.38497257078694	2	44	1
TCGA-44-3398	2.69572688320204	1	44	1
TCGA-44-3917	4.70700896954854	2	44	1
TCGA-44-3918	2.93979458294612	1	44	1
TCGA-44-3919	3.07779951650651	1	44	1
TCGA-44-4112	4.56469467313594	2	44	1
TCGA-44-5643	6.01566465319649	4	44	1
TCGA-44-5644	5.28860980636854	3	44	1
TCGA-44-5645	3.62767282805484	1	44	1
TCGA-44-6145	3.96928820048488	2	44	1
TCGA-44-6146	3.732040926072	2	44	1
TCGA-44-6147	3.35878506607674	1	44	1
TCGA-44-6148	1.42121943651611	0	44	1
TCGA-44-6774	3.65726477559352	1	44	1
TCGA-44-6775	4.39674595317131	2	44	1
TCGA-44-6776	2.43756849445807	0	44	1
TCGA-44-6777	3.54760595009089	1	44	1
TCGA-44-6778	4.7245588985614	2	44	1
TCGA-44-6779	5.21154225010503	3	44	1
TCGA-44-7659	2.25375529160704	0	44	1
TCGA-44-7660	5.27483146808088	3	44	1
TCGA-44-7662	4.81887995230503	2	44	1
TCGA-44-7667	5.77238955042072	3	44	1
TCGA-44-7669	6.14214512908561	4	44	1
TCGA-44-7670	5.20142353404316	3	44	1
TCGA-44-7671	3.57246483727069	1	44	1
TCGA-44-7672	4.2261474989991	2	44	1
TCGA-44-8119	5.17589312513592	3	44	1
TCGA-44-A479	4.73810246741516	2	44	1
TCGA-44-A47A	3.9875269288727	2	44	1
TCGA-44-A47B	3.94587377181232	2	44	1
TCGA-44-A47G	3.37119772815437	1	44	1
TCGA-44-A4SS	3.15975004579737	1	44	1
TCGA-44-A4SU	2.32746095087297	0	44	1
TCGA-49-4487	4.94457582790325	3	49	1
TCGA-49-4488	3.27080485124326	1	49	1
TCGA-49-4490	2.6848480830925	1	49	1
TCGA-49-4494	3.26778593768138	1	49	1
TCGA-49-4501	2.1865052411548	0	49	1
TCGA-49-4505	2.48188707806562	0	49	1
TCGA-49-4506	5.14002541052427	3	49	1
TCGA-49-4507	5.59449700920924	3	49	1
TCGA-49-4510	2.19980552760183	0	49	1
TCGA-49-4512	3.46099718323647	1	49	1
TCGA-49-4514	4.84004569914086	3	49	1
TCGA-49-6742	5.29017794383345	3	49	1
TCGA-49-6743	5.6004696743162	3	49	1
TCGA-49-6744	3.33330265060357	1	49	1
TCGA-49-6745	4.46951301035234	2	49	1
TCGA-49-6761	4.60082610376971	2	49	1
TCGA-49-6767	5.21393031961762	3	49	1
TCGA-49-AAQV	4.14372679514662	2	49	1
TCGA-49-AAR0	3.18049974639654	1	49	1
TCGA-49-AAR2	4.66831568977954	2	49	1
TCGA-49-AAR3	4.69359679530475	2	49	1
TCGA-49-AAR4	4.22874315416787	2	49	1
TCGA-49-AAR9	6.08489444461048	4	49	1
TCGA-49-AARE	3.64293013296379	1	49	1
TCGA-49-AARN	3.12395996915092	1	49	1
TCGA-49-AARO	3.61866595235436	1	49	1
TCGA-49-AARQ	4.31539203256842	2	49	1
TCGA-49-AARR	2.11270257351178	0	49	1
TCGA-4B-A93V	4.67966882763515	2	4B	4
TCGA-50-5044	5.12105433189109	3	50	4
TCGA-50-5045	2.93018715180638	1	50	4
TCGA-50-5055	3.16029656953841	1	50	4
TCGA-50-5066	3.73981570362174	2	50	4
TCGA-50-5068	3.34241868043163	1	50	4
TCGA-50-5931	5.64108603250897	3	50	4
TCGA-50-5939	5.43360420216904	3	50	4
TCGA-50-5942	2.39664730409932	0	50	4
TCGA-50-5946	5.91485437453062	3	50	4
TCGA-50-6590	5.64381229901088	3	50	4
TCGA-50-6591	5.54703332405391	3	50	4
TCGA-50-6593	4.33545258806624	2	50	4
TCGA-50-6594	4.69037064650925	2	50	4
TCGA-50-6597	2.62311202657252	1	50	4
TCGA-50-6673	4.18775973491964	2	50	4
TCGA-50-7109	4.84798570500866	3	50	4
TCGA-50-8457	2.17910220698243	0	50	4
TCGA-50-8459	3.12801203485177	1	50	4
TCGA-53-7624	6.09071920030366	4	53	4
TCGA-53-7626	3.35226808365209	1	53	4
TCGA-53-7813	4.52128180026796	2	53	4
TCGA-53-A4EZ	4.24258378080808	2	53	4
TCGA-55-1592	3.62457292842206	1	55	3
TCGA-55-1594	5.36517826308908	3	55	3
TCGA-55-1595	4.24258989408986	2	55	3
TCGA-55-1596	6.0591650125128	4	55	3
TCGA-55-5899	5.8253643359028	3	55	3
TCGA-55-6543	2.22855386477994	0	55	3
TCGA-55-6642	4.12847922457229	2	55	3
TCGA-55-6712	3.59626907212899	1	55	3
TCGA-55-6968	6.01777920194046	4	55	3
TCGA-55-6969	4.48884091295172	2	55	3
TCGA-55-6970	4.74811061148634	2	55	3
TCGA-55-6971	4.33872464312566	2	55	3
TCGA-55-6972	2.18466561397481	0	55	3
TCGA-55-6975	5.73605922793373	3	55	3
TCGA-55-6978	5.68051855633326	3	55	3
TCGA-55-6979	4.06781984411896	2	55	3
TCGA-55-6980	2.43317793422736	0	55	3
TCGA-55-6981	3.62910483847316	1	55	3
TCGA-55-6982	4.17576634966064	2	55	3
TCGA-55-6983	3.00351829561145	1	55	3
TCGA-55-6984	4.37694532317152	2	55	3
TCGA-55-6985	3.65890079004807	1	55	3
TCGA-55-6986	3.4976209449715	1	55	3
TCGA-55-6987	4.94627879928606	3	55	3
TCGA-55-7227	4.20367426471246	2	55	3
TCGA-55-7281	2.95543357770176	1	55	3
TCGA-55-7283	3.75809906943594	2	55	3
TCGA-55-7284	3.2379757780495	1	55	3
TCGA-55-7570	6.57352584264281	4	55	3
TCGA-55-7573	3.17919863915408	1	55	3
TCGA-55-7574	3.65687866430836	1	55	3
TCGA-55-7576	4.5052487835387	2	55	3
TCGA-55-7724	4.13559419679326	2	55	3
TCGA-55-7725	2.88838413500587	1	55	3
TCGA-55-7726	5.88361928100372	3	55	3
TCGA-55-7727	4.64211524558643	2	55	3
TCGA-55-7728	3.34035576948257	1	55	3
TCGA-55-7815	4.49181234411218	2	55	3
TCGA-55-7816	2.99327237038086	1	55	3
TCGA-55-7903	4.74753348275195	2	55	3
TCGA-55-7907	3.94328915671634	2	55	3
TCGA-55-7910	4.8910375222132	3	55	3
TCGA-55-7911	5.12658401997236	3	55	3
TCGA-55-7913	5.4503815738439	3	55	3
TCGA-55-7914	4.07613172150107	2	55	3
TCGA-55-7994	5.98259848864629	4	55	3
TCGA-55-7995	4.81403873109855	2	55	3
TCGA-55-8085	4.72841514507242	2	55	3
TCGA-55-8087	1.73625549434161	0	55	3
TCGA-55-8089	5.21468015852374	3	55	3
TCGA-55-8090	3.98184830329857	2	55	3
TCGA-55-8091	3.77539556070979	2	55	3
TCGA-55-8092	4.04893343232188	2	55	3
TCGA-55-8094	4.05494626998387	2	55	3
TCGA-55-8096	3.05323997588821	1	55	3
TCGA-55-8097	2.07395558518722	0	55	3
TCGA-55-8203	3.63747167282782	1	55	3
TCGA-55-8204	4.60320043420116	2	55	3
TCGA-55-8205	5.53315455882909	3	55	3
TCGA-55-8206	2.76173007966336	1	55	3
TCGA-55-8207	2.24974962999658	0	55	3
TCGA-55-8208	4.07071413573635	2	55	3
TCGA-55-8299	4.9725716569009	3	55	3
TCGA-55-8301	4.10986169492959	2	55	3
TCGA-55-8302	4.51342734208856	2	55	3
TCGA-55-8505	5.24634513977896	3	55	3
TCGA-55-8506	3.1685463959245	1	55	3
TCGA-55-8507	4.03306961909334	2	55	3
TCGA-55-8508	3.5090636932674	1	55	3
TCGA-55-8510	3.27581516989544	1	55	3
TCGA-55-8511	4.86783460367166	3	55	3
TCGA-55-8512	2.56573312531794	1	55	3
TCGA-55-8513	2.45531476450253	0	55	3
TCGA-55-8514	1.70671614652605	0	55	3
TCGA-55-8614	4.32899165099697	2	55	3
TCGA-55-8615	3.78106538096763	2	55	3
TCGA-55-8616	2.6428367543284	1	55	3
TCGA-55-8619	3.14657524395034	1	55	3
TCGA-55-8620	5.13341673946916	3	55	3
TCGA-55-8621	3.45535841361834	1	55	3
TCGA-55-A48X	2.53522184638483	0	55	3
TCGA-55-A48Y	4.66418139397564	2	55	3
TCGA-55-A48Z	4.30084813051314	2	55	3
TCGA-55-A490	3.91116293663351	2	55	3
TCGA-55-A491	2.69561682097197	1	55	3
TCGA-55-A492	2.66730370054982	1	55	3
TCGA-55-A493	5.64932938475893	3	55	3
TCGA-55-A494	4.51912241113019	2	55	3
TCGA-55-A4DF	5.01380903664653	3	55	3
TCGA-55-A4DG	2.30109630840181	0	55	3
TCGA-55-A57B	2.97881993097226	1	55	3
TCGA-62-A46O	6.14544559990939	4	62	4
TCGA-62-A46P	3.0273997922512	1	62	4
TCGA-62-A46R	4.08021241350571	2	62	4
TCGA-62-A46S	2.41822541531735	0	62	4
TCGA-62-A46U	4.51510557964176	2	62	4
TCGA-62-A46V	4.1038598028169	2	62	4
TCGA-62-A470	4.30445002960387	2	62	4
TCGA-62-A471	5.55928027356952	3	62	4
TCGA-62-A472	4.69706121896145	2	62	4
TCGA-64-1676	3.79516054805359	2	64	5
TCGA-64-1677	3.78235230831935	2	64	5
TCGA-64-1678	5.38143457803033	3	64	5
TCGA-64-1679	3.40472005172005	1	64	5
TCGA-64-1680	2.45071570444847	0	64	5
TCGA-64-1681	2.53122194214945	0	64	5
TCGA-64-5774	5.13746481230573	3	64	5
TCGA-64-5775	5.57291732444418	3	64	5
TCGA-64-5778	3.64121721533239	1	64	5
TCGA-64-5779	4.96749028676339	3	64	5
TCGA-64-5781	4.24111885110299	2	64	5
TCGA-64-5815	4.30386516099423	2	64	5
TCGA-67-3770	2.58764695029463	1	67	5
TCGA-67-3771	4.05223961744428	2	67	5
TCGA-67-3772	1.8658806173113	0	67	5
TCGA-67-3773	2.21611036723631	0	67	5
TCGA-67-3774	3.30841014501452	1	67	5
TCGA-67-4679	2.40144047322482	0	67	5
TCGA-67-6215	4.00499503200958	2	67	5
TCGA-67-6216	3.56702311178727	1	67	5
TCGA-67-6217	2.07835746188295	0	67	5
TCGA-69-7760	4.44699141736254	2	69	4
TCGA-69-7761	5.18403344554854	3	69	4
TCGA-69-7763	2.82924486633724	1	69	4
TCGA-69-7764	3.3682838901345	1	69	4
TCGA-69-7765	3.50235242940134	1	69	4
TCGA-69-7973	3.98983976878497	2	69	4
TCGA-69-7974	4.69537887164905	2	69	4
TCGA-69-7978	4.70369295673314	2	69	4
TCGA-69-7979	3.51058140963119	1	69	4
TCGA-69-7980	3.28140178905548	1	69	4
TCGA-69-8253	2.44858972997134	0	69	4
TCGA-69-8254	2.7884780093332	1	69	4
TCGA-69-8255	5.96598015088494	4	69	4
TCGA-69-8453	3.93620813200163	2	69	4
TCGA-69-A59K	3.9445186765634	2	69	4
TCGA-71-6725	3.75001208668273	2	71	1
TCGA-71-8520	3.45846269990328	1	71	1
TCGA-73-4658	3.38917800482345	1	73	2
TCGA-73-4659	4.47720676841538	2	73	2
TCGA-73-4662	3.05488009100645	1	73	2
TCGA-73-4666	5.41344195833334	3	73	2
TCGA-73-4668	3.59479551594645	1	73	2
TCGA-73-4670	5.48590301727168	3	73	2
TCGA-73-4675	3.06666659390114	1	73	2
TCGA-73-4676	4.79063459791187	2	73	2
TCGA-73-4677	2.42346745318722	0	73	2
TCGA-73-7498	2.16523547213044	0	73	2
TCGA-73-7499	3.86212528116181	2	73	2
TCGA-73-A9RS	5.31490513327474	3	73	2
TCGA-75-5122	4.01894954850212	2	75	5
TCGA-75-5125	5.02048959538697	3	75	5
TCGA-75-5126	4.04148318292286	2	75	5
TCGA-75-5146	2.58444212191515	1	75	5
TCGA-75-5147	3.83699299758023	2	75	5
TCGA-75-6203	2.78007824085708	1	75	5
TCGA-75-6205	4.59262362620295	2	75	5
TCGA-75-6206	2.89003937732211	1	75	5
TCGA-75-6207	3.95212062362939	2	75	5
TCGA-75-6211	4.91420635367365	3	75	5
TCGA-75-6212	2.91668420259343	1	75	5
TCGA-75-6214	5.05584876000123	3	75	5
TCGA-75-7025	2.38289869913317	0	75	5
TCGA-75-7027	5.83107284283791	3	75	5
TCGA-75-7030	2.27169522549092	0	75	5
TCGA-75-7031	3.75067810476788	2	75	5
TCGA-78-7145	4.49905416830072	2	78	2
TCGA-78-7146	5.81180546701871	3	78	2
TCGA-78-7147	3.620762186299	1	78	2
TCGA-78-7148	4.75151288496056	2	78	2
TCGA-78-7149	3.26408382701469	1	78	2
TCGA-78-7150	5.39417748723271	3	78	2
TCGA-78-7152	3.55112481770855	1	78	2
TCGA-78-7153	3.59475211209914	1	78	2
TCGA-78-7154	6.21639035980502	4	78	2
TCGA-78-7155	6.18288388833005	4	78	2
TCGA-78-7156	3.59936923690938	1	78	2
TCGA-78-7158	3.54114092380998	1	78	2
TCGA-78-7159	4.67497278633508	2	78	2
TCGA-78-7160	4.75083656644225	2	78	2
TCGA-78-7161	3.31605577958921	1	78	2
TCGA-78-7163	1.50250138769045	0	78	2
TCGA-78-7166	5.02871479796213	3	78	2
TCGA-78-7167	2.53384583270406	0	78	2
TCGA-78-7220	6.53270351563349	4	78	2
TCGA-78-7535	4.08686622889113	2	78	2
TCGA-78-7536	4.63854553039915	2	78	2
TCGA-78-7537	2.57262507926505	1	78	2
TCGA-78-7539	2.38664061235885	0	78	2
TCGA-78-7540	3.0812139833086	1	78	2
TCGA-78-7542	5.4933262483603	3	78	2
TCGA-78-7633	3.52560656264462	1	78	2
TCGA-78-8640	4.58490540865178	2	78	2
TCGA-78-8648	3.68520896389313	1	78	2
TCGA-78-8655	3.28538250424368	1	78	2
TCGA-78-8660	6.15270913622205	4	78	2
TCGA-78-8662	4.19419628598867	2	78	2
TCGA-80-5607	4.54023416730365	2	80	4
TCGA-80-5608	4.19632259399697	2	80	4
TCGA-80-5611	5.24037763160173	3	80	4
TCGA-83-5908	6.28571081458691	4	83	5
TCGA-86-6562	3.5897773489028	1	86	5
TCGA-86-6851	3.61700517531693	1	86	5
TCGA-86-7701	5.45384837678461	3	86	5
TCGA-86-7711	5.90693756222117	3	86	5
TCGA-86-7713	4.94510163566313	3	86	5
TCGA-86-7714	3.34727141236408	1	86	5
TCGA-86-7953	4.38558355189916	2	86	5
TCGA-86-7954	3.55062700286615	1	86	5
TCGA-86-7955	5.16370668086273	3	86	5
TCGA-86-8054	6.23437720694615	4	86	5
TCGA-86-8055	3.79725770320543	2	86	5
TCGA-86-8056	2.56544220876356	1	86	5
TCGA-86-8073	3.5721378915019	1	86	5
TCGA-86-8074	4.02346615510162	2	86	5
TCGA-86-8075	3.62229232213245	1	86	5
TCGA-86-8076	3.09429967648271	1	86	5
TCGA-86-8278	3.70251863856961	2	86	5
TCGA-86-8279	3.17369617757209	1	86	5
TCGA-86-8280	3.08257759763644	1	86	5
TCGA-86-8281	2.68835795940836	1	86	5
TCGA-86-8358	7.08711808219769	4	86	5
TCGA-86-8359	2.90561970896811	1	86	5
TCGA-86-8585	4.13636061391898	2	86	5
TCGA-86-8668	3.09291217362023	1	86	5
TCGA-86-8669	2.83117349953106	1	86	5
TCGA-86-8671	3.02541561814023	1	86	5
TCGA-86-8672	4.85330009080354	3	86	5
TCGA-86-8673	4.12603115542067	2	86	5
TCGA-86-8674	3.6075796123737	1	86	5
TCGA-86-A456	2.23567009511778	0	86	5
TCGA-86-A4D0	5.49915147430809	3	86	5
TCGA-86-A4JF	4.77973946581782	2	86	5
TCGA-86-A4P7	3.63887570609276	1	86	5
TCGA-86-A4P8	2.18854153947423	0	86	5
TCGA-91-A4BC	3.94199534658272	2	91	1
TCGA-91-A4BD	2.77255691586326	1	91	1
TCGA-93-7347	2.81123840111527	1	93	2
TCGA-93-7348	2.29114549910219	0	93	2
TCGA-93-8067	4.83693829401811	3	93	2
TCGA-93-A4JN	4.1611682729226	2	93	2
TCGA-93-A4JO	3.07705302491278	1	93	2
TCGA-93-A4JP	3.5546397211684	1	93	2
TCGA-93-A4JQ	4.52283149564254	2	93	2
TCGA-95-7039	4.52962467278903	2	95	4
TCGA-95-7043	5.74732666506837	3	95	4
TCGA-95-7562	4.09551536606878	2	95	4
TCGA-95-7567	4.5330692348184	2	95	4
TCGA-95-7944	5.08379383733785	3	95	4
TCGA-95-7947	4.77069505589756	2	95	4
TCGA-95-7948	3.18287370406548	1	95	4
TCGA-95-8039	3.76437706200495	2	95	4
TCGA-95-8494	5.12042687997698	3	95	4
TCGA-95-A4VK	3.56334730389298	1	95	4
TCGA-95-A4VN	4.47503752943072	2	95	4
TCGA-95-A4VP	3.47820325706412	1	95	4
TCGA-97-7546	3.25096680164404	1	97	4
TCGA-97-7547	1.96245109010681	0	97	4
TCGA-97-7552	3.51990541834603	1	97	4
TCGA-97-7553	4.51454760041181	2	97	4
TCGA-97-7554	3.47098663767256	1	97	4
TCGA-97-7937	3.31470279988701	1	97	4
TCGA-97-7938	2.29922075121881	0	97	4
TCGA-97-7941	2.26140494403164	0	97	4
TCGA-97-8171	3.61879941766504	1	97	4
TCGA-97-8172	2.30588333066728	0	97	4
TCGA-97-8175	3.73273993518723	2	97	4
TCGA-97-8177	2.22321922583501	0	97	4
TCGA-97-8179	3.54371447126243	1	97	4
TCGA-97-8552	2.09595900062526	0	97	4
TCGA-97-A4LX	3.59551477658244	1	97	4
TCGA-97-A4M0	2.58259505686475	1	97	4
TCGA-97-A4M1	1.97230556939886	0	97	4
TCGA-97-A4M2	2.70443395924539	1	97	4
TCGA-97-A4M3	2.89766509131553	1	97	4
TCGA-97-A4M5	3.45562151253713	1	97	4
TCGA-97-A4M6	2.32518418971958	0	97	4
TCGA-97-A4M7	2.92101873273214	1	97	4
TCGA-99-7458	3.46521975392463	1	99	2
TCGA-99-8025	4.28016899255558	2	99	2
TCGA-99-8028	3.2753895991318	1	99	2
TCGA-99-8032	4.56777825071522	2	99	2
TCGA-99-8033	5.22254092236703	3	99	2
TCGA-99-AA5R	2.22441519982519	0	99	2
TCGA-J2-8192	2.81542737126742	1	J2	3
TCGA-J2-8194	2.83591496669456	1	J2	3
TCGA-J2-A4AD	4.9733580819016	3	J2	3
TCGA-J2-A4AE	3.51302884358022	1	J2	3
TCGA-J2-A4AG	2.27408043022379	0	J2	3
TCGA-L4-A4E5	4.03337206955834	2	L4	1
TCGA-L4-A4E6	2.72492319867346	1	L4	1
TCGA-L9-A443	2.62636863239126	1	L9	4
TCGA-L9-A444	3.53844916251409	1	L9	4
TCGA-L9-A50W	3.02156381272781	1	L9	4
TCGA-L9-A5IP	4.93653215711403	3	L9	4
TCGA-L9-A743	4.18404224407542	2	L9	4
TCGA-L9-A7SV	2.73830298414178	1	L9	4
TCGA-L9-A8F4	4.00318087003428	2	L9	4
TCGA-MN-A4N1	3.71681964009405	2	MN	2
TCGA-MN-A4N4	2.78854026857134	1	MN	2
TCGA-MN-A4N5	4.75176377906307	2	MN	2
TCGA-MP-A4SV	4.76225701798345	2	MP	5
TCGA-MP-A4SW	3.52923956455433	1	MP	5
TCGA-MP-A4SY	3.90721911773404	2	MP	5
TCGA-MP-A4T4	4.26518260028219	2	MP	5
TCGA-MP-A4T6	2.39197191281906	0	MP	5
TCGA-MP-A4T7	4.76378925000092	2	MP	5
TCGA-MP-A4T8	3.99751771288745	2	MP	5
TCGA-MP-A4T9	3.56981926353715	1	MP	5
TCGA-MP-A4TA	4.49281732313048	2	MP	5
TCGA-MP-A4TC	4.52069394896149	2	MP	5
TCGA-MP-A4TD	2.83381044804381	1	MP	5
TCGA-MP-A4TE	4.20357636512874	2	MP	5
TCGA-MP-A4TF	4.09076303658386	2	MP	5
TCGA-MP-A4TH	2.57936214003431	1	MP	5
TCGA-MP-A4TI	4.80893706556398	2	MP	5
TCGA-MP-A4TJ	3.16997537815371	1	MP	5
TCGA-MP-A4TK	4.69607377417385	2	MP	5
TCGA-MP-A5C7	3.18589451948459	1	MP	5
TCGA-NJ-A4YF	4.03606397993592	2	NJ	2
TCGA-NJ-A4YG	2.75757400234919	1	NJ	2
TCGA-NJ-A4YI	2.22452156229788	0	NJ	2
TCGA-NJ-A4YP	4.13589771674621	2	NJ	2
TCGA-NJ-A4YQ	4.2823422562609	2	NJ	2
TCGA-NJ-A55A	2.3866115946284	0	NJ	2
TCGA-NJ-A55O	3.11312973050842	1	NJ	2
TCGA-NJ-A55R	3.42247260677541	1	NJ	2
TCGA-NJ-A7XG	2.09966477424019	0	NJ	2
TCGA-O1-A52J	2.75261963144272	1	O1	3
TCGA-S2-AA1A	2.73233901721566	1	S2	3
