# Supplementary material for: Surrogate Biomarker Prediction from Whole-Slide Images for Evaluating Overall Survival in Lung Adenocarcinoma
Source: Diagnostics (Basel). 2024 Feb 20;14(5):462. doi: 10.3390/diagnostics14050462 (PMC10930763; doi:10.3390/diagnostics14050462)
Supplement: Supplementary file 1 [file diagnostics-14-00462-s001.zip › Supplementary_File_S5_TCGA_LUAD_crossfolds/crossfolds_ARHGAP25.csv]

PATIENT	ARHGAP25	ARHGAP25_quantile	site_code	CV5
TCGA-05-4244	4.17501085079858	2	05	2
TCGA-05-4249	4.58667159554498	2	05	2
TCGA-05-4250	4.20227793589296	2	05	2
TCGA-05-4382	5.12867783011863	3	05	2
TCGA-05-4395	4.2453573323812	2	05	2
TCGA-05-4396	4.78673162908073	2	05	2
TCGA-05-4397	3.09190152446766	1	05	2
TCGA-05-4398	4.72051340941593	2	05	2
TCGA-05-4402	4.54288338006034	2	05	2
TCGA-05-4403	4.59050619492159	2	05	2
TCGA-05-4405	4.5694578881826	2	05	2
TCGA-05-4415	3.93024493489049	2	05	2
TCGA-05-4417	5.45110011243076	3	05	2
TCGA-05-4418	4.66823587195082	2	05	2
TCGA-05-4420	3.62339362735409	1	05	2
TCGA-05-4422	5.27467391418502	3	05	2
TCGA-05-4424	4.93672372528796	3	05	2
TCGA-05-4426	3.50790673958082	1	05	2
TCGA-05-4427	4.74946044469283	2	05	2
TCGA-05-4430	4.61284605833901	2	05	2
TCGA-05-4432	4.49835448446057	2	05	2
TCGA-05-4433	5.56058492144425	3	05	2
TCGA-05-4434	5.28234957116183	3	05	2
TCGA-35-3615	3.87736833977385	1	35	4
TCGA-35-4122	4.5744177451502	2	35	4
TCGA-35-4123	4.53587996262071	2	35	4
TCGA-35-5375	4.49078325002715	2	35	4
TCGA-38-4625	4.33590503567125	2	38	1
TCGA-38-4626	5.72116014066182	3	38	1
TCGA-38-4627	4.65293854415731	2	38	1
TCGA-38-4628	3.59542678226864	1	38	1
TCGA-38-4629	4.88284053136913	3	38	1
TCGA-38-4630	3.1028339100815	1	38	1
TCGA-38-4631	2.99575503318732	1	38	1
TCGA-38-4632	4.27137745546587	2	38	1
TCGA-38-6178	4.08274914984614	2	38	1
TCGA-38-7271	6.68107166500864	4	38	1
TCGA-38-A44F	5.41068366268473	3	38	1
TCGA-44-2655	4.8888314917893	3	44	2
TCGA-44-2656	5.61051846878258	3	44	2
TCGA-44-2657	5.97827981570582	4	44	2
TCGA-44-2659	5.06194391872487	3	44	2
TCGA-44-2661	5.39549805341278	3	44	2
TCGA-44-2662	4.6192262978129	2	44	2
TCGA-44-2665	4.26571349267076	2	44	2
TCGA-44-2666	3.99476871848962	2	44	2
TCGA-44-2668	5.10015905062869	3	44	2
TCGA-44-3396	4.90898234692867	3	44	2
TCGA-44-3398	4.40091197365018	2	44	2
TCGA-44-3917	4.3462472321415	2	44	2
TCGA-44-3918	5.15506317534685	3	44	2
TCGA-44-3919	5.0732581919812	3	44	2
TCGA-44-4112	4.19630726715592	2	44	2
TCGA-44-5643	4.49025735351498	2	44	2
TCGA-44-5644	3.09562061511721	1	44	2
TCGA-44-5645	5.42327587296604	3	44	2
TCGA-44-6145	5.46214691823755	3	44	2
TCGA-44-6146	3.41086247788422	1	44	2
TCGA-44-6147	4.35657742212509	2	44	2
TCGA-44-6148	5.04471653865626	3	44	2
TCGA-44-6774	4.87325232496356	3	44	2
TCGA-44-6775	5.04175475315388	3	44	2
TCGA-44-6776	4.10663826195107	2	44	2
TCGA-44-6777	5.84727408490397	4	44	2
TCGA-44-6778	6.48070804928878	4	44	2
TCGA-44-6779	5.08727744536516	3	44	2
TCGA-44-7659	4.58453430407667	2	44	2
TCGA-44-7660	5.43742597279365	3	44	2
TCGA-44-7662	4.26589054992527	2	44	2
TCGA-44-7667	3.36187279718083	1	44	2
TCGA-44-7669	4.95145724810139	3	44	2
TCGA-44-7670	3.60357297299606	1	44	2
TCGA-44-7671	4.11006130231032	2	44	2
TCGA-44-7672	5.41762586953037	3	44	2
TCGA-44-8119	4.02636428946753	2	44	2
TCGA-44-A479	5.67627303079889	3	44	2
TCGA-44-A47A	4.575973600784	2	44	2
TCGA-44-A47B	3.77714937262514	1	44	2
TCGA-44-A47G	5.50347670815693	3	44	2
TCGA-44-A4SS	4.7562311309868	2	44	2
TCGA-44-A4SU	4.49349203621079	2	44	2
TCGA-49-4487	5.9741415745898	4	49	1
TCGA-49-4488	4.23358458490762	2	49	1
TCGA-49-4490	4.22967739672624	2	49	1
TCGA-49-4494	3.65353507744984	1	49	1
TCGA-49-4501	4.8997635737135	3	49	1
TCGA-49-4505	4.52748915748653	2	49	1
TCGA-49-4506	3.98388988381826	2	49	1
TCGA-49-4507	4.93168059771688	3	49	1
TCGA-49-4510	3.55011542385902	1	49	1
TCGA-49-4512	4.58453621764663	2	49	1
TCGA-49-4514	4.68998341786118	2	49	1
TCGA-49-6742	3.30278532124641	1	49	1
TCGA-49-6743	4.46296615056627	2	49	1
TCGA-49-6744	5.20225232814083	3	49	1
TCGA-49-6745	4.76830717930374	2	49	1
TCGA-49-6761	4.43252484480706	2	49	1
TCGA-49-6767	4.26859366796554	2	49	1
TCGA-49-AAQV	4.61488560759676	2	49	1
TCGA-49-AAR0	5.18106762479037	3	49	1
TCGA-49-AAR2	4.57015120777205	2	49	1
TCGA-49-AAR3	5.288361302542	3	49	1
TCGA-49-AAR4	5.71569207928928	3	49	1
TCGA-49-AAR9	2.44049565028819	0	49	1
TCGA-49-AARE	4.28978019391124	2	49	1
TCGA-49-AARN	4.31733008021397	2	49	1
TCGA-49-AARO	4.98224174460021	3	49	1
TCGA-49-AARQ	4.19046542066759	2	49	1
TCGA-49-AARR	5.07478009036803	3	49	1
TCGA-4B-A93V	3.6787212446514	1	4B	3
TCGA-50-5044	4.51600457818073	2	50	1
TCGA-50-5045	5.73822098918987	3	50	1
TCGA-50-5055	6.54062504007365	4	50	1
TCGA-50-5066	4.74402795490866	2	50	1
TCGA-50-5068	4.95720539653518	3	50	1
TCGA-50-5931	3.27874672894509	1	50	1
TCGA-50-5939	4.77621242894806	2	50	1
TCGA-50-5942	4.68861420154562	2	50	1
TCGA-50-5946	2.86893246191185	0	50	1
TCGA-50-6590	5.30849271526234	3	50	1
TCGA-50-6591	2.27484767426054	0	50	1
TCGA-50-6593	4.4778843090575	2	50	1
TCGA-50-6594	4.08145961084657	2	50	1
TCGA-50-6597	4.68411911252724	2	50	1
TCGA-50-6673	4.23011194572608	2	50	1
TCGA-50-7109	4.44908685254892	2	50	1
TCGA-50-8457	5.73765570451962	3	50	1
TCGA-50-8459	5.31082275268959	3	50	1
TCGA-53-7624	3.42482464410271	1	53	1
TCGA-53-7626	5.61370375200648	3	53	1
TCGA-53-7813	4.46142808907136	2	53	1
TCGA-53-A4EZ	3.52744755146029	1	53	1
TCGA-55-1592	4.57438284923899	2	55	3
TCGA-55-1594	4.40041665372888	2	55	3
TCGA-55-1595	4.36526845988352	2	55	3
TCGA-55-1596	3.4504796010069	1	55	3
TCGA-55-5899	4.45237764057275	2	55	3
TCGA-55-6543	4.30454046464243	2	55	3
TCGA-55-6642	5.03726935309629	3	55	3
TCGA-55-6712	5.15000318819856	3	55	3
TCGA-55-6968	5.34746264320932	3	55	3
TCGA-55-6969	5.25319593991876	3	55	3
TCGA-55-6970	5.09488799247811	3	55	3
TCGA-55-6971	5.76950280533643	4	55	3
TCGA-55-6972	4.28978231978902	2	55	3
TCGA-55-6975	4.21699150364184	2	55	3
TCGA-55-6978	5.54832551531508	3	55	3
TCGA-55-6979	5.77949899667431	4	55	3
TCGA-55-6980	4.66832538230992	2	55	3
TCGA-55-6981	3.73528202802919	1	55	3
TCGA-55-6982	4.52448090799076	2	55	3
TCGA-55-6983	5.40338981077013	3	55	3
TCGA-55-6984	4.04401701389697	2	55	3
TCGA-55-6985	4.79778664706334	2	55	3
TCGA-55-6986	4.14135512577826	2	55	3
TCGA-55-6987	5.9240508866057	4	55	3
TCGA-55-7227	4.82615045049484	3	55	3
TCGA-55-7281	4.72301180180141	2	55	3
TCGA-55-7283	4.583385311676	2	55	3
TCGA-55-7284	5.28708202475727	3	55	3
TCGA-55-7570	2.82919686006312	0	55	3
TCGA-55-7573	5.03198590442422	3	55	3
TCGA-55-7574	5.73509810662218	3	55	3
TCGA-55-7576	4.9149165252066	3	55	3
TCGA-55-7724	5.69652552847713	3	55	3
TCGA-55-7725	5.32275518137786	3	55	3
TCGA-55-7726	3.74147132245521	1	55	3
TCGA-55-7727	4.99831166187712	3	55	3
TCGA-55-7728	6.29008544684281	4	55	3
TCGA-55-7815	4.81418088932838	2	55	3
TCGA-55-7816	5.38413212890538	3	55	3
TCGA-55-7903	4.15135342627804	2	55	3
TCGA-55-7907	4.72108846839112	2	55	3
TCGA-55-7910	3.84150413659518	1	55	3
TCGA-55-7911	5.2099774198146	3	55	3
TCGA-55-7913	4.0629364249774	2	55	3
TCGA-55-7914	4.4390201360682	2	55	3
TCGA-55-7994	5.35011605798023	3	55	3
TCGA-55-7995	5.44916239205278	3	55	3
TCGA-55-8085	4.87842569058949	3	55	3
TCGA-55-8087	3.6171082290486	1	55	3
TCGA-55-8089	5.76225591096878	4	55	3
TCGA-55-8090	4.10610203187933	2	55	3
TCGA-55-8091	4.63307502066207	2	55	3
TCGA-55-8092	4.96461928851116	3	55	3
TCGA-55-8094	3.27943309532844	1	55	3
TCGA-55-8096	4.73239075153957	2	55	3
TCGA-55-8097	4.38421761887121	2	55	3
TCGA-55-8203	4.90022405441267	3	55	3
TCGA-55-8204	5.01385370787695	3	55	3
TCGA-55-8205	5.59679465768535	3	55	3
TCGA-55-8206	5.25078686740993	3	55	3
TCGA-55-8207	4.41619406270394	2	55	3
TCGA-55-8208	6.06532087696614	4	55	3
TCGA-55-8299	5.74791502768841	3	55	3
TCGA-55-8301	5.65074580670652	3	55	3
TCGA-55-8302	4.33487524278409	2	55	3
TCGA-55-8505	3.39297614262962	1	55	3
TCGA-55-8506	3.95669944494949	2	55	3
TCGA-55-8507	3.79869397662694	1	55	3
TCGA-55-8508	4.75298927615349	2	55	3
TCGA-55-8510	5.52861890412798	3	55	3
TCGA-55-8511	4.9277286591406	3	55	3
TCGA-55-8512	4.02777798449022	2	55	3
TCGA-55-8513	5.95234666952225	4	55	3
TCGA-55-8514	4.14250367534666	2	55	3
TCGA-55-8614	4.56010619194149	2	55	3
TCGA-55-8615	3.54873987291444	1	55	3
TCGA-55-8616	3.82565296962379	1	55	3
TCGA-55-8619	5.88642334664966	4	55	3
TCGA-55-8620	4.49261633739785	2	55	3
TCGA-55-8621	5.83083425126571	4	55	3
TCGA-55-A48X	5.49944879539324	3	55	3
TCGA-55-A48Y	4.21048667537111	2	55	3
TCGA-55-A48Z	4.22055716271734	2	55	3
TCGA-55-A490	3.87964650038641	1	55	3
TCGA-55-A491	4.688904369324	2	55	3
TCGA-55-A492	4.62136432365319	2	55	3
TCGA-55-A493	4.90850790105819	3	55	3
TCGA-55-A494	2.17887413303604	0	55	3
TCGA-55-A4DF	4.9051190343577	3	55	3
TCGA-55-A4DG	4.94668847744449	3	55	3
TCGA-55-A57B	4.52353728258322	2	55	3
TCGA-62-A46O	2.58639710004105	0	62	2
TCGA-62-A46P	3.81002410340911	1	62	2
TCGA-62-A46R	4.51606431158027	2	62	2
TCGA-62-A46S	4.32004502137845	2	62	2
TCGA-62-A46U	6.35618878938527	4	62	2
TCGA-62-A46V	3.86808360402753	1	62	2
TCGA-62-A470	4.2344874714363	2	62	2
TCGA-62-A471	3.54304945593599	1	62	2
TCGA-62-A472	4.09956436449652	2	62	2
TCGA-64-1676	4.04003698354141	2	64	2
TCGA-64-1677	4.13795283288922	2	64	2
TCGA-64-1678	2.01781028227362	0	64	2
TCGA-64-1679	4.27980363152243	2	64	2
TCGA-64-1680	2.80290663805318	0	64	2
TCGA-64-1681	4.30025201436728	2	64	2
TCGA-64-5774	3.87823751147806	1	64	2
TCGA-64-5775	3.58559922760064	1	64	2
TCGA-64-5778	5.45769702384183	3	64	2
TCGA-64-5779	4.9464746924181	3	64	2
TCGA-64-5781	4.18767959214153	2	64	2
TCGA-64-5815	4.7132318845424	2	64	2
TCGA-67-3770	4.17260945101579	2	67	5
TCGA-67-3771	4.51151263716525	2	67	5
TCGA-67-3772	4.35840426677454	2	67	5
TCGA-67-3773	4.30412061697013	2	67	5
TCGA-67-3774	4.22660442666797	2	67	5
TCGA-67-4679	4.55818485232576	2	67	5
TCGA-67-6215	4.00311652257635	2	67	5
TCGA-67-6216	4.65606998727867	2	67	5
TCGA-67-6217	5.1012140755398	3	67	5
TCGA-69-7760	2.69966126637715	0	69	5
TCGA-69-7761	5.26398523442992	3	69	5
TCGA-69-7763	4.72033008477438	2	69	5
TCGA-69-7764	4.5080324173188	2	69	5
TCGA-69-7765	5.0055983102504	3	69	5
TCGA-69-7973	3.98330803135324	2	69	5
TCGA-69-7974	5.1710941772053	3	69	5
TCGA-69-7978	5.6520385642004	3	69	5
TCGA-69-7979	3.0394730285978	1	69	5
TCGA-69-7980	4.54598128178833	2	69	5
TCGA-69-8253	3.9512469278033	2	69	5
TCGA-69-8254	4.62497927705032	2	69	5
TCGA-69-8255	5.02116807004929	3	69	5
TCGA-69-8453	5.71732569456912	3	69	5
TCGA-69-A59K	4.23908295026476	2	69	5
TCGA-71-6725	3.29073036622635	1	71	5
TCGA-71-8520	3.37488556694963	1	71	5
TCGA-73-4658	4.99620892882394	3	73	1
TCGA-73-4659	4.34730993890449	2	73	1
TCGA-73-4662	4.88690672590654	3	73	1
TCGA-73-4666	5.23358997982625	3	73	1
TCGA-73-4668	3.11428906884495	1	73	1
TCGA-73-4670	3.28649644229861	1	73	1
TCGA-73-4675	4.21181963207764	2	73	1
TCGA-73-4676	3.70901577382907	1	73	1
TCGA-73-4677	4.21964909034441	2	73	1
TCGA-73-7498	4.99625504026648	3	73	1
TCGA-73-7499	5.1307967945227	3	73	1
TCGA-73-A9RS	3.40717356122685	1	73	1
TCGA-75-5122	6.41923328109094	4	75	1
TCGA-75-5125	4.98941257166745	3	75	1
TCGA-75-5126	5.40558247567033	3	75	1
TCGA-75-5146	4.67223258779296	2	75	1
TCGA-75-5147	5.04347272289043	3	75	1
TCGA-75-6203	6.21554886728924	4	75	1
TCGA-75-6205	5.9226320991942	4	75	1
TCGA-75-6206	4.72397357133543	2	75	1
TCGA-75-6207	3.36640573955826	1	75	1
TCGA-75-6211	3.88468447013111	2	75	1
TCGA-75-6212	5.22406049502229	3	75	1
TCGA-75-6214	3.36259771395486	1	75	1
TCGA-75-7025	4.78499714270452	2	75	1
TCGA-75-7027	4.01558206841333	2	75	1
TCGA-75-7030	5.10044360782557	3	75	1
TCGA-75-7031	4.06501123334703	2	75	1
TCGA-78-7145	3.39222795646029	1	78	5
TCGA-78-7146	4.08489171808088	2	78	5
TCGA-78-7147	3.96858294911434	2	78	5
TCGA-78-7148	4.0841996634914	2	78	5
TCGA-78-7149	4.80621735574745	2	78	5
TCGA-78-7150	3.24260310201514	1	78	5
TCGA-78-7152	4.98695736736048	3	78	5
TCGA-78-7153	3.90206215537608	2	78	5
TCGA-78-7154	5.50915121267434	3	78	5
TCGA-78-7155	3.25427124973012	1	78	5
TCGA-78-7156	4.40636815772128	2	78	5
TCGA-78-7158	3.5581942552408	1	78	5
TCGA-78-7159	4.33246579318148	2	78	5
TCGA-78-7160	5.4121671555328	3	78	5
TCGA-78-7161	3.23490483950579	1	78	5
TCGA-78-7163	2.60017731874614	0	78	5
TCGA-78-7166	3.73432916303169	1	78	5
TCGA-78-7167	4.34013981952016	2	78	5
TCGA-78-7220	3.40049201710122	1	78	5
TCGA-78-7535	4.75405872130667	2	78	5
TCGA-78-7536	4.44456407771496	2	78	5
TCGA-78-7537	3.81212644751869	1	78	5
TCGA-78-7539	5.24793434152726	3	78	5
TCGA-78-7540	4.70254887369472	2	78	5
TCGA-78-7542	3.4076738346599	1	78	5
TCGA-78-7633	4.24545115435427	2	78	5
TCGA-78-8640	4.23773136260531	2	78	5
TCGA-78-8648	5.92276544160142	4	78	5
TCGA-78-8655	5.06258838583074	3	78	5
TCGA-78-8660	5.231938746251	3	78	5
TCGA-78-8662	3.12143994355336	1	78	5
TCGA-80-5607	3.99737906008434	2	80	3
TCGA-80-5608	3.82546770844164	1	80	3
TCGA-80-5611	4.6859475983286	2	80	3
TCGA-83-5908	5.36008745214718	3	83	5
TCGA-86-6562	4.27381962333196	2	86	4
TCGA-86-6851	5.85067016706542	4	86	4
TCGA-86-7701	5.49404336049112	3	86	4
TCGA-86-7711	4.44535320251164	2	86	4
TCGA-86-7713	3.25877704937547	1	86	4
TCGA-86-7714	4.24460463863196	2	86	4
TCGA-86-7953	4.77101134679355	2	86	4
TCGA-86-7954	5.54569914085662	3	86	4
TCGA-86-7955	2.30317958985541	0	86	4
TCGA-86-8054	3.64624603585195	1	86	4
TCGA-86-8055	4.49078120465302	2	86	4
TCGA-86-8056	4.61326492589143	2	86	4
TCGA-86-8073	4.39517519005714	2	86	4
TCGA-86-8074	4.04331681773313	2	86	4
TCGA-86-8075	4.30077125081695	2	86	4
TCGA-86-8076	5.3329321995365	3	86	4
TCGA-86-8278	4.3779309840832	2	86	4
TCGA-86-8279	3.09681965461314	1	86	4
TCGA-86-8280	5.15084881901284	3	86	4
TCGA-86-8281	4.26443684190656	2	86	4
TCGA-86-8358	4.07113298461341	2	86	4
TCGA-86-8359	4.72067534137725	2	86	4
TCGA-86-8585	5.14613561001452	3	86	4
TCGA-86-8668	5.10815741982481	3	86	4
TCGA-86-8669	4.47521058016439	2	86	4
TCGA-86-8671	6.58855858629964	4	86	4
TCGA-86-8672	4.52921803043422	2	86	4
TCGA-86-8673	4.15205567242888	2	86	4
TCGA-86-8674	2.90682731812027	0	86	4
TCGA-86-A456	4.56215287426458	2	86	4
TCGA-86-A4D0	3.75511342833824	1	86	4
TCGA-86-A4JF	4.43849149651898	2	86	4
TCGA-86-A4P7	5.27088677961834	3	86	4
TCGA-86-A4P8	6.29650749761678	4	86	4
TCGA-91-A4BC	5.73130490370451	3	91	1
TCGA-91-A4BD	4.51734854029122	2	91	1
TCGA-93-7347	5.58676243383743	3	93	4
TCGA-93-7348	4.38212672042463	2	93	4
TCGA-93-8067	3.88643443538295	2	93	4
TCGA-93-A4JN	4.26232004952241	2	93	4
TCGA-93-A4JO	5.21308342788661	3	93	4
TCGA-93-A4JP	5.3722317518524	3	93	4
TCGA-93-A4JQ	5.58430946261532	3	93	4
TCGA-95-7039	3.91690996902937	2	95	4
TCGA-95-7043	3.2802434068611	1	95	4
TCGA-95-7562	4.49887106029999	2	95	4
TCGA-95-7567	4.71401944615295	2	95	4
TCGA-95-7944	4.92382051491529	3	95	4
TCGA-95-7947	4.44102621505912	2	95	4
TCGA-95-7948	2.94872625966884	0	95	4
TCGA-95-8039	5.0045077605816	3	95	4
TCGA-95-8494	3.24280087887365	1	95	4
TCGA-95-A4VK	4.95151384584791	3	95	4
TCGA-95-A4VN	5.15061084863504	3	95	4
TCGA-95-A4VP	5.32436350513945	3	95	4
TCGA-97-7546	5.09580475129665	3	97	5
TCGA-97-7547	4.19522680725739	2	97	5
TCGA-97-7552	6.09992867032061	4	97	5
TCGA-97-7553	5.95320870421655	4	97	5
TCGA-97-7554	4.61985002358704	2	97	5
TCGA-97-7937	3.00032151405299	1	97	5
TCGA-97-7938	4.44756867412267	2	97	5
TCGA-97-7941	4.41066713143142	2	97	5
TCGA-97-8171	3.52657507760236	1	97	5
TCGA-97-8172	5.64964474211231	3	97	5
TCGA-97-8175	4.63342538126904	2	97	5
TCGA-97-8177	4.93881116920865	3	97	5
TCGA-97-8179	4.64622938188837	2	97	5
TCGA-97-8552	4.92421029342286	3	97	5
TCGA-97-A4LX	5.7107483366735	3	97	5
TCGA-97-A4M0	4.65663930275189	2	97	5
TCGA-97-A4M1	4.91598819637702	3	97	5
TCGA-97-A4M2	5.76699863002745	4	97	5
TCGA-97-A4M3	3.94540265374836	2	97	5
TCGA-97-A4M5	5.0394742477875	3	97	5
TCGA-97-A4M6	5.38375635101588	3	97	5
TCGA-97-A4M7	5.11170229434125	3	97	5
TCGA-99-7458	5.49493892215749	3	99	5
TCGA-99-8025	4.03887434554781	2	99	5
TCGA-99-8028	5.92140521310347	4	99	5
TCGA-99-8032	4.59906512583246	2	99	5
TCGA-99-8033	3.9504260891495	2	99	5
TCGA-99-AA5R	6.32030959526538	4	99	5
TCGA-J2-8192	4.99671458927419	3	J2	5
TCGA-J2-8194	4.58677500251915	2	J2	5
TCGA-J2-A4AD	2.92682454019563	0	J2	5
TCGA-J2-A4AE	4.26653728996126	2	J2	5
TCGA-J2-A4AG	4.95569393462024	3	J2	5
TCGA-L4-A4E5	3.44006470217536	1	L4	2
TCGA-L4-A4E6	5.97705186545101	4	L4	2
TCGA-L9-A443	3.84647559575923	1	L9	4
TCGA-L9-A444	5.71576276476666	3	L9	4
TCGA-L9-A50W	4.43518510001417	2	L9	4
TCGA-L9-A5IP	3.91127803568756	2	L9	4
TCGA-L9-A743	5.31506220425047	3	L9	4
TCGA-L9-A7SV	3.39633934459248	1	L9	4
TCGA-L9-A8F4	5.19727177576518	3	L9	4
TCGA-MN-A4N1	3.56036148894238	1	MN	3
TCGA-MN-A4N4	3.7932885834695	1	MN	3
TCGA-MN-A4N5	4.56748590527092	2	MN	3
TCGA-MP-A4SV	4.86794783496329	3	MP	4
TCGA-MP-A4SW	4.84237607196181	3	MP	4
TCGA-MP-A4SY	3.57791149248108	1	MP	4
TCGA-MP-A4T4	5.34916265329771	3	MP	4
TCGA-MP-A4T6	5.02788560098697	3	MP	4
TCGA-MP-A4T7	4.48298014243915	2	MP	4
TCGA-MP-A4T8	2.97329159720756	1	MP	4
TCGA-MP-A4T9	4.98931461360414	3	MP	4
TCGA-MP-A4TA	3.82270670372052	1	MP	4
TCGA-MP-A4TC	4.18923662871109	2	MP	4
TCGA-MP-A4TD	4.73115727098145	2	MP	4
TCGA-MP-A4TE	3.07421362145386	1	MP	4
TCGA-MP-A4TF	4.37925652519726	2	MP	4
TCGA-MP-A4TH	5.84499165521135	4	MP	4
TCGA-MP-A4TI	5.70994911770481	3	MP	4
TCGA-MP-A4TJ	6.005987513796	4	MP	4
TCGA-MP-A4TK	4.66145435561264	2	MP	4
TCGA-MP-A5C7	3.40199471771688	1	MP	4
TCGA-NJ-A4YF	2.98774415736366	1	NJ	4
TCGA-NJ-A4YG	4.62097945376798	2	NJ	4
TCGA-NJ-A4YI	4.30519523788558	2	NJ	4
TCGA-NJ-A4YP	3.95276667561746	2	NJ	4
TCGA-NJ-A4YQ	5.90063124462604	4	NJ	4
TCGA-NJ-A55A	5.22910552550596	3	NJ	4
TCGA-NJ-A55O	5.1285858725759	3	NJ	4
TCGA-NJ-A55R	4.25070625850893	2	NJ	4
TCGA-NJ-A7XG	3.91395019020641	2	NJ	4
TCGA-O1-A52J	4.48854694197945	2	O1	1
TCGA-S2-AA1A	5.54335870426056	3	S2	5
