# Supplementary material for: Surrogate Biomarker Prediction from Whole-Slide Images for Evaluating Overall Survival in Lung Adenocarcinoma
Source: Diagnostics (Basel). 2024 Feb 20;14(5):462. doi: 10.3390/diagnostics14050462 (PMC10930763; doi:10.3390/diagnostics14050462)
Supplement: Supplementary file 1 [file diagnostics-14-00462-s001.zip › Supplementary_File_S5_TCGA_LUAD_crossfolds/crossfolds_ARHGEF6.csv]

PATIENT	ARHGEF6	ARHGEF6_quantile	site_code	CV5
TCGA-05-4244	6.08778038371978	4	05	4
TCGA-05-4249	5.64027729867908	3	05	4
TCGA-05-4250	4.82805934122216	2	05	4
TCGA-05-4382	5.1491287466035	3	05	4
TCGA-05-4395	3.97052574743111	2	05	4
TCGA-05-4396	4.73411311791129	2	05	4
TCGA-05-4397	6.49831748982543	4	05	4
TCGA-05-4398	5.0416436136648	3	05	4
TCGA-05-4402	4.55002765979598	2	05	4
TCGA-05-4403	5.0465558636903	3	05	4
TCGA-05-4405	5.33272676410305	3	05	4
TCGA-05-4415	3.97760241575869	2	05	4
TCGA-05-4417	5.656396949208	3	05	4
TCGA-05-4418	4.7706711166493	2	05	4
TCGA-05-4420	3.41151907793164	1	05	4
TCGA-05-4422	5.41183641558592	3	05	4
TCGA-05-4424	5.77934213882967	3	05	4
TCGA-05-4426	4.56268870318969	2	05	4
TCGA-05-4427	4.99418032724874	3	05	4
TCGA-05-4430	5.41486315092896	3	05	4
TCGA-05-4432	4.85798966225462	2	05	4
TCGA-05-4433	5.71429829449791	3	05	4
TCGA-05-4434	5.61530036764598	3	05	4
TCGA-35-3615	4.27522912224799	2	35	3
TCGA-35-4122	4.84836134060844	2	35	3
TCGA-35-4123	5.18363433394065	3	35	3
TCGA-35-5375	4.13084883256005	2	35	3
TCGA-38-4625	5.06888068940756	3	38	2
TCGA-38-4626	6.01151627652754	4	38	2
TCGA-38-4627	5.88919647386283	3	38	2
TCGA-38-4628	4.58284244666865	2	38	2
TCGA-38-4629	5.4959166682992	3	38	2
TCGA-38-4630	3.57809163051282	1	38	2
TCGA-38-4631	3.03239687682159	1	38	2
TCGA-38-4632	5.26847756496008	3	38	2
TCGA-38-6178	4.80176496296683	2	38	2
TCGA-38-7271	6.64037756849767	4	38	2
TCGA-38-A44F	5.64791300101266	3	38	2
TCGA-44-2655	4.64185119140644	2	44	3
TCGA-44-2656	6.85384350697062	4	44	3
TCGA-44-2657	6.16358092121951	4	44	3
TCGA-44-2659	5.81722388185624	3	44	3
TCGA-44-2661	6.42408561625554	4	44	3
TCGA-44-2662	5.62451706735303	3	44	3
TCGA-44-2665	5.83442818152618	3	44	3
TCGA-44-2666	5.33151863511764	3	44	3
TCGA-44-2668	5.33942795667145	3	44	3
TCGA-44-3396	5.54872531332595	3	44	3
TCGA-44-3398	5.74686239066889	3	44	3
TCGA-44-3917	5.25476339979906	3	44	3
TCGA-44-3918	5.85248112938833	3	44	3
TCGA-44-3919	5.81814118576587	3	44	3
TCGA-44-4112	5.97718997785233	4	44	3
TCGA-44-5643	4.56303479368931	2	44	3
TCGA-44-5644	2.67199196728085	0	44	3
TCGA-44-5645	6.53581661792051	4	44	3
TCGA-44-6145	5.76733447037327	3	44	3
TCGA-44-6146	6.0175200497047	4	44	3
TCGA-44-6147	6.79476428700389	4	44	3
TCGA-44-6148	5.96383238796358	4	44	3
TCGA-44-6774	5.64885253577732	3	44	3
TCGA-44-6775	6.48020559476812	4	44	3
TCGA-44-6776	4.21032475499171	2	44	3
TCGA-44-6777	6.5369246173549	4	44	3
TCGA-44-6778	6.49409742651596	4	44	3
TCGA-44-6779	5.95053303504547	4	44	3
TCGA-44-7659	4.35205736521884	2	44	3
TCGA-44-7660	4.25023288690627	2	44	3
TCGA-44-7662	4.88658184708277	2	44	3
TCGA-44-7667	3.07683792332852	1	44	3
TCGA-44-7669	5.05555129899528	3	44	3
TCGA-44-7670	3.53095448491414	1	44	3
TCGA-44-7671	4.33632207751412	2	44	3
TCGA-44-7672	5.59617310206191	3	44	3
TCGA-44-8119	4.58476347083625	2	44	3
TCGA-44-A479	6.11371433894049	4	44	3
TCGA-44-A47A	5.27587783996742	3	44	3
TCGA-44-A47B	5.01095870670511	3	44	3
TCGA-44-A47G	5.88827086977082	3	44	3
TCGA-44-A4SS	5.38729605924294	3	44	3
TCGA-44-A4SU	4.86029205011094	2	44	3
TCGA-49-4487	5.40988871019755	3	49	3
TCGA-49-4488	4.09627949249571	2	49	3
TCGA-49-4490	4.13290063959931	2	49	3
TCGA-49-4494	3.45597854836073	1	49	3
TCGA-49-4501	4.94365425244998	3	49	3
TCGA-49-4505	5.32302565911646	3	49	3
TCGA-49-4506	4.26736447951173	2	49	3
TCGA-49-4507	4.36495366844479	2	49	3
TCGA-49-4510	4.03375673713688	2	49	3
TCGA-49-4512	4.86283738013374	2	49	3
TCGA-49-4514	4.00862553028443	2	49	3
TCGA-49-6742	3.39986420258665	1	49	3
TCGA-49-6743	4.8323094585464	2	49	3
TCGA-49-6744	5.84209581088427	3	49	3
TCGA-49-6745	5.67332489011364	3	49	3
TCGA-49-6761	4.73583304638048	2	49	3
TCGA-49-6767	4.33432433282709	2	49	3
TCGA-49-AAQV	5.0927370058281	3	49	3
TCGA-49-AAR0	4.60713430776475	2	49	3
TCGA-49-AAR2	3.75704064432155	1	49	3
TCGA-49-AAR3	5.06167795233632	3	49	3
TCGA-49-AAR4	5.01379371601698	3	49	3
TCGA-49-AAR9	2.77054146297824	0	49	3
TCGA-49-AARE	3.797004119	1	49	3
TCGA-49-AARN	4.33748447141977	2	49	3
TCGA-49-AARO	5.32574586276447	3	49	3
TCGA-49-AARQ	4.6036893495745	2	49	3
TCGA-49-AARR	5.9405215981291	3	49	3
TCGA-4B-A93V	3.52271036943795	1	4B	5
TCGA-50-5044	4.70301076952549	2	50	4
TCGA-50-5045	5.6793414408088	3	50	4
TCGA-50-5055	6.11489059048352	4	50	4
TCGA-50-5066	5.123940933339	3	50	4
TCGA-50-5068	5.30134613708877	3	50	4
TCGA-50-5931	3.97641469783613	2	50	4
TCGA-50-5939	5.30182134983943	3	50	4
TCGA-50-5942	6.14963276901842	4	50	4
TCGA-50-5946	3.63387362873925	1	50	4
TCGA-50-6590	5.20984311779355	3	50	4
TCGA-50-6591	3.82725150029042	1	50	4
TCGA-50-6593	5.03374569037789	3	50	4
TCGA-50-6594	4.26032625499161	2	50	4
TCGA-50-6597	4.23303527173727	2	50	4
TCGA-50-6673	4.9287312282428	3	50	4
TCGA-50-7109	4.81690310149959	2	50	4
TCGA-50-8457	6.013189379162	4	50	4
TCGA-50-8459	6.09973408052471	4	50	4
TCGA-53-7624	3.66613885331291	1	53	3
TCGA-53-7626	6.53098199464499	4	53	3
TCGA-53-7813	4.92422887136572	3	53	3
TCGA-53-A4EZ	3.77701542328513	1	53	3
TCGA-55-1592	5.04922396824862	3	55	5
TCGA-55-1594	6.00347876305749	4	55	5
TCGA-55-1595	5.00121798294856	3	55	5
TCGA-55-1596	3.87867532216503	1	55	5
TCGA-55-5899	4.4369338352082	2	55	5
TCGA-55-6543	5.19353708412348	3	55	5
TCGA-55-6642	5.727313899875	3	55	5
TCGA-55-6712	5.26717926447175	3	55	5
TCGA-55-6968	4.84816112423952	2	55	5
TCGA-55-6969	5.14066621418494	3	55	5
TCGA-55-6970	5.56029386305613	3	55	5
TCGA-55-6971	6.19885630102053	4	55	5
TCGA-55-6972	2.37311070338792	0	55	5
TCGA-55-6975	4.86426921021347	2	55	5
TCGA-55-6978	6.07447956997604	4	55	5
TCGA-55-6979	5.99010097442908	4	55	5
TCGA-55-6980	5.48205504121084	3	55	5
TCGA-55-6981	4.6914376114935	2	55	5
TCGA-55-6982	5.10188240147138	3	55	5
TCGA-55-6983	5.20368699581473	3	55	5
TCGA-55-6984	4.20296478938597	2	55	5
TCGA-55-6985	5.40521733514542	3	55	5
TCGA-55-6986	4.87753961811657	2	55	5
TCGA-55-6987	6.11916118721283	4	55	5
TCGA-55-7227	5.51614603094151	3	55	5
TCGA-55-7281	5.35452229064842	3	55	5
TCGA-55-7283	5.34779754499982	3	55	5
TCGA-55-7284	5.64066939285077	3	55	5
TCGA-55-7570	3.22084453906638	1	55	5
TCGA-55-7573	5.80256513509927	3	55	5
TCGA-55-7574	6.0485416552134	4	55	5
TCGA-55-7576	4.87662322823445	2	55	5
TCGA-55-7724	6.11696193773485	4	55	5
TCGA-55-7725	6.15920941670518	4	55	5
TCGA-55-7726	5.12099839184686	3	55	5
TCGA-55-7727	5.99765394814752	4	55	5
TCGA-55-7728	5.5875126353506	3	55	5
TCGA-55-7815	5.74656331068704	3	55	5
TCGA-55-7816	5.90876675698111	3	55	5
TCGA-55-7903	5.1951028165687	3	55	5
TCGA-55-7907	5.00961872480719	3	55	5
TCGA-55-7910	3.97874585197113	2	55	5
TCGA-55-7911	5.60027373286009	3	55	5
TCGA-55-7913	2.84166913143507	0	55	5
TCGA-55-7914	4.7341871628428	2	55	5
TCGA-55-7994	5.46640441116216	3	55	5
TCGA-55-7995	6.0244374138368	4	55	5
TCGA-55-8085	4.76063548020039	2	55	5
TCGA-55-8087	4.96991413810986	3	55	5
TCGA-55-8089	6.00576853742583	4	55	5
TCGA-55-8090	4.80214687861349	2	55	5
TCGA-55-8091	5.49539916279727	3	55	5
TCGA-55-8092	5.4735401270618	3	55	5
TCGA-55-8094	1.84284145304926	0	55	5
TCGA-55-8096	5.0106231106482	3	55	5
TCGA-55-8097	5.19649119335119	3	55	5
TCGA-55-8203	4.85437487185383	2	55	5
TCGA-55-8204	5.00350764332368	3	55	5
TCGA-55-8205	6.06530363671706	4	55	5
TCGA-55-8206	6.36798553143081	4	55	5
TCGA-55-8207	5.64586949420652	3	55	5
TCGA-55-8208	5.91637358562711	3	55	5
TCGA-55-8299	5.7427414231245	3	55	5
TCGA-55-8301	5.56243867047366	3	55	5
TCGA-55-8302	3.90435566132946	2	55	5
TCGA-55-8505	4.09924493957291	2	55	5
TCGA-55-8506	4.38160397368767	2	55	5
TCGA-55-8507	4.17789473055576	2	55	5
TCGA-55-8508	4.28877893489294	2	55	5
TCGA-55-8510	5.70606391941046	3	55	5
TCGA-55-8511	5.04546056842384	3	55	5
TCGA-55-8512	4.9201740337238	3	55	5
TCGA-55-8513	5.80393273747463	3	55	5
TCGA-55-8514	4.24803076234438	2	55	5
TCGA-55-8614	4.30891405998825	2	55	5
TCGA-55-8615	2.79820651378902	0	55	5
TCGA-55-8616	4.9057037067303	2	55	5
TCGA-55-8619	6.32390560250596	4	55	5
TCGA-55-8620	4.06419228450409	2	55	5
TCGA-55-8621	6.47625015587994	4	55	5
TCGA-55-A48X	5.65450620730367	3	55	5
TCGA-55-A48Y	4.61412812959551	2	55	5
TCGA-55-A48Z	5.51204038722279	3	55	5
TCGA-55-A490	4.27373301601822	2	55	5
TCGA-55-A491	4.7098963341906	2	55	5
TCGA-55-A492	3.51436561352643	1	55	5
TCGA-55-A493	5.11307652832544	3	55	5
TCGA-55-A494	2.62017431712849	0	55	5
TCGA-55-A4DF	5.09381094457832	3	55	5
TCGA-55-A4DG	4.91393399395242	2	55	5
TCGA-55-A57B	5.47617488371783	3	55	5
TCGA-62-A46O	2.44576359976938	0	62	4
TCGA-62-A46P	3.63232539545999	1	62	4
TCGA-62-A46R	5.77286827995159	3	62	4
TCGA-62-A46S	4.72407874734664	2	62	4
TCGA-62-A46U	6.5690934798873	4	62	4
TCGA-62-A46V	4.64941526292762	2	62	4
TCGA-62-A470	4.44531256544371	2	62	4
TCGA-62-A471	3.17565732889225	1	62	4
TCGA-62-A472	4.95815297464383	3	62	4
TCGA-64-1676	4.46090570349079	2	64	2
TCGA-64-1677	4.07122671908841	2	64	2
TCGA-64-1678	3.53617503426575	1	64	2
TCGA-64-1679	4.84472322377222	2	64	2
TCGA-64-1680	4.45237683881839	2	64	2
TCGA-64-1681	4.88841114152461	2	64	2
TCGA-64-5774	3.43192228249332	1	64	2
TCGA-64-5775	4.65734727153636	2	64	2
TCGA-64-5778	4.63635474008264	2	64	2
TCGA-64-5779	6.06674775657418	4	64	2
TCGA-64-5781	4.76597276161172	2	64	2
TCGA-64-5815	5.36135869490149	3	64	2
TCGA-67-3770	4.61485130835557	2	67	1
TCGA-67-3771	5.02316447379054	3	67	1
TCGA-67-3772	4.846892516931	2	67	1
TCGA-67-3773	5.73033445871399	3	67	1
TCGA-67-3774	5.23323413216575	3	67	1
TCGA-67-4679	6.27298950950428	4	67	1
TCGA-67-6215	4.93823837031623	3	67	1
TCGA-67-6216	5.47929234282412	3	67	1
TCGA-67-6217	5.52385549898198	3	67	1
TCGA-69-7760	4.11865058393058	2	69	2
TCGA-69-7761	6.11467136042113	4	69	2
TCGA-69-7763	5.05705078386006	3	69	2
TCGA-69-7764	4.74060367967396	2	69	2
TCGA-69-7765	5.14853938819638	3	69	2
TCGA-69-7973	6.17730781262708	4	69	2
TCGA-69-7974	5.70689371454202	3	69	2
TCGA-69-7978	6.09773320299893	4	69	2
TCGA-69-7979	3.31988436432379	1	69	2
TCGA-69-7980	4.78616675992113	2	69	2
TCGA-69-8253	4.43182571330957	2	69	2
TCGA-69-8254	5.12023711358025	3	69	2
TCGA-69-8255	4.86284849633224	2	69	2
TCGA-69-8453	5.85361540526439	3	69	2
TCGA-69-A59K	4.69560126652344	2	69	2
TCGA-71-6725	4.51547628733577	2	71	5
TCGA-71-8520	4.44076069816982	2	71	5
TCGA-73-4658	6.03536730479505	4	73	4
TCGA-73-4659	4.79410246706336	2	73	4
TCGA-73-4662	5.34888245185756	3	73	4
TCGA-73-4666	5.31411059875934	3	73	4
TCGA-73-4668	4.02794506424964	2	73	4
TCGA-73-4670	3.50599942737802	1	73	4
TCGA-73-4675	4.09258647177898	2	73	4
TCGA-73-4676	4.87240610479642	2	73	4
TCGA-73-4677	4.71388966033544	2	73	4
TCGA-73-7498	5.5193418553898	3	73	4
TCGA-73-7499	5.22248222482726	3	73	4
TCGA-73-A9RS	3.52814061530928	1	73	4
TCGA-75-5122	6.85774458977546	4	75	1
TCGA-75-5125	5.94353287806588	3	75	1
TCGA-75-5126	5.57028579205676	3	75	1
TCGA-75-5146	5.02193312784849	3	75	1
TCGA-75-5147	5.32717193129288	3	75	1
TCGA-75-6203	6.49437163212878	4	75	1
TCGA-75-6205	6.76000194553492	4	75	1
TCGA-75-6206	4.54938407436584	2	75	1
TCGA-75-6207	3.83952391291233	1	75	1
TCGA-75-6211	4.7709552493397	2	75	1
TCGA-75-6212	6.06810544685097	4	75	1
TCGA-75-6214	2.56004377816108	0	75	1
TCGA-75-7025	5.45605895725979	3	75	1
TCGA-75-7027	4.25174312639624	2	75	1
TCGA-75-7030	5.79484715027022	3	75	1
TCGA-75-7031	4.83915329259045	2	75	1
TCGA-78-7145	4.81936164755009	2	78	1
TCGA-78-7146	4.14851291892564	2	78	1
TCGA-78-7147	3.90399108876009	2	78	1
TCGA-78-7148	4.37971126351171	2	78	1
TCGA-78-7149	4.31461895004265	2	78	1
TCGA-78-7150	3.93983620110779	2	78	1
TCGA-78-7152	5.16841797204569	3	78	1
TCGA-78-7153	4.04969833281462	2	78	1
TCGA-78-7154	4.22489784430533	2	78	1
TCGA-78-7155	3.34191125006963	1	78	1
TCGA-78-7156	4.3333416867636	2	78	1
TCGA-78-7158	4.39408508805692	2	78	1
TCGA-78-7159	4.82154753834747	2	78	1
TCGA-78-7160	5.78887592746143	3	78	1
TCGA-78-7161	3.67289632387828	1	78	1
TCGA-78-7163	3.48673407183213	1	78	1
TCGA-78-7166	3.24633240413598	1	78	1
TCGA-78-7167	3.82121370603005	1	78	1
TCGA-78-7220	3.80660289438115	1	78	1
TCGA-78-7535	4.74216831025653	2	78	1
TCGA-78-7536	4.67868324436977	2	78	1
TCGA-78-7537	4.45582955808048	2	78	1
TCGA-78-7539	5.17640147440172	3	78	1
TCGA-78-7540	3.94953087424314	2	78	1
TCGA-78-7542	4.37133572398169	2	78	1
TCGA-78-7633	4.52094518527476	2	78	1
TCGA-78-8640	3.96839106768982	2	78	1
TCGA-78-8648	6.22243885383018	4	78	1
TCGA-78-8655	5.21205821253027	3	78	1
TCGA-78-8660	5.12997085134736	3	78	1
TCGA-78-8662	2.62371516197225	0	78	1
TCGA-80-5607	5.51743429793051	3	80	3
TCGA-80-5608	4.13105882861574	2	80	3
TCGA-80-5611	4.72798101695331	2	80	3
TCGA-83-5908	5.67586691187104	3	83	1
TCGA-86-6562	4.98675404846088	3	86	2
TCGA-86-6851	6.25130273595127	4	86	2
TCGA-86-7701	5.93927520395486	3	86	2
TCGA-86-7711	5.01467201376951	3	86	2
TCGA-86-7713	3.91667107255048	2	86	2
TCGA-86-7714	5.41370453565322	3	86	2
TCGA-86-7953	5.97640700928466	4	86	2
TCGA-86-7954	6.18095620170515	4	86	2
TCGA-86-7955	2.68982464822432	0	86	2
TCGA-86-8054	3.81377230666242	1	86	2
TCGA-86-8055	5.14042594812467	3	86	2
TCGA-86-8056	5.68805357938362	3	86	2
TCGA-86-8073	5.0503604960461	3	86	2
TCGA-86-8074	4.94007989044378	3	86	2
TCGA-86-8075	5.0951810065511	3	86	2
TCGA-86-8076	5.78239055621522	3	86	2
TCGA-86-8278	5.45593349608448	3	86	2
TCGA-86-8279	4.22502124383656	2	86	2
TCGA-86-8280	5.70501480377626	3	86	2
TCGA-86-8281	4.56427556644305	2	86	2
TCGA-86-8358	4.31970933775351	2	86	2
TCGA-86-8359	4.9374867304504	3	86	2
TCGA-86-8585	4.74432180589184	2	86	2
TCGA-86-8668	5.59156083145876	3	86	2
TCGA-86-8669	5.26614153231909	3	86	2
TCGA-86-8671	6.61112466223685	4	86	2
TCGA-86-8672	4.5074996304208	2	86	2
TCGA-86-8673	3.57272399306605	1	86	2
TCGA-86-8674	2.7066151316326	0	86	2
TCGA-86-A456	5.395421797175	3	86	2
TCGA-86-A4D0	3.85695556927232	1	86	2
TCGA-86-A4JF	4.29304586649648	2	86	2
TCGA-86-A4P7	6.10798454655177	4	86	2
TCGA-86-A4P8	6.96920055654584	4	86	2
TCGA-91-A4BC	5.66561863522934	3	91	1
TCGA-91-A4BD	4.61147071765577	2	91	1
TCGA-93-7347	6.25144005472208	4	93	2
TCGA-93-7348	5.02347614348284	3	93	2
TCGA-93-8067	4.00256559028068	2	93	2
TCGA-93-A4JN	4.92618928981495	3	93	2
TCGA-93-A4JO	5.60656112654095	3	93	2
TCGA-93-A4JP	6.38156961643173	4	93	2
TCGA-93-A4JQ	5.62226806257523	3	93	2
TCGA-95-7039	4.23747424307382	2	95	2
TCGA-95-7043	3.28825839992522	1	95	2
TCGA-95-7562	4.49022782901067	2	95	2
TCGA-95-7567	4.41109761107638	2	95	2
TCGA-95-7944	5.26141446496217	3	95	2
TCGA-95-7947	4.78792790032682	2	95	2
TCGA-95-7948	3.17926696458475	1	95	2
TCGA-95-8039	5.75816657010313	3	95	2
TCGA-95-8494	4.4238842653679	2	95	2
TCGA-95-A4VK	4.74168454515149	2	95	2
TCGA-95-A4VN	5.56490388479767	3	95	2
TCGA-95-A4VP	5.23984583818629	3	95	2
TCGA-97-7546	6.00273751186084	4	97	1
TCGA-97-7547	5.00176038284197	3	97	1
TCGA-97-7552	6.60172691528911	4	97	1
TCGA-97-7553	6.76338652269273	4	97	1
TCGA-97-7554	5.37531196137064	3	97	1
TCGA-97-7937	3.96604558062186	2	97	1
TCGA-97-7938	5.01352189515167	3	97	1
TCGA-97-7941	5.16390758696957	3	97	1
TCGA-97-8171	3.0380562077249	1	97	1
TCGA-97-8172	6.36500857337529	4	97	1
TCGA-97-8175	4.81165463810374	2	97	1
TCGA-97-8177	5.49298254051906	3	97	1
TCGA-97-8179	4.64771669649524	2	97	1
TCGA-97-8552	5.57093346338028	3	97	1
TCGA-97-A4LX	6.19961735594371	4	97	1
TCGA-97-A4M0	5.36883699176916	3	97	1
TCGA-97-A4M1	5.54792156331035	3	97	1
TCGA-97-A4M2	6.06116393667541	4	97	1
TCGA-97-A4M3	4.26116468238814	2	97	1
TCGA-97-A4M5	5.45270655548074	3	97	1
TCGA-97-A4M6	5.60511480467323	3	97	1
TCGA-97-A4M7	5.86747536523142	3	97	1
TCGA-99-7458	6.27139084519297	4	99	4
TCGA-99-8025	4.75066072082218	2	99	4
TCGA-99-8028	5.85064821166492	3	99	4
TCGA-99-8032	4.7972389545769	2	99	4
TCGA-99-8033	4.62499314976047	2	99	4
TCGA-99-AA5R	6.55070073174548	4	99	4
TCGA-J2-8192	6.06818138054292	4	J2	4
TCGA-J2-8194	5.05212066057825	3	J2	4
TCGA-J2-A4AD	3.52313796525332	1	J2	4
TCGA-J2-A4AE	5.14677931640128	3	J2	4
TCGA-J2-A4AG	5.35101609677167	3	J2	4
TCGA-L4-A4E5	3.86808005545241	1	L4	5
TCGA-L4-A4E6	6.18019619312674	4	L4	5
TCGA-L9-A443	4.58686802061237	2	L9	1
TCGA-L9-A444	5.86357377652498	3	L9	1
TCGA-L9-A50W	4.94541600823709	3	L9	1
TCGA-L9-A5IP	3.7184249717229	1	L9	1
TCGA-L9-A743	5.75516583733151	3	L9	1
TCGA-L9-A7SV	3.61024327574718	1	L9	1
TCGA-L9-A8F4	5.13727376562156	3	L9	1
TCGA-MN-A4N1	3.20203463332501	1	MN	5
TCGA-MN-A4N4	4.20793098619901	2	MN	5
TCGA-MN-A4N5	6.30804093270377	4	MN	5
TCGA-MP-A4SV	5.12299829656439	3	MP	4
TCGA-MP-A4SW	4.99740952026932	3	MP	4
TCGA-MP-A4SY	4.63390723270442	2	MP	4
TCGA-MP-A4T4	5.61998337066305	3	MP	4
TCGA-MP-A4T6	4.2664410307352	2	MP	4
TCGA-MP-A4T7	4.54754905564607	2	MP	4
TCGA-MP-A4T8	3.59465138577772	1	MP	4
TCGA-MP-A4T9	5.29383740762098	3	MP	4
TCGA-MP-A4TA	3.94920942487171	2	MP	4
TCGA-MP-A4TC	4.94616558450639	3	MP	4
TCGA-MP-A4TD	5.11848076782506	3	MP	4
TCGA-MP-A4TE	2.53997341516802	0	MP	4
TCGA-MP-A4TF	4.1018607454672	2	MP	4
TCGA-MP-A4TH	5.98938156454652	4	MP	4
TCGA-MP-A4TI	6.06867111014598	4	MP	4
TCGA-MP-A4TJ	6.16953866101979	4	MP	4
TCGA-MP-A4TK	5.19075570382872	3	MP	4
TCGA-MP-A5C7	3.75870389767275	1	MP	4
TCGA-NJ-A4YF	3.1369928887867	1	NJ	3
TCGA-NJ-A4YG	4.73824963462973	2	NJ	3
TCGA-NJ-A4YI	4.55724630282857	2	NJ	3
TCGA-NJ-A4YP	5.02701461154806	3	NJ	3
TCGA-NJ-A4YQ	5.4234171248763	3	NJ	3
TCGA-NJ-A55A	5.88674067643178	3	NJ	3
TCGA-NJ-A55O	5.06235760462944	3	NJ	3
TCGA-NJ-A55R	4.1872808783673	2	NJ	3
TCGA-NJ-A7XG	3.42051179373722	1	NJ	3
TCGA-O1-A52J	4.99196345389961	3	O1	1
TCGA-S2-AA1A	6.27568068849249	4	S2	1
