# Supplementary material for: Surrogate Biomarker Prediction from Whole-Slide Images for Evaluating Overall Survival in Lung Adenocarcinoma
Source: Diagnostics (Basel). 2024 Feb 20;14(5):462. doi: 10.3390/diagnostics14050462 (PMC10930763; doi:10.3390/diagnostics14050462)
Supplement: Supplementary file 1 [file diagnostics-14-00462-s001.zip › Supplementary_File_S5_TCGA_LUAD_crossfolds/crossfolds_ARRB1.csv]

PATIENT	ARRB1	ARRB1_quantile	site_code	CV5
TCGA-05-4244	7.34668457371669	3	05	1
TCGA-05-4249	6.83582810779688	3	05	1
TCGA-05-4250	6.53148363349562	3	05	1
TCGA-05-4382	6.68993748019818	3	05	1
TCGA-05-4395	5.61692725186448	2	05	1
TCGA-05-4396	7.69570566999784	3	05	1
TCGA-05-4397	6.13435509588729	2	05	1
TCGA-05-4398	5.20345184752689	2	05	1
TCGA-05-4402	6.15767543865063	2	05	1
TCGA-05-4403	6.61440590508248	3	05	1
TCGA-05-4405	6.30469705552783	2	05	1
TCGA-05-4415	4.11947582376885	1	05	1
TCGA-05-4417	7.27961964448641	3	05	1
TCGA-05-4418	4.14486027930085	1	05	1
TCGA-05-4420	6.69581618382617	3	05	1
TCGA-05-4422	7.48829597738239	3	05	1
TCGA-05-4424	8.07784300650133	4	05	1
TCGA-05-4426	6.05920387750705	2	05	1
TCGA-05-4427	6.60820761705397	3	05	1
TCGA-05-4430	6.61476876460868	3	05	1
TCGA-05-4432	8.94970654001688	4	05	1
TCGA-05-4433	6.24172273467852	2	05	1
TCGA-05-4434	6.40893357244778	3	05	1
TCGA-35-3615	7.46486794773665	3	35	1
TCGA-35-4122	5.92402561054051	2	35	1
TCGA-35-4123	5.8345883105875	2	35	1
TCGA-35-5375	4.30373320948291	1	35	1
TCGA-38-4625	5.91235712804102	2	38	2
TCGA-38-4626	6.64985170750934	3	38	2
TCGA-38-4627	6.11382599206986	2	38	2
TCGA-38-4628	6.83295406360264	3	38	2
TCGA-38-4629	5.68598622067444	2	38	2
TCGA-38-4630	4.18131806296389	1	38	2
TCGA-38-4631	5.51345606415834	2	38	2
TCGA-38-4632	5.54579381354124	2	38	2
TCGA-38-6178	6.06874501114521	2	38	2
TCGA-38-7271	6.26737106363514	2	38	2
TCGA-38-A44F	5.60368523449854	2	38	2
TCGA-44-2655	7.15971493260123	3	44	5
TCGA-44-2656	6.9148963282801	3	44	5
TCGA-44-2657	5.91892006460947	2	44	5
TCGA-44-2659	6.90807090433082	3	44	5
TCGA-44-2661	6.21866111461792	2	44	5
TCGA-44-2662	6.79139823825345	3	44	5
TCGA-44-2665	5.60527071243327	2	44	5
TCGA-44-2666	6.80862422998153	3	44	5
TCGA-44-2668	5.39436888547419	2	44	5
TCGA-44-3396	5.11465975893574	2	44	5
TCGA-44-3398	5.88580903662638	2	44	5
TCGA-44-3917	5.46409966831006	2	44	5
TCGA-44-3918	6.58084339285986	3	44	5
TCGA-44-3919	6.60715644196334	3	44	5
TCGA-44-4112	6.16107424455624	2	44	5
TCGA-44-5643	4.33839724981591	1	44	5
TCGA-44-5644	7.14146015369653	3	44	5
TCGA-44-5645	6.45409112263277	3	44	5
TCGA-44-6145	5.61463945193186	2	44	5
TCGA-44-6146	5.76832308302552	2	44	5
TCGA-44-6147	4.32078780283496	1	44	5
TCGA-44-6148	5.94637861946297	2	44	5
TCGA-44-6774	7.00248949039202	3	44	5
TCGA-44-6775	5.92359663301822	2	44	5
TCGA-44-6776	6.86271975163687	3	44	5
TCGA-44-6777	6.94287870686497	3	44	5
TCGA-44-6778	6.82646785061772	3	44	5
TCGA-44-6779	7.09930713422636	3	44	5
TCGA-44-7659	6.10329271623777	2	44	5
TCGA-44-7660	5.71958813559259	2	44	5
TCGA-44-7662	6.10148083358294	2	44	5
TCGA-44-7667	7.16189125246822	3	44	5
TCGA-44-7669	7.24960662969016	3	44	5
TCGA-44-7670	5.91172821826169	2	44	5
TCGA-44-7671	7.96516997707433	4	44	5
TCGA-44-7672	6.72111809884022	3	44	5
TCGA-44-8119	7.26685431082373	3	44	5
TCGA-44-A479	6.84416881518698	3	44	5
TCGA-44-A47A	6.32610283311094	2	44	5
TCGA-44-A47B	7.80872195647668	4	44	5
TCGA-44-A47G	5.31963413928897	2	44	5
TCGA-44-A4SS	4.57297942973629	1	44	5
TCGA-44-A4SU	5.67902528013659	2	44	5
TCGA-49-4487	5.88554972684088	2	49	1
TCGA-49-4488	6.50543931186878	3	49	1
TCGA-49-4490	6.47041155069119	3	49	1
TCGA-49-4494	6.36006155048657	2	49	1
TCGA-49-4501	6.03888673843162	2	49	1
TCGA-49-4505	6.59044553220546	3	49	1
TCGA-49-4506	3.95560083938684	1	49	1
TCGA-49-4507	5.08475613808144	2	49	1
TCGA-49-4510	6.09132772178715	2	49	1
TCGA-49-4512	6.1299838883501	2	49	1
TCGA-49-4514	7.68493935107144	3	49	1
TCGA-49-6742	5.92790932401498	2	49	1
TCGA-49-6743	6.80779464756371	3	49	1
TCGA-49-6744	6.25887266824728	2	49	1
TCGA-49-6745	6.4847504495966	3	49	1
TCGA-49-6761	5.56055542156264	2	49	1
TCGA-49-6767	6.55617025806212	3	49	1
TCGA-49-AAQV	5.62454948953448	2	49	1
TCGA-49-AAR0	6.76943270973236	3	49	1
TCGA-49-AAR2	7.16935325523182	3	49	1
TCGA-49-AAR3	5.02265085462945	1	49	1
TCGA-49-AAR4	6.34443902800546	2	49	1
TCGA-49-AAR9	2.44049565028819	0	49	1
TCGA-49-AARE	5.08969815129334	2	49	1
TCGA-49-AARN	6.40389723934897	3	49	1
TCGA-49-AARO	5.75626093352237	2	49	1
TCGA-49-AARQ	5.02388952613527	1	49	1
TCGA-49-AARR	6.06320620154152	2	49	1
TCGA-4B-A93V	7.66071787469262	3	4B	3
TCGA-50-5044	4.66467603723135	1	50	2
TCGA-50-5045	5.73889958517646	2	50	2
TCGA-50-5055	5.61860677728295	2	50	2
TCGA-50-5066	5.66403785673498	2	50	2
TCGA-50-5068	5.79119544509625	2	50	2
TCGA-50-5931	5.28771831276318	2	50	2
TCGA-50-5939	6.00260123799481	2	50	2
TCGA-50-5942	6.75822705200121	3	50	2
TCGA-50-5946	7.09524696374083	3	50	2
TCGA-50-6590	5.30063416633035	2	50	2
TCGA-50-6591	4.42518980719456	1	50	2
TCGA-50-6593	6.25975162654244	2	50	2
TCGA-50-6594	5.50295097720435	2	50	2
TCGA-50-6597	6.46195294305998	3	50	2
TCGA-50-6673	6.33312148332214	2	50	2
TCGA-50-7109	6.58366947319903	3	50	2
TCGA-50-8457	7.07793005822631	3	50	2
TCGA-50-8459	5.26266156154655	2	50	2
TCGA-53-7624	6.46190386166453	3	53	3
TCGA-53-7626	6.78525197887329	3	53	3
TCGA-53-7813	6.31269517845654	2	53	3
TCGA-53-A4EZ	5.49885377968415	2	53	3
TCGA-55-1592	7.34604703848147	3	55	4
TCGA-55-1594	7.09412924152907	3	55	4
TCGA-55-1595	5.76460105845649	2	55	4
TCGA-55-1596	7.81348673091961	4	55	4
TCGA-55-5899	5.20208797345898	2	55	4
TCGA-55-6543	7.39339923734264	3	55	4
TCGA-55-6642	6.99019141428992	3	55	4
TCGA-55-6712	7.16283654086215	3	55	4
TCGA-55-6968	5.62507803263971	2	55	4
TCGA-55-6969	6.1218448163275	2	55	4
TCGA-55-6970	6.74171152040739	3	55	4
TCGA-55-6971	5.86669934267988	2	55	4
TCGA-55-6972	7.49621153500612	3	55	4
TCGA-55-6975	6.35259733555549	2	55	4
TCGA-55-6978	5.51242026796576	2	55	4
TCGA-55-6979	6.31662660291687	2	55	4
TCGA-55-6980	6.80755952331384	3	55	4
TCGA-55-6981	6.47815344628744	3	55	4
TCGA-55-6982	5.40384614383262	2	55	4
TCGA-55-6983	5.64864634045831	2	55	4
TCGA-55-6984	4.9789589158319	1	55	4
TCGA-55-6985	5.85589717655894	2	55	4
TCGA-55-6986	6.63255733328982	3	55	4
TCGA-55-6987	5.81346307100523	2	55	4
TCGA-55-7227	6.16164168878516	2	55	4
TCGA-55-7281	7.17303804911646	3	55	4
TCGA-55-7283	5.9529105650734	2	55	4
TCGA-55-7284	6.56821823696637	3	55	4
TCGA-55-7570	4.20900587103098	1	55	4
TCGA-55-7573	6.44801939617679	3	55	4
TCGA-55-7574	7.05298594896904	3	55	4
TCGA-55-7576	6.25786858249279	2	55	4
TCGA-55-7724	5.93380073663668	2	55	4
TCGA-55-7725	5.42925039896179	2	55	4
TCGA-55-7726	4.38994203080251	1	55	4
TCGA-55-7727	6.2326782775679	2	55	4
TCGA-55-7728	6.07088238749426	2	55	4
TCGA-55-7815	6.34530523842199	2	55	4
TCGA-55-7816	6.85587180854898	3	55	4
TCGA-55-7903	6.37007680139933	2	55	4
TCGA-55-7907	6.84233523733324	3	55	4
TCGA-55-7910	6.3111093995248	2	55	4
TCGA-55-7911	6.80712704695065	3	55	4
TCGA-55-7913	6.46115100357956	3	55	4
TCGA-55-7914	5.94302693422594	2	55	4
TCGA-55-7994	6.41821543758975	3	55	4
TCGA-55-7995	6.95782806869176	3	55	4
TCGA-55-8085	6.00212008737767	2	55	4
TCGA-55-8087	6.63674600186558	3	55	4
TCGA-55-8089	4.9870556467321	1	55	4
TCGA-55-8090	6.74846928678558	3	55	4
TCGA-55-8091	5.58435555807579	2	55	4
TCGA-55-8092	4.58271892281593	1	55	4
TCGA-55-8094	5.8979535015604	2	55	4
TCGA-55-8096	6.06554990194117	2	55	4
TCGA-55-8097	7.22502037973385	3	55	4
TCGA-55-8203	7.17066287379539	3	55	4
TCGA-55-8204	4.55835421225406	1	55	4
TCGA-55-8205	5.49794127075907	2	55	4
TCGA-55-8206	6.93420254527687	3	55	4
TCGA-55-8207	6.06329904435701	2	55	4
TCGA-55-8208	6.14685358995981	2	55	4
TCGA-55-8299	5.85316930972425	2	55	4
TCGA-55-8301	6.32219484359983	2	55	4
TCGA-55-8302	5.95890227023395	2	55	4
TCGA-55-8505	5.29199031262751	2	55	4
TCGA-55-8506	7.00833313420235	3	55	4
TCGA-55-8507	7.31655650497303	3	55	4
TCGA-55-8508	6.39385010216906	3	55	4
TCGA-55-8510	6.33133018049404	2	55	4
TCGA-55-8511	6.7787348299812	3	55	4
TCGA-55-8512	6.4599635916339	3	55	4
TCGA-55-8513	6.35500387240795	2	55	4
TCGA-55-8514	6.87425060054337	3	55	4
TCGA-55-8614	5.13492168894775	2	55	4
TCGA-55-8615	6.38600617381371	3	55	4
TCGA-55-8616	6.19357282327414	2	55	4
TCGA-55-8619	6.77859849891935	3	55	4
TCGA-55-8620	4.31494836055945	1	55	4
TCGA-55-8621	7.19237728209784	3	55	4
TCGA-55-A48X	6.27521282445446	2	55	4
TCGA-55-A48Y	5.52330514710676	2	55	4
TCGA-55-A48Z	5.38140349638413	2	55	4
TCGA-55-A490	7.5473088045082	3	55	4
TCGA-55-A491	6.01792754284497	2	55	4
TCGA-55-A492	7.31653368786683	3	55	4
TCGA-55-A493	6.08608516550361	2	55	4
TCGA-55-A494	6.7489723130432	3	55	4
TCGA-55-A4DF	5.22341398213971	2	55	4
TCGA-55-A4DG	7.3755868525064	3	55	4
TCGA-55-A57B	6.13856636689908	2	55	4
TCGA-62-A46O	6.84276282137012	3	62	3
TCGA-62-A46P	6.3746188064363	2	62	3
TCGA-62-A46R	5.98131114260381	2	62	3
TCGA-62-A46S	7.27510353792804	3	62	3
TCGA-62-A46U	6.37942033212281	2	62	3
TCGA-62-A46V	5.8676978051107	2	62	3
TCGA-62-A470	7.21304694716279	3	62	3
TCGA-62-A471	4.65739216054273	1	62	3
TCGA-62-A472	5.64711841597211	2	62	3
TCGA-64-1676	6.73769552310446	3	64	5
TCGA-64-1677	6.2332256757574	2	64	5
TCGA-64-1678	7.54772514203245	3	64	5
TCGA-64-1679	6.38000263009297	2	64	5
TCGA-64-1680	5.91256288671562	2	64	5
TCGA-64-1681	6.30003380442345	2	64	5
TCGA-64-5774	6.83451310851281	3	64	5
TCGA-64-5775	5.92151296406634	2	64	5
TCGA-64-5778	5.44884949873678	2	64	5
TCGA-64-5779	6.98743271329468	3	64	5
TCGA-64-5781	3.93873094261127	1	64	5
TCGA-64-5815	5.50969849045726	2	64	5
TCGA-67-3770	6.05504561195416	2	67	1
TCGA-67-3771	6.82427588360839	3	67	1
TCGA-67-3772	6.42213814087135	3	67	1
TCGA-67-3773	6.01077777138514	2	67	1
TCGA-67-3774	6.25620108278674	2	67	1
TCGA-67-4679	7.08259758685492	3	67	1
TCGA-67-6215	6.26242581853639	2	67	1
TCGA-67-6216	5.93617790647141	2	67	1
TCGA-67-6217	6.32025139061786	2	67	1
TCGA-69-7760	5.53389948258571	2	69	1
TCGA-69-7761	4.94889419281451	1	69	1
TCGA-69-7763	6.79614770511044	3	69	1
TCGA-69-7764	7.86582377408026	4	69	1
TCGA-69-7765	6.39206889337389	3	69	1
TCGA-69-7973	7.00029008271667	3	69	1
TCGA-69-7974	6.32551198523826	2	69	1
TCGA-69-7978	5.84302963834203	2	69	1
TCGA-69-7979	6.4192076530019	3	69	1
TCGA-69-7980	5.61865972755216	2	69	1
TCGA-69-8253	7.1861885309479	3	69	1
TCGA-69-8254	6.02570402373251	2	69	1
TCGA-69-8255	5.61075100080116	2	69	1
TCGA-69-8453	5.89987194699524	2	69	1
TCGA-69-A59K	6.3240529870229	2	69	1
TCGA-71-6725	7.60778630013888	3	71	2
TCGA-71-8520	5.41379365056955	2	71	2
TCGA-73-4658	6.59449336718533	3	73	3
TCGA-73-4659	6.8616957041208	3	73	3
TCGA-73-4662	7.10542592296619	3	73	3
TCGA-73-4666	6.93737698765714	3	73	3
TCGA-73-4668	7.50715216608188	3	73	3
TCGA-73-4670	5.62236631863035	2	73	3
TCGA-73-4675	5.26020780486082	2	73	3
TCGA-73-4676	5.7949304672127	2	73	3
TCGA-73-4677	7.70859409876352	4	73	3
TCGA-73-7498	7.64229486507445	3	73	3
TCGA-73-7499	5.44708778188297	2	73	3
TCGA-73-A9RS	7.01818760118466	3	73	3
TCGA-75-5122	6.6385162900243	3	75	3
TCGA-75-5125	6.24792411058686	2	75	3
TCGA-75-5126	5.88441034317805	2	75	3
TCGA-75-5146	7.78271174905142	4	75	3
TCGA-75-5147	5.97807187818181	2	75	3
TCGA-75-6203	7.89318511029955	4	75	3
TCGA-75-6205	5.94626058081765	2	75	3
TCGA-75-6206	7.41120979525851	3	75	3
TCGA-75-6207	6.88258665505576	3	75	3
TCGA-75-6211	7.33807801477229	3	75	3
TCGA-75-6212	6.2758748457636	2	75	3
TCGA-75-6214	4.32588212196644	1	75	3
TCGA-75-7025	5.89302193362676	2	75	3
TCGA-75-7027	4.46799876518052	1	75	3
TCGA-75-7030	5.44162022693323	2	75	3
TCGA-75-7031	7.44634243959781	3	75	3
TCGA-78-7145	5.39409552311706	2	78	2
TCGA-78-7146	6.09493860722242	2	78	2
TCGA-78-7147	5.74811621935925	2	78	2
TCGA-78-7148	7.55099755495962	3	78	2
TCGA-78-7149	6.80960953939559	3	78	2
TCGA-78-7150	3.62356204568761	0	78	2
TCGA-78-7152	6.49220984227508	3	78	2
TCGA-78-7153	7.8710429871335	4	78	2
TCGA-78-7154	5.98595489920102	2	78	2
TCGA-78-7155	8.06259395443259	4	78	2
TCGA-78-7156	8.12596138394947	4	78	2
TCGA-78-7158	5.43850798792589	2	78	2
TCGA-78-7159	6.6242729170738	3	78	2
TCGA-78-7160	6.50501936505609	3	78	2
TCGA-78-7161	8.22768466916651	4	78	2
TCGA-78-7163	7.16725353061726	3	78	2
TCGA-78-7166	5.87961670432245	2	78	2
TCGA-78-7167	7.80457990914765	4	78	2
TCGA-78-7220	5.39051156376189	2	78	2
TCGA-78-7535	6.71251424154378	3	78	2
TCGA-78-7536	7.40671471700937	3	78	2
TCGA-78-7537	6.26096665488827	2	78	2
TCGA-78-7539	6.796888510233	3	78	2
TCGA-78-7540	6.27235547066061	2	78	2
TCGA-78-7542	3.45663225648198	0	78	2
TCGA-78-7633	9.01604064363556	4	78	2
TCGA-78-8640	5.07537075680205	2	78	2
TCGA-78-8648	6.13867848870864	2	78	2
TCGA-78-8655	5.7491890227489	2	78	2
TCGA-78-8660	6.3118449519742	2	78	2
TCGA-78-8662	6.35214527670993	2	78	2
TCGA-80-5607	6.27669699267547	2	80	3
TCGA-80-5608	7.44367276698902	3	80	3
TCGA-80-5611	6.20398206940102	2	80	3
TCGA-83-5908	5.48481264308989	2	83	5
TCGA-86-6562	6.50197615827176	3	86	5
TCGA-86-6851	7.10981392268487	3	86	5
TCGA-86-7701	7.40281042942842	3	86	5
TCGA-86-7711	5.97865483013892	2	86	5
TCGA-86-7713	6.62935917226165	3	86	5
TCGA-86-7714	6.60076778158363	3	86	5
TCGA-86-7953	6.90007201727265	3	86	5
TCGA-86-7954	5.7142089566191	2	86	5
TCGA-86-7955	5.85756333359617	2	86	5
TCGA-86-8054	5.87271118514266	2	86	5
TCGA-86-8055	5.35824737824455	2	86	5
TCGA-86-8056	6.36897541986875	2	86	5
TCGA-86-8073	7.68534043893532	3	86	5
TCGA-86-8074	5.21597737957092	2	86	5
TCGA-86-8075	5.86981984090921	2	86	5
TCGA-86-8076	5.72473913257465	2	86	5
TCGA-86-8278	6.01591882737676	2	86	5
TCGA-86-8279	8.07240132139681	4	86	5
TCGA-86-8280	6.12027784750032	2	86	5
TCGA-86-8281	8.32224297602391	4	86	5
TCGA-86-8358	4.7232096811931	1	86	5
TCGA-86-8359	6.07831379963077	2	86	5
TCGA-86-8585	5.54849732565624	2	86	5
TCGA-86-8668	5.90957859256595	2	86	5
TCGA-86-8669	7.14380043842229	3	86	5
TCGA-86-8671	6.50640855781502	3	86	5
TCGA-86-8672	5.03560764868692	1	86	5
TCGA-86-8673	4.49478838245554	1	86	5
TCGA-86-8674	6.46063776053661	3	86	5
TCGA-86-A456	5.90507338190115	2	86	5
TCGA-86-A4D0	7.10431692347746	3	86	5
TCGA-86-A4JF	6.32295161725175	2	86	5
TCGA-86-A4P7	6.16222971609888	2	86	5
TCGA-86-A4P8	6.81170121114211	3	86	5
TCGA-91-A4BC	4.6225666058837	1	91	2
TCGA-91-A4BD	6.95284062915438	3	91	2
TCGA-93-7347	6.633343631317	3	93	2
TCGA-93-7348	6.30772255028718	2	93	2
TCGA-93-8067	6.12673376796466	2	93	2
TCGA-93-A4JN	5.62614584753535	2	93	2
TCGA-93-A4JO	5.8417814073184	2	93	2
TCGA-93-A4JP	7.15480975656397	3	93	2
TCGA-93-A4JQ	5.06632355432513	1	93	2
TCGA-95-7039	6.09564342808894	2	95	3
TCGA-95-7043	7.10613672330187	3	95	3
TCGA-95-7562	5.6452259009182	2	95	3
TCGA-95-7567	6.77166547244942	3	95	3
TCGA-95-7944	3.98157032874606	1	95	3
TCGA-95-7947	6.26434085079367	2	95	3
TCGA-95-7948	4.85179851593097	1	95	3
TCGA-95-8039	5.72746977288022	2	95	3
TCGA-95-8494	5.85587803228687	2	95	3
TCGA-95-A4VK	7.70930723736927	4	95	3
TCGA-95-A4VN	5.8017128975746	2	95	3
TCGA-95-A4VP	6.75061401304192	3	95	3
TCGA-97-7546	6.53817380863002	3	97	2
TCGA-97-7547	7.55067442820743	3	97	2
TCGA-97-7552	5.92960343065806	2	97	2
TCGA-97-7553	7.00623571360438	3	97	2
TCGA-97-7554	6.96710507683948	3	97	2
TCGA-97-7937	7.1560988998994	3	97	2
TCGA-97-7938	6.6220247107739	3	97	2
TCGA-97-7941	6.53867973536263	3	97	2
TCGA-97-8171	5.56561639740114	2	97	2
TCGA-97-8172	7.27774975798083	3	97	2
TCGA-97-8175	5.83231688697568	2	97	2
TCGA-97-8177	6.71388442992722	3	97	2
TCGA-97-8179	7.32956969490977	3	97	2
TCGA-97-8552	6.62591282258955	3	97	2
TCGA-97-A4LX	5.99692824074526	2	97	2
TCGA-97-A4M0	6.01121377479682	2	97	2
TCGA-97-A4M1	7.21025191290609	3	97	2
TCGA-97-A4M2	6.97221465304189	3	97	2
TCGA-97-A4M3	7.91254641421761	4	97	2
TCGA-97-A4M5	6.94588367978773	3	97	2
TCGA-97-A4M6	6.48592643926026	3	97	2
TCGA-97-A4M7	5.74093040184375	2	97	2
TCGA-99-7458	7.33802495406208	3	99	1
TCGA-99-8025	6.28312069864059	2	99	1
TCGA-99-8028	5.64997090574915	2	99	1
TCGA-99-8032	6.30280169286155	2	99	1
TCGA-99-8033	6.04292840857699	2	99	1
TCGA-99-AA5R	6.93332111582185	3	99	1
TCGA-J2-8192	6.1532970100238	2	J2	3
TCGA-J2-8194	7.17447849855676	3	J2	3
TCGA-J2-A4AD	5.36601699272455	2	J2	3
TCGA-J2-A4AE	5.94858054990342	2	J2	3
TCGA-J2-A4AG	6.99043428697507	3	J2	3
TCGA-L4-A4E5	6.03880234624405	2	L4	3
TCGA-L4-A4E6	7.25706577502957	3	L4	3
TCGA-L9-A443	6.14418521956272	2	L9	1
TCGA-L9-A444	5.48756115575438	2	L9	1
TCGA-L9-A50W	6.73621909810221	3	L9	1
TCGA-L9-A5IP	5.43477669482492	2	L9	1
TCGA-L9-A743	5.99516335474713	2	L9	1
TCGA-L9-A7SV	7.7091920879499	4	L9	1
TCGA-L9-A8F4	7.29019300336053	3	L9	1
TCGA-MN-A4N1	4.94976429572462	1	MN	2
TCGA-MN-A4N4	4.45567131087332	1	MN	2
TCGA-MN-A4N5	5.33866148468994	2	MN	2
TCGA-MP-A4SV	6.04711435600701	2	MP	3
TCGA-MP-A4SW	6.57262404443892	3	MP	3
TCGA-MP-A4SY	5.85939059264342	2	MP	3
TCGA-MP-A4T4	5.23985670052529	2	MP	3
TCGA-MP-A4T6	5.85710701799473	2	MP	3
TCGA-MP-A4T7	6.50098130912967	3	MP	3
TCGA-MP-A4T8	6.10909917409989	2	MP	3
TCGA-MP-A4T9	6.36737958204288	2	MP	3
TCGA-MP-A4TA	5.01364948643192	1	MP	3
TCGA-MP-A4TC	6.59404902108353	3	MP	3
TCGA-MP-A4TD	6.16930878117869	2	MP	3
TCGA-MP-A4TE	7.00581987336875	3	MP	3
TCGA-MP-A4TF	3.66141975682164	0	MP	3
TCGA-MP-A4TH	7.21578984106022	3	MP	3
TCGA-MP-A4TI	5.52868497346288	2	MP	3
TCGA-MP-A4TJ	6.02638960185361	2	MP	3
TCGA-MP-A4TK	5.93038936288612	2	MP	3
TCGA-MP-A5C7	6.47124774124921	3	MP	3
TCGA-NJ-A4YF	7.47811142581566	3	NJ	3
TCGA-NJ-A4YG	6.56925225710244	3	NJ	3
TCGA-NJ-A4YI	6.09482838998341	2	NJ	3
TCGA-NJ-A4YP	5.49804810302515	2	NJ	3
TCGA-NJ-A4YQ	6.19959085047411	2	NJ	3
TCGA-NJ-A55A	5.44139838164618	2	NJ	3
TCGA-NJ-A55O	7.395424953815	3	NJ	3
TCGA-NJ-A55R	5.78522735112561	2	NJ	3
TCGA-NJ-A7XG	6.58562219020759	3	NJ	3
TCGA-O1-A52J	7.95889030493024	4	O1	4
TCGA-S2-AA1A	5.33502962305721	2	S2	5
