# Supplementary material for: Surrogate Biomarker Prediction from Whole-Slide Images for Evaluating Overall Survival in Lung Adenocarcinoma
Source: Diagnostics (Basel). 2024 Feb 20;14(5):462. doi: 10.3390/diagnostics14050462 (PMC10930763; doi:10.3390/diagnostics14050462)
Supplement: Supplementary file 1 [file diagnostics-14-00462-s001.zip › Supplementary_File_S5_TCGA_LUAD_crossfolds/crossfolds_ASPA.csv]

PATIENT	ASPA	ASPA_quantile	site_code	CV5
TCGA-05-4244	0.057490775692064	2	05	1
TCGA-05-4249	0.05804976567916	2	05	1
TCGA-05-4250	-1.28610505644046	2	05	1
TCGA-05-4382	0.469764021166727	3	05	1
TCGA-05-4395	-2.2472588927898	1	05	1
TCGA-05-4396	0.40794803013746	3	05	1
TCGA-05-4397	2.45957717188217	4	05	1
TCGA-05-4398	-1.04785221539779	2	05	1
TCGA-05-4402	-0.736265661652282	2	05	1
TCGA-05-4403	0.839651949622862	3	05	1
TCGA-05-4405	0.26468137667995	3	05	1
TCGA-05-4415	-0.752649353678992	2	05	1
TCGA-05-4417	0.157020002496515	2	05	1
TCGA-05-4418	-1.21440717741102	2	05	1
TCGA-05-4420	-1.19101605223747	2	05	1
TCGA-05-4422	1.49935397173305	3	05	1
TCGA-05-4424	1.56799312282681	3	05	1
TCGA-05-4426	1.62589804327745	3	05	1
TCGA-05-4427	-0.750143886083262	2	05	1
TCGA-05-4430	1.31032275420035	3	05	1
TCGA-05-4432	-0.003572333882213	2	05	1
TCGA-05-4433	1.08243132918619	3	05	1
TCGA-05-4434	0.483232224274472	3	05	1
TCGA-35-3615	-0.136356634235545	2	35	2
TCGA-35-4122	0.234799073147312	3	35	2
TCGA-35-4123	-2.05701671964267	1	35	2
TCGA-35-5375	0.412524236106656	3	35	2
TCGA-38-4625	0.624354788679339	3	38	3
TCGA-38-4626	2.79749569582942	4	38	3
TCGA-38-4627	1.54971604216676	3	38	3
TCGA-38-4628	-2.25185432420172	1	38	3
TCGA-38-4629	-1.20824003174334	2	38	3
TCGA-38-4630	-1.58280880613151	2	38	3
TCGA-38-4631	-2.11509073550097	1	38	3
TCGA-38-4632	-1.36669638171484	2	38	3
TCGA-38-6178	-0.045419386517419	2	38	3
TCGA-38-7271	2.39694560283366	4	38	3
TCGA-38-A44F	2.83084619414144	4	38	3
TCGA-44-2655	1.05542921151085	3	44	5
TCGA-44-2656	2.35207494177586	4	44	5
TCGA-44-2657	2.0713892200973	3	44	5
TCGA-44-2659	1.96917237842941	3	44	5
TCGA-44-2661	1.06745384451247	3	44	5
TCGA-44-2662	-1.28477601847079	2	44	5
TCGA-44-2665	0.945020084407875	3	44	5
TCGA-44-2666	1.57210999155151	3	44	5
TCGA-44-2668	-1.660913550027	2	44	5
TCGA-44-3396	-0.125891242676874	2	44	5
TCGA-44-3398	2.0904729784878	3	44	5
TCGA-44-3917	-0.402148942801114	2	44	5
TCGA-44-3918	-0.05808224516091	2	44	5
TCGA-44-3919	0.851554769674459	3	44	5
TCGA-44-4112	2.19832361275442	3	44	5
TCGA-44-5643	-0.430859843661502	2	44	5
TCGA-44-5644	-1.27483737369781	2	44	5
TCGA-44-5645	3.33038401957003	4	44	5
TCGA-44-6145	0.334261861712906	3	44	5
TCGA-44-6146	3.38056855557062	4	44	5
TCGA-44-6147	3.10892604899068	4	44	5
TCGA-44-6148	4.43152035720616	4	44	5
TCGA-44-6774	0.552928115778788	3	44	5
TCGA-44-6775	2.0193988894111	3	44	5
TCGA-44-6776	0.208322402080558	2	44	5
TCGA-44-6777	0.664675253426552	3	44	5
TCGA-44-6778	2.05122965275311	3	44	5
TCGA-44-6779	-1.77208478016077	2	44	5
TCGA-44-7659	0.318850319828925	3	44	5
TCGA-44-7660	-1.8158563035515	2	44	5
TCGA-44-7662	-0.649372343223362	2	44	5
TCGA-44-7667	-1.25535850701267	2	44	5
TCGA-44-7669	0.030438109228003	2	44	5
TCGA-44-7670	-0.256122454942763	2	44	5
TCGA-44-7671	0.484323240401674	3	44	5
TCGA-44-7672	-0.566550726993977	2	44	5
TCGA-44-8119	-0.975851265164297	2	44	5
TCGA-44-A479	0.389934604868813	3	44	5
TCGA-44-A47A	0.003879134280143	2	44	5
TCGA-44-A47B	-0.806270963287608	2	44	5
TCGA-44-A47G	0.230272598434607	3	44	5
TCGA-44-A4SS	-0.593692593910938	2	44	5
TCGA-44-A4SU	-0.426454712223172	2	44	5
TCGA-49-4487	0.081501464587223	2	49	2
TCGA-49-4488	-1.18476412776164	2	49	2
TCGA-49-4490	-0.992036907069692	2	49	2
TCGA-49-4494	-0.983237489055168	2	49	2
TCGA-49-4501	0.552907965182764	3	49	2
TCGA-49-4505	0.037623440254208	2	49	2
TCGA-49-4506	-0.607453410324616	2	49	2
TCGA-49-4507	-1.86386502205109	2	49	2
TCGA-49-4510	0.556347377570531	3	49	2
TCGA-49-4512	-1.27490721555943	2	49	2
TCGA-49-4514	-0.273192351228783	2	49	2
TCGA-49-6742	0.384131276322054	3	49	2
TCGA-49-6743	-0.125394926616756	2	49	2
TCGA-49-6744	0.954324814697246	3	49	2
TCGA-49-6745	0.153144440806883	2	49	2
TCGA-49-6761	-0.839952807965696	2	49	2
TCGA-49-6767	-1.84634990970691	2	49	2
TCGA-49-AAQV	-1.69242539121842	2	49	2
TCGA-49-AAR0	-0.152833111763071	2	49	2
TCGA-49-AAR2	-1.74333652431466	2	49	2
TCGA-49-AAR3	-1.25904739546938	2	49	2
TCGA-49-AAR4	-0.47311863904242	2	49	2
TCGA-49-AAR9	-0.922720653089806	2	49	2
TCGA-49-AARE	-1.04956083206182	2	49	2
TCGA-49-AARN	-0.464875540717443	2	49	2
TCGA-49-AARO	-0.139242901784347	2	49	2
TCGA-49-AARQ	-1.8611966991549	2	49	2
TCGA-49-AARR	2.56667976205697	4	49	2
TCGA-4B-A93V	-2.19259168071105	1	4B	4
TCGA-50-5044	0.416748523787762	3	50	2
TCGA-50-5045	0.695861700973952	3	50	2
TCGA-50-5055	0.377394691205342	3	50	2
TCGA-50-5066	0.518360401539349	3	50	2
TCGA-50-5068	0.253071194836344	3	50	2
TCGA-50-5931	-0.536939467704464	2	50	2
TCGA-50-5939	0.056545037829645	2	50	2
TCGA-50-5942	1.35616823474425	3	50	2
TCGA-50-5946	-1.96901077997917	1	50	2
TCGA-50-6590	-1.55275747464935	2	50	2
TCGA-50-6591	-2.45609413227789	1	50	2
TCGA-50-6593	-0.248043013656254	2	50	2
TCGA-50-6594	-0.971237812243092	2	50	2
TCGA-50-6597	0.928326247898614	3	50	2
TCGA-50-6673	0.621302703050556	3	50	2
TCGA-50-7109	-0.31937905611509	2	50	2
TCGA-50-8457	2.23270695057827	3	50	2
TCGA-50-8459	-0.296014247654327	2	50	2
TCGA-53-7624	0.956410460737865	3	53	1
TCGA-53-7626	2.38753717017168	4	53	1
TCGA-53-7813	-0.659150858992746	2	53	1
TCGA-53-A4EZ	0.618092915900286	3	53	1
TCGA-55-1592	0.897018717577579	3	55	4
TCGA-55-1594	0.821610130215251	3	55	4
TCGA-55-1595	0.428672284259805	3	55	4
TCGA-55-1596	-1.46398421430642	2	55	4
TCGA-55-5899	0.146995854565271	2	55	4
TCGA-55-6543	-0.035658732251138	2	55	4
TCGA-55-6642	-0.310193833898211	2	55	4
TCGA-55-6712	-1.18354682633033	2	55	4
TCGA-55-6968	-0.90764734510549	2	55	4
TCGA-55-6969	-0.865948630236623	2	55	4
TCGA-55-6970	1.04885829673811	3	55	4
TCGA-55-6971	0.701096563724133	3	55	4
TCGA-55-6972	0.53099036316964	3	55	4
TCGA-55-6975	-0.18856174629362	2	55	4
TCGA-55-6978	-0.022724024074873	2	55	4
TCGA-55-6979	0.247408769235913	3	55	4
TCGA-55-6980	0.683156187235711	3	55	4
TCGA-55-6981	-0.558139639169175	2	55	4
TCGA-55-6982	-1.7113157648677	2	55	4
TCGA-55-6983	-0.358250063807702	2	55	4
TCGA-55-6984	-1.48676444867312	2	55	4
TCGA-55-6985	0.339505961906226	3	55	4
TCGA-55-6986	0.542661909194995	3	55	4
TCGA-55-6987	1.04462010439197	3	55	4
TCGA-55-7227	0.821204627890042	3	55	4
TCGA-55-7281	-0.787337638145655	2	55	4
TCGA-55-7283	1.38916171411029	3	55	4
TCGA-55-7284	1.56210478113013	3	55	4
TCGA-55-7570	-1.92569064210035	1	55	4
TCGA-55-7573	1.87791485418275	3	55	4
TCGA-55-7574	1.76025640415367	3	55	4
TCGA-55-7576	-0.32476811562745	2	55	4
TCGA-55-7724	1.53264595059874	3	55	4
TCGA-55-7725	0.944478697076799	3	55	4
TCGA-55-7726	-0.386161957270659	2	55	4
TCGA-55-7727	0.453552703151566	3	55	4
TCGA-55-7728	1.54191891204037	3	55	4
TCGA-55-7815	-1.16309903417154	2	55	4
TCGA-55-7816	3.66278751532705	4	55	4
TCGA-55-7903	-0.347398029402236	2	55	4
TCGA-55-7907	-0.139579110456748	2	55	4
TCGA-55-7910	-0.269181661472456	2	55	4
TCGA-55-7911	1.15382429350983	3	55	4
TCGA-55-7913	-2.03214406692402	1	55	4
TCGA-55-7914	0.290108312374301	3	55	4
TCGA-55-7994	-1.21505927036313	2	55	4
TCGA-55-7995	0.419902593876742	3	55	4
TCGA-55-8085	-0.191202521462104	2	55	4
TCGA-55-8087	-0.133010028966992	2	55	4
TCGA-55-8089	0.640954629685292	3	55	4
TCGA-55-8090	0.023591237965534	2	55	4
TCGA-55-8091	0.231075044485975	3	55	4
TCGA-55-8092	0.042441061811221	2	55	4
TCGA-55-8094	-1.82769677937797	2	55	4
TCGA-55-8096	-0.31494764443443	2	55	4
TCGA-55-8097	0.977183696084788	3	55	4
TCGA-55-8203	-1.12874002437618	2	55	4
TCGA-55-8204	0.285073909473658	3	55	4
TCGA-55-8205	1.15238645756286	3	55	4
TCGA-55-8206	1.41869635176434	3	55	4
TCGA-55-8207	1.46567143999226	3	55	4
TCGA-55-8208	0.24166414257943	3	55	4
TCGA-55-8299	1.75123114595803	3	55	4
TCGA-55-8301	0.086089799025457	2	55	4
TCGA-55-8302	-1.36688502010905	2	55	4
TCGA-55-8505	0.014988088621661	2	55	4
TCGA-55-8506	-5.62261649263052	0	55	4
TCGA-55-8507	0.715704611955904	3	55	4
TCGA-55-8508	0.078272122674005	2	55	4
TCGA-55-8510	1.19186339156298	3	55	4
TCGA-55-8511	-0.8787376302798	2	55	4
TCGA-55-8512	2.29528124792167	3	55	4
TCGA-55-8513	2.70733235494826	4	55	4
TCGA-55-8514	0.350954456562817	3	55	4
TCGA-55-8614	-0.163573711474494	2	55	4
TCGA-55-8615	0.333083783073871	3	55	4
TCGA-55-8616	0.896463706906495	3	55	4
TCGA-55-8619	2.54481038766464	4	55	4
TCGA-55-8620	-1.33302393768751	2	55	4
TCGA-55-8621	2.53212665407244	4	55	4
TCGA-55-A48X	0.516749186313349	3	55	4
TCGA-55-A48Y	0.836362369358318	3	55	4
TCGA-55-A48Z	-1.86802188364933	2	55	4
TCGA-55-A490	-0.063089294168833	2	55	4
TCGA-55-A491	-0.190378550325196	2	55	4
TCGA-55-A492	1.14005669768496	3	55	4
TCGA-55-A493	-0.886279267582189	2	55	4
TCGA-55-A494	-6.11114471389658	0	55	4
TCGA-55-A4DF	-0.054462984722902	2	55	4
TCGA-55-A4DG	1.49494714908961	3	55	4
TCGA-55-A57B	1.61766661988455	3	55	4
TCGA-62-A46O	-1.66153041340253	2	62	3
TCGA-62-A46P	1.0504097702977	3	62	3
TCGA-62-A46R	0.023685738996055	2	62	3
TCGA-62-A46S	0.262220391314806	3	62	3
TCGA-62-A46U	0.510818221238663	3	62	3
TCGA-62-A46V	-0.167848936582728	2	62	3
TCGA-62-A470	0.528061458229474	3	62	3
TCGA-62-A471	-0.450645967209801	2	62	3
TCGA-62-A472	-0.418970774485661	2	62	3
TCGA-64-1676	-3.04530268581596	1	64	1
TCGA-64-1677	-0.666687704471348	2	64	1
TCGA-64-1678	-1.57804053459027	2	64	1
TCGA-64-1679	-1.7004280987175	2	64	1
TCGA-64-1680	-0.356639217609137	2	64	1
TCGA-64-1681	0.598065691847131	3	64	1
TCGA-64-5774	-1.87507757086665	2	64	1
TCGA-64-5775	-0.819954022334812	2	64	1
TCGA-64-5778	0.034736152356677	2	64	1
TCGA-64-5779	1.93478428189508	3	64	1
TCGA-64-5781	-0.089579453412103	2	64	1
TCGA-64-5815	-0.291424477888826	2	64	1
TCGA-67-3770	1.19441382133413	3	67	3
TCGA-67-3771	0.243139147634845	3	67	3
TCGA-67-3772	0.859831572638494	3	67	3
TCGA-67-3773	1.73440182831218	3	67	3
TCGA-67-3774	1.32781267623703	3	67	3
TCGA-67-4679	2.11876319441995	3	67	3
TCGA-67-6215	-1.45162340073622	2	67	3
TCGA-67-6216	0.295636625519697	3	67	3
TCGA-67-6217	1.79870343447967	3	67	3
TCGA-69-7760	-1.7108607517792	2	69	1
TCGA-69-7761	0.228488821941197	3	69	1
TCGA-69-7763	1.04763535711619	3	69	1
TCGA-69-7764	1.53442815196229	3	69	1
TCGA-69-7765	1.09153457349591	3	69	1
TCGA-69-7973	0.379400362047989	3	69	1
TCGA-69-7974	0.445298884787319	3	69	1
TCGA-69-7978	-0.612903883732698	2	69	1
TCGA-69-7979	-2.58559113059168	1	69	1
TCGA-69-7980	0.936459127696113	3	69	1
TCGA-69-8253	-0.155161622889078	2	69	1
TCGA-69-8254	2.66342746520646	4	69	1
TCGA-69-8255	1.39720600384288	3	69	1
TCGA-69-8453	1.96695165543273	3	69	1
TCGA-69-A59K	-0.78276860044261	2	69	1
TCGA-71-6725	-0.809983498521848	2	71	3
TCGA-71-8520	-1.69263842724738	2	71	3
TCGA-73-4658	0.673368024642668	3	73	1
TCGA-73-4659	1.78564520162074	3	73	1
TCGA-73-4662	0.048216360725436	2	73	1
TCGA-73-4666	-0.757436891104634	2	73	1
TCGA-73-4668	-0.671734340281819	2	73	1
TCGA-73-4670	-1.82405001206477	2	73	1
TCGA-73-4675	-0.523366896367443	2	73	1
TCGA-73-4676	0.064147521549928	2	73	1
TCGA-73-4677	0.200179226146184	2	73	1
TCGA-73-7498	1.49577669732251	3	73	1
TCGA-73-7499	-0.694078226577917	2	73	1
TCGA-73-A9RS	-3.4299287042248	1	73	1
TCGA-75-5122	-1.2629252968648	2	75	5
TCGA-75-5125	-1.09883583728043	2	75	5
TCGA-75-5126	0.933752943087892	3	75	5
TCGA-75-5146	1.04336726519499	3	75	5
TCGA-75-5147	0.391342451286467	3	75	5
TCGA-75-6203	2.34988093440723	4	75	5
TCGA-75-6205	0.044187001506912	2	75	5
TCGA-75-6206	0.521568696497719	3	75	5
TCGA-75-6207	-2.49383476275144	1	75	5
TCGA-75-6211	-1.76581499327423	2	75	5
TCGA-75-6212	-0.253240798848881	2	75	5
TCGA-75-6214	-2.0430987386251	1	75	5
TCGA-75-7025	2.1846957433638	3	75	5
TCGA-75-7027	-0.774494862212443	2	75	5
TCGA-75-7030	1.61422022498539	3	75	5
TCGA-75-7031	-0.712200815487891	2	75	5
TCGA-78-7145	-1.26162962547193	2	78	5
TCGA-78-7146	-1.63783450930207	2	78	5
TCGA-78-7147	-0.519327585602552	2	78	5
TCGA-78-7148	0.20118047150172	2	78	5
TCGA-78-7149	0.910153790623283	3	78	5
TCGA-78-7150	-0.915126602456868	2	78	5
TCGA-78-7152	-1.74247455412032	2	78	5
TCGA-78-7153	-0.460237122498516	2	78	5
TCGA-78-7154	0.939156287551156	3	78	5
TCGA-78-7155	-1.56214775475572	2	78	5
TCGA-78-7156	1.66035443824522	3	78	5
TCGA-78-7158	-1.31684007131759	2	78	5
TCGA-78-7159	-0.516229924257022	2	78	5
TCGA-78-7160	1.35601402922803	3	78	5
TCGA-78-7161	0.341560775735216	3	78	5
TCGA-78-7163	-2.73155395117158	1	78	5
TCGA-78-7166	0.977434293018432	3	78	5
TCGA-78-7167	0.357721014926818	3	78	5
TCGA-78-7220	1.21053658372201	3	78	5
TCGA-78-7535	-2.09670386192333	1	78	5
TCGA-78-7536	-0.885566547701088	2	78	5
TCGA-78-7537	-0.027476018294031	2	78	5
TCGA-78-7539	0.305720616975286	3	78	5
TCGA-78-7540	-0.765555619862349	2	78	5
TCGA-78-7542	-3.07687446104654	1	78	5
TCGA-78-7633	0.808449449558593	3	78	5
TCGA-78-8640	-1.02980443546343	2	78	5
TCGA-78-8648	2.2307484874061	3	78	5
TCGA-78-8655	0.029399721180172	2	78	5
TCGA-78-8660	1.43108408819033	3	78	5
TCGA-78-8662	-0.010716015013206	2	78	5
TCGA-80-5607	1.845647175408	3	80	2
TCGA-80-5608	-0.944974607916675	2	80	2
TCGA-80-5611	-4.13103602492679	0	80	2
TCGA-83-5908	-1.74131050003535	2	83	4
TCGA-86-6562	-0.762088030138665	2	86	3
TCGA-86-6851	1.29507708042956	3	86	3
TCGA-86-7701	-0.41598012460236	2	86	3
TCGA-86-7711	-1.4825145268632	2	86	3
TCGA-86-7713	-0.690548812553444	2	86	3
TCGA-86-7714	-1.03585683896002	2	86	3
TCGA-86-7953	-1.1157878308755	2	86	3
TCGA-86-7954	0.437564338379511	3	86	3
TCGA-86-7955	-2.4199292036354	1	86	3
TCGA-86-8054	-0.622127453678461	2	86	3
TCGA-86-8055	-0.109632892403091	2	86	3
TCGA-86-8056	1.10333645582793	3	86	3
TCGA-86-8073	1.01522733468789	3	86	3
TCGA-86-8074	-1.17602773775345	2	86	3
TCGA-86-8075	0.27958993439373	3	86	3
TCGA-86-8076	0.43672037245401	3	86	3
TCGA-86-8278	-1.41388308707862	2	86	3
TCGA-86-8279	-1.25334862312949	2	86	3
TCGA-86-8280	1.70109975377288	3	86	3
TCGA-86-8281	0.079283002570393	2	86	3
TCGA-86-8358	1.42683634450985	3	86	3
TCGA-86-8359	-1.44570930235982	2	86	3
TCGA-86-8585	0.498732534517456	3	86	3
TCGA-86-8668	0.512030849710889	3	86	3
TCGA-86-8669	-0.20083689537156	2	86	3
TCGA-86-8671	2.13744223587435	3	86	3
TCGA-86-8672	-0.819125251167957	2	86	3
TCGA-86-8673	-1.95324848158164	1	86	3
TCGA-86-8674	-1.47738505502144	2	86	3
TCGA-86-A456	1.09816657136785	3	86	3
TCGA-86-A4D0	-1.37416958860673	2	86	3
TCGA-86-A4JF	-0.121622042658431	2	86	3
TCGA-86-A4P7	2.60173656967971	4	86	3
TCGA-86-A4P8	4.03867735678551	4	86	3
TCGA-91-A4BC	-0.479728343492311	2	91	3
TCGA-91-A4BD	0.157092326744757	2	91	3
TCGA-93-7347	0.303603909114648	3	93	1
TCGA-93-7348	0.123939999013469	2	93	1
TCGA-93-8067	-0.857159897249156	2	93	1
TCGA-93-A4JN	1.48716548552446	3	93	1
TCGA-93-A4JO	1.43101494743986	3	93	1
TCGA-93-A4JP	3.77975519747393	4	93	1
TCGA-93-A4JQ	0.931163971043496	3	93	1
TCGA-95-7039	0.278722529341333	3	95	1
TCGA-95-7043	-0.815279204183189	2	95	1
TCGA-95-7562	-3.30346578699099	1	95	1
TCGA-95-7567	-2.35150298136652	1	95	1
TCGA-95-7944	0.471952952940544	3	95	1
TCGA-95-7947	0.02121496276656	2	95	1
TCGA-95-7948	-0.35426027156506	2	95	1
TCGA-95-8039	0.127938343792703	2	95	1
TCGA-95-8494	-1.54727605175212	2	95	1
TCGA-95-A4VK	0.616079268583108	3	95	1
TCGA-95-A4VN	0.016556615961858	2	95	1
TCGA-95-A4VP	2.64248841348252	4	95	1
TCGA-97-7546	1.42416979724877	3	97	2
TCGA-97-7547	0.66993948319618	3	97	2
TCGA-97-7552	2.93058563542144	4	97	2
TCGA-97-7553	2.30828706466125	3	97	2
TCGA-97-7554	0.368267802575599	3	97	2
TCGA-97-7937	-2.46665691363765	1	97	2
TCGA-97-7938	1.66373647491848	3	97	2
TCGA-97-7941	1.75707791151812	3	97	2
TCGA-97-8171	2.06488949906318	3	97	2
TCGA-97-8172	2.89161753241828	4	97	2
TCGA-97-8175	-1.69848680219095	2	97	2
TCGA-97-8177	0.560777972436134	3	97	2
TCGA-97-8179	1.70812586847588	3	97	2
TCGA-97-8552	1.53232500934462	3	97	2
TCGA-97-A4LX	0.963879877616756	3	97	2
TCGA-97-A4M0	-0.326043201030033	2	97	2
TCGA-97-A4M1	2.50118132535234	4	97	2
TCGA-97-A4M2	3.07514912753894	4	97	2
TCGA-97-A4M3	0.914305357003361	3	97	2
TCGA-97-A4M5	2.30675812662265	3	97	2
TCGA-97-A4M6	0.495555638648322	3	97	2
TCGA-97-A4M7	1.60257120657974	3	97	2
TCGA-99-7458	1.54967469300557	3	99	1
TCGA-99-8025	-0.148856147104053	2	99	1
TCGA-99-8028	1.44687006707616	3	99	1
TCGA-99-8032	0.311198867018727	3	99	1
TCGA-99-8033	-1.26445775355963	2	99	1
TCGA-99-AA5R	2.99988196337431	4	99	1
TCGA-J2-8192	0.015258989803085	2	J2	3
TCGA-J2-8194	0.431915738868169	3	J2	3
TCGA-J2-A4AD	0.388947175544219	3	J2	3
TCGA-J2-A4AE	2.20959012025972	3	J2	3
TCGA-J2-A4AG	1.20206918530841	3	J2	3
TCGA-L4-A4E5	-1.58133777455687	2	L4	4
TCGA-L4-A4E6	3.505382893668	4	L4	4
TCGA-L9-A443	0.505553036851011	3	L9	3
TCGA-L9-A444	-0.331582255683777	2	L9	3
TCGA-L9-A50W	0.392914777654727	3	L9	3
TCGA-L9-A5IP	-3.71953511661157	1	L9	3
TCGA-L9-A743	0.396067949853607	3	L9	3
TCGA-L9-A7SV	-1.37464983186261	2	L9	3
TCGA-L9-A8F4	-0.796479660233328	2	L9	3
TCGA-MN-A4N1	-1.35149535955948	2	MN	3
TCGA-MN-A4N4	-0.368757124543225	2	MN	3
TCGA-MN-A4N5	-0.034445334122986	2	MN	3
TCGA-MP-A4SV	-0.495987786445649	2	MP	2
TCGA-MP-A4SW	0.148271692309804	2	MP	2
TCGA-MP-A4SY	-2.53061296429709	1	MP	2
TCGA-MP-A4T4	-0.343403504964863	2	MP	2
TCGA-MP-A4T6	-0.040987494457045	2	MP	2
TCGA-MP-A4T7	1.0435862770384	3	MP	2
TCGA-MP-A4T8	-0.430644908838034	2	MP	2
TCGA-MP-A4T9	1.63509698076027	3	MP	2
TCGA-MP-A4TA	0.210263466577259	2	MP	2
TCGA-MP-A4TC	-1.48810002027034	2	MP	2
TCGA-MP-A4TD	1.28021211823199	3	MP	2
TCGA-MP-A4TE	-2.23936713071998	1	MP	2
TCGA-MP-A4TF	-1.81056803368275	2	MP	2
TCGA-MP-A4TH	2.52860883956967	4	MP	2
TCGA-MP-A4TI	1.38931743899654	3	MP	2
TCGA-MP-A4TJ	1.24816173151119	3	MP	2
TCGA-MP-A4TK	0.918344021225523	3	MP	2
TCGA-MP-A5C7	-0.070657566550748	2	MP	2
TCGA-NJ-A4YF	-2.36196709403724	1	NJ	3
TCGA-NJ-A4YG	-0.592923244734939	2	NJ	3
TCGA-NJ-A4YI	-1.42272521667762	2	NJ	3
TCGA-NJ-A4YP	0.918725102256919	3	NJ	3
TCGA-NJ-A4YQ	0.687512726080404	3	NJ	3
TCGA-NJ-A55A	2.86784758358405	4	NJ	3
TCGA-NJ-A55O	0.928407727138028	3	NJ	3
TCGA-NJ-A55R	0.730083398838329	3	NJ	3
TCGA-NJ-A7XG	-1.5687137346686	2	NJ	3
TCGA-O1-A52J	0.157240514776224	2	O1	4
TCGA-S2-AA1A	1.10391856081073	3	S2	1
