# Supplementary material for: Surrogate Biomarker Prediction from Whole-Slide Images for Evaluating Overall Survival in Lung Adenocarcinoma
Source: Diagnostics (Basel). 2024 Feb 20;14(5):462. doi: 10.3390/diagnostics14050462 (PMC10930763; doi:10.3390/diagnostics14050462)
Supplement: Supplementary file 1 [file diagnostics-14-00462-s001.zip › Supplementary_File_S5_TCGA_LUAD_crossfolds/crossfolds_ATAD2.csv]

PATIENT	ATAD2	ATAD2_quantile	site_code	CV5
TCGA-05-4244	6.97560077850425	3	05	3
TCGA-05-4249	4.67602732362828	1	05	3
TCGA-05-4250	6.58409302207537	3	05	3
TCGA-05-4382	4.62781492232075	1	05	3
TCGA-05-4395	6.02286954201211	2	05	3
TCGA-05-4396	5.29298638976379	1	05	3
TCGA-05-4397	6.70089480784261	3	05	3
TCGA-05-4398	6.99196822357189	3	05	3
TCGA-05-4402	6.52588580106935	2	05	3
TCGA-05-4403	4.39839953648195	1	05	3
TCGA-05-4405	5.80581320075276	2	05	3
TCGA-05-4415	6.92562380623496	3	05	3
TCGA-05-4417	5.5364833164304	2	05	3
TCGA-05-4418	5.90807363255484	2	05	3
TCGA-05-4420	6.07998916617464	2	05	3
TCGA-05-4422	5.05800996927319	1	05	3
TCGA-05-4424	6.87325381133635	3	05	3
TCGA-05-4426	6.55683983959414	2	05	3
TCGA-05-4427	6.66975246840905	3	05	3
TCGA-05-4430	5.09369881332351	1	05	3
TCGA-05-4432	5.79750240637532	2	05	3
TCGA-05-4433	5.70085902599727	2	05	3
TCGA-05-4434	6.32002966709175	2	05	3
TCGA-35-3615	3.62041551227287	0	35	3
TCGA-35-4122	6.02701892765352	2	35	3
TCGA-35-4123	5.77550103415596	2	35	3
TCGA-35-5375	6.58623513111282	3	35	3
TCGA-38-4625	7.68301284246654	4	38	4
TCGA-38-4626	4.92728523662855	1	38	4
TCGA-38-4627	4.97834552918204	1	38	4
TCGA-38-4628	5.65360431591366	2	38	4
TCGA-38-4629	5.87689233150441	2	38	4
TCGA-38-4630	6.22913922722657	2	38	4
TCGA-38-4631	6.67462402742091	3	38	4
TCGA-38-4632	6.91654634454144	3	38	4
TCGA-38-6178	5.6023307193618	2	38	4
TCGA-38-7271	5.16936175797208	1	38	4
TCGA-38-A44F	4.28499719202796	0	38	4
TCGA-44-2655	4.23312109599685	0	44	1
TCGA-44-2656	6.96047635546185	3	44	1
TCGA-44-2657	5.44796390633031	1	44	1
TCGA-44-2659	5.7852056125323	2	44	1
TCGA-44-2661	4.68735013534301	1	44	1
TCGA-44-2662	6.89652534645556	3	44	1
TCGA-44-2665	6.30847389738278	2	44	1
TCGA-44-2666	6.41937087252168	2	44	1
TCGA-44-2668	7.4944413472571	3	44	1
TCGA-44-3396	6.27240503259131	2	44	1
TCGA-44-3398	4.90365462510905	1	44	1
TCGA-44-3917	7.86250690035558	4	44	1
TCGA-44-3918	6.28050995900334	2	44	1
TCGA-44-3919	5.69670934915101	2	44	1
TCGA-44-4112	6.06378906430762	2	44	1
TCGA-44-5643	6.83110798713441	3	44	1
TCGA-44-5644	7.79958581040706	4	44	1
TCGA-44-5645	5.22689308574196	1	44	1
TCGA-44-6145	5.52910216921057	2	44	1
TCGA-44-6146	4.99332463995373	1	44	1
TCGA-44-6147	6.49899336207357	2	44	1
TCGA-44-6148	4.2520121581078	0	44	1
TCGA-44-6774	5.6674802321469	2	44	1
TCGA-44-6775	6.49841593488497	2	44	1
TCGA-44-6776	3.94769048646207	0	44	1
TCGA-44-6777	5.51090306712845	2	44	1
TCGA-44-6778	6.90055262891493	3	44	1
TCGA-44-6779	6.59472310823233	3	44	1
TCGA-44-7659	4.83501382356478	1	44	1
TCGA-44-7660	6.06172792254498	2	44	1
TCGA-44-7662	6.72166094238029	3	44	1
TCGA-44-7667	7.99399201661456	4	44	1
TCGA-44-7669	7.71967069868939	4	44	1
TCGA-44-7670	6.47507951696902	2	44	1
TCGA-44-7671	4.82517031745209	1	44	1
TCGA-44-7672	6.03728553069829	2	44	1
TCGA-44-8119	7.23016225371827	3	44	1
TCGA-44-A479	5.36169641277843	1	44	1
TCGA-44-A47A	5.52692685221341	2	44	1
TCGA-44-A47B	6.17364884208501	2	44	1
TCGA-44-A47G	5.54734766861194	2	44	1
TCGA-44-A4SS	5.43226997606264	1	44	1
TCGA-44-A4SU	4.99614527749163	1	44	1
TCGA-49-4487	5.90919022916736	2	49	4
TCGA-49-4488	6.01144019847952	2	49	4
TCGA-49-4490	3.93745511747596	0	49	4
TCGA-49-4494	5.39038231606071	1	49	4
TCGA-49-4501	5.17081091512437	1	49	4
TCGA-49-4505	4.58867660620864	1	49	4
TCGA-49-4506	5.41113152268423	1	49	4
TCGA-49-4507	6.54865880357157	2	49	4
TCGA-49-4510	4.00488382769278	0	49	4
TCGA-49-4512	5.42144670251042	1	49	4
TCGA-49-4514	6.27792669452058	2	49	4
TCGA-49-6742	5.58947439688909	2	49	4
TCGA-49-6743	6.37760570695794	2	49	4
TCGA-49-6744	5.1581971480629	1	49	4
TCGA-49-6745	6.40719186967111	2	49	4
TCGA-49-6761	7.13608201746705	3	49	4
TCGA-49-6767	6.67025928570834	3	49	4
TCGA-49-AAQV	6.03922210982079	2	49	4
TCGA-49-AAR0	5.6176603652638	2	49	4
TCGA-49-AAR2	5.95478932798818	2	49	4
TCGA-49-AAR3	6.1418320408128	2	49	4
TCGA-49-AAR4	5.55152382174284	2	49	4
TCGA-49-AAR9	6.36118917395539	2	49	4
TCGA-49-AARE	5.6457171809635	2	49	4
TCGA-49-AARN	5.05158702295623	1	49	4
TCGA-49-AARO	5.23939958409734	1	49	4
TCGA-49-AARQ	6.22024235446767	2	49	4
TCGA-49-AARR	3.89099050825533	0	49	4
TCGA-4B-A93V	6.27908353368099	2	4B	5
TCGA-50-5044	5.17659800862731	1	50	4
TCGA-50-5045	4.89713083074465	1	50	4
TCGA-50-5055	4.94456787848297	1	50	4
TCGA-50-5066	5.83963257686966	2	50	4
TCGA-50-5068	5.20933440391613	1	50	4
TCGA-50-5931	6.71021826624151	3	50	4
TCGA-50-5939	5.90814882930439	2	50	4
TCGA-50-5942	5.0033048759198	1	50	4
TCGA-50-5946	7.06496276346188	3	50	4
TCGA-50-6590	7.18497909092573	3	50	4
TCGA-50-6591	7.07420381707905	3	50	4
TCGA-50-6593	6.20296701168319	2	50	4
TCGA-50-6594	6.34250903231312	2	50	4
TCGA-50-6597	5.13711858486038	1	50	4
TCGA-50-6673	5.6861247041068	2	50	4
TCGA-50-7109	5.9345941221648	2	50	4
TCGA-50-8457	4.73572309198562	1	50	4
TCGA-50-8459	4.71098186254772	1	50	4
TCGA-53-7624	6.2592150486838	2	53	1
TCGA-53-7626	5.58641924253906	2	53	1
TCGA-53-7813	6.64894862028835	3	53	1
TCGA-53-A4EZ	7.16412990471312	3	53	1
TCGA-55-1592	6.26400733083792	2	55	5
TCGA-55-1594	6.14590567122928	2	55	5
TCGA-55-1595	6.91745254653986	3	55	5
TCGA-55-1596	6.70936417754055	3	55	5
TCGA-55-5899	7.04266413818724	3	55	5
TCGA-55-6543	4.91121888119305	1	55	5
TCGA-55-6642	5.91642478748524	2	55	5
TCGA-55-6712	6.44194715411688	2	55	5
TCGA-55-6968	7.50685565170181	3	55	5
TCGA-55-6969	7.5869587722566	3	55	5
TCGA-55-6970	6.9072382856569	3	55	5
TCGA-55-6971	5.83923049825137	2	55	5
TCGA-55-6972	4.95970798620002	1	55	5
TCGA-55-6975	6.21314358164792	2	55	5
TCGA-55-6978	7.25716039356963	3	55	5
TCGA-55-6979	6.04677870731021	2	55	5
TCGA-55-6980	4.46975254912652	1	55	5
TCGA-55-6981	5.75513776452253	2	55	5
TCGA-55-6982	6.32460800873099	2	55	5
TCGA-55-6983	4.67796018815458	1	55	5
TCGA-55-6984	5.16483925898122	1	55	5
TCGA-55-6985	5.91653718899116	2	55	5
TCGA-55-6986	4.71652332519648	1	55	5
TCGA-55-6987	5.61014008861525	2	55	5
TCGA-55-7227	6.33958758458057	2	55	5
TCGA-55-7281	4.8499883980382	1	55	5
TCGA-55-7283	5.82118488670266	2	55	5
TCGA-55-7284	4.36658437579672	0	55	5
TCGA-55-7570	7.20616631850844	3	55	5
TCGA-55-7573	4.71866698612046	1	55	5
TCGA-55-7574	6.63716515673408	3	55	5
TCGA-55-7576	6.22997895231847	2	55	5
TCGA-55-7724	6.42863647785764	2	55	5
TCGA-55-7725	5.57259981563285	2	55	5
TCGA-55-7726	7.19669507757358	3	55	5
TCGA-55-7727	6.7067212550632	3	55	5
TCGA-55-7728	4.28312149909304	0	55	5
TCGA-55-7815	6.21661255730146	2	55	5
TCGA-55-7816	5.32645326231771	1	55	5
TCGA-55-7903	6.64839682751516	3	55	5
TCGA-55-7907	6.45146302438111	2	55	5
TCGA-55-7910	6.37616620002663	2	55	5
TCGA-55-7911	6.99003594008791	3	55	5
TCGA-55-7913	6.67203625600181	3	55	5
TCGA-55-7914	5.90158793954331	2	55	5
TCGA-55-7994	7.36343438446969	3	55	5
TCGA-55-7995	6.16395673467902	2	55	5
TCGA-55-8085	6.32937886393028	2	55	5
TCGA-55-8087	4.11491748447659	0	55	5
TCGA-55-8089	6.77151631679796	3	55	5
TCGA-55-8090	5.47119611118412	1	55	5
TCGA-55-8091	5.03269359699443	1	55	5
TCGA-55-8092	5.64801603977466	2	55	5
TCGA-55-8094	6.56318868790765	2	55	5
TCGA-55-8096	4.79475097619213	1	55	5
TCGA-55-8097	4.92311750938672	1	55	5
TCGA-55-8203	5.69740273662918	2	55	5
TCGA-55-8204	6.49923962551689	2	55	5
TCGA-55-8205	7.16335360390024	3	55	5
TCGA-55-8206	5.47850092901457	1	55	5
TCGA-55-8207	4.62223187119008	1	55	5
TCGA-55-8208	5.28163552689572	1	55	5
TCGA-55-8299	5.90437469530946	2	55	5
TCGA-55-8301	6.47470660631684	2	55	5
TCGA-55-8302	6.41915118062508	2	55	5
TCGA-55-8505	5.48366976058163	2	55	5
TCGA-55-8506	5.46947992236027	1	55	5
TCGA-55-8507	6.62436585130141	3	55	5
TCGA-55-8508	4.67456262919667	1	55	5
TCGA-55-8510	5.30848660558054	1	55	5
TCGA-55-8511	7.18790833449795	3	55	5
TCGA-55-8512	4.19919414373029	0	55	5
TCGA-55-8513	4.11417807177612	0	55	5
TCGA-55-8514	4.00164113950681	0	55	5
TCGA-55-8614	6.74678586491047	3	55	5
TCGA-55-8615	5.22244445412481	1	55	5
TCGA-55-8616	6.27231514651535	2	55	5
TCGA-55-8619	4.35150669522056	0	55	5
TCGA-55-8620	7.42868558046023	3	55	5
TCGA-55-8621	5.30796513988294	1	55	5
TCGA-55-A48X	5.23368352772869	1	55	5
TCGA-55-A48Y	7.0365511613242	3	55	5
TCGA-55-A48Z	6.65698369561244	3	55	5
TCGA-55-A490	6.59350421266659	3	55	5
TCGA-55-A491	5.85701271072143	2	55	5
TCGA-55-A492	3.30323065713619	0	55	5
TCGA-55-A493	7.40373957935043	3	55	5
TCGA-55-A494	6.69318801229104	3	55	5
TCGA-55-A4DF	7.07884678483407	3	55	5
TCGA-55-A4DG	5.97607383882622	2	55	5
TCGA-55-A57B	5.42684105919795	1	55	5
TCGA-62-A46O	7.46911585162203	3	62	1
TCGA-62-A46P	4.66101415427604	1	62	1
TCGA-62-A46R	6.48015798215281	2	62	1
TCGA-62-A46S	8.60377353216708	4	62	1
TCGA-62-A46U	6.54371670175929	2	62	1
TCGA-62-A46V	6.41737719046002	2	62	1
TCGA-62-A470	5.07849627582236	1	62	1
TCGA-62-A471	6.7087560478205	3	62	1
TCGA-62-A472	7.92141346096974	4	62	1
TCGA-64-1676	6.01701334153976	2	64	2
TCGA-64-1677	6.63949393465907	3	64	2
TCGA-64-1678	6.5290576293966	2	64	2
TCGA-64-1679	6.22246796592304	2	64	2
TCGA-64-1680	4.89983581578961	1	64	2
TCGA-64-1681	5.16923604658859	1	64	2
TCGA-64-5774	6.81368697639027	3	64	2
TCGA-64-5775	5.71016909092258	2	64	2
TCGA-64-5778	5.78039670183855	2	64	2
TCGA-64-5779	7.17798643887857	3	64	2
TCGA-64-5781	5.35134034307143	1	64	2
TCGA-64-5815	5.26739205458966	1	64	2
TCGA-67-3770	5.8474738384387	2	67	3
TCGA-67-3771	5.90013960451104	2	67	3
TCGA-67-3772	4.19743473650663	0	67	3
TCGA-67-3773	5.32692620728639	1	67	3
TCGA-67-3774	5.76657279088912	2	67	3
TCGA-67-4679	5.23351960490964	1	67	3
TCGA-67-6215	5.82396903733402	2	67	3
TCGA-67-6216	5.9484522184233	2	67	3
TCGA-67-6217	4.22765694259882	0	67	3
TCGA-69-7760	6.82700474230731	3	69	3
TCGA-69-7761	6.32789381067469	2	69	3
TCGA-69-7763	5.21832348739983	1	69	3
TCGA-69-7764	6.12534369573782	2	69	3
TCGA-69-7765	5.19947268804252	1	69	3
TCGA-69-7973	7.237981640436	3	69	3
TCGA-69-7974	6.28392170685669	2	69	3
TCGA-69-7978	6.13517895822844	2	69	3
TCGA-69-7979	6.58742457296191	3	69	3
TCGA-69-7980	5.28247164082189	1	69	3
TCGA-69-8253	4.01566365629907	0	69	3
TCGA-69-8254	4.7968211175876	1	69	3
TCGA-69-8255	7.30107763974822	3	69	3
TCGA-69-8453	5.13300883943533	1	69	3
TCGA-69-A59K	6.88718764107872	3	69	3
TCGA-71-6725	5.3852560078874	1	71	5
TCGA-71-8520	5.56726172786228	2	71	5
TCGA-73-4658	5.47353070635712	1	73	2
TCGA-73-4659	6.49005101631228	2	73	2
TCGA-73-4662	5.32537458549278	1	73	2
TCGA-73-4666	7.3386716539378	3	73	2
TCGA-73-4668	6.02280244000387	2	73	2
TCGA-73-4670	6.96079587723813	3	73	2
TCGA-73-4675	4.69593799112926	1	73	2
TCGA-73-4676	6.87353488588905	3	73	2
TCGA-73-4677	4.64182436128851	1	73	2
TCGA-73-7498	4.59049535457565	1	73	2
TCGA-73-7499	6.37408719181061	2	73	2
TCGA-73-A9RS	7.67314049746797	4	73	2
TCGA-75-5122	6.24901556315696	2	75	4
TCGA-75-5125	7.86534456167906	4	75	4
TCGA-75-5126	6.17831248258694	2	75	4
TCGA-75-5146	5.04235378075508	1	75	4
TCGA-75-5147	6.33531279262448	2	75	4
TCGA-75-6203	4.55621892052197	1	75	4
TCGA-75-6205	6.63472058758007	3	75	4
TCGA-75-6206	5.18422248172657	1	75	4
TCGA-75-6207	6.48318491089824	2	75	4
TCGA-75-6211	6.34311149640075	2	75	4
TCGA-75-6212	5.24067919617371	1	75	4
TCGA-75-6214	7.56093067261714	3	75	4
TCGA-75-7025	4.97530930643775	1	75	4
TCGA-75-7027	6.36765272535492	2	75	4
TCGA-75-7030	4.18172552863	0	75	4
TCGA-75-7031	8.14463420905049	4	75	4
TCGA-78-7145	8.27136146589792	4	78	2
TCGA-78-7146	7.9337375716179	4	78	2
TCGA-78-7147	7.41275762913133	3	78	2
TCGA-78-7148	6.46508162115305	2	78	2
TCGA-78-7149	4.32729649243661	0	78	2
TCGA-78-7150	6.40488755956451	2	78	2
TCGA-78-7152	5.79236868379996	2	78	2
TCGA-78-7153	5.1108492793445	1	78	2
TCGA-78-7154	7.19559222753406	3	78	2
TCGA-78-7155	7.70807885395494	4	78	2
TCGA-78-7156	5.84769012323635	2	78	2
TCGA-78-7158	5.81421857051723	2	78	2
TCGA-78-7159	6.75946149930902	3	78	2
TCGA-78-7160	5.84716491330686	2	78	2
TCGA-78-7161	5.18646448444803	1	78	2
TCGA-78-7163	3.70837135311424	0	78	2
TCGA-78-7166	5.65134771664934	2	78	2
TCGA-78-7167	5.05686973070803	1	78	2
TCGA-78-7220	7.37926680659427	3	78	2
TCGA-78-7535	6.33550834239625	2	78	2
TCGA-78-7536	7.76214432987498	4	78	2
TCGA-78-7537	4.19328494856472	0	78	2
TCGA-78-7539	4.49672709005169	1	78	2
TCGA-78-7540	4.08223680861971	0	78	2
TCGA-78-7542	6.93676543462362	3	78	2
TCGA-78-7633	5.85337338715322	2	78	2
TCGA-78-8640	5.74892980865441	2	78	2
TCGA-78-8648	5.37267610245148	1	78	2
TCGA-78-8655	4.86390439140701	1	78	2
TCGA-78-8660	6.59904604816227	3	78	2
TCGA-78-8662	6.93833022775777	3	78	2
TCGA-80-5607	7.19895985270491	3	80	4
TCGA-80-5608	7.84221128219726	4	80	4
TCGA-80-5611	6.73598525158225	3	80	4
TCGA-83-5908	7.15871096700243	3	83	4
TCGA-86-6562	5.35182213533323	1	86	3
TCGA-86-6851	5.91096415434562	2	86	3
TCGA-86-7701	6.6948152204786	3	86	3
TCGA-86-7711	7.7076842816858	4	86	3
TCGA-86-7713	8.01232164470193	4	86	3
TCGA-86-7714	5.39152585073866	1	86	3
TCGA-86-7953	6.60152398983841	3	86	3
TCGA-86-7954	5.97334684314692	2	86	3
TCGA-86-7955	6.52482591329232	2	86	3
TCGA-86-8054	7.80321292949289	4	86	3
TCGA-86-8055	6.08595358981381	2	86	3
TCGA-86-8056	5.01022705143645	1	86	3
TCGA-86-8073	6.09744000329926	2	86	3
TCGA-86-8074	6.42077190850399	2	86	3
TCGA-86-8075	6.16073893050527	2	86	3
TCGA-86-8076	4.61160187707154	1	86	3
TCGA-86-8278	5.29240186899282	1	86	3
TCGA-86-8279	5.95133624900128	2	86	3
TCGA-86-8280	5.26132394000103	1	86	3
TCGA-86-8281	4.40040036687116	1	86	3
TCGA-86-8358	8.74910855270615	4	86	3
TCGA-86-8359	4.9024981173264	1	86	3
TCGA-86-8585	6.49977256462922	2	86	3
TCGA-86-8668	5.18876489087573	1	86	3
TCGA-86-8669	6.27240052279077	2	86	3
TCGA-86-8671	4.77753477497699	1	86	3
TCGA-86-8672	6.23426945748112	2	86	3
TCGA-86-8673	6.20545829570322	2	86	3
TCGA-86-8674	4.78719552952365	1	86	3
TCGA-86-A456	5.09738228483541	1	86	3
TCGA-86-A4D0	8.36601593136871	4	86	3
TCGA-86-A4JF	5.7236623350315	2	86	3
TCGA-86-A4P7	5.31245711635817	1	86	3
TCGA-86-A4P8	4.79966487292462	1	86	3
TCGA-91-A4BC	5.93515683619172	2	91	2
TCGA-91-A4BD	4.31670495375093	0	91	2
TCGA-93-7347	5.43870425265493	1	93	1
TCGA-93-7348	4.46650438659513	1	93	1
TCGA-93-8067	7.46358128268776	3	93	1
TCGA-93-A4JN	6.33055417079715	2	93	1
TCGA-93-A4JO	5.52488570867042	2	93	1
TCGA-93-A4JP	6.11418506072166	2	93	1
TCGA-93-A4JQ	5.82635819106127	2	93	1
TCGA-95-7039	5.85718772309318	2	95	4
TCGA-95-7043	5.94785410435019	2	95	4
TCGA-95-7562	7.8207273418002	4	95	4
TCGA-95-7567	6.1804940071578	2	95	4
TCGA-95-7944	5.69445936274471	2	95	4
TCGA-95-7947	7.12094796115911	3	95	4
TCGA-95-7948	5.22852260184789	1	95	4
TCGA-95-8039	5.70025799207513	2	95	4
TCGA-95-8494	6.48136676559011	2	95	4
TCGA-95-A4VK	5.17885063691309	1	95	4
TCGA-95-A4VN	7.26159254209922	3	95	4
TCGA-95-A4VP	5.20566649831158	1	95	4
TCGA-97-7546	5.37966548180336	1	97	1
TCGA-97-7547	4.55549593712582	1	97	1
TCGA-97-7552	5.13472180649779	1	97	1
TCGA-97-7553	6.15135873695547	2	97	1
TCGA-97-7554	5.954316261226	2	97	1
TCGA-97-7937	6.63884872002419	3	97	1
TCGA-97-7938	5.61118503819173	2	97	1
TCGA-97-7941	4.04122754373948	0	97	1
TCGA-97-8171	5.97036151536282	2	97	1
TCGA-97-8172	5.0905654350911	1	97	1
TCGA-97-8175	5.14700324875343	1	97	1
TCGA-97-8177	4.47824265141142	1	97	1
TCGA-97-8179	6.04959414975889	2	97	1
TCGA-97-8552	4.17509196158864	0	97	1
TCGA-97-A4LX	6.30699759433529	2	97	1
TCGA-97-A4M0	5.6192410069293	2	97	1
TCGA-97-A4M1	4.26628191732117	0	97	1
TCGA-97-A4M2	4.78412821535311	1	97	1
TCGA-97-A4M3	4.39996851721384	1	97	1
TCGA-97-A4M5	4.6301613699421	1	97	1
TCGA-97-A4M6	5.14397551760903	1	97	1
TCGA-97-A4M7	4.57108764976955	1	97	1
TCGA-99-7458	5.7854902135769	2	99	1
TCGA-99-8025	5.61699056704928	2	99	1
TCGA-99-8028	5.3976234634731	1	99	1
TCGA-99-8032	5.86344710566479	2	99	1
TCGA-99-8033	6.69635241104549	3	99	1
TCGA-99-AA5R	4.81535513749991	1	99	1
TCGA-J2-8192	5.2368671246071	1	J2	5
TCGA-J2-8194	4.94215726256142	1	J2	5
TCGA-J2-A4AD	6.01549348019886	2	J2	5
TCGA-J2-A4AE	6.22937864563974	2	J2	5
TCGA-J2-A4AG	5.18277101987852	1	J2	5
TCGA-L4-A4E5	6.35273765037788	2	L4	3
TCGA-L4-A4E6	4.23167169504657	0	L4	3
TCGA-L9-A443	4.98771707701225	1	L9	2
TCGA-L9-A444	5.52303345907278	2	L9	2
TCGA-L9-A50W	5.10034092611193	1	L9	2
TCGA-L9-A5IP	6.44310796941687	2	L9	2
TCGA-L9-A743	6.18490278394041	2	L9	2
TCGA-L9-A7SV	6.1567316286537	2	L9	2
TCGA-L9-A8F4	7.45296164619398	3	L9	2
TCGA-MN-A4N1	5.63797254929537	2	MN	3
TCGA-MN-A4N4	5.53388399806394	2	MN	3
TCGA-MN-A4N5	6.90139270337721	3	MN	3
TCGA-MP-A4SV	7.01799097195532	3	MP	2
TCGA-MP-A4SW	6.23008375773406	2	MP	2
TCGA-MP-A4SY	6.46178073256259	2	MP	2
TCGA-MP-A4T4	5.39168945392163	1	MP	2
TCGA-MP-A4T6	4.01212384200252	0	MP	2
TCGA-MP-A4T7	5.62564388240556	2	MP	2
TCGA-MP-A4T8	8.1924428581778	4	MP	2
TCGA-MP-A4T9	5.78876889456594	2	MP	2
TCGA-MP-A4TA	6.44751283141303	2	MP	2
TCGA-MP-A4TC	6.40223035204529	2	MP	2
TCGA-MP-A4TD	5.57441781398855	2	MP	2
TCGA-MP-A4TE	5.88554949261826	2	MP	2
TCGA-MP-A4TF	6.39023628064353	2	MP	2
TCGA-MP-A4TH	4.6497514679257	1	MP	2
TCGA-MP-A4TI	6.84343815571918	3	MP	2
TCGA-MP-A4TJ	5.5030386564696	2	MP	2
TCGA-MP-A4TK	6.19651013693849	2	MP	2
TCGA-MP-A5C7	5.16326543317979	1	MP	2
TCGA-NJ-A4YF	6.26374174902723	2	NJ	2
TCGA-NJ-A4YG	5.60590763315375	2	NJ	2
TCGA-NJ-A4YI	5.22705928509978	1	NJ	2
TCGA-NJ-A4YP	4.98892144037599	1	NJ	2
TCGA-NJ-A4YQ	5.22136918584426	1	NJ	2
TCGA-NJ-A55A	4.9969807023481	1	NJ	2
TCGA-NJ-A55O	4.89169115716764	1	NJ	2
TCGA-NJ-A55R	5.03565038178405	1	NJ	2
TCGA-NJ-A7XG	4.84712861542101	1	NJ	2
TCGA-O1-A52J	4.88713213379539	1	O1	5
TCGA-S2-AA1A	4.01697264781161	0	S2	3
