# Supplementary material for: Surrogate Biomarker Prediction from Whole-Slide Images for Evaluating Overall Survival in Lung Adenocarcinoma
Source: Diagnostics (Basel). 2024 Feb 20;14(5):462. doi: 10.3390/diagnostics14050462 (PMC10930763; doi:10.3390/diagnostics14050462)
Supplement: Supplementary file 1 [file diagnostics-14-00462-s001.zip › Supplementary_File_S5_TCGA_LUAD_crossfolds/crossfolds_AURKA.csv]

PATIENT	AURKA	AURKA_quantile	site_code	CV5
TCGA-05-4244	4.64182037662641	1	05	5
TCGA-05-4249	3.91150110232622	1	05	5
TCGA-05-4250	7.05554899199734	3	05	5
TCGA-05-4382	4.45639876308068	1	05	5
TCGA-05-4395	5.40788845774986	2	05	5
TCGA-05-4396	3.84665835840067	1	05	5
TCGA-05-4397	7.92339238475303	4	05	5
TCGA-05-4398	4.86659435465909	2	05	5
TCGA-05-4402	4.11931584013066	1	05	5
TCGA-05-4403	3.64700687168047	1	05	5
TCGA-05-4405	2.72649564662824	0	05	5
TCGA-05-4415	6.99362501817977	3	05	5
TCGA-05-4417	4.19367847307536	1	05	5
TCGA-05-4418	6.07886819210966	2	05	5
TCGA-05-4420	6.51417585376182	3	05	5
TCGA-05-4422	6.61819427296621	3	05	5
TCGA-05-4424	4.72573606722376	1	05	5
TCGA-05-4426	3.70968772195402	1	05	5
TCGA-05-4427	5.09648618470778	2	05	5
TCGA-05-4430	4.39469005120238	1	05	5
TCGA-05-4432	5.39769158526366	2	05	5
TCGA-05-4433	4.59513774086583	1	05	5
TCGA-05-4434	5.22567591847874	2	05	5
TCGA-35-3615	2.80519161117318	0	35	3
TCGA-35-4122	5.77496486066315	2	35	3
TCGA-35-4123	5.82022229652744	2	35	3
TCGA-35-5375	5.88869571020406	2	35	3
TCGA-38-4625	6.83429791737131	3	38	4
TCGA-38-4626	3.7950757427193	1	38	4
TCGA-38-4627	3.54221371095493	1	38	4
TCGA-38-4628	4.53137780365571	1	38	4
TCGA-38-4629	6.21331170322287	2	38	4
TCGA-38-4630	5.92255719025103	2	38	4
TCGA-38-4631	6.83165311902383	3	38	4
TCGA-38-4632	6.34525732444329	3	38	4
TCGA-38-6178	3.6610066266894	1	38	4
TCGA-38-7271	3.46292871667355	1	38	4
TCGA-38-A44F	2.76811043879348	0	38	4
TCGA-44-2655	3.30796058496462	0	44	2
TCGA-44-2656	3.91025811138142	1	44	2
TCGA-44-2657	4.24652385592703	1	44	2
TCGA-44-2659	3.41387699337862	1	44	2
TCGA-44-2661	3.63820248601392	1	44	2
TCGA-44-2662	5.93903264013523	2	44	2
TCGA-44-2665	3.59902422955868	1	44	2
TCGA-44-2666	3.68382037904852	1	44	2
TCGA-44-2668	6.01172608010544	2	44	2
TCGA-44-3396	4.61400708526714	1	44	2
TCGA-44-3398	3.7855582934311	1	44	2
TCGA-44-3917	6.68370572189112	3	44	2
TCGA-44-3918	5.16051660301709	2	44	2
TCGA-44-3919	4.63613713164644	1	44	2
TCGA-44-4112	3.43902168861012	1	44	2
TCGA-44-5643	5.9785310924762	2	44	2
TCGA-44-5644	5.7838664745711	2	44	2
TCGA-44-5645	1.90762270430051	0	44	2
TCGA-44-6145	4.83207987744004	2	44	2
TCGA-44-6146	2.18847005654777	0	44	2
TCGA-44-6147	2.44026646821539	0	44	2
TCGA-44-6148	1.88814992006897	0	44	2
TCGA-44-6774	4.70312671237709	1	44	2
TCGA-44-6775	2.9836488644619	0	44	2
TCGA-44-6776	2.66483653733556	0	44	2
TCGA-44-6777	3.62814937740144	1	44	2
TCGA-44-6778	4.94088987769991	2	44	2
TCGA-44-6779	4.64107298589985	1	44	2
TCGA-44-7659	3.64923999346448	1	44	2
TCGA-44-7660	5.31566518558946	2	44	2
TCGA-44-7662	6.10233110326477	2	44	2
TCGA-44-7667	6.57843516834096	3	44	2
TCGA-44-7669	6.31072281845109	3	44	2
TCGA-44-7670	6.92218465754617	3	44	2
TCGA-44-7671	3.68971575339136	1	44	2
TCGA-44-7672	5.39071561503817	2	44	2
TCGA-44-8119	6.10446389707344	2	44	2
TCGA-44-A479	5.58250834525633	2	44	2
TCGA-44-A47A	5.69290326001568	2	44	2
TCGA-44-A47B	4.74200756650489	1	44	2
TCGA-44-A47G	3.50625807597597	1	44	2
TCGA-44-A4SS	4.53559042303403	1	44	2
TCGA-44-A4SU	3.40136431239415	1	44	2
TCGA-49-4487	6.37871169699199	3	49	3
TCGA-49-4488	4.91883224551968	2	49	3
TCGA-49-4490	2.63655252605172	0	49	3
TCGA-49-4494	5.0061425282988	2	49	3
TCGA-49-4501	4.26471749293123	1	49	3
TCGA-49-4505	3.10770875486013	0	49	3
TCGA-49-4506	6.70774433894353	3	49	3
TCGA-49-4507	5.39516178138686	2	49	3
TCGA-49-4510	3.24217155840736	0	49	3
TCGA-49-4512	4.66967567012104	1	49	3
TCGA-49-4514	6.54286226577921	3	49	3
TCGA-49-6742	6.6000686755212	3	49	3
TCGA-49-6743	5.674650259954	2	49	3
TCGA-49-6744	3.88128103335987	1	49	3
TCGA-49-6745	5.36738882799418	2	49	3
TCGA-49-6761	5.49524333591271	2	49	3
TCGA-49-6767	6.60136914508989	3	49	3
TCGA-49-AAQV	4.72243030539609	1	49	3
TCGA-49-AAR0	4.96330452912497	2	49	3
TCGA-49-AAR2	5.08363559975536	2	49	3
TCGA-49-AAR3	5.95882954474457	2	49	3
TCGA-49-AAR4	4.69783355720362	1	49	3
TCGA-49-AAR9	6.32122108892443	3	49	3
TCGA-49-AARE	4.46951373300288	1	49	3
TCGA-49-AARN	4.44666141974744	1	49	3
TCGA-49-AARO	4.30150876178468	1	49	3
TCGA-49-AARQ	6.02835796429843	2	49	3
TCGA-49-AARR	1.987666527667	0	49	3
TCGA-4B-A93V	6.22168699033628	2	4B	3
TCGA-50-5044	5.71925461862833	2	50	2
TCGA-50-5045	4.60870463113604	1	50	2
TCGA-50-5055	3.74114296178733	1	50	2
TCGA-50-5066	5.80241682269124	2	50	2
TCGA-50-5068	4.08089021945366	1	50	2
TCGA-50-5931	5.39762803593348	2	50	2
TCGA-50-5939	5.25324722791806	2	50	2
TCGA-50-5942	2.3736556614731	0	50	2
TCGA-50-5946	6.12628074023255	2	50	2
TCGA-50-6590	6.57190804504781	3	50	2
TCGA-50-6591	7.58206277626092	3	50	2
TCGA-50-6593	4.60750920136757	1	50	2
TCGA-50-6594	5.72589524609405	2	50	2
TCGA-50-6597	3.77019705165672	1	50	2
TCGA-50-6673	4.7187152047085	1	50	2
TCGA-50-7109	6.15497413552968	2	50	2
TCGA-50-8457	2.25014154391429	0	50	2
TCGA-50-8459	3.44335383672718	1	50	2
TCGA-53-7624	6.36670805985699	3	53	2
TCGA-53-7626	3.81829639892631	1	53	2
TCGA-53-7813	5.45157282845656	2	53	2
TCGA-53-A4EZ	6.73481452564508	3	53	2
TCGA-55-1592	4.28161374186814	1	55	1
TCGA-55-1594	6.65782177679333	3	55	1
TCGA-55-1595	5.28735875374906	2	55	1
TCGA-55-1596	5.98201076033101	2	55	1
TCGA-55-5899	6.60095234313642	3	55	1
TCGA-55-6543	2.81939293183776	0	55	1
TCGA-55-6642	4.58704659167659	1	55	1
TCGA-55-6712	4.83882098669812	2	55	1
TCGA-55-6968	6.50845856540135	3	55	1
TCGA-55-6969	5.87393123274715	2	55	1
TCGA-55-6970	5.23030955156145	2	55	1
TCGA-55-6971	4.5131998006799	1	55	1
TCGA-55-6972	4.79365818405904	1	55	1
TCGA-55-6975	6.39397483315492	3	55	1
TCGA-55-6978	5.83049790674006	2	55	1
TCGA-55-6979	5.20160507962279	2	55	1
TCGA-55-6980	2.86179840577913	0	55	1
TCGA-55-6981	4.82669102554756	2	55	1
TCGA-55-6982	5.04963094419023	2	55	1
TCGA-55-6983	3.23788998622494	0	55	1
TCGA-55-6984	4.4145666215935	1	55	1
TCGA-55-6985	4.79778664706334	1	55	1
TCGA-55-6986	3.56902661319439	1	55	1
TCGA-55-6987	4.70638208347673	1	55	1
TCGA-55-7227	3.71642201126634	1	55	1
TCGA-55-7281	3.76427760538706	1	55	1
TCGA-55-7283	4.12106440773843	1	55	1
TCGA-55-7284	3.29957296894047	0	55	1
TCGA-55-7570	6.53223018796501	3	55	1
TCGA-55-7573	2.63367804380308	0	55	1
TCGA-55-7574	4.0657198976233	1	55	1
TCGA-55-7576	4.95068444282719	2	55	1
TCGA-55-7724	4.83111507266211	2	55	1
TCGA-55-7725	3.6125824330982	1	55	1
TCGA-55-7726	6.51253011528983	3	55	1
TCGA-55-7727	5.37975405256975	2	55	1
TCGA-55-7728	3.41329874603327	1	55	1
TCGA-55-7815	5.06867599965576	2	55	1
TCGA-55-7816	3.06220403401802	0	55	1
TCGA-55-7903	5.49538365903502	2	55	1
TCGA-55-7907	4.83460290538752	2	55	1
TCGA-55-7910	6.70849303423977	3	55	1
TCGA-55-7911	5.11851297771435	2	55	1
TCGA-55-7913	6.22694006642953	2	55	1
TCGA-55-7914	4.45893495438717	1	55	1
TCGA-55-7994	5.7589875570603	2	55	1
TCGA-55-7995	5.36171783672185	2	55	1
TCGA-55-8085	5.4235073226531	2	55	1
TCGA-55-8087	2.30944082728641	0	55	1
TCGA-55-8089	5.80561886226656	2	55	1
TCGA-55-8090	4.23720277375977	1	55	1
TCGA-55-8091	3.46745169525812	1	55	1
TCGA-55-8092	5.08051152340195	2	55	1
TCGA-55-8094	6.44873784953812	3	55	1
TCGA-55-8096	3.59194295117409	1	55	1
TCGA-55-8097	3.67177068798044	1	55	1
TCGA-55-8203	4.84561353901108	2	55	1
TCGA-55-8204	4.67449580686321	1	55	1
TCGA-55-8205	6.03013070751186	2	55	1
TCGA-55-8206	4.36519739713551	1	55	1
TCGA-55-8207	2.8172247039889	0	55	1
TCGA-55-8208	4.52893344471106	1	55	1
TCGA-55-8299	4.67955312209806	1	55	1
TCGA-55-8301	4.9887129648222	2	55	1
TCGA-55-8302	5.39751270133689	2	55	1
TCGA-55-8505	5.56377365395089	2	55	1
TCGA-55-8506	5.39488790847889	2	55	1
TCGA-55-8507	5.39792304642114	2	55	1
TCGA-55-8508	4.52166373004704	1	55	1
TCGA-55-8510	4.73140676752492	1	55	1
TCGA-55-8511	4.72373727090226	1	55	1
TCGA-55-8512	2.24483222523431	0	55	1
TCGA-55-8513	2.83244427520519	0	55	1
TCGA-55-8514	2.85632869254611	0	55	1
TCGA-55-8614	4.28562079853641	1	55	1
TCGA-55-8615	4.16560693263628	1	55	1
TCGA-55-8616	3.81499261293533	1	55	1
TCGA-55-8619	3.20023537710994	0	55	1
TCGA-55-8620	6.1819248880648	2	55	1
TCGA-55-8621	3.65782590810501	1	55	1
TCGA-55-A48X	3.71287595295599	1	55	1
TCGA-55-A48Y	5.14071969585824	2	55	1
TCGA-55-A48Z	4.88193573073619	2	55	1
TCGA-55-A490	5.71827041935583	2	55	1
TCGA-55-A491	3.61090185732272	1	55	1
TCGA-55-A492	2.93523690579646	0	55	1
TCGA-55-A493	6.47654125795207	3	55	1
TCGA-55-A494	4.31616813023839	1	55	1
TCGA-55-A4DF	6.1970365780708	2	55	1
TCGA-55-A4DG	3.28898292874971	0	55	1
TCGA-55-A57B	3.11866680946138	0	55	1
TCGA-62-A46O	6.08033308118879	2	62	4
TCGA-62-A46P	4.52962723104101	1	62	4
TCGA-62-A46R	4.85033841079981	2	62	4
TCGA-62-A46S	6.19120475777394	2	62	4
TCGA-62-A46U	5.1100226445356	2	62	4
TCGA-62-A46V	4.41605857685859	1	62	4
TCGA-62-A470	5.18743064737552	2	62	4
TCGA-62-A471	6.80322899585127	3	62	4
TCGA-62-A472	4.6735749670579	1	62	4
TCGA-64-1676	5.30784413968213	2	64	3
TCGA-64-1677	5.66752676374384	2	64	3
TCGA-64-1678	6.65121526999497	3	64	3
TCGA-64-1679	4.72529540854216	1	64	3
TCGA-64-1680	3.44738768673071	1	64	3
TCGA-64-1681	4.34154843073835	1	64	3
TCGA-64-5774	6.24538903339467	2	64	3
TCGA-64-5775	5.69090583510949	2	64	3
TCGA-64-5778	4.97204966853895	2	64	3
TCGA-64-5779	5.61804885622804	2	64	3
TCGA-64-5781	5.75682824520928	2	64	3
TCGA-64-5815	4.53183293876141	1	64	3
TCGA-67-3770	2.44941090810251	0	67	5
TCGA-67-3771	5.43931404823498	2	67	5
TCGA-67-3772	3.28468593027754	0	67	5
TCGA-67-3773	2.60532187914725	0	67	5
TCGA-67-3774	3.96150121677461	1	67	5
TCGA-67-4679	2.70580600558216	0	67	5
TCGA-67-6215	4.49390404347927	1	67	5
TCGA-67-6216	2.71804611345489	0	67	5
TCGA-67-6217	2.42673465709272	0	67	5
TCGA-69-7760	5.37022317690844	2	69	3
TCGA-69-7761	5.31164051151546	2	69	3
TCGA-69-7763	4.11965946709854	1	69	3
TCGA-69-7764	6.18443844326024	2	69	3
TCGA-69-7765	4.28523263669845	1	69	3
TCGA-69-7973	6.2623806472788	2	69	3
TCGA-69-7974	5.16100535958172	2	69	3
TCGA-69-7978	5.37335782778722	2	69	3
TCGA-69-7979	4.97844624881071	2	69	3
TCGA-69-7980	4.10477217920437	1	69	3
TCGA-69-8253	4.37963305203101	1	69	3
TCGA-69-8254	3.0750992354846	0	69	3
TCGA-69-8255	9.22237501479698	4	69	3
TCGA-69-8453	3.92432180284149	1	69	3
TCGA-69-A59K	4.20987337611319	1	69	3
TCGA-71-6725	5.04848514070058	2	71	4
TCGA-71-8520	4.54385419113392	1	71	4
TCGA-73-4658	4.40163300339637	1	73	3
TCGA-73-4659	5.3355184347936	2	73	3
TCGA-73-4662	4.49152831399946	1	73	3
TCGA-73-4666	6.49515345768269	3	73	3
TCGA-73-4668	5.07985557178108	2	73	3
TCGA-73-4670	6.31566636121391	3	73	3
TCGA-73-4675	2.69975104424046	0	73	3
TCGA-73-4676	5.66848940842466	2	73	3
TCGA-73-4677	3.24799070606237	0	73	3
TCGA-73-7498	2.48428105848468	0	73	3
TCGA-73-7499	5.70215097991594	2	73	3
TCGA-73-A9RS	6.64465879193391	3	73	3
TCGA-75-5122	5.03911516757789	2	75	4
TCGA-75-5125	6.03616083085893	2	75	4
TCGA-75-5126	6.00664025676846	2	75	4
TCGA-75-5146	2.92957760796383	0	75	4
TCGA-75-5147	4.88340507416373	2	75	4
TCGA-75-6203	3.17359202745006	0	75	4
TCGA-75-6205	4.87345669999296	2	75	4
TCGA-75-6206	2.64067990838539	0	75	4
TCGA-75-6207	4.94079346488528	2	75	4
TCGA-75-6211	5.69424703614036	2	75	4
TCGA-75-6212	3.74384760573122	1	75	4
TCGA-75-6214	5.81190511531845	2	75	4
TCGA-75-7025	2.39479728237974	0	75	4
TCGA-75-7027	5.83436130576813	2	75	4
TCGA-75-7030	2.34522426091288	0	75	4
TCGA-75-7031	4.61541091790305	1	75	4
TCGA-78-7145	5.63318813783601	2	78	4
TCGA-78-7146	5.77276826650444	2	78	4
TCGA-78-7147	4.52045728050331	1	78	4
TCGA-78-7148	4.72474242755873	1	78	4
TCGA-78-7149	3.45177515724614	1	78	4
TCGA-78-7150	6.80389915237677	3	78	4
TCGA-78-7152	3.97938414765568	1	78	4
TCGA-78-7153	5.534269215112	2	78	4
TCGA-78-7154	6.39044303016859	3	78	4
TCGA-78-7155	7.14216278485268	3	78	4
TCGA-78-7156	2.62652084316934	0	78	4
TCGA-78-7158	3.69708417121403	1	78	4
TCGA-78-7159	5.14031965871315	2	78	4
TCGA-78-7160	4.23954922817052	1	78	4
TCGA-78-7161	4.48807592239252	1	78	4
TCGA-78-7163	3.43654831466392	1	78	4
TCGA-78-7166	5.37284762909016	2	78	4
TCGA-78-7167	2.57771494021475	0	78	4
TCGA-78-7220	7.10254152679618	3	78	4
TCGA-78-7535	5.22664724314768	2	78	4
TCGA-78-7536	6.71552001255015	3	78	4
TCGA-78-7537	4.0728203697701	1	78	4
TCGA-78-7539	3.51617342500021	1	78	4
TCGA-78-7540	3.93601606776866	1	78	4
TCGA-78-7542	6.44329774439062	3	78	4
TCGA-78-7633	3.49605311684388	1	78	4
TCGA-78-8640	5.47036024402874	2	78	4
TCGA-78-8648	4.36647856896482	1	78	4
TCGA-78-8655	3.63215780486538	1	78	4
TCGA-78-8660	6.20674616436269	2	78	4
TCGA-78-8662	5.23101776595722	2	78	4
TCGA-80-5607	4.50289174034663	1	80	5
TCGA-80-5608	5.45277827572764	2	80	5
TCGA-80-5611	5.94265926647814	2	80	5
TCGA-83-5908	6.58871001580074	3	83	1
TCGA-86-6562	4.90118312476866	2	86	5
TCGA-86-6851	4.64865701039788	1	86	5
TCGA-86-7701	5.39473120464782	2	86	5
TCGA-86-7711	4.97044424725539	2	86	5
TCGA-86-7713	6.06214386926419	2	86	5
TCGA-86-7714	3.62330660360256	1	86	5
TCGA-86-7953	4.91974249155404	2	86	5
TCGA-86-7954	4.84178034440484	2	86	5
TCGA-86-7955	6.21818723553386	2	86	5
TCGA-86-8054	6.5970410667837	3	86	5
TCGA-86-8055	4.47870275701602	1	86	5
TCGA-86-8056	4.17162119539441	1	86	5
TCGA-86-8073	4.39627901187142	1	86	5
TCGA-86-8074	5.1356999391661	2	86	5
TCGA-86-8075	4.51587805399906	1	86	5
TCGA-86-8076	3.17304746471075	0	86	5
TCGA-86-8278	3.34811130157911	1	86	5
TCGA-86-8279	4.6167293068613	1	86	5
TCGA-86-8280	3.98786224749266	1	86	5
TCGA-86-8281	3.54165889782323	1	86	5
TCGA-86-8358	6.4429215940275	3	86	5
TCGA-86-8359	5.4689396328697	2	86	5
TCGA-86-8585	5.80896077927822	2	86	5
TCGA-86-8668	2.94680041411392	0	86	5
TCGA-86-8669	6.32633932990157	3	86	5
TCGA-86-8671	3.8694244225263	1	86	5
TCGA-86-8672	5.35861925473365	2	86	5
TCGA-86-8673	4.76942771042437	1	86	5
TCGA-86-8674	4.35847958914741	1	86	5
TCGA-86-A456	3.71415596770963	1	86	5
TCGA-86-A4D0	6.44217411667813	3	86	5
TCGA-86-A4JF	5.5829052763182	2	86	5
TCGA-86-A4P7	4.57948376283258	1	86	5
TCGA-86-A4P8	1.97681210120065	0	86	5
TCGA-91-A4BC	5.45993028158563	2	91	5
TCGA-91-A4BD	3.12435554033276	0	91	5
TCGA-93-7347	3.03399684935737	0	93	2
TCGA-93-7348	3.114741062167	0	93	2
TCGA-93-8067	6.32100258838672	3	93	2
TCGA-93-A4JN	5.11633446236508	2	93	2
TCGA-93-A4JO	4.0506500258158	1	93	2
TCGA-93-A4JP	4.41206391592944	1	93	2
TCGA-93-A4JQ	4.53909155039505	1	93	2
TCGA-95-7039	4.89285494897779	2	95	5
TCGA-95-7043	5.08817230745856	2	95	5
TCGA-95-7562	5.87671965491462	2	95	5
TCGA-95-7567	5.96590963239835	2	95	5
TCGA-95-7944	5.94208088678326	2	95	5
TCGA-95-7947	5.65071877409671	2	95	5
TCGA-95-7948	3.02304458035868	0	95	5
TCGA-95-8039	3.85469505299887	1	95	5
TCGA-95-8494	6.11805986543306	2	95	5
TCGA-95-A4VK	4.23282825797192	1	95	5
TCGA-95-A4VN	5.36387306831009	2	95	5
TCGA-95-A4VP	5.12214754766272	2	95	5
TCGA-97-7546	4.35503925579173	1	97	3
TCGA-97-7547	1.85012239000393	0	97	3
TCGA-97-7552	3.21053952749174	0	97	3
TCGA-97-7553	4.62258183464619	1	97	3
TCGA-97-7554	4.39517449520521	1	97	3
TCGA-97-7937	5.02211020281828	2	97	3
TCGA-97-7938	3.54807021274418	1	97	3
TCGA-97-7941	2.79432495478689	0	97	3
TCGA-97-8171	4.99079563288619	2	97	3
TCGA-97-8172	2.90390893831838	0	97	3
TCGA-97-8175	4.77844687430299	1	97	3
TCGA-97-8177	3.82277558696344	1	97	3
TCGA-97-8179	4.73145837230651	1	97	3
TCGA-97-8552	3.36664697900249	1	97	3
TCGA-97-A4LX	4.29266164354518	1	97	3
TCGA-97-A4M0	2.92326422169225	0	97	3
TCGA-97-A4M1	3.62317184973095	1	97	3
TCGA-97-A4M2	2.66090106469068	0	97	3
TCGA-97-A4M3	4.02723499290153	1	97	3
TCGA-97-A4M5	3.65718302371349	1	97	3
TCGA-97-A4M6	3.52559446502971	1	97	3
TCGA-97-A4M7	3.32731789493328	1	97	3
TCGA-99-7458	2.97315092749498	0	99	4
TCGA-99-8025	3.90425518935551	1	99	4
TCGA-99-8028	4.10458891023263	1	99	4
TCGA-99-8032	5.39015020841355	2	99	4
TCGA-99-8033	6.00211090673904	2	99	4
TCGA-99-AA5R	2.97568525294366	0	99	4
TCGA-J2-8192	2.81902511637602	0	J2	4
TCGA-J2-8194	2.33175157694274	0	J2	4
TCGA-J2-A4AD	4.55371574296201	1	J2	4
TCGA-J2-A4AE	3.53475658921363	1	J2	4
TCGA-J2-A4AG	3.14707515348847	0	J2	4
TCGA-L4-A4E5	6.48123636086661	3	L4	2
TCGA-L4-A4E6	3.2804026778424	0	L4	2
TCGA-L9-A443	5.10850897411705	2	L9	4
TCGA-L9-A444	4.30288542997631	1	L9	4
TCGA-L9-A50W	3.03059479709025	0	L9	4
TCGA-L9-A5IP	5.35674604996792	2	L9	4
TCGA-L9-A743	4.78687469705885	1	L9	4
TCGA-L9-A7SV	4.97488272441935	2	L9	4
TCGA-L9-A8F4	4.51698234183419	1	L9	4
TCGA-MN-A4N1	4.97849423729714	2	MN	4
TCGA-MN-A4N4	4.23144731846165	1	MN	4
TCGA-MN-A4N5	5.44308809088962	2	MN	4
TCGA-MP-A4SV	5.32210048155841	2	MP	2
TCGA-MP-A4SW	3.50448683656268	1	MP	2
TCGA-MP-A4SY	4.56903830518681	1	MP	2
TCGA-MP-A4T4	5.01680173266015	2	MP	2
TCGA-MP-A4T6	3.15880030754723	0	MP	2
TCGA-MP-A4T7	5.73134203540421	2	MP	2
TCGA-MP-A4T8	5.18406493527717	2	MP	2
TCGA-MP-A4T9	4.23286600840932	1	MP	2
TCGA-MP-A4TA	6.08103463637913	2	MP	2
TCGA-MP-A4TC	5.10142900711502	2	MP	2
TCGA-MP-A4TD	4.79769102223716	1	MP	2
TCGA-MP-A4TE	5.79532603527887	2	MP	2
TCGA-MP-A4TF	5.16759238727561	2	MP	2
TCGA-MP-A4TH	2.53596954452092	0	MP	2
TCGA-MP-A4TI	5.16611489407817	2	MP	2
TCGA-MP-A4TJ	4.81871378930818	2	MP	2
TCGA-MP-A4TK	5.03855028305133	2	MP	2
TCGA-MP-A5C7	4.99570416476755	2	MP	2
TCGA-NJ-A4YF	7.56136039138196	3	NJ	5
TCGA-NJ-A4YG	3.3519352010726	1	NJ	5
TCGA-NJ-A4YI	3.20748836513844	0	NJ	5
TCGA-NJ-A4YP	4.25623843203622	1	NJ	5
TCGA-NJ-A4YQ	5.00178273435269	2	NJ	5
TCGA-NJ-A55A	2.7701843243659	0	NJ	5
TCGA-NJ-A55O	5.2555320536712	2	NJ	5
TCGA-NJ-A55R	6.20464371058121	2	NJ	5
TCGA-NJ-A7XG	2.03332227941149	0	NJ	5
TCGA-O1-A52J	4.33527381960601	1	O1	4
TCGA-S2-AA1A	2.65314684979867	0	S2	2
