# Supplementary material for: Surrogate Biomarker Prediction from Whole-Slide Images for Evaluating Overall Survival in Lung Adenocarcinoma
Source: Diagnostics (Basel). 2024 Feb 20;14(5):462. doi: 10.3390/diagnostics14050462 (PMC10930763; doi:10.3390/diagnostics14050462)
Supplement: Supplementary file 1 [file diagnostics-14-00462-s001.zip › Supplementary_File_S5_TCGA_LUAD_crossfolds/crossfolds_BEX4.csv]

PATIENT	BEX4	BEX4_quantile	site_code	CV5
TCGA-05-4244	4.66193671182875	2	05	2
TCGA-05-4249	5.07480178710565	2	05	2
TCGA-05-4250	4.22639519073197	2	05	2
TCGA-05-4382	4.50047637800204	2	05	2
TCGA-05-4395	2.76343570800644	1	05	2
TCGA-05-4396	2.67216062716853	1	05	2
TCGA-05-4397	6.32861747832193	3	05	2
TCGA-05-4398	3.96505926897236	2	05	2
TCGA-05-4402	4.90376144023108	2	05	2
TCGA-05-4403	4.86614063753502	2	05	2
TCGA-05-4405	4.15397791227373	2	05	2
TCGA-05-4415	2.29299331187672	0	05	2
TCGA-05-4417	4.87798511796901	2	05	2
TCGA-05-4418	3.80199347334109	1	05	2
TCGA-05-4420	5.99045291903865	3	05	2
TCGA-05-4422	6.66551299091305	4	05	2
TCGA-05-4424	6.21869559182123	3	05	2
TCGA-05-4426	7.22095932104961	4	05	2
TCGA-05-4427	6.19023645460512	3	05	2
TCGA-05-4430	4.75266189548844	2	05	2
TCGA-05-4432	5.583825095756	3	05	2
TCGA-05-4433	4.8256020728791	2	05	2
TCGA-05-4434	4.63012981748681	2	05	2
TCGA-35-3615	3.79743814507463	1	35	3
TCGA-35-4122	6.04248853318691	3	35	3
TCGA-35-4123	4.19870615455488	2	35	3
TCGA-35-5375	5.24061782443988	3	35	3
TCGA-38-4625	6.40492340638402	3	38	2
TCGA-38-4626	6.01775646665675	3	38	2
TCGA-38-4627	6.4484020943126	3	38	2
TCGA-38-4628	6.040357735438	3	38	2
TCGA-38-4629	4.1475944785756	2	38	2
TCGA-38-4630	6.27250464732843	3	38	2
TCGA-38-4631	6.47195748922217	3	38	2
TCGA-38-4632	3.98144159249537	2	38	2
TCGA-38-6178	5.08163380766389	2	38	2
TCGA-38-7271	5.63774868184386	3	38	2
TCGA-38-A44F	5.57036749321141	3	38	2
TCGA-44-2655	6.14546660886807	3	44	3
TCGA-44-2656	4.16959681012152	2	44	3
TCGA-44-2657	5.74788756202079	3	44	3
TCGA-44-2659	6.0000424417563	3	44	3
TCGA-44-2661	5.95057627418803	3	44	3
TCGA-44-2662	4.44096513803316	2	44	3
TCGA-44-2665	5.17668316706655	2	44	3
TCGA-44-2666	4.83497457865273	2	44	3
TCGA-44-2668	3.85089147836384	1	44	3
TCGA-44-3396	4.01706671116517	2	44	3
TCGA-44-3398	5.05163979672958	2	44	3
TCGA-44-3917	3.09648875809567	1	44	3
TCGA-44-3918	5.20035328585773	3	44	3
TCGA-44-3919	5.09785716884777	2	44	3
TCGA-44-4112	4.34204171996296	2	44	3
TCGA-44-5643	6.16260698929482	3	44	3
TCGA-44-5644	3.56734753252289	1	44	3
TCGA-44-5645	6.64320740664246	4	44	3
TCGA-44-6145	4.67441371521918	2	44	3
TCGA-44-6146	3.57369190139106	1	44	3
TCGA-44-6147	4.83694548438071	2	44	3
TCGA-44-6148	6.01648285792732	3	44	3
TCGA-44-6774	5.07927519826234	2	44	3
TCGA-44-6775	5.21070144518843	3	44	3
TCGA-44-6776	4.95845245544521	2	44	3
TCGA-44-6777	5.69251621832833	3	44	3
TCGA-44-6778	5.02379642263	2	44	3
TCGA-44-6779	3.78250407151687	1	44	3
TCGA-44-7659	5.21912520434472	3	44	3
TCGA-44-7660	6.32347259953054	3	44	3
TCGA-44-7662	3.7624412551812	1	44	3
TCGA-44-7667	2.29835305972405	0	44	3
TCGA-44-7669	3.77254700667017	1	44	3
TCGA-44-7670	5.74206267101321	3	44	3
TCGA-44-7671	4.78708095603971	2	44	3
TCGA-44-7672	5.03364271327648	2	44	3
TCGA-44-8119	3.96146225101797	2	44	3
TCGA-44-A479	5.5181737035042	3	44	3
TCGA-44-A47A	4.34810226885786	2	44	3
TCGA-44-A47B	6.03728776870584	3	44	3
TCGA-44-A47G	4.8637558612641	2	44	3
TCGA-44-A4SS	4.9188076532615	2	44	3
TCGA-44-A4SU	6.49630536276519	4	44	3
TCGA-49-4487	6.30834588855415	3	49	2
TCGA-49-4488	4.78169891251913	2	49	2
TCGA-49-4490	5.96521790571536	3	49	2
TCGA-49-4494	3.75188675828687	1	49	2
TCGA-49-4501	5.67888961903748	3	49	2
TCGA-49-4505	5.37321141628467	3	49	2
TCGA-49-4506	3.3673882921439	1	49	2
TCGA-49-4507	4.7692881661166	2	49	2
TCGA-49-4510	5.91729281966923	3	49	2
TCGA-49-4512	5.71244040435069	3	49	2
TCGA-49-4514	5.06147741255016	2	49	2
TCGA-49-6742	4.70479329386542	2	49	2
TCGA-49-6743	5.80176806401802	3	49	2
TCGA-49-6744	6.15984087051584	3	49	2
TCGA-49-6745	4.54757415538449	2	49	2
TCGA-49-6761	4.95728578485893	2	49	2
TCGA-49-6767	2.95703611014775	1	49	2
TCGA-49-AAQV	5.90244095696513	3	49	2
TCGA-49-AAR0	5.69365224452667	3	49	2
TCGA-49-AAR2	3.407764602836	1	49	2
TCGA-49-AAR3	4.45794349893556	2	49	2
TCGA-49-AAR4	4.80658122045565	2	49	2
TCGA-49-AAR9	3.81831132801907	1	49	2
TCGA-49-AARE	4.94204199378101	2	49	2
TCGA-49-AARN	4.78672139829284	2	49	2
TCGA-49-AARO	4.15936008617222	2	49	2
TCGA-49-AARQ	5.57231919608987	3	49	2
TCGA-49-AARR	5.18503492532098	2	49	2
TCGA-4B-A93V	4.60781048070478	2	4B	3
TCGA-50-5044	4.90486890124111	2	50	5
TCGA-50-5045	5.43826906440408	3	50	5
TCGA-50-5055	5.88425645387985	3	50	5
TCGA-50-5066	5.26740702511376	3	50	5
TCGA-50-5068	5.21345933893749	3	50	5
TCGA-50-5931	6.94992272555941	4	50	5
TCGA-50-5939	3.96343563343816	2	50	5
TCGA-50-5942	6.59511661067503	4	50	5
TCGA-50-5946	4.87547530777863	2	50	5
TCGA-50-6590	3.61082599991914	1	50	5
TCGA-50-6591	4.93335795680648	2	50	5
TCGA-50-6593	5.82851191033562	3	50	5
TCGA-50-6594	5.27939898845848	3	50	5
TCGA-50-6597	6.88528068155795	4	50	5
TCGA-50-6673	4.5617458583701	2	50	5
TCGA-50-7109	3.35725327291846	1	50	5
TCGA-50-8457	5.77502145964354	3	50	5
TCGA-50-8459	5.83921049653339	3	50	5
TCGA-53-7624	6.3010113101259	3	53	3
TCGA-53-7626	5.01697199570142	2	53	3
TCGA-53-7813	5.94856879359093	3	53	3
TCGA-53-A4EZ	4.24458197370492	2	53	3
TCGA-55-1592	6.4011830389945	3	55	4
TCGA-55-1594	6.4786742575619	3	55	4
TCGA-55-1595	4.4496226794167	2	55	4
TCGA-55-1596	4.75059054484726	2	55	4
TCGA-55-5899	3.22399892417057	1	55	4
TCGA-55-6543	6.2971895823413	3	55	4
TCGA-55-6642	4.36948732407608	2	55	4
TCGA-55-6712	3.94087862696533	2	55	4
TCGA-55-6968	3.6669135601552	1	55	4
TCGA-55-6969	5.38309508832329	3	55	4
TCGA-55-6970	4.76347114605253	2	55	4
TCGA-55-6971	6.15294168788962	3	55	4
TCGA-55-6972	6.68963083643092	4	55	4
TCGA-55-6975	4.16785472497903	2	55	4
TCGA-55-6978	4.91569922423287	2	55	4
TCGA-55-6979	5.60239939716541	3	55	4
TCGA-55-6980	6.13001391600449	3	55	4
TCGA-55-6981	3.46133022502905	1	55	4
TCGA-55-6982	4.40856855407502	2	55	4
TCGA-55-6983	5.59687671745366	3	55	4
TCGA-55-6984	3.57766742392188	1	55	4
TCGA-55-6985	5.45571310347069	3	55	4
TCGA-55-6986	6.63602535188502	4	55	4
TCGA-55-6987	4.93751657957352	2	55	4
TCGA-55-7227	4.50693534819256	2	55	4
TCGA-55-7281	4.94759045638073	2	55	4
TCGA-55-7283	3.91949970574719	2	55	4
TCGA-55-7284	5.0709485938925	2	55	4
TCGA-55-7570	2.89516012244148	1	55	4
TCGA-55-7573	6.12501227839694	3	55	4
TCGA-55-7574	4.89333483673125	2	55	4
TCGA-55-7576	4.43890628871	2	55	4
TCGA-55-7724	5.82716788814545	3	55	4
TCGA-55-7725	6.24112275236096	3	55	4
TCGA-55-7726	3.61744027940954	1	55	4
TCGA-55-7727	5.02695817245032	2	55	4
TCGA-55-7728	5.62604989259296	3	55	4
TCGA-55-7815	5.95424436946191	3	55	4
TCGA-55-7816	5.69389311556791	3	55	4
TCGA-55-7903	3.16752870182677	1	55	4
TCGA-55-7907	3.45509854509762	1	55	4
TCGA-55-7910	4.1231357613063	2	55	4
TCGA-55-7911	4.28581264625494	2	55	4
TCGA-55-7913	6.38924756495879	3	55	4
TCGA-55-7914	3.63750215403288	1	55	4
TCGA-55-7994	3.29232880507568	1	55	4
TCGA-55-7995	6.51227471276605	4	55	4
TCGA-55-8085	6.0095874696852	3	55	4
TCGA-55-8087	5.92666907226849	3	55	4
TCGA-55-8089	4.74007567612001	2	55	4
TCGA-55-8090	4.20359692300852	2	55	4
TCGA-55-8091	7.27093568652312	4	55	4
TCGA-55-8092	5.38760621473191	3	55	4
TCGA-55-8094	3.5623288318928	1	55	4
TCGA-55-8096	5.04181340893529	2	55	4
TCGA-55-8097	6.28367061673525	3	55	4
TCGA-55-8203	5.1680297729797	2	55	4
TCGA-55-8204	5.15764349447432	2	55	4
TCGA-55-8205	4.49629002296419	2	55	4
TCGA-55-8206	5.90660688648124	3	55	4
TCGA-55-8207	5.80810579377043	3	55	4
TCGA-55-8208	5.40956374000961	3	55	4
TCGA-55-8299	5.33373799495288	3	55	4
TCGA-55-8301	4.55132037194537	2	55	4
TCGA-55-8302	4.14919017788594	2	55	4
TCGA-55-8505	3.64681719438079	1	55	4
TCGA-55-8506	3.47804584637468	1	55	4
TCGA-55-8507	5.11811085235825	2	55	4
TCGA-55-8508	5.02237078875317	2	55	4
TCGA-55-8510	5.35315146390247	3	55	4
TCGA-55-8511	4.01315080198947	2	55	4
TCGA-55-8512	5.77440866789988	3	55	4
TCGA-55-8513	5.39962889978074	3	55	4
TCGA-55-8514	3.9899118469247	2	55	4
TCGA-55-8614	6.3659002248202	3	55	4
TCGA-55-8615	4.57218069486384	2	55	4
TCGA-55-8616	3.73053596733988	1	55	4
TCGA-55-8619	5.29713492052572	3	55	4
TCGA-55-8620	6.0207530232392	3	55	4
TCGA-55-8621	5.50715973855587	3	55	4
TCGA-55-A48X	5.20050351161772	3	55	4
TCGA-55-A48Y	3.89404064550016	2	55	4
TCGA-55-A48Z	6.70920815760816	4	55	4
TCGA-55-A490	5.23482191959999	3	55	4
TCGA-55-A491	5.93769160817012	3	55	4
TCGA-55-A492	6.13664293104204	3	55	4
TCGA-55-A493	4.34747734572936	2	55	4
TCGA-55-A494	3.5805988052747	1	55	4
TCGA-55-A4DF	4.07899570819326	2	55	4
TCGA-55-A4DG	4.64219671256402	2	55	4
TCGA-55-A57B	4.20347851423689	2	55	4
TCGA-62-A46O	4.16239873319059	2	62	5
TCGA-62-A46P	5.00519505601053	2	62	5
TCGA-62-A46R	3.94313523907894	2	62	5
TCGA-62-A46S	6.31977763280556	3	62	5
TCGA-62-A46U	5.13252126877484	2	62	5
TCGA-62-A46V	5.02647593441236	2	62	5
TCGA-62-A470	4.12917972734167	2	62	5
TCGA-62-A471	2.29801496058878	0	62	5
TCGA-62-A472	5.71771280321158	3	62	5
TCGA-64-1676	4.71890544432399	2	64	1
TCGA-64-1677	3.92143513714314	2	64	1
TCGA-64-1678	5.5161571406888	3	64	1
TCGA-64-1679	5.34572776837592	3	64	1
TCGA-64-1680	5.76263662598045	3	64	1
TCGA-64-1681	7.20312225407662	4	64	1
TCGA-64-5774	5.2942579739624	3	64	1
TCGA-64-5775	4.67602991444307	2	64	1
TCGA-64-5778	6.50461145587579	4	64	1
TCGA-64-5779	5.47568608789142	3	64	1
TCGA-64-5781	3.80316695987615	1	64	1
TCGA-64-5815	4.69765187307494	2	64	1
TCGA-67-3770	6.26193781553114	3	67	1
TCGA-67-3771	4.98894163841018	2	67	1
TCGA-67-3772	5.19923248756902	3	67	1
TCGA-67-3773	4.65594795221722	2	67	1
TCGA-67-3774	6.25402943906377	3	67	1
TCGA-67-4679	6.63087512973343	4	67	1
TCGA-67-6215	4.04388903817905	2	67	1
TCGA-67-6216	5.03820836351851	2	67	1
TCGA-67-6217	5.42361126327502	3	67	1
TCGA-69-7760	6.30594753590736	3	69	3
TCGA-69-7761	3.56497921103145	1	69	3
TCGA-69-7763	4.69204104034296	2	69	3
TCGA-69-7764	6.23189979696651	3	69	3
TCGA-69-7765	4.90753128869258	2	69	3
TCGA-69-7973	5.80010112447976	3	69	3
TCGA-69-7974	4.32464315351017	2	69	3
TCGA-69-7978	4.53384213556392	2	69	3
TCGA-69-7979	6.5066996469684	4	69	3
TCGA-69-7980	6.61399286700571	4	69	3
TCGA-69-8253	5.14265629257303	2	69	3
TCGA-69-8254	4.61408722431885	2	69	3
TCGA-69-8255	2.8773834800153	1	69	3
TCGA-69-8453	5.72591063534886	3	69	3
TCGA-69-A59K	3.48619493635104	1	69	3
TCGA-71-6725	2.75838249166861	1	71	5
TCGA-71-8520	4.62567841408761	2	71	5
TCGA-73-4658	4.9648447579146	2	73	1
TCGA-73-4659	4.70331319570202	2	73	1
TCGA-73-4662	5.38476424488557	3	73	1
TCGA-73-4666	3.52620271905835	1	73	1
TCGA-73-4668	5.61847391542211	3	73	1
TCGA-73-4670	3.31846883203689	1	73	1
TCGA-73-4675	3.68553718502076	1	73	1
TCGA-73-4676	3.86969342137566	1	73	1
TCGA-73-4677	5.1024625757286	2	73	1
TCGA-73-7498	5.77753381491256	3	73	1
TCGA-73-7499	6.47883172276731	3	73	1
TCGA-73-A9RS	4.19212311523157	2	73	1
TCGA-75-5122	5.54993960658508	3	75	2
TCGA-75-5125	4.36907156342421	2	75	2
TCGA-75-5126	5.42682299017795	3	75	2
TCGA-75-5146	6.09168575294642	3	75	2
TCGA-75-5147	6.67783226540632	4	75	2
TCGA-75-6203	6.35368584661066	3	75	2
TCGA-75-6205	4.98502492903877	2	75	2
TCGA-75-6206	4.95824611018166	2	75	2
TCGA-75-6207	2.83789650716628	1	75	2
TCGA-75-6211	2.97253714116294	1	75	2
TCGA-75-6212	6.40035553268345	3	75	2
TCGA-75-6214	6.050577170064	3	75	2
TCGA-75-7025	7.30395727529925	4	75	2
TCGA-75-7027	5.52056339844626	3	75	2
TCGA-75-7030	5.54080662193483	3	75	2
TCGA-75-7031	4.92709228653691	2	75	2
TCGA-78-7145	6.84848482836337	4	78	5
TCGA-78-7146	5.82744035361669	3	78	5
TCGA-78-7147	4.64707778725612	2	78	5
TCGA-78-7148	5.89176948017082	3	78	5
TCGA-78-7149	5.06426208660282	2	78	5
TCGA-78-7150	4.01345906425097	2	78	5
TCGA-78-7152	5.44844752861703	3	78	5
TCGA-78-7153	6.29861630630333	3	78	5
TCGA-78-7154	4.69159064333051	2	78	5
TCGA-78-7155	5.97198344301148	3	78	5
TCGA-78-7156	6.12542074499209	3	78	5
TCGA-78-7158	4.08609846721774	2	78	5
TCGA-78-7159	5.75924495971523	3	78	5
TCGA-78-7160	5.35798717069023	3	78	5
TCGA-78-7161	3.88665155094203	2	78	5
TCGA-78-7163	7.07448297299017	4	78	5
TCGA-78-7166	3.21906806439653	1	78	5
TCGA-78-7167	4.42264128752607	2	78	5
TCGA-78-7220	3.01925575651096	1	78	5
TCGA-78-7535	4.4538404257347	2	78	5
TCGA-78-7536	5.53863658262523	3	78	5
TCGA-78-7537	5.70457330636388	3	78	5
TCGA-78-7539	6.15024533162343	3	78	5
TCGA-78-7540	4.55857899348861	2	78	5
TCGA-78-7542	3.07656241760721	1	78	5
TCGA-78-7633	6.00365385944926	3	78	5
TCGA-78-8640	4.72187351022415	2	78	5
TCGA-78-8648	5.8150609790868	3	78	5
TCGA-78-8655	5.3304580355298	3	78	5
TCGA-78-8660	4.06400304571301	2	78	5
TCGA-78-8662	4.21944409356248	2	78	5
TCGA-80-5607	6.25847962628491	3	80	4
TCGA-80-5608	5.56049809770213	3	80	4
TCGA-80-5611	5.74292068131965	3	80	4
TCGA-83-5908	4.71877674008149	2	83	3
TCGA-86-6562	3.66957806011592	1	86	1
TCGA-86-6851	5.30650766120597	3	86	1
TCGA-86-7701	3.42240169307587	1	86	1
TCGA-86-7711	4.15345087729206	2	86	1
TCGA-86-7713	2.45525029153479	0	86	1
TCGA-86-7714	4.84025077435188	2	86	1
TCGA-86-7953	5.64222269630949	3	86	1
TCGA-86-7954	5.57501694737442	3	86	1
TCGA-86-7955	3.50802300750095	1	86	1
TCGA-86-8054	5.85305637917048	3	86	1
TCGA-86-8055	5.54616914530686	3	86	1
TCGA-86-8056	5.24784903809723	3	86	1
TCGA-86-8073	5.43358395351018	3	86	1
TCGA-86-8074	5.90428106933547	3	86	1
TCGA-86-8075	5.93987167208157	3	86	1
TCGA-86-8076	5.31220470682685	3	86	1
TCGA-86-8278	5.49967123881091	3	86	1
TCGA-86-8279	6.23831806645002	3	86	1
TCGA-86-8280	5.31354299091614	3	86	1
TCGA-86-8281	6.08156074278004	3	86	1
TCGA-86-8358	6.25798642474604	3	86	1
TCGA-86-8359	5.34564514100407	3	86	1
TCGA-86-8585	5.31478079728634	3	86	1
TCGA-86-8668	6.39052345017769	3	86	1
TCGA-86-8669	5.9930359160164	3	86	1
TCGA-86-8671	5.53737284276298	3	86	1
TCGA-86-8672	3.73145425552754	1	86	1
TCGA-86-8673	7.47414495328825	4	86	1
TCGA-86-8674	4.43937257004642	2	86	1
TCGA-86-A456	4.84979794921304	2	86	1
TCGA-86-A4D0	4.32515993706643	2	86	1
TCGA-86-A4JF	5.12692772442469	2	86	1
TCGA-86-A4P7	4.69285107554224	2	86	1
TCGA-86-A4P8	6.00412913020084	3	86	1
TCGA-91-A4BC	5.25113188802471	3	91	2
TCGA-91-A4BD	6.53924521492364	4	91	2
TCGA-93-7347	5.68442569305558	3	93	5
TCGA-93-7348	5.83047991669098	3	93	5
TCGA-93-8067	4.86597708131078	2	93	5
TCGA-93-A4JN	5.53474581152973	3	93	5
TCGA-93-A4JO	4.65201413347644	2	93	5
TCGA-93-A4JP	5.73803657483641	3	93	5
TCGA-93-A4JQ	4.42600092581199	2	93	5
TCGA-95-7039	4.13572774151599	2	95	5
TCGA-95-7043	2.32378483355436	0	95	5
TCGA-95-7562	5.06528316464936	2	95	5
TCGA-95-7567	3.4893577439068	1	95	5
TCGA-95-7944	4.81730913190328	2	95	5
TCGA-95-7947	3.31815433746806	1	95	5
TCGA-95-7948	3.03905245655907	1	95	5
TCGA-95-8039	6.13773108081111	3	95	5
TCGA-95-8494	3.24280087887365	1	95	5
TCGA-95-A4VK	5.55452345350598	3	95	5
TCGA-95-A4VN	4.43061369043852	2	95	5
TCGA-95-A4VP	5.86052202381676	3	95	5
TCGA-97-7546	6.28714474173521	3	97	3
TCGA-97-7547	5.80148970077676	3	97	3
TCGA-97-7552	5.18387761198391	2	97	3
TCGA-97-7553	5.45690785379816	3	97	3
TCGA-97-7554	4.03898803261136	2	97	3
TCGA-97-7937	2.55057979128765	0	97	3
TCGA-97-7938	5.72534966532565	3	97	3
TCGA-97-7941	6.05505938210616	3	97	3
TCGA-97-8171	5.38575379025906	3	97	3
TCGA-97-8172	5.59525836672695	3	97	3
TCGA-97-8175	4.12876767730436	2	97	3
TCGA-97-8177	5.74199021715599	3	97	3
TCGA-97-8179	5.52319901414464	3	97	3
TCGA-97-8552	5.87899205094013	3	97	3
TCGA-97-A4LX	5.44060541982515	3	97	3
TCGA-97-A4M0	5.52331924754915	3	97	3
TCGA-97-A4M1	6.290235430667	3	97	3
TCGA-97-A4M2	5.68477368249436	3	97	3
TCGA-97-A4M3	5.01571487546722	2	97	3
TCGA-97-A4M5	4.94662386503864	2	97	3
TCGA-97-A4M6	5.55972479106033	3	97	3
TCGA-97-A4M7	5.96590556379183	3	97	3
TCGA-99-7458	4.70096146941454	2	99	5
TCGA-99-8025	3.98188095534034	2	99	5
TCGA-99-8028	5.66303053470109	3	99	5
TCGA-99-8032	5.648502187793	3	99	5
TCGA-99-8033	3.58656489186863	1	99	5
TCGA-99-AA5R	5.61011642992912	3	99	5
TCGA-J2-8192	6.09587958064401	3	J2	5
TCGA-J2-8194	6.29776214896171	3	J2	5
TCGA-J2-A4AD	4.67943110110786	2	J2	5
TCGA-J2-A4AE	5.49485378497628	3	J2	5
TCGA-J2-A4AG	5.45477186253518	3	J2	5
TCGA-L4-A4E5	4.11063326913178	2	L4	2
TCGA-L4-A4E6	5.97465270463055	3	L4	2
TCGA-L9-A443	4.89787045962977	2	L9	1
TCGA-L9-A444	5.16890975891977	2	L9	1
TCGA-L9-A50W	5.5970585340906	3	L9	1
TCGA-L9-A5IP	3.5491238384161	1	L9	1
TCGA-L9-A743	4.88191936967151	2	L9	1
TCGA-L9-A7SV	4.53151194582645	2	L9	1
TCGA-L9-A8F4	5.41504624567576	3	L9	1
TCGA-MN-A4N1	4.05144317897585	2	MN	5
TCGA-MN-A4N4	5.54331033046115	3	MN	5
TCGA-MN-A4N5	4.68572501750024	2	MN	5
TCGA-MP-A4SV	4.06583821547757	2	MP	1
TCGA-MP-A4SW	4.61680551805435	2	MP	1
TCGA-MP-A4SY	4.87943062737804	2	MP	1
TCGA-MP-A4T4	4.46880407905404	2	MP	1
TCGA-MP-A4T6	4.15787639138316	2	MP	1
TCGA-MP-A4T7	4.91556584292884	2	MP	1
TCGA-MP-A4T8	2.81010142979398	1	MP	1
TCGA-MP-A4T9	5.71204450548171	3	MP	1
TCGA-MP-A4TA	5.28696162335444	3	MP	1
TCGA-MP-A4TC	4.1793972382043	2	MP	1
TCGA-MP-A4TD	5.10671960181272	2	MP	1
TCGA-MP-A4TE	1.27936167160109	0	MP	1
TCGA-MP-A4TF	4.76627964830651	2	MP	1
TCGA-MP-A4TH	5.85311745521306	3	MP	1
TCGA-MP-A4TI	4.71383487656084	2	MP	1
TCGA-MP-A4TJ	4.84082449091393	2	MP	1
TCGA-MP-A4TK	4.29888427622793	2	MP	1
TCGA-MP-A5C7	5.01734229128531	2	MP	1
TCGA-NJ-A4YF	6.10337256105996	3	NJ	2
TCGA-NJ-A4YG	5.0599729321513	2	NJ	2
TCGA-NJ-A4YI	4.79016450240026	2	NJ	2
TCGA-NJ-A4YP	3.44580668689757	1	NJ	2
TCGA-NJ-A4YQ	4.77896366949963	2	NJ	2
TCGA-NJ-A55A	5.37650671699201	3	NJ	2
TCGA-NJ-A55O	5.55550907860003	3	NJ	2
TCGA-NJ-A55R	5.68665419069534	3	NJ	2
TCGA-NJ-A7XG	5.96341023489183	3	NJ	2
TCGA-O1-A52J	7.79049902068246	4	O1	3
TCGA-S2-AA1A	6.21570031569816	3	S2	4
