# Supplementary material for: Surrogate Biomarker Prediction from Whole-Slide Images for Evaluating Overall Survival in Lung Adenocarcinoma
Source: Diagnostics (Basel). 2024 Feb 20;14(5):462. doi: 10.3390/diagnostics14050462 (PMC10930763; doi:10.3390/diagnostics14050462)
Supplement: Supplementary file 1 [file diagnostics-14-00462-s001.zip › Supplementary_File_S5_TCGA_LUAD_crossfolds/crossfolds_BEX5.csv]

PATIENT	BEX5	BEX5_quantile	site_code	CV5
TCGA-05-4244	3.95625921027913	4	05	4
TCGA-05-4249	0.846545660485448	2	05	4
TCGA-05-4250	0.939069805567312	2	05	4
TCGA-05-4382	-2.40207962734259	0	05	4
TCGA-05-4395	-0.196632819719829	2	05	4
TCGA-05-4396	-0.406496316706464	1	05	4
TCGA-05-4397	4.27560737588868	4	05	4
TCGA-05-4398	1.38803206878666	2	05	4
TCGA-05-4402	2.17178326002479	3	05	4
TCGA-05-4403	1.3679342557549	2	05	4
TCGA-05-4405	1.37813942646323	2	05	4
TCGA-05-4415	-1.79446952937362	1	05	4
TCGA-05-4417	1.25277898530195	2	05	4
TCGA-05-4418	2.34988175504539	3	05	4
TCGA-05-4420	1.049447942021	2	05	4
TCGA-05-4422	2.26955009546589	3	05	4
TCGA-05-4424	1.88836070372656	3	05	4
TCGA-05-4426	4.93236033265644	4	05	4
TCGA-05-4427	-0.84034169505484	1	05	4
TCGA-05-4430	0.619343365308322	2	05	4
TCGA-05-4432	2.12385273684217	3	05	4
TCGA-05-4433	0.90627437403236	2	05	4
TCGA-05-4434	2.20125625478722	3	05	4
TCGA-35-3615	-0.136356634235545	2	35	1
TCGA-35-4122	0.507171343560442	2	35	1
TCGA-35-4123	2.10818587155724	3	35	1
TCGA-35-5375	4.44862357673339	4	35	1
TCGA-38-4625	3.25568725253853	3	38	5
TCGA-38-4626	2.90014444445156	3	38	5
TCGA-38-4627	2.9519762681931	3	38	5
TCGA-38-4628	-0.454347188100465	1	38	5
TCGA-38-4629	4.02759908643031	4	38	5
TCGA-38-4630	3.88529568742555	4	38	5
TCGA-38-4631	3.63682520013121	4	38	5
TCGA-38-4632	1.9455815431388	3	38	5
TCGA-38-6178	2.22894302511789	3	38	5
TCGA-38-7271	3.29766372381957	3	38	5
TCGA-38-A44F	2.48571070809276	3	38	5
TCGA-44-2655	1.90472350577993	3	44	1
TCGA-44-2656	-0.202957357835815	2	44	1
TCGA-44-2657	3.33162499257842	3	44	1
TCGA-44-2659	2.6614244201322	3	44	1
TCGA-44-2661	3.49481462224144	4	44	1
TCGA-44-2662	-2.021741612637	1	44	1
TCGA-44-2665	1.74075830131388	3	44	1
TCGA-44-2666	2.6705584796396	3	44	1
TCGA-44-2668	0.942842556686763	2	44	1
TCGA-44-3396	1.53176648616612	2	44	1
TCGA-44-3398	3.66723832624234	4	44	1
TCGA-44-3917	0.045310034170108	2	44	1
TCGA-44-3918	0.346612396767973	2	44	1
TCGA-44-3919	1.82429656263003	3	44	1
TCGA-44-4112	0.140772590192266	2	44	1
TCGA-44-5643	-1.24799578651169	1	44	1
TCGA-44-5644	1.71563985218368	3	44	1
TCGA-44-5645	3.17211758282078	3	44	1
TCGA-44-6145	-1.64149059204042	1	44	1
TCGA-44-6146	-1.47741243955695	1	44	1
TCGA-44-6147	2.16550957735705	3	44	1
TCGA-44-6148	2.77405711407941	3	44	1
TCGA-44-6774	1.50401851529784	2	44	1
TCGA-44-6775	-0.348164173576369	1	44	1
TCGA-44-6776	1.05631930863551	2	44	1
TCGA-44-6777	2.29420330658115	3	44	1
TCGA-44-6778	2.43126070220404	3	44	1
TCGA-44-6779	-3.35704728088193	0	44	1
TCGA-44-7659	2.19331943774507	3	44	1
TCGA-44-7660	2.54627811373088	3	44	1
TCGA-44-7662	-3.45672726528097	0	44	1
TCGA-44-7667	1.56372570762704	2	44	1
TCGA-44-7669	0.573580434254532	2	44	1
TCGA-44-7670	3.05415079838746	3	44	1
TCGA-44-7671	1.22589808782047	2	44	1
TCGA-44-7672	-0.36373384399429	1	44	1
TCGA-44-8119	1.2782867401811	2	44	1
TCGA-44-A479	2.79696029039106	3	44	1
TCGA-44-A47A	2.10104779328714	3	44	1
TCGA-44-A47B	2.17042166322032	3	44	1
TCGA-44-A47G	1.74161223601258	3	44	1
TCGA-44-A4SS	-0.673862942594921	1	44	1
TCGA-44-A4SU	4.0125639019474	4	44	1
TCGA-49-4487	1.36595485405592	2	49	4
TCGA-49-4488	3.48599624571475	4	49	4
TCGA-49-4490	3.08646506660903	3	49	4
TCGA-49-4494	-0.294166584993273	1	49	4
TCGA-49-4501	2.93932478652184	3	49	4
TCGA-49-4505	0.294260074889851	2	49	4
TCGA-49-4506	-2.07457942075191	1	49	4
TCGA-49-4507	0.120367662090593	2	49	4
TCGA-49-4510	1.95008547504892	3	49	4
TCGA-49-4512	2.16901140370655	3	49	4
TCGA-49-4514	0.838700528842114	2	49	4
TCGA-49-6742	0.818027802852213	2	49	4
TCGA-49-6743	1.1801076203575	2	49	4
TCGA-49-6744	3.12828532937472	3	49	4
TCGA-49-6745	1.6930190519995	3	49	4
TCGA-49-6761	3.01586360304855	3	49	4
TCGA-49-6767	2.79750628006781	3	49	4
TCGA-49-AAQV	3.44216653711161	3	49	4
TCGA-49-AAR0	3.15759934428646	3	49	4
TCGA-49-AAR2	2.12455993967799	3	49	4
TCGA-49-AAR3	-0.121543871719448	2	49	4
TCGA-49-AAR4	2.96599299521528	3	49	4
TCGA-49-AAR9	-0.519364958858598	1	49	4
TCGA-49-AARE	-0.752579094304684	1	49	4
TCGA-49-AARN	3.78794246907321	4	49	4
TCGA-49-AARO	2.0337034516332	3	49	4
TCGA-49-AARQ	3.04248433997773	3	49	4
TCGA-49-AARR	2.9362981365766	3	49	4
TCGA-4B-A93V	0.90138446749796	2	4B	2
TCGA-50-5044	3.27125453921627	3	50	1
TCGA-50-5045	3.94320047944063	4	50	1
TCGA-50-5055	1.92413786969601	3	50	1
TCGA-50-5066	3.97779202017665	4	50	1
TCGA-50-5068	1.98038661896883	3	50	1
TCGA-50-5931	2.61555094040183	3	50	1
TCGA-50-5939	-0.415523406485577	1	50	1
TCGA-50-5942	2.74008321652732	3	50	1
TCGA-50-5946	3.43561990423844	3	50	1
TCGA-50-6590	-0.185975143977723	2	50	1
TCGA-50-6591	-0.340616914857958	1	50	1
TCGA-50-6593	3.38592682780136	3	50	1
TCGA-50-6594	4.80511688311038	4	50	1
TCGA-50-6597	2.88488698663372	3	50	1
TCGA-50-6673	2.35657000974474	3	50	1
TCGA-50-7109	2.54809685838008	3	50	1
TCGA-50-8457	1.92061172629359	3	50	1
TCGA-50-8459	1.28894825306683	2	50	1
TCGA-53-7624	1.48522988342149	2	53	4
TCGA-53-7626	2.80579713011772	3	53	4
TCGA-53-7813	2.19095371052419	3	53	4
TCGA-53-A4EZ	2.24358322320405	3	53	4
TCGA-55-1592	0.353506660349926	2	55	3
TCGA-55-1594	0.410078574437943	2	55	3
TCGA-55-1595	1.56989170199161	2	55	3
TCGA-55-1596	3.26250286205553	3	55	3
TCGA-55-5899	1.30279052717269	2	55	3
TCGA-55-6543	4.37805215080468	4	55	3
TCGA-55-6642	3.20798157561174	3	55	3
TCGA-55-6712	2.2912327566404	3	55	3
TCGA-55-6968	1.35331273249045	2	55	3
TCGA-55-6969	2.48121675614976	3	55	3
TCGA-55-6970	1.36614998150475	2	55	3
TCGA-55-6971	2.56747199959394	3	55	3
TCGA-55-6972	2.27147044151208	3	55	3
TCGA-55-6975	2.09564668264458	3	55	3
TCGA-55-6978	-0.521177531541354	1	55	3
TCGA-55-6979	0.805899058595879	2	55	3
TCGA-55-6980	1.86758075837314	3	55	3
TCGA-55-6981	-0.558139639169175	1	55	3
TCGA-55-6982	0.978999735999687	2	55	3
TCGA-55-6983	3.24106772989052	3	55	3
TCGA-55-6984	1.75531033852503	3	55	3
TCGA-55-6985	2.73061762193959	3	55	3
TCGA-55-6986	3.7386290444753	4	55	3
TCGA-55-6987	0.640421837474591	2	55	3
TCGA-55-7227	1.05487697409249	2	55	3
TCGA-55-7281	2.67209398049164	3	55	3
TCGA-55-7283	2.83937480271821	3	55	3
TCGA-55-7284	1.9859124900367	3	55	3
TCGA-55-7570	0.986253181234454	2	55	3
TCGA-55-7573	4.14848464354717	4	55	3
TCGA-55-7574	0.348625506318075	2	55	3
TCGA-55-7576	-0.210435440148455	2	55	3
TCGA-55-7724	1.01585495251916	2	55	3
TCGA-55-7725	3.70929407416988	4	55	3
TCGA-55-7726	1.71144883935576	3	55	3
TCGA-55-7727	1.99699593443446	3	55	3
TCGA-55-7728	1.33546803457294	2	55	3
TCGA-55-7815	4.14488986975795	4	55	3
TCGA-55-7816	1.63439591467082	3	55	3
TCGA-55-7903	0.24696316932117	2	55	3
TCGA-55-7907	0.205556375591939	2	55	3
TCGA-55-7910	1.44269295173092	2	55	3
TCGA-55-7911	0.322578751244205	2	55	3
TCGA-55-7913	-0.609911066240969	1	55	3
TCGA-55-7914	2.32428542769239	3	55	3
TCGA-55-7994	-0.945872637547743	1	55	3
TCGA-55-7995	1.68532359254741	3	55	3
TCGA-55-8085	2.03249373642119	3	55	3
TCGA-55-8087	1.49879733521383	2	55	3
TCGA-55-8089	1.18214472837754	2	55	3
TCGA-55-8090	-0.830019275052943	1	55	3
TCGA-55-8091	4.93431448219558	4	55	3
TCGA-55-8092	2.96019760775791	3	55	3
TCGA-55-8094	2.33687498757013	3	55	3
TCGA-55-8096	3.55028168885087	4	55	3
TCGA-55-8097	1.71690779021356	3	55	3
TCGA-55-8203	3.48032079996201	4	55	3
TCGA-55-8204	2.41912187458737	3	55	3
TCGA-55-8205	-0.366987701530722	1	55	3
TCGA-55-8206	1.95387621413168	3	55	3
TCGA-55-8207	4.35771977581421	4	55	3
TCGA-55-8208	2.55775135887773	3	55	3
TCGA-55-8299	1.77459513902354	3	55	3
TCGA-55-8301	1.50340823955554	2	55	3
TCGA-55-8302	1.49818539980484	2	55	3
TCGA-55-8505	-2.01249264780045	1	55	3
TCGA-55-8506	3.8712389566103	4	55	3
TCGA-55-8507	3.08542821793965	3	55	3
TCGA-55-8508	1.66323462339516	3	55	3
TCGA-55-8510	0.959500681471604	2	55	3
TCGA-55-8511	-0.981831123243904	1	55	3
TCGA-55-8512	1.9369543923043	3	55	3
TCGA-55-8513	1.94330486455476	3	55	3
TCGA-55-8514	-0.03983549646935	2	55	3
TCGA-55-8614	3.81421500943535	4	55	3
TCGA-55-8615	0.633950262433404	2	55	3
TCGA-55-8616	-0.418738524792554	1	55	3
TCGA-55-8619	2.30464009018259	3	55	3
TCGA-55-8620	-1.47741384702268	1	55	3
TCGA-55-8621	2.86933001329872	3	55	3
TCGA-55-A48X	0.35977983997495	2	55	3
TCGA-55-A48Y	-1.82660264336411	1	55	3
TCGA-55-A48Z	0.960866199957912	2	55	3
TCGA-55-A490	2.54438060596189	3	55	3
TCGA-55-A491	0.067933445266194	2	55	3
TCGA-55-A492	3.74707611927931	4	55	3
TCGA-55-A493	0.288218463649947	2	55	3
TCGA-55-A494	-2.20425411828806	0	55	3
TCGA-55-A4DF	2.40306659667002	3	55	3
TCGA-55-A4DG	2.6807209791899	3	55	3
TCGA-55-A57B	1.06546541432075	2	55	3
TCGA-62-A46O	0.359531202125297	2	62	1
TCGA-62-A46P	3.10857279585584	3	62	1
TCGA-62-A46R	-0.234626256595335	2	62	1
TCGA-62-A46S	0.792735108013586	2	62	1
TCGA-62-A46U	2.4295679007155	3	62	1
TCGA-62-A46V	3.17168855789801	3	62	1
TCGA-62-A470	1.42713254937869	2	62	1
TCGA-62-A471	0.189178468545874	2	62	1
TCGA-62-A472	2.6582722244468	3	62	1
TCGA-64-1676	4.63698968561488	4	64	2
TCGA-64-1677	2.28505712692143	3	64	2
TCGA-64-1678	4.38669413559053	4	64	2
TCGA-64-1679	2.68745025889476	3	64	2
TCGA-64-1680	4.44572079452808	4	64	2
TCGA-64-1681	1.77428793175065	3	64	2
TCGA-64-5774	3.14336809645416	3	64	2
TCGA-64-5775	1.46425440660339	2	64	2
TCGA-64-5778	1.11522607021705	2	64	2
TCGA-64-5779	-0.336812137442141	1	64	2
TCGA-64-5781	2.51287047403789	3	64	2
TCGA-64-5815	2.36629436526764	3	64	2
TCGA-67-3770	4.46344696778937	4	67	5
TCGA-67-3771	0.803439594121732	2	67	5
TCGA-67-3772	3.48661424905428	4	67	5
TCGA-67-3773	-0.01561991867947	2	67	5
TCGA-67-3774	1.23690418003882	2	67	5
TCGA-67-4679	3.07758578774504	3	67	5
TCGA-67-6215	1.79847194939007	3	67	5
TCGA-67-6216	3.51718413026339	4	67	5
TCGA-67-6217	1.4514813194284	2	67	5
TCGA-69-7760	3.7375997490371	4	69	4
TCGA-69-7761	1.58756991524603	3	69	4
TCGA-69-7763	2.24627917568003	3	69	4
TCGA-69-7764	1.24247213682598	2	69	4
TCGA-69-7765	3.5074145224576	4	69	4
TCGA-69-7973	0.583195564507107	2	69	4
TCGA-69-7974	0.821447370672567	2	69	4
TCGA-69-7978	1.23114583830559	2	69	4
TCGA-69-7979	4.41241848733926	4	69	4
TCGA-69-7980	1.97579154009421	3	69	4
TCGA-69-8253	2.02374097467249	3	69	4
TCGA-69-8254	1.69195894961714	3	69	4
TCGA-69-8255	1.6230874112592	3	69	4
TCGA-69-8453	2.39496700870979	3	69	4
TCGA-69-A59K	5.31109419518014	4	69	4
TCGA-71-6725	1.46595839109133	2	71	2
TCGA-71-8520	3.23019371223016	3	71	2
TCGA-73-4658	2.55446261937385	3	73	1
TCGA-73-4659	1.590046806289	3	73	1
TCGA-73-4662	-0.017371980902141	2	73	1
TCGA-73-4666	1.45015852830373	2	73	1
TCGA-73-4668	3.21124363538237	3	73	1
TCGA-73-4670	0.915240635047676	2	73	1
TCGA-73-4675	0.041131501793998	2	73	1
TCGA-73-4676	0.012617220909846	2	73	1
TCGA-73-4677	2.42883063795431	3	73	1
TCGA-73-7498	1.34122692176712	2	73	1
TCGA-73-7499	3.66901905728585	4	73	1
TCGA-73-A9RS	-0.92742836369562	1	73	1
TCGA-75-5122	-0.040532875528354	2	75	2
TCGA-75-5125	1.67765812107241	3	75	2
TCGA-75-5126	1.45015115732598	2	75	2
TCGA-75-5146	2.03523938431159	3	75	2
TCGA-75-5147	2.94291878351308	3	75	2
TCGA-75-6203	4.45594923777645	4	75	2
TCGA-75-6205	-0.837168501994468	1	75	2
TCGA-75-6206	1.03377485478356	2	75	2
TCGA-75-6207	2.35507264875067	3	75	2
TCGA-75-6211	2.1847969797636	3	75	2
TCGA-75-6212	4.5323435005375	4	75	2
TCGA-75-6214	0.422023992090058	2	75	2
TCGA-75-7025	3.97183830793024	4	75	2
TCGA-75-7027	0.682853441924366	2	75	2
TCGA-75-7030	2.84085587008918	3	75	2
TCGA-75-7031	2.17942302346732	3	75	2
TCGA-78-7145	3.69660785013681	4	78	2
TCGA-78-7146	-2.57072031344354	0	78	2
TCGA-78-7147	-2.10429008632371	1	78	2
TCGA-78-7148	0.061455707835107	2	78	2
TCGA-78-7149	1.80531142476578	3	78	2
TCGA-78-7150	1.96529178179046	3	78	2
TCGA-78-7152	0.970243493799207	2	78	2
TCGA-78-7153	3.80806777831642	4	78	2
TCGA-78-7154	0.437758503469131	2	78	2
TCGA-78-7155	-0.894723093842594	1	78	2
TCGA-78-7156	1.10845022610336	2	78	2
TCGA-78-7158	2.27226215976449	3	78	2
TCGA-78-7159	1.89670910913782	3	78	2
TCGA-78-7160	0.188719283830392	2	78	2
TCGA-78-7161	2.47967703894685	3	78	2
TCGA-78-7163	4.58955419766309	4	78	2
TCGA-78-7166	1.49958068555299	2	78	2
TCGA-78-7167	0.265356996778158	2	78	2
TCGA-78-7220	-1.1698871604755	1	78	2
TCGA-78-7535	-4.02270328047956	0	78	2
TCGA-78-7536	0.630271592365248	2	78	2
TCGA-78-7537	3.17058041843116	3	78	2
TCGA-78-7539	3.29489068377453	3	78	2
TCGA-78-7540	1.11958042310565	2	78	2
TCGA-78-7542	-2.4488432384335	0	78	2
TCGA-78-7633	2.55326290554748	3	78	2
TCGA-78-8640	1.72721881104403	3	78	2
TCGA-78-8648	2.18318280415405	3	78	2
TCGA-78-8655	3.0332315827712	3	78	2
TCGA-78-8660	0.611062754296567	2	78	2
TCGA-78-8662	-1.97754915107801	1	78	2
TCGA-80-5607	2.79598928910068	3	80	3
TCGA-80-5608	2.69465286840286	3	80	3
TCGA-80-5611	-1.46807101220436	1	80	3
TCGA-83-5908	2.33934716330988	3	83	3
TCGA-86-6562	-0.224431244195865	2	86	5
TCGA-86-6851	1.33644751484942	2	86	5
TCGA-86-7701	1.50340141518936	2	86	5
TCGA-86-7711	0.46177604055051	2	86	5
TCGA-86-7713	-1.20204915133358	1	86	5
TCGA-86-7714	2.61949498965254	3	86	5
TCGA-86-7953	-0.739639344990251	1	86	5
TCGA-86-7954	-1.06046252557036	1	86	5
TCGA-86-7955	1.47560152980857	2	86	5
TCGA-86-8054	1.70954861776046	3	86	5
TCGA-86-8055	1.47532960831807	2	86	5
TCGA-86-8056	-0.32550684297594	1	86	5
TCGA-86-8073	3.17425434354254	3	86	5
TCGA-86-8074	1.03696598558074	2	86	5
TCGA-86-8075	-2.23027111108671	0	86	5
TCGA-86-8076	0.71457349299935	2	86	5
TCGA-86-8278	1.60601647035908	3	86	5
TCGA-86-8279	0.190751341751815	2	86	5
TCGA-86-8280	2.86726703577496	3	86	5
TCGA-86-8281	1.8371692483637	3	86	5
TCGA-86-8358	3.76627840308499	4	86	5
TCGA-86-8359	-1.28524463016657	1	86	5
TCGA-86-8585	-1.61674468290248	1	86	5
TCGA-86-8668	1.57190230568829	2	86	5
TCGA-86-8669	0.742579576262073	2	86	5
TCGA-86-8671	2.73524508236893	3	86	5
TCGA-86-8672	1.13304622374143	2	86	5
TCGA-86-8673	2.63633064720988	3	86	5
TCGA-86-8674	-1.47738505502144	1	86	5
TCGA-86-A456	2.70800374072803	3	86	5
TCGA-86-A4D0	2.33512104711663	3	86	5
TCGA-86-A4JF	3.43346992848059	3	86	5
TCGA-86-A4P7	1.49658182362763	2	86	5
TCGA-86-A4P8	2.77777869529571	3	86	5
TCGA-91-A4BC	2.23563079448452	3	91	5
TCGA-91-A4BD	4.19587065450125	4	91	5
TCGA-93-7347	2.00067677615734	3	93	4
TCGA-93-7348	3.10857568936129	3	93	4
TCGA-93-8067	0.051417074987249	2	93	4
TCGA-93-A4JN	1.66189833016248	3	93	4
TCGA-93-A4JO	0.128452177419428	2	93	4
TCGA-93-A4JP	1.9128001332151	3	93	4
TCGA-93-A4JQ	-0.250005787566439	2	93	4
TCGA-95-7039	-0.638815310466694	1	95	4
TCGA-95-7043	-0.45270912479848	1	95	4
TCGA-95-7562	0.213109738749914	2	95	4
TCGA-95-7567	1.91232215895727	3	95	4
TCGA-95-7944	-3.54087108741704	0	95	4
TCGA-95-7947	0.078358869870168	2	95	4
TCGA-95-7948	2.04104100965252	3	95	4
TCGA-95-8039	2.63478415459785	3	95	4
TCGA-95-8494	1.64386543559989	3	95	4
TCGA-95-A4VK	-1.28724471200522	1	95	4
TCGA-95-A4VN	0.447190970291721	2	95	4
TCGA-95-A4VP	3.48698681564736	4	95	4
TCGA-97-7546	0.951581275407765	2	97	2
TCGA-97-7547	3.08414951182378	3	97	2
TCGA-97-7552	0.85810012838773	2	97	2
TCGA-97-7553	1.59398206790622	3	97	2
TCGA-97-7554	1.99885292042255	3	97	2
TCGA-97-7937	0.930935451181784	2	97	2
TCGA-97-7938	2.85467925762988	3	97	2
TCGA-97-7941	0.944163464118616	2	97	2
TCGA-97-8171	3.43355146875911	3	97	2
TCGA-97-8172	0.81069753703471	2	97	2
TCGA-97-8175	3.16317453942457	3	97	2
TCGA-97-8177	1.37522231928006	2	97	2
TCGA-97-8179	0.439377811447697	2	97	2
TCGA-97-8552	2.47210748651051	3	97	2
TCGA-97-A4LX	1.5651074327007	2	97	2
TCGA-97-A4M0	-0.897949548925743	1	97	2
TCGA-97-A4M1	4.08860156949735	4	97	2
TCGA-97-A4M2	1.89631307218923	3	97	2
TCGA-97-A4M3	-0.239169123658357	2	97	2
TCGA-97-A4M5	1.78849047023515	3	97	2
TCGA-97-A4M6	2.1088071838009	3	97	2
TCGA-97-A4M7	3.26278910001914	3	97	2
TCGA-99-7458	2.49932760824489	3	99	5
TCGA-99-8025	1.14911204883913	2	99	5
TCGA-99-8028	1.70634665349676	3	99	5
TCGA-99-8032	2.7843054225531	3	99	5
TCGA-99-8033	-0.090809666074602	2	99	5
TCGA-99-AA5R	2.71569772266873	3	99	5
TCGA-J2-8192	3.73296521107545	4	J2	1
TCGA-J2-8194	0.957006783611927	2	J2	1
TCGA-J2-A4AD	1.31424980826662	2	J2	1
TCGA-J2-A4AE	3.0037625718324	3	J2	1
TCGA-J2-A4AG	-0.114190159492264	2	J2	1
TCGA-L4-A4E5	0.860884554048208	2	L4	4
TCGA-L4-A4E6	1.35854150533873	2	L4	4
TCGA-L9-A443	0.730426447691214	2	L9	5
TCGA-L9-A444	-1.29310810786914	1	L9	5
TCGA-L9-A50W	1.86123235952361	3	L9	5
TCGA-L9-A5IP	0.726721113277995	2	L9	5
TCGA-L9-A743	3.2611383697675	3	L9	5
TCGA-L9-A7SV	2.79770190697424	3	L9	5
TCGA-L9-A8F4	2.12060670248108	3	L9	5
TCGA-MN-A4N1	3.64694917393847	4	MN	5
TCGA-MN-A4N4	-0.063902543014804	2	MN	5
TCGA-MN-A4N5	2.87125736924807	3	MN	5
TCGA-MP-A4SV	1.59916944659469	3	MP	5
TCGA-MP-A4SW	2.5960350032218	3	MP	5
TCGA-MP-A4SY	2.60499767261989	3	MP	5
TCGA-MP-A4T4	1.60815613997738	3	MP	5
TCGA-MP-A4T6	1.88501192409918	3	MP	5
TCGA-MP-A4T7	1.50030180756712	2	MP	5
TCGA-MP-A4T8	-1.51470917362651	1	MP	5
TCGA-MP-A4T9	0.743707478691944	2	MP	5
TCGA-MP-A4TA	-0.068712483125557	2	MP	5
TCGA-MP-A4TC	2.02725701296495	3	MP	5
TCGA-MP-A4TD	1.56633013717882	2	MP	5
TCGA-MP-A4TE	1.46107258742111	2	MP	5
TCGA-MP-A4TF	2.53884079762672	3	MP	5
TCGA-MP-A4TH	1.79410098882732	3	MP	5
TCGA-MP-A4TI	0.15536026602717	2	MP	5
TCGA-MP-A4TJ	2.04221983095534	3	MP	5
TCGA-MP-A4TK	1.15573860590122	2	MP	5
TCGA-MP-A5C7	-0.034588311843227	2	MP	5
TCGA-NJ-A4YF	1.0379635128514	2	NJ	2
TCGA-NJ-A4YG	2.78954639208747	3	NJ	2
TCGA-NJ-A4YI	-0.55599174754108	1	NJ	2
TCGA-NJ-A4YP	-0.455470302247417	1	NJ	2
TCGA-NJ-A4YQ	-0.436475991195049	1	NJ	2
TCGA-NJ-A55A	1.58473873758721	3	NJ	2
TCGA-NJ-A55O	0.211137934312741	2	NJ	2
TCGA-NJ-A55R	1.99567350957588	3	NJ	2
TCGA-NJ-A7XG	3.20136017130954	3	NJ	2
TCGA-O1-A52J	5.12352651915851	4	O1	5
TCGA-S2-AA1A	4.21990475514223	4	S2	1
