# Supplementary material for: Surrogate Biomarker Prediction from Whole-Slide Images for Evaluating Overall Survival in Lung Adenocarcinoma
Source: Diagnostics (Basel). 2024 Feb 20;14(5):462. doi: 10.3390/diagnostics14050462 (PMC10930763; doi:10.3390/diagnostics14050462)
Supplement: Supplementary file 1 [file diagnostics-14-00462-s001.zip › Supplementary_File_S5_TCGA_LUAD_crossfolds/crossfolds_BIRC5.csv]

PATIENT	BIRC5	BIRC5_quantile	site_code	CV5
TCGA-05-4244	5.47098509503757	3	05	4
TCGA-05-4249	3.72675571331857	1	05	4
TCGA-05-4250	7.41330326104904	4	05	4
TCGA-05-4382	5.61205245916062	3	05	4
TCGA-05-4395	7.15026295275659	4	05	4
TCGA-05-4396	3.9129422261552	2	05	4
TCGA-05-4397	7.82711180141904	4	05	4
TCGA-05-4398	6.6562883043645	3	05	4
TCGA-05-4402	5.82698805115248	3	05	4
TCGA-05-4403	4.75809572041255	2	05	4
TCGA-05-4405	4.2663198720757	2	05	4
TCGA-05-4415	7.38587844774328	4	05	4
TCGA-05-4417	4.92650136506726	2	05	4
TCGA-05-4418	6.84338647724622	4	05	4
TCGA-05-4420	7.85546602023039	4	05	4
TCGA-05-4422	5.75854112357869	3	05	4
TCGA-05-4424	6.22489141427464	3	05	4
TCGA-05-4426	4.41892736935659	2	05	4
TCGA-05-4427	6.42069162030621	3	05	4
TCGA-05-4430	5.26546083303955	2	05	4
TCGA-05-4432	6.71166311094575	3	05	4
TCGA-05-4433	5.13234245351221	2	05	4
TCGA-05-4434	6.20218279872348	3	05	4
TCGA-35-3615	4.13109103610091	2	35	1
TCGA-35-4122	8.18255933336742	4	35	1
TCGA-35-4123	7.72057704638735	4	35	1
TCGA-35-5375	7.71507053991916	4	35	1
TCGA-38-4625	7.56887189217594	4	38	5
TCGA-38-4626	4.44347809175231	2	38	5
TCGA-38-4627	4.81860014474561	2	38	5
TCGA-38-4628	6.81410668936104	3	38	5
TCGA-38-4629	8.05448507418412	4	38	5
TCGA-38-4630	7.71373288147621	4	38	5
TCGA-38-4631	8.38154115707567	4	38	5
TCGA-38-4632	8.18904309746567	4	38	5
TCGA-38-6178	4.11363370936132	2	38	5
TCGA-38-7271	4.86731897175288	2	38	5
TCGA-38-A44F	3.0749991342167	1	38	5
TCGA-44-2655	3.84599866160231	2	44	4
TCGA-44-2656	3.65194611579003	1	44	4
TCGA-44-2657	4.92403848489514	2	44	4
TCGA-44-2659	4.38838058305237	2	44	4
TCGA-44-2661	4.69041480997584	2	44	4
TCGA-44-2662	6.32314604879035	3	44	4
TCGA-44-2665	4.34597125552044	2	44	4
TCGA-44-2666	4.43430077968921	2	44	4
TCGA-44-2668	7.14419517181781	4	44	4
TCGA-44-3396	6.20565067481826	3	44	4
TCGA-44-3398	5.09608162504621	2	44	4
TCGA-44-3917	7.42632416462701	4	44	4
TCGA-44-3918	6.35130869097679	3	44	4
TCGA-44-3919	5.53317840750302	3	44	4
TCGA-44-4112	3.37628593326216	1	44	4
TCGA-44-5643	7.10178566048786	4	44	4
TCGA-44-5644	5.9299911418911	3	44	4
TCGA-44-5645	0.624983740527201	0	44	4
TCGA-44-6145	5.30414832175526	3	44	4
TCGA-44-6146	1.78793212696404	0	44	4
TCGA-44-6147	2.03906124211611	0	44	4
TCGA-44-6148	1.26615004002328	0	44	4
TCGA-44-6774	5.53173389350966	3	44	4
TCGA-44-6775	3.044402895541	1	44	4
TCGA-44-6776	2.96913473820113	1	44	4
TCGA-44-6777	4.40376089946713	2	44	4
TCGA-44-6778	6.10259380795215	3	44	4
TCGA-44-6779	7.16814723735098	4	44	4
TCGA-44-7659	2.47297346514834	1	44	4
TCGA-44-7660	7.31644783103712	4	44	4
TCGA-44-7662	6.89310682617628	4	44	4
TCGA-44-7667	8.30224194941164	4	44	4
TCGA-44-7669	7.19414767917392	4	44	4
TCGA-44-7670	7.37582811336153	4	44	4
TCGA-44-7671	3.99122979498237	2	44	4
TCGA-44-7672	5.61579677425366	3	44	4
TCGA-44-8119	6.5672439605029	3	44	4
TCGA-44-A479	5.00128630564236	2	44	4
TCGA-44-A47A	5.8945171890898	3	44	4
TCGA-44-A47B	5.38962172248124	3	44	4
TCGA-44-A47G	4.98834661772099	2	44	4
TCGA-44-A4SS	4.88422972389758	2	44	4
TCGA-44-A4SU	4.0507516081421	2	44	4
TCGA-49-4487	6.71979812902005	3	49	2
TCGA-49-4488	6.40593298853078	3	49	2
TCGA-49-4490	4.55282587378779	2	49	2
TCGA-49-4494	7.31241432543275	4	49	2
TCGA-49-4501	4.56061606031803	2	49	2
TCGA-49-4505	4.44806541096889	2	49	2
TCGA-49-4506	7.25303926416342	4	49	2
TCGA-49-4507	7.62964239147466	4	49	2
TCGA-49-4510	3.19182158336914	1	49	2
TCGA-49-4512	4.98746403464748	2	49	2
TCGA-49-4514	7.07553580300229	4	49	2
TCGA-49-6742	6.79590240692151	3	49	2
TCGA-49-6743	7.13270439188412	4	49	2
TCGA-49-6744	4.58600629052587	2	49	2
TCGA-49-6745	6.10912958594357	3	49	2
TCGA-49-6761	6.53772926844467	3	49	2
TCGA-49-6767	6.76069582074147	3	49	2
TCGA-49-AAQV	5.34949866142775	3	49	2
TCGA-49-AAR0	5.64343831116552	3	49	2
TCGA-49-AAR2	7.13910274016925	4	49	2
TCGA-49-AAR3	6.51134120023427	3	49	2
TCGA-49-AAR4	5.972373788637	3	49	2
TCGA-49-AAR9	7.77783093222778	4	49	2
TCGA-49-AARE	6.13488950125704	3	49	2
TCGA-49-AARN	4.82052667814481	2	49	2
TCGA-49-AARO	5.11938979340911	2	49	2
TCGA-49-AARQ	5.60423366010384	3	49	2
TCGA-49-AARR	2.82772561479731	1	49	2
TCGA-4B-A93V	5.98002814880932	3	4B	2
TCGA-50-5044	6.36497991477718	3	50	2
TCGA-50-5045	5.9909809992392	3	50	2
TCGA-50-5055	5.0076082730214	2	50	2
TCGA-50-5066	7.73717678750113	4	50	2
TCGA-50-5068	6.74954774773776	3	50	2
TCGA-50-5931	7.03147888649976	4	50	2
TCGA-50-5939	6.31634303302296	3	50	2
TCGA-50-5942	2.06470542058394	0	50	2
TCGA-50-5946	7.722034773508	4	50	2
TCGA-50-6590	6.6737814760397	3	50	2
TCGA-50-6591	7.81783094371823	4	50	2
TCGA-50-6593	6.03419787500497	3	50	2
TCGA-50-6594	6.68118039103506	3	50	2
TCGA-50-6597	5.37323584261801	3	50	2
TCGA-50-6673	5.13746620678641	2	50	2
TCGA-50-7109	5.8821713905802	3	50	2
TCGA-50-8457	2.21505908475884	1	50	2
TCGA-50-8459	4.05605370730503	2	50	2
TCGA-53-7624	7.41170630480596	4	53	3
TCGA-53-7626	4.74010772757869	2	53	3
TCGA-53-7813	5.83185830923981	3	53	3
TCGA-53-A4EZ	6.94140755105861	4	53	3
TCGA-55-1592	5.24491313908161	2	55	1
TCGA-55-1594	6.39622437337935	3	55	1
TCGA-55-1595	6.28259009346026	3	55	1
TCGA-55-1596	7.12866952281075	4	55	1
TCGA-55-5899	7.26082939114813	4	55	1
TCGA-55-6543	2.67129429284863	1	55	1
TCGA-55-6642	5.08897725992161	2	55	1
TCGA-55-6712	6.25206215935972	3	55	1
TCGA-55-6968	7.05075536824166	4	55	1
TCGA-55-6969	6.63608363208344	3	55	1
TCGA-55-6970	4.81541377781353	2	55	1
TCGA-55-6971	5.57430403307636	3	55	1
TCGA-55-6972	4.65119662499544	2	55	1
TCGA-55-6975	7.28534035515201	4	55	1
TCGA-55-6978	6.33936755415542	3	55	1
TCGA-55-6979	6.76325193820816	3	55	1
TCGA-55-6980	3.3734716881031	1	55	1
TCGA-55-6981	5.8876849261161	3	55	1
TCGA-55-6982	5.83277052860361	3	55	1
TCGA-55-6983	4.75222454587651	2	55	1
TCGA-55-6984	5.33341451374207	3	55	1
TCGA-55-6985	5.74442342146462	3	55	1
TCGA-55-6986	4.33814273096431	2	55	1
TCGA-55-6987	6.16829678640269	3	55	1
TCGA-55-7227	4.62969151943757	2	55	1
TCGA-55-7281	5.00077548755147	2	55	1
TCGA-55-7283	5.34779754499982	3	55	1
TCGA-55-7284	2.98028062195737	1	55	1
TCGA-55-7570	7.61886713998057	4	55	1
TCGA-55-7573	2.76735647903505	1	55	1
TCGA-55-7574	4.66373233534942	2	55	1
TCGA-55-7576	6.42030838680812	3	55	1
TCGA-55-7724	5.16466393714248	2	55	1
TCGA-55-7725	2.93835259427996	1	55	1
TCGA-55-7726	6.77370937950773	3	55	1
TCGA-55-7727	6.07326539594156	3	55	1
TCGA-55-7728	4.20845274548408	2	55	1
TCGA-55-7815	4.98351859377871	2	55	1
TCGA-55-7816	3.45291792763216	1	55	1
TCGA-55-7903	6.33745370326908	3	55	1
TCGA-55-7907	5.83646244812517	3	55	1
TCGA-55-7910	6.15302813561688	3	55	1
TCGA-55-7911	6.85446650937613	4	55	1
TCGA-55-7913	6.91657357433916	4	55	1
TCGA-55-7914	5.28701704262315	3	55	1
TCGA-55-7994	6.68363900268362	3	55	1
TCGA-55-7995	5.83322228765973	3	55	1
TCGA-55-8085	6.37903749801977	3	55	1
TCGA-55-8087	1.68045370267326	0	55	1
TCGA-55-8089	6.40520852552515	3	55	1
TCGA-55-8090	4.92627367782167	2	55	1
TCGA-55-8091	4.32537936881635	2	55	1
TCGA-55-8092	4.61558067739821	2	55	1
TCGA-55-8094	6.339219472192	3	55	1
TCGA-55-8096	3.90715528256155	2	55	1
TCGA-55-8097	2.68133555201598	1	55	1
TCGA-55-8203	5.37093626357195	3	55	1
TCGA-55-8204	6.24098377996463	3	55	1
TCGA-55-8205	7.19219816425701	4	55	1
TCGA-55-8206	2.49509942342342	1	55	1
TCGA-55-8207	2.39513244717611	1	55	1
TCGA-55-8208	5.82814383246227	3	55	1
TCGA-55-8299	5.90702002273572	3	55	1
TCGA-55-8301	6.51001682832104	3	55	1
TCGA-55-8302	6.23621140933734	3	55	1
TCGA-55-8505	6.08756313452527	3	55	1
TCGA-55-8506	5.91799591561901	3	55	1
TCGA-55-8507	6.64644194951879	3	55	1
TCGA-55-8508	5.12030116766527	2	55	1
TCGA-55-8510	5.42338212310623	3	55	1
TCGA-55-8511	5.98395316141818	3	55	1
TCGA-55-8512	1.67264832923446	0	55	1
TCGA-55-8513	2.65616759432176	1	55	1
TCGA-55-8514	3.36615686320649	1	55	1
TCGA-55-8614	5.85780730600188	3	55	1
TCGA-55-8615	5.67319189402625	3	55	1
TCGA-55-8616	5.07758112321901	2	55	1
TCGA-55-8619	2.95175906696631	1	55	1
TCGA-55-8620	6.33569224121485	3	55	1
TCGA-55-8621	4.70070397205301	2	55	1
TCGA-55-A48X	4.55798494153745	2	55	1
TCGA-55-A48Y	5.57655144067488	3	55	1
TCGA-55-A48Z	5.81219881907612	3	55	1
TCGA-55-A490	6.32565910723508	3	55	1
TCGA-55-A491	4.88118896876348	2	55	1
TCGA-55-A492	3.25925940469195	1	55	1
TCGA-55-A493	7.56622674421466	4	55	1
TCGA-55-A494	6.4003608818959	3	55	1
TCGA-55-A4DF	6.08048409689526	3	55	1
TCGA-55-A4DG	3.27431132731376	1	55	1
TCGA-55-A57B	4.3177141414646	2	55	1
TCGA-62-A46O	6.70556308930907	3	62	3
TCGA-62-A46P	4.1707953109387	2	62	3
TCGA-62-A46R	5.8263874843326	3	62	3
TCGA-62-A46S	2.42619612642593	1	62	3
TCGA-62-A46U	5.4632405442629	3	62	3
TCGA-62-A46V	4.7583169884127	2	62	3
TCGA-62-A470	5.68383694185207	3	62	3
TCGA-62-A471	7.46863313219812	4	62	3
TCGA-62-A472	5.32195678583297	3	62	3
TCGA-64-1676	7.30098941818558	4	64	2
TCGA-64-1677	7.08362260397311	4	64	2
TCGA-64-1678	8.24778555769236	4	64	2
TCGA-64-1679	5.31007744831607	3	64	2
TCGA-64-1680	5.54325365187456	3	64	2
TCGA-64-1681	4.72897062581609	2	64	2
TCGA-64-5774	6.9994518188119	4	64	2
TCGA-64-5775	6.54014966917585	3	64	2
TCGA-64-5778	5.72008812837591	3	64	2
TCGA-64-5779	5.95228456497785	3	64	2
TCGA-64-5781	6.05321251124022	3	64	2
TCGA-64-5815	6.12730054687603	3	64	2
TCGA-67-3770	7.65100096562439	4	67	5
TCGA-67-3771	6.4343029454515	3	67	5
TCGA-67-3772	5.42393301629814	3	67	5
TCGA-67-3773	4.56386745197553	2	67	5
TCGA-67-3774	4.15392446108223	2	67	5
TCGA-67-4679	3.26982916861095	1	67	5
TCGA-67-6215	4.54644312337793	2	67	5
TCGA-67-6216	4.60210924871183	2	67	5
TCGA-67-6217	3.41922712042378	1	67	5
TCGA-69-7760	6.10974372163772	3	69	5
TCGA-69-7761	5.47806607260388	3	69	5
TCGA-69-7763	4.00758210759576	2	69	5
TCGA-69-7764	5.28645761858338	3	69	5
TCGA-69-7765	5.12732290228668	2	69	5
TCGA-69-7973	6.43804528913165	3	69	5
TCGA-69-7974	6.27711145675046	3	69	5
TCGA-69-7978	5.10336741714606	2	69	5
TCGA-69-7979	5.87600868672841	3	69	5
TCGA-69-7980	4.72871805916265	2	69	5
TCGA-69-8253	3.59912538185016	1	69	5
TCGA-69-8254	3.51483550393342	1	69	5
TCGA-69-8255	8.01635039042073	4	69	5
TCGA-69-8453	5.17248486474258	2	69	5
TCGA-69-A59K	4.45719064765847	2	69	5
TCGA-71-6725	4.78613315980678	2	71	4
TCGA-71-8520	5.65844803570808	3	71	4
TCGA-73-4658	4.58512027621122	2	73	5
TCGA-73-4659	6.42074197549543	3	73	5
TCGA-73-4662	4.3106940638547	2	73	5
TCGA-73-4666	7.17001187644328	4	73	5
TCGA-73-4668	5.64747378714466	3	73	5
TCGA-73-4670	6.9022230913802	4	73	5
TCGA-73-4675	4.28471354496162	2	73	5
TCGA-73-4676	7.51853701348811	4	73	5
TCGA-73-4677	3.60380262791554	1	73	5
TCGA-73-7498	2.18241061593857	1	73	5
TCGA-73-7499	7.09885473507301	4	73	5
TCGA-73-A9RS	6.15941033952167	3	73	5
TCGA-75-5122	6.47436229150894	3	75	5
TCGA-75-5125	6.967851361493	4	75	5
TCGA-75-5126	6.69235568678712	3	75	5
TCGA-75-5146	4.90637021680251	2	75	5
TCGA-75-5147	6.61562792504109	3	75	5
TCGA-75-6203	3.1348075670246	1	75	5
TCGA-75-6205	6.50969510265121	3	75	5
TCGA-75-6206	1.66764695598566	0	75	5
TCGA-75-6207	5.68562200086352	3	75	5
TCGA-75-6211	6.38900311577787	3	75	5
TCGA-75-6212	4.01415001202905	2	75	5
TCGA-75-6214	6.79843142566435	3	75	5
TCGA-75-7025	2.31564226072674	1	75	5
TCGA-75-7027	6.82482765505917	3	75	5
TCGA-75-7030	2.8280885740153	1	75	5
TCGA-75-7031	6.61399210607827	3	75	5
TCGA-78-7145	6.69988298216967	3	78	3
TCGA-78-7146	5.84981414758352	3	78	3
TCGA-78-7147	6.02309339770578	3	78	3
TCGA-78-7148	5.69500513635263	3	78	3
TCGA-78-7149	3.65048623588789	1	78	3
TCGA-78-7150	6.58857869516307	3	78	3
TCGA-78-7152	4.55316684924676	2	78	3
TCGA-78-7153	5.6960851471988	3	78	3
TCGA-78-7154	6.94637648227821	4	78	3
TCGA-78-7155	6.97586995446502	4	78	3
TCGA-78-7156	2.19673675852131	1	78	3
TCGA-78-7158	4.40920187381238	2	78	3
TCGA-78-7159	6.65950818457833	3	78	3
TCGA-78-7160	4.99184466594605	2	78	3
TCGA-78-7161	3.75617686562275	2	78	3
TCGA-78-7163	2.39772906577339	1	78	3
TCGA-78-7166	6.40218467210119	3	78	3
TCGA-78-7167	1.42864280085744	0	78	3
TCGA-78-7220	6.68745039672828	3	78	3
TCGA-78-7535	6.45120536556673	3	78	3
TCGA-78-7536	7.20533515596104	4	78	3
TCGA-78-7537	2.89515542631765	1	78	3
TCGA-78-7539	4.10689696410377	2	78	3
TCGA-78-7540	3.71644969051098	1	78	3
TCGA-78-7542	8.11581064139395	4	78	3
TCGA-78-7633	4.22757970347132	2	78	3
TCGA-78-8640	6.66033325752321	3	78	3
TCGA-78-8648	5.40758875692814	3	78	3
TCGA-78-8655	4.93935661983647	2	78	3
TCGA-78-8660	6.63780817748338	3	78	3
TCGA-78-8662	6.85102011999227	4	78	3
TCGA-80-5607	5.60334421115829	3	80	3
TCGA-80-5608	6.178515962399	3	80	3
TCGA-80-5611	7.24563203693088	4	80	3
TCGA-83-5908	7.09927861796157	4	83	1
TCGA-86-6562	5.5615842056513	3	86	3
TCGA-86-6851	5.07634140600478	2	86	3
TCGA-86-7701	5.67055998234029	3	86	3
TCGA-86-7711	7.23100217288346	4	86	3
TCGA-86-7713	6.71058542680974	3	86	3
TCGA-86-7714	3.37466517919634	1	86	3
TCGA-86-7953	7.00414664346853	4	86	3
TCGA-86-7954	4.71073732173407	2	86	3
TCGA-86-7955	6.69855389489002	3	86	3
TCGA-86-8054	6.49822026880025	3	86	3
TCGA-86-8055	5.40863346842303	3	86	3
TCGA-86-8056	2.9365363604548	1	86	3
TCGA-86-8073	5.08773631253842	2	86	3
TCGA-86-8074	5.44908331725117	3	86	3
TCGA-86-8075	5.52083627493013	3	86	3
TCGA-86-8076	3.13814184976255	1	86	3
TCGA-86-8278	4.12424116318128	2	86	3
TCGA-86-8279	5.17330620729241	2	86	3
TCGA-86-8280	4.20075902398476	2	86	3
TCGA-86-8281	2.7659409003609	1	86	3
TCGA-86-8358	8.08548391735516	4	86	3
TCGA-86-8359	5.12235857954549	2	86	3
TCGA-86-8585	6.19446943461076	3	86	3
TCGA-86-8668	3.60380239015458	1	86	3
TCGA-86-8669	4.69739626723941	2	86	3
TCGA-86-8671	4.68412976664207	2	86	3
TCGA-86-8672	6.01541450021588	3	86	3
TCGA-86-8673	6.32752228854896	3	86	3
TCGA-86-8674	4.85826801387532	2	86	3
TCGA-86-A456	3.69354568803434	1	86	3
TCGA-86-A4D0	7.54433591133308	4	86	3
TCGA-86-A4JF	5.88464654629527	3	86	3
TCGA-86-A4P7	4.79652691945366	2	86	3
TCGA-86-A4P8	1.88469389921222	0	86	3
TCGA-91-A4BC	5.96411123626155	3	91	4
TCGA-91-A4BD	3.37551584587826	1	91	4
TCGA-93-7347	4.56830713530906	2	93	3
TCGA-93-7348	4.02756657730009	2	93	3
TCGA-93-8067	6.12833254362726	3	93	3
TCGA-93-A4JN	4.80971262999904	2	93	3
TCGA-93-A4JO	5.01922310766467	2	93	3
TCGA-93-A4JP	5.33084012065547	3	93	3
TCGA-93-A4JQ	6.14834650990727	3	93	3
TCGA-95-7039	6.75889893138904	3	95	5
TCGA-95-7043	7.2546500072824	4	95	5
TCGA-95-7562	6.3453910838421	3	95	5
TCGA-95-7567	6.0360609114416	3	95	5
TCGA-95-7944	6.58933172238082	3	95	5
TCGA-95-7947	5.82466119903882	3	95	5
TCGA-95-7948	5.39091469195699	3	95	5
TCGA-95-8039	5.39999982652828	3	95	5
TCGA-95-8494	7.14132395924701	4	95	5
TCGA-95-A4VK	5.68621350054229	3	95	5
TCGA-95-A4VN	6.68384817185672	3	95	5
TCGA-95-A4VP	5.73156901465988	3	95	5
TCGA-97-7546	3.76212800195508	2	97	2
TCGA-97-7547	2.73147789350531	1	97	2
TCGA-97-7552	3.33048868076987	1	97	2
TCGA-97-7553	4.84092312316375	2	97	2
TCGA-97-7554	4.94232552695788	2	97	2
TCGA-97-7937	5.50223137261716	3	97	2
TCGA-97-7938	2.75599498277047	1	97	2
TCGA-97-7941	2.84949354573952	1	97	2
TCGA-97-8171	4.76068637066149	2	97	2
TCGA-97-8172	2.78268316086511	1	97	2
TCGA-97-8175	5.54415804317195	3	97	2
TCGA-97-8177	4.58849335064796	2	97	2
TCGA-97-8179	4.70026375070291	2	97	2
TCGA-97-8552	2.59882042113152	1	97	2
TCGA-97-A4LX	4.5463867266116	2	97	2
TCGA-97-A4M0	3.27845948608677	1	97	2
TCGA-97-A4M1	2.58712405427928	1	97	2
TCGA-97-A4M2	2.84999027191111	1	97	2
TCGA-97-A4M3	2.9437825580802	1	97	2
TCGA-97-A4M5	3.72502055628354	1	97	2
TCGA-97-A4M6	4.58637553793673	2	97	2
TCGA-97-A4M7	4.05089901527905	2	97	2
TCGA-99-7458	3.98956182087274	2	99	5
TCGA-99-8025	5.95276426964048	3	99	5
TCGA-99-8028	4.75379599862427	2	99	5
TCGA-99-8032	5.73298319873815	3	99	5
TCGA-99-8033	6.33562802180611	3	99	5
TCGA-99-AA5R	3.07012845724343	1	99	5
TCGA-J2-8192	3.47012149918693	1	J2	4
TCGA-J2-8194	2.73495393978461	1	J2	4
TCGA-J2-A4AD	5.38687760835402	3	J2	4
TCGA-J2-A4AE	3.83714449770535	2	J2	4
TCGA-J2-A4AG	3.59059502892479	1	J2	4
TCGA-L4-A4E5	6.92145079945396	4	L4	3
TCGA-L4-A4E6	3.13900873814152	1	L4	3
TCGA-L9-A443	5.18240226140946	2	L9	2
TCGA-L9-A444	4.60998091757952	2	L9	2
TCGA-L9-A50W	3.99297201207947	2	L9	2
TCGA-L9-A5IP	5.44687906603359	3	L9	2
TCGA-L9-A743	5.731801844266	3	L9	2
TCGA-L9-A7SV	6.36579534343209	3	L9	2
TCGA-L9-A8F4	4.90455023792863	2	L9	2
TCGA-MN-A4N1	6.81860236801783	3	MN	2
TCGA-MN-A4N4	4.27961808236692	2	MN	2
TCGA-MN-A4N5	5.6635947481349	3	MN	2
TCGA-MP-A4SV	6.13495770498496	3	MP	4
TCGA-MP-A4SW	5.42992299572566	3	MP	4
TCGA-MP-A4SY	5.53008296739046	3	MP	4
TCGA-MP-A4T4	6.40618135784165	3	MP	4
TCGA-MP-A4T6	3.32934092454866	1	MP	4
TCGA-MP-A4T7	5.58946945851762	3	MP	4
TCGA-MP-A4T8	6.1709507038053	3	MP	4
TCGA-MP-A4T9	5.14230432396699	2	MP	4
TCGA-MP-A4TA	6.62969122910321	3	MP	4
TCGA-MP-A4TC	6.04260316329841	3	MP	4
TCGA-MP-A4TD	5.41718669787301	3	MP	4
TCGA-MP-A4TE	6.25464223061795	3	MP	4
TCGA-MP-A4TF	5.31156307912632	3	MP	4
TCGA-MP-A4TH	2.52121038724851	1	MP	4
TCGA-MP-A4TI	6.54161746381104	3	MP	4
TCGA-MP-A4TJ	4.9847963943671	2	MP	4
TCGA-MP-A4TK	6.17212426091455	3	MP	4
TCGA-MP-A5C7	3.85558212097778	2	MP	4
TCGA-NJ-A4YF	5.92394881364685	3	NJ	5
TCGA-NJ-A4YG	4.25936102022311	2	NJ	5
TCGA-NJ-A4YI	3.5852089648646	1	NJ	5
TCGA-NJ-A4YP	5.08353789080537	2	NJ	5
TCGA-NJ-A4YQ	5.77547468341975	3	NJ	5
TCGA-NJ-A55A	2.80347876446433	1	NJ	5
TCGA-NJ-A55O	4.02719955172124	2	NJ	5
TCGA-NJ-A55R	4.87697429541355	2	NJ	5
TCGA-NJ-A7XG	2.85595246580802	1	NJ	5
TCGA-O1-A52J	3.96906891341314	2	O1	1
TCGA-S2-AA1A	2.59782908140398	1	S2	4
