# Supplementary material for: Surrogate Biomarker Prediction from Whole-Slide Images for Evaluating Overall Survival in Lung Adenocarcinoma
Source: Diagnostics (Basel). 2024 Feb 20;14(5):462. doi: 10.3390/diagnostics14050462 (PMC10930763; doi:10.3390/diagnostics14050462)
Supplement: Supplementary file 1 [file diagnostics-14-00462-s001.zip › Supplementary_File_S5_TCGA_LUAD_crossfolds/crossfolds_BMP5.csv]

PATIENT	BMP5	BMP5_quantile	site_code	CV5
TCGA-05-4244	1.26242222696229	2	05	3
TCGA-05-4249	3.95127467685438	3	05	3
TCGA-05-4250	1.9265063441034	3	05	3
TCGA-05-4382	3.69637361896668	3	05	3
TCGA-05-4395	-1.88468881340509	1	05	3
TCGA-05-4396	3.66330065024831	3	05	3
TCGA-05-4397	4.5296349791101	3	05	3
TCGA-05-4398	0.790229222292079	2	05	3
TCGA-05-4402	6.24803268052401	4	05	3
TCGA-05-4403	3.99337582583113	3	05	3
TCGA-05-4405	5.72709069511714	4	05	3
TCGA-05-4415	5.05984887165457	4	05	3
TCGA-05-4417	3.32694500393883	3	05	3
TCGA-05-4418	3.24662299545175	3	05	3
TCGA-05-4420	5.64261819461898	4	05	3
TCGA-05-4422	-0.296375625204929	2	05	3
TCGA-05-4424	3.5384488472128	3	05	3
TCGA-05-4426	1.00088738191623	2	05	3
TCGA-05-4427	5.77674061307288	4	05	3
TCGA-05-4430	6.12910543490052	4	05	3
TCGA-05-4432	4.46586781936376	3	05	3
TCGA-05-4433	3.74015017234266	3	05	3
TCGA-05-4434	3.52530129068668	3	05	3
TCGA-35-3615	3.12136397170178	3	35	5
TCGA-35-4122	2.71284636995196	3	35	5
TCGA-35-4123	2.92429871709241	3	35	5
TCGA-35-5375	2.19175555724987	3	35	5
TCGA-38-4625	2.28464637501498	3	38	1
TCGA-38-4626	4.77597768410406	3	38	1
TCGA-38-4627	3.38669613333364	3	38	1
TCGA-38-4628	3.21225378164505	3	38	1
TCGA-38-4629	0.376722468977814	2	38	1
TCGA-38-4630	-7.19751865024672	0	38	1
TCGA-38-4631	3.41195178929101	3	38	1
TCGA-38-4632	1.86596437507543	3	38	1
TCGA-38-6178	5.94541285307793	4	38	1
TCGA-38-7271	5.29861505589551	4	38	1
TCGA-38-A44F	3.96896969858029	3	38	1
TCGA-44-2655	4.08791558630591	3	44	1
TCGA-44-2656	4.17498086736798	3	44	1
TCGA-44-2657	5.0971597389414	4	44	1
TCGA-44-2659	5.42860399706671	4	44	1
TCGA-44-2661	4.71319467863213	3	44	1
TCGA-44-2662	0.480758727892183	2	44	1
TCGA-44-2665	5.02676644451526	4	44	1
TCGA-44-2666	5.30479004669281	4	44	1
TCGA-44-2668	0.349974766115735	2	44	1
TCGA-44-3396	4.8239693918972	4	44	1
TCGA-44-3398	3.71308483024393	3	44	1
TCGA-44-3917	6.62458406278874	4	44	1
TCGA-44-3918	5.49433822678855	4	44	1
TCGA-44-3919	4.12563700240806	3	44	1
TCGA-44-4112	5.79199119234968	4	44	1
TCGA-44-5643	-1.55285036804011	1	44	1
TCGA-44-5644	6.17984071496885	4	44	1
TCGA-44-5645	6.41648683576695	4	44	1
TCGA-44-6145	2.45724336154494	3	44	1
TCGA-44-6146	6.28413879288753	4	44	1
TCGA-44-6147	5.23347741246767	4	44	1
TCGA-44-6148	3.65602924177064	3	44	1
TCGA-44-6774	4.2970892113492	3	44	1
TCGA-44-6775	5.50608626278726	4	44	1
TCGA-44-6776	3.67936531108814	3	44	1
TCGA-44-6777	3.64545327348903	3	44	1
TCGA-44-6778	4.95328119962609	4	44	1
TCGA-44-6779	-2.62008168671572	1	44	1
TCGA-44-7659	2.94563299624471	3	44	1
TCGA-44-7660	-0.362138336108601	2	44	1
TCGA-44-7662	-1.76867127159571	1	44	1
TCGA-44-7667	4.71141471522331	3	44	1
TCGA-44-7669	2.67594215188421	3	44	1
TCGA-44-7670	4.2368357314761	3	44	1
TCGA-44-7671	2.72555327591712	3	44	1
TCGA-44-7672	3.51449299336209	3	44	1
TCGA-44-8119	6.25280974512585	4	44	1
TCGA-44-A479	5.6659411862187	4	44	1
TCGA-44-A47A	1.40405867483187	2	44	1
TCGA-44-A47B	5.18503283774257	4	44	1
TCGA-44-A47G	3.6050525755877	3	44	1
TCGA-44-A4SS	1.66445959054311	2	44	1
TCGA-44-A4SU	6.09282412824589	4	44	1
TCGA-49-4487	4.08381162527442	3	49	5
TCGA-49-4488	6.77455600134437	4	49	5
TCGA-49-4490	3.30306739974196	3	49	5
TCGA-49-4494	5.91405233627107	4	49	5
TCGA-49-4501	5.24476113398185	4	49	5
TCGA-49-4505	5.32629559487917	4	49	5
TCGA-49-4506	-0.329152247837511	2	49	5
TCGA-49-4507	-1.86386502205109	1	49	5
TCGA-49-4510	3.59681661525082	3	49	5
TCGA-49-4512	2.92764879012285	3	49	5
TCGA-49-4514	0.794979151412796	2	49	5
TCGA-49-6742	2.18786588270096	3	49	5
TCGA-49-6743	1.59789573065237	2	49	5
TCGA-49-6744	3.79590898270759	3	49	5
TCGA-49-6745	4.60752283171789	3	49	5
TCGA-49-6761	2.71863427733116	3	49	5
TCGA-49-6767	0.007799223829635	2	49	5
TCGA-49-AAQV	4.53142062725952	3	49	5
TCGA-49-AAR0	5.25844246871957	4	49	5
TCGA-49-AAR2	4.0691617010189	3	49	5
TCGA-49-AAR3	0.764799346484985	2	49	5
TCGA-49-AAR4	5.02201890956729	4	49	5
TCGA-49-AAR9	-3.55498886858932	1	49	5
TCGA-49-AARE	4.33980930666661	3	49	5
TCGA-49-AARN	2.55247170284645	3	49	5
TCGA-49-AARO	3.07241585796715	3	49	5
TCGA-49-AARQ	4.0663837552208	3	49	5
TCGA-49-AARR	4.34478405101667	3	49	5
TCGA-4B-A93V	4.84590528282399	4	4B	4
TCGA-50-5044	1.29426451726277	2	50	4
TCGA-50-5045	4.50081812698304	3	50	4
TCGA-50-5055	5.31322417121175	4	50	4
TCGA-50-5066	4.51672004315809	3	50	4
TCGA-50-5068	5.79945123323845	4	50	4
TCGA-50-5931	1.60233532089766	2	50	4
TCGA-50-5939	1.50064500271095	2	50	4
TCGA-50-5942	4.82833896521223	4	50	4
TCGA-50-5946	4.89145547853799	4	50	4
TCGA-50-6590	-2.34125336945563	1	50	4
TCGA-50-6591	6.37855248144745	4	50	4
TCGA-50-6593	3.380246918729	3	50	4
TCGA-50-6594	-2.19363023357954	1	50	4
TCGA-50-6597	4.96603605395185	4	50	4
TCGA-50-6673	4.19062222601921	3	50	4
TCGA-50-7109	5.40390063838411	4	50	4
TCGA-50-8457	5.45149282844198	4	50	4
TCGA-50-8459	3.77246549022844	3	50	4
TCGA-53-7624	-4.49205004007843	0	53	3
TCGA-53-7626	4.50697947196435	3	53	3
TCGA-53-7813	5.99152301496761	4	53	3
TCGA-53-A4EZ	5.8824753649859	4	53	3
TCGA-55-1592	3.92821766369641	3	55	2
TCGA-55-1594	3.86951019307524	3	55	2
TCGA-55-1595	2.93477936426972	3	55	2
TCGA-55-1596	-0.502458362121052	2	55	2
TCGA-55-5899	7.18735768330265	4	55	2
TCGA-55-6543	6.05055556280194	4	55	2
TCGA-55-6642	1.47938638643142	2	55	2
TCGA-55-6712	2.56819412051627	3	55	2
TCGA-55-6968	0.424196218646955	2	55	2
TCGA-55-6969	4.43675748471322	3	55	2
TCGA-55-6970	3.20759622421189	3	55	2
TCGA-55-6971	3.4698916392507	3	55	2
TCGA-55-6972	1.83164984130335	3	55	2
TCGA-55-6975	5.20928536911494	4	55	2
TCGA-55-6978	4.24889637443679	3	55	2
TCGA-55-6979	4.21926580489021	3	55	2
TCGA-55-6980	5.10024151516341	4	55	2
TCGA-55-6981	6.33033891932546	4	55	2
TCGA-55-6982	2.77761984807968	3	55	2
TCGA-55-6983	4.93698316441424	4	55	2
TCGA-55-6984	1.58098015796271	2	55	2
TCGA-55-6985	4.90429058068975	4	55	2
TCGA-55-6986	5.24582798098063	4	55	2
TCGA-55-6987	4.41216827631268	3	55	2
TCGA-55-7227	4.62515830269631	3	55	2
TCGA-55-7281	3.03654318100283	3	55	2
TCGA-55-7283	6.92683764396855	4	55	2
TCGA-55-7284	3.96420322470147	3	55	2
TCGA-55-7570	6.06269507149887	4	55	2
TCGA-55-7573	4.95560613869044	4	55	2
TCGA-55-7574	4.22988378989685	3	55	2
TCGA-55-7576	3.68172425488321	3	55	2
TCGA-55-7724	4.83111507266211	4	55	2
TCGA-55-7725	4.00727948409287	3	55	2
TCGA-55-7726	1.53983746128556	2	55	2
TCGA-55-7727	5.37368379800041	4	55	2
TCGA-55-7728	3.03741343562081	3	55	2
TCGA-55-7815	6.47464049758748	4	55	2
TCGA-55-7816	1.384580797869	2	55	2
TCGA-55-7903	3.30885155595422	3	55	2
TCGA-55-7907	2.57578002752008	3	55	2
TCGA-55-7910	5.12904603192736	4	55	2
TCGA-55-7911	2.12725457310593	3	55	2
TCGA-55-7913	2.06209200292175	3	55	2
TCGA-55-7914	2.11709204118084	3	55	2
TCGA-55-7994	0.967144060857617	2	55	2
TCGA-55-7995	1.38606899880087	2	55	2
TCGA-55-8085	7.78223147077262	4	55	2
TCGA-55-8087	5.07412513309799	4	55	2
TCGA-55-8089	2.58775001251355	3	55	2
TCGA-55-8090	3.53061607128353	3	55	2
TCGA-55-8091	3.09156638484566	3	55	2
TCGA-55-8092	2.0609137218827	3	55	2
TCGA-55-8094	2.52750747038369	3	55	2
TCGA-55-8096	3.0342776651277	3	55	2
TCGA-55-8097	4.11766491963462	3	55	2
TCGA-55-8203	4.82990523775224	4	55	2
TCGA-55-8204	2.11182308232457	3	55	2
TCGA-55-8205	3.13381435152644	3	55	2
TCGA-55-8206	4.27720091613768	3	55	2
TCGA-55-8207	4.55770478233134	3	55	2
TCGA-55-8208	4.90059686468079	4	55	2
TCGA-55-8299	5.18146179312256	4	55	2
TCGA-55-8301	5.75923111869943	4	55	2
TCGA-55-8302	3.34670606568335	3	55	2
TCGA-55-8505	0.973568161241681	2	55	2
TCGA-55-8506	6.19476693526671	4	55	2
TCGA-55-8507	4.64469821015668	3	55	2
TCGA-55-8508	5.44530310384191	4	55	2
TCGA-55-8510	4.19037223376523	3	55	2
TCGA-55-8511	2.28008966227918	3	55	2
TCGA-55-8512	4.11462637133158	3	55	2
TCGA-55-8513	4.69597745998068	3	55	2
TCGA-55-8514	4.16701607397132	3	55	2
TCGA-55-8614	3.13573608075085	3	55	2
TCGA-55-8615	4.88544659659827	4	55	2
TCGA-55-8616	4.17041177289204	3	55	2
TCGA-55-8619	4.47032454047768	3	55	2
TCGA-55-8620	-0.23348826413659	2	55	2
TCGA-55-8621	4.97344347815014	4	55	2
TCGA-55-A48X	4.6608292051864	3	55	2
TCGA-55-A48Y	2.55652560795999	3	55	2
TCGA-55-A48Z	2.79992998174285	3	55	2
TCGA-55-A490	2.86362627979593	3	55	2
TCGA-55-A491	4.17748582872902	3	55	2
TCGA-55-A492	2.76487518722023	3	55	2
TCGA-55-A493	-0.34313694255566	2	55	2
TCGA-55-A494	2.59275885954809	3	55	2
TCGA-55-A4DF	6.87163959769628	4	55	2
TCGA-55-A4DG	5.87191660753493	4	55	2
TCGA-55-A57B	4.07941358975045	3	55	2
TCGA-62-A46O	-0.134283410537664	2	62	5
TCGA-62-A46P	5.01458610652343	4	62	5
TCGA-62-A46R	3.14551645223732	3	62	5
TCGA-62-A46S	3.97357932934495	3	62	5
TCGA-62-A46U	-2.29653670081894	1	62	5
TCGA-62-A46V	1.85101009066859	3	62	5
TCGA-62-A470	6.22624989626605	4	62	5
TCGA-62-A471	0.498128709435026	2	62	5
TCGA-62-A472	2.60250895292479	3	62	5
TCGA-64-1676	0.515412268658522	2	64	3
TCGA-64-1677	6.88991918508029	4	64	3
TCGA-64-1678	6.66426748544678	4	64	3
TCGA-64-1679	3.39658453181039	3	64	3
TCGA-64-1680	4.366884113645	3	64	3
TCGA-64-1681	4.50495628745565	3	64	3
TCGA-64-5774	6.50430079620461	4	64	3
TCGA-64-5775	-2.60422533127938	1	64	3
TCGA-64-5778	3.10681383040084	3	64	3
TCGA-64-5779	6.46279328501053	4	64	3
TCGA-64-5781	0.280788996533012	2	64	3
TCGA-64-5815	3.52655155992535	3	64	3
TCGA-67-3770	4.04507991466507	3	67	4
TCGA-67-3771	2.63195912617738	3	67	4
TCGA-67-3772	5.4733037954709	4	67	4
TCGA-67-3773	3.79485434522231	3	67	4
TCGA-67-3774	5.03332635637572	4	67	4
TCGA-67-4679	4.2990598799347	3	67	4
TCGA-67-6215	1.67175901476906	2	67	4
TCGA-67-6216	4.78801519810391	4	67	4
TCGA-67-6217	5.81928977573508	4	67	4
TCGA-69-7760	5.84014248992699	4	69	1
TCGA-69-7761	3.96074228875808	3	69	1
TCGA-69-7763	4.97092039097538	4	69	1
TCGA-69-7764	2.26255638286931	3	69	1
TCGA-69-7765	7.36600526040399	4	69	1
TCGA-69-7973	5.1112577426926	4	69	1
TCGA-69-7974	2.79157684109043	3	69	1
TCGA-69-7978	1.63128446120509	2	69	1
TCGA-69-7979	5.28731003703581	4	69	1
TCGA-69-7980	3.45338653886058	3	69	1
TCGA-69-8253	2.99298643615798	3	69	1
TCGA-69-8254	4.4287361900993	3	69	1
TCGA-69-8255	0.785091896861754	2	69	1
TCGA-69-8453	4.15542630554293	3	69	1
TCGA-69-A59K	2.39459298984148	3	69	1
TCGA-71-6725	5.28536180828336	4	71	2
TCGA-71-8520	0.33120831470699	2	71	2
TCGA-73-4658	3.96763977662716	3	73	3
TCGA-73-4659	5.72405223347637	4	73	3
TCGA-73-4662	4.87565904647512	4	73	3
TCGA-73-4666	3.567922109183	3	73	3
TCGA-73-4668	3.54464610625702	3	73	3
TCGA-73-4670	0.516374426439978	2	73	3
TCGA-73-4675	3.10660533927128	3	73	3
TCGA-73-4676	2.84964300964379	3	73	3
TCGA-73-4677	4.06979318443798	3	73	3
TCGA-73-7498	4.13834992121376	3	73	3
TCGA-73-7499	3.64670889556076	3	73	3
TCGA-73-A9RS	0.114391811999007	2	73	3
TCGA-75-5122	0.227400329718279	2	75	4
TCGA-75-5125	3.4838985625486	3	75	4
TCGA-75-5126	3.38819540963751	3	75	4
TCGA-75-5146	5.47076251104091	4	75	4
TCGA-75-5147	5.29791870000609	4	75	4
TCGA-75-6203	5.11601319373832	4	75	4
TCGA-75-6205	2.33275649944784	3	75	4
TCGA-75-6206	3.64339940973899	3	75	4
TCGA-75-6207	5.48188295697819	4	75	4
TCGA-75-6211	1.2479908062508	2	75	4
TCGA-75-6212	2.7869163276231	3	75	4
TCGA-75-6214	-2.65977009907359	1	75	4
TCGA-75-7025	4.8107602387696	4	75	4
TCGA-75-7027	2.01309680502373	3	75	4
TCGA-75-7030	4.97286009822927	4	75	4
TCGA-75-7031	5.72899607598178	4	75	4
TCGA-78-7145	4.34280273944745	3	78	4
TCGA-78-7146	3.57532758598084	3	78	4
TCGA-78-7147	2.37229625335266	3	78	4
TCGA-78-7148	3.14170866381053	3	78	4
TCGA-78-7149	3.82868269665211	3	78	4
TCGA-78-7150	1.42418357065873	2	78	4
TCGA-78-7152	4.09602906650795	3	78	4
TCGA-78-7153	3.26988872618723	3	78	4
TCGA-78-7154	3.29250548011426	3	78	4
TCGA-78-7155	0.233032453355778	2	78	4
TCGA-78-7156	4.03112843706212	3	78	4
TCGA-78-7158	2.60981377911236	3	78	4
TCGA-78-7159	6.83496613371067	4	78	4
TCGA-78-7160	3.445334019468	3	78	4
TCGA-78-7161	4.03159139359212	3	78	4
TCGA-78-7163	2.39021501211608	3	78	4
TCGA-78-7166	-0.651583387780659	2	78	4
TCGA-78-7167	3.26087889165901	3	78	4
TCGA-78-7220	1.21053658372201	2	78	4
TCGA-78-7535	4.16018761226592	3	78	4
TCGA-78-7536	5.2426313281315	4	78	4
TCGA-78-7537	2.71040238516608	3	78	4
TCGA-78-7539	3.19524408061372	3	78	4
TCGA-78-7540	2.4870132757321	3	78	4
TCGA-78-7542	0.205160906717312	2	78	4
TCGA-78-7633	1.97740261193358	3	78	4
TCGA-78-8640	1.3597623762993	2	78	4
TCGA-78-8648	4.40845083944013	3	78	4
TCGA-78-8655	4.00814060180837	3	78	4
TCGA-78-8660	4.80940168346436	4	78	4
TCGA-78-8662	1.98087174517059	3	78	4
TCGA-80-5607	5.51060899819437	4	80	4
TCGA-80-5608	5.58507481197395	4	80	4
TCGA-80-5611	4.88298444538815	4	80	4
TCGA-83-5908	2.87457657388071	3	83	5
TCGA-86-6562	5.67656969934733	4	86	5
TCGA-86-6851	2.26593073477005	3	86	5
TCGA-86-7701	5.82946924043764	4	86	5
TCGA-86-7711	0.042946962109292	2	86	5
TCGA-86-7713	5.54285623599815	4	86	5
TCGA-86-7714	5.24088794690468	4	86	5
TCGA-86-7953	5.53511113759743	4	86	5
TCGA-86-7954	2.53081374908299	3	86	5
TCGA-86-7955	-0.240605504190835	2	86	5
TCGA-86-8054	5.66484137956391	4	86	5
TCGA-86-8055	1.88630889102256	3	86	5
TCGA-86-8056	4.90942899334454	4	86	5
TCGA-86-8073	4.82217164195949	4	86	5
TCGA-86-8074	4.57057818985584	3	86	5
TCGA-86-8075	2.29873498366043	3	86	5
TCGA-86-8076	4.11937321410557	3	86	5
TCGA-86-8278	6.19705971329552	4	86	5
TCGA-86-8279	5.26911886198802	4	86	5
TCGA-86-8280	4.9319114280873	4	86	5
TCGA-86-8281	2.81543786615	3	86	5
TCGA-86-8358	2.63658732644535	3	86	5
TCGA-86-8359	5.33023981533148	4	86	5
TCGA-86-8585	1.19061023915512	2	86	5
TCGA-86-8668	4.9614243487107	4	86	5
TCGA-86-8669	5.67803932406736	4	86	5
TCGA-86-8671	4.44827262187838	3	86	5
TCGA-86-8672	0.149165889104705	2	86	5
TCGA-86-8673	2.64551981866454	3	86	5
TCGA-86-8674	2.42950554058708	3	86	5
TCGA-86-A456	4.88839464075452	4	86	5
TCGA-86-A4D0	5.08329337604182	4	86	5
TCGA-86-A4JF	6.4175367684496	4	86	5
TCGA-86-A4P7	5.6668977463678	4	86	5
TCGA-86-A4P8	5.3575148950767	4	86	5
TCGA-91-A4BC	5.19727698658244	4	91	4
TCGA-91-A4BD	2.09085862834467	3	91	4
TCGA-93-7347	3.98144809817585	3	93	4
TCGA-93-7348	5.29182585518218	4	93	4
TCGA-93-8067	1.11084998850641	2	93	4
TCGA-93-A4JN	4.21450168744091	3	93	4
TCGA-93-A4JO	4.46092143208838	3	93	4
TCGA-93-A4JP	6.16602106335429	4	93	4
TCGA-93-A4JQ	3.55298834011537	3	93	4
TCGA-95-7039	2.6561457368204	3	95	3
TCGA-95-7043	6.82272565568209	4	95	3
TCGA-95-7562	6.54045526429804	4	95	3
TCGA-95-7567	6.20611186954862	4	95	3
TCGA-95-7944	1.08640221816208	2	95	3
TCGA-95-7947	2.09576191613161	3	95	3
TCGA-95-7948	0.77562001098185	2	95	3
TCGA-95-8039	4.52611562450942	3	95	3
TCGA-95-8494	1.76500187310153	2	95	3
TCGA-95-A4VK	2.00771633528187	3	95	3
TCGA-95-A4VN	4.40688136571541	3	95	3
TCGA-95-A4VP	5.23072307491892	4	95	3
TCGA-97-7546	5.37341778510658	4	97	3
TCGA-97-7547	4.62882471644296	3	97	3
TCGA-97-7552	5.07438318381998	4	97	3
TCGA-97-7553	5.97375423736586	4	97	3
TCGA-97-7554	3.68147868036185	3	97	3
TCGA-97-7937	5.03686307146072	4	97	3
TCGA-97-7938	4.32383330570042	3	97	3
TCGA-97-7941	5.10321655999736	4	97	3
TCGA-97-8171	3.47948384212877	3	97	3
TCGA-97-8172	5.56316522138685	4	97	3
TCGA-97-8175	2.20840379341757	3	97	3
TCGA-97-8177	4.82950145015175	4	97	3
TCGA-97-8179	2.55485502886763	3	97	3
TCGA-97-8552	4.29759286179491	3	97	3
TCGA-97-A4LX	2.7096513691583	3	97	3
TCGA-97-A4M0	2.82628774039754	3	97	3
TCGA-97-A4M1	4.16744392817535	3	97	3
TCGA-97-A4M2	5.00413781427861	4	97	3
TCGA-97-A4M3	3.4199166314407	3	97	3
TCGA-97-A4M5	3.90640467310092	3	97	3
TCGA-97-A4M6	5.99311109434218	4	97	3
TCGA-97-A4M7	3.5599413539885	3	97	3
TCGA-99-7458	4.50000160734189	3	99	5
TCGA-99-8025	3.14738530411966	3	99	5
TCGA-99-8028	5.40037845165763	4	99	5
TCGA-99-8032	5.95478023156338	4	99	5
TCGA-99-8033	1.68865585880953	2	99	5
TCGA-99-AA5R	5.36901901605392	4	99	5
TCGA-J2-8192	4.60804099498354	3	J2	4
TCGA-J2-8194	3.09117202193664	3	J2	4
TCGA-J2-A4AD	3.13053785509423	3	J2	4
TCGA-J2-A4AE	4.21363695332242	3	J2	4
TCGA-J2-A4AG	4.80490684510698	4	J2	4
TCGA-L4-A4E5	4.94426814175829	4	L4	2
TCGA-L4-A4E6	5.03768644511659	4	L4	2
TCGA-L9-A443	2.71922824108635	3	L9	3
TCGA-L9-A444	5.04861552520206	4	L9	3
TCGA-L9-A50W	1.65478148205619	2	L9	3
TCGA-L9-A5IP	-2.13457261589041	1	L9	3
TCGA-L9-A743	5.15564524092018	4	L9	3
TCGA-L9-A7SV	6.0038092447232	4	L9	3
TCGA-L9-A8F4	3.61327235588145	3	L9	3
TCGA-MN-A4N1	4.33258818759638	3	MN	1
TCGA-MN-A4N4	1.27170048876963	2	MN	1
TCGA-MN-A4N5	2.01372194833752	3	MN	1
TCGA-MP-A4SV	5.57166657372451	4	MP	1
TCGA-MP-A4SW	3.00183787949554	3	MP	1
TCGA-MP-A4SY	3.3781260557038	3	MP	1
TCGA-MP-A4T4	2.1429951612727	3	MP	1
TCGA-MP-A4T6	4.16708903469945	3	MP	1
TCGA-MP-A4T7	3.05102926022396	3	MP	1
TCGA-MP-A4T8	4.49338324732221	3	MP	1
TCGA-MP-A4T9	4.37828301282702	3	MP	1
TCGA-MP-A4TA	1.36780474356374	2	MP	1
TCGA-MP-A4TC	2.53136984392788	3	MP	1
TCGA-MP-A4TD	2.58528829488271	3	MP	1
TCGA-MP-A4TE	-0.00906951129819	2	MP	1
TCGA-MP-A4TF	1.25717657295308	2	MP	1
TCGA-MP-A4TH	4.42041584632906	3	MP	1
TCGA-MP-A4TI	4.31053481610416	3	MP	1
TCGA-MP-A4TJ	4.58980806101306	3	MP	1
TCGA-MP-A4TK	4.89692660399308	4	MP	1
TCGA-MP-A5C7	6.04367782647964	4	MP	1
TCGA-NJ-A4YF	3.29783063960651	3	NJ	5
TCGA-NJ-A4YG	4.07058403262116	3	NJ	5
TCGA-NJ-A4YI	4.16046819119048	3	NJ	5
TCGA-NJ-A4YP	1.00268741340125	2	NJ	5
TCGA-NJ-A4YQ	2.52129577341565	3	NJ	5
TCGA-NJ-A55A	4.4029956891625	3	NJ	5
TCGA-NJ-A55O	3.18958179094629	3	NJ	5
TCGA-NJ-A55R	2.08958064417341	3	NJ	5
TCGA-NJ-A7XG	4.71050990926452	3	NJ	5
TCGA-O1-A52J	2.61477009616915	3	O1	5
TCGA-S2-AA1A	4.98768284675725	4	S2	1
