# Supplementary material for: Surrogate Biomarker Prediction from Whole-Slide Images for Evaluating Overall Survival in Lung Adenocarcinoma
Source: Diagnostics (Basel). 2024 Feb 20;14(5):462. doi: 10.3390/diagnostics14050462 (PMC10930763; doi:10.3390/diagnostics14050462)
Supplement: Supplementary file 1 [file diagnostics-14-00462-s001.zip › Supplementary_File_S5_TCGA_LUAD_crossfolds/crossfolds_BTG2.csv]

PATIENT	BTG2	BTG2_quantile	site_code	CV5
TCGA-05-4244	8.12499590015386	2	05	2
TCGA-05-4249	8.95314303649121	3	05	2
TCGA-05-4250	7.57447864235036	2	05	2
TCGA-05-4382	7.01467568472144	2	05	2
TCGA-05-4395	5.29816530450854	0	05	2
TCGA-05-4396	6.93550169578186	2	05	2
TCGA-05-4397	5.97304048717149	1	05	2
TCGA-05-4398	6.83989003083003	1	05	2
TCGA-05-4402	7.31450088303753	2	05	2
TCGA-05-4403	7.82055218880148	2	05	2
TCGA-05-4405	7.77117830499583	2	05	2
TCGA-05-4415	4.96903578035848	0	05	2
TCGA-05-4417	8.49153429750789	3	05	2
TCGA-05-4418	6.92925601750426	2	05	2
TCGA-05-4420	6.82360616784256	1	05	2
TCGA-05-4422	8.4509499141936	3	05	2
TCGA-05-4424	7.20606696000753	2	05	2
TCGA-05-4426	6.91831913730633	2	05	2
TCGA-05-4427	6.72337738747416	1	05	2
TCGA-05-4430	7.00592441853794	2	05	2
TCGA-05-4432	7.98863878920025	2	05	2
TCGA-05-4433	7.25718486264533	2	05	2
TCGA-05-4434	7.30279428124928	2	05	2
TCGA-35-3615	7.78579922917614	2	35	4
TCGA-35-4122	7.62521931400927	2	35	4
TCGA-35-4123	6.75996690361271	1	35	4
TCGA-35-5375	5.72565240173254	1	35	4
TCGA-38-4625	6.603474737989	1	38	3
TCGA-38-4626	7.7078746285846	2	38	3
TCGA-38-4627	7.13030692563607	2	38	3
TCGA-38-4628	6.06814029479979	1	38	3
TCGA-38-4629	5.9658331020612	1	38	3
TCGA-38-4630	6.06970695564281	1	38	3
TCGA-38-4631	6.32831331742778	1	38	3
TCGA-38-4632	6.41072333380099	1	38	3
TCGA-38-6178	6.14654012656781	1	38	3
TCGA-38-7271	8.71665108899165	3	38	3
TCGA-38-A44F	8.29530746080566	2	38	3
TCGA-44-2655	8.46924554341363	3	44	4
TCGA-44-2656	5.8924101100485	1	44	4
TCGA-44-2657	9.00887595627503	3	44	4
TCGA-44-2659	7.00184498462653	2	44	4
TCGA-44-2661	8.27913540935455	2	44	4
TCGA-44-2662	4.9744964685668	0	44	4
TCGA-44-2665	5.10751719888264	0	44	4
TCGA-44-2666	8.11337070802626	2	44	4
TCGA-44-2668	6.70076443611705	1	44	4
TCGA-44-3396	7.64869153428869	2	44	4
TCGA-44-3398	7.26005736015734	2	44	4
TCGA-44-3917	6.70542480880862	1	44	4
TCGA-44-3918	7.91346130878986	2	44	4
TCGA-44-3919	7.78109009853895	2	44	4
TCGA-44-4112	7.43453828198914	2	44	4
TCGA-44-5643	7.02035126817083	2	44	4
TCGA-44-5644	7.10225896973901	2	44	4
TCGA-44-5645	7.19891348252521	2	44	4
TCGA-44-6145	6.76535216261488	1	44	4
TCGA-44-6146	6.91523523274618	2	44	4
TCGA-44-6147	7.42638799887546	2	44	4
TCGA-44-6148	9.85539610393493	4	44	4
TCGA-44-6774	7.37990023984881	2	44	4
TCGA-44-6775	7.39358720908308	2	44	4
TCGA-44-6776	8.97863757632101	3	44	4
TCGA-44-6777	7.67274130234612	2	44	4
TCGA-44-6778	9.48928091673364	3	44	4
TCGA-44-6779	4.87337351421046	0	44	4
TCGA-44-7659	8.37615192296677	3	44	4
TCGA-44-7660	6.61895320134133	1	44	4
TCGA-44-7662	5.67226947424647	1	44	4
TCGA-44-7667	7.04698665866326	2	44	4
TCGA-44-7669	8.10842367217482	2	44	4
TCGA-44-7670	6.44829799261779	1	44	4
TCGA-44-7671	7.23675072151163	2	44	4
TCGA-44-7672	7.87427927366632	2	44	4
TCGA-44-8119	7.66593399935249	2	44	4
TCGA-44-A479	8.78935450729086	3	44	4
TCGA-44-A47A	7.94071012761739	2	44	4
TCGA-44-A47B	8.20402401744027	2	44	4
TCGA-44-A47G	6.93752869926811	2	44	4
TCGA-44-A4SS	5.67511807204183	1	44	4
TCGA-44-A4SU	7.7404615393468	2	44	4
TCGA-49-4487	7.79204301348993	2	49	1
TCGA-49-4488	6.38999633630586	1	49	1
TCGA-49-4490	6.04947815517505	1	49	1
TCGA-49-4494	6.75781668937686	1	49	1
TCGA-49-4501	7.55850043630927	2	49	1
TCGA-49-4505	6.99706124862992	2	49	1
TCGA-49-4506	6.27128236471367	1	49	1
TCGA-49-4507	5.57003786869711	1	49	1
TCGA-49-4510	7.54440518038698	2	49	1
TCGA-49-4512	6.19652892433694	1	49	1
TCGA-49-4514	6.72862441647244	1	49	1
TCGA-49-6742	8.20060972476951	2	49	1
TCGA-49-6743	6.38359573026465	1	49	1
TCGA-49-6744	8.22857081244841	2	49	1
TCGA-49-6745	6.98115883343058	2	49	1
TCGA-49-6761	6.98050367585862	2	49	1
TCGA-49-6767	4.5260129066962	0	49	1
TCGA-49-AAQV	6.33441035675573	1	49	1
TCGA-49-AAR0	8.67628554290345	3	49	1
TCGA-49-AAR2	7.50696189359167	2	49	1
TCGA-49-AAR3	6.81954820802673	1	49	1
TCGA-49-AAR4	7.85446279244074	2	49	1
TCGA-49-AAR9	4.40037043665367	0	49	1
TCGA-49-AARE	5.5019551855662	1	49	1
TCGA-49-AARN	7.61967570511299	2	49	1
TCGA-49-AARO	6.62092782118593	1	49	1
TCGA-49-AARQ	6.09416260608809	1	49	1
TCGA-49-AARR	8.07119510130087	2	49	1
TCGA-4B-A93V	9.68784543498757	3	4B	2
TCGA-50-5044	7.29283709551687	2	50	4
TCGA-50-5045	7.70604823855883	2	50	4
TCGA-50-5055	8.03742555000769	2	50	4
TCGA-50-5066	7.17241051117801	2	50	4
TCGA-50-5068	7.24276528870996	2	50	4
TCGA-50-5931	7.6731723921807	2	50	4
TCGA-50-5939	7.71093128507737	2	50	4
TCGA-50-5942	8.40738823049694	3	50	4
TCGA-50-5946	5.5981087079725	1	50	4
TCGA-50-6590	7.32456702583592	2	50	4
TCGA-50-6591	4.91797931641433	0	50	4
TCGA-50-6593	5.96093476434983	1	50	4
TCGA-50-6594	4.7488842717597	0	50	4
TCGA-50-6597	6.40048354288737	1	50	4
TCGA-50-6673	8.48052686502876	3	50	4
TCGA-50-7109	7.51122043076999	2	50	4
TCGA-50-8457	9.12553346696423	3	50	4
TCGA-50-8459	6.86609729926501	1	50	4
TCGA-53-7624	7.79479646265746	2	53	1
TCGA-53-7626	9.45891318200941	3	53	1
TCGA-53-7813	8.90880521642272	3	53	1
TCGA-53-A4EZ	7.839080932757	2	53	1
TCGA-55-1592	8.35044623497843	2	55	5
TCGA-55-1594	8.24106290426962	2	55	5
TCGA-55-1595	7.59225951502007	2	55	5
TCGA-55-1596	5.98201076033101	1	55	5
TCGA-55-5899	6.92536122909987	2	55	5
TCGA-55-6543	7.03947955603248	2	55	5
TCGA-55-6642	8.82782191958936	3	55	5
TCGA-55-6712	5.94148671761328	1	55	5
TCGA-55-6968	8.18611169903653	2	55	5
TCGA-55-6969	8.14916574394153	2	55	5
TCGA-55-6970	7.9753525036666	2	55	5
TCGA-55-6971	8.31478687535861	2	55	5
TCGA-55-6972	7.86931910880911	2	55	5
TCGA-55-6975	6.32127709550942	1	55	5
TCGA-55-6978	6.12747964449719	1	55	5
TCGA-55-6979	7.10290021233779	2	55	5
TCGA-55-6980	9.12768170960566	3	55	5
TCGA-55-6981	6.13565031004415	1	55	5
TCGA-55-6982	6.67904863874061	1	55	5
TCGA-55-6983	10.3143284974418	4	55	5
TCGA-55-6984	7.44010171370064	2	55	5
TCGA-55-6985	8.14222071548627	2	55	5
TCGA-55-6986	7.91670367537139	2	55	5
TCGA-55-6987	8.6878559978089	3	55	5
TCGA-55-7227	6.87636785702546	1	55	5
TCGA-55-7281	8.59991537905814	3	55	5
TCGA-55-7283	8.95315338988351	3	55	5
TCGA-55-7284	8.55426841523792	3	55	5
TCGA-55-7570	7.41286982708206	2	55	5
TCGA-55-7573	8.47212726826812	3	55	5
TCGA-55-7574	8.96964063380365	3	55	5
TCGA-55-7576	5.90166890690552	1	55	5
TCGA-55-7724	8.26509606364245	2	55	5
TCGA-55-7725	10.0095182398508	4	55	5
TCGA-55-7726	6.9267209980137	2	55	5
TCGA-55-7727	7.29476572286368	2	55	5
TCGA-55-7728	7.21500970376577	2	55	5
TCGA-55-7815	6.81989454052277	1	55	5
TCGA-55-7816	6.96550024585288	2	55	5
TCGA-55-7903	6.10268111294017	1	55	5
TCGA-55-7907	7.50095896709362	2	55	5
TCGA-55-7910	8.15433275819943	2	55	5
TCGA-55-7911	7.55899682008973	2	55	5
TCGA-55-7913	6.01246862603396	1	55	5
TCGA-55-7914	7.80602412297026	2	55	5
TCGA-55-7994	5.85901355962416	1	55	5
TCGA-55-7995	6.54275629501627	1	55	5
TCGA-55-8085	7.00747563259264	2	55	5
TCGA-55-8087	7.97214648842692	2	55	5
TCGA-55-8089	6.84191240712689	1	55	5
TCGA-55-8090	8.53503686184888	3	55	5
TCGA-55-8091	7.80116072937285	2	55	5
TCGA-55-8092	8.25254749204493	2	55	5
TCGA-55-8094	8.81718095762877	3	55	5
TCGA-55-8096	7.28287475915574	2	55	5
TCGA-55-8097	8.29032711265183	2	55	5
TCGA-55-8203	8.65836367168329	3	55	5
TCGA-55-8204	7.63473343561629	2	55	5
TCGA-55-8205	7.64550648145775	2	55	5
TCGA-55-8206	8.97777485220265	3	55	5
TCGA-55-8207	11.2453363114086	4	55	5
TCGA-55-8208	7.93950927395112	2	55	5
TCGA-55-8299	7.15096028834526	2	55	5
TCGA-55-8301	7.89662076067091	2	55	5
TCGA-55-8302	6.52417534639775	1	55	5
TCGA-55-8505	6.72715815900895	1	55	5
TCGA-55-8506	8.7235509300025	3	55	5
TCGA-55-8507	8.15611484105911	2	55	5
TCGA-55-8508	9.38137405716578	3	55	5
TCGA-55-8510	7.04387048564592	2	55	5
TCGA-55-8511	7.2234643564245	2	55	5
TCGA-55-8512	9.44422513370132	3	55	5
TCGA-55-8513	8.62565542040071	3	55	5
TCGA-55-8514	5.86865720373567	1	55	5
TCGA-55-8614	8.91792452113944	3	55	5
TCGA-55-8615	7.90084701244358	2	55	5
TCGA-55-8616	5.80739358198303	1	55	5
TCGA-55-8619	8.25117675614305	2	55	5
TCGA-55-8620	7.98126257509065	2	55	5
TCGA-55-8621	7.89656175877399	2	55	5
TCGA-55-A48X	7.91445689481594	2	55	5
TCGA-55-A48Y	6.92672554956299	2	55	5
TCGA-55-A48Z	6.66602497029642	1	55	5
TCGA-55-A490	7.08416363819536	2	55	5
TCGA-55-A491	7.00080165202476	2	55	5
TCGA-55-A492	7.94773631947931	2	55	5
TCGA-55-A493	6.34226459768362	1	55	5
TCGA-55-A494	8.47985160291696	3	55	5
TCGA-55-A4DF	8.52378662904409	3	55	5
TCGA-55-A4DG	8.62826214428784	3	55	5
TCGA-55-A57B	8.46191491792742	3	55	5
TCGA-62-A46O	5.60028797416458	1	62	3
TCGA-62-A46P	8.33006442621001	2	62	3
TCGA-62-A46R	5.39729972309641	0	62	3
TCGA-62-A46S	8.31890827752714	2	62	3
TCGA-62-A46U	6.42570160760071	1	62	3
TCGA-62-A46V	7.7050014187285	2	62	3
TCGA-62-A470	9.18231041987179	3	62	3
TCGA-62-A471	5.37516332088429	0	62	3
TCGA-62-A472	6.81330623578263	1	62	3
TCGA-64-1676	5.38849137293896	0	64	1
TCGA-64-1677	6.76530466060349	1	64	1
TCGA-64-1678	7.19584792950325	2	64	1
TCGA-64-1679	6.36930316807	1	64	1
TCGA-64-1680	8.81110263833579	3	64	1
TCGA-64-1681	7.84800965526848	2	64	1
TCGA-64-5774	8.95403886244923	3	64	1
TCGA-64-5775	4.85429520741549	0	64	1
TCGA-64-5778	6.57033023687656	1	64	1
TCGA-64-5779	8.38438472534794	3	64	1
TCGA-64-5781	7.20906992216437	2	64	1
TCGA-64-5815	7.66897698202476	2	64	1
TCGA-67-3770	7.85110086063051	2	67	1
TCGA-67-3771	7.44845610627603	2	67	1
TCGA-67-3772	8.50180739693996	3	67	1
TCGA-67-3773	9.29746923899799	3	67	1
TCGA-67-3774	7.82272168356079	2	67	1
TCGA-67-4679	9.72500414968771	3	67	1
TCGA-67-6215	8.2653185148688	2	67	1
TCGA-67-6216	8.14595157631977	2	67	1
TCGA-67-6217	8.22056575344397	2	67	1
TCGA-69-7760	7.5241961109279	2	69	2
TCGA-69-7761	8.19117530681672	2	69	2
TCGA-69-7763	8.28840397843366	2	69	2
TCGA-69-7764	6.88173676310783	1	69	2
TCGA-69-7765	7.46234417873404	2	69	2
TCGA-69-7973	9.0062674301019	3	69	2
TCGA-69-7974	7.499195889605	2	69	2
TCGA-69-7978	6.94181076426022	2	69	2
TCGA-69-7979	6.17224004743673	1	69	2
TCGA-69-7980	7.55449409181844	2	69	2
TCGA-69-8253	7.31610257377752	2	69	2
TCGA-69-8254	10.4957865702194	4	69	2
TCGA-69-8255	7.18937313589136	2	69	2
TCGA-69-8453	8.3764789135058	3	69	2
TCGA-69-A59K	7.41084271235927	2	69	2
TCGA-71-6725	4.48553786531936	0	71	5
TCGA-71-8520	7.54114100755921	2	71	5
TCGA-73-4658	8.34963757565914	2	73	2
TCGA-73-4659	7.47794870468315	2	73	2
TCGA-73-4662	9.21841963298371	3	73	2
TCGA-73-4666	5.49018927611522	1	73	2
TCGA-73-4668	6.57215693152654	1	73	2
TCGA-73-4670	6.58383447887935	1	73	2
TCGA-73-4675	7.30121094049292	2	73	2
TCGA-73-4676	5.51954684956616	1	73	2
TCGA-73-4677	8.19630266021005	2	73	2
TCGA-73-7498	7.26509506778148	2	73	2
TCGA-73-7499	6.23562142479991	1	73	2
TCGA-73-A9RS	5.81245149928816	1	73	2
TCGA-75-5122	7.49466313838149	2	75	1
TCGA-75-5125	6.48918469434767	1	75	1
TCGA-75-5126	7.31230846462217	2	75	1
TCGA-75-5146	7.61254018332468	2	75	1
TCGA-75-5147	7.46087558448039	2	75	1
TCGA-75-6203	8.11887284787756	2	75	1
TCGA-75-6205	6.93553674621965	2	75	1
TCGA-75-6206	8.13301684643701	2	75	1
TCGA-75-6207	5.88396731895035	1	75	1
TCGA-75-6211	8.46789685374845	3	75	1
TCGA-75-6212	9.3015336999915	3	75	1
TCGA-75-6214	5.31407074045956	0	75	1
TCGA-75-7025	7.79800620326638	2	75	1
TCGA-75-7027	6.563233217888	1	75	1
TCGA-75-7030	8.13567900875723	2	75	1
TCGA-75-7031	7.82102644176439	2	75	1
TCGA-78-7145	7.59540476369899	2	78	2
TCGA-78-7146	5.83287277815605	1	78	2
TCGA-78-7147	7.22532924495966	2	78	2
TCGA-78-7148	6.76118989411396	1	78	2
TCGA-78-7149	8.32642846859258	2	78	2
TCGA-78-7150	4.73309477987926	0	78	2
TCGA-78-7152	8.56168660145276	3	78	2
TCGA-78-7153	9.1479427614194	3	78	2
TCGA-78-7154	6.70988836523834	1	78	2
TCGA-78-7155	4.48095996679936	0	78	2
TCGA-78-7156	8.9248436439229	3	78	2
TCGA-78-7158	7.96225012195629	2	78	2
TCGA-78-7159	8.4449168703146	3	78	2
TCGA-78-7160	6.927531409723	2	78	2
TCGA-78-7161	7.4568110957017	2	78	2
TCGA-78-7163	7.2660104708563	2	78	2
TCGA-78-7166	5.74193178935572	1	78	2
TCGA-78-7167	7.40879292023617	2	78	2
TCGA-78-7220	5.93611163221227	1	78	2
TCGA-78-7535	7.03758734286402	2	78	2
TCGA-78-7536	9.05707656186185	3	78	2
TCGA-78-7537	8.64382989668971	3	78	2
TCGA-78-7539	8.23478930964895	2	78	2
TCGA-78-7540	7.50552622168909	2	78	2
TCGA-78-7542	4.95904931255215	0	78	2
TCGA-78-7633	8.4971977933201	3	78	2
TCGA-78-8640	6.08247867313477	1	78	2
TCGA-78-8648	8.7631833945124	3	78	2
TCGA-78-8655	6.58235490147852	1	78	2
TCGA-78-8660	6.34568875214644	1	78	2
TCGA-78-8662	5.37278735899511	0	78	2
TCGA-80-5607	8.97112862219311	3	80	3
TCGA-80-5608	8.48787279717539	3	80	3
TCGA-80-5611	4.62273785692598	0	80	3
TCGA-83-5908	6.31418886577839	1	83	1
TCGA-86-6562	7.63285863952166	2	86	3
TCGA-86-6851	8.3553210245915	3	86	3
TCGA-86-7701	8.72790214792489	3	86	3
TCGA-86-7711	6.02311661124413	1	86	3
TCGA-86-7713	7.46366474144675	2	86	3
TCGA-86-7714	8.17375898317954	2	86	3
TCGA-86-7953	7.74463880277844	2	86	3
TCGA-86-7954	7.18003592880725	2	86	3
TCGA-86-7955	4.01910719425083	0	86	3
TCGA-86-8054	8.0666858930976	2	86	3
TCGA-86-8055	6.83604108869304	1	86	3
TCGA-86-8056	7.35783486226355	2	86	3
TCGA-86-8073	6.74964009019866	1	86	3
TCGA-86-8074	7.05706897076434	2	86	3
TCGA-86-8075	7.17514787345876	2	86	3
TCGA-86-8076	8.73811539738576	3	86	3
TCGA-86-8278	8.30725408677992	2	86	3
TCGA-86-8279	5.7374479689287	1	86	3
TCGA-86-8280	8.04499475426801	2	86	3
TCGA-86-8281	7.18274763712701	2	86	3
TCGA-86-8358	7.69448078119092	2	86	3
TCGA-86-8359	9.04431569397796	3	86	3
TCGA-86-8585	5.99845579037607	1	86	3
TCGA-86-8668	8.85978357623446	3	86	3
TCGA-86-8669	8.86780360255063	3	86	3
TCGA-86-8671	7.88092253756456	2	86	3
TCGA-86-8672	6.06192219061274	1	86	3
TCGA-86-8673	7.24169774017577	2	86	3
TCGA-86-8674	9.07387082701152	3	86	3
TCGA-86-A456	8.16603345949709	2	86	3
TCGA-86-A4D0	8.17048580009824	2	86	3
TCGA-86-A4JF	7.96209704182113	2	86	3
TCGA-86-A4P7	8.72140705465024	3	86	3
TCGA-86-A4P8	8.52712254169131	3	86	3
TCGA-91-A4BC	7.91595052026289	2	91	4
TCGA-91-A4BD	8.4986539148828	3	91	4
TCGA-93-7347	7.7431095202947	2	93	2
TCGA-93-7348	9.56354200813967	3	93	2
TCGA-93-8067	8.16943634431394	2	93	2
TCGA-93-A4JN	8.08899205505387	2	93	2
TCGA-93-A4JO	6.53693760902975	1	93	2
TCGA-93-A4JP	8.68543152660379	3	93	2
TCGA-93-A4JQ	7.26680398694783	2	93	2
TCGA-95-7039	7.25082948199528	2	95	3
TCGA-95-7043	6.72867323064026	1	95	3
TCGA-95-7562	7.03502300762266	2	95	3
TCGA-95-7567	8.19919318224999	2	95	3
TCGA-95-7944	5.61430855403663	1	95	3
TCGA-95-7947	6.94944170546685	2	95	3
TCGA-95-7948	7.17123216734092	2	95	3
TCGA-95-8039	7.67667793530466	2	95	3
TCGA-95-8494	6.56785432228572	1	95	3
TCGA-95-A4VK	6.25220134550314	1	95	3
TCGA-95-A4VN	7.54341019503411	2	95	3
TCGA-95-A4VP	8.05479001262778	2	95	3
TCGA-97-7546	8.19516121003642	2	97	1
TCGA-97-7547	7.7522350381543	2	97	1
TCGA-97-7552	8.337232426971	2	97	1
TCGA-97-7553	8.55345718052682	3	97	1
TCGA-97-7554	7.11362826721766	2	97	1
TCGA-97-7937	4.21336443331023	0	97	1
TCGA-97-7938	8.92716070734181	3	97	1
TCGA-97-7941	7.96262682269115	2	97	1
TCGA-97-8171	9.52780120112521	3	97	1
TCGA-97-8172	8.73583237657232	3	97	1
TCGA-97-8175	5.85183245465431	1	97	1
TCGA-97-8177	8.48501713293875	3	97	1
TCGA-97-8179	6.36379445964123	1	97	1
TCGA-97-8552	7.57300243697579	2	97	1
TCGA-97-A4LX	7.80218338796786	2	97	1
TCGA-97-A4M0	7.96145931670497	2	97	1
TCGA-97-A4M1	8.94429445523412	3	97	1
TCGA-97-A4M2	8.83183416223636	3	97	1
TCGA-97-A4M3	9.80458358099006	4	97	1
TCGA-97-A4M5	7.6598033955976	2	97	1
TCGA-97-A4M6	7.2487227318998	2	97	1
TCGA-97-A4M7	7.8764136059718	2	97	1
TCGA-99-7458	7.87829291937883	2	99	3
TCGA-99-8025	6.05853147075838	1	99	3
TCGA-99-8028	7.99881031319827	2	99	3
TCGA-99-8032	8.22864198896959	2	99	3
TCGA-99-8033	6.12606117111683	1	99	3
TCGA-99-AA5R	9.82218280956272	4	99	3
TCGA-J2-8192	7.76741416923009	2	J2	4
TCGA-J2-8194	7.49406062255606	2	J2	4
TCGA-J2-A4AD	6.39740149784088	1	J2	4
TCGA-J2-A4AE	9.19699785966503	3	J2	4
TCGA-J2-A4AG	8.81973187271733	3	J2	4
TCGA-L4-A4E5	6.19631064068455	1	L4	4
TCGA-L4-A4E6	9.79308463579544	3	L4	4
TCGA-L9-A443	9.26040030264793	3	L9	3
TCGA-L9-A444	7.62591200376443	2	L9	3
TCGA-L9-A50W	8.04410583272875	2	L9	3
TCGA-L9-A5IP	7.66233224225888	2	L9	3
TCGA-L9-A743	8.55477472713847	3	L9	3
TCGA-L9-A7SV	5.14367547582826	0	L9	3
TCGA-L9-A8F4	7.49373531163718	2	L9	3
TCGA-MN-A4N1	5.36275015810664	0	MN	5
TCGA-MN-A4N4	6.04395799518704	1	MN	5
TCGA-MN-A4N5	6.71001479659014	1	MN	5
TCGA-MP-A4SV	7.22585710957012	2	MP	4
TCGA-MP-A4SW	7.62492818557393	2	MP	4
TCGA-MP-A4SY	6.85026430684759	1	MP	4
TCGA-MP-A4T4	7.63915963934186	2	MP	4
TCGA-MP-A4T6	8.3612471271355	3	MP	4
TCGA-MP-A4T7	8.14437547266435	2	MP	4
TCGA-MP-A4T8	6.4646302720517	1	MP	4
TCGA-MP-A4T9	6.87031344245431	1	MP	4
TCGA-MP-A4TA	6.38743655152244	1	MP	4
TCGA-MP-A4TC	5.45543405757839	0	MP	4
TCGA-MP-A4TD	9.05915827096507	3	MP	4
TCGA-MP-A4TE	8.47942916709478	3	MP	4
TCGA-MP-A4TF	6.38570306390227	1	MP	4
TCGA-MP-A4TH	8.08382559835298	2	MP	4
TCGA-MP-A4TI	7.09589100337988	2	MP	4
TCGA-MP-A4TJ	9.37550535582401	3	MP	4
TCGA-MP-A4TK	6.9049029517631	1	MP	4
TCGA-MP-A5C7	9.43916753831241	3	MP	4
TCGA-NJ-A4YF	5.31438181587036	0	NJ	3
TCGA-NJ-A4YG	9.27281002611682	3	NJ	3
TCGA-NJ-A4YI	8.7494816570365	3	NJ	3
TCGA-NJ-A4YP	8.31589095333669	2	NJ	3
TCGA-NJ-A4YQ	7.75524760052582	2	NJ	3
TCGA-NJ-A55A	7.878790135363	2	NJ	3
TCGA-NJ-A55O	7.5607658983698	2	NJ	3
TCGA-NJ-A55R	8.55061545371302	3	NJ	3
TCGA-NJ-A7XG	7.73539308313152	2	NJ	3
TCGA-O1-A52J	7.87695173398572	2	O1	2
TCGA-S2-AA1A	8.27154385978488	2	S2	3
