# Supplementary material for: Surrogate Biomarker Prediction from Whole-Slide Images for Evaluating Overall Survival in Lung Adenocarcinoma
Source: Diagnostics (Basel). 2024 Feb 20;14(5):462. doi: 10.3390/diagnostics14050462 (PMC10930763; doi:10.3390/diagnostics14050462)
Supplement: Supplementary file 1 [file diagnostics-14-00462-s001.zip › Supplementary_File_S5_TCGA_LUAD_crossfolds/crossfolds_C11orf16.csv]

PATIENT	C11orf16	C11orf16_quantile	site_code	CV5
TCGA-05-4244	2.10602066961972	3	05	4
TCGA-05-4249	1.36533108460212	2	05	4
TCGA-05-4250	2.59455399759488	3	05	4
TCGA-05-4382	-1.91665280017235	1	05	4
TCGA-05-4395	-2.55211347431822	1	05	4
TCGA-05-4396	-1.01654979839045	1	05	4
TCGA-05-4397	0.552251439777846	2	05	4
TCGA-05-4398	-1.40478676011306	1	05	4
TCGA-05-4402	2.9207406339316	3	05	4
TCGA-05-4403	-0.197059828733659	2	05	4
TCGA-05-4405	0.26468137667995	2	05	4
TCGA-05-4415	-0.524380366005875	2	05	4
TCGA-05-4417	0.039183512202657	2	05	4
TCGA-05-4418	-2.66506858642058	1	05	4
TCGA-05-4420	-2.33987943815195	1	05	4
TCGA-05-4422	1.73964359759605	2	05	4
TCGA-05-4424	-1.00919202730262	1	05	4
TCGA-05-4426	-1.68361079235585	1	05	4
TCGA-05-4427	-2.6246130039994	1	05	4
TCGA-05-4430	2.01659155114364	3	05	4
TCGA-05-4432	0.44041653909276	2	05	4
TCGA-05-4433	-0.836950210605529	1	05	4
TCGA-05-4434	1.40813076903375	2	05	4
TCGA-35-3615	-0.205897567488622	2	35	2
TCGA-35-4122	-0.417277623432381	2	35	2
TCGA-35-4123	-1.75216213811425	1	35	2
TCGA-35-5375	3.79178550605997	3	35	2
TCGA-38-4625	-2.61995240908555	1	38	2
TCGA-38-4626	-0.188069213907008	2	38	2
TCGA-38-4627	0.112560136903196	2	38	2
TCGA-38-4628	-2.12060979092347	1	38	2
TCGA-38-4629	-2.47832919511109	1	38	2
TCGA-38-4630	-1.77125389554462	1	38	2
TCGA-38-4631	-1.82558411830598	1	38	2
TCGA-38-4632	0.609056072038479	2	38	2
TCGA-38-6178	-0.611016562371645	2	38	2
TCGA-38-7271	-1.18092747310118	1	38	2
TCGA-38-A44F	5.04664593816746	4	38	2
TCGA-44-2655	2.63258278902124	3	44	4
TCGA-44-2656	-0.894835062473482	1	44	4
TCGA-44-2657	2.22406317848859	3	44	4
TCGA-44-2659	-1.59626756402693	1	44	4
TCGA-44-2661	2.08152902972419	3	44	4
TCGA-44-2662	1.38425074703884	2	44	4
TCGA-44-2665	1.74075830131388	2	44	4
TCGA-44-2666	-0.469230803829393	2	44	4
TCGA-44-2668	0.40069313950458	2	44	4
TCGA-44-3396	0.556368459399197	2	44	4
TCGA-44-3398	0.341194122882745	2	44	4
TCGA-44-3917	-1.19861554871598	1	44	4
TCGA-44-3918	2.25962909517333	3	44	4
TCGA-44-3919	3.49324915549417	3	44	4
TCGA-44-4112	-0.076038798880882	2	44	4
TCGA-44-5643	5.62354281030563	4	44	4
TCGA-44-5644	-2.35283988569909	1	44	4
TCGA-44-5645	4.52473631416189	4	44	4
TCGA-44-6145	-1.15606376487018	1	44	4
TCGA-44-6146	-0.133458038339589	2	44	4
TCGA-44-6147	1.51343288077736	2	44	4
TCGA-44-6148	5.99349121530109	4	44	4
TCGA-44-6774	-1.47949336191359	1	44	4
TCGA-44-6775	1.50169547699577	2	44	4
TCGA-44-6776	-0.425549699121544	2	44	4
TCGA-44-6777	-1.83782508710263	1	44	4
TCGA-44-6778	0.207179930714824	2	44	4
TCGA-44-6779	-3.35704728088193	0	44	4
TCGA-44-7659	3.50751188385282	3	44	4
TCGA-44-7660	-0.981866254990434	1	44	4
TCGA-44-7662	-3.16722064808598	0	44	4
TCGA-44-7667	-1.43044521357076	1	44	4
TCGA-44-7669	0.750820819198605	2	44	4
TCGA-44-7670	2.90270483761622	3	44	4
TCGA-44-7671	1.72311009998879	2	44	4
TCGA-44-7672	0.47371314321975	2	44	4
TCGA-44-8119	3.76672047283451	3	44	4
TCGA-44-A479	2.79005743013637	3	44	4
TCGA-44-A47A	-3.11950328122514	0	44	4
TCGA-44-A47B	2.64641907747063	3	44	4
TCGA-44-A47G	2.33910909047751	3	44	4
TCGA-44-A4SS	0.425672730955993	2	44	4
TCGA-44-A4SU	0.560369899029095	2	44	4
TCGA-49-4487	-3.61893825355387	0	49	5
TCGA-49-4488	0.91759758986804	2	49	5
TCGA-49-4490	-0.030511054884328	2	49	5
TCGA-49-4494	-1.24039532855229	1	49	5
TCGA-49-4501	2.43037178067838	3	49	5
TCGA-49-4505	0.436612998301182	2	49	5
TCGA-49-4506	-1.91411474855867	1	49	5
TCGA-49-4507	-2.29996413685776	1	49	5
TCGA-49-4510	2.34510508075081	3	49	5
TCGA-49-4512	1.11336337415663	2	49	5
TCGA-49-4514	1.45911186556756	2	49	5
TCGA-49-6742	-0.494562427455813	2	49	5
TCGA-49-6743	-3.04596045912235	1	49	5
TCGA-49-6744	0.853922917739408	2	49	5
TCGA-49-6745	-0.314634520543935	2	49	5
TCGA-49-6761	-1.45662416841419	1	49	5
TCGA-49-6767	-3.22486153296064	0	49	5
TCGA-49-AAQV	1.90412508377795	3	49	5
TCGA-49-AAR0	2.35772699856006	3	49	5
TCGA-49-AAR2	-0.792246124795609	1	49	5
TCGA-49-AAR3	-3.58097549035675	0	49	5
TCGA-49-AAR4	3.12106239170812	3	49	5
TCGA-49-AAR9	-1.48459954069792	1	49	5
TCGA-49-AARE	1.7695233825779	3	49	5
TCGA-49-AARN	1.2674286760789	2	49	5
TCGA-49-AARO	3.64656423960489	3	49	5
TCGA-49-AARQ	1.26533570677403	2	49	5
TCGA-49-AARR	6.62819415126968	4	49	5
TCGA-4B-A93V	-1.98614080324363	1	4B	2
TCGA-50-5044	-0.055319920527461	2	50	3
TCGA-50-5045	1.64463637761878	2	50	3
TCGA-50-5055	2.9481433327068	3	50	3
TCGA-50-5066	-2.093074310543	1	50	3
TCGA-50-5068	2.30811255839431	3	50	3
TCGA-50-5931	-1.10253664355869	1	50	3
TCGA-50-5939	-2.56236479481485	1	50	3
TCGA-50-5942	2.40800716626387	3	50	3
TCGA-50-5946	1.67715187717872	2	50	3
TCGA-50-6590	-1.89379439248441	1	50	3
TCGA-50-6591	-3.30409103883284	0	50	3
TCGA-50-6593	2.28314823062392	3	50	3
TCGA-50-6594	-5.36355523502185	0	50	3
TCGA-50-6597	3.32645396866738	3	50	3
TCGA-50-6673	2.37681869358854	3	50	3
TCGA-50-7109	2.85735112323234	3	50	3
TCGA-50-8457	0.741127896426429	2	50	3
TCGA-50-8459	2.90213062743544	3	50	3
TCGA-53-7624	-0.40458719882809	2	53	3
TCGA-53-7626	0.029017022105413	2	53	3
TCGA-53-7813	1.77942215474689	3	53	3
TCGA-53-A4EZ	2.01919122422126	3	53	3
TCGA-55-1592	-0.881513369314271	1	55	1
TCGA-55-1594	-0.784568856415601	1	55	1
TCGA-55-1595	-3.54095406669668	0	55	1
TCGA-55-1596	0.170731321611839	2	55	1
TCGA-55-5899	-3.36396606471211	0	55	1
TCGA-55-6543	-0.153495222544996	2	55	1
TCGA-55-6642	1.47938638643142	2	55	1
TCGA-55-6712	-0.06155630195172	2	55	1
TCGA-55-6968	-2.06518862209197	1	55	1
TCGA-55-6969	-1.40909095526315	1	55	1
TCGA-55-6970	-3.03860454451223	1	55	1
TCGA-55-6971	1.66741343746784	2	55	1
TCGA-55-6972	1.40225704904744	2	55	1
TCGA-55-6975	-1.97283305523818	1	55	1
TCGA-55-6978	-0.26963876454539	2	55	1
TCGA-55-6979	-1.62706034868023	1	55	1
TCGA-55-6980	1.97861207076188	3	55	1
TCGA-55-6981	-0.689384172447428	1	55	1
TCGA-55-6982	0.662142630659747	2	55	1
TCGA-55-6983	2.70984745257571	3	55	1
TCGA-55-6984	1.60721169953589	2	55	1
TCGA-55-6985	3.48103053754701	3	55	1
TCGA-55-6986	-1.30061258711755	1	55	1
TCGA-55-6987	0.640421837474591	2	55	1
TCGA-55-7227	-0.32903800769057	2	55	1
TCGA-55-7281	1.356498134428	2	55	1
TCGA-55-7283	1.29421331005503	2	55	1
TCGA-55-7284	1.04824954563337	2	55	1
TCGA-55-7570	-0.151250342515481	2	55	1
TCGA-55-7573	3.32511102123596	3	55	1
TCGA-55-7574	-1.29183210699479	1	55	1
TCGA-55-7576	-4.11732603575697	0	55	1
TCGA-55-7724	1.05957632994848	2	55	1
TCGA-55-7725	2.30024038704004	3	55	1
TCGA-55-7726	-1.57058652840809	1	55	1
TCGA-55-7727	0.571389193445424	2	55	1
TCGA-55-7728	0.147478317368638	2	55	1
TCGA-55-7815	-1.40410713367533	1	55	1
TCGA-55-7816	-1.51158339114646	1	55	1
TCGA-55-7903	-2.56039175273643	1	55	1
TCGA-55-7907	1.44538339026441	2	55	1
TCGA-55-7910	-1.66773103796273	1	55	1
TCGA-55-7911	-1.85674494820036	1	55	1
TCGA-55-7913	-1.63160613734029	1	55	1
TCGA-55-7914	-1.65178873306213	1	55	1
TCGA-55-7994	-1.5462651788385	1	55	1
TCGA-55-7995	0.9952790457687	2	55	1
TCGA-55-8085	0.538439731898244	2	55	1
TCGA-55-8087	3.84811919693344	3	55	1
TCGA-55-8089	-2.4514916190793	1	55	1
TCGA-55-8090	0.868472171298627	2	55	1
TCGA-55-8091	2.65428647521052	3	55	1
TCGA-55-8092	-1.00288292869827	1	55	1
TCGA-55-8094	-2.56466237354418	1	55	1
TCGA-55-8096	1.5447092792931	2	55	1
TCGA-55-8097	2.41193162130645	3	55	1
TCGA-55-8203	-0.955408421490615	1	55	1
TCGA-55-8204	4.1550491851241	3	55	1
TCGA-55-8205	-0.923381050055108	1	55	1
TCGA-55-8206	3.03701744943193	3	55	1
TCGA-55-8207	0.347197970112403	2	55	1
TCGA-55-8208	2.09208778652892	3	55	1
TCGA-55-8299	-3.01548179160222	1	55	1
TCGA-55-8301	-1.82537352637289	1	55	1
TCGA-55-8302	-2.29977082425051	1	55	1
TCGA-55-8505	-1.06907617616681	1	55	1
TCGA-55-8506	0.260026556731319	2	55	1
TCGA-55-8507	2.01003514827924	3	55	1
TCGA-55-8508	3.34859902107415	3	55	1
TCGA-55-8510	-1.08314365593689	1	55	1
TCGA-55-8511	0.97752689225875	2	55	1
TCGA-55-8512	5.66163350861167	4	55	1
TCGA-55-8513	4.74332403331102	4	55	1
TCGA-55-8514	1.83463362144679	3	55	1
TCGA-55-8614	2.119360251797	3	55	1
TCGA-55-8615	4.37557586518795	4	55	1
TCGA-55-8616	3.22913818325785	3	55	1
TCGA-55-8619	1.28821454226948	2	55	1
TCGA-55-8620	3.1107089945918	3	55	1
TCGA-55-8621	4.00799629757172	3	55	1
TCGA-55-A48X	3.00694876379051	3	55	1
TCGA-55-A48Y	-1.64603039772229	1	55	1
TCGA-55-A48Z	0.826565108246321	2	55	1
TCGA-55-A490	-2.09057003059094	1	55	1
TCGA-55-A491	-1.61487637885311	1	55	1
TCGA-55-A492	0.267606747405467	2	55	1
TCGA-55-A493	-2.10867168891864	1	55	1
TCGA-55-A494	1.49618559985303	2	55	1
TCGA-55-A4DF	2.8950042812581	3	55	1
TCGA-55-A4DG	-1.06492437066872	1	55	1
TCGA-55-A57B	-0.504623809918879	2	55	1
TCGA-62-A46O	-0.704599135294419	1	62	4
TCGA-62-A46P	-0.729809021822391	1	62	4
TCGA-62-A46R	1.93215218953011	3	62	4
TCGA-62-A46S	3.3590819305674	3	62	4
TCGA-62-A46U	0.239516199421269	2	62	4
TCGA-62-A46V	-2.83081394930516	1	62	4
TCGA-62-A470	3.60862693953314	3	62	4
TCGA-62-A471	-2.70698572046959	1	62	4
TCGA-62-A472	-2.25547204220278	1	62	4
TCGA-64-1676	-2.19730577926101	1	64	4
TCGA-64-1677	-0.666687704471348	1	64	4
TCGA-64-1678	2.53995667480818	3	64	4
TCGA-64-1679	-2.74773381349586	1	64	4
TCGA-64-1680	3.1112292381768	3	64	4
TCGA-64-1681	1.71266881348699	2	64	4
TCGA-64-5774	4.0995057256035	3	64	4
TCGA-64-5775	-3.45222223783433	0	64	4
TCGA-64-5778	-0.114641471681549	2	64	4
TCGA-64-5779	-2.00666353574981	1	64	4
TCGA-64-5781	-3.12520336314282	0	64	4
TCGA-64-5815	-5.1494054730164	0	64	4
TCGA-67-3770	2.14550422085319	3	67	2
TCGA-67-3771	-1.24718647894824	1	67	2
TCGA-67-3772	0.564926651517678	2	67	2
TCGA-67-3773	-1.35957431989683	1	67	2
TCGA-67-3774	4.1001335468512	3	67	2
TCGA-67-4679	2.15575740190216	3	67	2
TCGA-67-6215	-1.37145305205224	1	67	2
TCGA-67-6216	-0.777119716915617	1	67	2
TCGA-67-6217	2.94180694601148	3	67	2
TCGA-69-7760	-2.81039642533011	1	69	3
TCGA-69-7761	-3.07268071277937	1	69	3
TCGA-69-7763	0.483136958954754	2	69	3
TCGA-69-7764	-1.41153200832483	1	69	3
TCGA-69-7765	-1.74304181729672	1	69	3
TCGA-69-7973	3.27497042152107	3	69	3
TCGA-69-7974	2.02342395545492	3	69	3
TCGA-69-7978	-0.566361297795668	2	69	3
TCGA-69-7979	1.41970316907783	2	69	3
TCGA-69-7980	0.648562661383541	2	69	3
TCGA-69-8253	-1.42144168822653	1	69	3
TCGA-69-8254	3.26177490658443	3	69	3
TCGA-69-8255	-1.59791177477738	1	69	3
TCGA-69-8453	3.22369558155996	3	69	3
TCGA-69-A59K	0.200357580992994	2	69	3
TCGA-71-6725	2.24210501262661	3	71	5
TCGA-71-8520	-2.42960402141358	1	71	5
TCGA-73-4658	-2.46048772209212	1	73	5
TCGA-73-4659	0.752821354649255	2	73	5
TCGA-73-4662	-0.458743627994447	2	73	5
TCGA-73-4666	-2.82782621899603	1	73	5
TCGA-73-4668	-3.40212728052454	0	73	5
TCGA-73-4670	-2.02335882028818	1	73	5
TCGA-73-4675	1.60765675425848	2	73	5
TCGA-73-4676	-1.68127965136447	1	73	5
TCGA-73-4677	0.273552412476403	2	73	5
TCGA-73-7498	0.115431916209829	2	73	5
TCGA-73-7499	2.22457581834644	3	73	5
TCGA-73-A9RS	3.06725783640791	3	73	5
TCGA-75-5122	-2.84788779758596	1	75	3
TCGA-75-5125	-2.15328362130281	1	75	3
TCGA-75-5126	1.54883543218538	2	75	3
TCGA-75-5146	0.834420374923495	2	75	3
TCGA-75-5147	0.96050309588473	2	75	3
TCGA-75-6203	-2.57747376376101	1	75	3
TCGA-75-6205	-1.62566439680076	1	75	3
TCGA-75-6206	-3.08724054617781	1	75	3
TCGA-75-6207	-1.56094895860998	1	75	3
TCGA-75-6211	1.71365437859961	2	75	3
TCGA-75-6212	-0.563580919461032	2	75	3
TCGA-75-6214	-0.838740240118909	1	75	3
TCGA-75-7025	3.36032085115796	3	75	3
TCGA-75-7027	-0.522956095216478	2	75	3
TCGA-75-7030	2.78909444239944	3	75	3
TCGA-75-7031	0.872761685233266	2	75	3
TCGA-78-7145	0.047698432635795	2	78	3
TCGA-78-7146	-0.475563080403196	2	78	3
TCGA-78-7147	3.94584496795172	3	78	3
TCGA-78-7148	-3.01383241946913	1	78	3
TCGA-78-7149	1.93023803666662	3	78	3
TCGA-78-7150	-2.25908100367423	1	78	3
TCGA-78-7152	1.10996825746582	2	78	3
TCGA-78-7153	-0.914802985963997	1	78	3
TCGA-78-7154	-1.43671061444701	1	78	3
TCGA-78-7155	-1.74272000039754	1	78	3
TCGA-78-7156	0.254839713084881	2	78	3
TCGA-78-7158	-3.36746614438756	0	78	3
TCGA-78-7159	4.63209884837849	4	78	3
TCGA-78-7160	1.10347199721188	2	78	3
TCGA-78-7161	0.542608294673309	2	78	3
TCGA-78-7163	4.37981886791562	4	78	3
TCGA-78-7166	-1.21986714735518	1	78	3
TCGA-78-7167	2.30359580106585	3	78	3
TCGA-78-7220	-3.22051323354546	0	78	3
TCGA-78-7535	-1.58974387320345	1	78	3
TCGA-78-7536	1.57156228506679	2	78	3
TCGA-78-7537	-1.47327577134356	1	78	3
TCGA-78-7539	1.56978221761281	2	78	3
TCGA-78-7540	1.57973646809052	2	78	3
TCGA-78-7542	-0.703416065519094	1	78	3
TCGA-78-7633	0.661295755774939	2	78	3
TCGA-78-8640	1.67506752899292	2	78	3
TCGA-78-8648	-0.171349956165244	2	78	3
TCGA-78-8655	-5.52518913049747	0	78	3
TCGA-78-8660	-0.774590938201182	1	78	3
TCGA-78-8662	-3.85201826899415	0	78	3
TCGA-80-5607	-0.080352243148227	2	80	1
TCGA-80-5608	4.053925357687	3	80	1
TCGA-80-5611	1.76781725161632	3	80	1
TCGA-83-5908	0.963561464421006	2	83	2
TCGA-86-6562	-2.90892941846794	1	86	5
TCGA-86-6851	1.03099306011449	2	86	5
TCGA-86-7701	4.15585494213318	3	86	5
TCGA-86-7711	-1.4825145268632	1	86	5
TCGA-86-7713	3.40449387997309	3	86	5
TCGA-86-7714	-0.187859932405065	2	86	5
TCGA-86-7953	1.09117454989134	2	86	5
TCGA-86-7954	2.64774407561442	3	86	5
TCGA-86-7955	-3.04796042624844	1	86	5
TCGA-86-8054	0.979045274223954	2	86	5
TCGA-86-8055	-0.608086399869572	2	86	5
TCGA-86-8056	2.41225122308105	3	86	5
TCGA-86-8073	0.120499377787945	2	86	5
TCGA-86-8074	-0.891298260820341	1	86	5
TCGA-86-8075	-0.871190017781879	1	86	5
TCGA-86-8076	3.35294334135711	3	86	5
TCGA-86-8278	1.26918949909238	2	86	5
TCGA-86-8279	-0.140454566723558	2	86	5
TCGA-86-8280	3.59474118096387	3	86	5
TCGA-86-8281	2.95006330476963	3	86	5
TCGA-86-8358	1.10765886063852	2	86	5
TCGA-86-8359	-0.403889126665189	2	86	5
TCGA-86-8585	0.204285176052201	2	86	5
TCGA-86-8668	2.46859158844599	3	86	5
TCGA-86-8669	-2.02680749559651	1	86	5
TCGA-86-8671	0.413316987481564	2	86	5
TCGA-86-8672	-1.25522436597463	1	86	5
TCGA-86-8673	-1.74679760411422	1	86	5
TCGA-86-8674	-0.207295891653695	2	86	5
TCGA-86-A456	-2.28789186093923	1	86	5
TCGA-86-A4D0	-1.62570835560269	1	86	5
TCGA-86-A4JF	-1.09816306983444	1	86	5
TCGA-86-A4P7	1.60500428351362	2	86	5
TCGA-86-A4P8	2.14508358379045	3	86	5
TCGA-91-A4BC	1.02506380854486	2	91	1
TCGA-91-A4BD	3.98803406911998	3	91	1
TCGA-93-7347	1.63424922110312	2	93	3
TCGA-93-7348	3.75502454560407	3	93	3
TCGA-93-8067	1.76527730889066	2	93	3
TCGA-93-A4JN	-2.28955781787948	1	93	3
TCGA-93-A4JO	3.40147067182584	3	93	3
TCGA-93-A4JP	1.08119766491082	2	93	3
TCGA-93-A4JQ	2.62538665520739	3	93	3
TCGA-95-7039	-2.22377781118785	1	95	2
TCGA-95-7043	-0.163202507603495	2	95	2
TCGA-95-7562	0.421426974874639	2	95	2
TCGA-95-7567	-2.20711307203135	1	95	2
TCGA-95-7944	-3.54087108741704	0	95	2
TCGA-95-7947	2.30175142645699	3	95	2
TCGA-95-7948	1.25831446036396	2	95	2
TCGA-95-8039	0.570456579493654	2	95	2
TCGA-95-8494	-0.324883630415667	2	95	2
TCGA-95-A4VK	-1.51857025811167	1	95	2
TCGA-95-A4VN	1.79677540808195	3	95	2
TCGA-95-A4VP	0.312676719519323	2	95	2
TCGA-97-7546	3.1763682118846	3	97	2
TCGA-97-7547	0.616000676085376	2	97	2
TCGA-97-7552	2.79334392004549	3	97	2
TCGA-97-7553	1.5814368145871	2	97	2
TCGA-97-7554	-2.09988103316281	1	97	2
TCGA-97-7937	-1.41220912961527	1	97	2
TCGA-97-7938	-0.694950169978995	1	97	2
TCGA-97-7941	3.4694197187155	3	97	2
TCGA-97-8171	1.59076136921918	2	97	2
TCGA-97-8172	-0.911115831898949	1	97	2
TCGA-97-8175	-4.13144620946705	0	97	2
TCGA-97-8177	1.916144259042	3	97	2
TCGA-97-8179	-2.18740486496809	1	97	2
TCGA-97-8552	5.56761692159582	4	97	2
TCGA-97-A4LX	0.173598468918093	2	97	2
TCGA-97-A4M0	0.04234420494999	2	97	2
TCGA-97-A4M1	0.490069370232118	2	97	2
TCGA-97-A4M2	3.40416664721262	3	97	2
TCGA-97-A4M3	0.335945591106452	2	97	2
TCGA-97-A4M5	4.025529667536	3	97	2
TCGA-97-A4M6	1.72608740479479	2	97	2
TCGA-97-A4M7	3.3924387019085	3	97	2
TCGA-99-7458	1.66955220371608	2	99	2
TCGA-99-8025	4.32668656470801	4	99	2
TCGA-99-8028	1.79834243757754	3	99	2
TCGA-99-8032	4.11363829866221	3	99	2
TCGA-99-8033	-3.52079750681942	0	99	2
TCGA-99-AA5R	-1.82254827914539	1	99	2
TCGA-J2-8192	-0.354497630174893	2	J2	4
TCGA-J2-8194	2.64674816889177	3	J2	4
TCGA-J2-A4AD	0.896887256041531	2	J2	4
TCGA-J2-A4AE	4.1474846183175	3	J2	4
TCGA-J2-A4AG	0.442203189032121	2	J2	4
TCGA-L4-A4E5	-0.174162393050993	2	L4	2
TCGA-L4-A4E6	-2.14069112135654	1	L4	2
TCGA-L9-A443	2.18036215495465	3	L9	2
TCGA-L9-A444	-2.08160400267543	1	L9	2
TCGA-L9-A50W	-1.43560475440092	1	L9	2
TCGA-L9-A5IP	-1.95400037024859	1	L9	2
TCGA-L9-A743	2.75555204936457	3	L9	2
TCGA-L9-A7SV	-1.37464983186261	1	L9	2
TCGA-L9-A8F4	-1.70721232213624	1	L9	2
TCGA-MN-A4N1	-1.00002298905811	1	MN	5
TCGA-MN-A4N4	-0.486593614837083	2	MN	5
TCGA-MN-A4N5	-0.759585492892402	1	MN	5
TCGA-MP-A4SV	1.14050501491559	2	MP	2
TCGA-MP-A4SW	0.810275228794788	2	MP	2
TCGA-MP-A4SY	1.6331334622161	2	MP	2
TCGA-MP-A4T4	1.93430058966582	3	MP	2
TCGA-MP-A4T6	3.66985944674721	3	MP	2
TCGA-MP-A4T7	0.874904442446721	2	MP	2
TCGA-MP-A4T8	0.918250233649598	2	MP	2
TCGA-MP-A4T9	-0.675005678730298	1	MP	2
TCGA-MP-A4TA	-1.65367498384671	1	MP	2
TCGA-MP-A4TC	-4.4266994756062	0	MP	2
TCGA-MP-A4TD	1.40496714923993	2	MP	2
TCGA-MP-A4TE	2.54803318496198	3	MP	2
TCGA-MP-A4TF	-3.18907965693648	0	MP	2
TCGA-MP-A4TH	1.28390625650813	2	MP	2
TCGA-MP-A4TI	-0.502533757147837	2	MP	2
TCGA-MP-A4TJ	3.96580671543617	3	MP	2
TCGA-MP-A4TK	-3.70224238922635	0	MP	2
TCGA-MP-A5C7	3.68760782299264	3	MP	2
TCGA-NJ-A4YF	-3.94692959475839	0	NJ	5
TCGA-NJ-A4YG	-0.967318759516437	1	NJ	5
TCGA-NJ-A4YI	3.83632567523768	3	NJ	5
TCGA-NJ-A4YP	1.01284727962147	2	NJ	5
TCGA-NJ-A4YQ	-1.07802202028257	1	NJ	5
TCGA-NJ-A55A	6.17342021119679	4	NJ	5
TCGA-NJ-A55O	-0.813524119921528	1	NJ	5
TCGA-NJ-A55R	0.680114939564244	2	NJ	5
TCGA-NJ-A7XG	1.87817263064958	3	NJ	5
TCGA-O1-A52J	0.491659553846784	2	O1	4
TCGA-S2-AA1A	3.03963780947846	3	S2	5
