# Supplementary material for: Surrogate Biomarker Prediction from Whole-Slide Images for Evaluating Overall Survival in Lung Adenocarcinoma
Source: Diagnostics (Basel). 2024 Feb 20;14(5):462. doi: 10.3390/diagnostics14050462 (PMC10930763; doi:10.3390/diagnostics14050462)
Supplement: Supplementary file 1 [file diagnostics-14-00462-s001.zip › Supplementary_File_S5_TCGA_LUAD_crossfolds/crossfolds_C11orf21.csv]

PATIENT	C11orf21	C11orf21_quantile	site_code	CV5
TCGA-05-4244	1.3518213120154	2	05	1
TCGA-05-4249	1.19024437804403	2	05	1
TCGA-05-4250	0.349931628874962	2	05	1
TCGA-05-4382	1.28049367000499	2	05	1
TCGA-05-4395	-1.08498746389092	1	05	1
TCGA-05-4396	-0.220083192475583	2	05	1
TCGA-05-4397	2.85048510541372	3	05	1
TCGA-05-4398	1.93475073436768	3	05	1
TCGA-05-4402	0.74044394841685	2	05	1
TCGA-05-4403	0.586731621553266	2	05	1
TCGA-05-4405	0.892712599292992	2	05	1
TCGA-05-4415	-0.837538251265505	1	05	1
TCGA-05-4417	0.212515115088219	2	05	1
TCGA-05-4418	0.811745110444949	2	05	1
TCGA-05-4420	-0.713694274704281	1	05	1
TCGA-05-4422	1.80909152575363	3	05	1
TCGA-05-4424	-0.348678493574291	2	05	1
TCGA-05-4426	0.007285153114376	2	05	1
TCGA-05-4427	0.038352008723026	2	05	1
TCGA-05-4430	0.561627867452034	2	05	1
TCGA-05-4432	0.278827396818512	2	05	1
TCGA-05-4433	1.29769931608925	2	05	1
TCGA-05-4434	1.55461685751124	3	05	1
TCGA-35-3615	0.634161519641687	2	35	5
TCGA-35-4122	-0.605722712845492	1	35	5
TCGA-35-4123	1.74426368800525	3	35	5
TCGA-35-5375	-0.709466288271955	1	35	5
TCGA-38-4625	1.16265585063637	2	38	3
TCGA-38-4626	2.19387564750827	3	38	3
TCGA-38-4627	0.531644469244742	2	38	3
TCGA-38-4628	0.042328780202736	2	38	3
TCGA-38-4629	-1.61159572597455	1	38	3
TCGA-38-4630	0.270086899836277	2	38	3
TCGA-38-4631	-0.892698314164518	1	38	3
TCGA-38-4632	0.398838364648133	2	38	3
TCGA-38-6178	1.56530621026882	3	38	3
TCGA-38-7271	2.38266137682741	3	38	3
TCGA-38-A44F	2.54512419359975	3	38	3
TCGA-44-2655	1.31163312417538	2	44	4
TCGA-44-2656	0.449119338743879	2	44	4
TCGA-44-2657	3.38659145179635	4	44	4
TCGA-44-2659	1.26331731680323	2	44	4
TCGA-44-2661	2.24051855348535	3	44	4
TCGA-44-2662	0.002105129317368	2	44	4
TCGA-44-2665	1.00379270714768	2	44	4
TCGA-44-2666	1.83921406169435	3	44	4
TCGA-44-2668	2.43198926999412	3	44	4
TCGA-44-3396	2.37265650622681	3	44	4
TCGA-44-3398	1.70909764657049	3	44	4
TCGA-44-3917	0.530736861340349	2	44	4
TCGA-44-3918	2.96694922759101	3	44	4
TCGA-44-3919	1.41840247583601	3	44	4
TCGA-44-4112	2.04542471360479	3	44	4
TCGA-44-5643	1.07393230837567	2	44	4
TCGA-44-5644	-0.999202931084386	1	44	4
TCGA-44-5645	3.11237011978227	3	44	4
TCGA-44-6145	0.791468815235689	2	44	4
TCGA-44-6146	1.32994248250065	2	44	4
TCGA-44-6147	1.48137167154506	3	44	4
TCGA-44-6148	1.4575155657391	3	44	4
TCGA-44-6774	-0.080943985423315	2	44	4
TCGA-44-6775	1.23679832714479	2	44	4
TCGA-44-6776	-0.759968738192103	1	44	4
TCGA-44-6777	1.43519340730378	3	44	4
TCGA-44-6778	2.21308053215451	3	44	4
TCGA-44-6779	1.39784022128154	3	44	4
TCGA-44-7659	1.65765223328068	3	44	4
TCGA-44-7660	0.103525236240211	2	44	4
TCGA-44-7662	1.46610487419657	3	44	4
TCGA-44-7667	-2.13671401051405	1	44	4
TCGA-44-7669	0.057659577963028	2	44	4
TCGA-44-7670	-0.191271310592795	2	44	4
TCGA-44-7671	-1.19605882539816	1	44	4
TCGA-44-7672	1.77699118099945	3	44	4
TCGA-44-8119	0.191443480233343	2	44	4
TCGA-44-A479	2.11405985326159	3	44	4
TCGA-44-A47A	2.04468535066803	3	44	4
TCGA-44-A47B	0.594827345033362	2	44	4
TCGA-44-A47G	2.10082134697941	3	44	4
TCGA-44-A4SS	3.04547698088945	3	44	4
TCGA-44-A4SU	2.03535955772512	3	44	4
TCGA-49-4487	1.5642835705019	3	49	1
TCGA-49-4488	-1.18476412776164	1	49	1
TCGA-49-4490	0.374745423601931	2	49	1
TCGA-49-4494	-0.331160792475475	2	49	1
TCGA-49-4501	0.767032770535612	2	49	1
TCGA-49-4505	0.882780395024197	2	49	1
TCGA-49-4506	1.7388245459785	3	49	1
TCGA-49-4507	2.58698761169742	3	49	1
TCGA-49-4510	0.953867115591345	2	49	1
TCGA-49-4512	0.904416483885135	2	49	1
TCGA-49-4514	0.922358457889024	2	49	1
TCGA-49-6742	-1.36129589659235	1	49	1
TCGA-49-6743	-0.495763376561871	1	49	1
TCGA-49-6744	-0.009755611047811	2	49	1
TCGA-49-6745	0.39756316847333	2	49	1
TCGA-49-6761	1.01152466732422	2	49	1
TCGA-49-6767	2.01545279637307	3	49	1
TCGA-49-AAQV	2.26925767723048	3	49	1
TCGA-49-AAR0	3.07690128491455	3	49	1
TCGA-49-AAR2	0.182662894241561	2	49	1
TCGA-49-AAR3	1.77657651426134	3	49	1
TCGA-49-AAR4	4.96854870011904	4	49	1
TCGA-49-AAR9	-2.70699196203437	0	49	1
TCGA-49-AARE	2.83517662130815	3	49	1
TCGA-49-AARN	1.56961283566785	3	49	1
TCGA-49-AARO	2.93696766483577	3	49	1
TCGA-49-AARQ	2.35603401706577	3	49	1
TCGA-49-AARR	2.30602800753417	3	49	1
TCGA-4B-A93V	0.446818604032479	2	4B	2
TCGA-50-5044	0.416748523787762	2	50	3
TCGA-50-5045	1.73448299500126	3	50	3
TCGA-50-5055	1.33432596931346	2	50	3
TCGA-50-5066	2.17162891565141	3	50	3
TCGA-50-5068	1.60670814945104	3	50	3
TCGA-50-5931	-2.5764678318911	0	50	3
TCGA-50-5939	-0.415523406485577	2	50	3
TCGA-50-5942	1.84828195704174	3	50	3
TCGA-50-5946	-0.346080429058996	2	50	3
TCGA-50-6590	1.379224101922	3	50	3
TCGA-50-6591	-3.30409103883284	0	50	3
TCGA-50-6593	0.769444413072587	2	50	3
TCGA-50-6594	-1.11562772157827	1	50	3
TCGA-50-6597	-0.000120491076352	2	50	3
TCGA-50-6673	-0.430536228469062	2	50	3
TCGA-50-7109	1.11471677897944	2	50	3
TCGA-50-8457	2.91242232848024	3	50	3
TCGA-50-8459	2.48359568392037	3	50	3
TCGA-53-7624	-1.43315635102486	1	53	4
TCGA-53-7626	1.64884998267362	3	53	4
TCGA-53-7813	0.222204644508635	2	53	4
TCGA-53-A4EZ	1.0786450744315	2	53	4
TCGA-55-1592	1.40445784779668	3	55	5
TCGA-55-1594	0.410078574437943	2	55	5
TCGA-55-1595	0.527525671186091	2	55	5
TCGA-55-1596	0.016008726813197	2	55	5
TCGA-55-5899	-0.259629404897373	2	55	5
TCGA-55-6543	-0.153495222544996	2	55	5
TCGA-55-6642	0.669047605934991	2	55	5
TCGA-55-6712	1.20472376338573	2	55	5
TCGA-55-6968	1.15323489704153	2	55	5
TCGA-55-6969	-1.04652087587844	1	55	5
TCGA-55-6970	1.6052516452625	3	55	5
TCGA-55-6971	2.59161808692564	3	55	5
TCGA-55-6972	-0.919671045839926	1	55	5
TCGA-55-6975	-1.05529521543016	1	55	5
TCGA-55-6978	2.02901955101913	3	55	5
TCGA-55-6979	2.85406634105639	3	55	5
TCGA-55-6980	2.2855007661851	3	55	5
TCGA-55-6981	1.29333783612074	2	55	5
TCGA-55-6982	0.255517371197103	2	55	5
TCGA-55-6983	1.20083380508785	2	55	5
TCGA-55-6984	-0.057921149869246	2	55	5
TCGA-55-6985	1.04577475884952	2	55	5
TCGA-55-6986	0.986964002979034	2	55	5
TCGA-55-6987	2.70173239086896	3	55	5
TCGA-55-7227	1.96446167887027	3	55	5
TCGA-55-7281	1.05288191781758	2	55	5
TCGA-55-7283	0.203065421996833	2	55	5
TCGA-55-7284	1.74149376237026	3	55	5
TCGA-55-7570	0.269325340304792	2	55	5
TCGA-55-7573	1.89359647641502	3	55	5
TCGA-55-7574	3.37224911084397	4	55	5
TCGA-55-7576	0.526530154017751	2	55	5
TCGA-55-7724	-0.614195437730531	1	55	5
TCGA-55-7725	2.28100416817712	3	55	5
TCGA-55-7726	-0.075821836658508	2	55	5
TCGA-55-7727	0.829701189036815	2	55	5
TCGA-55-7728	4.01618951809953	4	55	5
TCGA-55-7815	0.628314344017047	2	55	5
TCGA-55-7816	3.38278528420739	4	55	5
TCGA-55-7903	2.24227147399645	3	55	5
TCGA-55-7907	0.323392865885797	2	55	5
TCGA-55-7910	1.2478767747469	2	55	5
TCGA-55-7911	1.9323091571143	3	55	5
TCGA-55-7913	-0.017788773946946	2	55	5
TCGA-55-7914	0.0775636769942	2	55	5
TCGA-55-7994	2.50235352638167	3	55	5
TCGA-55-7995	2.70701866364673	3	55	5
TCGA-55-8085	2.25656078944989	3	55	5
TCGA-55-8087	1.22558677596777	2	55	5
TCGA-55-8089	2.65333835414112	3	55	5
TCGA-55-8090	0.302874995444402	2	55	5
TCGA-55-8091	0.761589761184755	2	55	5
TCGA-55-8092	2.18062047924458	3	55	5
TCGA-55-8094	-2.92723245292889	0	55	5
TCGA-55-8096	1.29146796595304	2	55	5
TCGA-55-8097	1.48414368480467	3	55	5
TCGA-55-8203	0.800486901210442	2	55	5
TCGA-55-8204	-0.135034579352608	2	55	5
TCGA-55-8205	2.82415378582129	3	55	5
TCGA-55-8206	3.36322605311543	4	55	5
TCGA-55-8207	1.64553924468215	3	55	5
TCGA-55-8208	3.14173807664597	3	55	5
TCGA-55-8299	2.28626842134751	3	55	5
TCGA-55-8301	2.54053226557508	3	55	5
TCGA-55-8302	0.544578305289292	2	55	5
TCGA-55-8505	-0.09822252182633	2	55	5
TCGA-55-8506	0.820327003218206	2	55	5
TCGA-55-8507	0.860094521291078	2	55	5
TCGA-55-8508	0.596739211608255	2	55	5
TCGA-55-8510	2.20963809329096	3	55	5
TCGA-55-8511	2.41809948364473	3	55	5
TCGA-55-8512	2.59018616904248	3	55	5
TCGA-55-8513	2.13488246554065	3	55	5
TCGA-55-8514	0.976106047399672	2	55	5
TCGA-55-8614	-0.297874803186085	2	55	5
TCGA-55-8615	-0.283587577374623	2	55	5
TCGA-55-8616	1.48591359861996	3	55	5
TCGA-55-8619	3.31818662202053	4	55	5
TCGA-55-8620	1.39359971225724	3	55	5
TCGA-55-8621	2.8500079158971	3	55	5
TCGA-55-A48X	1.44821780464253	3	55	5
TCGA-55-A48Y	-0.178904387294993	2	55	5
TCGA-55-A48Z	1.64560183535156	3	55	5
TCGA-55-A490	-0.661726731787066	1	55	5
TCGA-55-A491	0.766552727782918	2	55	5
TCGA-55-A492	-0.026840611059788	2	55	5
TCGA-55-A493	3.77722800977391	4	55	5
TCGA-55-A494	2.7622993986188	3	55	5
TCGA-55-A4DF	1.20333477274474	2	55	5
TCGA-55-A4DG	2.22175287703559	3	55	5
TCGA-55-A57B	1.98476103082005	3	55	5
TCGA-62-A46O	-2.57906825321056	0	62	4
TCGA-62-A46P	0.812718212578368	2	62	4
TCGA-62-A46R	3.45708305644122	4	62	4
TCGA-62-A46S	1.32324982471237	2	62	4
TCGA-62-A46U	3.57300573601727	4	62	4
TCGA-62-A46V	0.869625768835935	2	62	4
TCGA-62-A470	-0.037535717624751	2	62	4
TCGA-62-A471	0.917505144438207	2	62	4
TCGA-62-A472	2.097044372518	3	62	4
TCGA-64-1676	0.610049142796597	2	64	4
TCGA-64-1677	0.700094626200275	2	64	4
TCGA-64-1678	-1.13058155761905	1	64	4
TCGA-64-1679	0.378798592433072	2	64	4
TCGA-64-1680	-1.22337268674567	1	64	4
TCGA-64-1681	0.575165289737052	2	64	4
TCGA-64-5774	1.38618774211408	3	64	4
TCGA-64-5775	-2.31471871408439	0	64	4
TCGA-64-5778	1.13742181633124	2	64	4
TCGA-64-5779	-0.711207652223639	1	64	4
TCGA-64-5781	0.927907973316738	2	64	4
TCGA-64-5815	0.916683717441374	2	64	4
TCGA-67-3770	0.942875054338169	2	67	2
TCGA-67-3771	-0.430050536098047	2	67	2
TCGA-67-3772	-0.362560848697954	2	67	2
TCGA-67-3773	1.44778060216077	3	67	2
TCGA-67-3774	0.444136794204263	2	67	2
TCGA-67-4679	1.94649425250934	3	67	2
TCGA-67-6215	0.452516583856262	2	67	2
TCGA-67-6216	1.71362744218789	3	67	2
TCGA-67-6217	1.75165486167524	3	67	2
TCGA-69-7760	-4.03278884666656	0	69	2
TCGA-69-7761	2.24408567699222	3	69	2
TCGA-69-7763	0.114749552974732	2	69	2
TCGA-69-7764	1.41986838769943	3	69	2
TCGA-69-7765	1.11825191187169	2	69	2
TCGA-69-7973	-0.650761608462263	1	69	2
TCGA-69-7974	0.689451824862577	2	69	2
TCGA-69-7978	1.27013996992145	2	69	2
TCGA-69-7979	-1.11846512016439	1	69	2
TCGA-69-7980	1.27137806110324	2	69	2
TCGA-69-8253	1.30574288514709	2	69	2
TCGA-69-8254	4.35809254572092	4	69	2
TCGA-69-8255	2.60414584760574	3	69	2
TCGA-69-8453	2.717756157064	3	69	2
TCGA-69-A59K	2.78814612579291	3	69	2
TCGA-71-6725	-1.52821253010647	1	71	1
TCGA-71-8520	0.33120831470699	2	71	1
TCGA-73-4658	0.202477290630307	2	73	1
TCGA-73-4659	0.031863636683441	2	73	1
TCGA-73-4662	1.75603560923213	3	73	1
TCGA-73-4666	2.38681670273548	3	73	1
TCGA-73-4668	0.12712578761033	2	73	1
TCGA-73-4670	-2.53031880900806	0	73	1
TCGA-73-4675	0.486757320906264	2	73	1
TCGA-73-4676	-1.2451805365578	1	73	1
TCGA-73-4677	-0.341530076621088	2	73	1
TCGA-73-7498	1.98120352449275	3	73	1
TCGA-73-7499	2.07665810424353	3	73	1
TCGA-73-A9RS	0.867751844415882	2	73	1
TCGA-75-5122	2.800084500661	3	75	3
TCGA-75-5125	1.98548044865304	3	75	3
TCGA-75-5126	0.779719314415471	2	75	3
TCGA-75-5146	-0.222912800142457	2	75	3
TCGA-75-5147	1.17287359788612	2	75	3
TCGA-75-6203	1.4095871805315	3	75	3
TCGA-75-6205	2.36611509639427	3	75	3
TCGA-75-6206	-0.199715275436218	2	75	3
TCGA-75-6207	0.313520159306164	2	75	3
TCGA-75-6211	-0.108702706797242	2	75	3
TCGA-75-6212	1.89059497372477	3	75	3
TCGA-75-6214	-1.81177319251864	1	75	3
TCGA-75-7025	2.06320907644181	3	75	3
TCGA-75-7027	-0.276041354745961	2	75	3
TCGA-75-7030	0.99158730629818	2	75	3
TCGA-75-7031	0.531724767398199	2	75	3
TCGA-78-7145	0.323332875249222	2	78	2
TCGA-78-7146	1.04666366497	2	78	2
TCGA-78-7147	1.46156359144974	3	78	2
TCGA-78-7148	0.287337115251435	2	78	2
TCGA-78-7149	0.358511363102153	2	78	2
TCGA-78-7150	-1.87205788056498	1	78	2
TCGA-78-7152	-0.054418560435062	2	78	2
TCGA-78-7153	-0.054980644012257	2	78	2
TCGA-78-7154	-0.214318193110563	2	78	2
TCGA-78-7155	-1.2572931732273	1	78	2
TCGA-78-7156	-0.023461449402223	2	78	2
TCGA-78-7158	-1.13042694708671	1	78	2
TCGA-78-7159	-0.657092460096871	1	78	2
TCGA-78-7160	1.35601402922803	2	78	2
TCGA-78-7161	-1.27062319372096	1	78	2
TCGA-78-7163	0.751528935530365	2	78	2
TCGA-78-7166	1.28847407176306	2	78	2
TCGA-78-7167	0.797704871335893	2	78	2
TCGA-78-7220	-1.63555073282431	1	78	2
TCGA-78-7535	0.369614142299204	2	78	2
TCGA-78-7536	-0.652367371408057	1	78	2
TCGA-78-7537	0.176537873727562	2	78	2
TCGA-78-7539	1.77074625208581	3	78	2
TCGA-78-7540	-0.076484715800455	2	78	2
TCGA-78-7542	-0.427781622905666	2	78	2
TCGA-78-7633	-0.449348307909054	1	78	2
TCGA-78-8640	0.666189377646472	2	78	2
TCGA-78-8648	2.94254101036274	3	78	2
TCGA-78-8655	1.39367410677713	3	78	2
TCGA-78-8660	2.08499394262898	3	78	2
TCGA-78-8662	0.117608081962333	2	78	2
TCGA-80-5607	0.673007789268647	2	80	3
TCGA-80-5608	-0.521166899010099	1	80	3
TCGA-80-5611	0.350090664809831	2	80	3
TCGA-83-5908	2.44455604527599	3	83	4
TCGA-86-6562	-0.762088030138665	1	86	3
TCGA-86-6851	3.38777657004605	4	86	3
TCGA-86-7701	0.10485203869908	2	86	3
TCGA-86-7711	-0.972319794544019	1	86	3
TCGA-86-7713	-0.156725160824089	2	86	3
TCGA-86-7714	1.28607125592735	2	86	3
TCGA-86-7953	1.21836656634512	2	86	3
TCGA-86-7954	2.43082800688363	3	86	3
TCGA-86-7955	-0.441302854427964	1	86	3
TCGA-86-8054	-1.01291740671063	1	86	3
TCGA-86-8055	0.709254425522139	2	86	3
TCGA-86-8056	1.64647878085446	3	86	3
TCGA-86-8073	1.63239841631938	3	86	3
TCGA-86-8074	0.140644631682413	2	86	3
TCGA-86-8075	1.41107385953197	3	86	3
TCGA-86-8076	1.74066272186801	3	86	3
TCGA-86-8278	0.787750774091027	2	86	3
TCGA-86-8279	-0.489788818951572	1	86	3
TCGA-86-8280	1.95687834360387	3	86	3
TCGA-86-8281	0.898170320495622	2	86	3
TCGA-86-8358	0.174773056497062	2	86	3
TCGA-86-8359	1.64673694640478	3	86	3
TCGA-86-8585	1.91099294912573	3	86	3
TCGA-86-8668	2.7221449412689	3	86	3
TCGA-86-8669	1.3841256053496	3	86	3
TCGA-86-8671	3.38333183851873	4	86	3
TCGA-86-8672	1.81718412955342	3	86	3
TCGA-86-8673	0.454836257055435	2	86	3
TCGA-86-8674	-1.65795730066326	1	86	3
TCGA-86-A456	1.30795895592466	2	86	3
TCGA-86-A4D0	-0.040745854881537	2	86	3
TCGA-86-A4JF	1.14731296461505	2	86	3
TCGA-86-A4P7	2.27242894442675	3	86	3
TCGA-86-A4P8	4.26056080121039	4	86	3
TCGA-91-A4BC	2.8692390041474	3	91	3
TCGA-91-A4BD	3.32701732818707	4	91	3
TCGA-93-7347	2.73223901179421	3	93	2
TCGA-93-7348	1.42120603966656	3	93	2
TCGA-93-8067	1.47485701526179	3	93	2
TCGA-93-A4JN	1.74710065269937	3	93	2
TCGA-93-A4JO	3.46758956233901	4	93	2
TCGA-93-A4JP	2.6331828431857	3	93	2
TCGA-93-A4JQ	2.79746378603893	3	93	2
TCGA-95-7039	0.796121746249855	2	95	4
TCGA-95-7043	-0.563740437187224	1	95	4
TCGA-95-7562	-1.42899666907485	1	95	4
TCGA-95-7567	-1.04484164313247	1	95	4
TCGA-95-7944	2.6376159275287	3	95	4
TCGA-95-7947	1.24360738410301	2	95	4
TCGA-95-7948	3.19006024465875	4	95	4
TCGA-95-8039	1.67120155323347	3	95	4
TCGA-95-8494	1.55706060806262	3	95	4
TCGA-95-A4VK	0.876731023105908	2	95	4
TCGA-95-A4VN	2.66625537391041	3	95	4
TCGA-95-A4VP	2.08285409270739	3	95	4
TCGA-97-7546	1.48724847987215	3	97	2
TCGA-97-7547	-0.316885128056087	2	97	2
TCGA-97-7552	3.02680095068074	3	97	2
TCGA-97-7553	2.71664761629569	3	97	2
TCGA-97-7554	0.402619307366376	2	97	2
TCGA-97-7937	-1.91916911833516	1	97	2
TCGA-97-7938	-0.291594475747787	2	97	2
TCGA-97-7941	1.02011231735191	2	97	2
TCGA-97-8171	0.847215626629257	2	97	2
TCGA-97-8172	3.33681168154464	4	97	2
TCGA-97-8175	1.18325031618923	2	97	2
TCGA-97-8177	1.69828149618607	3	97	2
TCGA-97-8179	1.20894807104583	2	97	2
TCGA-97-8552	2.34356336588945	3	97	2
TCGA-97-A4LX	3.19674943316865	4	97	2
TCGA-97-A4M0	2.59650065888997	3	97	2
TCGA-97-A4M1	3.33930517342043	4	97	2
TCGA-97-A4M2	3.99352282776484	4	97	2
TCGA-97-A4M3	0.076858369789321	2	97	2
TCGA-97-A4M5	2.47381045885065	3	97	2
TCGA-97-A4M6	2.87351776845001	3	97	2
TCGA-97-A4M7	2.3325672459311	3	97	2
TCGA-99-7458	2.40459932015159	3	99	1
TCGA-99-8025	-0.776887369717095	1	99	1
TCGA-99-8028	3.4871665372524	4	99	1
TCGA-99-8032	0.58563803612477	2	99	1
TCGA-99-8033	1.94952242796062	3	99	1
TCGA-99-AA5R	4.55453462993821	4	99	1
TCGA-J2-8192	1.63329331212989	3	J2	2
TCGA-J2-8194	0.746789076221581	2	J2	2
TCGA-J2-A4AD	0.278974333519088	2	J2	2
TCGA-J2-A4AE	2.74508394471658	3	J2	2
TCGA-J2-A4AG	2.74086150459664	3	J2	2
TCGA-L4-A4E5	0.084924828266138	2	L4	4
TCGA-L4-A4E6	3.45578536738165	4	L4	4
TCGA-L9-A443	0.434294353681189	2	L9	3
TCGA-L9-A444	3.38674234076962	4	L9	3
TCGA-L9-A50W	1.44112387069735	3	L9	3
TCGA-L9-A5IP	-0.110725873936045	2	L9	3
TCGA-L9-A743	2.96775809348173	3	L9	3
TCGA-L9-A7SV	0.426446099723313	2	L9	3
TCGA-L9-A8F4	2.5162102277987	3	L9	3
TCGA-MN-A4N1	-0.65488750300942	1	MN	1
TCGA-MN-A4N4	0.645318060668498	2	MN	1
TCGA-MN-A4N5	1.66462365228469	3	MN	1
TCGA-MP-A4SV	2.42655607347436	3	MP	1
TCGA-MP-A4SW	2.24963240726904	3	MP	1
TCGA-MP-A4SY	1.28464715584586	2	MP	1
TCGA-MP-A4T4	2.45615304653233	3	MP	1
TCGA-MP-A4T6	3.29277296351775	4	MP	1
TCGA-MP-A4T7	1.69022567431438	3	MP	1
TCGA-MP-A4T8	1.66798312388968	3	MP	1
TCGA-MP-A4T9	2.08966284422576	3	MP	1
TCGA-MP-A4TA	1.49037138576999	3	MP	1
TCGA-MP-A4TC	1.12788937607144	2	MP	1
TCGA-MP-A4TD	2.39210499830288	3	MP	1
TCGA-MP-A4TE	-0.810523831916109	1	MP	1
TCGA-MP-A4TF	0.898383184313857	2	MP	1
TCGA-MP-A4TH	1.83047337849228	3	MP	1
TCGA-MP-A4TI	3.56211920119442	4	MP	1
TCGA-MP-A4TJ	2.0268718666219	3	MP	1
TCGA-MP-A4TK	1.45964529315054	3	MP	1
TCGA-MP-A5C7	0.101295116238546	2	MP	1
TCGA-NJ-A4YF	3.55291629232481	4	NJ	4
TCGA-NJ-A4YG	1.43766507509848	3	NJ	4
TCGA-NJ-A4YI	1.28422780842215	2	NJ	4
TCGA-NJ-A4YP	1.03295485307004	2	NJ	4
TCGA-NJ-A4YQ	3.10148902998894	3	NJ	4
TCGA-NJ-A55A	1.36447261735915	2	NJ	4
TCGA-NJ-A55O	1.24735812222549	2	NJ	4
TCGA-NJ-A55R	0.956854260685351	2	NJ	4
TCGA-NJ-A7XG	-0.128141143282622	2	NJ	4
TCGA-O1-A52J	2.23359140090634	3	O1	2
TCGA-S2-AA1A	4.10887344275349	4	S2	3
