# Supplementary material for: Surrogate Biomarker Prediction from Whole-Slide Images for Evaluating Overall Survival in Lung Adenocarcinoma
Source: Diagnostics (Basel). 2024 Feb 20;14(5):462. doi: 10.3390/diagnostics14050462 (PMC10930763; doi:10.3390/diagnostics14050462)
Supplement: Supplementary file 1 [file diagnostics-14-00462-s001.zip › Supplementary_File_S5_TCGA_LUAD_crossfolds/crossfolds_C16orf89.csv]

PATIENT	C16orf89	C16orf89_quantile	site_code	CV5
TCGA-05-4244	8.29574465020627	3	05	1
TCGA-05-4249	8.70739667930433	3	05	1
TCGA-05-4250	4.23151113595429	2	05	1
TCGA-05-4382	3.09489395365568	2	05	1
TCGA-05-4395	0.499975036830236	1	05	1
TCGA-05-4396	9.70306418682423	4	05	1
TCGA-05-4397	5.59030141791014	2	05	1
TCGA-05-4398	4.11602143477023	2	05	1
TCGA-05-4402	8.28540002049501	3	05	1
TCGA-05-4403	6.84112379872298	3	05	1
TCGA-05-4405	8.0104320842713	3	05	1
TCGA-05-4415	2.59784789340514	1	05	1
TCGA-05-4417	6.55303707655085	3	05	1
TCGA-05-4418	2.36173147292313	1	05	1
TCGA-05-4420	5.45820489678242	2	05	1
TCGA-05-4422	9.94750703979215	4	05	1
TCGA-05-4424	7.1763228789724	3	05	1
TCGA-05-4426	6.78201391376252	3	05	1
TCGA-05-4427	3.8547181720756	2	05	1
TCGA-05-4430	6.61860650690276	3	05	1
TCGA-05-4432	5.67038128687721	2	05	1
TCGA-05-4433	6.04940907458714	3	05	1
TCGA-05-4434	7.28653664250912	3	05	1
TCGA-35-3615	9.4005876156349	4	35	1
TCGA-35-4122	6.05977847096921	3	35	1
TCGA-35-4123	5.24730104512016	2	35	1
TCGA-35-5375	2.16885515513979	1	35	1
TCGA-38-4625	5.71926134459763	2	38	5
TCGA-38-4626	8.1188191828819	3	38	5
TCGA-38-4627	8.2233733287433	3	38	5
TCGA-38-4628	7.59356105115368	3	38	5
TCGA-38-4629	4.58458993245642	2	38	5
TCGA-38-4630	0.349375809640917	1	38	5
TCGA-38-4631	0.00038648191897	1	38	5
TCGA-38-4632	7.04127945372981	3	38	5
TCGA-38-6178	7.91050536119974	3	38	5
TCGA-38-7271	7.26030796922267	3	38	5
TCGA-38-A44F	7.05561192009809	3	38	5
TCGA-44-2655	10.11919544057	4	44	3
TCGA-44-2656	5.44945325189129	2	44	3
TCGA-44-2657	9.06324060660269	4	44	3
TCGA-44-2659	9.16809575762098	4	44	3
TCGA-44-2661	9.88944661317033	4	44	3
TCGA-44-2662	3.23878593758622	2	44	3
TCGA-44-2665	7.00348938897805	3	44	3
TCGA-44-2666	7.35406237019322	3	44	3
TCGA-44-2668	1.94932835914251	1	44	3
TCGA-44-3396	4.75352578551896	2	44	3
TCGA-44-3398	6.95239461221259	3	44	3
TCGA-44-3917	5.54851740487315	2	44	3
TCGA-44-3918	6.66325824397461	3	44	3
TCGA-44-3919	8.67762736679159	3	44	3
TCGA-44-4112	3.51863885667349	2	44	3
TCGA-44-5643	2.49411311093047	1	44	3
TCGA-44-5644	1.97708099994181	1	44	3
TCGA-44-5645	6.25803317534534	3	44	3
TCGA-44-6145	4.69121734160019	2	44	3
TCGA-44-6146	4.59528704902165	2	44	3
TCGA-44-6147	8.1639116289413	3	44	3
TCGA-44-6148	9.44665880523531	4	44	3
TCGA-44-6774	5.56390682351586	2	44	3
TCGA-44-6775	4.30867619800815	2	44	3
TCGA-44-6776	10.7718576683313	4	44	3
TCGA-44-6777	8.36552291587713	3	44	3
TCGA-44-6778	5.93866589846978	3	44	3
TCGA-44-6779	-0.08402878647551	1	44	3
TCGA-44-7659	9.69120328656818	4	44	3
TCGA-44-7660	1.85533859481373	1	44	3
TCGA-44-7662	3.22040507936806	2	44	3
TCGA-44-7667	4.48340932978752	2	44	3
TCGA-44-7669	4.92952164593293	2	44	3
TCGA-44-7670	5.61523405110604	2	44	3
TCGA-44-7671	10.6937473619158	4	44	3
TCGA-44-7672	4.99612370652539	2	44	3
TCGA-44-8119	5.26864904756385	2	44	3
TCGA-44-A479	5.21736776177798	2	44	3
TCGA-44-A47A	8.69043706502612	3	44	3
TCGA-44-A47B	6.97626529428621	3	44	3
TCGA-44-A47G	7.50333749890889	3	44	3
TCGA-44-A4SS	1.78931107772819	1	44	3
TCGA-44-A4SU	10.1558925841321	4	44	3
TCGA-49-4487	6.36642934675577	3	49	4
TCGA-49-4488	7.86588480730773	3	49	4
TCGA-49-4490	8.95932450415954	4	49	4
TCGA-49-4494	6.76659774193647	3	49	4
TCGA-49-4501	8.71833184274856	3	49	4
TCGA-49-4505	9.94583005426281	4	49	4
TCGA-49-4506	1.63885763791805	1	49	4
TCGA-49-4507	1.45177680998884	1	49	4
TCGA-49-4510	10.510613895268	4	49	4
TCGA-49-4512	7.85664716639035	3	49	4
TCGA-49-4514	8.57118439190141	3	49	4
TCGA-49-6742	6.23467455499271	3	49	4
TCGA-49-6743	4.33279885836169	2	49	4
TCGA-49-6744	7.6026597358042	3	49	4
TCGA-49-6745	6.74387542198765	3	49	4
TCGA-49-6761	4.86650567168293	2	49	4
TCGA-49-6767	-0.791902125684534	0	49	4
TCGA-49-AAQV	6.32258492135894	3	49	4
TCGA-49-AAR0	8.60560163407226	3	49	4
TCGA-49-AAR2	7.1701513164005	3	49	4
TCGA-49-AAR3	2.28527312075443	1	49	4
TCGA-49-AAR4	4.46909508550956	2	49	4
TCGA-49-AAR9	-3.06956204141908	0	49	4
TCGA-49-AARE	3.34275659071694	2	49	4
TCGA-49-AARN	7.74127231958038	3	49	4
TCGA-49-AARO	6.65811274151958	3	49	4
TCGA-49-AARQ	6.87102726841599	3	49	4
TCGA-49-AARR	7.69845879180601	3	49	4
TCGA-4B-A93V	7.89599272994096	3	4B	1
TCGA-50-5044	7.05084195172781	3	50	1
TCGA-50-5045	7.23574185961746	3	50	1
TCGA-50-5055	7.28875730373618	3	50	1
TCGA-50-5066	5.18511699342415	2	50	1
TCGA-50-5068	7.22499788384205	3	50	1
TCGA-50-5931	1.33042276371742	1	50	1
TCGA-50-5939	4.80645343223504	2	50	1
TCGA-50-5942	10.1735159122657	4	50	1
TCGA-50-5946	4.69034297919088	2	50	1
TCGA-50-6590	-0.128259646121436	1	50	1
TCGA-50-6591	3.5955679875446	2	50	1
TCGA-50-6593	7.91637340896341	3	50	1
TCGA-50-6594	3.88674318288448	2	50	1
TCGA-50-6597	10.4101256795644	4	50	1
TCGA-50-6673	7.76733970841401	3	50	1
TCGA-50-7109	7.25096113880975	3	50	1
TCGA-50-8457	9.29437154721344	4	50	1
TCGA-50-8459	4.45411580571033	2	50	1
TCGA-53-7624	-3.26965761874198	0	53	3
TCGA-53-7626	7.69825968457875	3	53	3
TCGA-53-7813	7.13218342190472	3	53	3
TCGA-53-A4EZ	7.57338266661578	3	53	3
TCGA-55-1592	7.5071663104598	3	55	2
TCGA-55-1594	4.35748145660324	2	55	2
TCGA-55-1595	7.75831756118074	3	55	2
TCGA-55-1596	1.32151127378745	1	55	2
TCGA-55-5899	-1.16233220354246	0	55	2
TCGA-55-6543	9.1574075674995	4	55	2
TCGA-55-6642	6.50925538897644	3	55	2
TCGA-55-6712	6.79339629431037	3	55	2
TCGA-55-6968	0.773530470874969	1	55	2
TCGA-55-6969	1.85823080897374	1	55	2
TCGA-55-6970	6.4548870472132	3	55	2
TCGA-55-6971	7.16782406610918	3	55	2
TCGA-55-6972	9.77375783097979	4	55	2
TCGA-55-6975	-0.013475039735528	1	55	2
TCGA-55-6978	2.6938353594295	1	55	2
TCGA-55-6979	5.61134439064485	2	55	2
TCGA-55-6980	8.61507557733575	3	55	2
TCGA-55-6981	7.36667286443661	3	55	2
TCGA-55-6982	7.27556054754535	3	55	2
TCGA-55-6983	9.31843577517683	4	55	2
TCGA-55-6984	4.72418782102925	2	55	2
TCGA-55-6985	7.32819064867839	3	55	2
TCGA-55-6986	9.42885821151607	4	55	2
TCGA-55-6987	5.5562117840099	2	55	2
TCGA-55-7227	8.54949894418818	3	55	2
TCGA-55-7281	8.43175279538834	3	55	2
TCGA-55-7283	7.79963332074114	3	55	2
TCGA-55-7284	6.00198271154086	3	55	2
TCGA-55-7570	3.7317688494742	2	55	2
TCGA-55-7573	10.4324827387414	4	55	2
TCGA-55-7574	6.55476444665567	3	55	2
TCGA-55-7576	6.96053875941288	3	55	2
TCGA-55-7724	6.3327804396708	3	55	2
TCGA-55-7725	9.97121312332935	4	55	2
TCGA-55-7726	1.27376260113172	1	55	2
TCGA-55-7727	6.96336981336497	3	55	2
TCGA-55-7728	6.63087858383227	3	55	2
TCGA-55-7815	4.5814760935558	2	55	2
TCGA-55-7816	5.19142294400477	2	55	2
TCGA-55-7903	7.68936816527903	3	55	2
TCGA-55-7907	7.10088993977806	3	55	2
TCGA-55-7910	7.25086119432546	3	55	2
TCGA-55-7911	7.71098748823762	3	55	2
TCGA-55-7913	2.58844234352786	1	55	2
TCGA-55-7914	7.51430826337244	3	55	2
TCGA-55-7994	9.3452490655085	4	55	2
TCGA-55-7995	7.24565116268866	3	55	2
TCGA-55-8085	9.06071427569508	4	55	2
TCGA-55-8087	9.26378547697212	4	55	2
TCGA-55-8089	4.80811319683623	2	55	2
TCGA-55-8090	6.8227942560669	3	55	2
TCGA-55-8091	8.88860101572032	4	55	2
TCGA-55-8092	5.08503124840461	2	55	2
TCGA-55-8094	4.79581896211257	2	55	2
TCGA-55-8096	9.51340281803748	4	55	2
TCGA-55-8097	9.99347217771362	4	55	2
TCGA-55-8203	7.29153379744041	3	55	2
TCGA-55-8204	5.60510247144554	2	55	2
TCGA-55-8205	4.82257332733835	2	55	2
TCGA-55-8206	10.4443022114562	4	55	2
TCGA-55-8207	9.75760157191871	4	55	2
TCGA-55-8208	5.39898555639047	2	55	2
TCGA-55-8299	6.94564630336511	3	55	2
TCGA-55-8301	6.20673781488612	3	55	2
TCGA-55-8302	6.54828300570167	3	55	2
TCGA-55-8505	2.45197456073415	1	55	2
TCGA-55-8506	9.01791089852173	4	55	2
TCGA-55-8507	7.34352644993237	3	55	2
TCGA-55-8508	7.21892920039298	3	55	2
TCGA-55-8510	6.82013568611925	3	55	2
TCGA-55-8511	3.91253755210994	2	55	2
TCGA-55-8512	9.97330957871	4	55	2
TCGA-55-8513	7.35159063364445	3	55	2
TCGA-55-8514	7.37162841310969	3	55	2
TCGA-55-8614	6.69468363554376	3	55	2
TCGA-55-8615	8.25341506080047	3	55	2
TCGA-55-8616	7.80121789233723	3	55	2
TCGA-55-8619	7.66802277985657	3	55	2
TCGA-55-8620	3.10438137461979	2	55	2
TCGA-55-8621	7.57921236943716	3	55	2
TCGA-55-A48X	7.56800018074738	3	55	2
TCGA-55-A48Y	7.33310053733962	3	55	2
TCGA-55-A48Z	6.96636599710529	3	55	2
TCGA-55-A490	5.66483116039437	2	55	2
TCGA-55-A491	2.40865913560768	1	55	2
TCGA-55-A492	11.8703841145936	4	55	2
TCGA-55-A493	3.4662371471386	2	55	2
TCGA-55-A494	9.47073256117006	4	55	2
TCGA-55-A4DF	5.36985546946021	2	55	2
TCGA-55-A4DG	8.91398329242125	4	55	2
TCGA-55-A57B	9.45758259720825	4	55	2
TCGA-62-A46O	0.909218228098923	1	62	1
TCGA-62-A46P	9.79251663682623	4	62	1
TCGA-62-A46R	6.93156144563014	3	62	1
TCGA-62-A46S	9.97117652043814	4	62	1
TCGA-62-A46U	6.35905364892186	3	62	1
TCGA-62-A46V	8.60306123037198	3	62	1
TCGA-62-A470	9.35521101479589	4	62	1
TCGA-62-A471	3.2237516170933	2	62	1
TCGA-62-A472	7.77854081762195	3	62	1
TCGA-64-1676	8.19465378786892	3	64	4
TCGA-64-1677	6.82220948118393	3	64	4
TCGA-64-1678	5.19734527788975	2	64	4
TCGA-64-1679	4.71005744676018	2	64	4
TCGA-64-1680	10.7360113750775	4	64	4
TCGA-64-1681	10.521673927788	4	64	4
TCGA-64-5774	6.45926144835288	3	64	4
TCGA-64-5775	3.57678884882474	2	64	4
TCGA-64-5778	7.70286550978381	3	64	4
TCGA-64-5779	4.6253402319365	2	64	4
TCGA-64-5781	0.53014846546973	1	64	4
TCGA-64-5815	5.6506855146086	2	64	4
TCGA-67-3770	11.0190331890476	4	67	4
TCGA-67-3771	1.90739055816064	1	67	4
TCGA-67-3772	11.3372582329374	4	67	4
TCGA-67-3773	10.4586698495645	4	67	4
TCGA-67-3774	10.2504708370911	4	67	4
TCGA-67-4679	10.059524867556	4	67	4
TCGA-67-6215	9.55321904230087	4	67	4
TCGA-67-6216	10.3049604831673	4	67	4
TCGA-67-6217	10.8379010736438	4	67	4
TCGA-69-7760	7.94818373015326	3	69	4
TCGA-69-7761	0.309788924043045	1	69	4
TCGA-69-7763	7.31940961251415	3	69	4
TCGA-69-7764	8.86548183028949	4	69	4
TCGA-69-7765	6.99595114161376	3	69	4
TCGA-69-7973	7.35217223060496	3	69	4
TCGA-69-7974	6.97850433789758	3	69	4
TCGA-69-7978	4.54580925982032	2	69	4
TCGA-69-7979	7.31500934188339	3	69	4
TCGA-69-7980	5.91155096809634	3	69	4
TCGA-69-8253	9.66187591307282	4	69	4
TCGA-69-8254	9.77446933878578	4	69	4
TCGA-69-8255	4.17776523306057	2	69	4
TCGA-69-8453	7.37231528856426	3	69	4
TCGA-69-A59K	7.29938044091126	3	69	4
TCGA-71-6725	8.30585067647679	3	71	3
TCGA-71-8520	9.00889907847855	4	71	3
TCGA-73-4658	6.11231775298474	3	73	3
TCGA-73-4659	7.11617720710645	3	73	3
TCGA-73-4662	8.02477518059259	3	73	3
TCGA-73-4666	6.06719358829248	3	73	3
TCGA-73-4668	6.8239564422501	3	73	3
TCGA-73-4670	2.24689323982686	1	73	3
TCGA-73-4675	10.2598734673811	4	73	3
TCGA-73-4676	5.88991529951127	3	73	3
TCGA-73-4677	10.6660206403877	4	73	3
TCGA-73-7498	9.43420812714727	4	73	3
TCGA-73-7499	7.76441832855754	3	73	3
TCGA-73-A9RS	2.26123320032828	1	73	3
TCGA-75-5122	7.94246069916596	3	75	3
TCGA-75-5125	7.2255947648101	3	75	3
TCGA-75-5126	6.21821834695561	3	75	3
TCGA-75-5146	8.38291705061086	3	75	3
TCGA-75-5147	5.87478943473908	3	75	3
TCGA-75-6203	10.998183654433	4	75	3
TCGA-75-6205	3.77599089055734	2	75	3
TCGA-75-6206	9.94711137298994	4	75	3
TCGA-75-6207	7.07619340643623	3	75	3
TCGA-75-6211	6.64976428190977	3	75	3
TCGA-75-6212	11.6918371962589	4	75	3
TCGA-75-6214	2.90704505493731	2	75	3
TCGA-75-7025	10.7789715817558	4	75	3
TCGA-75-7027	2.2283647919268	1	75	3
TCGA-75-7030	7.46216548775229	3	75	3
TCGA-75-7031	8.34265337233562	3	75	3
TCGA-78-7145	7.71078832698919	3	78	5
TCGA-78-7146	3.20106924863035	2	78	5
TCGA-78-7147	8.59592145476582	3	78	5
TCGA-78-7148	7.38231361083466	3	78	5
TCGA-78-7149	10.392405731944	4	78	5
TCGA-78-7150	0.269297968680559	1	78	5
TCGA-78-7152	10.0414785851254	4	78	5
TCGA-78-7153	9.43691334445446	4	78	5
TCGA-78-7154	3.68864135090804	2	78	5
TCGA-78-7155	1.26925264126853	1	78	5
TCGA-78-7156	11.4959761463227	4	78	5
TCGA-78-7158	9.01781850804191	4	78	5
TCGA-78-7159	6.68799998254646	3	78	5
TCGA-78-7160	5.70558180454745	2	78	5
TCGA-78-7161	8.68195166704653	3	78	5
TCGA-78-7163	9.90336020388072	4	78	5
TCGA-78-7166	4.85214992012627	2	78	5
TCGA-78-7167	11.0098503326324	4	78	5
TCGA-78-7220	3.15948391759743	2	78	5
TCGA-78-7535	9.62108528138008	4	78	5
TCGA-78-7536	5.11007664858979	2	78	5
TCGA-78-7537	11.4424297876489	4	78	5
TCGA-78-7539	7.29789640052877	3	78	5
TCGA-78-7540	6.77376147694894	3	78	5
TCGA-78-7542	5.62514076783417	2	78	5
TCGA-78-7633	10.4557443329605	4	78	5
TCGA-78-8640	4.99611026328737	2	78	5
TCGA-78-8648	7.24987334305989	3	78	5
TCGA-78-8655	7.42955245046254	3	78	5
TCGA-78-8660	6.31252966724139	3	78	5
TCGA-78-8662	5.6391667583072	2	78	5
TCGA-80-5607	7.60914661218221	3	80	5
TCGA-80-5608	8.76528585149464	3	80	5
TCGA-80-5611	5.34131635213476	2	80	5
TCGA-83-5908	1.98552071699715	1	83	1
TCGA-86-6562	6.4983383457768	3	86	5
TCGA-86-6851	4.86642293378481	2	86	5
TCGA-86-7701	5.96659691553601	3	86	5
TCGA-86-7711	0.83941356802416	1	86	5
TCGA-86-7713	8.88837300758398	4	86	5
TCGA-86-7714	8.9026446038726	4	86	5
TCGA-86-7953	3.30260310351315	2	86	5
TCGA-86-7954	7.65673285884167	3	86	5
TCGA-86-7955	2.02008496117466	1	86	5
TCGA-86-8054	6.80626820836917	3	86	5
TCGA-86-8055	6.86184607820318	3	86	5
TCGA-86-8056	6.39235785511661	3	86	5
TCGA-86-8073	5.88269068107655	3	86	5
TCGA-86-8074	7.04446052212767	3	86	5
TCGA-86-8075	7.41444730171495	3	86	5
TCGA-86-8076	7.62803075921171	3	86	5
TCGA-86-8278	8.13442508682796	3	86	5
TCGA-86-8279	7.42654057748203	3	86	5
TCGA-86-8280	9.68717959359705	4	86	5
TCGA-86-8281	9.90991392744131	4	86	5
TCGA-86-8358	1.47022894002323	1	86	5
TCGA-86-8359	7.46735609037667	3	86	5
TCGA-86-8585	4.68703606527462	2	86	5
TCGA-86-8668	11.8463893657014	4	86	5
TCGA-86-8669	10.4555650481575	4	86	5
TCGA-86-8671	7.86202142518865	3	86	5
TCGA-86-8672	7.35926897104317	3	86	5
TCGA-86-8673	6.99084409490271	3	86	5
TCGA-86-8674	10.3405626144047	4	86	5
TCGA-86-A456	8.94719764845158	4	86	5
TCGA-86-A4D0	4.46478217834521	2	86	5
TCGA-86-A4JF	7.76831821526173	3	86	5
TCGA-86-A4P7	6.83024989557695	3	86	5
TCGA-86-A4P8	7.69628913501374	3	86	5
TCGA-91-A4BC	2.95827671733366	2	91	3
TCGA-91-A4BD	10.3954664430788	4	91	3
TCGA-93-7347	9.04012542368339	4	93	3
TCGA-93-7348	8.30982333849788	3	93	3
TCGA-93-8067	6.70374272836068	3	93	3
TCGA-93-A4JN	6.10956299993745	3	93	3
TCGA-93-A4JO	5.92926581496769	3	93	3
TCGA-93-A4JP	6.99527024474672	3	93	3
TCGA-93-A4JQ	6.08532165662749	3	93	3
TCGA-95-7039	8.43492956234698	3	95	1
TCGA-95-7043	6.82754612092396	3	95	1
TCGA-95-7562	7.43865648056123	3	95	1
TCGA-95-7567	6.31924643200502	3	95	1
TCGA-95-7944	-1.21894299252968	0	95	1
TCGA-95-7947	5.56459835973632	2	95	1
TCGA-95-7948	10.6994787381029	4	95	1
TCGA-95-8039	8.57890282000756	3	95	1
TCGA-95-8494	8.77667940787953	3	95	1
TCGA-95-A4VK	5.53293425040997	2	95	1
TCGA-95-A4VN	5.353564378212	2	95	1
TCGA-95-A4VP	7.61407895131951	3	95	1
TCGA-97-7546	10.1995639704399	4	97	1
TCGA-97-7547	9.4521712882999	4	97	1
TCGA-97-7552	6.61482195380008	3	97	1
TCGA-97-7553	7.52410496975245	3	97	1
TCGA-97-7554	7.56082800561925	3	97	1
TCGA-97-7937	6.87336433917784	3	97	1
TCGA-97-7938	8.12100118717561	3	97	1
TCGA-97-7941	7.25621239235527	3	97	1
TCGA-97-8171	10.325274483444	4	97	1
TCGA-97-8172	9.18579595541542	4	97	1
TCGA-97-8175	7.01715747680724	3	97	1
TCGA-97-8177	10.3177943196892	4	97	1
TCGA-97-8179	9.44545672332112	4	97	1
TCGA-97-8552	10.493692793711	4	97	1
TCGA-97-A4LX	8.44681813648657	3	97	1
TCGA-97-A4M0	10.461339989625	4	97	1
TCGA-97-A4M1	11.0163265853578	4	97	1
TCGA-97-A4M2	8.30961067967532	3	97	1
TCGA-97-A4M3	8.87441359627368	4	97	1
TCGA-97-A4M5	7.7714631570422	3	97	1
TCGA-97-A4M6	8.11062982729684	3	97	1
TCGA-97-A4M7	10.039926378012	4	97	1
TCGA-99-7458	8.96289017684961	4	99	3
TCGA-99-8025	6.3103825849709	3	99	3
TCGA-99-8028	6.74424944563436	3	99	3
TCGA-99-8032	6.86036927690982	3	99	3
TCGA-99-8033	5.98413179968489	3	99	3
TCGA-99-AA5R	7.80991240832494	3	99	3
TCGA-J2-8192	9.21008006723748	4	J2	5
TCGA-J2-8194	7.3860174556058	3	J2	5
TCGA-J2-A4AD	5.74778989377189	2	J2	5
TCGA-J2-A4AE	9.38262619705496	4	J2	5
TCGA-J2-A4AG	6.88204792171154	3	J2	5
TCGA-L4-A4E5	4.08368911509347	2	L4	5
TCGA-L4-A4E6	7.84241210978451	3	L4	5
TCGA-L9-A443	9.08193493285134	4	L9	5
TCGA-L9-A444	7.28809247405582	3	L9	5
TCGA-L9-A50W	11.1194223035845	4	L9	5
TCGA-L9-A5IP	-0.912180194553965	0	L9	5
TCGA-L9-A743	7.12443702687418	3	L9	5
TCGA-L9-A7SV	4.26658088850529	2	L9	5
TCGA-L9-A8F4	2.34589901432332	1	L9	5
TCGA-MN-A4N1	5.33790020881104	2	MN	4
TCGA-MN-A4N4	0.401761029334007	1	MN	4
TCGA-MN-A4N5	7.07858936047901	3	MN	4
TCGA-MP-A4SV	7.67512075941237	3	MP	4
TCGA-MP-A4SW	10.0433771679335	4	MP	4
TCGA-MP-A4SY	5.79374070226436	2	MP	4
TCGA-MP-A4T4	6.11509983801088	3	MP	4
TCGA-MP-A4T6	8.74649260102396	3	MP	4
TCGA-MP-A4T7	7.31578970159733	3	MP	4
TCGA-MP-A4T8	5.50810247728912	2	MP	4
TCGA-MP-A4T9	7.0371352506109	3	MP	4
TCGA-MP-A4TA	0.360680309130357	1	MP	4
TCGA-MP-A4TC	4.23507862216579	2	MP	4
TCGA-MP-A4TD	7.9807413308082	3	MP	4
TCGA-MP-A4TE	8.49917987911417	3	MP	4
TCGA-MP-A4TF	5.38910431115361	2	MP	4
TCGA-MP-A4TH	9.93210584570321	4	MP	4
TCGA-MP-A4TI	4.75464452856269	2	MP	4
TCGA-MP-A4TJ	7.44666309413788	3	MP	4
TCGA-MP-A4TK	5.5183777782215	2	MP	4
TCGA-MP-A5C7	10.6810453755747	4	MP	4
TCGA-NJ-A4YF	6.0572908715598	3	NJ	4
TCGA-NJ-A4YG	9.11122742899994	4	NJ	4
TCGA-NJ-A4YI	9.91000245885975	4	NJ	4
TCGA-NJ-A4YP	7.13058606086665	3	NJ	4
TCGA-NJ-A4YQ	4.16534240541109	2	NJ	4
TCGA-NJ-A55A	8.26701867740387	3	NJ	4
TCGA-NJ-A55O	7.6321329544906	3	NJ	4
TCGA-NJ-A55R	8.48834914731104	3	NJ	4
TCGA-NJ-A7XG	10.0229199163639	4	NJ	4
TCGA-O1-A52J	10.9209219861715	4	O1	2
TCGA-S2-AA1A	9.86769436438795	4	S2	3
