# Supplementary material for: Surrogate Biomarker Prediction from Whole-Slide Images for Evaluating Overall Survival in Lung Adenocarcinoma
Source: Diagnostics (Basel). 2024 Feb 20;14(5):462. doi: 10.3390/diagnostics14050462 (PMC10930763; doi:10.3390/diagnostics14050462)
Supplement: Supplementary file 1 [file diagnostics-14-00462-s001.zip › Supplementary_File_S5_TCGA_LUAD_crossfolds/crossfolds_C1QTNF6.csv]

PATIENT	C1QTNF6	C1QTNF6_quantile	site_code	CV5
TCGA-05-4244	4.88584442882797	2	05	4
TCGA-05-4249	4.8762930038795	2	05	4
TCGA-05-4250	6.08681881357128	3	05	4
TCGA-05-4382	6.06144474592859	3	05	4
TCGA-05-4395	6.17360362744603	3	05	4
TCGA-05-4396	3.7213646251693	1	05	4
TCGA-05-4397	6.00320140670207	3	05	4
TCGA-05-4398	6.05852249423713	3	05	4
TCGA-05-4402	5.44064343759379	3	05	4
TCGA-05-4403	4.00796500113112	1	05	4
TCGA-05-4405	6.08741152462447	3	05	4
TCGA-05-4415	7.26574955714652	4	05	4
TCGA-05-4417	6.41865405542581	3	05	4
TCGA-05-4418	5.98095002450476	3	05	4
TCGA-05-4420	4.87676099455894	2	05	4
TCGA-05-4422	4.30804225344276	2	05	4
TCGA-05-4424	5.3759049624906	2	05	4
TCGA-05-4426	4.23218324263413	2	05	4
TCGA-05-4427	4.34117128066268	2	05	4
TCGA-05-4430	6.24860473598765	3	05	4
TCGA-05-4432	4.11863772197892	1	05	4
TCGA-05-4433	3.01886620040872	1	05	4
TCGA-05-4434	7.35478782678561	4	05	4
TCGA-35-3615	4.71105081570614	2	35	4
TCGA-35-4122	4.65888354174472	2	35	4
TCGA-35-4123	6.05917432463659	3	35	4
TCGA-35-5375	3.43669054723741	1	35	4
TCGA-38-4625	4.87456987402011	2	38	5
TCGA-38-4626	4.53430008601302	2	38	5
TCGA-38-4627	6.71481067989955	4	38	5
TCGA-38-4628	5.66672500181723	3	38	5
TCGA-38-4629	6.29587648425216	3	38	5
TCGA-38-4630	5.75613218340259	3	38	5
TCGA-38-4631	5.68724611179001	3	38	5
TCGA-38-4632	5.55375572691075	3	38	5
TCGA-38-6178	5.11907990322382	2	38	5
TCGA-38-7271	3.80038796363389	1	38	5
TCGA-38-A44F	4.81799931458584	2	38	5
TCGA-44-2655	3.99352067562988	1	44	5
TCGA-44-2656	3.2771435977368	1	44	5
TCGA-44-2657	4.04941452984004	1	44	5
TCGA-44-2659	4.49324698893335	2	44	5
TCGA-44-2661	3.83382035511923	1	44	5
TCGA-44-2662	2.856002637312	0	44	5
TCGA-44-2665	4.39356344781609	2	44	5
TCGA-44-2666	3.4773695015811	1	44	5
TCGA-44-2668	4.73897992299161	2	44	5
TCGA-44-3396	6.39925015145372	3	44	5
TCGA-44-3398	5.92357807950212	3	44	5
TCGA-44-3917	3.3895072928985	1	44	5
TCGA-44-3918	4.56845657753507	2	44	5
TCGA-44-3919	4.32772155952216	2	44	5
TCGA-44-4112	4.49750604441058	2	44	5
TCGA-44-5643	2.59330646746925	0	44	5
TCGA-44-5644	4.0144535133972	1	44	5
TCGA-44-5645	2.58861752017811	0	44	5
TCGA-44-6145	5.76506875331412	3	44	5
TCGA-44-6146	3.30192810633106	1	44	5
TCGA-44-6147	3.8290054806249	1	44	5
TCGA-44-6148	3.05437664970683	1	44	5
TCGA-44-6774	7.26656283959968	4	44	5
TCGA-44-6775	4.13696305956499	1	44	5
TCGA-44-6776	2.81975711416291	0	44	5
TCGA-44-6777	5.74161657005751	3	44	5
TCGA-44-6778	3.15602584276472	1	44	5
TCGA-44-6779	7.27625071719422	4	44	5
TCGA-44-7659	3.33642294927687	1	44	5
TCGA-44-7660	5.17085141128966	2	44	5
TCGA-44-7662	7.13188327599476	4	44	5
TCGA-44-7667	5.38726055674008	2	44	5
TCGA-44-7669	2.75706175917275	0	44	5
TCGA-44-7670	5.96382490834757	3	44	5
TCGA-44-7671	4.51218501575618	2	44	5
TCGA-44-7672	6.07485352085016	3	44	5
TCGA-44-8119	5.82451825166085	3	44	5
TCGA-44-A479	5.80682564351727	3	44	5
TCGA-44-A47A	5.04540364545055	2	44	5
TCGA-44-A47B	4.35437622456669	2	44	5
TCGA-44-A47G	5.01045731932674	2	44	5
TCGA-44-A4SS	5.45011062024127	3	44	5
TCGA-44-A4SU	6.02670365999216	3	44	5
TCGA-49-4487	5.73934664162653	3	49	4
TCGA-49-4488	4.62107456184859	2	49	4
TCGA-49-4490	7.02301128071467	4	49	4
TCGA-49-4494	5.01169314126644	2	49	4
TCGA-49-4501	3.94326120108101	1	49	4
TCGA-49-4505	5.33541218155615	2	49	4
TCGA-49-4506	6.73976742232138	4	49	4
TCGA-49-4507	7.94789358508346	4	49	4
TCGA-49-4510	3.64906807253197	1	49	4
TCGA-49-4512	6.51912632800034	3	49	4
TCGA-49-4514	4.83195579920877	2	49	4
TCGA-49-6742	6.83981899915001	4	49	4
TCGA-49-6743	5.41639573996283	2	49	4
TCGA-49-6744	4.92136939144845	2	49	4
TCGA-49-6745	5.86506285987477	3	49	4
TCGA-49-6761	6.1427928170776	3	49	4
TCGA-49-6767	5.55190046882559	3	49	4
TCGA-49-AAQV	5.12362922578957	2	49	4
TCGA-49-AAR0	3.86565411561481	1	49	4
TCGA-49-AAR2	4.15551675222844	1	49	4
TCGA-49-AAR3	7.25849077295986	4	49	4
TCGA-49-AAR4	5.9799936745246	3	49	4
TCGA-49-AAR9	6.06742907066115	3	49	4
TCGA-49-AARE	5.81798267901388	3	49	4
TCGA-49-AARN	5.43033324984344	2	49	4
TCGA-49-AARO	6.3005683847557	3	49	4
TCGA-49-AARQ	4.934951094223	2	49	4
TCGA-49-AARR	4.14100483179587	1	49	4
TCGA-4B-A93V	3.74902029407583	1	4B	5
TCGA-50-5044	6.44940297605326	3	50	1
TCGA-50-5045	5.61721831483999	3	50	1
TCGA-50-5055	5.18979224349599	2	50	1
TCGA-50-5066	4.81247983750271	2	50	1
TCGA-50-5068	3.68305903558116	1	50	1
TCGA-50-5931	5.82678095135307	3	50	1
TCGA-50-5939	6.9251881640812	4	50	1
TCGA-50-5942	2.5785606560807	0	50	1
TCGA-50-5946	4.37794610939971	2	50	1
TCGA-50-6590	6.08234008034724	3	50	1
TCGA-50-6591	3.94573350978334	1	50	1
TCGA-50-6593	5.92919419320593	3	50	1
TCGA-50-6594	5.11116471150463	2	50	1
TCGA-50-6597	5.18906641252659	2	50	1
TCGA-50-6673	5.66569682240901	3	50	1
TCGA-50-7109	5.04861649492094	2	50	1
TCGA-50-8457	4.11987662955675	1	50	1
TCGA-50-8459	7.12146324902283	4	50	1
TCGA-53-7624	7.85842879013161	4	53	1
TCGA-53-7626	4.88882248164419	2	53	1
TCGA-53-7813	3.85779321829976	1	53	1
TCGA-53-A4EZ	4.24458197370492	2	53	1
TCGA-55-1592	5.51106825913154	3	55	3
TCGA-55-1594	3.24124743538854	1	55	3
TCGA-55-1595	5.8644238069344	3	55	3
TCGA-55-1596	6.87328556751002	4	55	3
TCGA-55-5899	5.01020401135639	2	55	3
TCGA-55-6543	4.09765979792899	1	55	3
TCGA-55-6642	6.27089912036129	3	55	3
TCGA-55-6712	4.97810378513306	2	55	3
TCGA-55-6968	3.65433183761483	1	55	3
TCGA-55-6969	5.51656944436521	3	55	3
TCGA-55-6970	4.42900100557077	2	55	3
TCGA-55-6971	4.94434379718014	2	55	3
TCGA-55-6972	4.22600640935571	2	55	3
TCGA-55-6975	7.27166292506592	4	55	3
TCGA-55-6978	6.34644442097851	3	55	3
TCGA-55-6979	5.72755636491331	3	55	3
TCGA-55-6980	4.46212930792349	2	55	3
TCGA-55-6981	5.54856552980058	3	55	3
TCGA-55-6982	5.8770581705026	3	55	3
TCGA-55-6983	5.19960927958707	2	55	3
TCGA-55-6984	3.95490289048834	1	55	3
TCGA-55-6985	5.30184391377016	2	55	3
TCGA-55-6986	4.06107321700755	1	55	3
TCGA-55-6987	4.60267714140465	2	55	3
TCGA-55-7227	4.72597983449656	2	55	3
TCGA-55-7281	5.79325526294774	3	55	3
TCGA-55-7283	4.97794795160703	2	55	3
TCGA-55-7284	4.03472840597975	1	55	3
TCGA-55-7570	4.17178709117386	1	55	3
TCGA-55-7573	3.42561009718721	1	55	3
TCGA-55-7574	5.8197638754079	3	55	3
TCGA-55-7576	4.84969431498749	2	55	3
TCGA-55-7724	3.45701151276189	1	55	3
TCGA-55-7725	3.06746019690884	1	55	3
TCGA-55-7726	6.48420276231275	3	55	3
TCGA-55-7727	3.94062300311114	1	55	3
TCGA-55-7728	4.85874613523487	2	55	3
TCGA-55-7815	5.10080211547979	2	55	3
TCGA-55-7816	5.41168906423283	2	55	3
TCGA-55-7903	4.5144795110809	2	55	3
TCGA-55-7907	6.98384325506698	4	55	3
TCGA-55-7910	5.34958354733944	2	55	3
TCGA-55-7911	4.89892812166065	2	55	3
TCGA-55-7913	5.41576568181806	2	55	3
TCGA-55-7914	5.51655349801749	3	55	3
TCGA-55-7994	5.25484339903702	2	55	3
TCGA-55-7995	4.12620991559515	1	55	3
TCGA-55-8085	4.94016606872772	2	55	3
TCGA-55-8087	3.17022818267941	1	55	3
TCGA-55-8089	6.17979244957142	3	55	3
TCGA-55-8090	6.55762019307361	3	55	3
TCGA-55-8091	5.31209439561084	2	55	3
TCGA-55-8092	5.1614891316083	2	55	3
TCGA-55-8094	5.32543297952136	2	55	3
TCGA-55-8096	6.17456209715606	3	55	3
TCGA-55-8097	4.60130138586352	2	55	3
TCGA-55-8203	4.88984490863267	2	55	3
TCGA-55-8204	6.62004105543692	3	55	3
TCGA-55-8205	4.74237285787351	2	55	3
TCGA-55-8206	3.15414251973335	1	55	3
TCGA-55-8207	4.39119817955963	2	55	3
TCGA-55-8208	5.77627161391209	3	55	3
TCGA-55-8299	6.99652189946804	4	55	3
TCGA-55-8301	5.48144767612427	3	55	3
TCGA-55-8302	6.32194807838406	3	55	3
TCGA-55-8505	6.3166999621026	3	55	3
TCGA-55-8506	6.26040857580965	3	55	3
TCGA-55-8507	4.00227453225049	1	55	3
TCGA-55-8508	4.1929993036638	2	55	3
TCGA-55-8510	5.78820718469714	3	55	3
TCGA-55-8511	6.75087022097866	4	55	3
TCGA-55-8512	3.03818386709573	1	55	3
TCGA-55-8513	4.05615302422501	1	55	3
TCGA-55-8514	5.59437052327166	3	55	3
TCGA-55-8614	6.62331301874594	3	55	3
TCGA-55-8615	5.61848600193612	3	55	3
TCGA-55-8616	4.81231517008664	2	55	3
TCGA-55-8619	4.07017483654556	1	55	3
TCGA-55-8620	4.43579052251804	2	55	3
TCGA-55-8621	4.47546230019044	2	55	3
TCGA-55-A48X	5.81051708251713	3	55	3
TCGA-55-A48Y	6.17076504382789	3	55	3
TCGA-55-A48Z	6.41762368429688	3	55	3
TCGA-55-A490	5.00421821729665	2	55	3
TCGA-55-A491	6.4678329324266	3	55	3
TCGA-55-A492	5.09307929000773	2	55	3
TCGA-55-A493	5.58852757694202	3	55	3
TCGA-55-A494	5.85860153691793	3	55	3
TCGA-55-A4DF	3.59690074172076	1	55	3
TCGA-55-A4DG	5.33860194340576	2	55	3
TCGA-55-A57B	5.29915959185287	2	55	3
TCGA-62-A46O	6.8534736471777	4	62	2
TCGA-62-A46P	5.7059065278411	3	62	2
TCGA-62-A46R	5.43779908537616	2	62	2
TCGA-62-A46S	4.39302926249073	2	62	2
TCGA-62-A46U	4.71618094217579	2	62	2
TCGA-62-A46V	5.94945239922523	3	62	2
TCGA-62-A470	3.0933951522017	1	62	2
TCGA-62-A471	7.23210369752708	4	62	2
TCGA-62-A472	5.67272905965115	3	62	2
TCGA-64-1676	4.69481535701717	2	64	1
TCGA-64-1677	4.5345334274605	2	64	1
TCGA-64-1678	6.53570163145892	3	64	1
TCGA-64-1679	6.38652135837195	3	64	1
TCGA-64-1680	4.40169147244381	2	64	1
TCGA-64-1681	3.76799069328944	1	64	1
TCGA-64-5774	5.44950010243466	3	64	1
TCGA-64-5775	4.05715691108036	1	64	1
TCGA-64-5778	4.34359734404291	2	64	1
TCGA-64-5779	5.20190338128542	2	64	1
TCGA-64-5781	5.80138914690824	3	64	1
TCGA-64-5815	7.30823190797536	4	64	1
TCGA-67-3770	4.47140668475785	2	67	1
TCGA-67-3771	4.82095199458264	2	67	1
TCGA-67-3772	4.69038006722619	2	67	1
TCGA-67-3773	4.09227080426866	1	67	1
TCGA-67-3774	3.81205906283339	1	67	1
TCGA-67-4679	3.79644470715005	1	67	1
TCGA-67-6215	4.14956371950303	1	67	1
TCGA-67-6216	4.85173430951986	2	67	1
TCGA-67-6217	3.58048390191999	1	67	1
TCGA-69-7760	4.73208274406953	2	69	2
TCGA-69-7761	4.06394427950677	1	69	2
TCGA-69-7763	5.07569927553407	2	69	2
TCGA-69-7764	4.13944106441531	1	69	2
TCGA-69-7765	6.28560100004551	3	69	2
TCGA-69-7973	5.10600611688	2	69	2
TCGA-69-7974	4.33710412864423	2	69	2
TCGA-69-7978	5.5840307457434	3	69	2
TCGA-69-7979	5.6321527871667	3	69	2
TCGA-69-7980	5.87985747490634	3	69	2
TCGA-69-8253	3.26543735005447	1	69	2
TCGA-69-8254	3.71160048207949	1	69	2
TCGA-69-8255	3.24927257470687	1	69	2
TCGA-69-8453	3.87268299421641	1	69	2
TCGA-69-A59K	5.14245805417531	2	69	2
TCGA-71-6725	3.19178342765234	1	71	1
TCGA-71-8520	6.90454509166468	4	71	1
TCGA-73-4658	5.45638696208902	3	73	5
TCGA-73-4659	5.33904088693978	2	73	5
TCGA-73-4662	4.25391006991544	2	73	5
TCGA-73-4666	4.72420239236304	2	73	5
TCGA-73-4668	5.00378774565494	2	73	5
TCGA-73-4670	6.08806669325054	3	73	5
TCGA-73-4675	5.93629560888968	3	73	5
TCGA-73-4676	4.94464402232222	2	73	5
TCGA-73-4677	3.52085225784792	1	73	5
TCGA-73-7498	5.12175219836944	2	73	5
TCGA-73-7499	4.80898032445964	2	73	5
TCGA-73-A9RS	5.04445325587846	2	73	5
TCGA-75-5122	4.07097543968864	1	75	2
TCGA-75-5125	5.17763325681181	2	75	2
TCGA-75-5126	5.38067918113574	2	75	2
TCGA-75-5146	3.23651881849484	1	75	2
TCGA-75-5147	4.68710388419236	2	75	2
TCGA-75-6203	3.29816589786307	1	75	2
TCGA-75-6205	5.71661234347841	3	75	2
TCGA-75-6206	3.80271965348084	1	75	2
TCGA-75-6207	5.38714010946456	2	75	2
TCGA-75-6211	4.57129224254685	2	75	2
TCGA-75-6212	4.84920060587744	2	75	2
TCGA-75-6214	5.70275823505899	3	75	2
TCGA-75-7025	4.46772358930865	2	75	2
TCGA-75-7027	6.09195002058679	3	75	2
TCGA-75-7030	6.70474193919332	4	75	2
TCGA-75-7031	5.60306794328526	3	75	2
TCGA-78-7145	5.21832633057966	2	78	2
TCGA-78-7146	6.14757903495244	3	78	2
TCGA-78-7147	4.96801884547436	2	78	2
TCGA-78-7148	5.04686351221842	2	78	2
TCGA-78-7149	4.65753115067947	2	78	2
TCGA-78-7150	6.10353724180817	3	78	2
TCGA-78-7152	3.82569270405786	1	78	2
TCGA-78-7153	4.22057378889364	2	78	2
TCGA-78-7154	4.18917214158745	2	78	2
TCGA-78-7155	2.04387636149326	0	78	2
TCGA-78-7156	4.03481819621118	1	78	2
TCGA-78-7158	4.622029728822	2	78	2
TCGA-78-7159	4.46583506180827	2	78	2
TCGA-78-7160	5.4020028155344	2	78	2
TCGA-78-7161	5.83161500020977	3	78	2
TCGA-78-7163	1.67320057484541	0	78	2
TCGA-78-7166	5.84659324985644	3	78	2
TCGA-78-7167	3.63305152111152	1	78	2
TCGA-78-7220	4.94439369313022	2	78	2
TCGA-78-7535	5.12144508602933	2	78	2
TCGA-78-7536	2.91635448830589	0	78	2
TCGA-78-7537	4.62657079436261	2	78	2
TCGA-78-7539	3.86266874152685	1	78	2
TCGA-78-7540	4.17719823762027	1	78	2
TCGA-78-7542	5.41752660246145	2	78	2
TCGA-78-7633	3.86524314545988	1	78	2
TCGA-78-8640	4.72828549873838	2	78	2
TCGA-78-8648	6.87834303826432	4	78	2
TCGA-78-8655	5.75732017574337	3	78	2
TCGA-78-8660	4.10251999521399	1	78	2
TCGA-78-8662	5.01731852390459	2	78	2
TCGA-80-5607	4.63114266350186	2	80	1
TCGA-80-5608	4.08225713755859	1	80	1
TCGA-80-5611	4.46266632535853	2	80	1
TCGA-83-5908	5.05933059729374	2	83	4
TCGA-86-6562	6.01800189157081	3	86	1
TCGA-86-6851	4.73240168026707	2	86	1
TCGA-86-7701	5.48777076347559	3	86	1
TCGA-86-7711	5.93380320591956	3	86	1
TCGA-86-7713	7.12991595467152	4	86	1
TCGA-86-7714	4.06568118750205	1	86	1
TCGA-86-7953	4.46597365890102	2	86	1
TCGA-86-7954	4.71813340350582	2	86	1
TCGA-86-7955	6.23512792677556	3	86	1
TCGA-86-8054	4.36636468120274	2	86	1
TCGA-86-8055	5.76474411997844	3	86	1
TCGA-86-8056	3.86800497878399	1	86	1
TCGA-86-8073	5.48481240254181	3	86	1
TCGA-86-8074	5.73457411293867	3	86	1
TCGA-86-8075	5.43506480609847	2	86	1
TCGA-86-8076	4.71523150671242	2	86	1
TCGA-86-8278	5.51659144056626	3	86	1
TCGA-86-8279	6.02925496238008	3	86	1
TCGA-86-8280	4.82083899804697	2	86	1
TCGA-86-8281	4.65271744397617	2	86	1
TCGA-86-8358	5.19835101502431	2	86	1
TCGA-86-8359	5.74817837137088	3	86	1
TCGA-86-8585	5.56050873210415	3	86	1
TCGA-86-8668	4.40910715549245	2	86	1
TCGA-86-8669	3.33712812581243	1	86	1
TCGA-86-8671	5.50881416381343	3	86	1
TCGA-86-8672	6.54186492676226	3	86	1
TCGA-86-8673	5.5017625315894	3	86	1
TCGA-86-8674	5.30165831595442	2	86	1
TCGA-86-A456	5.5212185207236	3	86	1
TCGA-86-A4D0	4.18041926307091	1	86	1
TCGA-86-A4JF	5.72941013164181	3	86	1
TCGA-86-A4P7	5.32836021962446	2	86	1
TCGA-86-A4P8	4.4348909817727	2	86	1
TCGA-91-A4BC	5.97036828775861	3	91	1
TCGA-91-A4BD	3.33521448115369	1	91	1
TCGA-93-7347	4.78342499239031	2	93	1
TCGA-93-7348	5.41809342779923	2	93	1
TCGA-93-8067	4.87457595138148	2	93	1
TCGA-93-A4JN	5.79196478184888	3	93	1
TCGA-93-A4JO	5.66574824451027	3	93	1
TCGA-93-A4JP	4.71096588381804	2	93	1
TCGA-93-A4JQ	6.42977164200722	3	93	1
TCGA-95-7039	4.49351780283822	2	95	4
TCGA-95-7043	3.55062658776478	1	95	4
TCGA-95-7562	4.40389334508989	2	95	4
TCGA-95-7567	5.26746203286649	2	95	4
TCGA-95-7944	5.72892350611509	3	95	4
TCGA-95-7947	5.8668317270781	3	95	4
TCGA-95-7948	4.19095605036334	2	95	4
TCGA-95-8039	4.8364180157675	2	95	4
TCGA-95-8494	6.18923862975504	3	95	4
TCGA-95-A4VK	6.32555554210136	3	95	4
TCGA-95-A4VN	5.60890531432395	3	95	4
TCGA-95-A4VP	5.79483543273117	3	95	4
TCGA-97-7546	2.6021321177565	0	97	4
TCGA-97-7547	3.51093389656123	1	97	4
TCGA-97-7552	3.36189552738888	1	97	4
TCGA-97-7553	4.43135743140342	2	97	4
TCGA-97-7554	5.90124563229148	3	97	4
TCGA-97-7937	4.78491653311074	2	97	4
TCGA-97-7938	3.10907673436085	1	97	4
TCGA-97-7941	4.35749406464579	2	97	4
TCGA-97-8171	3.84824575522775	1	97	4
TCGA-97-8172	3.74474859044466	1	97	4
TCGA-97-8175	5.19093265719116	2	97	4
TCGA-97-8177	5.01250068833884	2	97	4
TCGA-97-8179	5.47542056137323	3	97	4
TCGA-97-8552	4.29492120354828	2	97	4
TCGA-97-A4LX	5.32023452550507	2	97	4
TCGA-97-A4M0	3.97607641277715	1	97	4
TCGA-97-A4M1	4.06133332569676	1	97	4
TCGA-97-A4M2	4.60046099039214	2	97	4
TCGA-97-A4M3	4.46240256397266	2	97	4
TCGA-97-A4M5	6.00776538806016	3	97	4
TCGA-97-A4M6	5.08586476083496	2	97	4
TCGA-97-A4M7	5.16955747994366	2	97	4
TCGA-99-7458	4.61148207759257	2	99	5
TCGA-99-8025	5.49872925293646	3	99	5
TCGA-99-8028	5.91435515667056	3	99	5
TCGA-99-8032	5.46461819773335	3	99	5
TCGA-99-8033	5.91128035527572	3	99	5
TCGA-99-AA5R	4.80852175567349	2	99	5
TCGA-J2-8192	6.54168168008281	3	J2	5
TCGA-J2-8194	5.1640348952962	2	J2	5
TCGA-J2-A4AD	5.83962876083697	3	J2	5
TCGA-J2-A4AE	5.03687632163062	2	J2	5
TCGA-J2-A4AG	4.11575961302227	1	J2	5
TCGA-L4-A4E5	5.68585601950443	3	L4	4
TCGA-L4-A4E6	4.5629462967436	2	L4	4
TCGA-L9-A443	6.41099441582246	3	L9	5
TCGA-L9-A444	6.25703109905034	3	L9	5
TCGA-L9-A50W	5.54601173349268	3	L9	5
TCGA-L9-A5IP	7.05772019858035	4	L9	5
TCGA-L9-A743	5.59174435572686	3	L9	5
TCGA-L9-A7SV	6.38569210039297	3	L9	5
TCGA-L9-A8F4	5.17396283321303	2	L9	5
TCGA-MN-A4N1	5.71793125826197	3	MN	2
TCGA-MN-A4N4	6.92622393779705	4	MN	2
TCGA-MN-A4N5	5.53297091152345	3	MN	2
TCGA-MP-A4SV	5.08295092664774	2	MP	2
TCGA-MP-A4SW	5.86373416073631	3	MP	2
TCGA-MP-A4SY	5.47846197826853	3	MP	2
TCGA-MP-A4T4	5.6006593125638	3	MP	2
TCGA-MP-A4T6	4.44064575955475	2	MP	2
TCGA-MP-A4T7	5.82837904444391	3	MP	2
TCGA-MP-A4T8	6.61106589398301	3	MP	2
TCGA-MP-A4T9	5.9832058040215	3	MP	2
TCGA-MP-A4TA	6.01279758499536	3	MP	2
TCGA-MP-A4TC	6.65389601351906	3	MP	2
TCGA-MP-A4TD	6.68686289202478	3	MP	2
TCGA-MP-A4TE	4.53896277061469	2	MP	2
TCGA-MP-A4TF	5.46984585455589	3	MP	2
TCGA-MP-A4TH	4.50536155859053	2	MP	2
TCGA-MP-A4TI	7.70529403643207	4	MP	2
TCGA-MP-A4TJ	5.6034522049784	3	MP	2
TCGA-MP-A4TK	6.45029598001891	3	MP	2
TCGA-MP-A5C7	4.37291551475021	2	MP	2
TCGA-NJ-A4YF	4.38846075993553	2	NJ	5
TCGA-NJ-A4YG	5.19292618727074	2	NJ	5
TCGA-NJ-A4YI	5.02021827917111	2	NJ	5
TCGA-NJ-A4YP	6.74534499772172	4	NJ	5
TCGA-NJ-A4YQ	5.65804160758924	3	NJ	5
TCGA-NJ-A55A	4.51777652435098	2	NJ	5
TCGA-NJ-A55O	4.41463110997821	2	NJ	5
TCGA-NJ-A55R	4.68526955148763	2	NJ	5
TCGA-NJ-A7XG	4.20513192519875	2	NJ	5
TCGA-O1-A52J	4.03882002185556	1	O1	5
TCGA-S2-AA1A	4.52679345056546	2	S2	2
