# Supplementary material for: Surrogate Biomarker Prediction from Whole-Slide Images for Evaluating Overall Survival in Lung Adenocarcinoma
Source: Diagnostics (Basel). 2024 Feb 20;14(5):462. doi: 10.3390/diagnostics14050462 (PMC10930763; doi:10.3390/diagnostics14050462)
Supplement: Supplementary file 1 [file diagnostics-14-00462-s001.zip › Supplementary_File_S5_TCGA_LUAD_crossfolds/crossfolds_C1QTNF7.csv]

PATIENT	C1QTNF7	C1QTNF7_quantile	site_code	CV5
TCGA-05-4244	0.938846279193445	2	05	3
TCGA-05-4249	2.47581705771358	3	05	3
TCGA-05-4250	0.349931628874962	2	05	3
TCGA-05-4382	1.93990611988602	3	05	3
TCGA-05-4395	-1.43012294993961	1	05	3
TCGA-05-4396	2.96914236492567	3	05	3
TCGA-05-4397	-2.84333369683482	0	05	3
TCGA-05-4398	0.537110285323368	2	05	3
TCGA-05-4402	2.47928195691583	3	05	3
TCGA-05-4403	2.73245788322536	3	05	3
TCGA-05-4405	2.4663152378496	3	05	3
TCGA-05-4415	-2.42250075198666	0	05	3
TCGA-05-4417	2.28549456044532	3	05	3
TCGA-05-4418	0.273530868915272	2	05	3
TCGA-05-4420	-0.176940867025745	2	05	3
TCGA-05-4422	0.346832016552181	2	05	3
TCGA-05-4424	2.77470392193099	3	05	3
TCGA-05-4426	1.33176443353107	2	05	3
TCGA-05-4427	-0.013178291917056	2	05	3
TCGA-05-4430	2.10678936011522	3	05	3
TCGA-05-4432	0.65322291160001	2	05	3
TCGA-05-4433	1.69477026883865	2	05	3
TCGA-05-4434	2.8678960745098	3	05	3
TCGA-35-3615	2.1787662827467	3	35	2
TCGA-35-4122	-0.149344418185748	2	35	2
TCGA-35-4123	0.122306979801896	2	35	2
TCGA-35-5375	0.412524236106656	2	35	2
TCGA-38-4625	0.775632727527122	2	38	5
TCGA-38-4626	2.25619442390441	3	38	5
TCGA-38-4627	4.40749059885356	4	38	5
TCGA-38-4628	3.16479242793878	3	38	5
TCGA-38-4629	0.633880308474939	2	38	5
TCGA-38-4630	0.537190969979118	2	38	5
TCGA-38-4631	0.072536267674806	2	38	5
TCGA-38-4632	-0.629730787548638	1	38	5
TCGA-38-6178	2.39617893903256	3	38	5
TCGA-38-7271	2.78145823509904	3	38	5
TCGA-38-A44F	3.27375048685323	3	38	5
TCGA-44-2655	2.26440891528902	3	44	3
TCGA-44-2656	2.97204756097085	3	44	3
TCGA-44-2657	3.33162499257842	3	44	3
TCGA-44-2659	4.23498859374474	4	44	3
TCGA-44-2661	3.31984100614675	3	44	3
TCGA-44-2662	1.36598854064611	2	44	3
TCGA-44-2665	3.91424112216938	4	44	3
TCGA-44-2666	3.16249616422768	3	44	3
TCGA-44-2668	3.71500805028207	4	44	3
TCGA-44-3396	2.12732410212647	3	44	3
TCGA-44-3398	3.22127320914147	3	44	3
TCGA-44-3917	0.045310034170108	2	44	3
TCGA-44-3918	2.87417258644421	3	44	3
TCGA-44-3919	2.75380895516226	3	44	3
TCGA-44-4112	4.11325152742836	4	44	3
TCGA-44-5643	-0.511030192345485	1	44	3
TCGA-44-5644	-2.71540996508379	0	44	3
TCGA-44-5645	4.01946404074394	4	44	3
TCGA-44-6145	1.631527902366	2	44	3
TCGA-44-6146	5.70860653800566	4	44	3
TCGA-44-6147	4.15792308288524	4	44	3
TCGA-44-6148	5.68070784019849	4	44	3
TCGA-44-6774	3.205733262281	3	44	3
TCGA-44-6775	2.25347706829142	3	44	3
TCGA-44-6776	2.59298625231588	3	44	3
TCGA-44-6777	3.49607564945081	3	44	3
TCGA-44-6778	3.0741041190057	3	44	3
TCGA-44-6779	1.08035803142537	2	44	3
TCGA-44-7659	2.19331943774507	3	44	3
TCGA-44-7660	-0.611497805045318	1	44	3
TCGA-44-7662	0.05984826045994	2	44	3
TCGA-44-7667	-1.17518815832869	1	44	3
TCGA-44-7669	1.36604114101244	2	44	3
TCGA-44-7670	-0.324026519444567	1	44	3
TCGA-44-7671	3.28837679936903	3	44	3
TCGA-44-7672	1.480315878044	2	44	3
TCGA-44-8119	0.293083742109181	2	44	3
TCGA-44-A479	1.61753531720802	2	44	3
TCGA-44-A47A	1.12842423221845	2	44	3
TCGA-44-A47B	0.985142414900975	2	44	3
TCGA-44-A47G	1.82951932516201	3	44	3
TCGA-44-A4SS	0.991269906810219	2	44	3
TCGA-44-A4SU	1.80899386193872	3	44	3
TCGA-49-4487	0.153651250343058	2	49	2
TCGA-49-4488	0.219626127317697	2	49	2
TCGA-49-4490	3.08646506660903	3	49	2
TCGA-49-4494	-1.04335848149274	1	49	2
TCGA-49-4501	4.30810076732428	4	49	2
TCGA-49-4505	2.31810681684422	3	49	2
TCGA-49-4506	-0.735777507300155	1	49	2
TCGA-49-4507	-1.63253947594463	1	49	2
TCGA-49-4510	2.65023388676986	3	49	2
TCGA-49-4512	3.2633387862547	3	49	2
TCGA-49-4514	-0.835071238836898	1	49	2
TCGA-49-6742	0.99418475800604	2	49	2
TCGA-49-6743	1.1801076203575	2	49	2
TCGA-49-6744	2.9452034247287	3	49	2
TCGA-49-6745	1.42539737667005	2	49	2
TCGA-49-6761	0.191074087654929	2	49	2
TCGA-49-6767	-0.902933438073278	1	49	2
TCGA-49-AAQV	0.610766141087354	2	49	2
TCGA-49-AAR0	1.85288053943132	3	49	2
TCGA-49-AAR2	-0.223962365221083	2	49	2
TCGA-49-AAR3	0.119464227784347	2	49	2
TCGA-49-AAR4	0.218759065595248	2	49	2
TCGA-49-AAR9	-4.29195446275553	0	49	2
TCGA-49-AARE	2.07382158344347	3	49	2
TCGA-49-AARN	2.34247938134016	3	49	2
TCGA-49-AARO	2.35683831785056	3	49	2
TCGA-49-AARQ	-0.638804277818454	1	49	2
TCGA-49-AARR	3.26986834423876	3	49	2
TCGA-4B-A93V	-2.19259168071105	1	4B	1
TCGA-50-5044	0.66290911105716	2	50	2
TCGA-50-5045	3.75743698009491	4	50	2
TCGA-50-5055	3.55359228966318	3	50	2
TCGA-50-5066	1.33691353020182	2	50	2
TCGA-50-5068	2.27691793679071	3	50	2
TCGA-50-5931	1.14842492997453	2	50	2
TCGA-50-5939	1.99660249737336	3	50	2
TCGA-50-5942	4.5898268785125	4	50	2
TCGA-50-5946	-1.25531496513581	1	50	2
TCGA-50-6590	-0.374420233390833	1	50	2
TCGA-50-6591	-2.8186642116626	0	50	2
TCGA-50-6593	3.69590117670821	3	50	2
TCGA-50-6594	-0.319161115663399	1	50	2
TCGA-50-6597	2.52949897580103	3	50	2
TCGA-50-6673	3.05426211032666	3	50	2
TCGA-50-7109	1.18131452770846	2	50	2
TCGA-50-8457	4.88965879796467	4	50	2
TCGA-50-8459	3.16923469757828	3	50	2
TCGA-53-7624	-1.32212503863612	1	53	3
TCGA-53-7626	3.4836276001966	3	53	3
TCGA-53-7813	0.820842082126867	2	53	3
TCGA-53-A4EZ	-1.20787768432466	1	53	3
TCGA-55-1592	2.52866071804553	3	55	1
TCGA-55-1594	0.166521543103453	2	55	1
TCGA-55-1595	2.15639967157067	3	55	1
TCGA-55-1596	-0.426509508887754	1	55	1
TCGA-55-5899	-0.131305307921834	2	55	1
TCGA-55-6543	2.63621183369318	3	55	1
TCGA-55-6642	3.17154794646417	3	55	1
TCGA-55-6712	2.07771848665041	3	55	1
TCGA-55-6968	0.067261673931679	2	55	1
TCGA-55-6969	1.22317726023636	2	55	1
TCGA-55-6970	2.20586741029514	3	55	1
TCGA-55-6971	1.27864159288281	2	55	1
TCGA-55-6972	0.458840577413804	2	55	1
TCGA-55-6975	2.35708783040271	3	55	1
TCGA-55-6978	1.74471652843168	3	55	1
TCGA-55-6979	1.68521757617342	2	55	1
TCGA-55-6980	4.63481179539701	4	55	1
TCGA-55-6981	1.54765502485342	2	55	1
TCGA-55-6982	3.70269672901038	3	55	1
TCGA-55-6983	2.32881062453219	3	55	1
TCGA-55-6984	0.427505677300996	2	55	1
TCGA-55-6985	1.35210599868586	2	55	1
TCGA-55-6986	2.57192650370019	3	55	1
TCGA-55-6987	0.375658617724046	2	55	1
TCGA-55-7227	3.71215367962954	4	55	1
TCGA-55-7281	3.10081639488128	3	55	1
TCGA-55-7283	2.81221738828506	3	55	1
TCGA-55-7284	3.57337100356193	3	55	1
TCGA-55-7570	-0.196338232044019	2	55	1
TCGA-55-7573	3.96398580430641	4	55	1
TCGA-55-7574	1.89682945702911	3	55	1
TCGA-55-7576	1.80663807321049	3	55	1
TCGA-55-7724	3.58967689563512	3	55	1
TCGA-55-7725	3.18595695954415	3	55	1
TCGA-55-7726	3.53603589112571	3	55	1
TCGA-55-7727	1.16575039216883	2	55	1
TCGA-55-7728	1.16961729463789	2	55	1
TCGA-55-7815	1.5115006790343	2	55	1
TCGA-55-7816	2.7079436964956	3	55	1
TCGA-55-7903	0.38956756476397	2	55	1
TCGA-55-7907	1.19012633502233	2	55	1
TCGA-55-7910	-0.269181661472456	2	55	1
TCGA-55-7911	0.714003693301098	2	55	1
TCGA-55-7913	-2.76910966109022	0	55	1
TCGA-55-7914	0.89469961984439	2	55	1
TCGA-55-7994	-1.37117847228041	1	55	1
TCGA-55-7995	-0.709977688670168	1	55	1
TCGA-55-8085	0.104929572547921	2	55	1
TCGA-55-8087	4.42491804470635	4	55	1
TCGA-55-8089	-0.063221029363244	2	55	1
TCGA-55-8090	1.79241793108688	3	55	1
TCGA-55-8091	1.49046167330462	2	55	1
TCGA-55-8092	0.893739331456422	2	55	1
TCGA-55-8094	-1.21102541892948	1	55	1
TCGA-55-8096	3.04062616840122	3	55	1
TCGA-55-8097	3.85572601369468	4	55	1
TCGA-55-8203	0.924001437695797	2	55	1
TCGA-55-8204	1.27746072536378	2	55	1
TCGA-55-8205	1.39854704483226	2	55	1
TCGA-55-8206	4.52538555191429	4	55	1
TCGA-55-8207	4.91088381120314	4	55	1
TCGA-55-8208	0.8507122618249	2	55	1
TCGA-55-8299	2.58608267645606	3	55	1
TCGA-55-8301	2.12660495876417	3	55	1
TCGA-55-8302	0.615836988459114	2	55	1
TCGA-55-8505	1.27575232083063	2	55	1
TCGA-55-8506	-1.23029906985176	1	55	1
TCGA-55-8507	1.24388108658548	2	55	1
TCGA-55-8508	0.650178470569715	2	55	1
TCGA-55-8510	2.86171478987065	3	55	1
TCGA-55-8511	0.739014805559025	2	55	1
TCGA-55-8512	2.27531283168907	3	55	1
TCGA-55-8513	2.82319619840317	3	55	1
TCGA-55-8514	1.81703956143205	3	55	1
TCGA-55-8614	1.9068156164169	3	55	1
TCGA-55-8615	-0.3491759190022	1	55	1
TCGA-55-8616	2.75118647664976	3	55	1
TCGA-55-8619	3.83787430823496	4	55	1
TCGA-55-8620	-0.867360365338693	1	55	1
TCGA-55-8621	3.94867879395329	4	55	1
TCGA-55-A48X	1.8652035757109	3	55	1
TCGA-55-A48Y	1.68435927591327	2	55	1
TCGA-55-A48Z	1.30190311779298	2	55	1
TCGA-55-A490	-0.236420897054395	2	55	1
TCGA-55-A491	-0.134883437733493	2	55	1
TCGA-55-A492	2.45955805517778	3	55	1
TCGA-55-A493	-0.971168165168702	1	55	1
TCGA-55-A494	-2.65171309525928	0	55	1
TCGA-55-A4DF	-1.2087911311142	1	55	1
TCGA-55-A4DG	2.74597961846996	3	55	1
TCGA-55-A57B	3.83823722630421	4	55	1
TCGA-62-A46O	-0.994105752489404	1	62	3
TCGA-62-A46P	0.629272071482437	2	62	3
TCGA-62-A46R	1.86773546103434	3	62	3
TCGA-62-A46S	2.37769760873474	3	62	3
TCGA-62-A46U	-1.15903317706901	1	62	3
TCGA-62-A46V	3.08406943705689	3	62	3
TCGA-62-A470	1.20125114196237	2	62	3
TCGA-62-A471	-2.17647100377081	1	62	3
TCGA-62-A472	0.06645605268458	2	62	3
TCGA-64-1676	0.124622315626355	2	64	2
TCGA-64-1677	-1.21417549977384	1	64	2
TCGA-64-1678	-1.86754715178526	1	64	2
TCGA-64-1679	3.72367044680751	4	64	2
TCGA-64-1680	2.62580241100656	3	64	2
TCGA-64-1681	3.77051288805927	4	64	2
TCGA-64-5774	-1.71461289867341	1	64	2
TCGA-64-5775	-2.31471871408439	0	64	2
TCGA-64-5778	1.32316733525595	2	64	2
TCGA-64-5779	1.69377618239128	2	64	2
TCGA-64-5781	0.280788996533012	2	64	2
TCGA-64-5815	3.12205755488798	3	64	2
TCGA-67-3770	3.17991425163902	3	67	5
TCGA-67-3771	0.141855811797663	2	67	5
TCGA-67-3772	4.19503424503618	4	67	5
TCGA-67-3773	3.71806309149743	4	67	5
TCGA-67-3774	3.14301261512892	3	67	5
TCGA-67-4679	3.78074174895633	4	67	5
TCGA-67-6215	1.93084623608619	3	67	5
TCGA-67-6216	1.10636627435796	2	67	5
TCGA-67-6217	3.64627166920235	3	67	5
TCGA-69-7760	2.04758456979746	3	69	2
TCGA-69-7761	3.1779560879222	3	69	2
TCGA-69-7763	4.47932198527059	4	69	2
TCGA-69-7764	2.48399872511914	3	69	2
TCGA-69-7765	2.86182024086214	3	69	2
TCGA-69-7973	0.232914273570505	2	69	2
TCGA-69-7974	1.54892151586148	2	69	2
TCGA-69-7978	0.805086932935493	2	69	2
TCGA-69-7979	-0.483229412962007	1	69	2
TCGA-69-7980	1.88103508907742	3	69	2
TCGA-69-8253	2.49580941898771	3	69	2
TCGA-69-8254	2.47926482919988	3	69	2
TCGA-69-8255	-0.237509532075379	2	69	2
TCGA-69-8453	2.68994430704634	3	69	2
TCGA-69-A59K	0.867782241906123	2	69	2
TCGA-71-6725	-0.754488385930144	1	71	1
TCGA-71-8520	2.88831101096715	3	71	1
TCGA-73-4658	2.97321362145176	3	73	3
TCGA-73-4659	1.29074639924677	2	73	3
TCGA-73-4662	2.3399072251823	3	73	3
TCGA-73-4666	-0.359677383257625	1	73	3
TCGA-73-4668	1.50912850764538	2	73	3
TCGA-73-4670	-0.628499202946967	1	73	3
TCGA-73-4675	1.93051232911407	3	73	3
TCGA-73-4676	1.69886305746818	2	73	3
TCGA-73-4677	2.7704309434919	3	73	3
TCGA-73-7498	3.8503094576418	4	73	3
TCGA-73-7499	0.767652508148968	2	73	3
TCGA-73-A9RS	-1.84496620350365	1	73	3
TCGA-75-5122	-1.13168076358655	1	75	4
TCGA-75-5125	0.123556584056014	2	75	4
TCGA-75-5126	0.738496651688958	2	75	4
TCGA-75-5146	3.5130776706065	3	75	4
TCGA-75-5147	2.5539147864417	3	75	4
TCGA-75-6203	3.90288369373084	4	75	4
TCGA-75-6205	1.68308830933887	2	75	4
TCGA-75-6206	3.13386317919007	3	75	4
TCGA-75-6207	0.64664646079839	2	75	4
TCGA-75-6211	0.088334140262312	2	75	4
TCGA-75-6212	1.66292761034765	2	75	4
TCGA-75-6214	0.033252147505019	2	75	4
TCGA-75-7025	4.37315831649278	4	75	4
TCGA-75-7027	0.855555528037252	2	75	4
TCGA-75-7030	3.58795457029159	3	75	4
TCGA-75-7031	-0.567810906152716	1	75	4
TCGA-78-7145	1.8942885179765	3	78	4
TCGA-78-7146	-2.86022693063852	0	78	4
TCGA-78-7147	1.17916386074902	2	78	4
TCGA-78-7148	0.998991620888454	2	78	4
TCGA-78-7149	2.71171862447737	3	78	4
TCGA-78-7150	0.062847091213133	2	78	4
TCGA-78-7152	2.1644160414882	3	78	4
TCGA-78-7153	2.19449565652681	3	78	4
TCGA-78-7154	0.857472489957448	2	78	4
TCGA-78-7155	-1.74272000039754	1	78	4
TCGA-78-7156	2.44985569549002	3	78	4
TCGA-78-7158	1.41763597082292	2	78	4
TCGA-78-7159	0.166029777819049	2	78	4
TCGA-78-7160	3.55030357906954	3	78	4
TCGA-78-7161	1.92652327645637	3	78	4
TCGA-78-7163	-0.260248232245989	2	78	4
TCGA-78-7166	0.716567723867349	2	78	4
TCGA-78-7167	2.87201456859863	3	78	4
TCGA-78-7220	0.817621895341307	2	78	4
TCGA-78-7535	-0.154806816486902	2	78	4
TCGA-78-7536	-2.0746003720911	1	78	4
TCGA-78-7537	1.13634878361186	2	78	4
TCGA-78-7539	2.06835109453484	3	78	4
TCGA-78-7540	1.92807356616185	3	78	4
TCGA-78-7542	-2.4488432384335	0	78	4
TCGA-78-7633	1.30631337996706	2	78	4
TCGA-78-8640	0.107699088286507	2	78	4
TCGA-78-8648	3.52908976197585	3	78	4
TCGA-78-8655	2.24959792910371	3	78	4
TCGA-78-8660	-0.599504231643091	1	78	4
TCGA-78-8662	1.78218775074686	3	78	4
TCGA-80-5607	1.88839682286733	3	80	5
TCGA-80-5608	0.897145732301606	2	80	5
TCGA-80-5611	-2.90864360359034	0	80	5
TCGA-83-5908	0.301333837373146	2	83	4
TCGA-86-6562	2.49803478027523	3	86	5
TCGA-86-6851	2.07137252163033	3	86	5
TCGA-86-7701	0.991195256903513	2	86	5
TCGA-86-7711	0.653000443793278	2	86	5
TCGA-86-7713	0.113726716572188	2	86	5
TCGA-86-7714	3.63845314735642	3	86	5
TCGA-86-7953	-0.739639344990251	1	86	5
TCGA-86-7954	0.77198337745007	2	86	5
TCGA-86-7955	-1.64941104975816	1	86	5
TCGA-86-8054	0.390047260267641	2	86	5
TCGA-86-8055	3.44943263920778	3	86	5
TCGA-86-8056	2.56971054040036	3	86	5
TCGA-86-8073	2.99059005519351	3	86	5
TCGA-86-8074	2.27862674062197	3	86	5
TCGA-86-8075	2.20326897441857	3	86	5
TCGA-86-8076	1.83086053083959	3	86	5
TCGA-86-8278	3.27043696569919	3	86	5
TCGA-86-8279	2.07860983689514	3	86	5
TCGA-86-8280	4.04029435179151	4	86	5
TCGA-86-8281	2.05887679190856	3	86	5
TCGA-86-8358	0.174773056497062	2	86	5
TCGA-86-8359	1.96667374347305	3	86	5
TCGA-86-8585	-0.665654283383426	1	86	5
TCGA-86-8668	4.0065983307376	4	86	5
TCGA-86-8669	0.742579576262073	2	86	5
TCGA-86-8671	2.79953421072391	3	86	5
TCGA-86-8672	0.329738134746526	2	86	5
TCGA-86-8673	-0.444234834093784	1	86	5
TCGA-86-8674	-1.17253047349302	1	86	5
TCGA-86-A456	2.10442556183953	3	86	5
TCGA-86-A4D0	-1.16004478325388	1	86	5
TCGA-86-A4JF	-0.923076363276351	1	86	5
TCGA-86-A4P7	2.89124318687469	3	86	5
TCGA-86-A4P8	4.69053814569631	4	86	5
TCGA-91-A4BC	0.650668293763364	2	91	3
TCGA-91-A4BD	1.06151466676253	2	91	3
TCGA-93-7347	3.58863242119048	3	93	2
TCGA-93-7348	2.34458475806365	3	93	2
TCGA-93-8067	0.386765685636933	2	93	2
TCGA-93-A4JN	2.45270207595624	3	93	2
TCGA-93-A4JO	1.5362581074672	2	93	2
TCGA-93-A4JP	4.83940205545136	4	93	2
TCGA-93-A4JQ	1.7346734131498	3	93	2
TCGA-95-7039	2.47048333202412	3	95	4
TCGA-95-7043	0.769683296537967	2	95	4
TCGA-95-7562	-0.800965446461809	1	95	4
TCGA-95-7567	-0.370611804314227	1	95	4
TCGA-95-7944	-1.49024501434707	1	95	4
TCGA-95-7947	0.591530687523315	2	95	4
TCGA-95-7948	0.305399596433697	2	95	4
TCGA-95-8039	1.65417840539116	2	95	4
TCGA-95-8494	-0.930604691303621	1	95	4
TCGA-95-A4VK	1.56519809958092	2	95	4
TCGA-95-A4VN	-0.114687917316394	2	95	4
TCGA-95-A4VP	2.19431452319593	3	95	4
TCGA-97-7546	5.0894660106914	4	97	4
TCGA-97-7547	3.17088183756867	3	97	4
TCGA-97-7552	3.9983542631537	4	97	4
TCGA-97-7553	3.65362501433362	3	97	4
TCGA-97-7554	3.20997422942398	3	97	4
TCGA-97-7937	1.03257571305762	2	97	4
TCGA-97-7938	3.58207470034532	3	97	4
TCGA-97-7941	3.02196074174428	3	97	4
TCGA-97-8171	-0.375176794707191	1	97	4
TCGA-97-8172	5.04412201026765	4	97	4
TCGA-97-8175	-0.620484290189675	1	97	4
TCGA-97-8177	3.4749465680931	3	97	4
TCGA-97-8179	3.61843382464214	3	97	4
TCGA-97-8552	3.68908387129978	3	97	4
TCGA-97-A4LX	1.11293568701147	2	97	4
TCGA-97-A4M0	1.96405944800193	3	97	4
TCGA-97-A4M1	3.8999851454131	4	97	4
TCGA-97-A4M2	3.18898536464066	3	97	4
TCGA-97-A4M3	3.40114960204516	3	97	4
TCGA-97-A4M5	3.03780799731443	3	97	4
TCGA-97-A4M6	3.77545348211577	4	97	4
TCGA-97-A4M7	2.3874031120112	3	97	4
TCGA-99-7458	3.90047827729032	4	99	4
TCGA-99-8025	2.06013841901685	3	99	4
TCGA-99-8028	3.16739655053244	3	99	4
TCGA-99-8032	1.93234370404653	3	99	4
TCGA-99-8033	-0.423935967566828	1	99	4
TCGA-99-AA5R	4.71843441974145	4	99	4
TCGA-J2-8192	4.60387586746866	4	J2	2
TCGA-J2-8194	1.52832022282123	2	J2	2
TCGA-J2-A4AD	3.13843223890111	3	J2	2
TCGA-J2-A4AE	2.73760882415443	3	J2	2
TCGA-J2-A4AG	2.7945850804612	3	J2	2
TCGA-L4-A4E5	-0.432474388642383	1	L4	1
TCGA-L4-A4E6	3.47854128144936	3	L4	1
TCGA-L9-A443	2.65799061156448	3	L9	5
TCGA-L9-A444	1.59851573108607	2	L9	5
TCGA-L9-A50W	2.58599750008429	3	L9	5
TCGA-L9-A5IP	-0.756060992636683	1	L9	5
TCGA-L9-A743	1.41965477017122	2	L9	5
TCGA-L9-A7SV	0.322423035180084	2	L9	5
TCGA-L9-A8F4	0.44334735443914	2	L9	5
TCGA-MN-A4N1	0.419880265392553	2	MN	2
TCGA-MN-A4N4	1.84756078238354	3	MN	2
TCGA-MN-A4N5	0.568219168331629	2	MN	2
TCGA-MP-A4SV	0.980040342722344	2	MP	5
TCGA-MP-A4SW	0.414346552463649	2	MP	5
TCGA-MP-A4SY	1.99294899175992	3	MP	5
TCGA-MP-A4T4	0.615176567655157	2	MP	5
TCGA-MP-A4T6	0.31780589418218	2	MP	5
TCGA-MP-A4T7	1.6515797464149	2	MP	5
TCGA-MP-A4T8	1.44876495034838	2	MP	5
TCGA-MP-A4T9	2.83698894999768	3	MP	5
TCGA-MP-A4TA	-0.625105831649942	1	MP	5
TCGA-MP-A4TC	0.729805010073791	2	MP	5
TCGA-MP-A4TD	4.06343217378217	4	MP	5
TCGA-MP-A4TE	-1.29595065908635	1	MP	5
TCGA-MP-A4TF	-2.34108275038153	0	MP	5
TCGA-MP-A4TH	3.24176458888106	3	MP	5
TCGA-MP-A4TI	1.10364522948301	2	MP	5
TCGA-MP-A4TJ	1.49120466215752	2	MP	5
TCGA-MP-A4TK	3.37457320782448	3	MP	5
TCGA-MP-A5C7	1.24761350472852	2	MP	5
TCGA-NJ-A4YF	-2.07246047684225	1	NJ	5
TCGA-NJ-A4YG	2.02598658790955	3	NJ	5
TCGA-NJ-A4YI	2.52873093136435	3	NJ	5
TCGA-NJ-A4YP	-0.952146270550618	1	NJ	5
TCGA-NJ-A4YQ	1.26680647671487	2	NJ	5
TCGA-NJ-A55A	3.22808414844321	3	NJ	5
TCGA-NJ-A55O	2.47315312778278	3	NJ	5
TCGA-NJ-A55R	1.36531910604071	2	NJ	5
TCGA-NJ-A7XG	1.66102066200901	2	NJ	5
TCGA-O1-A52J	0.491659553846784	2	O1	4
TCGA-S2-AA1A	4.4298119217057	4	S2	5
