# Supplementary material for: Surrogate Biomarker Prediction from Whole-Slide Images for Evaluating Overall Survival in Lung Adenocarcinoma
Source: Diagnostics (Basel). 2024 Feb 20;14(5):462. doi: 10.3390/diagnostics14050462 (PMC10930763; doi:10.3390/diagnostics14050462)
Supplement: Supplementary file 1 [file diagnostics-14-00462-s001.zip › Supplementary_File_S5_TCGA_LUAD_crossfolds/crossfolds_CACNA2D2.csv]

PATIENT	CACNA2D2	CACNA2D2_quantile	site_code	CV5
TCGA-05-4244	3.48622559710644	2	05	2
TCGA-05-4249	5.63662259111122	3	05	2
TCGA-05-4250	2.46733758326785	2	05	2
TCGA-05-4382	0.741966742274115	1	05	2
TCGA-05-4395	0.90731814431908	1	05	2
TCGA-05-4396	6.05123834618817	3	05	2
TCGA-05-4397	0.248164657650671	1	05	2
TCGA-05-4398	2.82975758647872	2	05	2
TCGA-05-4402	5.23603944643234	3	05	2
TCGA-05-4403	5.75545627760568	3	05	2
TCGA-05-4405	5.42803372419878	3	05	2
TCGA-05-4415	3.0809636347133	2	05	2
TCGA-05-4417	5.98194755400207	3	05	2
TCGA-05-4418	1.86683267054916	1	05	2
TCGA-05-4420	3.91873779962224	2	05	2
TCGA-05-4422	6.21675311661212	3	05	2
TCGA-05-4424	6.34238843122031	3	05	2
TCGA-05-4426	3.4099010935673	2	05	2
TCGA-05-4427	3.5999246891686	2	05	2
TCGA-05-4430	5.18890117303116	3	05	2
TCGA-05-4432	5.88697952491156	3	05	2
TCGA-05-4433	6.70254579696095	3	05	2
TCGA-05-4434	3.6516076068343	2	05	2
TCGA-35-3615	6.46844729644125	3	35	2
TCGA-35-4122	2.36461731363427	2	35	2
TCGA-35-4123	-0.363119847368346	0	35	2
TCGA-35-5375	1.50685161865481	1	35	2
TCGA-38-4625	4.89424501298264	3	38	3
TCGA-38-4626	8.29699421490409	4	38	3
TCGA-38-4627	3.04409447018153	2	38	3
TCGA-38-4628	5.53480426439404	3	38	3
TCGA-38-4629	0.489490399139764	1	38	3
TCGA-38-4630	4.44588662686895	2	38	3
TCGA-38-4631	0.00038648191897	1	38	3
TCGA-38-4632	2.37746471385557	2	38	3
TCGA-38-6178	6.16139699237684	3	38	3
TCGA-38-7271	5.82106016676439	3	38	3
TCGA-38-A44F	4.93049555076565	3	38	3
TCGA-44-2655	9.03481679797276	4	44	1
TCGA-44-2656	3.80986668252177	2	44	1
TCGA-44-2657	6.54448138831831	3	44	1
TCGA-44-2659	6.14715532466491	3	44	1
TCGA-44-2661	5.86704233799803	3	44	1
TCGA-44-2662	-0.571080203627435	0	44	1
TCGA-44-2665	3.70011631681654	2	44	1
TCGA-44-2666	5.26374509188018	3	44	1
TCGA-44-2668	3.1490037072648	2	44	1
TCGA-44-3396	1.12497634727005	1	44	1
TCGA-44-3398	4.57896177010611	2	44	1
TCGA-44-3917	6.17321840113886	3	44	1
TCGA-44-3918	4.57174290023374	2	44	1
TCGA-44-3919	6.45805400367544	3	44	1
TCGA-44-4112	5.00567853481203	3	44	1
TCGA-44-5643	2.54456213361783	2	44	1
TCGA-44-5644	3.08825991016595	2	44	1
TCGA-44-5645	7.48155473352495	4	44	1
TCGA-44-6145	3.49327796398828	2	44	1
TCGA-44-6146	4.90296536991028	3	44	1
TCGA-44-6147	4.36977289558671	2	44	1
TCGA-44-6148	6.4838757622673	3	44	1
TCGA-44-6774	5.15779017393765	3	44	1
TCGA-44-6775	1.62645050800372	1	44	1
TCGA-44-6776	8.55301283930515	4	44	1
TCGA-44-6777	4.04807461158991	2	44	1
TCGA-44-6778	7.05184711265592	3	44	1
TCGA-44-6779	-0.854546940352742	0	44	1
TCGA-44-7659	7.35486227682273	4	44	1
TCGA-44-7660	1.98701122751379	1	44	1
TCGA-44-7662	1.00997235382037	1	44	1
TCGA-44-7667	6.17926972062405	3	44	1
TCGA-44-7669	5.66519730958962	3	44	1
TCGA-44-7670	3.69860868215678	2	44	1
TCGA-44-7671	8.06910539297072	4	44	1
TCGA-44-7672	3.27348489385829	2	44	1
TCGA-44-8119	6.11872401719453	3	44	1
TCGA-44-A479	5.1808913617398	3	44	1
TCGA-44-A47A	5.1100022433903	3	44	1
TCGA-44-A47B	7.86715137231237	4	44	1
TCGA-44-A47G	4.09639815994522	2	44	1
TCGA-44-A4SS	2.13349197946268	1	44	1
TCGA-44-A4SU	7.02175547280506	3	44	1
TCGA-49-4487	4.8662201902018	3	49	3
TCGA-49-4488	1.64663626826262	1	49	3
TCGA-49-4490	3.74587751649006	2	49	3
TCGA-49-4494	3.51449217361118	2	49	3
TCGA-49-4501	5.55522472103222	3	49	3
TCGA-49-4505	4.79628886939722	3	49	3
TCGA-49-4506	2.05227685879851	1	49	3
TCGA-49-4507	0.578357306553984	1	49	3
TCGA-49-4510	9.152382867778	4	49	3
TCGA-49-4512	4.92880064251209	3	49	3
TCGA-49-4514	2.19046385327024	1	49	3
TCGA-49-6742	6.04859415563436	3	49	3
TCGA-49-6743	4.05807660666351	2	49	3
TCGA-49-6744	6.51765729944686	3	49	3
TCGA-49-6745	6.38786977226949	3	49	3
TCGA-49-6761	2.98963206147537	2	49	3
TCGA-49-6767	-0.261387408985754	0	49	3
TCGA-49-AAQV	1.67980778551701	1	49	3
TCGA-49-AAR0	7.48425173529087	4	49	3
TCGA-49-AAR2	6.70924792892636	3	49	3
TCGA-49-AAR3	0.811341932422015	1	49	3
TCGA-49-AAR4	1.40135047887372	1	49	3
TCGA-49-AAR9	1.9872691811776	1	49	3
TCGA-49-AARE	2.69460026350859	2	49	3
TCGA-49-AARN	4.6046825021951	2	49	3
TCGA-49-AARO	2.22559378457231	1	49	3
TCGA-49-AARQ	2.63705416837292	2	49	3
TCGA-49-AARR	6.54238169331757	3	49	3
TCGA-4B-A93V	5.45624982996531	3	4B	1
TCGA-50-5044	5.37310779566058	3	50	1
TCGA-50-5045	4.13068385226725	2	50	1
TCGA-50-5055	4.22656978895757	2	50	1
TCGA-50-5066	2.29924311223576	2	50	1
TCGA-50-5068	1.68008133578126	1	50	1
TCGA-50-5931	2.24796060352544	1	50	1
TCGA-50-5939	5.22740171191712	3	50	1
TCGA-50-5942	9.07860093716014	4	50	1
TCGA-50-5946	1.83421625645575	1	50	1
TCGA-50-6590	0.940781998308216	1	50	1
TCGA-50-6591	5.23894078142239	3	50	1
TCGA-50-6593	4.13755637583816	2	50	1
TCGA-50-6594	1.01148419632507	1	50	1
TCGA-50-6597	6.156166508353	3	50	1
TCGA-50-6673	3.80996426707445	2	50	1
TCGA-50-7109	5.50270015406494	3	50	1
TCGA-50-8457	7.98116492086186	4	50	1
TCGA-50-8459	2.11299946399675	1	50	1
TCGA-53-7624	1.61647441669974	1	53	1
TCGA-53-7626	6.47226475562733	3	53	1
TCGA-53-7813	6.0737752339434	3	53	1
TCGA-53-A4EZ	3.27324900541195	2	53	1
TCGA-55-1592	5.45888456181123	3	55	5
TCGA-55-1594	3.26079644779332	2	55	5
TCGA-55-1595	5.37160265972411	3	55	5
TCGA-55-1596	0.218825609812884	1	55	5
TCGA-55-5899	5.21119496871329	3	55	5
TCGA-55-6543	7.35615345674873	4	55	5
TCGA-55-6642	4.28674130848902	2	55	5
TCGA-55-6712	1.84793140514284	1	55	5
TCGA-55-6968	3.40178980559868	2	55	5
TCGA-55-6969	7.71036897919617	4	55	5
TCGA-55-6970	5.97287686312535	3	55	5
TCGA-55-6971	7.41449629796232	4	55	5
TCGA-55-6972	8.13035896327264	4	55	5
TCGA-55-6975	-0.098363937322041	1	55	5
TCGA-55-6978	1.4730860989095	1	55	5
TCGA-55-6979	4.07522779385323	2	55	5
TCGA-55-6980	3.61947289677745	2	55	5
TCGA-55-6981	3.38997361916586	2	55	5
TCGA-55-6982	1.67474266743938	1	55	5
TCGA-55-6983	8.41947648219788	4	55	5
TCGA-55-6984	3.89760422099015	2	55	5
TCGA-55-6985	4.49103440654262	2	55	5
TCGA-55-6986	6.5931350599038	3	55	5
TCGA-55-6987	4.60045846347274	2	55	5
TCGA-55-7227	5.03194286376057	3	55	5
TCGA-55-7281	1.89509067201112	1	55	5
TCGA-55-7283	6.58212981160469	3	55	5
TCGA-55-7284	6.40369926202387	3	55	5
TCGA-55-7570	1.98119995350817	1	55	5
TCGA-55-7573	8.53002514517013	4	55	5
TCGA-55-7574	6.9519019289079	3	55	5
TCGA-55-7576	4.47459696669439	2	55	5
TCGA-55-7724	6.02484373574642	3	55	5
TCGA-55-7725	6.87601753190524	3	55	5
TCGA-55-7726	1.03607104341239	1	55	5
TCGA-55-7727	5.40576728926958	3	55	5
TCGA-55-7728	4.52126284148686	2	55	5
TCGA-55-7815	5.3640771911016	3	55	5
TCGA-55-7816	2.21330937071917	1	55	5
TCGA-55-7903	3.9787670583716	2	55	5
TCGA-55-7907	1.68439052545175	1	55	5
TCGA-55-7910	8.0560074644421	4	55	5
TCGA-55-7911	5.21503286096098	3	55	5
TCGA-55-7913	1.8670315635565	1	55	5
TCGA-55-7914	5.39662643818717	3	55	5
TCGA-55-7994	1.94662173698427	1	55	5
TCGA-55-7995	2.32870277949389	2	55	5
TCGA-55-8085	5.70622173766032	3	55	5
TCGA-55-8087	8.01225377337186	4	55	5
TCGA-55-8089	4.4361769965917	2	55	5
TCGA-55-8090	4.81130364797626	3	55	5
TCGA-55-8091	6.8417643703255	3	55	5
TCGA-55-8092	2.60994636545583	2	55	5
TCGA-55-8094	3.48215848320881	2	55	5
TCGA-55-8096	4.71065854266057	2	55	5
TCGA-55-8097	9.29541835832825	4	55	5
TCGA-55-8203	7.23544120899858	4	55	5
TCGA-55-8204	1.13307081602861	1	55	5
TCGA-55-8205	3.94625815025684	2	55	5
TCGA-55-8206	8.63221417893802	4	55	5
TCGA-55-8207	6.57324124546181	3	55	5
TCGA-55-8208	4.84532794897432	3	55	5
TCGA-55-8299	6.02617736003499	3	55	5
TCGA-55-8301	4.29702310498684	2	55	5
TCGA-55-8302	4.98815138659025	3	55	5
TCGA-55-8505	2.03526048364792	1	55	5
TCGA-55-8506	5.72777024968232	3	55	5
TCGA-55-8507	7.68173185637621	4	55	5
TCGA-55-8508	8.18919624887634	4	55	5
TCGA-55-8510	5.85184454584659	3	55	5
TCGA-55-8511	2.80631319484787	2	55	5
TCGA-55-8512	9.15995669775786	4	55	5
TCGA-55-8513	7.22212543404182	4	55	5
TCGA-55-8514	5.10946000461221	3	55	5
TCGA-55-8614	4.75502454369983	3	55	5
TCGA-55-8615	7.02120736770955	3	55	5
TCGA-55-8616	5.91613237033399	3	55	5
TCGA-55-8619	7.30481020928436	4	55	5
TCGA-55-8620	3.34343691751915	2	55	5
TCGA-55-8621	7.23178901617291	4	55	5
TCGA-55-A48X	6.16328006124351	3	55	5
TCGA-55-A48Y	2.57484579116678	2	55	5
TCGA-55-A48Z	3.50793209292054	2	55	5
TCGA-55-A490	6.30339788434917	3	55	5
TCGA-55-A491	1.62101188496756	1	55	5
TCGA-55-A492	7.50247943549359	4	55	5
TCGA-55-A493	2.0012460031594	1	55	5
TCGA-55-A494	4.98622905509364	3	55	5
TCGA-55-A4DF	3.08256526475461	2	55	5
TCGA-55-A4DG	6.57967784775706	3	55	5
TCGA-55-A57B	5.14322201379123	3	55	5
TCGA-62-A46O	2.12752369191213	1	62	2
TCGA-62-A46P	7.3337032993216	4	62	2
TCGA-62-A46R	1.84114125102263	1	62	2
TCGA-62-A46S	7.53374105900588	4	62	2
TCGA-62-A46U	5.14806411289256	3	62	2
TCGA-62-A46V	5.87001105259864	3	62	2
TCGA-62-A470	5.87223738651689	3	62	2
TCGA-62-A471	1.48941149233392	1	62	2
TCGA-62-A472	4.30130769074767	2	62	2
TCGA-64-1676	3.37086147891717	2	64	4
TCGA-64-1677	2.56920055934932	2	64	4
TCGA-64-1678	4.12994599260417	2	64	4
TCGA-64-1679	1.06647477960281	1	64	4
TCGA-64-1680	5.7052763102245	3	64	4
TCGA-64-1681	7.60629577942044	4	64	4
TCGA-64-5774	7.33652447466236	4	64	4
TCGA-64-5775	-2.60422533127938	0	64	4
TCGA-64-5778	3.35429723270012	2	64	4
TCGA-64-5779	5.06431118271196	3	64	4
TCGA-64-5781	0.280788996533012	1	64	4
TCGA-64-5815	4.24933821892179	2	64	4
TCGA-67-3770	7.22268827532931	4	67	2
TCGA-67-3771	1.86034198535621	1	67	2
TCGA-67-3772	5.68739444449435	3	67	2
TCGA-67-3773	5.88616120268563	3	67	2
TCGA-67-3774	8.62887247641148	4	67	2
TCGA-67-4679	8.33772212136688	4	67	2
TCGA-67-6215	8.20541426707064	4	67	2
TCGA-67-6216	4.67891599185817	2	67	2
TCGA-67-6217	6.95679329948502	3	67	2
TCGA-69-7760	3.86404808427804	2	69	3
TCGA-69-7761	1.29987345517796	1	69	3
TCGA-69-7763	6.97476426374458	3	69	3
TCGA-69-7764	7.45937661137469	4	69	3
TCGA-69-7765	3.92182023059831	2	69	3
TCGA-69-7973	7.476415336971	4	69	3
TCGA-69-7974	5.74895010968554	3	69	3
TCGA-69-7978	2.37819971577891	2	69	3
TCGA-69-7979	3.27092594250171	2	69	3
TCGA-69-7980	3.37531365664048	2	69	3
TCGA-69-8253	8.49625293436786	4	69	3
TCGA-69-8254	5.60035549008149	3	69	3
TCGA-69-8255	3.76154101409576	2	69	3
TCGA-69-8453	6.72098053829344	3	69	3
TCGA-69-A59K	5.05950864515542	3	69	3
TCGA-71-6725	5.61397689395931	3	71	1
TCGA-71-8520	1.74919913137518	1	71	1
TCGA-73-4658	3.07349084991023	2	73	2
TCGA-73-4659	6.37808695229692	3	73	2
TCGA-73-4662	5.64801902726312	3	73	2
TCGA-73-4666	3.47595452918107	2	73	2
TCGA-73-4668	3.05282623299361	2	73	2
TCGA-73-4670	2.09519779006373	1	73	2
TCGA-73-4675	8.20814336573334	4	73	2
TCGA-73-4676	4.36696679348959	2	73	2
TCGA-73-4677	9.52228372676124	4	73	2
TCGA-73-7498	7.7288637194552	4	73	2
TCGA-73-7499	1.79946124637964	1	73	2
TCGA-73-A9RS	3.6890123684987	2	73	2
TCGA-75-5122	2.45849944640563	2	75	4
TCGA-75-5125	2.97599939564216	2	75	4
TCGA-75-5126	5.39567268256189	3	75	4
TCGA-75-5146	6.07096269085526	3	75	4
TCGA-75-5147	2.98101195468515	2	75	4
TCGA-75-6203	7.90216216581338	4	75	4
TCGA-75-6205	1.60140451174516	1	75	4
TCGA-75-6206	8.79776939245921	4	75	4
TCGA-75-6207	3.33444599816071	2	75	4
TCGA-75-6211	3.69613661734158	2	75	4
TCGA-75-6212	7.55182693595303	4	75	4
TCGA-75-6214	0.933185192401097	1	75	4
TCGA-75-7025	7.27728969271729	4	75	4
TCGA-75-7027	1.91000331205963	1	75	4
TCGA-75-7030	6.73924750126062	3	75	4
TCGA-75-7031	5.20100355405283	3	75	4
TCGA-78-7145	3.27820349975956	2	78	3
TCGA-78-7146	1.43745361800216	1	78	3
TCGA-78-7147	5.35471003985011	3	78	3
TCGA-78-7148	6.25261950565176	3	78	3
TCGA-78-7149	8.59855118096307	4	78	3
TCGA-78-7150	1.35336223346903	1	78	3
TCGA-78-7152	7.42717212282207	4	78	3
TCGA-78-7153	5.28232267676202	3	78	3
TCGA-78-7154	3.8094078767647	2	78	3
TCGA-78-7155	0.078309858557136	1	78	3
TCGA-78-7156	7.19116769504664	4	78	3
TCGA-78-7158	8.41266347523775	4	78	3
TCGA-78-7159	6.63752828879476	3	78	3
TCGA-78-7160	6.00239535682516	3	78	3
TCGA-78-7161	7.97248276858029	4	78	3
TCGA-78-7163	6.36288367338719	3	78	3
TCGA-78-7166	3.0175488803098	2	78	3
TCGA-78-7167	9.1983647768779	4	78	3
TCGA-78-7220	2.71022410401742	2	78	3
TCGA-78-7535	5.12958156182702	3	78	3
TCGA-78-7536	4.80755354519591	3	78	3
TCGA-78-7537	8.63376088279492	4	78	3
TCGA-78-7539	2.54649156762659	2	78	3
TCGA-78-7540	5.16421605833323	3	78	3
TCGA-78-7542	4.48119832142558	2	78	3
TCGA-78-7633	7.49223095589407	4	78	3
TCGA-78-8640	4.71327962008616	2	78	3
TCGA-78-8648	7.30136989042724	4	78	3
TCGA-78-8655	4.85527193459151	3	78	3
TCGA-78-8660	5.3066992027041	3	78	3
TCGA-78-8662	3.00181108286296	2	78	3
TCGA-80-5607	5.70250559620253	3	80	4
TCGA-80-5608	6.8899203277885	3	80	4
TCGA-80-5611	-0.586715508702974	0	80	4
TCGA-83-5908	1.84845298694963	1	83	4
TCGA-86-6562	4.5304562579676	2	86	2
TCGA-86-6851	2.74829532668947	2	86	2
TCGA-86-7701	6.7913525658823	3	86	2
TCGA-86-7711	0.528373789279533	1	86	2
TCGA-86-7713	8.25402121922437	4	86	2
TCGA-86-7714	6.26853251291347	3	86	2
TCGA-86-7953	2.04729974051326	1	86	2
TCGA-86-7954	4.37869398465483	2	86	2
TCGA-86-7955	2.21028437818066	1	86	2
TCGA-86-8054	6.88687586756538	3	86	2
TCGA-86-8055	3.11680636199606	2	86	2
TCGA-86-8056	4.30561023496811	2	86	2
TCGA-86-8073	4.3627913565621	2	86	2
TCGA-86-8074	5.33176690244524	3	86	2
TCGA-86-8075	3.10880429041507	2	86	2
TCGA-86-8076	5.77420413724727	3	86	2
TCGA-86-8278	4.75381381347157	3	86	2
TCGA-86-8279	6.97804002397213	3	86	2
TCGA-86-8280	6.33643873354229	3	86	2
TCGA-86-8281	8.74186137496608	4	86	2
TCGA-86-8358	4.83739288557365	3	86	2
TCGA-86-8359	5.21250218039198	3	86	2
TCGA-86-8585	3.82287845465464	2	86	2
TCGA-86-8668	9.63365216494779	4	86	2
TCGA-86-8669	7.48116729007796	4	86	2
TCGA-86-8671	6.46406112875381	3	86	2
TCGA-86-8672	2.84218813568331	2	86	2
TCGA-86-8673	7.07359412948945	3	86	2
TCGA-86-8674	8.38032156785118	4	86	2
TCGA-86-A456	6.20650920256875	3	86	2
TCGA-86-A4D0	2.25343724952292	1	86	2
TCGA-86-A4JF	4.23419838138664	2	86	2
TCGA-86-A4P7	6.80312149718626	3	86	2
TCGA-86-A4P8	7.9433497617893	4	86	2
TCGA-91-A4BC	2.83829529693914	2	91	1
TCGA-91-A4BD	6.80501192861545	3	91	1
TCGA-93-7347	5.6969618620798	3	93	3
TCGA-93-7348	4.48328009934596	2	93	3
TCGA-93-8067	3.97972097711162	2	93	3
TCGA-93-A4JN	5.53624277149894	3	93	3
TCGA-93-A4JO	4.57117455363543	2	93	3
TCGA-93-A4JP	7.30936414244763	4	93	3
TCGA-93-A4JQ	5.04370870515627	3	93	3
TCGA-95-7039	4.85541064008357	3	95	4
TCGA-95-7043	1.39231621522518	1	95	4
TCGA-95-7562	1.20608931107214	1	95	4
TCGA-95-7567	3.18356771411031	2	95	4
TCGA-95-7944	1.66858227821191	1	95	4
TCGA-95-7947	4.57859163181582	2	95	4
TCGA-95-7948	5.40410779933337	3	95	4
TCGA-95-8039	5.89939959625112	3	95	4
TCGA-95-8494	1.44065111594731	1	95	4
TCGA-95-A4VK	3.83591869855985	2	95	4
TCGA-95-A4VN	4.81266678085184	3	95	4
TCGA-95-A4VP	6.73733196488464	3	95	4
TCGA-97-7546	7.30626631945533	4	97	4
TCGA-97-7547	3.72671389894778	2	97	4
TCGA-97-7552	6.00303075036317	3	97	4
TCGA-97-7553	7.77419263008626	4	97	4
TCGA-97-7554	5.62212952325686	3	97	4
TCGA-97-7937	5.32024098342844	3	97	4
TCGA-97-7938	7.64705278814907	4	97	4
TCGA-97-7941	6.07166289865018	3	97	4
TCGA-97-8171	6.78038356292656	3	97	4
TCGA-97-8172	8.95133648469111	4	97	4
TCGA-97-8175	2.84812189062813	2	97	4
TCGA-97-8177	5.98240755836105	3	97	4
TCGA-97-8179	6.77685105095969	3	97	4
TCGA-97-8552	8.88971102477298	4	97	4
TCGA-97-A4LX	4.52658957149078	2	97	4
TCGA-97-A4M0	6.45603172115551	3	97	4
TCGA-97-A4M1	7.83989206459856	4	97	4
TCGA-97-A4M2	7.43021447409042	4	97	4
TCGA-97-A4M3	6.28918531285785	3	97	4
TCGA-97-A4M5	5.51790579079147	3	97	4
TCGA-97-A4M6	4.76734221850555	3	97	4
TCGA-97-A4M7	5.78563355514307	3	97	4
TCGA-99-7458	5.91039899108901	3	99	1
TCGA-99-8025	1.31826986332324	1	99	1
TCGA-99-8028	4.44420252540852	2	99	1
TCGA-99-8032	6.33060426619132	3	99	1
TCGA-99-8033	2.42562145297574	2	99	1
TCGA-99-AA5R	7.5338389570427	4	99	1
TCGA-J2-8192	5.60309356557463	3	J2	1
TCGA-J2-8194	7.20611353884138	4	J2	1
TCGA-J2-A4AD	3.6305914681354	2	J2	1
TCGA-J2-A4AE	7.51234455051569	4	J2	1
TCGA-J2-A4AG	5.43436734961802	3	J2	1
TCGA-L4-A4E5	3.80048727440425	2	L4	2
TCGA-L4-A4E6	8.20300709677555	4	L4	2
TCGA-L9-A443	7.06180515078525	3	L9	4
TCGA-L9-A444	4.34618499415566	2	L9	4
TCGA-L9-A50W	5.6389981197608	3	L9	4
TCGA-L9-A5IP	0.991959790038519	1	L9	4
TCGA-L9-A743	5.67821443804583	3	L9	4
TCGA-L9-A7SV	3.21939196276941	2	L9	4
TCGA-L9-A8F4	2.40047554717813	2	L9	4
TCGA-MN-A4N1	2.93263070261549	2	MN	5
TCGA-MN-A4N4	2.42234190675646	2	MN	5
TCGA-MN-A4N5	4.9683349616708	3	MN	5
TCGA-MP-A4SV	4.54362919265093	2	MP	4
TCGA-MP-A4SW	4.05028419352986	2	MP	4
TCGA-MP-A4SY	1.97351846181102	1	MP	4
TCGA-MP-A4T4	3.18370461029067	2	MP	4
TCGA-MP-A4T6	5.24005612580031	3	MP	4
TCGA-MP-A4T7	6.0764775214529	3	MP	4
TCGA-MP-A4T8	4.33228551333907	2	MP	4
TCGA-MP-A4T9	6.77384808773949	3	MP	4
TCGA-MP-A4TA	0.572833545961967	1	MP	4
TCGA-MP-A4TC	1.93670525525732	1	MP	4
TCGA-MP-A4TD	6.85368828779523	3	MP	4
TCGA-MP-A4TE	8.67794756574307	4	MP	4
TCGA-MP-A4TF	4.04166134569043	2	MP	4
TCGA-MP-A4TH	8.64353603642931	4	MP	4
TCGA-MP-A4TI	3.84008419650671	2	MP	4
TCGA-MP-A4TJ	6.7971073331188	3	MP	4
TCGA-MP-A4TK	3.77186912471605	2	MP	4
TCGA-MP-A5C7	8.07696600225275	4	MP	4
TCGA-NJ-A4YF	3.6653245976305	2	NJ	1
TCGA-NJ-A4YG	5.69722728902547	3	NJ	1
TCGA-NJ-A4YI	8.46413689843708	4	NJ	1
TCGA-NJ-A4YP	4.2379489882159	2	NJ	1
TCGA-NJ-A4YQ	4.17445419385264	2	NJ	1
TCGA-NJ-A55A	7.10691228525982	3	NJ	1
TCGA-NJ-A55O	7.31522578312655	4	NJ	1
TCGA-NJ-A55R	8.44727852733606	4	NJ	1
TCGA-NJ-A7XG	8.20834584142243	4	NJ	1
TCGA-O1-A52J	7.93546052077032	4	O1	1
TCGA-S2-AA1A	3.20301297574346	2	S2	5
