# Supplementary material for: Surrogate Biomarker Prediction from Whole-Slide Images for Evaluating Overall Survival in Lung Adenocarcinoma
Source: Diagnostics (Basel). 2024 Feb 20;14(5):462. doi: 10.3390/diagnostics14050462 (PMC10930763; doi:10.3390/diagnostics14050462)
Supplement: Supplementary file 1 [file diagnostics-14-00462-s001.zip › Supplementary_File_S5_TCGA_LUAD_crossfolds/crossfolds_CACNB4.csv]

PATIENT	CACNB4	CACNB4_quantile	site_code	CV5
TCGA-05-4244	-0.629721783277043	0	05	3
TCGA-05-4249	0.777421299830628	1	05	3
TCGA-05-4250	-1.63757742694184	0	05	3
TCGA-05-4382	3.03754351021453	2	05	3
TCGA-05-4395	-1.51029329862359	0	05	3
TCGA-05-4396	2.51030974776714	2	05	3
TCGA-05-4397	-0.116710046890078	1	05	3
TCGA-05-4398	0.180175740608092	1	05	3
TCGA-05-4402	2.95612926775731	2	05	3
TCGA-05-4403	0.073392048662618	1	05	3
TCGA-05-4405	0.823171666039915	1	05	3
TCGA-05-4415	-2.18149265248287	0	05	3
TCGA-05-4417	1.53987709602621	1	05	3
TCGA-05-4418	-0.899533840057608	0	05	3
TCGA-05-4420	-0.488401962862039	0	05	3
TCGA-05-4422	1.0157935032201	1	05	3
TCGA-05-4424	1.62906869957858	1	05	3
TCGA-05-4426	-0.623069250420795	0	05	3
TCGA-05-4427	0.580501425905209	1	05	3
TCGA-05-4430	1.04143562212112	1	05	3
TCGA-05-4432	1.59861658094954	1	05	3
TCGA-05-4433	1.71630343038829	1	05	3
TCGA-05-4434	0.678488515673406	1	05	3
TCGA-35-3615	0.349070192934697	1	35	2
TCGA-35-4122	0.271793280629513	1	35	2
TCGA-35-4123	-0.935026195264056	0	35	2
TCGA-35-5375	1.80298371266483	1	35	2
TCGA-38-4625	0.85191631278997	1	38	5
TCGA-38-4626	2.79749569582942	2	38	5
TCGA-38-4627	0.89421454862945	1	38	5
TCGA-38-4628	1.52073517969521	1	38	5
TCGA-38-4629	0.614117053653509	1	38	5
TCGA-38-4630	1.46425944752527	1	38	5
TCGA-38-4631	-0.53012823477981	0	38	5
TCGA-38-4632	0.834937479454807	1	38	5
TCGA-38-6178	-0.862555329367609	0	38	5
TCGA-38-7271	1.55178864806367	1	38	5
TCGA-38-A44F	1.69878937828957	1	38	5
TCGA-44-2655	1.63453898598657	1	44	3
TCGA-44-2656	4.71326246711045	3	44	3
TCGA-44-2657	2.9043969524328	2	44	3
TCGA-44-2659	2.12549315852795	2	44	3
TCGA-44-2661	2.60122889037483	2	44	3
TCGA-44-2662	0.966185555062425	1	44	3
TCGA-44-2665	1.23011141111487	1	44	3
TCGA-44-2666	4.06015434899688	3	44	3
TCGA-44-2668	-0.330268238038529	0	44	3
TCGA-44-3396	1.40591332215511	1	44	3
TCGA-44-3398	1.85095027941473	2	44	3
TCGA-44-3917	1.15336978002756	1	44	3
TCGA-44-3918	1.26723643892723	1	44	3
TCGA-44-3919	1.62207292355169	1	44	3
TCGA-44-4112	4.47106415801426	3	44	3
TCGA-44-5643	3.22077369670494	2	44	3
TCGA-44-5644	1.32272516380298	1	44	3
TCGA-44-5645	7.8851835810712	4	44	3
TCGA-44-6145	0.755399560528168	1	44	3
TCGA-44-6146	5.8228521113132	3	44	3
TCGA-44-6147	1.64433404966667	1	44	3
TCGA-44-6148	4.54550541888239	3	44	3
TCGA-44-6774	3.28507669364722	2	44	3
TCGA-44-6775	5.26360468887395	3	44	3
TCGA-44-6776	2.32379961950049	2	44	3
TCGA-44-6777	0.996751303689997	1	44	3
TCGA-44-6778	2.1651858420502	2	44	3
TCGA-44-6779	0.343392437259167	1	44	3
TCGA-44-7659	4.09969561186805	3	44	3
TCGA-44-7660	0.879750260853644	1	44	3
TCGA-44-7662	0.087593250942844	1	44	3
TCGA-44-7667	0.626585731465617	1	44	3
TCGA-44-7669	1.91238234770629	2	44	3
TCGA-44-7670	1.27247760315928	1	44	3
TCGA-44-7671	-0.072070108122711	1	44	3
TCGA-44-7672	0.419774336108947	1	44	3
TCGA-44-8119	0.919959884563731	1	44	3
TCGA-44-A479	1.95034000134599	2	44	3
TCGA-44-A47A	5.2989517373408	3	44	3
TCGA-44-A47B	0.941749819387594	1	44	3
TCGA-44-A47G	0.639916838943232	1	44	3
TCGA-44-A4SS	-0.021786246015228	1	44	3
TCGA-44-A4SU	1.63138936234911	1	44	3
TCGA-49-4487	1.48259977290819	1	49	4
TCGA-49-4488	-1.36533637340346	0	49	4
TCGA-49-4490	0.374745423601931	1	49	4
TCGA-49-4494	1.6641475121998	1	49	4
TCGA-49-4501	0.28160594336537	1	49	4
TCGA-49-4505	0.315476560799547	1	49	4
TCGA-49-4506	-0.876640043140005	0	49	4
TCGA-49-4507	2.85812572814758	2	49	4
TCGA-49-4510	0.51598963995439	1	49	4
TCGA-49-4512	0.470519957354975	1	49	4
TCGA-49-4514	0.749891261884258	1	49	4
TCGA-49-6742	1.62805685920814	1	49	4
TCGA-49-6743	3.2420816416126	2	49	4
TCGA-49-6744	1.66683736513891	1	49	4
TCGA-49-6745	1.18605906327962	1	49	4
TCGA-49-6761	-0.319120644664255	0	49	4
TCGA-49-6767	0.335853421513839	1	49	4
TCGA-49-AAQV	0.121562623171629	1	49	4
TCGA-49-AAR0	1.8977929613069	2	49	4
TCGA-49-AAR2	0.23241592943866	1	49	4
TCGA-49-AAR3	-0.121543871719448	1	49	4
TCGA-49-AAR4	0.749273782294028	1	49	4
TCGA-49-AAR9	-1.35335500741967	0	49	4
TCGA-49-AARE	1.75779408999579	1	49	4
TCGA-49-AARN	0.558208072395598	1	49	4
TCGA-49-AARO	-0.252453512232338	0	49	4
TCGA-49-AARQ	0.973379691637727	1	49	4
TCGA-49-AARR	2.99654467901346	2	49	4
TCGA-4B-A93V	-0.683578033223196	0	4B	2
TCGA-50-5044	0.482336865415339	1	50	5
TCGA-50-5045	1.11926267318742	1	50	5
TCGA-50-5055	0.894793908113863	1	50	5
TCGA-50-5066	1.97540542733977	2	50	5
TCGA-50-5068	0.542577812031329	1	50	5
TCGA-50-5931	2.82725435415991	2	50	5
TCGA-50-5939	0.859098973623428	1	50	5
TCGA-50-5942	5.16436071562996	3	50	5
TCGA-50-5946	-0.546777779296126	0	50	5
TCGA-50-6590	0.503095760084172	1	50	5
TCGA-50-6591	-0.671822823333331	0	50	5
TCGA-50-6593	0.502929438503831	1	50	5
TCGA-50-6594	-1.11562772157827	0	50	5
TCGA-50-6597	1.31246973923167	1	50	5
TCGA-50-6673	-0.060167778523947	1	50	5
TCGA-50-7109	0.008675141569113	1	50	5
TCGA-50-8457	2.87357819245008	2	50	5
TCGA-50-8459	0.36187977552068	1	50	5
TCGA-53-7624	-0.295652827274926	0	53	5
TCGA-53-7626	1.61397952282657	1	53	5
TCGA-53-7813	1.6320804386717	1	53	5
TCGA-53-A4EZ	3.59791503396266	2	53	5
TCGA-55-1592	3.83167484156881	2	55	2
TCGA-55-1594	4.52690196629622	3	55	2
TCGA-55-1595	0.408062004584519	1	55	2
TCGA-55-1596	4.39791892652879	3	55	2
TCGA-55-5899	2.77763021367171	2	55	2
TCGA-55-6543	2.29754047497124	2	55	2
TCGA-55-6642	1.43088786874023	1	55	2
TCGA-55-6712	-0.226615548222216	0	55	2
TCGA-55-6968	1.96908127999278	2	55	2
TCGA-55-6969	0.538441624842713	1	55	2
TCGA-55-6970	1.99781886373764	2	55	2
TCGA-55-6971	1.27864159288281	1	55	2
TCGA-55-6972	1.64917178951795	1	55	2
TCGA-55-6975	0.787979280882392	1	55	2
TCGA-55-6978	0.936170772595454	1	55	2
TCGA-55-6979	1.60560040811005	1	55	2
TCGA-55-6980	-0.144007215902074	1	55	2
TCGA-55-6981	0.590723746745307	1	55	2
TCGA-55-6982	-0.778429960726234	0	55	2
TCGA-55-6983	0.928631083980459	1	55	2
TCGA-55-6984	-0.794886744035452	0	55	2
TCGA-55-6985	1.27480027251841	1	55	2
TCGA-55-6986	1.15108338274014	1	55	2
TCGA-55-6987	1.08326603229145	1	55	2
TCGA-55-7227	0.789143418657744	1	55	2
TCGA-55-7281	-0.315269193830432	0	55	2
TCGA-55-7283	1.08322565199083	1	55	2
TCGA-55-7284	1.70553688459385	1	55	2
TCGA-55-7570	-0.747353400841838	0	55	2
TCGA-55-7573	5.48439591715846	3	55	2
TCGA-55-7574	3.17145183713812	2	55	2
TCGA-55-7576	0.332706884878074	1	55	2
TCGA-55-7724	2.95348907155879	2	55	2
TCGA-55-7725	3.31450108016521	2	55	2
TCGA-55-7726	0.802871867119358	1	55	2
TCGA-55-7727	2.35017496330626	2	55	2
TCGA-55-7728	1.74232232960376	1	55	2
TCGA-55-7815	3.94059226887069	3	55	2
TCGA-55-7816	1.69353103875815	1	55	2
TCGA-55-7903	0.355216059973193	1	55	2
TCGA-55-7907	2.18234898443061	2	55	2
TCGA-55-7910	-0.269181661472456	0	55	2
TCGA-55-7911	1.21566354732769	1	55	2
TCGA-55-7913	3.93778920777384	3	55	2
TCGA-55-7914	2.8849185990518	2	55	2
TCGA-55-7994	1.28744107016605	1	55	2
TCGA-55-7995	1.24219378623922	1	55	2
TCGA-55-8085	4.70530233558509	3	55	2
TCGA-55-8087	3.74502570396934	2	55	2
TCGA-55-8089	0.68021406013252	1	55	2
TCGA-55-8090	1.30863426473309	1	55	2
TCGA-55-8091	2.29868595064065	2	55	2
TCGA-55-8092	1.06458003908047	1	55	2
TCGA-55-8094	0.287780438041961	1	55	2
TCGA-55-8096	2.54694082659168	2	55	2
TCGA-55-8097	0.737430114086902	1	55	2
TCGA-55-8203	0.211488887254129	1	55	2
TCGA-55-8204	0.813250384103237	1	55	2
TCGA-55-8205	-0.120072961060205	1	55	2
TCGA-55-8206	5.50019146975504	3	55	2
TCGA-55-8207	3.21989364583733	2	55	2
TCGA-55-8208	1.277643439685	1	55	2
TCGA-55-8299	1.23244572184136	1	55	2
TCGA-55-8301	0.225252546697082	1	55	2
TCGA-55-8302	0.810653165443137	1	55	2
TCGA-55-8505	0.945279116810257	1	55	2
TCGA-55-8506	1.82859461920181	1	55	2
TCGA-55-8507	1.28540035602375	1	55	2
TCGA-55-8508	1.13560529773996	1	55	2
TCGA-55-8510	0.987245671954509	1	55	2
TCGA-55-8511	0.194018712155514	1	55	2
TCGA-55-8512	3.65150252036291	2	55	2
TCGA-55-8513	1.57584842981002	1	55	2
TCGA-55-8514	-0.174136588180941	0	55	2
TCGA-55-8614	1.333257878968	1	55	2
TCGA-55-8615	2.63818725531987	2	55	2
TCGA-55-8616	-0.172577937523156	0	55	2
TCGA-55-8619	2.06857273194906	2	55	2
TCGA-55-8620	0.056018353058395	1	55	2
TCGA-55-8621	2.51587076331452	2	55	2
TCGA-55-A48X	2.22517537426563	2	55	2
TCGA-55-A48Y	1.18536999830196	1	55	2
TCGA-55-A48Z	0.678466469257187	1	55	2
TCGA-55-A490	-0.93302875360446	0	55	2
TCGA-55-A491	2.22995324862316	2	55	2
TCGA-55-A492	2.04613883429732	2	55	2
TCGA-55-A493	0.393828651610546	1	55	2
TCGA-55-A494	-0.438719371925082	0	55	2
TCGA-55-A4DF	0.976563910897722	1	55	2
TCGA-55-A4DG	2.93196301746394	2	55	2
TCGA-55-A57B	2.52013228916669	2	55	2
TCGA-62-A46O	1.78238820586344	1	62	4
TCGA-62-A46P	0.419054364092092	1	62	4
TCGA-62-A46R	0.535891897281897	1	62	4
TCGA-62-A46S	1.64346957713737	1	62	4
TCGA-62-A46U	0.666937423155945	1	62	4
TCGA-62-A46V	4.31100936425749	3	62	4
TCGA-62-A470	3.92963288990788	3	62	4
TCGA-62-A471	-1.01892972678433	0	62	4
TCGA-62-A472	0.363437790441712	1	62	4
TCGA-64-1676	-0.974913357924559	0	64	3
TCGA-64-1677	0.968027831446908	1	64	3
TCGA-64-1678	2.55498488404051	2	64	3
TCGA-64-1679	0.583780330220701	1	64	3
TCGA-64-1680	0.711532285032443	1	64	3
TCGA-64-1681	3.18869694265498	2	64	3
TCGA-64-5774	1.04868684330626	1	64	3
TCGA-64-5775	0.108492716640154	1	64	3
TCGA-64-5778	0.762210297545586	1	64	3
TCGA-64-5779	1.56732784715034	1	64	3
TCGA-64-5781	0.280788996533012	1	64	3
TCGA-64-5815	1.1543752751607	1	64	3
TCGA-67-3770	1.30544513372288	1	67	4
TCGA-67-3771	2.67790871203787	2	67	4
TCGA-67-3772	2.40380566190881	2	67	4
TCGA-67-3773	4.51173860546562	3	67	4
TCGA-67-3774	1.30561693012284	1	67	4
TCGA-67-4679	4.74780435409971	3	67	4
TCGA-67-6215	3.53413723248052	2	67	4
TCGA-67-6216	-0.080511860365552	1	67	4
TCGA-67-6217	3.05593999577536	2	67	4
TCGA-69-7760	-0.759770352260142	0	69	5
TCGA-69-7761	0.749320985242638	1	69	5
TCGA-69-7763	1.55255835991223	1	69	5
TCGA-69-7764	3.24583898792438	2	69	5
TCGA-69-7765	0.578886277590641	1	69	5
TCGA-69-7973	0.850542963211983	1	69	5
TCGA-69-7974	0.837128992904837	1	69	5
TCGA-69-7978	-0.314822530799704	0	69	5
TCGA-69-7979	-0.606964781384252	0	69	5
TCGA-69-7980	0.831215967668776	1	69	5
TCGA-69-8253	0.717833100375601	1	69	5
TCGA-69-8254	1.25541661052407	1	69	5
TCGA-69-8255	-0.149153657654532	1	69	5
TCGA-69-8453	1.0403727249021	1	69	5
TCGA-69-A59K	0.970875734870227	1	69	5
TCGA-71-6725	0.204091686689875	1	71	1
TCGA-71-8520	1.93185243766042	2	71	1
TCGA-73-4658	0.74462670781249	1	73	5
TCGA-73-4659	1.88262168291545	2	73	5
TCGA-73-4662	1.89917872575695	2	73	5
TCGA-73-4666	-1.6903226952461	0	73	5
TCGA-73-4668	-0.93082156159895	0	73	5
TCGA-73-4670	-0.511459781756748	0	73	5
TCGA-73-4675	1.36580497342018	1	73	5
TCGA-73-4676	0.860614127464796	1	73	5
TCGA-73-4677	1.79348102778007	1	73	5
TCGA-73-7498	1.14493591051991	1	73	5
TCGA-73-7499	-0.151928809395734	1	73	5
TCGA-73-A9RS	2.08314087801457	2	73	5
TCGA-75-5122	1.23957504366438	1	75	4
TCGA-75-5125	-0.568321120581655	0	75	4
TCGA-75-5126	1.37143918131194	1	75	4
TCGA-75-5146	4.47902582207205	3	75	4
TCGA-75-5147	1.247696774643	1	75	4
TCGA-75-6203	3.80746412865216	2	75	4
TCGA-75-6205	0.845641322124832	1	75	4
TCGA-75-6206	-0.765312451290443	0	75	4
TCGA-75-6207	-0.171906667864078	0	75	4
TCGA-75-6211	-0.608273716287753	0	75	4
TCGA-75-6212	3.62861324582231	2	75	4
TCGA-75-6214	-0.226810691797484	0	75	4
TCGA-75-7025	4.28799601291864	3	75	4
TCGA-75-7027	0.167088451562236	1	75	4
TCGA-75-7030	1.31808813097537	1	75	4
TCGA-75-7031	2.13790375402905	2	75	4
TCGA-78-7145	-0.927210586401374	0	78	1
TCGA-78-7146	-1.50658997602382	0	78	1
TCGA-78-7147	0.636467087004872	1	78	1
TCGA-78-7148	1.95359971807444	2	78	1
TCGA-78-7149	-0.339460099448189	0	78	1
TCGA-78-7150	-0.915126602456868	0	78	1
TCGA-78-7152	-0.664472042119048	0	78	1
TCGA-78-7153	-0.71549417774059	0	78	1
TCGA-78-7154	2.81121689899657	2	78	1
TCGA-78-7155	1.71671161823975	1	78	1
TCGA-78-7156	0.530474155698308	1	78	1
TCGA-78-7158	5.11577382163741	3	78	1
TCGA-78-7159	0.466896257178582	1	78	1
TCGA-78-7160	1.15279970957545	1	78	1
TCGA-78-7161	0.698125872294595	1	78	1
TCGA-78-7163	1.00868677502749	1	78	1
TCGA-78-7166	0.792516577100647	1	78	1
TCGA-78-7167	0.312278044165651	1	78	1
TCGA-78-7220	1.59418366385331	1	78	1
TCGA-78-7535	-0.729921531251711	0	78	1
TCGA-78-7536	0.075959304484277	1	78	1
TCGA-78-7537	3.19817378767502	2	78	1
TCGA-78-7539	0.354219134666476	1	78	1
TCGA-78-7540	0.630961791445697	1	78	1
TCGA-78-7542	-1.58210976929696	0	78	1
TCGA-78-7633	1.25590842652981	1	78	1
TCGA-78-8640	5.06020209444039	3	78	1
TCGA-78-8648	1.79739910985032	1	78	1
TCGA-78-8655	0.540900059960307	1	78	1
TCGA-78-8660	1.80259421192825	1	78	1
TCGA-78-8662	-1.04466334693654	0	78	1
TCGA-80-5607	0.344953591584443	1	80	3
TCGA-80-5608	0.542963438409616	1	80	3
TCGA-80-5611	2.50800314855016	2	80	3
TCGA-83-5908	-0.010127258463147	1	83	5
TCGA-86-6562	2.0184252797003	2	86	1
TCGA-86-6851	1.32621559223847	1	86	1
TCGA-86-7701	1.63031352767157	1	86	1
TCGA-86-7711	-0.549628722721739	0	86	1
TCGA-86-7713	1.44793314123799	1	86	1
TCGA-86-7714	4.86299643758309	3	86	1
TCGA-86-7953	1.58228874989711	1	86	1
TCGA-86-7954	0.668889884485967	1	86	1
TCGA-86-7955	4.25166389427443	3	86	1
TCGA-86-8054	1.13185411750335	1	86	1
TCGA-86-8055	1.55929191946239	1	86	1
TCGA-86-8056	1.80694345304771	1	86	1
TCGA-86-8073	1.71256876500336	1	86	1
TCGA-86-8074	0.426316841195939	1	86	1
TCGA-86-8075	0.540787681747907	1	86	1
TCGA-86-8076	0.94745828815344	1	86	1
TCGA-86-8278	0.082948503363868	1	86	1
TCGA-86-8279	2.11154951072343	2	86	1
TCGA-86-8280	2.84123273458283	2	86	1
TCGA-86-8281	0.397965437954101	1	86	1
TCGA-86-8358	1.28823110628035	1	86	1
TCGA-86-8359	-1.62628154800164	0	86	1
TCGA-86-8585	0.780145469666105	1	86	1
TCGA-86-8668	4.57629407480545	3	86	1
TCGA-86-8669	4.63658888057386	3	86	1
TCGA-86-8671	1.94874002740141	2	86	1
TCGA-86-8672	1.39877977917618	1	86	1
TCGA-86-8673	-0.699491889335859	0	86	1
TCGA-86-8674	-0.610651585884903	0	86	1
TCGA-86-A456	2.37679783225266	2	86	1
TCGA-86-A4D0	2.78610524280186	2	86	1
TCGA-86-A4JF	0.793130670723058	1	86	1
TCGA-86-A4P7	2.86966977492634	2	86	1
TCGA-86-A4P8	3.73884303274877	2	86	1
TCGA-91-A4BC	0.614599039055842	1	91	1
TCGA-91-A4BD	2.11009484720759	2	91	1
TCGA-93-7347	1.5259963304511	1	93	4
TCGA-93-7348	3.84306773805934	2	93	4
TCGA-93-8067	-0.24710641556517	0	93	4
TCGA-93-A4JN	1.37117219045964	1	93	4
TCGA-93-A4JO	1.85963541899163	2	93	4
TCGA-93-A4JP	3.13519255455155	2	93	4
TCGA-93-A4JQ	1.52505959653466	1	93	4
TCGA-95-7039	-0.184249447001213	0	95	3
TCGA-95-7043	3.2802434068611	2	95	3
TCGA-95-7562	2.71890202603746	2	95	3
TCGA-95-7567	-0.818070781285448	0	95	3
TCGA-95-7944	-0.99067400485656	0	95	3
TCGA-95-7947	0.262223062270355	1	95	3
TCGA-95-7948	-0.848074884228021	0	95	3
TCGA-95-8039	0.397124976608093	1	95	3
TCGA-95-8494	-1.06184922458187	0	95	3
TCGA-95-A4VK	3.04267617363568	2	95	3
TCGA-95-A4VN	0.447190970291721	1	95	3
TCGA-95-A4VP	2.69649934813263	2	95	3
TCGA-97-7546	4.02649024501182	3	97	5
TCGA-97-7547	1.86175709048733	2	97	5
TCGA-97-7552	1.04384564731244	1	97	5
TCGA-97-7553	3.40934456856519	2	97	5
TCGA-97-7554	0.563083979559622	1	97	5
TCGA-97-7937	-0.189816708278826	0	97	5
TCGA-97-7938	4.66032987347524	3	97	5
TCGA-97-7941	3.95484654588575	3	97	5
TCGA-97-8171	5.8088389549162	3	97	5
TCGA-97-8172	2.97553622482977	2	97	5
TCGA-97-8175	0.557852951068837	1	97	5
TCGA-97-8177	2.84234832970736	2	97	5
TCGA-97-8179	1.62599910176232	1	97	5
TCGA-97-8552	3.71329750330109	2	97	5
TCGA-97-A4LX	1.67709686901035	1	97	5
TCGA-97-A4M0	0.335540581294036	1	97	5
TCGA-97-A4M1	4.20190484304995	3	97	5
TCGA-97-A4M2	3.34252009776642	2	97	5
TCGA-97-A4M3	0.48597103511106	1	97	5
TCGA-97-A4M5	1.91005245011606	2	97	5
TCGA-97-A4M6	0.803128440558614	1	97	5
TCGA-97-A4M7	2.08965250072131	2	97	5
TCGA-99-7458	2.55227648819385	2	99	4
TCGA-99-8025	0.336570680066189	1	99	4
TCGA-99-8028	0.575950016241088	1	99	4
TCGA-99-8032	0.630376350890054	1	99	4
TCGA-99-8033	0.077461816515197	1	99	4
TCGA-99-AA5R	3.29211270343473	2	99	4
TCGA-J2-8192	1.18657722654526	1	J2	4
TCGA-J2-8194	0.257585558305856	1	J2	4
TCGA-J2-A4AD	2.59517744057282	2	J2	4
TCGA-J2-A4AE	2.9722614286184	2	J2	4
TCGA-J2-A4AG	1.22461175395949	1	J2	4
TCGA-L4-A4E5	1.20798322467048	1	L4	1
TCGA-L4-A4E6	3.44658154005181	2	L4	1
TCGA-L9-A443	1.87870645509355	2	L9	4
TCGA-L9-A444	0.687783069183154	1	L9	4
TCGA-L9-A50W	2.85869909277809	2	L9	4
TCGA-L9-A5IP	-1.18348221637136	0	L9	4
TCGA-L9-A743	1.35587885973791	1	L9	4
TCGA-L9-A7SV	-0.152257410526161	1	L9	4
TCGA-L9-A8F4	1.03263578056309	1	L9	4
TCGA-MN-A4N1	1.8403721947635	1	MN	4
TCGA-MN-A4N4	0.22560407418018	1	MN	4
TCGA-MN-A4N5	0.636931918415644	1	MN	4
TCGA-MP-A4SV	0.593017219613096	1	MP	1
TCGA-MP-A4SW	1.98914918696458	2	MP	1
TCGA-MP-A4SY	0.035733858256717	1	MP	1
TCGA-MP-A4T4	0.642921558138061	1	MP	1
TCGA-MP-A4T6	1.32440862900643	1	MP	1
TCGA-MP-A4T7	2.51113561347839	2	MP	1
TCGA-MP-A4T8	0.380593447706798	1	MP	1
TCGA-MP-A4T9	2.74645808970798	2	MP	1
TCGA-MP-A4TA	0.30238166856569	1	MP	1
TCGA-MP-A4TC	0.464071454639042	1	MP	1
TCGA-MP-A4TD	0.193912271837766	1	MP	1
TCGA-MP-A4TE	-0.385217997183439	0	MP	1
TCGA-MP-A4TF	1.08890509036328	1	MP	1
TCGA-MP-A4TH	1.2663121964934	1	MP	1
TCGA-MP-A4TI	0.747080132923635	1	MP	1
TCGA-MP-A4TJ	1.37479517004221	1	MP	1
TCGA-MP-A4TK	0.821319566830658	1	MP	1
TCGA-MP-A5C7	1.98750545900739	2	MP	1
TCGA-NJ-A4YF	1.74423230979469	1	NJ	5
TCGA-NJ-A4YG	1.82468819820773	1	NJ	5
TCGA-NJ-A4YI	-0.152636053309872	1	NJ	5
TCGA-NJ-A4YP	-0.875184288735734	0	NJ	5
TCGA-NJ-A4YQ	2.62241769785852	2	NJ	5
TCGA-NJ-A55A	3.16970123830837	2	NJ	5
TCGA-NJ-A55O	1.42652696791143	1	NJ	5
TCGA-NJ-A55R	-0.06961795067584	1	NJ	5
TCGA-NJ-A7XG	2.82360368811016	2	NJ	5
TCGA-O1-A52J	1.30610390069071	1	O1	3
TCGA-S2-AA1A	1.95778605549018	2	S2	1
