# Supplementary material for: Surrogate Biomarker Prediction from Whole-Slide Images for Evaluating Overall Survival in Lung Adenocarcinoma
Source: Diagnostics (Basel). 2024 Feb 20;14(5):462. doi: 10.3390/diagnostics14050462 (PMC10930763; doi:10.3390/diagnostics14050462)
Supplement: Supplementary file 1 [file diagnostics-14-00462-s001.zip › Supplementary_File_S5_TCGA_LUAD_crossfolds/crossfolds_CBFA2T3.csv]

PATIENT	CBFA2T3	CBFA2T3_quantile	site_code	CV5
TCGA-05-4244	1.515541163931	1	05	1
TCGA-05-4249	3.50951067320788	2	05	1
TCGA-05-4250	1.82185419169546	1	05	1
TCGA-05-4382	2.36133194712742	1	05	1
TCGA-05-4395	1.70471959234726	1	05	1
TCGA-05-4396	2.61203963473096	1	05	1
TCGA-05-4397	0.689161383992196	0	05	1
TCGA-05-4398	3.61485273512639	2	05	1
TCGA-05-4402	2.12470909890088	1	05	1
TCGA-05-4403	2.58888972972067	1	05	1
TCGA-05-4405	2.85400906996251	2	05	1
TCGA-05-4415	0.307892188256059	0	05	1
TCGA-05-4417	3.54798974181353	2	05	1
TCGA-05-4418	2.06828575419324	1	05	1
TCGA-05-4420	1.07319654479361	1	05	1
TCGA-05-4422	2.63090296740367	2	05	1
TCGA-05-4424	4.22520050801785	2	05	1
TCGA-05-4426	2.45623286984861	1	05	1
TCGA-05-4427	1.81279230830789	1	05	1
TCGA-05-4430	2.97850436639466	2	05	1
TCGA-05-4432	2.51262458142721	1	05	1
TCGA-05-4433	2.4786916214344	1	05	1
TCGA-05-4434	3.6328811778865	2	05	1
TCGA-35-3615	1.55754023803877	1	35	5
TCGA-35-4122	0.475807172651107	0	35	5
TCGA-35-4123	2.21746421284224	1	35	5
TCGA-35-5375	0.694923966807381	0	35	5
TCGA-38-4625	1.64950826590768	1	38	1
TCGA-38-4626	3.27830958528576	2	38	1
TCGA-38-4627	2.74273521450796	2	38	1
TCGA-38-4628	1.68225774014182	1	38	1
TCGA-38-4629	1.29839410829285	1	38	1
TCGA-38-4630	-0.208833963474554	0	38	1
TCGA-38-4631	0.072536267674806	0	38	1
TCGA-38-4632	1.54659198509183	1	38	1
TCGA-38-6178	2.75075179704751	2	38	1
TCGA-38-7271	5.29098677617516	3	38	1
TCGA-38-A44F	4.24204162712589	2	38	1
TCGA-44-2655	2.59289128862808	1	44	3
TCGA-44-2656	2.37183819659729	1	44	3
TCGA-44-2657	4.48684604652367	3	44	3
TCGA-44-2659	2.72798558380668	2	44	3
TCGA-44-2661	3.25508084768824	2	44	3
TCGA-44-2662	-0.374043356567881	0	44	3
TCGA-44-2665	0.027482244599849	0	44	3
TCGA-44-2666	0.37129098216341	0	44	3
TCGA-44-2668	3.14800188601822	2	44	3
TCGA-44-3396	2.65892111072964	2	44	3
TCGA-44-3398	2.56652781953132	1	44	3
TCGA-44-3917	0.703204057345115	0	44	3
TCGA-44-3918	2.85670736532013	2	44	3
TCGA-44-3919	3.16729766734562	2	44	3
TCGA-44-4112	2.52828902670721	1	44	3
TCGA-44-5643	2.81501401101411	2	44	3
TCGA-44-5644	5.46378826261526	3	44	3
TCGA-44-5645	2.81155998251968	2	44	3
TCGA-44-6145	2.87368357852388	2	44	3
TCGA-44-6146	2.48748375948713	1	44	3
TCGA-44-6147	3.50946397857441	2	44	3
TCGA-44-6148	3.51676764382467	2	44	3
TCGA-44-6774	2.65353205671719	2	44	3
TCGA-44-6775	2.37522739091676	1	44	3
TCGA-44-6776	2.30892634301896	1	44	3
TCGA-44-6777	3.46717261183485	2	44	3
TCGA-44-6778	3.92928756615392	2	44	3
TCGA-44-6779	1.71620170114871	1	44	3
TCGA-44-7659	2.67433097442731	2	44	3
TCGA-44-7660	2.24178232231644	1	44	3
TCGA-44-7662	1.48708989932591	1	44	3
TCGA-44-7667	-0.080860775780534	0	44	3
TCGA-44-7669	5.53566365895624	3	44	3
TCGA-44-7670	4.24124764635448	2	44	3
TCGA-44-7671	2.24305280885954	1	44	3
TCGA-44-7672	3.68137678644961	2	44	3
TCGA-44-8119	1.37418216740342	1	44	3
TCGA-44-A479	3.3125660494805	2	44	3
TCGA-44-A47A	2.35391256684786	1	44	3
TCGA-44-A47B	0.89701150462231	0	44	3
TCGA-44-A47G	3.26484574698203	2	44	3
TCGA-44-A4SS	1.78931107772819	1	44	3
TCGA-44-A4SU	3.39395636265988	2	44	3
TCGA-49-4487	3.5543224604517	2	49	4
TCGA-49-4488	1.49595735576495	1	49	4
TCGA-49-4490	2.79895456877902	2	49	4
TCGA-49-4494	1.00938298057923	1	49	4
TCGA-49-4501	2.99802925726038	2	49	4
TCGA-49-4505	2.74296528693409	2	49	4
TCGA-49-4506	1.38485219788538	1	49	4
TCGA-49-4507	1.14395448240821	1	49	4
TCGA-49-4510	2.10095214067555	1	49	4
TCGA-49-4512	2.74091775160226	2	49	4
TCGA-49-4514	2.69742384199012	2	49	4
TCGA-49-6742	1.62805685920814	1	49	4
TCGA-49-6743	1.64653050590325	1	49	4
TCGA-49-6744	3.02817384458451	2	49	4
TCGA-49-6745	2.16969561707073	1	49	4
TCGA-49-6761	2.03736467225948	1	49	4
TCGA-49-6767	2.13269047165744	1	49	4
TCGA-49-AAQV	2.67755884501344	2	49	4
TCGA-49-AAR0	4.71302287584836	3	49	4
TCGA-49-AAR2	2.45306068848884	1	49	4
TCGA-49-AAR3	2.99896893559779	2	49	4
TCGA-49-AAR4	3.33687616488789	2	49	4
TCGA-49-AAR9	-0.450652208774584	0	49	4
TCGA-49-AARE	2.24322091716603	1	49	4
TCGA-49-AARN	4.25864779053669	2	49	4
TCGA-49-AARO	3.61059491009634	2	49	4
TCGA-49-AARQ	1.85396452469296	1	49	4
TCGA-49-AARR	4.04156448316758	2	49	4
TCGA-4B-A93V	1.80045555864718	1	4B	5
TCGA-50-5044	3.31691325620797	2	50	1
TCGA-50-5045	3.21796417785653	2	50	1
TCGA-50-5055	4.45148367037231	3	50	1
TCGA-50-5066	1.07685069089931	1	50	1
TCGA-50-5068	1.5294024232836	1	50	1
TCGA-50-5931	1.5845240447812	1	50	1
TCGA-50-5939	2.78509839217965	2	50	1
TCGA-50-5942	3.00984348554942	2	50	1
TCGA-50-5946	0.506074102969609	0	50	1
TCGA-50-6590	4.07122024956626	2	50	1
TCGA-50-6591	0.30471820384268	0	50	1
TCGA-50-6593	2.33104292072823	1	50	1
TCGA-50-6594	-0.608667732858384	0	50	1
TCGA-50-6597	4.01434999173198	2	50	1
TCGA-50-6673	2.79311234883781	2	50	1
TCGA-50-7109	2.17588064165783	1	50	1
TCGA-50-8457	3.71468422813206	2	50	1
TCGA-50-8459	3.73373309573972	2	50	1
TCGA-53-7624	0.398720890166812	0	53	2
TCGA-53-7626	4.05930449843011	2	53	2
TCGA-53-7813	2.96943857412867	2	53	2
TCGA-53-A4EZ	3.88855796708988	2	53	2
TCGA-55-1592	2.17026028040978	1	55	5
TCGA-55-1594	1.20739382451898	1	55	5
TCGA-55-1595	2.27496286886435	1	55	5
TCGA-55-1596	1.27677295902216	1	55	5
TCGA-55-5899	5.47082098462523	3	55	5
TCGA-55-6543	1.88437296304545	1	55	5
TCGA-55-6642	3.31206720824592	2	55	5
TCGA-55-6712	2.55553881971025	1	55	5
TCGA-55-6968	5.26296843683405	3	55	5
TCGA-55-6969	2.83449108790447	2	55	5
TCGA-55-6970	3.5201640156637	2	55	5
TCGA-55-6971	4.01635065268819	2	55	5
TCGA-55-6972	0.954798072076215	1	55	5
TCGA-55-6975	2.82878549727028	2	55	5
TCGA-55-6978	2.04457436521397	1	55	5
TCGA-55-6979	3.89859095609951	2	55	5
TCGA-55-6980	3.60570004715572	2	55	5
TCGA-55-6981	2.49572723280956	1	55	5
TCGA-55-6982	2.34495245477905	1	55	5
TCGA-55-6983	4.66263730266612	3	55	5
TCGA-55-6984	2.40525287045387	1	55	5
TCGA-55-6985	4.42696880315657	3	55	5
TCGA-55-6986	3.60910405256973	2	55	5
TCGA-55-6987	4.08247137788365	2	55	5
TCGA-55-7227	2.74386253935688	2	55	5
TCGA-55-7281	2.05936595138777	1	55	5
TCGA-55-7283	2.69816731020486	2	55	5
TCGA-55-7284	3.19647947597636	2	55	5
TCGA-55-7570	1.26101007209279	1	55	5
TCGA-55-7573	3.77372600391077	2	55	5
TCGA-55-7574	4.04066522960276	2	55	5
TCGA-55-7576	1.82686310127452	1	55	5
TCGA-55-7724	3.03240612878301	2	55	5
TCGA-55-7725	3.01020287929963	2	55	5
TCGA-55-7726	3.72152591204371	2	55	5
TCGA-55-7727	2.41466368975797	1	55	5
TCGA-55-7728	3.8818387604887	2	55	5
TCGA-55-7815	2.05532448496197	1	55	5
TCGA-55-7816	3.56483635049212	2	55	5
TCGA-55-7903	1.57263366589435	1	55	5
TCGA-55-7907	1.83087661392924	1	55	5
TCGA-55-7910	7.73760385482341	4	55	5
TCGA-55-7911	2.51111943085386	1	55	5
TCGA-55-7913	0.503908833316193	0	55	5
TCGA-55-7914	3.02806171557663	2	55	5
TCGA-55-7994	2.74983692868095	2	55	5
TCGA-55-7995	2.7148275868575	2	55	5
TCGA-55-8085	2.23633576138586	1	55	5
TCGA-55-8087	4.85848375375263	3	55	5
TCGA-55-8089	2.66805985984789	2	55	5
TCGA-55-8090	2.31150530058784	1	55	5
TCGA-55-8091	3.07542417402578	2	55	5
TCGA-55-8092	3.12727684004572	2	55	5
TCGA-55-8094	0.287780438041961	0	55	5
TCGA-55-8096	2.42120721914518	1	55	5
TCGA-55-8097	3.64594995328008	2	55	5
TCGA-55-8203	3.55626965319531	2	55	5
TCGA-55-8204	2.70106023814605	2	55	5
TCGA-55-8205	3.04985204038211	2	55	5
TCGA-55-8206	3.3841161200542	2	55	5
TCGA-55-8207	2.39513244717611	1	55	5
TCGA-55-8208	3.89655327232949	2	55	5
TCGA-55-8299	3.1069148397575	2	55	5
TCGA-55-8301	3.4913928633987	2	55	5
TCGA-55-8302	2.35453972316138	1	55	5
TCGA-55-8505	1.38509971701899	1	55	5
TCGA-55-8506	2.59170262817024	1	55	5
TCGA-55-8507	1.7824736241686	1	55	5
TCGA-55-8508	4.0261656924079	2	55	5
TCGA-55-8510	3.1708456102939	2	55	5
TCGA-55-8511	3.60535604259177	2	55	5
TCGA-55-8512	3.42101868667291	2	55	5
TCGA-55-8513	3.90656008328062	2	55	5
TCGA-55-8514	1.79922828531559	1	55	5
TCGA-55-8614	2.74117797337769	2	55	5
TCGA-55-8615	1.77145378618334	1	55	5
TCGA-55-8616	2.85890029395001	2	55	5
TCGA-55-8619	4.36983519089374	3	55	5
TCGA-55-8620	6.14694874982183	4	55	5
TCGA-55-8621	4.1647858968249	2	55	5
TCGA-55-A48X	4.20108209395589	2	55	5
TCGA-55-A48Y	2.38024892707656	1	55	5
TCGA-55-A48Z	2.78793244864326	2	55	5
TCGA-55-A490	1.95718310085743	1	55	5
TCGA-55-A491	2.79183213623128	2	55	5
TCGA-55-A492	2.5983857598751	1	55	5
TCGA-55-A493	3.86248862820138	2	55	5
TCGA-55-A494	2.41633229216382	1	55	5
TCGA-55-A4DF	2.20769996530615	1	55	5
TCGA-55-A4DG	3.25451417219294	2	55	5
TCGA-55-A57B	3.16823666854842	2	55	5
TCGA-62-A46O	0.228286668847044	0	62	1
TCGA-62-A46P	4.882338308225	3	62	1
TCGA-62-A46R	2.35504324680335	1	62	1
TCGA-62-A46S	2.82625223416636	2	62	1
TCGA-62-A46U	4.11285423531876	2	62	1
TCGA-62-A46V	1.99361448611139	1	62	1
TCGA-62-A470	2.49851718261546	1	62	1
TCGA-62-A471	2.12871382728198	1	62	1
TCGA-62-A472	2.72507559513105	2	62	1
TCGA-64-1676	0.899555759991582	0	64	2
TCGA-64-1677	1.93087483302944	1	64	2
TCGA-64-1678	-0.393615963452845	0	64	2
TCGA-64-1679	2.56696271216043	1	64	2
TCGA-64-1680	0.955951012698889	1	64	2
TCGA-64-1681	2.27826598934121	1	64	2
TCGA-64-5774	1.21736867789794	1	64	2
TCGA-64-5775	0.156587004841199	0	64	2
TCGA-64-5778	2.18614785614766	1	64	2
TCGA-64-5779	3.40734895812827	2	64	2
TCGA-64-5781	3.16389333927717	2	64	2
TCGA-64-5815	2.14521527587523	1	64	2
TCGA-67-3770	0.638020472809748	0	67	2
TCGA-67-3771	1.96782641202261	1	67	2
TCGA-67-3772	1.41622492116288	1	67	2
TCGA-67-3773	2.09985729874047	1	67	2
TCGA-67-3774	2.68240696004472	2	67	2
TCGA-67-4679	3.17690723677394	2	67	2
TCGA-67-6215	2.44423314459732	1	67	2
TCGA-67-6216	2.96108904410122	2	67	2
TCGA-67-6217	2.71533334786322	2	67	2
TCGA-69-7760	-0.191486592685616	0	69	3
TCGA-69-7761	2.89145383466363	2	69	3
TCGA-69-7763	4.12292348442043	2	69	3
TCGA-69-7764	1.79562589931646	1	69	3
TCGA-69-7765	3.22965083670754	2	69	3
TCGA-69-7973	2.36690941786479	1	69	3
TCGA-69-7974	2.31976800270346	1	69	3
TCGA-69-7978	2.78503370603236	2	69	3
TCGA-69-7979	5.45912440907352	3	69	3
TCGA-69-7980	2.18553088049186	1	69	3
TCGA-69-8253	2.27899802991457	1	69	3
TCGA-69-8254	2.6086102046433	1	69	3
TCGA-69-8255	2.30377052982838	1	69	3
TCGA-69-8453	3.11285823193581	2	69	3
TCGA-69-A59K	2.79378166046235	2	69	3
TCGA-71-6725	1.66224940233854	1	71	3
TCGA-71-8520	1.34298548248334	1	71	3
TCGA-73-4658	2.31795450805024	1	73	3
TCGA-73-4659	2.56791653692365	1	73	3
TCGA-73-4662	2.84330600133379	2	73	3
TCGA-73-4666	1.04007024499662	1	73	3
TCGA-73-4668	2.1524615711531	1	73	3
TCGA-73-4670	1.81794343369276	1	73	3
TCGA-73-4675	1.96713092035022	1	73	3
TCGA-73-4676	0.860614127464796	0	73	3
TCGA-73-4677	2.33482875284097	1	73	3
TCGA-73-7498	3.69940048300198	2	73	3
TCGA-73-7499	2.22457581834644	1	73	3
TCGA-73-A9RS	1.36014822640097	1	73	3
TCGA-75-5122	2.5590764011572	1	75	1
TCGA-75-5125	2.12927023525041	1	75	1
TCGA-75-5126	2.60151574886156	1	75	1
TCGA-75-5146	2.93832124103581	2	75	1
TCGA-75-5147	2.22935163138637	1	75	1
TCGA-75-6203	4.08073771899079	2	75	1
TCGA-75-6205	3.29428235163321	2	75	1
TCGA-75-6206	2.41737984622575	1	75	1
TCGA-75-6207	0.788200605012409	0	75	1
TCGA-75-6211	2.33464518850498	1	75	1
TCGA-75-6212	3.48256086218369	2	75	1
TCGA-75-6214	1.86379185698342	1	75	1
TCGA-75-7025	4.6212045295627	3	75	1
TCGA-75-7027	1.25384976348152	1	75	1
TCGA-75-7030	3.51016240968543	2	75	1
TCGA-75-7031	1.72637219825174	1	75	1
TCGA-78-7145	1.68241396855405	1	78	4
TCGA-78-7146	0.379239004056868	0	78	4
TCGA-78-7147	1.56067173646267	1	78	4
TCGA-78-7148	2.07967946645401	1	78	4
TCGA-78-7149	3.27459531279329	2	78	4
TCGA-78-7150	-0.601968717197237	0	78	4
TCGA-78-7152	3.00048978066733	2	78	4
TCGA-78-7153	2.36922850116484	1	78	4
TCGA-78-7154	1.68667180105827	1	78	4
TCGA-78-7155	-0.791629600878491	0	78	4
TCGA-78-7156	2.54607101074933	1	78	4
TCGA-78-7158	1.62607883347514	1	78	4
TCGA-78-7159	1.95837212902163	1	78	4
TCGA-78-7160	2.85417170241192	2	78	4
TCGA-78-7161	2.29009176075351	1	78	4
TCGA-78-7163	4.70003862034062	3	78	4
TCGA-78-7166	2.35260440918277	1	78	4
TCGA-78-7167	2.12457088903892	1	78	4
TCGA-78-7220	0.311981847281556	0	78	4
TCGA-78-7535	3.54563290165419	2	78	4
TCGA-78-7536	0.400484510857678	0	78	4
TCGA-78-7537	3.32516809680665	2	78	4
TCGA-78-7539	2.0828143238468	1	78	4
TCGA-78-7540	2.02487599915879	1	78	4
TCGA-78-7542	1.2774751115332	1	78	4
TCGA-78-7633	3.1092387773878	2	78	4
TCGA-78-8640	1.5837272174545	1	78	4
TCGA-78-8648	3.63894624120448	2	78	4
TCGA-78-8655	2.43481280157062	1	78	4
TCGA-78-8660	3.02943596613867	2	78	4
TCGA-78-8662	2.18507104974107	1	78	4
TCGA-80-5607	3.27014500393591	2	80	2
TCGA-80-5608	1.21317322574928	1	80	2
TCGA-80-5611	0.623851477236684	0	80	2
TCGA-83-5908	1.95022366488385	1	83	5
TCGA-86-6562	2.61910601416839	1	86	2
TCGA-86-6851	4.44976633058152	3	86	2
TCGA-86-7701	4.95679032325057	3	86	2
TCGA-86-7711	1.3248403951944	1	86	2
TCGA-86-7713	1.89799802551675	1	86	2
TCGA-86-7714	3.60799935081471	2	86	2
TCGA-86-7953	2.48190815975344	1	86	2
TCGA-86-7954	2.29894027473566	1	86	2
TCGA-86-7955	0.672517045129198	0	86	2
TCGA-86-8054	0.483914183731864	0	86	2
TCGA-86-8055	1.89441394065961	1	86	2
TCGA-86-8056	2.56971054040036	1	86	2
TCGA-86-8073	2.38575844873625	1	86	2
TCGA-86-8074	1.95849192755766	1	86	2
TCGA-86-8075	2.16204631169205	1	86	2
TCGA-86-8076	3.5368942654539	2	86	2
TCGA-86-8278	2.10828428690664	1	86	2
TCGA-86-8279	2.03119305586776	1	86	2
TCGA-86-8280	3.73566411346471	2	86	2
TCGA-86-8281	2.73025404444719	2	86	2
TCGA-86-8358	5.99100038255862	3	86	2
TCGA-86-8359	4.81887128218528	3	86	2
TCGA-86-8585	3.23458793621573	2	86	2
TCGA-86-8668	3.04301572937322	2	86	2
TCGA-86-8669	2.43857338937197	1	86	2
TCGA-86-8671	5.21085539372774	3	86	2
TCGA-86-8672	2.07516530766093	1	86	2
TCGA-86-8673	2.1600929914943	1	86	2
TCGA-86-8674	1.35401534100282	1	86	2
TCGA-86-A456	2.48629619718318	1	86	2
TCGA-86-A4D0	1.54421664583962	1	86	2
TCGA-86-A4JF	2.75821225451983	2	86	2
TCGA-86-A4P7	4.10827242344405	2	86	2
TCGA-86-A4P8	4.54598912582129	3	86	2
TCGA-91-A4BC	2.95106322710109	2	91	2
TCGA-91-A4BD	2.20260698599713	1	91	2
TCGA-93-7347	3.8726923304874	2	93	2
TCGA-93-7348	3.37828806173186	2	93	2
TCGA-93-8067	1.5907208587167	1	93	2
TCGA-93-A4JN	3.70645866820202	2	93	2
TCGA-93-A4JO	3.74669083301488	2	93	2
TCGA-93-A4JP	3.77724179084365	2	93	2
TCGA-93-A4JQ	4.28937149784214	2	93	2
TCGA-95-7039	2.4580462287859	1	95	2
TCGA-95-7043	3.65968211274771	2	95	2
TCGA-95-7562	1.07350367145433	1	95	2
TCGA-95-7567	2.98365227269282	2	95	2
TCGA-95-7944	1.56466332675532	1	95	2
TCGA-95-7947	2.42803195524044	1	95	2
TCGA-95-7948	3.0705450039626	2	95	2
TCGA-95-8039	2.84441341217113	2	95	2
TCGA-95-8494	2.26693254134655	1	95	2
TCGA-95-A4VK	3.16488210600885	2	95	2
TCGA-95-A4VN	2.95515607129772	2	95	2
TCGA-95-A4VP	4.08140487607032	2	95	2
TCGA-97-7546	3.08755894492674	2	97	4
TCGA-97-7547	2.5706401426855	1	97	4
TCGA-97-7552	4.40304981821108	3	97	4
TCGA-97-7553	3.87280358929559	2	97	4
TCGA-97-7554	3.45879477603807	2	97	4
TCGA-97-7937	0.275846864069985	0	97	4
TCGA-97-7938	2.67728300675643	2	97	4
TCGA-97-7941	3.78019675484913	2	97	4
TCGA-97-8171	0.726921392911545	0	97	4
TCGA-97-8172	4.51514892280315	3	97	4
TCGA-97-8175	2.91076035065364	2	97	4
TCGA-97-8177	3.86971322887854	2	97	4
TCGA-97-8179	2.15558484544711	1	97	4
TCGA-97-8552	3.63518382235035	2	97	4
TCGA-97-A4LX	4.33690775926768	3	97	4
TCGA-97-A4M0	2.50362188275266	1	97	4
TCGA-97-A4M1	3.85738278688098	2	97	4
TCGA-97-A4M2	4.37655897125329	3	97	4
TCGA-97-A4M3	3.50587059254876	2	97	4
TCGA-97-A4M5	3.71114838170198	2	97	4
TCGA-97-A4M6	3.27405569803374	2	97	4
TCGA-97-A4M7	3.60979553334765	2	97	4
TCGA-99-7458	3.18580195435322	2	99	1
TCGA-99-8025	3.00590240674398	2	99	1
TCGA-99-8028	3.5645323588114	2	99	1
TCGA-99-8032	2.95230444577742	2	99	1
TCGA-99-8033	1.52359661253904	1	99	1
TCGA-99-AA5R	5.46990869725081	3	99	1
TCGA-J2-8192	2.34718847684795	1	J2	2
TCGA-J2-8194	2.64168607583551	2	J2	2
TCGA-J2-A4AD	0.7397039234908	0	J2	2
TCGA-J2-A4AE	3.19055334020938	2	J2	2
TCGA-J2-A4AG	3.1935240761754	2	J2	2
TCGA-L4-A4E5	2.2482470948842	1	L4	2
TCGA-L4-A4E6	4.01840394688502	2	L4	2
TCGA-L9-A443	1.94429479672112	1	L9	4
TCGA-L9-A444	3.28868711377333	2	L9	4
TCGA-L9-A50W	2.28761483239647	1	L9	4
TCGA-L9-A5IP	1.79774057659801	1	L9	4
TCGA-L9-A743	3.17136166267891	2	L9	4
TCGA-L9-A7SV	1.86172681890954	1	L9	4
TCGA-L9-A8F4	3.65876010545714	2	L9	4
TCGA-MN-A4N1	2.19566510844929	1	MN	4
TCGA-MN-A4N4	3.23726699170576	2	MN	4
TCGA-MN-A4N5	2.20690524491735	1	MN	4
TCGA-MP-A4SV	3.0780035964545	2	MP	3
TCGA-MP-A4SW	2.8360127902084	2	MP	3
TCGA-MP-A4SY	2.54702444709717	1	MP	3
TCGA-MP-A4T4	3.31021899165652	2	MP	3
TCGA-MP-A4T6	2.86929369035225	2	MP	3
TCGA-MP-A4T7	3.070691507201	2	MP	3
TCGA-MP-A4T8	1.69318367801482	1	MP	3
TCGA-MP-A4T9	4.68254632588779	3	MP	3
TCGA-MP-A4TA	1.4371784466044	1	MP	3
TCGA-MP-A4TC	0.999565279095898	1	MP	3
TCGA-MP-A4TD	3.69583123212902	2	MP	3
TCGA-MP-A4TE	1.37307610642328	1	MP	3
TCGA-MP-A4TF	2.50580053586271	1	MP	3
TCGA-MP-A4TH	4.77478751377048	3	MP	3
TCGA-MP-A4TI	3.94077819612618	2	MP	3
TCGA-MP-A4TJ	4.08545692479593	2	MP	3
TCGA-MP-A4TK	3.21184370778637	2	MP	3
TCGA-MP-A5C7	1.34666087397933	1	MP	3
TCGA-NJ-A4YF	5.74015442891039	3	NJ	1
TCGA-NJ-A4YG	2.14197988297437	1	NJ	1
TCGA-NJ-A4YI	2.67468728498033	2	NJ	1
TCGA-NJ-A4YP	1.78580713265171	1	NJ	1
TCGA-NJ-A4YQ	4.10942903374475	2	NJ	1
TCGA-NJ-A55A	4.05227215472147	2	NJ	1
TCGA-NJ-A55O	3.7940612897603	2	NJ	1
TCGA-NJ-A55R	3.02223857040556	2	NJ	1
TCGA-NJ-A7XG	1.36988572066725	1	NJ	1
TCGA-O1-A52J	1.48334428563478	1	O1	5
TCGA-S2-AA1A	3.88455614449255	2	S2	2
