# Supplementary material for: Surrogate Biomarker Prediction from Whole-Slide Images for Evaluating Overall Survival in Lung Adenocarcinoma
Source: Diagnostics (Basel). 2024 Feb 20;14(5):462. doi: 10.3390/diagnostics14050462 (PMC10930763; doi:10.3390/diagnostics14050462)
Supplement: Supplementary file 1 [file diagnostics-14-00462-s001.zip › Supplementary_File_S5_TCGA_LUAD_crossfolds/crossfolds_CCNA2.csv]

PATIENT	CCNA2	CCNA2_quantile	site_code	CV5
TCGA-05-4244	4.37713913077259	2	05	3
TCGA-05-4249	3.16509507691784	1	05	3
TCGA-05-4250	6.08210642969543	3	05	3
TCGA-05-4382	3.89877624392617	2	05	3
TCGA-05-4395	5.15036481282236	3	05	3
TCGA-05-4396	4.06867803847658	2	05	3
TCGA-05-4397	7.30053537530849	4	05	3
TCGA-05-4398	4.95554054842126	3	05	3
TCGA-05-4402	4.38305051053364	2	05	3
TCGA-05-4403	3.97534190300087	2	05	3
TCGA-05-4405	3.03406844853853	1	05	3
TCGA-05-4415	6.28830568171269	4	05	3
TCGA-05-4417	4.26431401566842	2	05	3
TCGA-05-4418	5.29647757382907	3	05	3
TCGA-05-4420	5.62213637669422	3	05	3
TCGA-05-4422	4.58379258215709	2	05	3
TCGA-05-4424	5.09527991265107	3	05	3
TCGA-05-4426	3.26525699843384	1	05	3
TCGA-05-4427	5.68877394955764	3	05	3
TCGA-05-4430	4.25601536888969	2	05	3
TCGA-05-4432	4.20833787829261	2	05	3
TCGA-05-4433	5.15222829614096	3	05	3
TCGA-05-4434	5.29083603704966	3	05	3
TCGA-35-3615	2.52303070761217	1	35	1
TCGA-35-4122	6.83200516962321	4	35	1
TCGA-35-4123	5.78736597929067	3	35	1
TCGA-35-5375	5.35154745265598	3	35	1
TCGA-38-4625	6.92593140624875	4	38	1
TCGA-38-4626	3.45833816139705	1	38	1
TCGA-38-4627	4.04303171135565	2	38	1
TCGA-38-4628	4.72051010888408	2	38	1
TCGA-38-4629	6.92292680924412	4	38	1
TCGA-38-4630	6.93055624796117	4	38	1
TCGA-38-4631	6.65639873399963	4	38	1
TCGA-38-4632	6.15634276402991	3	38	1
TCGA-38-6178	3.59999563111387	1	38	1
TCGA-38-7271	3.516244531206	1	38	1
TCGA-38-A44F	2.83084619414144	1	38	1
TCGA-44-2655	2.600917429167	1	44	5
TCGA-44-2656	4.30915696384116	2	44	5
TCGA-44-2657	4.14497035247841	2	44	5
TCGA-44-2659	3.26491942139974	1	44	5
TCGA-44-2661	3.71545300683794	2	44	5
TCGA-44-2662	6.38793217715142	4	44	5
TCGA-44-2665	4.70930628457359	2	44	5
TCGA-44-2666	4.18798376880035	2	44	5
TCGA-44-2668	6.37999880060611	4	44	5
TCGA-44-3396	5.01294608098134	3	44	5
TCGA-44-3398	4.11579295167396	2	44	5
TCGA-44-3917	6.21568024315827	4	44	5
TCGA-44-3918	4.71056914756621	2	44	5
TCGA-44-3919	4.34700368958051	2	44	5
TCGA-44-4112	3.94572901620135	2	44	5
TCGA-44-5643	5.91475518204289	3	44	5
TCGA-44-5644	4.39460719233544	2	44	5
TCGA-44-5645	2.98934710173496	1	44	5
TCGA-44-6145	4.05338960075878	2	44	5
TCGA-44-6146	3.13956045606683	1	44	5
TCGA-44-6147	3.21995736137943	1	44	5
TCGA-44-6148	1.61041446488874	0	44	5
TCGA-44-6774	4.06389003505617	2	44	5
TCGA-44-6775	3.76340939836889	2	44	5
TCGA-44-6776	1.74989230728833	0	44	5
TCGA-44-6777	3.86446305543083	2	44	5
TCGA-44-6778	4.60399523723318	2	44	5
TCGA-44-6779	5.81204258592584	3	44	5
TCGA-44-7659	2.28304959840108	0	44	5
TCGA-44-7660	4.64143534677122	2	44	5
TCGA-44-7662	5.51257930399608	3	44	5
TCGA-44-7667	6.46378581006629	4	44	5
TCGA-44-7669	6.02893451863762	3	44	5
TCGA-44-7670	5.5318551373464	3	44	5
TCGA-44-7671	3.62836961001838	1	44	5
TCGA-44-7672	5.22761988732989	3	44	5
TCGA-44-8119	4.93300888029399	3	44	5
TCGA-44-A479	4.20639173403367	2	44	5
TCGA-44-A47A	3.8230112241141	2	44	5
TCGA-44-A47B	3.77096417540894	2	44	5
TCGA-44-A47G	3.9504530356253	2	44	5
TCGA-44-A4SS	4.93747808494953	3	44	5
TCGA-44-A4SU	3.12980747624468	1	44	5
TCGA-49-4487	4.80592786309308	2	49	1
TCGA-49-4488	4.94330603073368	3	49	1
TCGA-49-4490	2.92494250616241	1	49	1
TCGA-49-4494	5.66209008793623	3	49	1
TCGA-49-4501	2.95500640875411	1	49	1
TCGA-49-4505	2.79298372467355	1	49	1
TCGA-49-4506	5.94157339439229	3	49	1
TCGA-49-4507	5.49330445703356	3	49	1
TCGA-49-4510	1.69385090132047	0	49	1
TCGA-49-4512	2.89972478856041	1	49	1
TCGA-49-4514	6.067806294265	3	49	1
TCGA-49-6742	5.43464824854568	3	49	1
TCGA-49-6743	5.1487963952999	3	49	1
TCGA-49-6744	3.5653186053089	1	49	1
TCGA-49-6745	5.42252290861237	3	49	1
TCGA-49-6761	5.06798284023534	3	49	1
TCGA-49-6767	6.13488802736169	3	49	1
TCGA-49-AAQV	4.50249028910159	2	49	1
TCGA-49-AAR0	3.8457349327438	2	49	1
TCGA-49-AAR2	4.5058559563655	2	49	1
TCGA-49-AAR3	5.42371315543688	3	49	1
TCGA-49-AAR4	4.30082360291976	2	49	1
TCGA-49-AAR9	6.38017618101438	4	49	1
TCGA-49-AARE	4.08911323539606	2	49	1
TCGA-49-AARN	3.72303520619823	2	49	1
TCGA-49-AARO	3.94821993946599	2	49	1
TCGA-49-AARQ	4.62530316268057	2	49	1
TCGA-49-AARR	2.14500306541509	0	49	1
TCGA-4B-A93V	4.01836058899131	2	4B	3
TCGA-50-5044	5.35352339934218	3	50	3
TCGA-50-5045	4.08871158179193	2	50	3
TCGA-50-5055	4.03812469954446	2	50	3
TCGA-50-5066	6.02759557609726	3	50	3
TCGA-50-5068	4.94733233804831	3	50	3
TCGA-50-5931	5.24016031642325	3	50	3
TCGA-50-5939	5.36075042031177	3	50	3
TCGA-50-5942	1.59356281941995	0	50	3
TCGA-50-5946	6.15759045517812	3	50	3
TCGA-50-6590	6.21089171508325	4	50	3
TCGA-50-6591	6.33217104997353	4	50	3
TCGA-50-6593	4.73536774597736	2	50	3
TCGA-50-6594	5.56939765717286	3	50	3
TCGA-50-6597	2.56138303682082	1	50	3
TCGA-50-6673	4.41770501631001	2	50	3
TCGA-50-7109	4.32693069724572	2	50	3
TCGA-50-8457	2.08508229764379	0	50	3
TCGA-50-8459	3.23172338437388	1	50	3
TCGA-53-7624	6.58365193666169	4	53	5
TCGA-53-7626	3.78537441236434	2	53	5
TCGA-53-7813	4.49593365113866	2	53	5
TCGA-53-A4EZ	5.34996309765795	3	53	5
TCGA-55-1592	3.96107873279987	2	55	2
TCGA-55-1594	5.03362272690223	3	55	2
TCGA-55-1595	3.8881039028971	2	55	2
TCGA-55-1596	5.31253539629064	3	55	2
TCGA-55-5899	6.61016167847931	4	55	2
TCGA-55-6543	1.72654415341409	0	55	2
TCGA-55-6642	4.17339164644786	2	55	2
TCGA-55-6712	5.1180838543238	3	55	2
TCGA-55-6968	5.35913919558941	3	55	2
TCGA-55-6969	5.58477746056546	3	55	2
TCGA-55-6970	5.20629980803279	3	55	2
TCGA-55-6971	4.6969289295089	2	55	2
TCGA-55-6972	3.23413429023911	1	55	2
TCGA-55-6975	6.44267399491247	4	55	2
TCGA-55-6978	6.25872417777544	4	55	2
TCGA-55-6979	4.9528840772743	3	55	2
TCGA-55-6980	2.2855007661851	0	55	2
TCGA-55-6981	4.24697333210176	2	55	2
TCGA-55-6982	4.9572469374714	3	55	2
TCGA-55-6983	3.50964640018495	1	55	2
TCGA-55-6984	4.83377577209	2	55	2
TCGA-55-6985	4.53590317470973	2	55	2
TCGA-55-6986	3.04237712329764	1	55	2
TCGA-55-6987	4.73093048219448	2	55	2
TCGA-55-7227	4.12879328350488	2	55	2
TCGA-55-7281	3.41581298683031	1	55	2
TCGA-55-7283	3.95407575160132	2	55	2
TCGA-55-7284	2.94216228724368	1	55	2
TCGA-55-7570	6.39837144206064	4	55	2
TCGA-55-7573	2.09692463612454	0	55	2
TCGA-55-7574	3.79812458974411	2	55	2
TCGA-55-7576	3.73620631248799	2	55	2
TCGA-55-7724	4.57656990699364	2	55	2
TCGA-55-7725	3.28583732191306	1	55	2
TCGA-55-7726	5.12859154116909	3	55	2
TCGA-55-7727	5.25541582169568	3	55	2
TCGA-55-7728	2.89850465672794	1	55	2
TCGA-55-7815	5.02976277854794	3	55	2
TCGA-55-7816	2.92582192116084	1	55	2
TCGA-55-7903	5.39750174630619	3	55	2
TCGA-55-7907	4.08767906605152	2	55	2
TCGA-55-7910	5.57587573238639	3	55	2
TCGA-55-7911	5.1844310234019	3	55	2
TCGA-55-7913	5.69713677910339	3	55	2
TCGA-55-7914	4.17843456122893	2	55	2
TCGA-55-7994	5.89158755013881	3	55	2
TCGA-55-7995	5.22281477038111	3	55	2
TCGA-55-8085	5.26115602873372	3	55	2
TCGA-55-8087	1.9057460145155	0	55	2
TCGA-55-8089	5.21635042793276	3	55	2
TCGA-55-8090	4.01039978634401	2	55	2
TCGA-55-8091	3.75019500658464	2	55	2
TCGA-55-8092	3.78126460219801	2	55	2
TCGA-55-8094	4.6437074809254	2	55	2
TCGA-55-8096	3.22473397698586	1	55	2
TCGA-55-8097	2.22110927897088	0	55	2
TCGA-55-8203	4.28317657585193	2	55	2
TCGA-55-8204	4.03601885002435	2	55	2
TCGA-55-8205	5.57880725520934	3	55	2
TCGA-55-8206	2.34336302653905	0	55	2
TCGA-55-8207	2.05660784175805	0	55	2
TCGA-55-8208	4.37800801015092	2	55	2
TCGA-55-8299	4.50196889039293	2	55	2
TCGA-55-8301	4.35879339764521	2	55	2
TCGA-55-8302	4.88735626726674	2	55	2
TCGA-55-8505	4.67400787938277	2	55	2
TCGA-55-8506	4.89996503862431	2	55	2
TCGA-55-8507	4.25306607921634	2	55	2
TCGA-55-8508	3.6136525945446	1	55	2
TCGA-55-8510	4.54796062642899	2	55	2
TCGA-55-8511	5.47456132207464	3	55	2
TCGA-55-8512	1.89830846440481	0	55	2
TCGA-55-8513	2.86885491539488	1	55	2
TCGA-55-8514	1.70671614652605	0	55	2
TCGA-55-8614	4.88663773447927	2	55	2
TCGA-55-8615	4.40322417730217	2	55	2
TCGA-55-8616	2.78070556356981	1	55	2
TCGA-55-8619	3.21768754606929	1	55	2
TCGA-55-8620	6.01063767914714	3	55	2
TCGA-55-8621	3.32614198925761	1	55	2
TCGA-55-A48X	3.67339266665031	2	55	2
TCGA-55-A48Y	4.33930929557158	2	55	2
TCGA-55-A48Z	4.17752225174522	2	55	2
TCGA-55-A490	5.07858409450875	3	55	2
TCGA-55-A491	3.42028446072731	1	55	2
TCGA-55-A492	1.67986716201374	0	55	2
TCGA-55-A493	6.38558389762634	4	55	2
TCGA-55-A494	4.67757361879388	2	55	2
TCGA-55-A4DF	5.49923586381677	3	55	2
TCGA-55-A4DG	2.9989355712782	1	55	2
TCGA-55-A57B	2.93448782433882	1	55	2
TCGA-62-A46O	5.8411259194543	3	62	4
TCGA-62-A46P	2.75225357131447	1	62	4
TCGA-62-A46R	4.65614467364991	2	62	4
TCGA-62-A46S	2.83226347220022	1	62	4
TCGA-62-A46U	4.24055224617379	2	62	4
TCGA-62-A46V	3.88648166472092	2	62	4
TCGA-62-A470	3.74906064426606	2	62	4
TCGA-62-A471	5.98456395321387	3	62	4
TCGA-62-A472	4.48599494419836	2	62	4
TCGA-64-1676	5.44092899216506	3	64	3
TCGA-64-1677	5.36963053191474	3	64	3
TCGA-64-1678	7.27115129190357	4	64	3
TCGA-64-1679	4.28862298679718	2	64	3
TCGA-64-1680	3.61100540907848	1	64	3
TCGA-64-1681	2.82126929962097	1	64	3
TCGA-64-5774	5.81840938663267	3	64	3
TCGA-64-5775	6.25202726416754	4	64	3
TCGA-64-5778	3.9321352989879	2	64	3
TCGA-64-5779	4.54652938447795	2	64	3
TCGA-64-5781	4.29264915174307	2	64	3
TCGA-64-5815	4.65311089210482	2	64	3
TCGA-67-3770	3.49307213689865	1	67	5
TCGA-67-3771	4.51657917456169	2	67	5
TCGA-67-3772	3.32476336965288	1	67	5
TCGA-67-3773	3.16398763616018	1	67	5
TCGA-67-3774	2.85281038796825	1	67	5
TCGA-67-4679	2.83306819117499	1	67	5
TCGA-67-6215	4.22080194123527	2	67	5
TCGA-67-6216	3.56211598106686	1	67	5
TCGA-67-6217	2.21181090666012	0	67	5
TCGA-69-7760	4.4032285915165	2	69	3
TCGA-69-7761	5.13746876627244	3	69	3
TCGA-69-7763	2.18513888086613	0	69	3
TCGA-69-7764	3.02848215648523	1	69	3
TCGA-69-7765	4.14934920861668	2	69	3
TCGA-69-7973	4.88905252631858	2	69	3
TCGA-69-7974	5.00054068738848	3	69	3
TCGA-69-7978	4.68937920517891	2	69	3
TCGA-69-7979	4.36243247945013	2	69	3
TCGA-69-7980	4.14610841850237	2	69	3
TCGA-69-8253	2.72885450646685	1	69	3
TCGA-69-8254	2.7455694178639	1	69	3
TCGA-69-8255	4.95377050942232	3	69	3
TCGA-69-8453	3.88500063609319	2	69	3
TCGA-69-A59K	4.21827948899026	2	69	3
TCGA-71-6725	3.70865037403831	2	71	1
TCGA-71-8520	4.70082353747232	2	71	1
TCGA-73-4658	4.15912092143592	2	73	5
TCGA-73-4659	4.64189567505942	2	73	5
TCGA-73-4662	3.03074522449903	1	73	5
TCGA-73-4666	6.91307886085823	4	73	5
TCGA-73-4668	4.79709889296425	2	73	5
TCGA-73-4670	5.9434937317614	3	73	5
TCGA-73-4675	2.95806303983185	1	73	5
TCGA-73-4676	5.62303811339835	3	73	5
TCGA-73-4677	3.12121808380067	1	73	5
TCGA-73-7498	2.14785339390221	0	73	5
TCGA-73-7499	5.46278103471947	3	73	5
TCGA-73-A9RS	5.60624490832868	3	73	5
TCGA-75-5122	5.66837504364802	3	75	5
TCGA-75-5125	6.11386318785217	3	75	5
TCGA-75-5126	5.78795064485622	3	75	5
TCGA-75-5146	2.61748238367915	1	75	5
TCGA-75-5147	5.46122654539897	3	75	5
TCGA-75-6203	2.69732035553526	1	75	5
TCGA-75-6205	5.5596615770782	3	75	5
TCGA-75-6206	1.46119607851824	0	75	5
TCGA-75-6207	5.13353330423472	3	75	5
TCGA-75-6211	4.58495422949944	2	75	5
TCGA-75-6212	3.54410694985334	1	75	5
TCGA-75-6214	5.66005252993685	3	75	5
TCGA-75-7025	2.22524253502412	0	75	5
TCGA-75-7027	5.88280940778134	3	75	5
TCGA-75-7030	2.46551849463059	1	75	5
TCGA-75-7031	4.74550405842994	2	75	5
TCGA-78-7145	4.88103242127423	2	78	4
TCGA-78-7146	6.84002010702938	4	78	4
TCGA-78-7147	3.67982812716351	2	78	4
TCGA-78-7148	5.11912625561923	3	78	4
TCGA-78-7149	2.3830059250229	1	78	4
TCGA-78-7150	5.75085524938915	3	78	4
TCGA-78-7152	3.77059502811905	2	78	4
TCGA-78-7153	4.17423056316157	2	78	4
TCGA-78-7154	5.42186249849757	3	78	4
TCGA-78-7155	7.46787017682692	4	78	4
TCGA-78-7156	2.19673675852131	0	78	4
TCGA-78-7158	3.72453585647795	2	78	4
TCGA-78-7159	4.78627617058354	2	78	4
TCGA-78-7160	5.28657872333461	3	78	4
TCGA-78-7161	2.26187188710606	0	78	4
TCGA-78-7163	1.50250138769045	0	78	4
TCGA-78-7166	4.74312855013848	2	78	4
TCGA-78-7167	1.09468660909302	0	78	4
TCGA-78-7220	6.00933558554891	3	78	4
TCGA-78-7535	3.77041227479479	2	78	4
TCGA-78-7536	5.85116174158081	3	78	4
TCGA-78-7537	2.23479727169996	0	78	4
TCGA-78-7539	2.0090030848852	0	78	4
TCGA-78-7540	2.89818399424292	1	78	4
TCGA-78-7542	6.9873783826392	4	78	4
TCGA-78-7633	2.99863328998471	1	78	4
TCGA-78-8640	5.42239561394279	3	78	4
TCGA-78-8648	4.50188339201101	2	78	4
TCGA-78-8655	3.27247239535629	1	78	4
TCGA-78-8660	5.77255236947334	3	78	4
TCGA-78-8662	5.16757245936373	3	78	4
TCGA-80-5607	4.9080078412959	2	80	1
TCGA-80-5608	4.91845623854702	2	80	1
TCGA-80-5611	6.77610501683129	4	80	1
TCGA-83-5908	6.29321337529904	4	83	2
TCGA-86-6562	4.45988880858195	2	86	4
TCGA-86-6851	4.40914117728788	2	86	4
TCGA-86-7701	5.99635960160821	3	86	4
TCGA-86-7711	5.86083945448964	3	86	4
TCGA-86-7713	4.2384224640215	2	86	4
TCGA-86-7714	3.21207067448357	1	86	4
TCGA-86-7953	5.75195094142142	3	86	4
TCGA-86-7954	4.35160585341603	2	86	4
TCGA-86-7955	6.35776124805233	4	86	4
TCGA-86-8054	6.37768149884183	4	86	4
TCGA-86-8055	4.28268453037567	2	86	4
TCGA-86-8056	2.60341005896258	1	86	4
TCGA-86-8073	4.13313426185302	2	86	4
TCGA-86-8074	4.78534302524106	2	86	4
TCGA-86-8075	3.88731553026751	2	86	4
TCGA-86-8076	2.66910946084298	1	86	4
TCGA-86-8278	3.89920148864361	2	86	4
TCGA-86-8279	3.6943392775386	2	86	4
TCGA-86-8280	3.29568025705563	1	86	4
TCGA-86-8281	2.20717591659019	0	86	4
TCGA-86-8358	6.91917882179432	4	86	4
TCGA-86-8359	3.46400733732747	1	86	4
TCGA-86-8585	4.68459907982879	2	86	4
TCGA-86-8668	3.02599258153091	1	86	4
TCGA-86-8669	2.56360943521675	1	86	4
TCGA-86-8671	3.54624778144168	1	86	4
TCGA-86-8672	5.20517129883345	3	86	4
TCGA-86-8673	4.30776149467546	2	86	4
TCGA-86-8674	3.57725916103077	1	86	4
TCGA-86-A456	2.57910600754578	1	86	4
TCGA-86-A4D0	6.64486508075761	4	86	4
TCGA-86-A4JF	5.63195093090303	3	86	4
TCGA-86-A4P7	3.40018449162512	1	86	4
TCGA-86-A4P8	2.15388053202761	0	86	4
TCGA-91-A4BC	4.58577876301934	2	91	1
TCGA-91-A4BD	2.23801232212832	0	91	1
TCGA-93-7347	3.84291940716727	2	93	5
TCGA-93-7348	3.18674078602954	1	93	5
TCGA-93-8067	5.83032322492583	3	93	5
TCGA-93-A4JN	4.18998471111721	2	93	5
TCGA-93-A4JO	3.05191832923013	1	93	5
TCGA-93-A4JP	4.00268563673229	2	93	5
TCGA-93-A4JQ	4.38896542561934	2	93	5
TCGA-95-7039	4.58214515537662	2	95	4
TCGA-95-7043	4.89962044862943	2	95	4
TCGA-95-7562	5.65363625457129	3	95	4
TCGA-95-7567	4.89091901092918	2	95	4
TCGA-95-7944	5.19818618564471	3	95	4
TCGA-95-7947	4.51920788374607	2	95	4
TCGA-95-7948	3.60195803640703	1	95	4
TCGA-95-8039	3.85096474700104	2	95	4
TCGA-95-8494	5.56750739549774	3	95	4
TCGA-95-A4VK	3.50668969429006	1	95	4
TCGA-95-A4VN	5.03795909269408	3	95	4
TCGA-95-A4VP	3.77569713364129	2	95	4
TCGA-97-7546	3.1763682118846	1	97	3
TCGA-97-7547	1.63646477864509	0	97	3
TCGA-97-7552	3.59120603544914	1	97	3
TCGA-97-7553	4.23508764666491	2	97	3
TCGA-97-7554	4.33196475380259	2	97	3
TCGA-97-7937	3.48932823149904	1	97	3
TCGA-97-7938	1.94331055690221	0	97	3
TCGA-97-7941	2.42121062567288	1	97	3
TCGA-97-8171	3.51104816495864	1	97	3
TCGA-97-8172	2.41296393384346	1	97	3
TCGA-97-8175	4.49426263359741	2	97	3
TCGA-97-8177	3.07261240159247	1	97	3
TCGA-97-8179	3.81126851880888	2	97	3
TCGA-97-8552	2.24734805063015	0	97	3
TCGA-97-A4LX	4.09624408114204	2	97	3
TCGA-97-A4M0	2.71596432549154	1	97	3
TCGA-97-A4M1	2.05506345472068	0	97	3
TCGA-97-A4M2	2.52875428307727	1	97	3
TCGA-97-A4M3	2.3604401530272	0	97	3
TCGA-97-A4M5	3.5333612624867	1	97	3
TCGA-97-A4M6	2.88446806801055	1	97	3
TCGA-97-A4M7	3.41570848123135	1	97	3
TCGA-99-7458	3.5818646727769	1	99	2
TCGA-99-8025	3.50109737758267	1	99	2
TCGA-99-8028	3.52468554400348	1	99	2
TCGA-99-8032	3.56705923996478	1	99	2
TCGA-99-8033	5.07787537393265	3	99	2
TCGA-99-AA5R	2.67870351518653	1	99	2
TCGA-J2-8192	3.28481258902042	1	J2	1
TCGA-J2-8194	2.83147590152807	1	J2	1
TCGA-J2-A4AD	4.64520997480794	2	J2	1
TCGA-J2-A4AE	3.03459056191156	1	J2	1
TCGA-J2-A4AG	2.50340334546886	1	J2	1
TCGA-L4-A4E5	4.29917740562736	2	L4	4
TCGA-L4-A4E6	2.41153459295261	1	L4	4
TCGA-L9-A443	3.075957441882	1	L9	1
TCGA-L9-A444	4.02692045410274	2	L9	1
TCGA-L9-A50W	2.92316010866681	1	L9	1
TCGA-L9-A5IP	5.06509972894595	3	L9	1
TCGA-L9-A743	4.54022192037836	2	L9	1
TCGA-L9-A7SV	3.98290217275547	2	L9	1
TCGA-L9-A8F4	4.21783764259112	2	L9	1
TCGA-MN-A4N1	5.80140136831998	3	MN	4
TCGA-MN-A4N4	2.83226164600066	1	MN	4
TCGA-MN-A4N5	5.06605478219295	3	MN	4
TCGA-MP-A4SV	5.23094248617004	3	MP	1
TCGA-MP-A4SW	4.03555015866436	2	MP	1
TCGA-MP-A4SY	4.47025377952044	2	MP	1
TCGA-MP-A4T4	4.96965063928924	3	MP	1
TCGA-MP-A4T6	2.67632604224844	1	MP	1
TCGA-MP-A4T7	4.66376817464846	2	MP	1
TCGA-MP-A4T8	4.96102425733989	3	MP	1
TCGA-MP-A4T9	3.8253281273162	2	MP	1
TCGA-MP-A4TA	5.04287531723186	3	MP	1
TCGA-MP-A4TC	4.87479671937635	2	MP	1
TCGA-MP-A4TD	3.24487904511971	1	MP	1
TCGA-MP-A4TE	5.05242341610481	3	MP	1
TCGA-MP-A4TF	4.46484021618294	2	MP	1
TCGA-MP-A4TH	2.32272550539866	0	MP	1
TCGA-MP-A4TI	5.65442009624826	3	MP	1
TCGA-MP-A4TJ	3.93324804074489	2	MP	1
TCGA-MP-A4TK	5.12621148470413	3	MP	1
TCGA-MP-A5C7	3.09112809008155	1	MP	1
TCGA-NJ-A4YF	3.72313647433918	2	NJ	1
TCGA-NJ-A4YG	2.35994277967397	0	NJ	1
TCGA-NJ-A4YI	2.25136317451652	0	NJ	1
TCGA-NJ-A4YP	4.43025568336306	2	NJ	1
TCGA-NJ-A4YQ	3.75588005638659	2	NJ	1
TCGA-NJ-A55A	2.65330302407028	1	NJ	1
TCGA-NJ-A55O	3.56450907685098	1	NJ	1
TCGA-NJ-A55R	3.85286183929674	2	NJ	1
TCGA-NJ-A7XG	1.99897077462072	0	NJ	1
TCGA-O1-A52J	2.97055699507255	1	O1	1
TCGA-S2-AA1A	2.00107015321898	0	S2	5
