# Supplementary material for: Surrogate Biomarker Prediction from Whole-Slide Images for Evaluating Overall Survival in Lung Adenocarcinoma
Source: Diagnostics (Basel). 2024 Feb 20;14(5):462. doi: 10.3390/diagnostics14050462 (PMC10930763; doi:10.3390/diagnostics14050462)
Supplement: Supplementary file 1 [file diagnostics-14-00462-s001.zip › Supplementary_File_S5_TCGA_LUAD_crossfolds/crossfolds_CCNB1.csv]

PATIENT	CCNB1	CCNB1_quantile	site_code	CV5
TCGA-05-4244	6.46007653392465	3	05	2
TCGA-05-4249	3.92953502515648	1	05	2
TCGA-05-4250	7.20802076800325	3	05	2
TCGA-05-4382	5.36795651125533	2	05	2
TCGA-05-4395	7.1322226233925	3	05	2
TCGA-05-4396	4.13853471174096	1	05	2
TCGA-05-4397	7.41590515741982	4	05	2
TCGA-05-4398	5.75047532341274	2	05	2
TCGA-05-4402	5.62530823769537	2	05	2
TCGA-05-4403	4.67825410682148	2	05	2
TCGA-05-4405	4.18202632992563	1	05	2
TCGA-05-4415	7.80533394730984	4	05	2
TCGA-05-4417	5.28630301944148	2	05	2
TCGA-05-4418	6.95881290359287	3	05	2
TCGA-05-4420	7.49005007070236	4	05	2
TCGA-05-4422	5.64389672438794	2	05	2
TCGA-05-4424	6.06278925919973	3	05	2
TCGA-05-4426	4.98030304976013	2	05	2
TCGA-05-4427	5.90893304063023	2	05	2
TCGA-05-4430	5.49541886913911	2	05	2
TCGA-05-4432	5.82520743522062	2	05	2
TCGA-05-4433	5.29680628291875	2	05	2
TCGA-05-4434	6.73033416113422	3	05	2
TCGA-35-3615	5.04530720366353	2	35	5
TCGA-35-4122	7.60588266148685	4	35	5
TCGA-35-4123	6.91604750615564	3	35	5
TCGA-35-5375	7.60528354319235	4	35	5
TCGA-38-4625	7.3731207583926	3	38	4
TCGA-38-4626	4.54682021501114	1	38	4
TCGA-38-4627	4.8971582244944	2	38	4
TCGA-38-4628	5.67578256370646	2	38	4
TCGA-38-4629	7.02280549259787	3	38	4
TCGA-38-4630	6.93987279900091	3	38	4
TCGA-38-4631	7.35861501411845	3	38	4
TCGA-38-4632	7.021894996372	3	38	4
TCGA-38-6178	5.14707337183017	2	38	4
TCGA-38-7271	4.95922562906271	2	38	4
TCGA-38-A44F	3.82913987219104	1	38	4
TCGA-44-2655	4.39072914741767	1	44	4
TCGA-44-2656	4.57943361600566	1	44	4
TCGA-44-2657	4.75260311202182	2	44	4
TCGA-44-2659	4.22185069950785	1	44	4
TCGA-44-2661	4.80087908097342	2	44	4
TCGA-44-2662	7.32713404888329	3	44	4
TCGA-44-2665	5.87555866257927	2	44	4
TCGA-44-2666	4.84344112314465	2	44	4
TCGA-44-2668	7.48629137491523	4	44	4
TCGA-44-3396	6.34858504718445	3	44	4
TCGA-44-3398	5.74621398839241	2	44	4
TCGA-44-3917	7.64637921297221	4	44	4
TCGA-44-3918	6.31080932869704	3	44	4
TCGA-44-3919	4.80301091771642	2	44	4
TCGA-44-4112	4.90556705002182	2	44	4
TCGA-44-5643	7.47424252190796	4	44	4
TCGA-44-5644	5.98056396948526	2	44	4
TCGA-44-5645	2.35979444998973	0	44	4
TCGA-44-6145	5.08188593737783	2	44	4
TCGA-44-6146	1.83337509772521	0	44	4
TCGA-44-6147	2.01686549600192	0	44	4
TCGA-44-6148	3.15726582387143	0	44	4
TCGA-44-6774	4.84079437459252	2	44	4
TCGA-44-6775	3.52841253689896	1	44	4
TCGA-44-6776	3.69088389555641	1	44	4
TCGA-44-6777	4.76010330492169	2	44	4
TCGA-44-6778	5.39473482617893	2	44	4
TCGA-44-6779	6.65557725798313	3	44	4
TCGA-44-7659	3.72590976168424	1	44	4
TCGA-44-7660	5.93000067013258	2	44	4
TCGA-44-7662	6.17646980621213	3	44	4
TCGA-44-7667	7.93411309895038	4	44	4
TCGA-44-7669	7.27247798758722	3	44	4
TCGA-44-7670	6.51904315548341	3	44	4
TCGA-44-7671	5.78561822141082	2	44	4
TCGA-44-7672	6.49322736241415	3	44	4
TCGA-44-8119	6.62003289352067	3	44	4
TCGA-44-A479	5.56542888694192	2	44	4
TCGA-44-A47A	5.53206100368485	2	44	4
TCGA-44-A47B	5.64176590074958	2	44	4
TCGA-44-A47G	5.16910608654588	2	44	4
TCGA-44-A4SS	5.302107820161	2	44	4
TCGA-44-A4SU	4.42427198708735	1	44	4
TCGA-49-4487	7.38035713346954	3	49	5
TCGA-49-4488	6.64775362603698	3	49	5
TCGA-49-4490	3.97192387403273	1	49	5
TCGA-49-4494	7.16121266275647	3	49	5
TCGA-49-4501	4.85950352554766	2	49	5
TCGA-49-4505	4.02721260654943	1	49	5
TCGA-49-4506	7.79913608760202	4	49	5
TCGA-49-4507	7.53970281058724	4	49	5
TCGA-49-4510	4.6010429690941	1	49	5
TCGA-49-4512	5.40664126428725	2	49	5
TCGA-49-4514	6.60193767422601	3	49	5
TCGA-49-6742	6.97829215530819	3	49	5
TCGA-49-6743	6.93111498630467	3	49	5
TCGA-49-6744	4.97463950033995	2	49	5
TCGA-49-6745	6.59251184938329	3	49	5
TCGA-49-6761	6.90297899228948	3	49	5
TCGA-49-6767	7.00130978913038	3	49	5
TCGA-49-AAQV	5.90388461456481	2	49	5
TCGA-49-AAR0	6.3300868597966	3	49	5
TCGA-49-AAR2	5.26490532902747	2	49	5
TCGA-49-AAR3	6.43815187039128	3	49	5
TCGA-49-AAR4	5.26037476321698	2	49	5
TCGA-49-AAR9	6.14649087966354	3	49	5
TCGA-49-AARE	6.24348377496778	3	49	5
TCGA-49-AARN	5.16682959858645	2	49	5
TCGA-49-AARO	4.87851096765459	2	49	5
TCGA-49-AARQ	7.11703707234068	3	49	5
TCGA-49-AARR	3.35517565686326	1	49	5
TCGA-4B-A93V	6.09884470015127	3	4B	4
TCGA-50-5044	7.04474890871143	3	50	5
TCGA-50-5045	5.68780095221586	2	50	5
TCGA-50-5055	5.20182312662189	2	50	5
TCGA-50-5066	7.3264177637833	3	50	5
TCGA-50-5068	5.68082633710992	2	50	5
TCGA-50-5931	6.72502836309145	3	50	5
TCGA-50-5939	6.28983028000742	3	50	5
TCGA-50-5942	3.16519778849411	0	50	5
TCGA-50-5946	6.98832346744888	3	50	5
TCGA-50-6590	7.0756400979703	3	50	5
TCGA-50-6591	7.78747657745657	4	50	5
TCGA-50-6593	5.6105445381508	2	50	5
TCGA-50-6594	6.78269521086413	3	50	5
TCGA-50-6597	5.04145034941457	2	50	5
TCGA-50-6673	5.72514588071891	2	50	5
TCGA-50-7109	6.13830743706339	3	50	5
TCGA-50-8457	3.62731949936711	1	50	5
TCGA-50-8459	4.29826888104331	1	50	5
TCGA-53-7624	7.27019356414154	3	53	2
TCGA-53-7626	4.41501790659378	1	53	2
TCGA-53-7813	6.90309156522833	3	53	2
TCGA-53-A4EZ	6.79160990400563	3	53	2
TCGA-55-1592	5.36670615810479	2	55	3
TCGA-55-1594	6.84040932315343	3	55	3
TCGA-55-1595	5.83287778523691	2	55	3
TCGA-55-1596	6.56682809880011	3	55	3
TCGA-55-5899	6.66034253179078	3	55	3
TCGA-55-6543	4.79673491341021	2	55	3
TCGA-55-6642	5.75466438801996	2	55	3
TCGA-55-6712	6.0514818700168	3	55	3
TCGA-55-6968	7.33026312308786	3	55	3
TCGA-55-6969	6.13427235391651	3	55	3
TCGA-55-6970	6.08856909745408	3	55	3
TCGA-55-6971	5.39554821202563	2	55	3
TCGA-55-6972	5.06673988941212	2	55	3
TCGA-55-6975	6.84486125524383	3	55	3
TCGA-55-6978	6.58119398910351	3	55	3
TCGA-55-6979	5.85245047935203	2	55	3
TCGA-55-6980	4.45830252838298	1	55	3
TCGA-55-6981	5.03853628211577	2	55	3
TCGA-55-6982	5.60650793168693	2	55	3
TCGA-55-6983	4.93991945112842	2	55	3
TCGA-55-6984	5.7807425389985	2	55	3
TCGA-55-6985	5.47023456518546	2	55	3
TCGA-55-6986	5.59277817801184	2	55	3
TCGA-55-6987	5.85407179797215	2	55	3
TCGA-55-7227	5.36665711360377	2	55	3
TCGA-55-7281	4.5519377003056	1	55	3
TCGA-55-7283	5.45593649838455	2	55	3
TCGA-55-7284	3.54058106844426	1	55	3
TCGA-55-7570	6.94937156731063	3	55	3
TCGA-55-7573	3.69983691789121	1	55	3
TCGA-55-7574	5.11556063624607	2	55	3
TCGA-55-7576	5.5634102197189	2	55	3
TCGA-55-7724	5.51998637862727	2	55	3
TCGA-55-7725	4.46057933965315	1	55	3
TCGA-55-7726	6.63042350316379	3	55	3
TCGA-55-7727	6.42203567841432	3	55	3
TCGA-55-7728	4.51118409262548	1	55	3
TCGA-55-7815	6.27281158914153	3	55	3
TCGA-55-7816	4.07449187094177	1	55	3
TCGA-55-7903	6.3630707975184	3	55	3
TCGA-55-7907	5.31363589943184	2	55	3
TCGA-55-7910	5.72692652327055	2	55	3
TCGA-55-7911	6.69490677372872	3	55	3
TCGA-55-7913	6.13356692556091	3	55	3
TCGA-55-7914	5.30546607972293	2	55	3
TCGA-55-7994	6.25672014359133	3	55	3
TCGA-55-7995	5.15698761149742	2	55	3
TCGA-55-8085	6.95455231285559	3	55	3
TCGA-55-8087	3.46734452217115	1	55	3
TCGA-55-8089	6.32697208469226	3	55	3
TCGA-55-8090	5.78598134041158	2	55	3
TCGA-55-8091	5.26661009369245	2	55	3
TCGA-55-8092	5.17002328864952	2	55	3
TCGA-55-8094	6.65262220573315	3	55	3
TCGA-55-8096	4.50451388047983	1	55	3
TCGA-55-8097	3.66535869946621	1	55	3
TCGA-55-8203	5.85218952171485	2	55	3
TCGA-55-8204	5.77692700580333	2	55	3
TCGA-55-8205	7.40885299700053	4	55	3
TCGA-55-8206	3.49389867841787	1	55	3
TCGA-55-8207	3.38725315374652	1	55	3
TCGA-55-8208	5.25841616400592	2	55	3
TCGA-55-8299	6.35931620471094	3	55	3
TCGA-55-8301	6.05756059431868	3	55	3
TCGA-55-8302	5.52446472460369	2	55	3
TCGA-55-8505	5.79039649068512	2	55	3
TCGA-55-8506	5.20313734025259	2	55	3
TCGA-55-8507	6.42922679291051	3	55	3
TCGA-55-8508	6.25952512991783	3	55	3
TCGA-55-8510	5.30435675054409	2	55	3
TCGA-55-8511	6.31415033788336	3	55	3
TCGA-55-8512	3.63200634473711	1	55	3
TCGA-55-8513	3.63782245106513	1	55	3
TCGA-55-8514	3.13719639146722	0	55	3
TCGA-55-8614	5.2002203582231	2	55	3
TCGA-55-8615	5.52433972915424	2	55	3
TCGA-55-8616	4.05737183499137	1	55	3
TCGA-55-8619	4.21334425616304	1	55	3
TCGA-55-8620	6.30567054697144	3	55	3
TCGA-55-8621	4.75711462940594	2	55	3
TCGA-55-A48X	4.96191339606116	2	55	3
TCGA-55-A48Y	6.47138352863136	3	55	3
TCGA-55-A48Z	6.08402961052298	3	55	3
TCGA-55-A490	5.85779720099374	2	55	3
TCGA-55-A491	4.29074813941142	1	55	3
TCGA-55-A492	3.79020336716625	1	55	3
TCGA-55-A493	7.52056348707311	4	55	3
TCGA-55-A494	6.18088927160296	3	55	3
TCGA-55-A4DF	6.81088926410974	3	55	3
TCGA-55-A4DG	3.43684419452604	1	55	3
TCGA-55-A57B	3.44885634505945	1	55	3
TCGA-62-A46O	6.9516631982653	3	62	4
TCGA-62-A46P	4.76760896102481	2	62	4
TCGA-62-A46R	5.75428115422836	2	62	4
TCGA-62-A46S	4.53615985290276	1	62	4
TCGA-62-A46U	6.06365196924377	3	62	4
TCGA-62-A46V	6.11657947526253	3	62	4
TCGA-62-A470	5.59356856474113	2	62	4
TCGA-62-A471	6.93426324880942	3	62	4
TCGA-62-A472	6.40120818792953	3	62	4
TCGA-64-1676	6.23500412063775	3	64	2
TCGA-64-1677	7.19880139357101	3	64	2
TCGA-64-1678	8.78679052185779	4	64	2
TCGA-64-1679	5.28752351129047	2	64	2
TCGA-64-1680	5.35005174230655	2	64	2
TCGA-64-1681	4.66126966098034	2	64	2
TCGA-64-5774	7.0946052047937	3	64	2
TCGA-64-5775	7.6134631568357	4	64	2
TCGA-64-5778	6.24131020549469	3	64	2
TCGA-64-5779	5.80244684591302	2	64	2
TCGA-64-5781	6.69401774040733	3	64	2
TCGA-64-5815	5.83001972231507	2	64	2
TCGA-67-3770	3.6764015645376	1	67	2
TCGA-67-3771	5.72954810527439	2	67	2
TCGA-67-3772	4.15112804887219	1	67	2
TCGA-67-3773	4.44976096628901	1	67	2
TCGA-67-3774	4.5315996354546	1	67	2
TCGA-67-4679	3.55472653255335	1	67	2
TCGA-67-6215	5.51745470965091	2	67	2
TCGA-67-6216	5.3754273938433	2	67	2
TCGA-67-6217	3.34720599738459	1	67	2
TCGA-69-7760	6.8643002816462	3	69	1
TCGA-69-7761	5.7687713148888	2	69	1
TCGA-69-7763	4.88893761109714	2	69	1
TCGA-69-7764	3.26587674116093	1	69	1
TCGA-69-7765	4.37104752599897	1	69	1
TCGA-69-7973	6.823029875523	3	69	1
TCGA-69-7974	5.81180712121647	2	69	1
TCGA-69-7978	5.80757410056002	2	69	1
TCGA-69-7979	5.21149816214521	2	69	1
TCGA-69-7980	4.67867122036308	2	69	1
TCGA-69-8253	5.42743497235018	2	69	1
TCGA-69-8254	4.00481821396621	1	69	1
TCGA-69-8255	7.11475464118294	3	69	1
TCGA-69-8453	5.0723658580412	2	69	1
TCGA-69-A59K	5.24886048216999	2	69	1
TCGA-71-6725	5.03771870983151	2	71	1
TCGA-71-8520	5.16451319445069	2	71	1
TCGA-73-4658	4.96670870525513	2	73	4
TCGA-73-4659	6.76100381203152	3	73	4
TCGA-73-4662	4.50910451158225	1	73	4
TCGA-73-4666	7.63467605360123	4	73	4
TCGA-73-4668	5.32424571594662	2	73	4
TCGA-73-4670	6.6679323522226	3	73	4
TCGA-73-4675	4.81823805769131	2	73	4
TCGA-73-4676	7.18745213647596	3	73	4
TCGA-73-4677	4.39017562649396	1	73	4
TCGA-73-7498	3.43616720818436	1	73	4
TCGA-73-7499	7.07746916038554	3	73	4
TCGA-73-A9RS	6.76359665627641	3	73	4
TCGA-75-5122	6.27290549652547	3	75	2
TCGA-75-5125	6.93193346198329	3	75	2
TCGA-75-5126	7.08812244296835	3	75	2
TCGA-75-5146	4.03320023903799	1	75	2
TCGA-75-5147	6.08031264248086	3	75	2
TCGA-75-6203	4.13677175390512	1	75	2
TCGA-75-6205	6.0188474144535	3	75	2
TCGA-75-6206	3.2947349323795	1	75	2
TCGA-75-6207	6.49148970830629	3	75	2
TCGA-75-6211	6.29654255108291	3	75	2
TCGA-75-6212	4.75978914960024	2	75	2
TCGA-75-6214	6.76635485282391	3	75	2
TCGA-75-7025	3.44858660220041	1	75	2
TCGA-75-7027	6.92341042824303	3	75	2
TCGA-75-7030	3.32264641293767	1	75	2
TCGA-75-7031	5.87197051710766	2	75	2
TCGA-78-7145	6.33212684448106	3	78	1
TCGA-78-7146	7.32368408993391	3	78	1
TCGA-78-7147	6.31334039007912	3	78	1
TCGA-78-7148	6.38185471403572	3	78	1
TCGA-78-7149	4.27590387981352	1	78	1
TCGA-78-7150	6.50476975203545	3	78	1
TCGA-78-7152	5.23607702661564	2	78	1
TCGA-78-7153	6.24432084041379	3	78	1
TCGA-78-7154	6.34932558628712	3	78	1
TCGA-78-7155	8.51160003455835	4	78	1
TCGA-78-7156	4.10669831934177	1	78	1
TCGA-78-7158	5.14315675596196	2	78	1
TCGA-78-7159	6.14662471895605	3	78	1
TCGA-78-7160	5.28242907030815	2	78	1
TCGA-78-7161	4.05439308295397	1	78	1
TCGA-78-7163	5.18133538505838	2	78	1
TCGA-78-7166	6.70412622490658	3	78	1
TCGA-78-7167	3.6672943083852	1	78	1
TCGA-78-7220	6.91042498854862	3	78	1
TCGA-78-7535	6.06555494535817	3	78	1
TCGA-78-7536	6.30581740067417	3	78	1
TCGA-78-7537	3.63019292792706	1	78	1
TCGA-78-7539	4.52215558301533	1	78	1
TCGA-78-7540	4.42305845506393	1	78	1
TCGA-78-7542	7.51566751808273	4	78	1
TCGA-78-7633	5.10968234235391	2	78	1
TCGA-78-8640	5.61808565559579	2	78	1
TCGA-78-8648	4.80134269783902	2	78	1
TCGA-78-8655	4.88101587492139	2	78	1
TCGA-78-8660	7.27279687349729	3	78	1
TCGA-78-8662	6.68293301573696	3	78	1
TCGA-80-5607	6.17460886214988	3	80	4
TCGA-80-5608	6.23055972963285	3	80	4
TCGA-80-5611	6.3348704376428	3	80	4
TCGA-83-5908	6.90701112650968	3	83	1
TCGA-86-6562	5.08056645474162	2	86	1
TCGA-86-6851	4.60805901654075	1	86	1
TCGA-86-7701	6.84958396576586	3	86	1
TCGA-86-7711	5.9053722509925	2	86	1
TCGA-86-7713	6.2100476843924	3	86	1
TCGA-86-7714	4.38592749275941	1	86	1
TCGA-86-7953	6.93753151826244	3	86	1
TCGA-86-7954	5.81852948861698	2	86	1
TCGA-86-7955	6.63199942553352	3	86	1
TCGA-86-8054	7.83931730885272	4	86	1
TCGA-86-8055	5.4297002098608	2	86	1
TCGA-86-8056	3.98607930768996	1	86	1
TCGA-86-8073	4.72887057733246	2	86	1
TCGA-86-8074	6.18168420201705	3	86	1
TCGA-86-8075	5.66481018223218	2	86	1
TCGA-86-8076	3.99049406540902	1	86	1
TCGA-86-8278	5.01647653437715	2	86	1
TCGA-86-8279	5.04703054365241	2	86	1
TCGA-86-8280	4.88913859412642	2	86	1
TCGA-86-8281	4.49305353501547	1	86	1
TCGA-86-8358	7.63970859648874	4	86	1
TCGA-86-8359	4.82547905728273	2	86	1
TCGA-86-8585	6.47460254337705	3	86	1
TCGA-86-8668	3.86060898106023	1	86	1
TCGA-86-8669	4.68993403487368	2	86	1
TCGA-86-8671	4.49431998939781	1	86	1
TCGA-86-8672	6.34162310389938	3	86	1
TCGA-86-8673	6.04805143895162	3	86	1
TCGA-86-8674	6.20952737653028	3	86	1
TCGA-86-A456	4.40369305931572	1	86	1
TCGA-86-A4D0	7.78034476319804	4	86	1
TCGA-86-A4JF	6.68721029380467	3	86	1
TCGA-86-A4P7	4.73819881222898	2	86	1
TCGA-86-A4P8	2.60250839303352	0	86	1
TCGA-91-A4BC	6.27840481817481	3	91	1
TCGA-91-A4BD	4.92017698187485	2	91	1
TCGA-93-7347	4.56982257141572	1	93	4
TCGA-93-7348	4.07892488282303	1	93	4
TCGA-93-8067	6.73083140162159	3	93	4
TCGA-93-A4JN	5.36149387329945	2	93	4
TCGA-93-A4JO	4.77384642175442	2	93	4
TCGA-93-A4JP	4.23289507024351	1	93	4
TCGA-93-A4JQ	5.1941050317871	2	93	4
TCGA-95-7039	6.18136365194849	3	95	2
TCGA-95-7043	5.86050984889682	2	95	2
TCGA-95-7562	6.54463547740992	3	95	2
TCGA-95-7567	6.32519646509522	3	95	2
TCGA-95-7944	6.42305711016636	3	95	2
TCGA-95-7947	5.082292899082	2	95	2
TCGA-95-7948	4.66198280747924	2	95	2
TCGA-95-8039	5.21866151420663	2	95	2
TCGA-95-8494	7.3848402529788	3	95	2
TCGA-95-A4VK	4.78203099557547	2	95	2
TCGA-95-A4VN	6.76737281315121	3	95	2
TCGA-95-A4VP	6.16690469244061	3	95	2
TCGA-97-7546	4.26565947507419	1	97	5
TCGA-97-7547	3.54741359082796	1	97	5
TCGA-97-7552	3.9706092726708	1	97	5
TCGA-97-7553	4.89261499530801	2	97	5
TCGA-97-7554	5.66344200796724	2	97	5
TCGA-97-7937	5.23004317445686	2	97	5
TCGA-97-7938	3.74959721157232	1	97	5
TCGA-97-7941	3.88547284284508	1	97	5
TCGA-97-8171	5.58428426676107	2	97	5
TCGA-97-8172	3.57257964559114	1	97	5
TCGA-97-8175	5.46287839445779	2	97	5
TCGA-97-8177	4.52488975168809	1	97	5
TCGA-97-8179	5.32271933336779	2	97	5
TCGA-97-8552	3.83599089783925	1	97	5
TCGA-97-A4LX	5.38213408957914	2	97	5
TCGA-97-A4M0	4.73730284985724	2	97	5
TCGA-97-A4M1	3.69267289316621	1	97	5
TCGA-97-A4M2	3.69983205728638	1	97	5
TCGA-97-A4M3	4.74137851367547	2	97	5
TCGA-97-A4M5	4.87003487378293	2	97	5
TCGA-97-A4M6	4.35796283645281	1	97	5
TCGA-97-A4M7	4.42310904198362	1	97	5
TCGA-99-7458	4.89996767914629	2	99	1
TCGA-99-8025	5.15556899699274	2	99	1
TCGA-99-8028	4.92427942664251	2	99	1
TCGA-99-8032	5.99649831598004	2	99	1
TCGA-99-8033	6.26946047357014	3	99	1
TCGA-99-AA5R	3.4006016612638	1	99	1
TCGA-J2-8192	4.08490138780936	1	J2	2
TCGA-J2-8194	3.62254344592953	1	J2	2
TCGA-J2-A4AD	5.48842769914804	2	J2	2
TCGA-J2-A4AE	4.66951286912845	2	J2	2
TCGA-J2-A4AG	4.68810444506272	2	J2	2
TCGA-L4-A4E5	6.15572582545435	3	L4	1
TCGA-L4-A4E6	3.46036535548491	1	L4	1
TCGA-L9-A443	4.48476298744933	1	L9	4
TCGA-L9-A444	4.51289026021838	1	L9	4
TCGA-L9-A50W	3.92920915333962	1	L9	4
TCGA-L9-A5IP	6.18042594997233	3	L9	4
TCGA-L9-A743	5.14152988943606	2	L9	4
TCGA-L9-A7SV	5.4791795199945	2	L9	4
TCGA-L9-A8F4	5.93750922508174	2	L9	4
TCGA-MN-A4N1	6.11160616332298	3	MN	5
TCGA-MN-A4N4	4.81134704288947	2	MN	5
TCGA-MN-A4N5	5.67793305633979	2	MN	5
TCGA-MP-A4SV	6.04317102466238	3	MP	5
TCGA-MP-A4SW	5.3734333591976	2	MP	5
TCGA-MP-A4SY	6.98917447482249	3	MP	5
TCGA-MP-A4T4	5.82765524509445	2	MP	5
TCGA-MP-A4T6	3.37139555137582	1	MP	5
TCGA-MP-A4T7	5.35903257925945	2	MP	5
TCGA-MP-A4T8	6.0849061749951	3	MP	5
TCGA-MP-A4T9	5.19561066639502	2	MP	5
TCGA-MP-A4TA	6.30214925695973	3	MP	5
TCGA-MP-A4TC	6.03307364972955	3	MP	5
TCGA-MP-A4TD	5.57251890612521	2	MP	5
TCGA-MP-A4TE	5.7035984282546	2	MP	5
TCGA-MP-A4TF	6.26665852905691	3	MP	5
TCGA-MP-A4TH	3.37085467627294	1	MP	5
TCGA-MP-A4TI	6.80144988745614	3	MP	5
TCGA-MP-A4TJ	5.60732694779338	2	MP	5
TCGA-MP-A4TK	5.78439154584381	2	MP	5
TCGA-MP-A5C7	3.53695367311561	1	MP	5
TCGA-NJ-A4YF	5.87058707673542	2	NJ	2
TCGA-NJ-A4YG	5.28692252785935	2	NJ	2
TCGA-NJ-A4YI	4.42792126829128	1	NJ	2
TCGA-NJ-A4YP	5.73128101347149	2	NJ	2
TCGA-NJ-A4YQ	5.61518612862744	2	NJ	2
TCGA-NJ-A55A	4.10663444317116	1	NJ	2
TCGA-NJ-A55O	5.00709502405036	2	NJ	2
TCGA-NJ-A55R	5.34115529865936	2	NJ	2
TCGA-NJ-A7XG	4.13304652822454	1	NJ	2
TCGA-O1-A52J	4.43780957990253	1	O1	4
TCGA-S2-AA1A	3.13986525721712	0	S2	2
