# Supplementary material for: Surrogate Biomarker Prediction from Whole-Slide Images for Evaluating Overall Survival in Lung Adenocarcinoma
Source: Diagnostics (Basel). 2024 Feb 20;14(5):462. doi: 10.3390/diagnostics14050462 (PMC10930763; doi:10.3390/diagnostics14050462)
Supplement: Supplementary file 1 [file diagnostics-14-00462-s001.zip › Supplementary_File_S5_TCGA_LUAD_crossfolds/crossfolds_CCNB2.csv]

PATIENT	CCNB2	CCNB2_quantile	site_code	CV5
TCGA-05-4244	5.03597545503726	2	05	2
TCGA-05-4249	3.01928019551458	1	05	2
TCGA-05-4250	6.0326514745533	3	05	2
TCGA-05-4382	4.73419380250799	2	05	2
TCGA-05-4395	5.49324469121102	2	05	2
TCGA-05-4396	4.21328095460985	1	05	2
TCGA-05-4397	7.37854108320327	3	05	2
TCGA-05-4398	5.44422045250843	2	05	2
TCGA-05-4402	4.5392979292161	2	05	2
TCGA-05-4403	4.39346934786204	2	05	2
TCGA-05-4405	3.64571299191219	1	05	2
TCGA-05-4415	6.35975291697767	3	05	2
TCGA-05-4417	4.34723201808381	2	05	2
TCGA-05-4418	5.0759488922527	2	05	2
TCGA-05-4420	7.20860744678346	3	05	2
TCGA-05-4422	4.6346274265204	2	05	2
TCGA-05-4424	5.02742474146411	2	05	2
TCGA-05-4426	4.1376620877467	1	05	2
TCGA-05-4427	5.77294279570133	2	05	2
TCGA-05-4430	4.08561646702565	1	05	2
TCGA-05-4432	4.70135943264428	2	05	2
TCGA-05-4433	4.81566098244495	2	05	2
TCGA-05-4434	5.3574637246259	2	05	2
TCGA-35-3615	3.06712092691779	1	35	3
TCGA-35-4122	6.19472575707137	3	35	3
TCGA-35-4123	5.71155683892615	2	35	3
TCGA-35-5375	5.25427981139247	2	35	3
TCGA-38-4625	6.43984268270955	3	38	2
TCGA-38-4626	3.52215816077687	1	38	2
TCGA-38-4627	3.62409071800934	1	38	2
TCGA-38-4628	5.06275589263692	2	38	2
TCGA-38-4629	5.78321268166632	2	38	2
TCGA-38-4630	5.90462110316398	2	38	2
TCGA-38-4631	5.77229914083943	2	38	2
TCGA-38-4632	6.59098610445028	3	38	2
TCGA-38-6178	3.46964110097358	1	38	2
TCGA-38-7271	3.5227725742035	1	38	2
TCGA-38-A44F	3.04591155533619	1	38	2
TCGA-44-2655	3.20377713441471	1	44	4
TCGA-44-2656	3.76835560790534	1	44	4
TCGA-44-2657	3.90627913801077	1	44	4
TCGA-44-2659	2.81367078059425	1	44	4
TCGA-44-2661	3.72145798966327	1	44	4
TCGA-44-2662	5.33639673421264	2	44	4
TCGA-44-2665	3.83320053002035	1	44	4
TCGA-44-2666	4.29309328717586	2	44	4
TCGA-44-2668	5.58557515304412	2	44	4
TCGA-44-3396	5.22400283663466	2	44	4
TCGA-44-3398	4.00957263179154	1	44	4
TCGA-44-3917	5.78647736431493	2	44	4
TCGA-44-3918	4.96454666551388	2	44	4
TCGA-44-3919	4.10475129741182	1	44	4
TCGA-44-4112	3.80462025515446	1	44	4
TCGA-44-5643	7.02657649914981	3	44	4
TCGA-44-5644	5.43215840488892	2	44	4
TCGA-44-5645	3.22067264784142	1	44	4
TCGA-44-6145	5.07275492562571	2	44	4
TCGA-44-6146	3.77924988386424	1	44	4
TCGA-44-6147	2.62769006003504	1	44	4
TCGA-44-6148	1.30650777763942	0	44	4
TCGA-44-6774	4.12447010073762	1	44	4
TCGA-44-6775	3.61775076735944	1	44	4
TCGA-44-6776	2.40995626325021	0	44	4
TCGA-44-6777	3.57043387954515	1	44	4
TCGA-44-6778	4.54907237812831	2	44	4
TCGA-44-6779	5.99977146067545	3	44	4
TCGA-44-7659	2.08105320549415	0	44	4
TCGA-44-7660	6.1994981428556	3	44	4
TCGA-44-7662	5.34740375590235	2	44	4
TCGA-44-7667	6.55218042053474	3	44	4
TCGA-44-7669	5.97908345070094	3	44	4
TCGA-44-7670	5.68382821810064	2	44	4
TCGA-44-7671	3.63618205712868	1	44	4
TCGA-44-7672	4.82641466123061	2	44	4
TCGA-44-8119	4.60960387515218	2	44	4
TCGA-44-A479	5.03232909741527	2	44	4
TCGA-44-A47A	4.3198823952104	2	44	4
TCGA-44-A47B	4.54766752650238	2	44	4
TCGA-44-A47G	3.94061644042157	1	44	4
TCGA-44-A4SS	4.86307804326329	2	44	4
TCGA-44-A4SU	3.28203353469147	1	44	4
TCGA-49-4487	5.84390479973256	2	49	4
TCGA-49-4488	5.00273350312862	2	49	4
TCGA-49-4490	3.06837460962613	1	49	4
TCGA-49-4494	5.94822366909697	3	49	4
TCGA-49-4501	3.03391160531882	1	49	4
TCGA-49-4505	3.24949020476983	1	49	4
TCGA-49-4506	6.37735891702586	3	49	4
TCGA-49-4507	5.86966616638295	2	49	4
TCGA-49-4510	2.10775731858066	0	49	4
TCGA-49-4512	4.07434148532745	1	49	4
TCGA-49-4514	5.93940208910252	2	49	4
TCGA-49-6742	5.73177206950179	2	49	4
TCGA-49-6743	4.20602907964447	1	49	4
TCGA-49-6744	4.1952163374937	1	49	4
TCGA-49-6745	5.51177873732935	2	49	4
TCGA-49-6761	5.08253464269384	2	49	4
TCGA-49-6767	5.7958406708304	2	49	4
TCGA-49-AAQV	4.84873369063068	2	49	4
TCGA-49-AAR0	4.81898412046622	2	49	4
TCGA-49-AAR2	5.33774740437297	2	49	4
TCGA-49-AAR3	5.39534995408693	2	49	4
TCGA-49-AAR4	5.02365833592654	2	49	4
TCGA-49-AAR9	6.21484897504012	3	49	4
TCGA-49-AARE	5.07204668671656	2	49	4
TCGA-49-AARN	3.76828022209618	1	49	4
TCGA-49-AARO	4.43547556744001	2	49	4
TCGA-49-AARQ	5.25912759039642	2	49	4
TCGA-49-AARR	2.29647370082093	0	49	4
TCGA-4B-A93V	5.01310759734324	2	4B	4
TCGA-50-5044	5.38172735851311	2	50	1
TCGA-50-5045	4.4269438816347	2	50	1
TCGA-50-5055	4.17867509885326	1	50	1
TCGA-50-5066	5.79702104252254	2	50	1
TCGA-50-5068	4.59252534230872	2	50	1
TCGA-50-5931	5.95967143400156	3	50	1
TCGA-50-5939	4.93975663696865	2	50	1
TCGA-50-5942	1.97589615362609	0	50	1
TCGA-50-5946	6.44597036292392	3	50	1
TCGA-50-6590	5.87041373765553	2	50	1
TCGA-50-6591	6.31832690041763	3	50	1
TCGA-50-6593	4.84252128713513	2	50	1
TCGA-50-6594	5.46219859786126	2	50	1
TCGA-50-6597	3.51735841292882	1	50	1
TCGA-50-6673	4.28739091640087	2	50	1
TCGA-50-7109	4.71755443877801	2	50	1
TCGA-50-8457	1.9529122181969	0	50	1
TCGA-50-8459	3.45292398817795	1	50	1
TCGA-53-7624	6.73295650637656	3	53	4
TCGA-53-7626	3.51468018231589	1	53	4
TCGA-53-7813	4.85945053616253	2	53	4
TCGA-53-A4EZ	5.76558052822284	2	53	4
TCGA-55-1592	4.3446394225957	2	55	5
TCGA-55-1594	6.72022806643062	3	55	5
TCGA-55-1595	4.47461585607188	2	55	5
TCGA-55-1596	5.93329635502468	2	55	5
TCGA-55-5899	6.14818179383541	3	55	5
TCGA-55-6543	2.40565809182655	0	55	5
TCGA-55-6642	4.31039257655367	2	55	5
TCGA-55-6712	4.63437733743746	2	55	5
TCGA-55-6968	6.40335710074564	3	55	5
TCGA-55-6969	4.76711781990257	2	55	5
TCGA-55-6970	4.67000910507456	2	55	5
TCGA-55-6971	4.40494691002788	2	55	5
TCGA-55-6972	3.40705803531126	1	55	5
TCGA-55-6975	6.39203115479977	3	55	5
TCGA-55-6978	6.05012366312386	3	55	5
TCGA-55-6979	5.61134439064485	2	55	5
TCGA-55-6980	2.88479004840536	1	55	5
TCGA-55-6981	4.51262300869866	2	55	5
TCGA-55-6982	4.65102659846557	2	55	5
TCGA-55-6983	3.49641057302826	1	55	5
TCGA-55-6984	4.73612331860498	2	55	5
TCGA-55-6985	4.5303703010409	2	55	5
TCGA-55-6986	3.44797492669018	1	55	5
TCGA-55-6987	5.09000298058502	2	55	5
TCGA-55-7227	4.49704536916456	2	55	5
TCGA-55-7281	4.16985803931093	1	55	5
TCGA-55-7283	4.09876143153686	1	55	5
TCGA-55-7284	3.20294172660606	1	55	5
TCGA-55-7570	6.57980754360148	3	55	5
TCGA-55-7573	2.98792385896317	1	55	5
TCGA-55-7574	3.81792174486493	1	55	5
TCGA-55-7576	4.71601587975552	2	55	5
TCGA-55-7724	5.57751007974825	2	55	5
TCGA-55-7725	3.54161591174406	1	55	5
TCGA-55-7726	6.01095645177192	3	55	5
TCGA-55-7727	5.06261352748975	2	55	5
TCGA-55-7728	3.85476628432232	1	55	5
TCGA-55-7815	4.68142568047661	2	55	5
TCGA-55-7816	2.75311983504795	1	55	5
TCGA-55-7903	5.11524457440408	2	55	5
TCGA-55-7907	4.66079614128241	2	55	5
TCGA-55-7910	5.63853783105107	2	55	5
TCGA-55-7911	5.65709873667114	2	55	5
TCGA-55-7913	6.43627633494054	3	55	5
TCGA-55-7914	3.86017193671612	1	55	5
TCGA-55-7994	5.28376437120087	2	55	5
TCGA-55-7995	5.26131593976402	2	55	5
TCGA-55-8085	5.90295870233343	2	55	5
TCGA-55-8087	1.51711751842062	0	55	5
TCGA-55-8089	5.78156406430305	2	55	5
TCGA-55-8090	4.84834920628458	2	55	5
TCGA-55-8091	3.88596417423604	1	55	5
TCGA-55-8092	4.4711249966912	2	55	5
TCGA-55-8094	5.51866920479466	2	55	5
TCGA-55-8096	3.57016600877884	1	55	5
TCGA-55-8097	2.59400511062265	0	55	5
TCGA-55-8203	4.39682243356027	2	55	5
TCGA-55-8204	5.37922106402921	2	55	5
TCGA-55-8205	5.7746085768531	2	55	5
TCGA-55-8206	2.42122517807508	0	55	5
TCGA-55-8207	2.35691312494562	0	55	5
TCGA-55-8208	4.50333171264932	2	55	5
TCGA-55-8299	5.07610051615752	2	55	5
TCGA-55-8301	4.95286008616505	2	55	5
TCGA-55-8302	5.13182174726169	2	55	5
TCGA-55-8505	5.12863198178904	2	55	5
TCGA-55-8506	5.45486686422899	2	55	5
TCGA-55-8507	4.81029628817293	2	55	5
TCGA-55-8508	4.34657702348894	2	55	5
TCGA-55-8510	4.34312109876521	2	55	5
TCGA-55-8511	4.62193257548551	2	55	5
TCGA-55-8512	2.11603045420726	0	55	5
TCGA-55-8513	2.82319619840317	1	55	5
TCGA-55-8514	1.66798375203734	0	55	5
TCGA-55-8614	4.7250342572848	2	55	5
TCGA-55-8615	4.31069555132301	2	55	5
TCGA-55-8616	3.92813592722504	1	55	5
TCGA-55-8619	3.38149601357522	1	55	5
TCGA-55-8620	4.85491720703352	2	55	5
TCGA-55-8621	3.40769748646816	1	55	5
TCGA-55-A48X	3.48479241954169	1	55	5
TCGA-55-A48Y	5.40797531642045	2	55	5
TCGA-55-A48Z	4.76745758929545	2	55	5
TCGA-55-A490	5.75540244638732	2	55	5
TCGA-55-A491	4.0183100683784	1	55	5
TCGA-55-A492	2.87094777744148	1	55	5
TCGA-55-A493	6.02575463130229	3	55	5
TCGA-55-A494	5.09159132935359	2	55	5
TCGA-55-A4DF	5.56450762752436	2	55	5
TCGA-55-A4DG	2.58092037219946	0	55	5
TCGA-55-A57B	3.33564573461146	1	55	5
TCGA-62-A46O	6.06679028947531	3	62	4
TCGA-62-A46P	3.44359654835488	1	62	4
TCGA-62-A46R	4.42274473965387	2	62	4
TCGA-62-A46S	2.87365510339715	1	62	4
TCGA-62-A46U	5.16453341321411	2	62	4
TCGA-62-A46V	4.43284649040302	2	62	4
TCGA-62-A470	4.60632047214997	2	62	4
TCGA-62-A471	5.91465919021498	2	62	4
TCGA-62-A472	4.90439929457561	2	62	4
TCGA-64-1676	4.9715056018706	2	64	2
TCGA-64-1677	6.06480997741654	3	64	2
TCGA-64-1678	9.26152116242237	4	64	2
TCGA-64-1679	5.02968590201997	2	64	2
TCGA-64-1680	4.03123914000313	1	64	2
TCGA-64-1681	3.66601872018817	1	64	2
TCGA-64-5774	6.04273324444694	3	64	2
TCGA-64-5775	5.95928875017775	3	64	2
TCGA-64-5778	5.09339331463852	2	64	2
TCGA-64-5779	5.00456371967344	2	64	2
TCGA-64-5781	5.40539805137401	2	64	2
TCGA-64-5815	4.80914724241461	2	64	2
TCGA-67-3770	3.53924231833157	1	67	5
TCGA-67-3771	4.55648339630151	2	67	5
TCGA-67-3772	3.59619086503453	1	67	5
TCGA-67-3773	3.55101075926943	1	67	5
TCGA-67-3774	3.10496130944073	1	67	5
TCGA-67-4679	2.83306819117499	1	67	5
TCGA-67-6215	4.28559979454501	1	67	5
TCGA-67-6216	3.74210981834536	1	67	5
TCGA-67-6217	2.3016575240426	0	67	5
TCGA-69-7760	4.94925402285932	2	69	3
TCGA-69-7761	4.88566485281413	2	69	3
TCGA-69-7763	3.15675707949631	1	69	3
TCGA-69-7764	3.86513980543289	1	69	3
TCGA-69-7765	4.25545459211289	1	69	3
TCGA-69-7973	5.70107969496545	2	69	3
TCGA-69-7974	5.03153980388268	2	69	3
TCGA-69-7978	4.26612690741483	1	69	3
TCGA-69-7979	5.21530876932862	2	69	3
TCGA-69-7980	5.15431334132409	2	69	3
TCGA-69-8253	3.71893903760177	1	69	3
TCGA-69-8254	2.61259555259448	0	69	3
TCGA-69-8255	5.89415792616811	2	69	3
TCGA-69-8453	4.46945199596192	2	69	3
TCGA-69-A59K	3.73494655919903	1	69	3
TCGA-71-6725	4.53648678062831	2	71	3
TCGA-71-8520	3.83718251928132	1	71	3
TCGA-73-4658	4.31063488280615	2	73	3
TCGA-73-4659	5.30342325961587	2	73	3
TCGA-73-4662	3.490053919348	1	73	3
TCGA-73-4666	6.268273957236	3	73	3
TCGA-73-4668	4.87864348960606	2	73	3
TCGA-73-4670	6.58246361689775	3	73	3
TCGA-73-4675	3.23227298914601	1	73	3
TCGA-73-4676	5.80443129207167	2	73	3
TCGA-73-4677	2.9822230596746	1	73	3
TCGA-73-7498	2.15946468427249	0	73	3
TCGA-73-7499	5.67851957940791	2	73	3
TCGA-73-A9RS	6.30082445307624	3	73	3
TCGA-75-5122	5.01983220074188	2	75	3
TCGA-75-5125	5.61235312195235	2	75	3
TCGA-75-5126	5.21023076241058	2	75	3
TCGA-75-5146	3.13368787239969	1	75	3
TCGA-75-5147	5.79461908605509	2	75	3
TCGA-75-6203	2.74959763440232	1	75	3
TCGA-75-6205	5.27355518545483	2	75	3
TCGA-75-6206	1.84821920162748	0	75	3
TCGA-75-6207	4.03967195477708	1	75	3
TCGA-75-6211	5.6992804299626	2	75	3
TCGA-75-6212	4.00445118531025	1	75	3
TCGA-75-6214	5.63699319084749	2	75	3
TCGA-75-7025	2.10726425651975	0	75	3
TCGA-75-7027	6.4406721546109	3	75	3
TCGA-75-7030	2.25271212212334	0	75	3
TCGA-75-7031	4.77965228084178	2	75	3
TCGA-78-7145	5.14480648108008	2	78	1
TCGA-78-7146	6.22162632495503	3	78	1
TCGA-78-7147	5.29208936177829	2	78	1
TCGA-78-7148	5.15823785380474	2	78	1
TCGA-78-7149	3.46100843702417	1	78	1
TCGA-78-7150	5.59842156497213	2	78	1
TCGA-78-7152	4.89011680955859	2	78	1
TCGA-78-7153	4.10014735550197	1	78	1
TCGA-78-7154	6.330527990833	3	78	1
TCGA-78-7155	5.9470450716686	3	78	1
TCGA-78-7156	1.69807410419438	0	78	1
TCGA-78-7158	4.07666134417505	1	78	1
TCGA-78-7159	5.23803612838536	2	78	1
TCGA-78-7160	4.92065032178505	2	78	1
TCGA-78-7161	3.4565193179596	1	78	1
TCGA-78-7163	1.83692042676101	0	78	1
TCGA-78-7166	5.3882283189135	2	78	1
TCGA-78-7167	0.96854557895994	0	78	1
TCGA-78-7220	6.25087167094704	3	78	1
TCGA-78-7535	5.07480217533846	2	78	1
TCGA-78-7536	6.43017889868284	3	78	1
TCGA-78-7537	2.45337807908639	0	78	1
TCGA-78-7539	3.22814619169295	1	78	1
TCGA-78-7540	4.64279578575778	2	78	1
TCGA-78-7542	6.06197909446277	3	78	1
TCGA-78-7633	2.99479633282705	1	78	1
TCGA-78-8640	4.99788044147373	2	78	1
TCGA-78-8648	4.17712529333368	1	78	1
TCGA-78-8655	4.15955948992416	1	78	1
TCGA-78-8660	5.78839000410148	2	78	1
TCGA-78-8662	5.93751537597621	2	78	1
TCGA-80-5607	5.17082580499578	2	80	3
TCGA-80-5608	5.09140006310566	2	80	3
TCGA-80-5611	5.63328270316951	2	80	3
TCGA-83-5908	6.26655774329799	3	83	5
TCGA-86-6562	4.32126261343664	2	86	3
TCGA-86-6851	4.82251143412138	2	86	3
TCGA-86-7701	5.65198026591136	2	86	3
TCGA-86-7711	5.4485811107241	2	86	3
TCGA-86-7713	5.05111940057805	2	86	3
TCGA-86-7714	3.36559159557087	1	86	3
TCGA-86-7953	5.98939627932847	3	86	3
TCGA-86-7954	4.61592762835275	2	86	3
TCGA-86-7955	5.94870564007847	3	86	3
TCGA-86-8054	6.82236105964254	3	86	3
TCGA-86-8055	3.93131862594012	1	86	3
TCGA-86-8056	2.55256091746682	0	86	3
TCGA-86-8073	4.49643980976961	2	86	3
TCGA-86-8074	4.65686227641129	2	86	3
TCGA-86-8075	4.17911982505099	1	86	3
TCGA-86-8076	3.01955343361382	1	86	3
TCGA-86-8278	3.55676608918897	1	86	3
TCGA-86-8279	4.25776044236056	1	86	3
TCGA-86-8280	3.94368441729402	1	86	3
TCGA-86-8281	2.64520872324121	1	86	3
TCGA-86-8358	6.81468924826296	3	86	3
TCGA-86-8359	3.82657741671217	1	86	3
TCGA-86-8585	4.89104995729622	2	86	3
TCGA-86-8668	2.85338947454715	1	86	3
TCGA-86-8669	3.56088479788022	1	86	3
TCGA-86-8671	3.34075742001565	1	86	3
TCGA-86-8672	5.59321447504262	2	86	3
TCGA-86-8673	5.13503013296772	2	86	3
TCGA-86-8674	4.51330291146287	2	86	3
TCGA-86-A456	3.10754490368371	1	86	3
TCGA-86-A4D0	6.09929264762855	3	86	3
TCGA-86-A4JF	5.44599122770828	2	86	3
TCGA-86-A4P7	3.8899042586664	1	86	3
TCGA-86-A4P8	1.70482609452233	0	86	3
TCGA-91-A4BC	5.21545291254689	2	91	2
TCGA-91-A4BD	3.37551584587826	1	91	2
TCGA-93-7347	3.4637809340054	1	93	1
TCGA-93-7348	2.64643841278797	1	93	1
TCGA-93-8067	5.13132548095864	2	93	1
TCGA-93-A4JN	4.48948555309638	2	93	1
TCGA-93-A4JO	3.49395809084839	1	93	1
TCGA-93-A4JP	3.94786540013501	1	93	1
TCGA-93-A4JQ	4.22686874528725	1	93	1
TCGA-95-7039	4.09614514780914	1	95	2
TCGA-95-7043	5.66199721627884	2	95	2
TCGA-95-7562	4.97420906984665	2	95	2
TCGA-95-7567	5.3368393627921	2	95	2
TCGA-95-7944	5.77686452982861	2	95	2
TCGA-95-7947	5.13879247905925	2	95	2
TCGA-95-7948	3.89806235583644	1	95	2
TCGA-95-8039	4.44306854842016	2	95	2
TCGA-95-8494	6.23626790903442	3	95	2
TCGA-95-A4VK	4.40391719254786	2	95	2
TCGA-95-A4VN	5.02891800197148	2	95	2
TCGA-95-A4VP	4.85671488031785	2	95	2
TCGA-97-7546	2.61631105292626	0	97	2
TCGA-97-7547	1.52380697787563	0	97	2
TCGA-97-7552	3.17119086001592	1	97	2
TCGA-97-7553	4.79276193202071	2	97	2
TCGA-97-7554	5.06536097539591	2	97	2
TCGA-97-7937	4.7040385524643	2	97	2
TCGA-97-7938	2.81437789290531	1	97	2
TCGA-97-7941	2.55488906090485	0	97	2
TCGA-97-8171	3.95729245996176	1	97	2
TCGA-97-8172	2.08078670040245	0	97	2
TCGA-97-8175	4.96500541501054	2	97	2
TCGA-97-8177	3.35957934152756	1	97	2
TCGA-97-8179	4.26332122583399	1	97	2
TCGA-97-8552	1.7351418923443	0	97	2
TCGA-97-A4LX	3.99182347619461	1	97	2
TCGA-97-A4M0	3.36630283506472	1	97	2
TCGA-97-A4M1	1.83852375962967	0	97	2
TCGA-97-A4M2	2.33660336339999	0	97	2
TCGA-97-A4M3	3.25202954079759	1	97	2
TCGA-97-A4M5	3.87439818032177	1	97	2
TCGA-97-A4M6	3.28235900176495	1	97	2
TCGA-97-A4M7	3.14838082843125	1	97	2
TCGA-99-7458	3.46797825388719	1	99	2
TCGA-99-8025	4.7369478726389	2	99	2
TCGA-99-8028	3.88613290345535	1	99	2
TCGA-99-8032	4.56201610609723	2	99	2
TCGA-99-8033	5.82817648451559	2	99	2
TCGA-99-AA5R	2.73744730605919	1	99	2
TCGA-J2-8192	3.15987290271621	1	J2	4
TCGA-J2-8194	2.55817951151434	0	J2	4
TCGA-J2-A4AD	4.37981878992746	2	J2	4
TCGA-J2-A4AE	3.6586691928991	1	J2	4
TCGA-J2-A4AG	3.11122995454175	1	J2	4
TCGA-L4-A4E5	5.37032704712839	2	L4	2
TCGA-L4-A4E6	2.63054437489441	1	L4	2
TCGA-L9-A443	3.42283523830613	1	L9	1
TCGA-L9-A444	4.02692045410274	1	L9	1
TCGA-L9-A50W	3.29700130038654	1	L9	1
TCGA-L9-A5IP	5.16616125672783	2	L9	1
TCGA-L9-A743	4.61363956755055	2	L9	1
TCGA-L9-A7SV	4.16873356510715	1	L9	1
TCGA-L9-A8F4	4.74498772726998	2	L9	1
TCGA-MN-A4N1	5.47132267988592	2	MN	3
TCGA-MN-A4N4	3.76778170840454	1	MN	3
TCGA-MN-A4N5	5.25095688473926	2	MN	3
TCGA-MP-A4SV	5.13045135025167	2	MP	1
TCGA-MP-A4SW	4.19432503558995	1	MP	1
TCGA-MP-A4SY	4.39008343083646	2	MP	1
TCGA-MP-A4T4	4.64034301403628	2	MP	1
TCGA-MP-A4T6	2.89169623740439	1	MP	1
TCGA-MP-A4T7	5.01659576316009	2	MP	1
TCGA-MP-A4T8	4.67194984357561	2	MP	1
TCGA-MP-A4T9	4.12919120841239	1	MP	1
TCGA-MP-A4TA	5.06715068224312	2	MP	1
TCGA-MP-A4TC	5.18494015019581	2	MP	1
TCGA-MP-A4TD	3.80012732178752	1	MP	1
TCGA-MP-A4TE	4.98277755385259	2	MP	1
TCGA-MP-A4TF	5.09169111319412	2	MP	1
TCGA-MP-A4TH	2.2167920606496	0	MP	1
TCGA-MP-A4TI	5.19110807073335	2	MP	1
TCGA-MP-A4TJ	4.36109136740936	2	MP	1
TCGA-MP-A4TK	5.29832105348375	2	MP	1
TCGA-MP-A5C7	3.04552186312004	1	MP	1
TCGA-NJ-A4YF	5.54559126137996	2	NJ	1
TCGA-NJ-A4YG	3.08836537306124	1	NJ	1
TCGA-NJ-A4YI	2.9776519758951	1	NJ	1
TCGA-NJ-A4YP	5.2218901472989	2	NJ	1
TCGA-NJ-A4YQ	4.67579642289097	2	NJ	1
TCGA-NJ-A55A	2.8467088165259	1	NJ	1
TCGA-NJ-A55O	3.76520642708811	1	NJ	1
TCGA-NJ-A55R	2.92636898681754	1	NJ	1
TCGA-NJ-A7XG	2.51064405694468	0	NJ	1
TCGA-O1-A52J	3.01738285119326	1	O1	2
TCGA-S2-AA1A	2.51065991853448	0	S2	4
