# Supplementary material for: Surrogate Biomarker Prediction from Whole-Slide Images for Evaluating Overall Survival in Lung Adenocarcinoma
Source: Diagnostics (Basel). 2024 Feb 20;14(5):462. doi: 10.3390/diagnostics14050462 (PMC10930763; doi:10.3390/diagnostics14050462)
Supplement: Supplementary file 1 [file diagnostics-14-00462-s001.zip › Supplementary_File_S5_TCGA_LUAD_crossfolds/crossfolds_CD79A.csv]

PATIENT	CD79A	CD79A_quantile	site_code	CV5
TCGA-05-4244	1.87565245270625	1	05	4
TCGA-05-4249	4.50082574976678	2	05	4
TCGA-05-4250	3.13197546240338	2	05	4
TCGA-05-4382	7.27366574776947	4	05	4
TCGA-05-4395	2.35760316536906	1	05	4
TCGA-05-4396	2.82827982908582	2	05	4
TCGA-05-4397	2.77417749775452	2	05	4
TCGA-05-4398	5.09183929292873	3	05	4
TCGA-05-4402	5.34684515505835	3	05	4
TCGA-05-4403	4.09253129249069	2	05	4
TCGA-05-4405	5.05222781765737	3	05	4
TCGA-05-4415	2.78695261364229	2	05	4
TCGA-05-4417	6.40457525557398	3	05	4
TCGA-05-4418	6.85049985288883	3	05	4
TCGA-05-4420	4.54753987283483	2	05	4
TCGA-05-4422	6.21817221918899	3	05	4
TCGA-05-4424	3.72486197144368	2	05	4
TCGA-05-4426	1.45856921860356	1	05	4
TCGA-05-4427	3.43187418734707	2	05	4
TCGA-05-4430	4.40018865734745	2	05	4
TCGA-05-4432	6.9725724623856	4	05	4
TCGA-05-4433	3.33645535957175	2	05	4
TCGA-05-4434	5.00679418033149	3	05	4
TCGA-35-3615	3.69623557932108	2	35	3
TCGA-35-4122	6.37182346423844	3	35	3
TCGA-35-4123	4.48031589496723	2	35	3
TCGA-35-5375	4.75573996799198	3	35	3
TCGA-38-4625	5.10244855732412	3	38	4
TCGA-38-4626	1.84662020693804	1	38	4
TCGA-38-4627	4.71029885991326	2	38	4
TCGA-38-4628	2.26572133678956	1	38	4
TCGA-38-4629	5.93280789240883	3	38	4
TCGA-38-4630	2.17534640986587	1	38	4
TCGA-38-4631	5.33795120784723	3	38	4
TCGA-38-4632	4.40060529082232	2	38	4
TCGA-38-6178	4.84710291880286	3	38	4
TCGA-38-7271	8.96155504159865	4	38	4
TCGA-38-A44F	6.5949256748569	3	38	4
TCGA-44-2655	5.52728539927482	3	44	4
TCGA-44-2656	4.77904022438477	3	44	4
TCGA-44-2657	8.0463239908051	4	44	4
TCGA-44-2659	6.94051231785673	4	44	4
TCGA-44-2661	6.51720940380072	3	44	4
TCGA-44-2662	6.61994890991961	3	44	4
TCGA-44-2665	0.496832718427793	1	44	4
TCGA-44-2666	3.91988773728205	2	44	4
TCGA-44-2668	2.59570912190972	2	44	4
TCGA-44-3396	6.71336138163492	3	44	4
TCGA-44-3398	4.44313228664896	2	44	4
TCGA-44-3917	4.5799803803602	2	44	4
TCGA-44-3918	2.19290298137252	1	44	4
TCGA-44-3919	5.54515353366362	3	44	4
TCGA-44-4112	2.61537464347092	2	44	4
TCGA-44-5643	4.93428031804716	3	44	4
TCGA-44-5644	4.26350474050707	2	44	4
TCGA-44-5645	5.39471901466696	3	44	4
TCGA-44-6145	7.01838640838398	4	44	4
TCGA-44-6146	-0.133458038339589	0	44	4
TCGA-44-6147	4.12717175791869	2	44	4
TCGA-44-6148	5.88023330647787	3	44	4
TCGA-44-6774	4.96345013393514	3	44	4
TCGA-44-6775	4.84670718499617	3	44	4
TCGA-44-6776	3.89388884374012	2	44	4
TCGA-44-6777	6.78251694373642	3	44	4
TCGA-44-6778	6.22444472412961	3	44	4
TCGA-44-6779	3.15074735931677	2	44	4
TCGA-44-7659	5.42368029304935	3	44	4
TCGA-44-7660	3.91442922537889	2	44	4
TCGA-44-7662	5.54358578561337	3	44	4
TCGA-44-7667	3.94739502440401	2	44	4
TCGA-44-7669	4.584734591862	2	44	4
TCGA-44-7670	4.04828787868657	2	44	4
TCGA-44-7671	3.28506786433845	2	44	4
TCGA-44-7672	8.03889384756216	4	44	4
TCGA-44-8119	5.32852811166907	3	44	4
TCGA-44-A479	6.77898727169248	3	44	4
TCGA-44-A47A	3.55494122838301	2	44	4
TCGA-44-A47B	2.77560555755981	2	44	4
TCGA-44-A47G	6.68209880089271	3	44	4
TCGA-44-A4SS	3.31319800169758	2	44	4
TCGA-44-A4SU	6.63983021733549	3	44	4
TCGA-49-4487	7.82002682289935	4	49	2
TCGA-49-4488	5.157179772502	3	49	2
TCGA-49-4490	3.30306739974196	2	49	2
TCGA-49-4494	4.07182355535514	2	49	2
TCGA-49-4501	6.03704609638443	3	49	2
TCGA-49-4505	5.00575498153994	3	49	2
TCGA-49-4506	6.23375960938749	3	49	2
TCGA-49-4507	5.63528759493666	3	49	2
TCGA-49-4510	5.41364202870757	3	49	2
TCGA-49-4512	4.96518258727147	3	49	2
TCGA-49-4514	6.06090068056531	3	49	2
TCGA-49-6742	2.06694110044135	1	49	2
TCGA-49-6743	5.39520522375847	3	49	2
TCGA-49-6744	6.42117673088208	3	49	2
TCGA-49-6745	3.40457222699269	2	49	2
TCGA-49-6761	5.32560964089055	3	49	2
TCGA-49-6767	1.65288271698836	1	49	2
TCGA-49-AAQV	5.72488271043804	3	49	2
TCGA-49-AAR0	5.86530081696216	3	49	2
TCGA-49-AAR2	6.87406971773944	3	49	2
TCGA-49-AAR3	6.0108584870697	3	49	2
TCGA-49-AAR4	7.06385080205866	4	49	2
TCGA-49-AAR9	1.54093555140922	1	49	2
TCGA-49-AARE	5.36079965723125	3	49	2
TCGA-49-AARN	6.24136979910485	3	49	2
TCGA-49-AARO	5.74247711808927	3	49	2
TCGA-49-AARQ	3.89547080945385	2	49	2
TCGA-49-AARR	5.96560596891138	3	49	2
TCGA-4B-A93V	6.38338384304053	3	4B	4
TCGA-50-5044	4.65404187330294	2	50	5
TCGA-50-5045	7.38496578409208	4	50	5
TCGA-50-5055	8.75081431409273	4	50	5
TCGA-50-5066	7.27203300254396	4	50	5
TCGA-50-5068	5.63543103333754	3	50	5
TCGA-50-5931	1.24229185343875	1	50	5
TCGA-50-5939	6.67978853418264	3	50	5
TCGA-50-5942	5.1974704887252	3	50	5
TCGA-50-5946	2.80287479853619	2	50	5
TCGA-50-6590	7.07640738693448	4	50	5
TCGA-50-6591	-1.71912853811169	0	50	5
TCGA-50-6593	4.18067460937413	2	50	5
TCGA-50-6594	0.70253395543592	1	50	5
TCGA-50-6597	6.99806045050476	4	50	5
TCGA-50-6673	5.35210247010469	3	50	5
TCGA-50-7109	5.80507227860033	3	50	5
TCGA-50-8457	8.03763236687295	4	50	5
TCGA-50-8459	6.57872808208744	3	50	5
TCGA-53-7624	3.45241801334657	2	53	3
TCGA-53-7626	6.315945633324	3	53	3
TCGA-53-7813	6.72818628410318	3	53	3
TCGA-53-A4EZ	3.61346146716864	2	53	3
TCGA-55-1592	4.19480891433087	2	55	1
TCGA-55-1594	5.5889246920715	3	55	1
TCGA-55-1595	5.24948494073885	3	55	1
TCGA-55-1596	4.26965555415301	2	55	1
TCGA-55-5899	3.46639068270711	2	55	1
TCGA-55-6543	3.66478098588995	2	55	1
TCGA-55-6642	9.06788422209729	4	55	1
TCGA-55-6712	6.15577922701489	3	55	1
TCGA-55-6968	6.27226174490944	3	55	1
TCGA-55-6969	8.22094209479771	4	55	1
TCGA-55-6970	5.53090588017288	3	55	1
TCGA-55-6971	7.42166970136227	4	55	1
TCGA-55-6972	1.64917178951795	1	55	1
TCGA-55-6975	5.77982634603317	3	55	1
TCGA-55-6978	3.95172279212348	2	55	1
TCGA-55-6979	6.26005870073223	3	55	1
TCGA-55-6980	3.3488796999207	2	55	1
TCGA-55-6981	4.69473143721854	2	55	1
TCGA-55-6982	5.50961214000872	3	55	1
TCGA-55-6983	7.12921484733113	4	55	1
TCGA-55-6984	5.56182721522599	3	55	1
TCGA-55-6985	5.85479081527704	3	55	1
TCGA-55-6986	4.70335995795572	2	55	1
TCGA-55-6987	7.75911428755462	4	55	1
TCGA-55-7227	3.69495293887593	2	55	1
TCGA-55-7281	6.57219940173129	3	55	1
TCGA-55-7283	1.62592242573498	1	55	1
TCGA-55-7284	2.6709934536687	2	55	1
TCGA-55-7570	5.05700277758593	3	55	1
TCGA-55-7573	5.84854726866737	3	55	1
TCGA-55-7574	7.19316844083855	4	55	1
TCGA-55-7576	4.19101299438243	2	55	1
TCGA-55-7724	4.43435630710158	2	55	1
TCGA-55-7725	4.23426315636044	2	55	1
TCGA-55-7726	4.37299387652961	2	55	1
TCGA-55-7727	4.42056429119766	2	55	1
TCGA-55-7728	5.68038648196108	3	55	1
TCGA-55-7815	3.35078036848814	2	55	1
TCGA-55-7816	3.19090998576261	2	55	1
TCGA-55-7903	2.82252697204008	2	55	1
TCGA-55-7907	5.00741949413606	3	55	1
TCGA-55-7910	5.02131392557825	3	55	1
TCGA-55-7911	5.53607753148568	3	55	1
TCGA-55-7913	3.58256577719119	2	55	1
TCGA-55-7914	7.06191431607311	4	55	1
TCGA-55-7994	4.85102992009464	3	55	1
TCGA-55-7995	4.90387848971546	3	55	1
TCGA-55-8085	5.67023779858174	3	55	1
TCGA-55-8087	1.48024151618559	1	55	1
TCGA-55-8089	5.97600610300054	3	55	1
TCGA-55-8090	4.35876475364068	2	55	1
TCGA-55-8091	4.53762010667395	2	55	1
TCGA-55-8092	7.76480849199176	4	55	1
TCGA-55-8094	1.03359694979043	1	55	1
TCGA-55-8096	5.62796217397507	3	55	1
TCGA-55-8097	4.6808058310477	2	55	1
TCGA-55-8203	7.25376903267715	4	55	1
TCGA-55-8204	7.28945702377938	4	55	1
TCGA-55-8205	4.9105011890737	3	55	1
TCGA-55-8206	5.12767734644109	3	55	1
TCGA-55-8207	3.19844053617101	2	55	1
TCGA-55-8208	7.12936171509282	4	55	1
TCGA-55-8299	5.47859596984196	3	55	1
TCGA-55-8301	8.04506458852714	4	55	1
TCGA-55-8302	4.77898648916461	3	55	1
TCGA-55-8505	4.71438047819343	2	55	1
TCGA-55-8506	4.35036329343577	2	55	1
TCGA-55-8507	2.98189935868303	2	55	1
TCGA-55-8508	8.75289385665937	4	55	1
TCGA-55-8510	5.35714416490353	3	55	1
TCGA-55-8511	6.87315266177145	3	55	1
TCGA-55-8512	2.73611474807785	2	55	1
TCGA-55-8513	5.32460462210378	3	55	1
TCGA-55-8514	3.90502294933819	2	55	1
TCGA-55-8614	5.11358451329285	3	55	1
TCGA-55-8615	2.36921756912758	1	55	1
TCGA-55-8616	5.68881310993871	3	55	1
TCGA-55-8619	6.60655898469192	3	55	1
TCGA-55-8620	6.11897210073703	3	55	1
TCGA-55-8621	6.90155599061261	3	55	1
TCGA-55-A48X	7.21217481605185	4	55	1
TCGA-55-A48Y	6.08309046881494	3	55	1
TCGA-55-A48Z	6.33242506256988	3	55	1
TCGA-55-A490	5.48802038771762	3	55	1
TCGA-55-A491	6.33533416010442	3	55	1
TCGA-55-A492	3.65674992238908	2	55	1
TCGA-55-A493	4.98514198448409	3	55	1
TCGA-55-A494	-1.46728852412185	0	55	1
TCGA-55-A4DF	5.22879316451209	3	55	1
TCGA-55-A4DG	6.15824515547558	3	55	1
TCGA-55-A57B	1.31221216514961	1	55	1
TCGA-62-A46O	3.57518729196587	2	62	1
TCGA-62-A46P	3.38687395834294	2	62	1
TCGA-62-A46R	4.46036315268	2	62	1
TCGA-62-A46S	4.41121473488752	2	62	1
TCGA-62-A46U	1.8464212530231	1	62	1
TCGA-62-A46V	1.34798920348361	1	62	1
TCGA-62-A470	1.50843265148054	1	62	1
TCGA-62-A471	3.72856879614977	2	62	1
TCGA-62-A472	2.83803984372036	2	62	1
TCGA-64-1676	4.37592061340918	2	64	3
TCGA-64-1677	6.64619525081301	3	64	3
TCGA-64-1678	4.03130612475784	2	64	3
TCGA-64-1679	3.80378220413215	2	64	3
TCGA-64-1680	3.61100540907848	2	64	3
TCGA-64-1681	4.46502817110223	2	64	3
TCGA-64-5774	5.57322096586966	3	64	3
TCGA-64-5775	0.41567422615833	0	64	3
TCGA-64-5778	6.39948078848916	3	64	3
TCGA-64-5779	7.48391388749906	4	64	3
TCGA-64-5781	6.50742838896965	3	64	3
TCGA-64-5815	6.15608631909429	3	64	3
TCGA-67-3770	1.15541968971827	1	67	4
TCGA-67-3771	6.64791990995653	3	67	4
TCGA-67-3772	6.24897029699566	3	67	4
TCGA-67-3773	4.20911264111149	2	67	4
TCGA-67-3774	5.44095835044037	3	67	4
TCGA-67-4679	2.79449115906429	2	67	4
TCGA-67-6215	1.69055661022319	1	67	4
TCGA-67-6216	5.24218342148001	3	67	4
TCGA-67-6217	5.94660212959199	3	67	4
TCGA-69-7760	0.72209865549691	1	69	5
TCGA-69-7761	6.91010919211283	3	69	5
TCGA-69-7763	5.40418164887313	3	69	5
TCGA-69-7764	5.64375042717636	3	69	5
TCGA-69-7765	5.88874154017743	3	69	5
TCGA-69-7973	4.36628202275123	2	69	5
TCGA-69-7974	4.12831836333869	2	69	5
TCGA-69-7978	5.85216065009416	3	69	5
TCGA-69-7979	2.87191046094721	2	69	5
TCGA-69-7980	3.48346988862568	2	69	5
TCGA-69-8253	6.02038091949116	3	69	5
TCGA-69-8254	6.65970065622868	3	69	5
TCGA-69-8255	6.1754502247836	3	69	5
TCGA-69-8453	4.62073918783723	2	69	5
TCGA-69-A59K	6.39250532079514	3	69	5
TCGA-71-6725	1.81679917789394	1	71	2
TCGA-71-8520	2.49322811806396	1	71	2
TCGA-73-4658	4.6630589253037	2	73	2
TCGA-73-4659	3.1973597933863	2	73	2
TCGA-73-4662	5.98838311120825	3	73	2
TCGA-73-4666	2.20486239971014	1	73	2
TCGA-73-4668	5.96796564991651	3	73	2
TCGA-73-4670	4.2350763509738	2	73	2
TCGA-73-4675	4.30201744104921	2	73	2
TCGA-73-4676	0.253625320413641	0	73	2
TCGA-73-4677	5.16485911286647	3	73	2
TCGA-73-7498	4.8025111185606	3	73	2
TCGA-73-7499	5.64577177630671	3	73	2
TCGA-73-A9RS	3.52038417167484	2	73	2
TCGA-75-5122	4.41755981490065	2	75	5
TCGA-75-5125	4.15610527792421	2	75	5
TCGA-75-5126	2.65787819148067	2	75	5
TCGA-75-5146	5.99547043768711	3	75	5
TCGA-75-5147	5.66509235003853	3	75	5
TCGA-75-6203	4.16784041169566	2	75	5
TCGA-75-6205	5.70199030911356	3	75	5
TCGA-75-6206	2.57382493362914	1	75	5
TCGA-75-6207	1.80828485105574	1	75	5
TCGA-75-6211	5.57060573525772	3	75	5
TCGA-75-6212	6.5175030092266	3	75	5
TCGA-75-6214	-0.058866054483412	0	75	5
TCGA-75-7025	5.47018582696257	3	75	5
TCGA-75-7027	4.28508566096069	2	75	5
TCGA-75-7030	6.77959348152195	3	75	5
TCGA-75-7031	4.31366727028279	2	75	5
TCGA-78-7145	1.69862419573531	1	78	3
TCGA-78-7146	-0.007784119052379	0	78	3
TCGA-78-7147	2.06141032925688	1	78	3
TCGA-78-7148	3.32091971577582	2	78	3
TCGA-78-7149	4.84022787093402	3	78	3
TCGA-78-7150	2.72347386186636	2	78	3
TCGA-78-7152	6.02497426462952	3	78	3
TCGA-78-7153	5.05737906989624	3	78	3
TCGA-78-7154	2.51526787069005	1	78	3
TCGA-78-7155	1.5695579244561	1	78	3
TCGA-78-7156	1.6411182193823	1	78	3
TCGA-78-7158	2.37592571893808	1	78	3
TCGA-78-7159	6.49082994775681	3	78	3
TCGA-78-7160	4.38339541675082	2	78	3
TCGA-78-7161	2.89700999621336	2	78	3
TCGA-78-7163	3.4618594031931	2	78	3
TCGA-78-7166	5.23786751553944	3	78	3
TCGA-78-7167	3.29923500669005	2	78	3
TCGA-78-7220	0.817621895341307	1	78	3
TCGA-78-7535	1.30642031581201	1	78	3
TCGA-78-7536	4.15729278955423	2	78	3
TCGA-78-7537	5.56393980609221	3	78	3
TCGA-78-7539	4.47633049620919	2	78	3
TCGA-78-7540	3.03124552403451	2	78	3
TCGA-78-7542	4.33482910455921	2	78	3
TCGA-78-7633	0.518942832363608	1	78	3
TCGA-78-8640	5.47925795089847	3	78	3
TCGA-78-8648	7.60907263810536	4	78	3
TCGA-78-8655	4.09135971328152	2	78	3
TCGA-78-8660	5.32717298586424	3	78	3
TCGA-78-8662	1.82040707297735	1	78	3
TCGA-80-5607	4.54358148908576	2	80	2
TCGA-80-5608	4.3865977923785	2	80	2
TCGA-80-5611	3.41585843496085	2	80	2
TCGA-83-5908	3.28548955930837	2	83	5
TCGA-86-6562	3.96846427989609	2	86	2
TCGA-86-6851	7.20990249696636	4	86	2
TCGA-86-7701	7.08663551622985	4	86	2
TCGA-86-7711	4.47238674080175	2	86	2
TCGA-86-7713	3.91490306370067	2	86	2
TCGA-86-7714	0.939895614793307	1	86	2
TCGA-86-7953	4.11670964199848	2	86	2
TCGA-86-7954	3.31244070966205	2	86	2
TCGA-86-7955	2.63981288005649	2	86	2
TCGA-86-8054	2.13547443318204	1	86	2
TCGA-86-8055	5.1766003720126	3	86	2
TCGA-86-8056	4.798330322743	3	86	2
TCGA-86-8073	2.64916329879878	2	86	2
TCGA-86-8074	3.67287967374866	2	86	2
TCGA-86-8075	5.56724945086632	3	86	2
TCGA-86-8076	7.04712463468491	4	86	2
TCGA-86-8278	5.78404344596898	3	86	2
TCGA-86-8279	2.96604505457712	2	86	2
TCGA-86-8280	5.78287484848458	3	86	2
TCGA-86-8281	5.58832403165084	3	86	2
TCGA-86-8358	3.82595524336066	2	86	2
TCGA-86-8359	4.30445578956125	2	86	2
TCGA-86-8585	6.23417139368623	3	86	2
TCGA-86-8668	5.88146184314523	3	86	2
TCGA-86-8669	5.89042894762386	3	86	2
TCGA-86-8671	7.32794811473911	4	86	2
TCGA-86-8672	5.73078494675149	3	86	2
TCGA-86-8673	4.71808844461519	2	86	2
TCGA-86-8674	3.73206831060751	2	86	2
TCGA-86-A456	3.11376342641887	2	86	2
TCGA-86-A4D0	3.56129015919856	2	86	2
TCGA-86-A4JF	4.57608615991586	2	86	2
TCGA-86-A4P7	6.35844038209302	3	86	2
TCGA-86-A4P8	3.60411406380682	2	86	2
TCGA-91-A4BC	6.50033402067893	3	91	5
TCGA-91-A4BD	4.10291128859369	2	91	5
TCGA-93-7347	5.75406537424739	3	93	3
TCGA-93-7348	7.18326154263777	4	93	3
TCGA-93-8067	4.02505409782227	2	93	3
TCGA-93-A4JN	6.28720438170811	3	93	3
TCGA-93-A4JO	6.085438102032	3	93	3
TCGA-93-A4JP	1.9128001332151	1	93	3
TCGA-93-A4JQ	6.72097097163669	3	93	3
TCGA-95-7039	3.2320060304343	2	95	5
TCGA-95-7043	2.9871602274603	2	95	5
TCGA-95-7562	4.17136680408295	2	95	5
TCGA-95-7567	6.5229122070488	3	95	5
TCGA-95-7944	3.29020990451583	2	95	5
TCGA-95-7947	4.64393238548313	2	95	5
TCGA-95-7948	4.35339895308911	2	95	5
TCGA-95-8039	3.55334255862981	2	95	5
TCGA-95-8494	1.0849921637474	1	95	5
TCGA-95-A4VK	5.42801822110567	3	95	5
TCGA-95-A4VN	4.1040194572122	2	95	5
TCGA-95-A4VP	6.09619078143967	3	95	5
TCGA-97-7546	5.99800735994845	3	97	3
TCGA-97-7547	5.2620535850373	3	97	3
TCGA-97-7552	7.18126664725004	4	97	3
TCGA-97-7553	5.76979350873894	3	97	3
TCGA-97-7554	6.67292837699792	3	97	3
TCGA-97-7937	3.29028424729379	2	97	3
TCGA-97-7938	4.21349087719292	2	97	3
TCGA-97-7941	4.28545688387291	2	97	3
TCGA-97-8171	2.78617347099711	2	97	3
TCGA-97-8172	6.89383387630275	3	97	3
TCGA-97-8175	3.37793293944763	2	97	3
TCGA-97-8177	5.47725461687385	3	97	3
TCGA-97-8179	0.264291104889605	0	97	3
TCGA-97-8552	5.03242152531174	3	97	3
TCGA-97-A4LX	6.81013779607197	3	97	3
TCGA-97-A4M0	4.16522687042168	2	97	3
TCGA-97-A4M1	1.72936031614193	1	97	3
TCGA-97-A4M2	5.73586811742959	3	97	3
TCGA-97-A4M3	4.05150803724457	2	97	3
TCGA-97-A4M5	4.80098710901618	3	97	3
TCGA-97-A4M6	5.11521270207337	3	97	3
TCGA-97-A4M7	5.72172067993355	3	97	3
TCGA-99-7458	4.23602351458138	2	99	3
TCGA-99-8025	4.3850003126598	2	99	3
TCGA-99-8028	7.67341276413468	4	99	3
TCGA-99-8032	6.66589952900139	3	99	3
TCGA-99-8033	3.52481049148393	2	99	3
TCGA-99-AA5R	6.94544138934832	4	99	3
TCGA-J2-8192	3.90023907604293	2	J2	5
TCGA-J2-8194	2.18636875976322	1	J2	5
TCGA-J2-A4AD	2.87106126867363	2	J2	5
TCGA-J2-A4AE	5.90336418384779	3	J2	5
TCGA-J2-A4AG	5.62965424305945	3	J2	5
TCGA-L4-A4E5	4.58247595282359	2	L4	4
TCGA-L4-A4E6	4.1432876193035	2	L4	4
TCGA-L9-A443	3.38081202341042	2	L9	3
TCGA-L9-A444	6.78455092389784	3	L9	3
TCGA-L9-A50W	3.83698481327694	2	L9	3
TCGA-L9-A5IP	4.45539056588911	2	L9	3
TCGA-L9-A743	6.81771666733911	3	L9	3
TCGA-L9-A7SV	3.12977795723769	2	L9	3
TCGA-L9-A8F4	6.74482295140995	3	L9	3
TCGA-MN-A4N1	1.8403721947635	1	MN	5
TCGA-MN-A4N4	5.34952390635805	3	MN	5
TCGA-MN-A4N5	4.17548933094025	2	MN	5
TCGA-MP-A4SV	5.71098214926078	3	MP	5
TCGA-MP-A4SW	6.09745198052638	3	MP	5
TCGA-MP-A4SY	2.44490435050356	1	MP	5
TCGA-MP-A4T4	6.66528937116651	3	MP	5
TCGA-MP-A4T6	5.03695918461244	3	MP	5
TCGA-MP-A4T7	3.2101909201891	2	MP	5
TCGA-MP-A4T8	1.77807257560134	1	MP	5
TCGA-MP-A4T9	3.3880041187955	2	MP	5
TCGA-MP-A4TA	5.32772104812544	3	MP	5
TCGA-MP-A4TC	4.18678306512501	2	MP	5
TCGA-MP-A4TD	6.57133081823719	3	MP	5
TCGA-MP-A4TE	4.57687810044853	2	MP	5
TCGA-MP-A4TF	5.7680223846258	3	MP	5
TCGA-MP-A4TH	7.32869775778368	4	MP	5
TCGA-MP-A4TI	4.65037073903874	2	MP	5
TCGA-MP-A4TJ	6.91016857692596	3	MP	5
TCGA-MP-A4TK	7.05681354993381	4	MP	5
TCGA-MP-A5C7	2.62274116620977	2	MP	5
TCGA-NJ-A4YF	4.00143763682629	2	NJ	2
TCGA-NJ-A4YG	4.5316412233075	2	NJ	2
TCGA-NJ-A4YI	2.02119340258836	1	NJ	2
TCGA-NJ-A4YP	3.95671926724296	2	NJ	2
TCGA-NJ-A4YQ	7.35810649697668	4	NJ	2
TCGA-NJ-A55A	6.21009199420034	3	NJ	2
TCGA-NJ-A55O	3.46548599703113	2	NJ	2
TCGA-NJ-A55R	6.74923639657727	3	NJ	2
TCGA-NJ-A7XG	1.43984827883482	1	NJ	2
TCGA-O1-A52J	1.43242035047211	1	O1	1
TCGA-S2-AA1A	7.97902676296061	4	S2	3
