# Supplementary material for: Surrogate Biomarker Prediction from Whole-Slide Images for Evaluating Overall Survival in Lung Adenocarcinoma
Source: Diagnostics (Basel). 2024 Feb 20;14(5):462. doi: 10.3390/diagnostics14050462 (PMC10930763; doi:10.3390/diagnostics14050462)
Supplement: Supplementary file 1 [file diagnostics-14-00462-s001.zip › Supplementary_File_S5_TCGA_LUAD_crossfolds/crossfolds_CDC20.csv]

PATIENT	CDC20	CDC20_quantile	site_code	CV5
TCGA-05-4244	5.10739663065954	3	05	4
TCGA-05-4249	3.19190551241395	1	05	4
TCGA-05-4250	6.28682556912759	3	05	4
TCGA-05-4382	5.43964195378587	3	05	4
TCGA-05-4395	6.54110987925423	3	05	4
TCGA-05-4396	4.5509059839795	2	05	4
TCGA-05-4397	7.61741471671849	4	05	4
TCGA-05-4398	6.7498537208865	4	05	4
TCGA-05-4402	5.50868556960717	3	05	4
TCGA-05-4403	4.48553663532005	2	05	4
TCGA-05-4405	4.01275221730144	2	05	4
TCGA-05-4415	7.25585930473129	4	05	4
TCGA-05-4417	4.78723358431257	2	05	4
TCGA-05-4418	5.96695722043501	3	05	4
TCGA-05-4420	7.05681840511934	4	05	4
TCGA-05-4422	4.64521606150859	2	05	4
TCGA-05-4424	6.04469007317876	3	05	4
TCGA-05-4426	4.10074361874829	2	05	4
TCGA-05-4427	6.13952138945908	3	05	4
TCGA-05-4430	5.15352543474255	3	05	4
TCGA-05-4432	6.42465578521938	3	05	4
TCGA-05-4433	5.3784245150136	3	05	4
TCGA-05-4434	6.35568034431612	3	05	4
TCGA-35-3615	2.86999419791684	1	35	3
TCGA-35-4122	6.76992293534944	4	35	3
TCGA-35-4123	6.80698730103979	4	35	3
TCGA-35-5375	6.36357261803339	3	35	3
TCGA-38-4625	7.77690717067716	4	38	2
TCGA-38-4626	4.23908600170653	2	38	2
TCGA-38-4627	4.08494301134626	2	38	2
TCGA-38-4628	6.15247629443336	3	38	2
TCGA-38-4629	7.00441945612399	4	38	2
TCGA-38-4630	7.80049874795892	4	38	2
TCGA-38-4631	7.26500952052251	4	38	2
TCGA-38-4632	6.6882244307638	4	38	2
TCGA-38-6178	4.87569781065906	2	38	2
TCGA-38-7271	4.15996985835277	2	38	2
TCGA-38-A44F	2.95495528145083	1	38	2
TCGA-44-2655	3.75001620340651	2	44	3
TCGA-44-2656	2.63977140184393	1	44	3
TCGA-44-2657	5.36417096932515	3	44	3
TCGA-44-2659	4.07067223886084	2	44	3
TCGA-44-2661	3.7628072490063	2	44	3
TCGA-44-2662	5.33169931031208	3	44	3
TCGA-44-2665	3.17173583843996	1	44	3
TCGA-44-2666	3.94528236506356	2	44	3
TCGA-44-2668	7.27830946527573	4	44	3
TCGA-44-3396	5.31331953429552	3	44	3
TCGA-44-3398	4.01388885054093	2	44	3
TCGA-44-3917	7.11211680486694	4	44	3
TCGA-44-3918	5.66534782548096	3	44	3
TCGA-44-3919	5.01331314547335	3	44	3
TCGA-44-4112	2.43560702419735	1	44	3
TCGA-44-5643	6.48606862125219	3	44	3
TCGA-44-5644	7.98564890891457	4	44	3
TCGA-44-5645	1.06668919026813	0	44	3
TCGA-44-6145	5.15638705171366	3	44	3
TCGA-44-6146	-0.048569140753076	0	44	3
TCGA-44-6147	0.560227092256299	0	44	3
TCGA-44-6148	1.32627103246085	0	44	3
TCGA-44-6774	5.10956189344145	3	44	3
TCGA-44-6775	1.77839078990731	1	44	3
TCGA-44-6776	3.34946450289384	2	44	3
TCGA-44-6777	4.25387474703418	2	44	3
TCGA-44-6778	5.69482231251689	3	44	3
TCGA-44-6779	6.88175549818658	4	44	3
TCGA-44-7659	2.43432753724886	1	44	3
TCGA-44-7660	7.80484165774501	4	44	3
TCGA-44-7662	7.12206472275964	4	44	3
TCGA-44-7667	7.99993988934463	4	44	3
TCGA-44-7669	6.89397544071287	4	44	3
TCGA-44-7670	6.52085881807132	3	44	3
TCGA-44-7671	4.5512734843263	2	44	3
TCGA-44-7672	6.16265314998363	3	44	3
TCGA-44-8119	6.2703636656091	3	44	3
TCGA-44-A479	5.63834261624886	3	44	3
TCGA-44-A47A	5.87928860003778	3	44	3
TCGA-44-A47B	5.18037334224008	3	44	3
TCGA-44-A47G	4.6429530274526	2	44	3
TCGA-44-A4SS	4.80140726953915	2	44	3
TCGA-44-A4SU	4.18342916367961	2	44	3
TCGA-49-4487	7.21579613403095	4	49	4
TCGA-49-4488	7.59099137857046	4	49	4
TCGA-49-4490	4.24586488818863	2	49	4
TCGA-49-4494	6.14499361749621	3	49	4
TCGA-49-4501	4.16845878573734	2	49	4
TCGA-49-4505	4.19114184414437	2	49	4
TCGA-49-4506	6.16129402727792	3	49	4
TCGA-49-4507	7.46695445235415	4	49	4
TCGA-49-4510	3.13965065437	1	49	4
TCGA-49-4512	4.82126532466345	2	49	4
TCGA-49-4514	6.33628429821186	3	49	4
TCGA-49-6742	6.83519774982243	4	49	4
TCGA-49-6743	6.48458522168097	3	49	4
TCGA-49-6744	4.85797885249092	2	49	4
TCGA-49-6745	5.64104629867661	3	49	4
TCGA-49-6761	6.0622256602935	3	49	4
TCGA-49-6767	7.33680827960739	4	49	4
TCGA-49-AAQV	5.62338155177315	3	49	4
TCGA-49-AAR0	6.41122562270784	3	49	4
TCGA-49-AAR2	6.56257321450625	3	49	4
TCGA-49-AAR3	6.65463989157787	4	49	4
TCGA-49-AAR4	5.80895994323838	3	49	4
TCGA-49-AAR9	6.8972523718415	4	49	4
TCGA-49-AARE	6.01806559353435	3	49	4
TCGA-49-AARN	4.53657805642406	2	49	4
TCGA-49-AARO	5.18744096161313	3	49	4
TCGA-49-AARQ	7.99315226194279	4	49	4
TCGA-49-AARR	3.06566903966828	1	49	4
TCGA-4B-A93V	5.87721952854272	3	4B	1
TCGA-50-5044	8.05976569345109	4	50	5
TCGA-50-5045	5.24639970917841	3	50	5
TCGA-50-5055	4.44137128055214	2	50	5
TCGA-50-5066	6.92280530312315	4	50	5
TCGA-50-5068	4.87886119989576	2	50	5
TCGA-50-5931	6.75768128118716	4	50	5
TCGA-50-5939	5.66301481171426	3	50	5
TCGA-50-5942	2.06470542058394	1	50	5
TCGA-50-5946	7.2350712321952	4	50	5
TCGA-50-6590	7.21490429230446	4	50	5
TCGA-50-6591	7.8861040277	4	50	5
TCGA-50-6593	5.89175787520271	3	50	5
TCGA-50-6594	5.72854117996894	3	50	5
TCGA-50-6597	4.75131558589819	2	50	5
TCGA-50-6673	5.15515916281441	3	50	5
TCGA-50-7109	5.81646664860233	3	50	5
TCGA-50-8457	2.06552003126527	1	50	5
TCGA-50-8459	3.65300182362687	2	50	5
TCGA-53-7624	7.92518715931993	4	53	5
TCGA-53-7626	4.22011020304899	2	53	5
TCGA-53-7813	5.17640095489551	3	53	5
TCGA-53-A4EZ	6.65780872828324	4	53	5
TCGA-55-1592	5.278202747168	3	55	2
TCGA-55-1594	5.9357704191632	3	55	2
TCGA-55-1595	4.76536083818486	2	55	2
TCGA-55-1596	6.45895222266193	3	55	2
TCGA-55-5899	6.45908266445064	3	55	2
TCGA-55-6543	3.27205550341652	1	55	2
TCGA-55-6642	5.38149984177806	3	55	2
TCGA-55-6712	5.94027027990134	3	55	2
TCGA-55-6968	6.97983590804378	4	55	2
TCGA-55-6969	6.49315493757911	3	55	2
TCGA-55-6970	4.92665502836343	2	55	2
TCGA-55-6971	5.34317603524365	3	55	2
TCGA-55-6972	4.95970798620002	3	55	2
TCGA-55-6975	6.59997241983868	3	55	2
TCGA-55-6978	6.06402349030804	3	55	2
TCGA-55-6979	5.74275507560368	3	55	2
TCGA-55-6980	3.58479105739273	2	55	2
TCGA-55-6981	5.65385442868535	3	55	2
TCGA-55-6982	6.81402707654185	4	55	2
TCGA-55-6983	4.12115297573477	2	55	2
TCGA-55-6984	5.37980120343282	3	55	2
TCGA-55-6985	5.52133387760149	3	55	2
TCGA-55-6986	3.76420941393869	2	55	2
TCGA-55-6987	6.57342333642954	3	55	2
TCGA-55-7227	4.60458068701321	2	55	2
TCGA-55-7281	4.77515100077708	2	55	2
TCGA-55-7283	5.7261727711363	3	55	2
TCGA-55-7284	2.63321204635453	1	55	2
TCGA-55-7570	7.18681745502713	4	55	2
TCGA-55-7573	2.9658413608849	1	55	2
TCGA-55-7574	4.43928722923573	2	55	2
TCGA-55-7576	5.72300231007162	3	55	2
TCGA-55-7724	4.75337532271254	2	55	2
TCGA-55-7725	3.18595695954415	1	55	2
TCGA-55-7726	6.52888083410132	3	55	2
TCGA-55-7727	5.22651649555517	3	55	2
TCGA-55-7728	4.60081260109394	2	55	2
TCGA-55-7815	3.92762413624239	2	55	2
TCGA-55-7816	3.11073963707863	1	55	2
TCGA-55-7903	6.20568534886227	3	55	2
TCGA-55-7907	4.9963727706321	3	55	2
TCGA-55-7910	5.61177402507611	3	55	2
TCGA-55-7911	5.34408155273027	3	55	2
TCGA-55-7913	6.00809084983035	3	55	2
TCGA-55-7914	4.89713454876144	2	55	2
TCGA-55-7994	6.5761871195689	3	55	2
TCGA-55-7995	5.66556547698386	3	55	2
TCGA-55-8085	6.53171306461075	3	55	2
TCGA-55-8087	1.98685561781657	1	55	2
TCGA-55-8089	6.65841583353018	4	55	2
TCGA-55-8090	4.92720988488949	2	55	2
TCGA-55-8091	4.2265138802666	2	55	2
TCGA-55-8092	4.33961734793685	2	55	2
TCGA-55-8094	6.68984138905127	4	55	2
TCGA-55-8096	4.13041601270596	2	55	2
TCGA-55-8097	2.80315429630974	1	55	2
TCGA-55-8203	5.3078386300862	3	55	2
TCGA-55-8204	5.9316610403032	3	55	2
TCGA-55-8205	6.90789514166957	4	55	2
TCGA-55-8206	2.90592993564021	1	55	2
TCGA-55-8207	2.22873913670405	1	55	2
TCGA-55-8208	5.27453082781766	3	55	2
TCGA-55-8299	5.37349218810217	3	55	2
TCGA-55-8301	6.2516964918127	3	55	2
TCGA-55-8302	5.90480031999869	3	55	2
TCGA-55-8505	6.18604683868098	3	55	2
TCGA-55-8506	6.48296468864691	3	55	2
TCGA-55-8507	6.10476415971631	3	55	2
TCGA-55-8508	6.74110886733315	4	55	2
TCGA-55-8510	5.57048965544937	3	55	2
TCGA-55-8511	6.20249325725902	3	55	2
TCGA-55-8512	2.02329524124334	1	55	2
TCGA-55-8513	3.20420352604456	1	55	2
TCGA-55-8514	3.7233399770197	2	55	2
TCGA-55-8614	5.69606460151585	3	55	2
TCGA-55-8615	5.10949297424546	3	55	2
TCGA-55-8616	5.10263365845718	3	55	2
TCGA-55-8619	3.76456654505896	2	55	2
TCGA-55-8620	6.13147319203674	3	55	2
TCGA-55-8621	4.03961040211588	2	55	2
TCGA-55-A48X	4.42562150619073	2	55	2
TCGA-55-A48Y	5.86781328714921	3	55	2
TCGA-55-A48Z	5.11467153603695	3	55	2
TCGA-55-A490	6.39045313253798	3	55	2
TCGA-55-A491	3.62704406814261	2	55	2
TCGA-55-A492	2.85626373168436	1	55	2
TCGA-55-A493	7.30932143266694	4	55	2
TCGA-55-A494	5.54662032136879	3	55	2
TCGA-55-A4DF	6.94961496202778	4	55	2
TCGA-55-A4DG	3.53447551327624	2	55	2
TCGA-55-A57B	4.15688024567527	2	55	2
TCGA-62-A46O	6.80151306151723	4	62	3
TCGA-62-A46P	4.05724180378012	2	62	3
TCGA-62-A46R	4.95945461365937	3	62	3
TCGA-62-A46S	3.32111408036837	2	62	3
TCGA-62-A46U	4.80710080945903	2	62	3
TCGA-62-A46V	4.3753864385287	2	62	3
TCGA-62-A470	5.23598017207737	3	62	3
TCGA-62-A471	6.70405441406543	4	62	3
TCGA-62-A472	5.27813579999131	3	62	3
TCGA-64-1676	6.21820127088964	3	64	5
TCGA-64-1677	6.00945496767041	3	64	5
TCGA-64-1678	7.5802248760803	4	64	5
TCGA-64-1679	5.74918652268165	3	64	5
TCGA-64-1680	3.82102143261278	2	64	5
TCGA-64-1681	4.63797778214207	2	64	5
TCGA-64-5774	6.17284823946205	3	64	5
TCGA-64-5775	6.58532471612785	3	64	5
TCGA-64-5778	5.10892149336284	3	64	5
TCGA-64-5779	5.88760305466093	3	64	5
TCGA-64-5781	6.08765775345008	3	64	5
TCGA-64-5815	5.37121320753988	3	64	5
TCGA-67-3770	4.45544309127755	2	67	4
TCGA-67-3771	5.76829494849498	3	67	4
TCGA-67-3772	4.43160014704979	2	67	4
TCGA-67-3773	2.75376715317911	1	67	4
TCGA-67-3774	3.96150121677461	2	67	4
TCGA-67-4679	2.87803895031125	1	67	4
TCGA-67-6215	5.02503602194418	3	67	4
TCGA-67-6216	4.11811603713577	2	67	4
TCGA-67-6217	2.96261540829139	1	67	4
TCGA-69-7760	5.91995240051993	3	69	1
TCGA-69-7761	4.84362530957301	2	69	1
TCGA-69-7763	3.54527813399608	2	69	1
TCGA-69-7764	4.03433488273067	2	69	1
TCGA-69-7765	4.7520137110713	2	69	1
TCGA-69-7973	6.01707456071067	3	69	1
TCGA-69-7974	5.59317134407205	3	69	1
TCGA-69-7978	6.02455243255449	3	69	1
TCGA-69-7979	5.75189959941902	3	69	1
TCGA-69-7980	4.86350746697998	2	69	1
TCGA-69-8253	4.17242886518601	2	69	1
TCGA-69-8254	3.63530008272804	2	69	1
TCGA-69-8255	7.25729343100021	4	69	1
TCGA-69-8453	4.98637491869613	3	69	1
TCGA-69-A59K	5.15236217802118	3	69	1
TCGA-71-6725	4.89642787271727	2	71	4
TCGA-71-8520	6.30171500961148	3	71	4
TCGA-73-4658	4.51041704723857	2	73	1
TCGA-73-4659	5.73440654855064	3	73	1
TCGA-73-4662	3.89398516638827	2	73	1
TCGA-73-4666	6.90088795314024	4	73	1
TCGA-73-4668	6.01514988239326	3	73	1
TCGA-73-4670	5.97976863604362	3	73	1
TCGA-73-4675	3.82174156861907	2	73	1
TCGA-73-4676	7.06315849358161	4	73	1
TCGA-73-4677	3.34195318727435	2	73	1
TCGA-73-7498	2.38392075213573	1	73	1
TCGA-73-7499	6.73027226037392	4	73	1
TCGA-73-A9RS	6.8239187807626	4	73	1
TCGA-75-5122	5.93674704797156	3	75	1
TCGA-75-5125	6.42791696062215	3	75	1
TCGA-75-5126	6.54098960270777	3	75	1
TCGA-75-5146	4.01678247960403	2	75	1
TCGA-75-5147	6.61032110597999	3	75	1
TCGA-75-6203	3.22619611148874	1	75	1
TCGA-75-6205	6.63129477405963	4	75	1
TCGA-75-6206	2.02545958657156	1	75	1
TCGA-75-6207	6.1091171104876	3	75	1
TCGA-75-6211	5.60855574974513	3	75	1
TCGA-75-6212	4.29440007566654	2	75	1
TCGA-75-6214	6.36019121624777	3	75	1
TCGA-75-7025	2.63443746612914	1	75	1
TCGA-75-7027	5.86729886110539	3	75	1
TCGA-75-7030	2.72166651487915	1	75	1
TCGA-75-7031	6.21791399993335	3	75	1
TCGA-78-7145	6.54656513072652	3	78	1
TCGA-78-7146	6.78302801093376	4	78	1
TCGA-78-7147	5.62685027171322	3	78	1
TCGA-78-7148	5.09095351476899	3	78	1
TCGA-78-7149	4.17851542159024	2	78	1
TCGA-78-7150	6.75579783051603	4	78	1
TCGA-78-7152	4.88688206595929	2	78	1
TCGA-78-7153	5.08769952123917	3	78	1
TCGA-78-7154	6.40129267843534	3	78	1
TCGA-78-7155	8.29152873523145	4	78	1
TCGA-78-7156	2.66512368239309	1	78	1
TCGA-78-7158	4.58256894292148	2	78	1
TCGA-78-7159	5.87568802598952	3	78	1
TCGA-78-7160	4.50709539898123	2	78	1
TCGA-78-7161	3.92764643341531	2	78	1
TCGA-78-7163	3.249883597802	1	78	1
TCGA-78-7166	6.74571813116259	4	78	1
TCGA-78-7167	1.71718116631078	1	78	1
TCGA-78-7220	6.12029061733482	3	78	1
TCGA-78-7535	7.00229782073633	4	78	1
TCGA-78-7536	6.29399339055975	3	78	1
TCGA-78-7537	3.24805917110888	1	78	1
TCGA-78-7539	3.5607693678752	2	78	1
TCGA-78-7540	3.57828725145345	2	78	1
TCGA-78-7542	7.7897722414944	4	78	1
TCGA-78-7633	3.56236511265474	2	78	1
TCGA-78-8640	7.11403791873317	4	78	1
TCGA-78-8648	5.09704165983806	3	78	1
TCGA-78-8655	4.83785049975905	2	78	1
TCGA-78-8660	6.97273581798638	4	78	1
TCGA-78-8662	7.13737623085058	4	78	1
TCGA-80-5607	5.77833926420296	3	80	4
TCGA-80-5608	5.72088123060546	3	80	4
TCGA-80-5611	7.14683252125006	4	80	4
TCGA-83-5908	7.14511771050653	4	83	2
TCGA-86-6562	4.7885346471073	2	86	3
TCGA-86-6851	5.08167344232037	3	86	3
TCGA-86-7701	5.868617692209	3	86	3
TCGA-86-7711	6.14794566172496	3	86	3
TCGA-86-7713	6.10347902392856	3	86	3
TCGA-86-7714	3.46239402856781	2	86	3
TCGA-86-7953	6.53770522742799	3	86	3
TCGA-86-7954	5.22461516398203	3	86	3
TCGA-86-7955	6.46612595981798	3	86	3
TCGA-86-8054	6.35029261532732	3	86	3
TCGA-86-8055	4.88274856300861	2	86	3
TCGA-86-8056	2.68829895654909	1	86	3
TCGA-86-8073	4.82299275469701	2	86	3
TCGA-86-8074	6.03395723570841	3	86	3
TCGA-86-8075	4.95654290406075	3	86	3
TCGA-86-8076	3.34275956937102	2	86	3
TCGA-86-8278	4.32007375721525	2	86	3
TCGA-86-8279	5.12330682075368	3	86	3
TCGA-86-8280	4.79733452481642	2	86	3
TCGA-86-8281	3.54459717794458	2	86	3
TCGA-86-8358	8.12886359357542	4	86	3
TCGA-86-8359	5.01275762547531	3	86	3
TCGA-86-8585	5.78868046817911	3	86	3
TCGA-86-8668	3.45911053543511	2	86	3
TCGA-86-8669	4.33234306324705	2	86	3
TCGA-86-8671	4.51574124472332	2	86	3
TCGA-86-8672	6.46587482273255	3	86	3
TCGA-86-8673	5.81646223555162	3	86	3
TCGA-86-8674	5.71881927121972	3	86	3
TCGA-86-A456	3.58583187073409	2	86	3
TCGA-86-A4D0	7.49582516173734	4	86	3
TCGA-86-A4JF	6.23275380828018	3	86	3
TCGA-86-A4P7	4.01554676557455	2	86	3
TCGA-86-A4P8	1.96686244079305	1	86	3
TCGA-91-A4BC	6.27407564751179	3	91	5
TCGA-91-A4BD	3.46787986402692	2	91	5
TCGA-93-7347	4.22595555065573	2	93	4
TCGA-93-7348	3.59664804607644	2	93	4
TCGA-93-8067	6.42808006608338	3	93	4
TCGA-93-A4JN	5.52799020326047	3	93	4
TCGA-93-A4JO	4.29087707635099	2	93	4
TCGA-93-A4JP	4.47855202997042	2	93	4
TCGA-93-A4JQ	5.71431474009414	3	93	4
TCGA-95-7039	6.1926678824838	3	95	5
TCGA-95-7043	5.55810386068915	3	95	5
TCGA-95-7562	6.64603672263397	4	95	5
TCGA-95-7567	5.88211669539318	3	95	5
TCGA-95-7944	7.23966868005492	4	95	5
TCGA-95-7947	5.99803218740398	3	95	5
TCGA-95-7948	4.18736948533186	2	95	5
TCGA-95-8039	4.61896915737519	2	95	5
TCGA-95-8494	7.2180376766034	4	95	5
TCGA-95-A4VK	4.79628386162865	2	95	5
TCGA-95-A4VN	6.51096295009893	3	95	5
TCGA-95-A4VP	6.07158440045892	3	95	5
TCGA-97-7546	3.93894444972984	2	97	5
TCGA-97-7547	2.27244256522647	1	97	5
TCGA-97-7552	3.42272962701188	2	97	5
TCGA-97-7553	5.04772481860084	3	97	5
TCGA-97-7554	4.54493663284936	2	97	5
TCGA-97-7937	5.13497104074778	3	97	5
TCGA-97-7938	2.5651726404349	1	97	5
TCGA-97-7941	3.14918393492059	1	97	5
TCGA-97-8171	5.02399429911263	3	97	5
TCGA-97-8172	2.88852824849504	1	97	5
TCGA-97-8175	4.86573327147057	2	97	5
TCGA-97-8177	3.89952203809459	2	97	5
TCGA-97-8179	4.15453903529555	2	97	5
TCGA-97-8552	2.78549609223135	1	97	5
TCGA-97-A4LX	5.03391865392317	3	97	5
TCGA-97-A4M0	3.3703553518892	2	97	5
TCGA-97-A4M1	3.07750860124549	1	97	5
TCGA-97-A4M2	3.21071311027407	1	97	5
TCGA-97-A4M3	3.66379042036025	2	97	5
TCGA-97-A4M5	4.49096129534397	2	97	5
TCGA-97-A4M6	3.99089618760464	2	97	5
TCGA-97-A4M7	3.72870549953897	2	97	5
TCGA-99-7458	4.37917992285793	2	99	1
TCGA-99-8025	5.15642774406625	3	99	1
TCGA-99-8028	4.54557636719757	2	99	1
TCGA-99-8032	5.02688309070588	3	99	1
TCGA-99-8033	6.27488142824825	3	99	1
TCGA-99-AA5R	3.32600307150435	2	99	1
TCGA-J2-8192	3.41175208855304	2	J2	4
TCGA-J2-8194	2.4406859484959	1	J2	4
TCGA-J2-A4AD	5.7432673350812	3	J2	4
TCGA-J2-A4AE	3.38011536928335	2	J2	4
TCGA-J2-A4AG	3.71919605245583	2	J2	4
TCGA-L4-A4E5	6.65061380542398	4	L4	4
TCGA-L4-A4E6	2.79911409672471	1	L4	4
TCGA-L9-A443	4.15980083247233	2	L9	1
TCGA-L9-A444	4.57660748007636	2	L9	1
TCGA-L9-A50W	3.96498028436144	2	L9	1
TCGA-L9-A5IP	6.46806439592422	3	L9	1
TCGA-L9-A743	5.0182002431653	3	L9	1
TCGA-L9-A7SV	5.53842089558415	3	L9	1
TCGA-L9-A8F4	5.94498732616782	3	L9	1
TCGA-MN-A4N1	6.9279951486649	4	MN	4
TCGA-MN-A4N4	4.70112696956928	2	MN	4
TCGA-MN-A4N5	5.76237542533423	3	MN	4
TCGA-MP-A4SV	6.28370172672936	3	MP	5
TCGA-MP-A4SW	5.71678105442079	3	MP	5
TCGA-MP-A4SY	4.42447804071746	2	MP	5
TCGA-MP-A4T4	6.55552580494097	3	MP	5
TCGA-MP-A4T6	4.04447715389645	2	MP	5
TCGA-MP-A4T7	4.88118158813288	2	MP	5
TCGA-MP-A4T8	6.07655135099502	3	MP	5
TCGA-MP-A4T9	5.10313851702737	3	MP	5
TCGA-MP-A4TA	6.57533605316514	3	MP	5
TCGA-MP-A4TC	6.94924497743836	4	MP	5
TCGA-MP-A4TD	4.42720362310485	2	MP	5
TCGA-MP-A4TE	5.28479783267742	3	MP	5
TCGA-MP-A4TF	5.15876313670167	3	MP	5
TCGA-MP-A4TH	2.88625083545753	1	MP	5
TCGA-MP-A4TI	7.08792854072069	4	MP	5
TCGA-MP-A4TJ	4.75726480686462	2	MP	5
TCGA-MP-A4TK	5.49103654629503	3	MP	5
TCGA-MP-A5C7	3.93276249441296	2	MP	5
TCGA-NJ-A4YF	6.14890693909343	3	NJ	4
TCGA-NJ-A4YG	3.85710967590011	2	NJ	4
TCGA-NJ-A4YI	4.0386338505308	2	NJ	4
TCGA-NJ-A4YP	5.52047502815003	3	NJ	4
TCGA-NJ-A4YQ	4.74062406253997	2	NJ	4
TCGA-NJ-A55A	2.96913091942123	1	NJ	4
TCGA-NJ-A55O	4.19113224250969	2	NJ	4
TCGA-NJ-A55R	4.99599265459231	3	NJ	4
TCGA-NJ-A7XG	2.5973895558213	1	NJ	4
TCGA-O1-A52J	3.3547777474264	2	O1	2
TCGA-S2-AA1A	2.69767800976904	1	S2	3
