# Supplementary material for: Surrogate Biomarker Prediction from Whole-Slide Images for Evaluating Overall Survival in Lung Adenocarcinoma
Source: Diagnostics (Basel). 2024 Feb 20;14(5):462. doi: 10.3390/diagnostics14050462 (PMC10930763; doi:10.3390/diagnostics14050462)
Supplement: Supplementary file 1 [file diagnostics-14-00462-s001.zip › Supplementary_File_S5_TCGA_LUAD_crossfolds/crossfolds_CDC25A.csv]

PATIENT	CDC25A	CDC25A_quantile	site_code	CV5
TCGA-05-4244	2.49045018296817	2	05	5
TCGA-05-4249	0.58856448237794	0	05	5
TCGA-05-4250	3.44842149227433	2	05	5
TCGA-05-4382	2.33992658352414	2	05	5
TCGA-05-4395	3.25372521529201	2	05	5
TCGA-05-4396	2.48371553775542	2	05	5
TCGA-05-4397	3.59486408736325	3	05	5
TCGA-05-4398	2.76091365546752	2	05	5
TCGA-05-4402	2.71365364752932	2	05	5
TCGA-05-4403	2.2931397487435	2	05	5
TCGA-05-4405	2.80073427692016	2	05	5
TCGA-05-4415	4.65819566795814	3	05	5
TCGA-05-4417	2.04683708474609	1	05	5
TCGA-05-4418	3.36025556993928	2	05	5
TCGA-05-4420	3.55124384159825	2	05	5
TCGA-05-4422	2.48763420751945	2	05	5
TCGA-05-4424	2.7881557213996	2	05	5
TCGA-05-4426	2.17294812770253	1	05	5
TCGA-05-4427	3.09115836789768	2	05	5
TCGA-05-4430	2.17252715735682	1	05	5
TCGA-05-4432	3.02059397724854	2	05	5
TCGA-05-4433	3.13534286022463	2	05	5
TCGA-05-4434	3.29853042883966	2	05	5
TCGA-35-3615	0.349070192934697	0	35	1
TCGA-35-4122	4.04081506699662	3	35	1
TCGA-35-4123	2.9189155203955	2	35	1
TCGA-35-5375	2.58677516295176	2	35	1
TCGA-38-4625	4.66852920270867	3	38	5
TCGA-38-4626	1.69565539712247	1	38	5
TCGA-38-4627	1.60837025988757	1	38	5
TCGA-38-4628	2.11405146774624	1	38	5
TCGA-38-4629	2.82007036428003	2	38	5
TCGA-38-4630	4.14400017299852	3	38	5
TCGA-38-4631	4.49470361820013	3	38	5
TCGA-38-4632	3.99553970182606	3	38	5
TCGA-38-6178	2.09385540208471	1	38	5
TCGA-38-7271	1.78689212114967	1	38	5
TCGA-38-A44F	1.86788357346597	1	38	5
TCGA-44-2655	1.2414883001471	1	44	2
TCGA-44-2656	2.13795013642302	1	44	2
TCGA-44-2657	2.08474760295232	1	44	2
TCGA-44-2659	1.58396244580712	1	44	2
TCGA-44-2661	0.57825032659674	0	44	2
TCGA-44-2662	4.16808294624302	3	44	2
TCGA-44-2665	1.79839517068939	1	44	2
TCGA-44-2666	1.98102138803351	1	44	2
TCGA-44-2668	3.58816397945268	3	44	2
TCGA-44-3396	3.31923591700816	2	44	2
TCGA-44-3398	1.01065289769067	1	44	2
TCGA-44-3917	4.00672757185106	3	44	2
TCGA-44-3918	1.94615474772556	1	44	2
TCGA-44-3919	2.62433243073382	2	44	2
TCGA-44-4112	1.791323432541	1	44	2
TCGA-44-5643	4.72053387488921	3	44	2
TCGA-44-5644	3.88450287710333	3	44	2
TCGA-44-5645	0.862675298246532	0	44	2
TCGA-44-6145	2.13109891185651	1	44	2
TCGA-44-6146	0.844515655330412	0	44	2
TCGA-44-6147	-0.350505569646614	0	44	2
TCGA-44-6148	0.868065674025635	0	44	2
TCGA-44-6774	3.14322406080298	2	44	2
TCGA-44-6775	1.62771187740964	1	44	2
TCGA-44-6776	0.444389760314083	0	44	2
TCGA-44-6777	1.67313683217475	1	44	2
TCGA-44-6778	3.89666241865942	3	44	2
TCGA-44-6779	2.47584273328282	2	44	2
TCGA-44-7659	1.84609732269379	1	44	2
TCGA-44-7660	3.88819768380571	3	44	2
TCGA-44-7662	3.85009393721619	3	44	2
TCGA-44-7667	4.71799036489733	3	44	2
TCGA-44-7669	5.75420467921301	4	44	2
TCGA-44-7670	4.12031484007311	3	44	2
TCGA-44-7671	2.14424779880405	1	44	2
TCGA-44-7672	3.13807071883108	2	44	2
TCGA-44-8119	3.0461526444593	2	44	2
TCGA-44-A479	1.79351298877259	1	44	2
TCGA-44-A47A	3.45900419735872	2	44	2
TCGA-44-A47B	1.84496475685271	1	44	2
TCGA-44-A47G	2.16980795717071	1	44	2
TCGA-44-A4SS	3.22199360273862	2	44	2
TCGA-44-A4SU	2.23097742683043	1	44	2
TCGA-49-4487	4.11124880798127	3	49	1
TCGA-49-4488	3.74179350130296	3	49	1
TCGA-49-4490	1.81531801498791	1	49	1
TCGA-49-4494	3.55813574311831	2	49	1
TCGA-49-4501	0.519549368236333	0	49	1
TCGA-49-4505	1.3621027206709	1	49	1
TCGA-49-4506	3.29533861707028	2	49	1
TCGA-49-4507	3.43753176242042	2	49	1
TCGA-49-4510	0.453253884606428	0	49	1
TCGA-49-4512	2.52637319208849	2	49	1
TCGA-49-4514	3.72971337994663	3	49	1
TCGA-49-6742	3.53708319916065	2	49	1
TCGA-49-6743	2.72033180631337	2	49	1
TCGA-49-6744	1.27867557185146	1	49	1
TCGA-49-6745	3.36679081967851	2	49	1
TCGA-49-6761	2.52522848487555	2	49	1
TCGA-49-6767	4.5863525845526	3	49	1
TCGA-49-AAQV	2.18310103348076	1	49	1
TCGA-49-AAR0	2.95469535254137	2	49	1
TCGA-49-AAR2	2.69406878799264	2	49	1
TCGA-49-AAR3	3.69514891491749	3	49	1
TCGA-49-AAR4	3.25549961241027	2	49	1
TCGA-49-AAR9	4.16611032011787	3	49	1
TCGA-49-AARE	3.31900798794434	2	49	1
TCGA-49-AARN	1.80009666935784	1	49	1
TCGA-49-AARO	3.03671848938863	2	49	1
TCGA-49-AARQ	4.59056390612947	3	49	1
TCGA-49-AARR	1.35747477295285	1	49	1
TCGA-4B-A93V	2.32128772194862	2	4B	2
TCGA-50-5044	4.81225775105623	3	50	4
TCGA-50-5045	2.38160197178498	2	50	4
TCGA-50-5055	2.34159396977749	2	50	4
TCGA-50-5066	2.96100236221279	2	50	4
TCGA-50-5068	2.16209753478885	1	50	4
TCGA-50-5931	3.6480698612769	3	50	4
TCGA-50-5939	2.90174331103192	2	50	4
TCGA-50-5942	0.788693160751939	0	50	4
TCGA-50-5946	4.78320258788597	3	50	4
TCGA-50-6590	5.15278397413592	4	50	4
TCGA-50-6591	5.28162266994532	4	50	4
TCGA-50-6593	2.89026000861283	2	50	4
TCGA-50-6594	2.64206931417203	2	50	4
TCGA-50-6597	2.1437152814973	1	50	4
TCGA-50-6673	1.96010461650231	1	50	4
TCGA-50-7109	1.70346092024302	1	50	4
TCGA-50-8457	-0.296346808992234	0	50	4
TCGA-50-8459	1.64676088365272	1	50	4
TCGA-53-7624	4.92228284622383	4	53	1
TCGA-53-7626	2.01237675641759	1	53	1
TCGA-53-7813	2.90670281878071	2	53	1
TCGA-53-A4EZ	4.45249643567948	3	53	1
TCGA-55-1592	3.40331962679808	2	55	3
TCGA-55-1594	3.83601755403628	3	55	3
TCGA-55-1595	3.0622601385807	2	55	3
TCGA-55-1596	3.67825722845018	3	55	3
TCGA-55-5899	3.68697090051312	3	55	3
TCGA-55-6543	1.62283280389198	1	55	3
TCGA-55-6642	2.21157484033575	1	55	3
TCGA-55-6712	2.68899226448741	2	55	3
TCGA-55-6968	4.81839460002448	3	55	3
TCGA-55-6969	3.73658649993248	3	55	3
TCGA-55-6970	3.12584532686393	2	55	3
TCGA-55-6971	3.04067252443092	2	55	3
TCGA-55-6972	2.0682561218595	1	55	3
TCGA-55-6975	3.6287314128201	3	55	3
TCGA-55-6978	4.83301936681835	3	55	3
TCGA-55-6979	3.3759421394813	2	55	3
TCGA-55-6980	1.34473996955978	1	55	3
TCGA-55-6981	2.98976076733044	2	55	3
TCGA-55-6982	2.06765735582008	1	55	3
TCGA-55-6983	2.05317618191876	1	55	3
TCGA-55-6984	3.09356660331639	2	55	3
TCGA-55-6985	2.84200630243541	2	55	3
TCGA-55-6986	3.01706603476845	2	55	3
TCGA-55-6987	3.69862424954278	3	55	3
TCGA-55-7227	2.66655681318943	2	55	3
TCGA-55-7281	2.20683328305215	1	55	3
TCGA-55-7283	2.36600399312304	2	55	3
TCGA-55-7284	1.32201035806022	1	55	3
TCGA-55-7570	4.7430077666673	3	55	3
TCGA-55-7573	0.428304206356476	0	55	3
TCGA-55-7574	1.95162192986949	1	55	3
TCGA-55-7576	3.24399116031765	2	55	3
TCGA-55-7724	2.98784057634957	2	55	3
TCGA-55-7725	1.50477914356369	1	55	3
TCGA-55-7726	3.95582378995796	3	55	3
TCGA-55-7727	2.75071289288999	2	55	3
TCGA-55-7728	1.86497808894638	1	55	3
TCGA-55-7815	2.80179716487255	2	55	3
TCGA-55-7816	0.990916949382725	1	55	3
TCGA-55-7903	3.82095455222132	3	55	3
TCGA-55-7907	1.87013604437646	1	55	3
TCGA-55-7910	3.11601132687292	2	55	3
TCGA-55-7911	3.02445900374451	2	55	3
TCGA-55-7913	3.91552208987199	3	55	3
TCGA-55-7914	1.84847660308374	1	55	3
TCGA-55-7994	3.46676476961061	2	55	3
TCGA-55-7995	2.45994731277214	2	55	3
TCGA-55-8085	3.46066663788917	2	55	3
TCGA-55-8087	1.00967838820152	1	55	3
TCGA-55-8089	3.9029522442126	3	55	3
TCGA-55-8090	2.65676283172931	2	55	3
TCGA-55-8091	1.83533810116607	1	55	3
TCGA-55-8092	2.32211146923688	2	55	3
TCGA-55-8094	3.30158623756699	2	55	3
TCGA-55-8096	1.64811077717743	1	55	3
TCGA-55-8097	0.832066988224977	0	55	3
TCGA-55-8203	3.01884380931173	2	55	3
TCGA-55-8204	3.0348904220897	2	55	3
TCGA-55-8205	4.12101306930335	3	55	3
TCGA-55-8206	0.715089354544566	0	55	3
TCGA-55-8207	-0.072178464890778	0	55	3
TCGA-55-8208	2.71296986150502	2	55	3
TCGA-55-8299	3.70789473781603	3	55	3
TCGA-55-8301	3.44942059292338	2	55	3
TCGA-55-8302	3.50992423626161	2	55	3
TCGA-55-8505	3.82428603459706	3	55	3
TCGA-55-8506	2.22913254878554	1	55	3
TCGA-55-8507	3.15427762569554	2	55	3
TCGA-55-8508	2.00837010944385	1	55	3
TCGA-55-8510	2.38674232033757	2	55	3
TCGA-55-8511	3.90893980700134	3	55	3
TCGA-55-8512	1.34881064433846	1	55	3
TCGA-55-8513	1.17178204835218	1	55	3
TCGA-55-8514	0.196231861764175	0	55	3
TCGA-55-8614	3.01345817646208	2	55	3
TCGA-55-8615	2.85755452343866	2	55	3
TCGA-55-8616	1.412384563198	1	55	3
TCGA-55-8619	1.31007397623321	1	55	3
TCGA-55-8620	3.95237828117474	3	55	3
TCGA-55-8621	1.62977521807909	1	55	3
TCGA-55-A48X	1.5388881635826	1	55	3
TCGA-55-A48Y	4.77529192309188	3	55	3
TCGA-55-A48Z	2.58101812914137	2	55	3
TCGA-55-A490	2.43299192546607	2	55	3
TCGA-55-A491	3.20597438568872	2	55	3
TCGA-55-A492	0.84515177656414	0	55	3
TCGA-55-A493	3.32205961746535	2	55	3
TCGA-55-A494	2.96834006993024	2	55	3
TCGA-55-A4DF	3.55297454875407	2	55	3
TCGA-55-A4DG	0.380875382380811	0	55	3
TCGA-55-A57B	1.42137560863734	1	55	3
TCGA-62-A46O	4.69498628794838	3	62	4
TCGA-62-A46P	1.73531370889276	1	62	4
TCGA-62-A46R	2.20669056748236	1	62	4
TCGA-62-A46S	0.933597643853436	0	62	4
TCGA-62-A46U	2.22702525523807	1	62	4
TCGA-62-A46V	1.95926298132061	1	62	4
TCGA-62-A470	2.26112259793976	1	62	4
TCGA-62-A471	4.09893724609489	3	62	4
TCGA-62-A472	3.85305241457539	3	62	4
TCGA-64-1676	2.61576279399099	2	64	2
TCGA-64-1677	4.27767759655583	3	64	2
TCGA-64-1678	3.8784072256082	3	64	2
TCGA-64-1679	2.44077261368818	2	64	2
TCGA-64-1680	2.39652360408487	2	64	2
TCGA-64-1681	2.16012779045821	1	64	2
TCGA-64-5774	3.20487773371474	2	64	2
TCGA-64-5775	4.11915119813888	3	64	2
TCGA-64-5778	2.9463491582076	2	64	2
TCGA-64-5779	3.27873868311244	2	64	2
TCGA-64-5781	2.79604252544276	2	64	2
TCGA-64-5815	0.683484541148343	0	64	2
TCGA-67-3770	-0.080208558774872	0	67	1
TCGA-67-3771	2.35484953513186	2	67	1
TCGA-67-3772	0.759429675680656	0	67	1
TCGA-67-3773	1.97340896349953	1	67	1
TCGA-67-3774	1.79423556178279	1	67	1
TCGA-67-4679	1.32229658850509	1	67	1
TCGA-67-6215	2.72058977730136	2	67	1
TCGA-67-6216	2.15280184734824	1	67	1
TCGA-67-6217	-0.133481181292754	0	67	1
TCGA-69-7760	3.97657325653713	3	69	2
TCGA-69-7761	2.98105127115842	2	69	2
TCGA-69-7763	1.49326117622846	1	69	2
TCGA-69-7764	2.23571477065067	1	69	2
TCGA-69-7765	1.8657674253788	1	69	2
TCGA-69-7973	3.08366179114149	2	69	2
TCGA-69-7974	3.51885175203043	2	69	2
TCGA-69-7978	2.3602406244406	2	69	2
TCGA-69-7979	3.80571564763374	3	69	2
TCGA-69-7980	3.05305125633142	2	69	2
TCGA-69-8253	0.311619451483764	0	69	2
TCGA-69-8254	1.24518468791311	1	69	2
TCGA-69-8255	5.3073532487821	4	69	2
TCGA-69-8453	3.11808539359936	2	69	2
TCGA-69-A59K	3.35892272027076	2	69	2
TCGA-71-6725	2.2075891309261	1	71	2
TCGA-71-8520	2.71788359090897	2	71	2
TCGA-73-4658	1.70050415458018	1	73	1
TCGA-73-4659	3.8942979264622	3	73	1
TCGA-73-4662	2.13881890950634	1	73	1
TCGA-73-4666	3.33002595014571	2	73	1
TCGA-73-4668	2.33073391530893	2	73	1
TCGA-73-4670	3.26751333893103	2	73	1
TCGA-73-4675	1.04798517283506	1	73	1
TCGA-73-4676	2.7508937602284	2	73	1
TCGA-73-4677	0.991313795745458	1	73	1
TCGA-73-7498	-0.061964334663619	0	73	1
TCGA-73-7499	3.17520444462289	2	73	1
TCGA-73-A9RS	3.72320105467453	3	73	1
TCGA-75-5122	3.46629079769647	2	75	4
TCGA-75-5125	3.82399630219711	3	75	4
TCGA-75-5126	3.79739034074253	3	75	4
TCGA-75-5146	1.10679264533662	1	75	4
TCGA-75-5147	2.63579179349611	2	75	4
TCGA-75-6203	1.62639856960465	1	75	4
TCGA-75-6205	3.29428235163321	2	75	4
TCGA-75-6206	0.613199171963287	0	75	4
TCGA-75-6207	2.94457907461677	2	75	4
TCGA-75-6211	3.60252356657009	3	75	4
TCGA-75-6212	2.08718363965587	1	75	4
TCGA-75-6214	3.27411722891295	2	75	4
TCGA-75-7025	1.05947635756548	1	75	4
TCGA-75-7027	3.90554366386893	3	75	4
TCGA-75-7030	0.896950432160105	0	75	4
TCGA-75-7031	3.55950792391174	2	75	4
TCGA-78-7145	4.13218049794789	3	78	5
TCGA-78-7146	3.78843024540002	3	78	5
TCGA-78-7147	2.92623185845319	2	78	5
TCGA-78-7148	3.3003461758133	2	78	5
TCGA-78-7149	1.32855814100052	1	78	5
TCGA-78-7150	3.84944345310394	3	78	5
TCGA-78-7152	1.65745605276831	1	78	5
TCGA-78-7153	2.8887302251412	2	78	5
TCGA-78-7154	5.03128301769371	4	78	5
TCGA-78-7155	6.17892261444955	4	78	5
TCGA-78-7156	0.094375040891635	0	78	5
TCGA-78-7158	3.11750056635688	2	78	5
TCGA-78-7159	2.92478406075054	2	78	5
TCGA-78-7160	2.72965716065955	2	78	5
TCGA-78-7161	2.41707741258945	2	78	5
TCGA-78-7163	1.17533664443694	1	78	5
TCGA-78-7166	3.57140803503456	3	78	5
TCGA-78-7167	-0.053593398309309	0	78	5
TCGA-78-7220	4.04225278887375	3	78	5
TCGA-78-7535	2.77690214197311	2	78	5
TCGA-78-7536	4.31565458423076	3	78	5
TCGA-78-7537	2.0991957851944	1	78	5
TCGA-78-7539	1.49605182907944	1	78	5
TCGA-78-7540	2.12356027401819	1	78	5
TCGA-78-7542	4.17536089388051	3	78	5
TCGA-78-7633	2.07512243245573	1	78	5
TCGA-78-8640	4.06274130608014	3	78	5
TCGA-78-8648	2.81310919293898	2	78	5
TCGA-78-8655	2.56756801042239	2	78	5
TCGA-78-8660	3.71622759728037	3	78	5
TCGA-78-8662	4.04481866195045	3	78	5
TCGA-80-5607	3.36401192740013	2	80	2
TCGA-80-5608	2.81381734870271	2	80	2
TCGA-80-5611	3.09457310909321	2	80	2
TCGA-83-5908	4.39044359094947	3	83	1
TCGA-86-6562	2.20852816308024	1	86	1
TCGA-86-6851	2.11363020909203	1	86	1
TCGA-86-7701	3.35047676627325	2	86	1
TCGA-86-7711	4.1622157586916	3	86	1
TCGA-86-7713	4.06274278785338	3	86	1
TCGA-86-7714	1.43229199677839	1	86	1
TCGA-86-7953	2.68056249899329	2	86	1
TCGA-86-7954	2.58844689193065	2	86	1
TCGA-86-7955	4.03467249739771	3	86	1
TCGA-86-8054	5.5474578903071	4	86	1
TCGA-86-8055	2.36591839159748	2	86	1
TCGA-86-8056	0.698079977341676	0	86	1
TCGA-86-8073	1.98326299505181	1	86	1
TCGA-86-8074	3.4056521789784	2	86	1
TCGA-86-8075	2.66190870114637	2	86	1
TCGA-86-8076	1.5413539136446	1	86	1
TCGA-86-8278	1.56593903098375	1	86	1
TCGA-86-8279	3.20455714127685	2	86	1
TCGA-86-8280	2.69868520083958	2	86	1
TCGA-86-8281	1.22560139106037	1	86	1
TCGA-86-8358	4.75426042715207	3	86	1
TCGA-86-8359	1.91803896822217	1	86	1
TCGA-86-8585	3.34364346119866	2	86	1
TCGA-86-8668	1.00442723169597	1	86	1
TCGA-86-8669	2.0136067728494	1	86	1
TCGA-86-8671	1.78901633880991	1	86	1
TCGA-86-8672	3.27569829503364	2	86	1
TCGA-86-8673	2.99377022673219	2	86	1
TCGA-86-8674	2.0572039231846	1	86	1
TCGA-86-A456	2.00086937001293	1	86	1
TCGA-86-A4D0	5.25051622191867	4	86	1
TCGA-86-A4JF	3.39678926515412	2	86	1
TCGA-86-A4P7	2.37552243739085	2	86	1
TCGA-86-A4P8	0.331095569400401	0	86	1
TCGA-91-A4BC	3.02849471394514	2	91	5
TCGA-91-A4BD	2.28954262276841	2	91	5
TCGA-93-7347	2.15402755306414	1	93	2
TCGA-93-7348	0.982763936052775	1	93	2
TCGA-93-8067	3.7204014400901	3	93	2
TCGA-93-A4JN	3.6904137016267	3	93	2
TCGA-93-A4JO	2.98444187472791	2	93	2
TCGA-93-A4JP	2.86862068464655	2	93	2
TCGA-93-A4JQ	2.23324229007184	1	93	2
TCGA-95-7039	3.34438944699033	2	95	4
TCGA-95-7043	2.0497912157307	1	95	4
TCGA-95-7562	5.04575399956411	4	95	4
TCGA-95-7567	2.68828188473934	2	95	4
TCGA-95-7944	4.48070381817684	3	95	4
TCGA-95-7947	3.232636266282	2	95	4
TCGA-95-7948	1.95928003782958	1	95	4
TCGA-95-8039	1.80060544446454	1	95	4
TCGA-95-8494	2.86324596640424	2	95	4
TCGA-95-A4VK	2.60532621228623	2	95	4
TCGA-95-A4VN	3.38579042562758	2	95	4
TCGA-95-A4VP	2.51086944598444	2	95	4
TCGA-97-7546	1.72825657937594	1	97	5
TCGA-97-7547	-0.16750750401786	0	97	5
TCGA-97-7552	1.65122561414119	1	97	5
TCGA-97-7553	2.95412132103616	2	97	5
TCGA-97-7554	1.98758180808753	1	97	5
TCGA-97-7937	2.4731483044436	2	97	5
TCGA-97-7938	1.36208077505738	1	97	5
TCGA-97-7941	1.83484676977512	1	97	5
TCGA-97-8171	3.54955654650504	2	97	5
TCGA-97-8172	1.75411400866834	1	97	5
TCGA-97-8175	3.00810514293174	2	97	5
TCGA-97-8177	0.781748318703383	0	97	5
TCGA-97-8179	2.01515114071419	1	97	5
TCGA-97-8552	0.628832990197964	0	97	5
TCGA-97-A4LX	1.99782720954009	1	97	5
TCGA-97-A4M0	0.835111590784547	0	97	5
TCGA-97-A4M1	0.118975218540871	0	97	5
TCGA-97-A4M2	1.13773366491696	1	97	5
TCGA-97-A4M3	1.51244324647225	1	97	5
TCGA-97-A4M5	2.10087479245164	1	97	5
TCGA-97-A4M6	1.54470328797741	1	97	5
TCGA-97-A4M7	0.561432511786251	0	97	5
TCGA-99-7458	1.27513631505332	1	99	4
TCGA-99-8025	3.05093165490022	2	99	4
TCGA-99-8028	2.38516049487717	2	99	4
TCGA-99-8032	2.77934770275713	2	99	4
TCGA-99-8033	3.73659033587323	3	99	4
TCGA-99-AA5R	1.43871703383535	1	99	4
TCGA-J2-8192	0.716663398746346	0	J2	4
TCGA-J2-8194	1.5715502748828	1	J2	4
TCGA-J2-A4AD	2.71615987355985	2	J2	4
TCGA-J2-A4AE	2.90711740329889	2	J2	4
TCGA-J2-A4AG	1.00780036488635	1	J2	4
TCGA-L4-A4E5	3.47441620696614	2	L4	2
TCGA-L4-A4E6	1.05368692381031	1	L4	2
TCGA-L9-A443	0.924929471854192	0	L9	2
TCGA-L9-A444	2.44195795338158	2	L9	2
TCGA-L9-A50W	1.68940782516582	1	L9	2
TCGA-L9-A5IP	3.56401630656274	2	L9	2
TCGA-L9-A743	3.2870170015931	2	L9	2
TCGA-L9-A7SV	2.75338355742442	2	L9	2
TCGA-L9-A8F4	3.20926432230148	2	L9	2
TCGA-MN-A4N1	2.88063606497723	2	MN	5
TCGA-MN-A4N4	2.05157467440513	1	MN	5
TCGA-MN-A4N5	3.52807977747841	2	MN	5
TCGA-MP-A4SV	3.76019945399187	3	MP	4
TCGA-MP-A4SW	1.883409933425	1	MP	4
TCGA-MP-A4SY	1.90337363778274	1	MP	4
TCGA-MP-A4T4	2.77102638388575	2	MP	4
TCGA-MP-A4T6	1.31117280184973	1	MP	4
TCGA-MP-A4T7	3.17882674927977	2	MP	4
TCGA-MP-A4T8	3.3512096409257	2	MP	4
TCGA-MP-A4T9	2.45511831465404	2	MP	4
TCGA-MP-A4TA	3.6464487407223	3	MP	4
TCGA-MP-A4TC	3.73148941778514	3	MP	4
TCGA-MP-A4TD	1.99844114981661	1	MP	4
TCGA-MP-A4TE	3.59352288344476	3	MP	4
TCGA-MP-A4TF	2.63365049100804	2	MP	4
TCGA-MP-A4TH	1.88912759621309	1	MP	4
TCGA-MP-A4TI	3.61109266458416	3	MP	4
TCGA-MP-A4TJ	2.20107659544145	1	MP	4
TCGA-MP-A4TK	2.84927362840166	2	MP	4
TCGA-MP-A5C7	2.71567410493644	2	MP	4
TCGA-NJ-A4YF	3.53688618250586	2	NJ	4
TCGA-NJ-A4YG	0.936005221071889	0	NJ	4
TCGA-NJ-A4YI	2.53966049152261	2	NJ	4
TCGA-NJ-A4YP	2.13182476978363	1	NJ	4
TCGA-NJ-A4YQ	2.19101112617266	1	NJ	4
TCGA-NJ-A55A	0.695297112734912	0	NJ	4
TCGA-NJ-A55O	2.5330660292001	2	NJ	4
TCGA-NJ-A55R	2.33939576097523	2	NJ	4
TCGA-NJ-A7XG	0.016248766052553	0	NJ	4
TCGA-O1-A52J	1.03740074477022	1	O1	3
TCGA-S2-AA1A	0.905589844364748	0	S2	3
