# Supplementary material for: Surrogate Biomarker Prediction from Whole-Slide Images for Evaluating Overall Survival in Lung Adenocarcinoma
Source: Diagnostics (Basel). 2024 Feb 20;14(5):462. doi: 10.3390/diagnostics14050462 (PMC10930763; doi:10.3390/diagnostics14050462)
Supplement: Supplementary file 1 [file diagnostics-14-00462-s001.zip › Supplementary_File_S5_TCGA_LUAD_crossfolds/crossfolds_CDCA2.csv]

PATIENT	CDCA2	CDCA2_quantile	site_code	CV5
TCGA-05-4244	2.70438102555642	2	05	5
TCGA-05-4249	1.37706037718423	1	05	5
TCGA-05-4250	4.73265902022402	4	05	5
TCGA-05-4382	2.49902861567192	2	05	5
TCGA-05-4395	2.76769144867618	2	05	5
TCGA-05-4396	2.64841202439593	2	05	5
TCGA-05-4397	5.16869217197217	4	05	5
TCGA-05-4398	3.36687645480123	3	05	5
TCGA-05-4402	2.54869079943077	2	05	5
TCGA-05-4403	2.10690917481539	2	05	5
TCGA-05-4405	2.73598709560554	2	05	5
TCGA-05-4415	5.18078839654109	4	05	5
TCGA-05-4417	3.22942849802457	2	05	5
TCGA-05-4418	3.31221133707933	3	05	5
TCGA-05-4420	3.55546533704894	3	05	5
TCGA-05-4422	2.09516968353834	2	05	5
TCGA-05-4424	4.58447016836892	3	05	5
TCGA-05-4426	3.03416353679052	2	05	5
TCGA-05-4427	3.84389790854876	3	05	5
TCGA-05-4430	2.84375495428142	2	05	5
TCGA-05-4432	3.9890981243193	3	05	5
TCGA-05-4433	2.57612577234003	2	05	5
TCGA-05-4434	3.79044953578639	3	05	5
TCGA-35-3615	0.837956722100805	1	35	3
TCGA-35-4122	3.07392104102357	2	35	3
TCGA-35-4123	3.63195347155173	3	35	3
TCGA-35-5375	3.84331580670005	3	35	3
TCGA-38-4625	3.53943842975638	3	38	4
TCGA-38-4626	1.54249860906105	1	38	4
TCGA-38-4627	1.69752263762435	1	38	4
TCGA-38-4628	1.55058510744177	1	38	4
TCGA-38-4629	2.72652959644061	2	38	4
TCGA-38-4630	5.19935366826384	4	38	4
TCGA-38-4631	3.5319678863121	3	38	4
TCGA-38-4632	3.97196572893232	3	38	4
TCGA-38-6178	1.40333873060543	1	38	4
TCGA-38-7271	1.76503268718593	1	38	4
TCGA-38-A44F	1.30600468585786	1	38	4
TCGA-44-2655	1.27196890660186	1	44	1
TCGA-44-2656	2.59001836664683	2	44	1
TCGA-44-2657	2.27156360209252	2	44	1
TCGA-44-2659	2.00795683885486	2	44	1
TCGA-44-2661	1.68658294838481	1	44	1
TCGA-44-2662	4.16544547742639	3	44	1
TCGA-44-2665	3.04738180203755	2	44	1
TCGA-44-2666	3.6103159953881	3	44	1
TCGA-44-2668	4.49129445713772	3	44	1
TCGA-44-3396	3.51662228060644	3	44	1
TCGA-44-3398	1.98889237895186	2	44	1
TCGA-44-3917	4.74944423586894	4	44	1
TCGA-44-3918	2.13615316368758	2	44	1
TCGA-44-3919	2.21455339355686	2	44	1
TCGA-44-4112	3.43902168861012	3	44	1
TCGA-44-5643	3.99449784088127	3	44	1
TCGA-44-5644	3.13187114138657	2	44	1
TCGA-44-5645	1.73880364008436	1	44	1
TCGA-44-6145	2.78700916704499	2	44	1
TCGA-44-6146	2.02182018713832	2	44	1
TCGA-44-6147	0.560227092256299	0	44	1
TCGA-44-6148	-0.381548216045838	0	44	1
TCGA-44-6774	2.24098410946405	2	44	1
TCGA-44-6775	3.08352922683082	2	44	1
TCGA-44-6776	0.866216425255566	1	44	1
TCGA-44-6777	2.04318687668028	2	44	1
TCGA-44-6778	3.95063486129762	3	44	1
TCGA-44-6779	4.48215650721502	3	44	1
TCGA-44-7659	0.374345432420628	0	44	1
TCGA-44-7660	4.29629986072253	3	44	1
TCGA-44-7662	3.20148421747083	2	44	1
TCGA-44-7667	5.12661697154463	4	44	1
TCGA-44-7669	4.97306431717586	4	44	1
TCGA-44-7670	4.15033915015627	3	44	1
TCGA-44-7671	2.45811817005428	2	44	1
TCGA-44-7672	3.35118725085153	3	44	1
TCGA-44-8119	2.8499677197969	2	44	1
TCGA-44-A479	2.97185023003111	2	44	1
TCGA-44-A47A	2.66933155286167	2	44	1
TCGA-44-A47B	3.83758522648712	3	44	1
TCGA-44-A47G	2.63585862236888	2	44	1
TCGA-44-A4SS	3.10674712423015	2	44	1
TCGA-44-A4SU	1.41423739370854	1	44	1
TCGA-49-4487	4.37541518330499	3	49	4
TCGA-49-4488	2.71076660568233	2	49	4
TCGA-49-4490	-0.485076918349809	0	49	4
TCGA-49-4494	3.89290354356992	3	49	4
TCGA-49-4501	0.709027167100046	1	49	4
TCGA-49-4505	0.809901515107101	1	49	4
TCGA-49-4506	4.13602030571676	3	49	4
TCGA-49-4507	3.97122422278478	3	49	4
TCGA-49-4510	-0.394743021948522	0	49	4
TCGA-49-4512	1.64885719861349	1	49	4
TCGA-49-4514	3.26846636527151	3	49	4
TCGA-49-6742	4.61598402690757	4	49	4
TCGA-49-6743	4.63753549556034	4	49	4
TCGA-49-6744	1.92369319604358	2	49	4
TCGA-49-6745	3.32799332088848	3	49	4
TCGA-49-6761	2.6194788106716	2	49	4
TCGA-49-6767	3.86472136016407	3	49	4
TCGA-49-AAQV	2.41137002115388	2	49	4
TCGA-49-AAR0	2.9060605772905	2	49	4
TCGA-49-AAR2	3.81125232736298	3	49	4
TCGA-49-AAR3	4.26660390931036	3	49	4
TCGA-49-AAR4	2.93147711351478	2	49	4
TCGA-49-AAR9	3.73595153381436	3	49	4
TCGA-49-AARE	4.59676643175276	3	49	4
TCGA-49-AARN	2.14317057311675	2	49	4
TCGA-49-AARO	2.66811202027326	2	49	4
TCGA-49-AARQ	3.46313388594777	3	49	4
TCGA-49-AARR	0.437893455408148	0	49	4
TCGA-4B-A93V	3.0347465632302	2	4B	4
TCGA-50-5044	4.31466431570441	3	50	5
TCGA-50-5045	2.29565924285805	2	50	5
TCGA-50-5055	2.29742638650193	2	50	5
TCGA-50-5066	2.90190761469038	2	50	5
TCGA-50-5068	2.36854841225628	2	50	5
TCGA-50-5931	3.73540659833234	3	50	5
TCGA-50-5939	3.28491631165551	3	50	5
TCGA-50-5942	0.479742919862787	0	50	5
TCGA-50-5946	4.73309262665021	4	50	5
TCGA-50-6590	5.05184452131126	4	50	5
TCGA-50-6591	4.85678882300646	4	50	5
TCGA-50-6593	2.22095346901658	2	50	5
TCGA-50-6594	3.40131635571424	3	50	5
TCGA-50-6597	1.3855332014214	1	50	5
TCGA-50-6673	2.35657000974474	2	50	5
TCGA-50-7109	4.24367519359636	3	50	5
TCGA-50-8457	0.7162532277874	1	50	5
TCGA-50-8459	2.20648609287486	2	50	5
TCGA-53-7624	4.28821630845196	3	53	5
TCGA-53-7626	2.19452335228072	2	53	5
TCGA-53-7813	3.64366841294691	3	53	5
TCGA-53-A4EZ	3.73214665511802	3	53	5
TCGA-55-1592	2.4558683779796	2	55	2
TCGA-55-1594	3.43954003750987	3	55	2
TCGA-55-1595	2.12517128691908	2	55	2
TCGA-55-1596	3.78194372149082	3	55	2
TCGA-55-5899	3.85132424093913	3	55	2
TCGA-55-6543	0.558702466472268	0	55	2
TCGA-55-6642	3.36465417034014	3	55	2
TCGA-55-6712	3.53312135360265	3	55	2
TCGA-55-6968	5.29844074015245	4	55	2
TCGA-55-6969	3.23805906023662	2	55	2
TCGA-55-6970	4.01470429965397	3	55	2
TCGA-55-6971	3.78463725926684	3	55	2
TCGA-55-6972	1.32318547805624	1	55	2
TCGA-55-6975	4.4847758277923	3	55	2
TCGA-55-6978	4.89117388421925	4	55	2
TCGA-55-6979	3.57195756428241	3	55	2
TCGA-55-6980	0.683156187235711	1	55	2
TCGA-55-6981	2.92392295396769	2	55	2
TCGA-55-6982	2.96367893671593	2	55	2
TCGA-55-6983	1.84338379736195	1	55	2
TCGA-55-6984	3.32454848695317	3	55	2
TCGA-55-6985	2.02231578602553	2	55	2
TCGA-55-6986	2.17416699585318	2	55	2
TCGA-55-6987	3.13169889265431	2	55	2
TCGA-55-7227	2.80926501457852	2	55	2
TCGA-55-7281	2.23000960541824	2	55	2
TCGA-55-7283	2.59039599210583	2	55	2
TCGA-55-7284	1.15874908689892	1	55	2
TCGA-55-7570	4.49615273298158	3	55	2
TCGA-55-7573	0.805158511747432	1	55	2
TCGA-55-7574	3.46305539516868	3	55	2
TCGA-55-7576	2.81509965195868	2	55	2
TCGA-55-7724	3.89736898522689	3	55	2
TCGA-55-7725	2.15986773067548	2	55	2
TCGA-55-7726	3.54362904044794	3	55	2
TCGA-55-7727	4.65552017399802	4	55	2
TCGA-55-7728	1.77156714937962	1	55	2
TCGA-55-7815	3.65609750053058	3	55	2
TCGA-55-7816	1.37015372723372	1	55	2
TCGA-55-7903	2.85975987823905	2	55	2
TCGA-55-7907	2.46474871513134	2	55	2
TCGA-55-7910	3.67049886925373	3	55	2
TCGA-55-7911	4.51829448314657	3	55	2
TCGA-55-7913	4.21502393345076	3	55	2
TCGA-55-7914	2.38105452362489	2	55	2
TCGA-55-7994	3.82259327111627	3	55	2
TCGA-55-7995	3.34766093719778	3	55	2
TCGA-55-8085	3.87896938573099	3	55	2
TCGA-55-8087	0.592482780755265	1	55	2
TCGA-55-8089	4.36718453586574	3	55	2
TCGA-55-8090	2.93886149919003	2	55	2
TCGA-55-8091	2.32623227752631	2	55	2
TCGA-55-8092	2.3403736756296	2	55	2
TCGA-55-8094	3.56690881999606	3	55	2
TCGA-55-8096	1.22612721228573	1	55	2
TCGA-55-8097	0.212339069343145	0	55	2
TCGA-55-8203	3.42650177822498	3	55	2
TCGA-55-8204	3.42774530158253	3	55	2
TCGA-55-8205	4.5185866628407	3	55	2
TCGA-55-8206	1.48787991691034	1	55	2
TCGA-55-8207	0.152694945949425	0	55	2
TCGA-55-8208	2.96765861892463	2	55	2
TCGA-55-8299	3.47101807023324	3	55	2
TCGA-55-8301	3.36539181835129	3	55	2
TCGA-55-8302	2.80685159528328	2	55	2
TCGA-55-8505	3.8320320668477	3	55	2
TCGA-55-8506	2.4488458699261	2	55	2
TCGA-55-8507	3.37707018433614	3	55	2
TCGA-55-8508	2.74533570361006	2	55	2
TCGA-55-8510	2.66960493547024	2	55	2
TCGA-55-8511	2.75112140841568	2	55	2
TCGA-55-8512	0.586139335979781	1	55	2
TCGA-55-8513	1.05022006847127	1	55	2
TCGA-55-8514	0.140736749172471	0	55	2
TCGA-55-8614	3.21185193190549	2	55	2
TCGA-55-8615	2.90755390997739	2	55	2
TCGA-55-8616	0.662791360704044	1	55	2
TCGA-55-8619	1.93427164023747	2	55	2
TCGA-55-8620	4.68722848633894	4	55	2
TCGA-55-8621	2.01234832211142	2	55	2
TCGA-55-A48X	2.3803607173974	2	55	2
TCGA-55-A48Y	3.50252095292745	3	55	2
TCGA-55-A48Z	3.10563772417189	2	55	2
TCGA-55-A490	2.34341657148889	2	55	2
TCGA-55-A491	1.92509866709474	2	55	2
TCGA-55-A492	0.98670592077816	1	55	2
TCGA-55-A493	4.41802315662334	3	55	2
TCGA-55-A494	4.57272715472603	3	55	2
TCGA-55-A4DF	4.01816481536449	3	55	2
TCGA-55-A4DG	0.763595161386926	1	55	2
TCGA-55-A57B	0.318498427997042	0	55	2
TCGA-62-A46O	4.12905765807566	3	62	3
TCGA-62-A46P	1.94630136695696	2	62	3
TCGA-62-A46R	2.60470105520055	2	62	3
TCGA-62-A46S	0.977652823931371	1	62	3
TCGA-62-A46U	2.94885754587912	2	62	3
TCGA-62-A46V	3.68049946103033	3	62	3
TCGA-62-A470	3.37930402428808	3	62	3
TCGA-62-A471	4.53565912489331	3	62	3
TCGA-62-A472	3.18034701921256	2	62	3
TCGA-64-1676	2.39432045174116	2	64	4
TCGA-64-1677	3.79619121578442	3	64	4
TCGA-64-1678	4.25484947957447	3	64	4
TCGA-64-1679	3.18300352406703	2	64	4
TCGA-64-1680	1.65494875666607	1	64	4
TCGA-64-1681	1.01026044135715	1	64	4
TCGA-64-5774	4.70723047640852	4	64	4
TCGA-64-5775	4.15214566205942	3	64	4
TCGA-64-5778	2.34717279826674	2	64	4
TCGA-64-5779	4.89694447586941	4	64	4
TCGA-64-5781	3.86801810422611	3	64	4
TCGA-64-5815	2.75146133496435	2	64	4
TCGA-67-3770	0.580304974953461	1	67	4
TCGA-67-3771	3.62023936196378	3	67	4
TCGA-67-3772	0.651514336513769	1	67	4
TCGA-67-3773	1.24376671013918	1	67	4
TCGA-67-3774	1.72901790233631	1	67	4
TCGA-67-4679	0.533800693698797	0	67	4
TCGA-67-6215	2.89279933193823	2	67	4
TCGA-67-6216	2.64567005808741	2	67	4
TCGA-67-6217	0.938309501775256	1	67	4
TCGA-69-7760	1.30111188988688	1	69	3
TCGA-69-7761	4.04031722057811	3	69	3
TCGA-69-7763	1.73426927573226	1	69	3
TCGA-69-7764	2.66591207710052	2	69	3
TCGA-69-7765	3.11493917783085	2	69	3
TCGA-69-7973	5.02564248683326	4	69	3
TCGA-69-7974	4.40969096228008	3	69	3
TCGA-69-7978	3.48288222122418	3	69	3
TCGA-69-7979	3.37543290215031	3	69	3
TCGA-69-7980	2.45211934945905	2	69	3
TCGA-69-8253	1.96529470228893	2	69	3
TCGA-69-8254	1.97184527368758	2	69	3
TCGA-69-8255	3.67544281632034	3	69	3
TCGA-69-8453	2.02375801105121	2	69	3
TCGA-69-A59K	2.93307370215784	2	69	3
TCGA-71-6725	2.27581437423338	2	71	4
TCGA-71-8520	2.82253574331692	2	71	4
TCGA-73-4658	2.35258085115988	2	73	5
TCGA-73-4659	3.16143090050961	2	73	5
TCGA-73-4662	1.58978626593321	1	73	5
TCGA-73-4666	4.97995801270345	4	73	5
TCGA-73-4668	2.72528088879999	2	73	5
TCGA-73-4670	3.64696958084774	3	73	5
TCGA-73-4675	1.89294002229897	1	73	5
TCGA-73-4676	5.5638535651744	4	73	5
TCGA-73-4677	1.84252920902486	1	73	5
TCGA-73-7498	0.614421193821132	1	73	5
TCGA-73-7499	3.44313764986952	3	73	5
TCGA-73-A9RS	3.58873514004023	3	73	5
TCGA-75-5122	2.92595786228139	2	75	3
TCGA-75-5125	4.04865177504212	3	75	3
TCGA-75-5126	3.19602623308188	2	75	3
TCGA-75-5146	1.51014833956783	1	75	3
TCGA-75-5147	2.22935163138637	2	75	3
TCGA-75-6203	1.55768581952063	1	75	3
TCGA-75-6205	3.03902529639113	2	75	3
TCGA-75-6206	0.740578478439515	1	75	3
TCGA-75-6207	3.06632434696914	2	75	3
TCGA-75-6211	4.19730339280195	3	75	3
TCGA-75-6212	1.45077437351604	1	75	3
TCGA-75-6214	3.10045084739292	2	75	3
TCGA-75-7025	0.432803604959487	0	75	3
TCGA-75-7027	4.44973655878779	3	75	3
TCGA-75-7030	0.795667096322923	1	75	3
TCGA-75-7031	3.22474701397681	2	75	3
TCGA-78-7145	2.77322913173972	2	78	3
TCGA-78-7146	4.84866535253339	4	78	3
TCGA-78-7147	2.72192386298521	2	78	3
TCGA-78-7148	3.43855592216405	3	78	3
TCGA-78-7149	1.01417685516651	1	78	3
TCGA-78-7150	3.19782621354752	2	78	3
TCGA-78-7152	1.35438698513227	1	78	3
TCGA-78-7153	1.69663172611835	1	78	3
TCGA-78-7154	4.62527125639413	4	78	3
TCGA-78-7155	4.83722442555699	4	78	3
TCGA-78-7156	0.864893194768868	1	78	3
TCGA-78-7158	1.43250924730445	1	78	3
TCGA-78-7159	2.89355567609895	2	78	3
TCGA-78-7160	3.43040945491299	3	78	3
TCGA-78-7161	1.89011263626669	1	78	3
TCGA-78-7163	-0.041238450304193	0	78	3
TCGA-78-7166	3.68868076611611	3	78	3
TCGA-78-7167	-0.770863191134595	0	78	3
TCGA-78-7220	4.6258726231035	4	78	3
TCGA-78-7535	3.96256943377389	3	78	3
TCGA-78-7536	4.66038015134478	4	78	3
TCGA-78-7537	0.611257738868106	1	78	3
TCGA-78-7539	0.935201784475087	1	78	3
TCGA-78-7540	1.99042194282966	2	78	3
TCGA-78-7542	4.11205150232583	3	78	3
TCGA-78-7633	1.83873201649464	1	78	3
TCGA-78-8640	3.80409764120574	3	78	3
TCGA-78-8648	2.67091058084056	2	78	3
TCGA-78-8655	2.15429096900798	2	78	3
TCGA-78-8660	3.96295627058322	3	78	3
TCGA-78-8662	3.07477188405208	2	78	3
TCGA-80-5607	4.65918729468181	4	80	1
TCGA-80-5608	3.31034188475628	3	80	1
TCGA-80-5611	4.05714068107175	3	80	1
TCGA-83-5908	5.62080866669031	4	83	2
TCGA-86-6562	3.24661166481172	2	86	1
TCGA-86-6851	2.50240205367707	2	86	1
TCGA-86-7701	4.98378540475982	4	86	1
TCGA-86-7711	3.93763710411228	3	86	1
TCGA-86-7713	3.27540772391959	3	86	1
TCGA-86-7714	2.21712390220986	2	86	1
TCGA-86-7953	3.73795305821425	3	86	1
TCGA-86-7954	2.15921551106905	2	86	1
TCGA-86-7955	4.83745863905725	4	86	1
TCGA-86-8054	4.57404744692168	3	86	1
TCGA-86-8055	2.31851552236669	2	86	1
TCGA-86-8056	1.67845117059274	1	86	1
TCGA-86-8073	3.24458238577556	2	86	1
TCGA-86-8074	2.02845448572523	2	86	1
TCGA-86-8075	1.81222097102737	1	86	1
TCGA-86-8076	1.76119965287071	1	86	1
TCGA-86-8278	2.52262398929599	2	86	1
TCGA-86-8279	1.52495776641761	1	86	1
TCGA-86-8280	1.64200500625046	1	86	1
TCGA-86-8281	1.18097839963974	1	86	1
TCGA-86-8358	5.94271671148598	4	86	1
TCGA-86-8359	1.88468037127574	1	86	1
TCGA-86-8585	3.41005537644124	3	86	1
TCGA-86-8668	1.31588832753227	1	86	1
TCGA-86-8669	1.52498814118945	1	86	1
TCGA-86-8671	1.81689537138534	1	86	1
TCGA-86-8672	3.54909649599334	3	86	1
TCGA-86-8673	3.82407006672115	3	86	1
TCGA-86-8674	3.08261053018314	2	86	1
TCGA-86-A456	0.791835331531505	1	86	1
TCGA-86-A4D0	3.97207818547605	3	86	1
TCGA-86-A4JF	3.80717540616134	3	86	1
TCGA-86-A4P7	1.26831283595452	1	86	1
TCGA-86-A4P8	0.095717506469473	0	86	1
TCGA-91-A4BC	3.84024884502489	3	91	1
TCGA-91-A4BD	0.980214564660677	1	91	1
TCGA-93-7347	1.81890553186692	1	93	3
TCGA-93-7348	1.67592517728835	1	93	3
TCGA-93-8067	3.71615509400496	3	93	3
TCGA-93-A4JN	2.97833043729499	2	93	3
TCGA-93-A4JO	2.72935622200961	2	93	3
TCGA-93-A4JP	2.86389053273415	2	93	3
TCGA-93-A4JQ	2.85054551083521	2	93	3
TCGA-95-7039	2.8206163081706	2	95	5
TCGA-95-7043	2.19328280932024	2	95	5
TCGA-95-7562	4.16232733189774	3	95	5
TCGA-95-7567	3.02445099520335	2	95	5
TCGA-95-7944	3.8526725955638	3	95	5
TCGA-95-7947	3.47533767001879	3	95	5
TCGA-95-7948	1.50875882560754	1	95	5
TCGA-95-8039	1.77720987705251	1	95	5
TCGA-95-8494	2.76015247344013	2	95	5
TCGA-95-A4VK	1.65135474333064	1	95	5
TCGA-95-A4VN	3.60673682595403	3	95	5
TCGA-95-A4VP	3.63657975659174	3	95	5
TCGA-97-7546	1.76690250727543	1	97	5
TCGA-97-7547	0.440913969527285	0	97	5
TCGA-97-7552	1.94879843867947	2	97	5
TCGA-97-7553	3.60487038404895	3	97	5
TCGA-97-7554	2.52070537728907	2	97	5
TCGA-97-7937	2.48036179467618	2	97	5
TCGA-97-7938	0.328133443134046	0	97	5
TCGA-97-7941	0.95967646348994	1	97	5
TCGA-97-8171	2.34144835117484	2	97	5
TCGA-97-8172	1.47812219794784	1	97	5
TCGA-97-8175	3.52247366365237	3	97	5
TCGA-97-8177	1.49461104847039	1	97	5
TCGA-97-8179	1.90005797628225	1	97	5
TCGA-97-8552	0.523222802237365	0	97	5
TCGA-97-A4LX	2.91649237508697	2	97	5
TCGA-97-A4M0	1.62730670567115	1	97	5
TCGA-97-A4M1	0.684572394395096	1	97	5
TCGA-97-A4M2	0.922882792593133	1	97	5
TCGA-97-A4M3	0.99161108317081	1	97	5
TCGA-97-A4M5	2.46722279881589	2	97	5
TCGA-97-A4M6	1.85415244358308	1	97	5
TCGA-97-A4M7	1.23502631177974	1	97	5
TCGA-99-7458	2.17402478657687	2	99	4
TCGA-99-8025	2.15942933982464	2	99	4
TCGA-99-8028	2.06230492002158	2	99	4
TCGA-99-8032	2.124430355413	2	99	4
TCGA-99-8033	4.09472995989681	3	99	4
TCGA-99-AA5R	0.6291476907123	1	99	4
TCGA-J2-8192	1.38408805965948	1	J2	2
TCGA-J2-8194	0.283817099879035	0	J2	2
TCGA-J2-A4AD	3.18109568497973	2	J2	2
TCGA-J2-A4AE	1.44351493746379	1	J2	2
TCGA-J2-A4AG	0.813297340723368	1	J2	2
TCGA-L4-A4E5	3.00100877795728	2	L4	2
TCGA-L4-A4E6	0.634602591468763	1	L4	2
TCGA-L9-A443	1.72297064277217	1	L9	3
TCGA-L9-A444	2.1100160698662	2	L9	3
TCGA-L9-A50W	0.92558277093367	1	L9	3
TCGA-L9-A5IP	3.72506569709993	3	L9	3
TCGA-L9-A743	2.82196396460714	2	L9	3
TCGA-L9-A7SV	2.62807996089296	2	L9	3
TCGA-L9-A8F4	3.47706797228314	3	L9	3
TCGA-MN-A4N1	3.29236083021524	3	MN	4
TCGA-MN-A4N4	1.56614784723489	1	MN	4
TCGA-MN-A4N5	2.68369638575157	2	MN	4
TCGA-MP-A4SV	2.74224322838757	2	MP	4
TCGA-MP-A4SW	2.3242712081618	2	MP	4
TCGA-MP-A4SY	2.60499767261989	2	MP	4
TCGA-MP-A4T4	3.25285658709068	2	MP	4
TCGA-MP-A4T6	1.0653214076893	1	MP	4
TCGA-MP-A4T7	3.17882674927977	2	MP	4
TCGA-MP-A4T8	2.9629681539388	2	MP	4
TCGA-MP-A4T9	0.849835829553287	1	MP	4
TCGA-MP-A4TA	3.50175044790048	3	MP	4
TCGA-MP-A4TC	3.50993846339637	3	MP	4
TCGA-MP-A4TD	1.94072565196032	2	MP	4
TCGA-MP-A4TE	3.40226781913806	3	MP	4
TCGA-MP-A4TF	3.09261859316235	2	MP	4
TCGA-MP-A4TH	1.33543655714822	1	MP	4
TCGA-MP-A4TI	4.61940261099507	4	MP	4
TCGA-MP-A4TJ	2.80640689385657	2	MP	4
TCGA-MP-A4TK	2.72066335338583	2	MP	4
TCGA-MP-A5C7	1.07677279710448	1	MP	4
TCGA-NJ-A4YF	1.98380774280449	2	NJ	1
TCGA-NJ-A4YG	1.60871061643471	1	NJ	1
TCGA-NJ-A4YI	1.05966755040299	1	NJ	1
TCGA-NJ-A4YP	3.21887625474903	2	NJ	1
TCGA-NJ-A4YQ	3.01621404956319	2	NJ	1
TCGA-NJ-A55A	0.993378465667906	1	NJ	1
TCGA-NJ-A55O	2.18024392636696	2	NJ	1
TCGA-NJ-A55R	2.65608281739455	2	NJ	1
TCGA-NJ-A7XG	0.753214360218759	1	NJ	1
TCGA-O1-A52J	1.65604637174767	1	O1	2
TCGA-S2-AA1A	0.485481355538482	0	S2	3
