# Supplementary material for: Surrogate Biomarker Prediction from Whole-Slide Images for Evaluating Overall Survival in Lung Adenocarcinoma
Source: Diagnostics (Basel). 2024 Feb 20;14(5):462. doi: 10.3390/diagnostics14050462 (PMC10930763; doi:10.3390/diagnostics14050462)
Supplement: Supplementary file 1 [file diagnostics-14-00462-s001.zip › Supplementary_File_S5_TCGA_LUAD_crossfolds/crossfolds_CDCA3.csv]

PATIENT	CDCA3	CDCA3_quantile	site_code	CV5
TCGA-05-4244	3.60007467414267	2	05	3
TCGA-05-4249	1.81671043094469	1	05	3
TCGA-05-4250	4.28334005393896	3	05	3
TCGA-05-4382	3.8556853412288	2	05	3
TCGA-05-4395	5.85152518134798	4	05	3
TCGA-05-4396	3.33914903315216	2	05	3
TCGA-05-4397	5.14832311299427	3	05	3
TCGA-05-4398	5.55653599570526	4	05	3
TCGA-05-4402	3.71285811674495	2	05	3
TCGA-05-4403	2.47682292829348	1	05	3
TCGA-05-4405	2.21803128338113	1	05	3
TCGA-05-4415	4.62883179729393	3	05	3
TCGA-05-4417	3.77230704007447	2	05	3
TCGA-05-4418	4.37567775592272	3	05	3
TCGA-05-4420	5.49713138727173	4	05	3
TCGA-05-4422	3.51213669365834	2	05	3
TCGA-05-4424	3.17360277439073	2	05	3
TCGA-05-4426	2.6608119403186	2	05	3
TCGA-05-4427	3.65873262856891	2	05	3
TCGA-05-4430	2.89917392315427	2	05	3
TCGA-05-4432	3.87355286647957	2	05	3
TCGA-05-4433	3.70826611132287	2	05	3
TCGA-05-4434	4.55834314896952	3	05	3
TCGA-35-3615	1.48215842619664	1	35	1
TCGA-35-4122	5.13856356776911	3	35	1
TCGA-35-4123	4.58088669700264	3	35	1
TCGA-35-5375	5.24336059150342	3	35	1
TCGA-38-4625	5.43403809918604	4	38	3
TCGA-38-4626	2.64817668695558	2	38	3
TCGA-38-4627	2.47287706099487	1	38	3
TCGA-38-4628	3.76415799378691	2	38	3
TCGA-38-4629	4.34335101097847	3	38	3
TCGA-38-4630	5.36782147696174	4	38	3
TCGA-38-4631	5.36334184506639	4	38	3
TCGA-38-4632	4.88754490566094	3	38	3
TCGA-38-6178	2.17975547549036	1	38	3
TCGA-38-7271	2.13248912193067	1	38	3
TCGA-38-A44F	2.92969958106773	2	38	3
TCGA-44-2655	1.43349146704848	1	44	4
TCGA-44-2656	2.1608505385331	1	44	4
TCGA-44-2657	2.78672074377902	2	44	4
TCGA-44-2659	2.13953409700564	1	44	4
TCGA-44-2661	1.934187313649	1	44	4
TCGA-44-2662	3.83458015856888	2	44	4
TCGA-44-2665	2.24495917552218	1	44	4
TCGA-44-2666	1.38062884674275	1	44	4
TCGA-44-2668	5.43775661124596	4	44	4
TCGA-44-3396	3.14016890203023	2	44	4
TCGA-44-3398	2.48181698847686	1	44	4
TCGA-44-3917	3.94362589404062	2	44	4
TCGA-44-3918	3.0062325683208	2	44	4
TCGA-44-3919	3.12324248726768	2	44	4
TCGA-44-4112	2.06323598972125	1	44	4
TCGA-44-5643	6.24576437558264	4	44	4
TCGA-44-5644	5.39833220096539	4	44	4
TCGA-44-5645	1.57012180549268	1	44	4
TCGA-44-6145	3.37939677443341	2	44	4
TCGA-44-6146	1.16199784518658	0	44	4
TCGA-44-6147	2.22480676104082	1	44	4
TCGA-44-6148	1.04546192489908	0	44	4
TCGA-44-6774	3.16436282786114	2	44	4
TCGA-44-6775	2.40642201252035	1	44	4
TCGA-44-6776	1.25562811685891	1	44	4
TCGA-44-6777	2.64330160263398	2	44	4
TCGA-44-6778	3.53147116297067	2	44	4
TCGA-44-6779	4.46950120640899	3	44	4
TCGA-44-7659	1.36067049552355	1	44	4
TCGA-44-7660	4.86331778364165	3	44	4
TCGA-44-7662	4.51609301002825	3	44	4
TCGA-44-7667	6.31818048781939	4	44	4
TCGA-44-7669	5.66851194640872	4	44	4
TCGA-44-7670	5.52221906701898	4	44	4
TCGA-44-7671	2.24305280885954	1	44	4
TCGA-44-7672	4.87106395982075	3	44	4
TCGA-44-8119	4.79861177533593	3	44	4
TCGA-44-A479	3.99454647746546	3	44	4
TCGA-44-A47A	3.6674664006421	2	44	4
TCGA-44-A47B	2.8712228231874	2	44	4
TCGA-44-A47G	3.22217513073601	2	44	4
TCGA-44-A4SS	4.01862802243068	3	44	4
TCGA-44-A4SU	2.88758259704472	2	44	4
TCGA-49-4487	5.08265700733293	3	49	1
TCGA-49-4488	3.63766611475806	2	49	1
TCGA-49-4490	2.54793813887815	1	49	1
TCGA-49-4494	4.821486217535	3	49	1
TCGA-49-4501	1.5404887059287	1	49	1
TCGA-49-4505	2.2258730999096	1	49	1
TCGA-49-4506	4.83301820503047	3	49	1
TCGA-49-4507	6.75196449231115	4	49	1
TCGA-49-4510	2.04532327182184	1	49	1
TCGA-49-4512	3.76433441603342	2	49	1
TCGA-49-4514	6.47521694049459	4	49	1
TCGA-49-6742	5.20498204086388	3	49	1
TCGA-49-6743	3.91652246244948	2	49	1
TCGA-49-6744	2.9205939573847	2	49	1
TCGA-49-6745	3.72510123170328	2	49	1
TCGA-49-6761	3.44061625716061	2	49	1
TCGA-49-6767	5.63125270101682	4	49	1
TCGA-49-AAQV	3.27967429317581	2	49	1
TCGA-49-AAR0	4.41967163268487	3	49	1
TCGA-49-AAR2	5.93989205418399	4	49	1
TCGA-49-AAR3	5.43676087394006	4	49	1
TCGA-49-AAR4	4.28996601608767	3	49	1
TCGA-49-AAR9	5.59830981426558	4	49	1
TCGA-49-AARE	4.65325499703235	3	49	1
TCGA-49-AARN	2.86169891902628	2	49	1
TCGA-49-AARO	4.59329253996209	3	49	1
TCGA-49-AARQ	5.75987834637053	4	49	1
TCGA-49-AARR	1.85075658345266	1	49	1
TCGA-4B-A93V	4.25544518332613	3	4B	4
TCGA-50-5044	5.32252031744732	3	50	3
TCGA-50-5045	3.78923319911507	2	50	3
TCGA-50-5055	3.27102338740494	2	50	3
TCGA-50-5066	4.48351500915315	3	50	3
TCGA-50-5068	2.39784271905032	1	50	3
TCGA-50-5931	5.24158169096274	3	50	3
TCGA-50-5939	4.1120797147933	3	50	3
TCGA-50-5942	-0.228794265976902	0	50	3
TCGA-50-5946	5.37688230570823	4	50	3
TCGA-50-6590	6.15677985871228	4	50	3
TCGA-50-6591	5.28612172257551	3	50	3
TCGA-50-6593	3.81014675001575	2	50	3
TCGA-50-6594	3.62796661105384	2	50	3
TCGA-50-6597	3.8039064132635	2	50	3
TCGA-50-6673	3.61917953115759	2	50	3
TCGA-50-7109	3.99176536305903	3	50	3
TCGA-50-8457	1.03063451362141	0	50	3
TCGA-50-8459	2.67565702928718	2	50	3
TCGA-53-7624	5.53170431322099	4	53	1
TCGA-53-7626	2.60734643049412	2	53	1
TCGA-53-7813	4.91469560953424	3	53	1
TCGA-53-A4EZ	5.29027645865209	3	53	1
TCGA-55-1592	3.58094171191942	2	55	2
TCGA-55-1594	5.09263005425611	3	55	2
TCGA-55-1595	4.19826397920091	3	55	2
TCGA-55-1596	5.467375376896	4	55	2
TCGA-55-5899	5.07482578786615	3	55	2
TCGA-55-6543	1.18673368908531	1	55	2
TCGA-55-6642	3.4339672616722	2	55	2
TCGA-55-6712	3.72051217849503	2	55	2
TCGA-55-6968	4.61915540986029	3	55	2
TCGA-55-6969	4.44675640125878	3	55	2
TCGA-55-6970	3.28823346449894	2	55	2
TCGA-55-6971	3.72038790233289	2	55	2
TCGA-55-6972	3.48177738869096	2	55	2
TCGA-55-6975	5.12285698980396	3	55	2
TCGA-55-6978	4.50646522352777	3	55	2
TCGA-55-6979	3.80367095770376	2	55	2
TCGA-55-6980	2.33642470134778	1	55	2
TCGA-55-6981	4.03983192211384	3	55	2
TCGA-55-6982	3.9611095771038	3	55	2
TCGA-55-6983	2.16447530478551	1	55	2
TCGA-55-6984	4.12794539544209	3	55	2
TCGA-55-6985	4.25313026887995	3	55	2
TCGA-55-6986	1.83109309209427	1	55	2
TCGA-55-6987	4.19261922726813	3	55	2
TCGA-55-7227	2.54702966445105	1	55	2
TCGA-55-7281	2.80149787172271	2	55	2
TCGA-55-7283	1.93374475331561	1	55	2
TCGA-55-7284	2.07315488739619	1	55	2
TCGA-55-7570	5.44063157214547	4	55	2
TCGA-55-7573	1.65683576479033	1	55	2
TCGA-55-7574	3.10854508557793	2	55	2
TCGA-55-7576	4.49053264095071	3	55	2
TCGA-55-7724	4.02415427573765	3	55	2
TCGA-55-7725	1.9566534110229	1	55	2
TCGA-55-7726	5.395197756254	4	55	2
TCGA-55-7727	3.32941640313946	2	55	2
TCGA-55-7728	3.43782975220262	2	55	2
TCGA-55-7815	3.34103239193658	2	55	2
TCGA-55-7816	2.05094172045494	1	55	2
TCGA-55-7903	4.62493422114253	3	55	2
TCGA-55-7907	3.48701787897237	2	55	2
TCGA-55-7910	6.19758045389439	4	55	2
TCGA-55-7911	4.75709867250793	3	55	2
TCGA-55-7913	5.00127893461343	3	55	2
TCGA-55-7914	2.32428542769239	1	55	2
TCGA-55-7994	4.64483384570822	3	55	2
TCGA-55-7995	4.94926850332837	3	55	2
TCGA-55-8085	4.78172275025322	3	55	2
TCGA-55-8087	1.52619110204608	1	55	2
TCGA-55-8089	4.35206972981986	3	55	2
TCGA-55-8090	3.34131117710051	2	55	2
TCGA-55-8091	2.81360671895237	2	55	2
TCGA-55-8092	3.10608632384137	2	55	2
TCGA-55-8094	5.01611961123846	3	55	2
TCGA-55-8096	3.0657444532247	2	55	2
TCGA-55-8097	2.71897320937934	2	55	2
TCGA-55-8203	3.55865427364051	2	55	2
TCGA-55-8204	4.13833421128981	3	55	2
TCGA-55-8205	5.10852957915572	3	55	2
TCGA-55-8206	1.83752543020556	1	55	2
TCGA-55-8207	1.23226220326774	1	55	2
TCGA-55-8208	4.1812136770019	3	55	2
TCGA-55-8299	3.42007272501713	2	55	2
TCGA-55-8301	4.15408569518628	3	55	2
TCGA-55-8302	4.52966363127801	3	55	2
TCGA-55-8505	4.31359107657823	3	55	2
TCGA-55-8506	4.1766651288914	3	55	2
TCGA-55-8507	4.15567762099306	3	55	2
TCGA-55-8508	3.95362714484942	2	55	2
TCGA-55-8510	3.98208396683873	3	55	2
TCGA-55-8511	3.97236518714297	3	55	2
TCGA-55-8512	1.61025179209659	1	55	2
TCGA-55-8513	1.53111011504474	1	55	2
TCGA-55-8514	1.79922828531559	1	55	2
TCGA-55-8614	3.64148939907512	2	55	2
TCGA-55-8615	4.31599471261931	3	55	2
TCGA-55-8616	2.90654077959445	2	55	2
TCGA-55-8619	1.77049137901607	1	55	2
TCGA-55-8620	4.77947762716658	3	55	2
TCGA-55-8621	2.27634806424145	1	55	2
TCGA-55-A48X	2.7902804566416	2	55	2
TCGA-55-A48Y	3.92293162430515	2	55	2
TCGA-55-A48Z	3.91057404542685	2	55	2
TCGA-55-A490	4.93094386406935	3	55	2
TCGA-55-A491	3.01677935731609	2	55	2
TCGA-55-A492	2.37966525459794	1	55	2
TCGA-55-A493	5.92878374961068	4	55	2
TCGA-55-A494	5.26008741447304	3	55	2
TCGA-55-A4DF	5.4494203516376	4	55	2
TCGA-55-A4DG	1.90364312149462	1	55	2
TCGA-55-A57B	2.21110063667316	1	55	2
TCGA-62-A46O	5.59141323620042	4	62	5
TCGA-62-A46P	2.70663095418868	2	62	5
TCGA-62-A46R	2.85781999216926	2	62	5
TCGA-62-A46S	2.08727731510587	1	62	5
TCGA-62-A46U	3.65921006113133	2	62	5
TCGA-62-A46V	2.93295170420476	2	62	5
TCGA-62-A470	4.28150409793778	3	62	5
TCGA-62-A471	5.47237050690555	4	62	5
TCGA-62-A472	4.10459118157135	3	62	5
TCGA-64-1676	3.69076094205586	2	64	1
TCGA-64-1677	4.65334085750053	3	64	1
TCGA-64-1678	6.1480227709833	4	64	1
TCGA-64-1679	3.21728082855481	2	64	1
TCGA-64-1680	1.94655231469664	1	64	1
TCGA-64-1681	2.74637211715519	2	64	1
TCGA-64-5774	4.61960156954178	3	64	1
TCGA-64-5775	5.04363278905285	3	64	1
TCGA-64-5778	3.39171119434324	2	64	1
TCGA-64-5779	4.61472237322122	3	64	1
TCGA-64-5781	4.33913816961828	3	64	1
TCGA-64-5815	2.84494796384246	2	64	1
TCGA-67-3770	1.47338977103695	1	67	5
TCGA-67-3771	2.75710087945486	2	67	5
TCGA-67-3772	1.82919995398483	1	67	5
TCGA-67-3773	1.76016492437726	1	67	5
TCGA-67-3774	1.34967211020077	1	67	5
TCGA-67-4679	2.39113546483308	1	67	5
TCGA-67-6215	3.05752949630928	2	67	5
TCGA-67-6216	2.69132877507911	2	67	5
TCGA-67-6217	1.2404936613642	1	67	5
TCGA-69-7760	3.98772817067395	3	69	1
TCGA-69-7761	3.73283286245407	2	69	1
TCGA-69-7763	1.32207452622224	1	69	1
TCGA-69-7764	2.8803835174961	2	69	1
TCGA-69-7765	2.59324157056771	2	69	1
TCGA-69-7973	4.76887223155535	3	69	1
TCGA-69-7974	3.38389834012318	2	69	1
TCGA-69-7978	3.73364617883477	2	69	1
TCGA-69-7979	4.01081789678058	3	69	1
TCGA-69-7980	3.87442803449007	2	69	1
TCGA-69-8253	1.68651755990939	1	69	1
TCGA-69-8254	1.94048110277825	1	69	1
TCGA-69-8255	5.72815325736234	4	69	1
TCGA-69-8453	3.57109921335038	2	69	1
TCGA-69-A59K	3.47921695398847	2	69	1
TCGA-71-6725	2.83726328045365	2	71	2
TCGA-71-8520	3.78201392832869	2	71	2
TCGA-73-4658	2.73153105020081	2	73	3
TCGA-73-4659	3.96374228246952	3	73	3
TCGA-73-4662	1.92268547864158	1	73	3
TCGA-73-4666	5.39938858579726	4	73	3
TCGA-73-4668	3.29957298382247	2	73	3
TCGA-73-4670	5.20723987665299	3	73	3
TCGA-73-4675	2.71705494032806	2	73	3
TCGA-73-4676	4.39238939036949	3	73	3
TCGA-73-4677	1.44744631612166	1	73	3
TCGA-73-7498	1.62702123060077	1	73	3
TCGA-73-7499	4.03431970442217	3	73	3
TCGA-73-A9RS	5.4638784145298	4	73	3
TCGA-75-5122	3.7772991807447	2	75	5
TCGA-75-5125	5.33795280690852	3	75	5
TCGA-75-5126	5.3208432042031	3	75	5
TCGA-75-5146	2.32918506667307	1	75	5
TCGA-75-5147	4.19262285893439	3	75	5
TCGA-75-6203	1.64859431571884	1	75	5
TCGA-75-6205	4.07225091992479	3	75	5
TCGA-75-6206	0.740578478439515	0	75	5
TCGA-75-6207	3.83300324625973	2	75	5
TCGA-75-6211	4.5930897494091	3	75	5
TCGA-75-6212	2.65674903541852	2	75	5
TCGA-75-6214	4.48794362327856	3	75	5
TCGA-75-7025	2.28400294355278	1	75	5
TCGA-75-7027	5.7196464107125	4	75	5
TCGA-75-7030	1.55346619390629	1	75	5
TCGA-75-7031	4.26628386385731	3	75	5
TCGA-78-7145	3.89604683024886	2	78	5
TCGA-78-7146	5.68538113144575	4	78	5
TCGA-78-7147	3.18887901558223	2	78	5
TCGA-78-7148	4.35498580758076	3	78	5
TCGA-78-7149	2.7943956472866	2	78	5
TCGA-78-7150	5.54876926432503	4	78	5
TCGA-78-7152	2.3637248497116	1	78	5
TCGA-78-7153	3.04111594557189	2	78	5
TCGA-78-7154	5.07711095896961	3	78	5
TCGA-78-7155	5.24444925026796	3	78	5
TCGA-78-7156	1.38773398358223	1	78	5
TCGA-78-7158	3.38168498822677	2	78	5
TCGA-78-7159	4.59180820349551	3	78	5
TCGA-78-7160	3.16186379200369	2	78	5
TCGA-78-7161	2.32460764245402	1	78	5
TCGA-78-7163	0.67937914977453	0	78	5
TCGA-78-7166	5.3707844252478	4	78	5
TCGA-78-7167	0.659376714787919	0	78	5
TCGA-78-7220	5.41559345662433	4	78	5
TCGA-78-7535	4.65325375246219	3	78	5
TCGA-78-7536	5.93640319234156	4	78	5
TCGA-78-7537	1.50794702162581	1	78	5
TCGA-78-7539	2.25872313743812	1	78	5
TCGA-78-7540	2.17048132140569	1	78	5
TCGA-78-7542	5.43631478237491	4	78	5
TCGA-78-7633	1.61705291781346	1	78	5
TCGA-78-8640	4.72615133408753	3	78	5
TCGA-78-8648	3.71895775524767	2	78	5
TCGA-78-8655	3.00228787556293	2	78	5
TCGA-78-8660	5.23915945722465	3	78	5
TCGA-78-8662	4.97347058178869	3	78	5
TCGA-80-5607	3.89627324847796	2	80	1
TCGA-80-5608	4.84912421743866	3	80	1
TCGA-80-5611	4.21621622632044	3	80	1
TCGA-83-5908	4.10768793036468	3	83	4
TCGA-86-6562	3.74928206428386	2	86	4
TCGA-86-6851	4.24910414980025	3	86	4
TCGA-86-7701	5.19616720544503	3	86	4
TCGA-86-7711	4.43670997122232	3	86	4
TCGA-86-7713	4.64263992149775	3	86	4
TCGA-86-7714	2.1340681624823	1	86	4
TCGA-86-7953	4.13456098949877	3	86	4
TCGA-86-7954	3.87068967757148	2	86	4
TCGA-86-7955	4.99394757317566	3	86	4
TCGA-86-8054	5.25136879533263	3	86	4
TCGA-86-8055	3.17784604344491	2	86	4
TCGA-86-8056	2.05848222004367	1	86	4
TCGA-86-8073	2.47204395344141	1	86	4
TCGA-86-8074	2.95400453656535	2	86	4
TCGA-86-8075	3.52577751390876	2	86	4
TCGA-86-8076	2.02168287317517	1	86	4
TCGA-86-8278	3.14002347797439	2	86	4
TCGA-86-8279	3.50402200364163	2	86	4
TCGA-86-8280	3.17580274634512	2	86	4
TCGA-86-8281	1.59790300846285	1	86	4
TCGA-86-8358	5.54252533367929	4	86	4
TCGA-86-8359	3.0998230535328	2	86	4
TCGA-86-8585	5.44718962285162	4	86	4
TCGA-86-8668	2.37758064993851	1	86	4
TCGA-86-8669	3.1099506419106	2	86	4
TCGA-86-8671	3.16752796206364	2	86	4
TCGA-86-8672	4.33855120455283	3	86	4
TCGA-86-8673	3.6883864682764	2	86	4
TCGA-86-8674	3.3390339494644	2	86	4
TCGA-86-A456	3.39478357772602	2	86	4
TCGA-86-A4D0	5.965324149295	4	86	4
TCGA-86-A4JF	4.91125923722266	3	86	4
TCGA-86-A4P7	3.10942335692423	2	86	4
TCGA-86-A4P8	1.15825897253819	0	86	4
TCGA-91-A4BC	4.74440373202923	3	91	1
TCGA-91-A4BD	2.46414714515059	1	91	1
TCGA-93-7347	2.73223901179421	2	93	3
TCGA-93-7348	2.1779348886542	1	93	3
TCGA-93-8067	4.55490848173724	3	93	3
TCGA-93-A4JN	4.03554918767539	3	93	3
TCGA-93-A4JO	3.70859766184281	2	93	3
TCGA-93-A4JP	2.46221505525716	1	93	3
TCGA-93-A4JQ	3.98070815801785	3	93	3
TCGA-95-7039	4.12789762709356	3	95	4
TCGA-95-7043	4.28225133347735	3	95	4
TCGA-95-7562	3.74214221131235	2	95	4
TCGA-95-7567	4.7977093114255	3	95	4
TCGA-95-7944	4.55640861219351	3	95	4
TCGA-95-7947	4.24126344363471	3	95	4
TCGA-95-7948	2.53439475259439	1	95	4
TCGA-95-8039	3.13562453693784	2	95	4
TCGA-95-8494	4.6478090235886	3	95	4
TCGA-95-A4VK	3.54845483574635	2	95	4
TCGA-95-A4VN	4.1211363788256	3	95	4
TCGA-95-A4VP	5.40651932813081	4	95	4
TCGA-97-7546	1.59140571116344	1	97	1
TCGA-97-7547	0.66993948319618	0	97	1
TCGA-97-7552	1.81903056370914	1	97	1
TCGA-97-7553	3.17059319919445	2	97	1
TCGA-97-7554	2.31064098499354	1	97	1
TCGA-97-7937	3.4046560117248	2	97	1
TCGA-97-7938	0.760244455771831	0	97	1
TCGA-97-7941	1.90062203742535	1	97	1
TCGA-97-8171	3.68256227640489	2	97	1
TCGA-97-8172	2.18014191300612	1	97	1
TCGA-97-8175	3.61136846039584	2	97	1
TCGA-97-8177	3.07957354919154	2	97	1
TCGA-97-8179	3.99542762025361	3	97	1
TCGA-97-8552	2.62458351719661	2	97	1
TCGA-97-A4LX	3.53734673950008	2	97	1
TCGA-97-A4M0	2.20093611558471	1	97	1
TCGA-97-A4M1	2.35368090131617	1	97	1
TCGA-97-A4M2	1.86376969892491	1	97	1
TCGA-97-A4M3	2.40821587759661	1	97	1
TCGA-97-A4M5	2.62942398426753	2	97	1
TCGA-97-A4M6	2.49198018442449	1	97	1
TCGA-97-A4M7	3.17589900681749	2	97	1
TCGA-99-7458	2.02464716253864	1	99	3
TCGA-99-8025	3.03233996667328	2	99	3
TCGA-99-8028	2.80667371216949	2	99	3
TCGA-99-8032	3.99889947332914	3	99	3
TCGA-99-8033	4.56253407151942	3	99	3
TCGA-99-AA5R	2.17213792095814	1	99	3
TCGA-J2-8192	2.14990851649787	1	J2	3
TCGA-J2-8194	1.09673154727854	0	J2	3
TCGA-J2-A4AD	4.45917892656463	3	J2	3
TCGA-J2-A4AE	2.51958159537938	1	J2	3
TCGA-J2-A4AG	2.17338643060432	1	J2	3
TCGA-L4-A4E5	5.37134017570997	4	L4	2
TCGA-L4-A4E6	2.13041271445314	1	L4	2
TCGA-L9-A443	3.57552845137251	2	L9	5
TCGA-L9-A444	3.62135570744418	2	L9	5
TCGA-L9-A50W	2.43092810359146	1	L9	5
TCGA-L9-A5IP	3.8427073076095	2	L9	5
TCGA-L9-A743	3.51945036535889	2	L9	5
TCGA-L9-A7SV	3.00931622148323	2	L9	5
TCGA-L9-A8F4	4.2590335510887	3	L9	5
TCGA-MN-A4N1	5.50948455729715	4	MN	2
TCGA-MN-A4N4	3.37032852149735	2	MN	2
TCGA-MN-A4N5	3.7118408880197	2	MN	2
TCGA-MP-A4SV	4.64523690274336	3	MP	5
TCGA-MP-A4SW	4.28432182811409	3	MP	5
TCGA-MP-A4SY	3.78992725646603	2	MP	5
TCGA-MP-A4T4	3.56348709064366	2	MP	5
TCGA-MP-A4T6	2.90497266583007	2	MP	5
TCGA-MP-A4T7	4.46266015805956	3	MP	5
TCGA-MP-A4T8	4.30598038693271	3	MP	5
TCGA-MP-A4T9	2.62017756092454	2	MP	5
TCGA-MP-A4TA	4.30887403907635	3	MP	5
TCGA-MP-A4TC	3.59010881208035	2	MP	5
TCGA-MP-A4TD	3.89435198997886	2	MP	5
TCGA-MP-A4TE	4.97233400743464	3	MP	5
TCGA-MP-A4TF	3.72978358033811	2	MP	5
TCGA-MP-A4TH	1.71848394218262	1	MP	5
TCGA-MP-A4TI	5.35931135557052	4	MP	5
TCGA-MP-A4TJ	3.12743583318918	2	MP	5
TCGA-MP-A4TK	4.50232875502285	3	MP	5
TCGA-MP-A5C7	2.75741864588094	2	MP	5
TCGA-NJ-A4YF	4.03606397993592	3	NJ	3
TCGA-NJ-A4YG	2.4326118473722	1	NJ	3
TCGA-NJ-A4YI	2.40270127830201	1	NJ	3
TCGA-NJ-A4YP	3.56106755955578	2	NJ	3
TCGA-NJ-A4YQ	3.86870883985774	2	NJ	3
TCGA-NJ-A55A	1.55897564152213	1	NJ	3
TCGA-NJ-A55O	3.6436444472072	2	NJ	3
TCGA-NJ-A55R	4.06484639975534	3	NJ	3
TCGA-NJ-A7XG	1.71844894205808	1	NJ	3
TCGA-O1-A52J	2.10941198968561	1	O1	5
TCGA-S2-AA1A	2.77452608861206	2	S2	2
