# Supplementary material for: Surrogate Biomarker Prediction from Whole-Slide Images for Evaluating Overall Survival in Lung Adenocarcinoma
Source: Diagnostics (Basel). 2024 Feb 20;14(5):462. doi: 10.3390/diagnostics14050462 (PMC10930763; doi:10.3390/diagnostics14050462)
Supplement: Supplementary file 1 [file diagnostics-14-00462-s001.zip › Supplementary_File_S5_TCGA_LUAD_crossfolds/crossfolds_CDCA4.csv]

PATIENT	CDCA4	CDCA4_quantile	site_code	CV5
TCGA-05-4244	4.45846006872373	3	05	3
TCGA-05-4249	4.16594048862729	2	05	3
TCGA-05-4250	5.83227487468091	4	05	3
TCGA-05-4382	4.26183421477339	2	05	3
TCGA-05-4395	4.96358636396582	3	05	3
TCGA-05-4396	2.71851626286027	0	05	3
TCGA-05-4397	6.28827832403808	4	05	3
TCGA-05-4398	4.99684131146218	4	05	3
TCGA-05-4402	5.13691899666927	4	05	3
TCGA-05-4403	4.12412441718601	2	05	3
TCGA-05-4405	3.51949527570877	0	05	3
TCGA-05-4415	6.03655822166835	4	05	3
TCGA-05-4417	3.14637275829701	0	05	3
TCGA-05-4418	4.75839753492884	3	05	3
TCGA-05-4420	4.8129564928358	3	05	3
TCGA-05-4422	3.96175366350722	1	05	3
TCGA-05-4424	4.19522135052498	2	05	3
TCGA-05-4426	4.78003034632683	3	05	3
TCGA-05-4427	4.64736869910052	3	05	3
TCGA-05-4430	4.85430946777554	3	05	3
TCGA-05-4432	4.88632211089203	3	05	3
TCGA-05-4433	4.13733967028858	2	05	3
TCGA-05-4434	5.15305873114862	4	05	3
TCGA-35-3615	3.97683396088158	1	35	3
TCGA-35-4122	5.64705271884547	4	35	3
TCGA-35-4123	6.66347904136347	4	35	3
TCGA-35-5375	6.24404546929501	4	35	3
TCGA-38-4625	6.10683340519825	4	38	4
TCGA-38-4626	3.58700930512684	1	38	4
TCGA-38-4627	4.62480123023295	3	38	4
TCGA-38-4628	5.46794191111738	4	38	4
TCGA-38-4629	6.83094651968639	4	38	4
TCGA-38-4630	6.48580497780653	4	38	4
TCGA-38-4631	5.75047071434888	4	38	4
TCGA-38-4632	5.30100655001425	4	38	4
TCGA-38-6178	4.48827864196613	3	38	4
TCGA-38-7271	3.87371674295103	1	38	4
TCGA-38-A44F	2.99202871436089	0	38	4
TCGA-44-2655	3.58380818386564	1	44	4
TCGA-44-2656	3.17779040095481	0	44	4
TCGA-44-2657	4.5142555850395	3	44	4
TCGA-44-2659	3.56717922697529	1	44	4
TCGA-44-2661	4.07568104830427	2	44	4
TCGA-44-2662	4.93632770689708	3	44	4
TCGA-44-2665	4.18077288390536	2	44	4
TCGA-44-2666	4.28813982294173	2	44	4
TCGA-44-2668	4.83576020974268	3	44	4
TCGA-44-3396	4.24063429692209	2	44	4
TCGA-44-3398	3.9965459514953	1	44	4
TCGA-44-3917	5.43380574599646	4	44	4
TCGA-44-3918	4.36620756735613	2	44	4
TCGA-44-3919	4.4294278456093	2	44	4
TCGA-44-4112	4.7456275767649	3	44	4
TCGA-44-5643	5.0679085207479	4	44	4
TCGA-44-5644	3.98701011718554	1	44	4
TCGA-44-5645	2.72380147674512	0	44	4
TCGA-44-6145	3.961393816678	1	44	4
TCGA-44-6146	1.74101107957655	0	44	4
TCGA-44-6147	4.04992007360094	2	44	4
TCGA-44-6148	2.84427511069088	0	44	4
TCGA-44-6774	4.2874872122379	2	44	4
TCGA-44-6775	2.99395387285364	0	44	4
TCGA-44-6776	3.59605255536367	1	44	4
TCGA-44-6777	3.52907991650311	0	44	4
TCGA-44-6778	4.65906661972685	3	44	4
TCGA-44-6779	4.96938220624038	3	44	4
TCGA-44-7659	2.06427749274333	0	44	4
TCGA-44-7660	5.50646377477554	4	44	4
TCGA-44-7662	5.58736322468757	4	44	4
TCGA-44-7667	5.70248977758289	4	44	4
TCGA-44-7669	3.84854851685073	1	44	4
TCGA-44-7670	5.26635761501864	4	44	4
TCGA-44-7671	3.79116874071596	1	44	4
TCGA-44-7672	5.22663846209416	4	44	4
TCGA-44-8119	4.98101282178152	3	44	4
TCGA-44-A479	3.66923662419464	1	44	4
TCGA-44-A47A	4.42518522251269	2	44	4
TCGA-44-A47B	3.87555307668614	1	44	4
TCGA-44-A47G	3.56292709991503	0	44	4
TCGA-44-A4SS	4.00259791261173	2	44	4
TCGA-44-A4SU	4.38557669704391	2	44	4
TCGA-49-4487	4.77480970483133	3	49	2
TCGA-49-4488	5.55987187702716	4	49	2
TCGA-49-4490	4.06609726891506	2	49	2
TCGA-49-4494	5.79410170619381	4	49	2
TCGA-49-4501	4.59104309406954	3	49	2
TCGA-49-4505	4.60060873847413	3	49	2
TCGA-49-4506	5.65933313037029	4	49	2
TCGA-49-4507	5.72077074442773	4	49	2
TCGA-49-4510	4.2628969832593	2	49	2
TCGA-49-4512	3.98414367635587	1	49	2
TCGA-49-4514	4.03235460207512	2	49	2
TCGA-49-6742	4.14556586608216	2	49	2
TCGA-49-6743	3.88983601293255	1	49	2
TCGA-49-6744	3.47524881967939	0	49	2
TCGA-49-6745	4.52202021720587	3	49	2
TCGA-49-6761	4.42927553027836	2	49	2
TCGA-49-6767	5.37728055773734	4	49	2
TCGA-49-AAQV	4.24592111504325	2	49	2
TCGA-49-AAR0	4.30763903706062	2	49	2
TCGA-49-AAR2	4.34836330982215	2	49	2
TCGA-49-AAR3	5.07604515861643	4	49	2
TCGA-49-AAR4	4.90414751761287	3	49	2
TCGA-49-AAR9	6.19956463773034	4	49	2
TCGA-49-AARE	4.40141471849301	2	49	2
TCGA-49-AARN	4.13359724640995	2	49	2
TCGA-49-AARO	4.70932099044931	3	49	2
TCGA-49-AARQ	4.95386631803797	3	49	2
TCGA-49-AARR	3.22524535281813	0	49	2
TCGA-4B-A93V	4.24011081354846	2	4B	1
TCGA-50-5044	6.17969060368269	4	50	2
TCGA-50-5045	4.85393314134354	3	50	2
TCGA-50-5055	4.19882479847467	2	50	2
TCGA-50-5066	6.35217050185829	4	50	2
TCGA-50-5068	4.68751409328778	3	50	2
TCGA-50-5931	4.81680343888332	3	50	2
TCGA-50-5939	5.5735276790291	4	50	2
TCGA-50-5942	3.49313851323183	0	50	2
TCGA-50-5946	5.52892087191711	4	50	2
TCGA-50-6590	6.21298662596571	4	50	2
TCGA-50-6591	6.09037165577747	4	50	2
TCGA-50-6593	4.32366339036264	2	50	2
TCGA-50-6594	3.94250645440649	1	50	2
TCGA-50-6597	4.12516798236359	2	50	2
TCGA-50-6673	3.64027193961715	1	50	2
TCGA-50-7109	4.65253133134384	3	50	2
TCGA-50-8457	3.60038392039606	1	50	2
TCGA-50-8459	3.75709708880524	1	50	2
TCGA-53-7624	6.07178178062475	4	53	4
TCGA-53-7626	3.76565168496133	1	53	4
TCGA-53-7813	3.55644600083485	0	53	4
TCGA-53-A4EZ	5.15552704653886	4	53	4
TCGA-55-1592	4.45641724427532	3	55	5
TCGA-55-1594	4.87522887722815	3	55	5
TCGA-55-1595	3.87689844818922	1	55	5
TCGA-55-1596	4.8008287350535	3	55	5
TCGA-55-5899	4.90375698691531	3	55	5
TCGA-55-6543	4.09765979792899	2	55	5
TCGA-55-6642	4.2799119700989	2	55	5
TCGA-55-6712	3.75965746866627	1	55	5
TCGA-55-6968	5.6229271637495	4	55	5
TCGA-55-6969	5.22442329029011	4	55	5
TCGA-55-6970	4.38994596990893	2	55	5
TCGA-55-6971	4.67731918044101	3	55	5
TCGA-55-6972	3.26619549947141	0	55	5
TCGA-55-6975	5.60123480437968	4	55	5
TCGA-55-6978	5.57534939213722	4	55	5
TCGA-55-6979	4.54152820519927	3	55	5
TCGA-55-6980	3.60570004715572	1	55	5
TCGA-55-6981	4.27364950119862	2	55	5
TCGA-55-6982	3.87091176813222	1	55	5
TCGA-55-6983	3.87747699603036	1	55	5
TCGA-55-6984	4.35001423372438	2	55	5
TCGA-55-6985	4.98133589426797	3	55	5
TCGA-55-6986	4.6161450379503	3	55	5
TCGA-55-6987	4.23614274033201	2	55	5
TCGA-55-7227	3.90773459161619	1	55	5
TCGA-55-7281	3.45568274457752	0	55	5
TCGA-55-7283	3.83769235933116	1	55	5
TCGA-55-7284	3.2379757780495	0	55	5
TCGA-55-7570	5.17566307327352	4	55	5
TCGA-55-7573	3.22949375560837	0	55	5
TCGA-55-7574	4.13048005608181	2	55	5
TCGA-55-7576	5.16972667526663	4	55	5
TCGA-55-7724	4.22470832020189	2	55	5
TCGA-55-7725	2.60873010760259	0	55	5
TCGA-55-7726	5.59294879774513	4	55	5
TCGA-55-7727	3.27834221854519	0	55	5
TCGA-55-7728	3.46493755465835	0	55	5
TCGA-55-7815	2.65216108597141	0	55	5
TCGA-55-7816	3.12369806289026	0	55	5
TCGA-55-7903	4.84513654376887	3	55	5
TCGA-55-7907	3.82339503255978	1	55	5
TCGA-55-7910	3.82412205836694	1	55	5
TCGA-55-7911	4.25423725200167	2	55	5
TCGA-55-7913	5.23875858224312	4	55	5
TCGA-55-7914	3.64524818628352	1	55	5
TCGA-55-7994	4.84992525308746	3	55	5
TCGA-55-7995	5.38942730006333	4	55	5
TCGA-55-8085	4.59579078500154	3	55	5
TCGA-55-8087	3.35979502717346	0	55	5
TCGA-55-8089	5.5925810083467	4	55	5
TCGA-55-8090	5.91946794642301	4	55	5
TCGA-55-8091	3.86498762477903	1	55	5
TCGA-55-8092	3.46905166214386	0	55	5
TCGA-55-8094	3.88563245052099	1	55	5
TCGA-55-8096	4.20861431162258	2	55	5
TCGA-55-8097	3.20203931597229	0	55	5
TCGA-55-8203	4.19548840856041	2	55	5
TCGA-55-8204	5.45119734075611	4	55	5
TCGA-55-8205	5.1111212475908	4	55	5
TCGA-55-8206	3.43255036084447	0	55	5
TCGA-55-8207	2.88145703109024	0	55	5
TCGA-55-8208	4.01851252791868	2	55	5
TCGA-55-8299	4.02282756529525	2	55	5
TCGA-55-8301	4.22006112317196	2	55	5
TCGA-55-8302	5.66443875218805	4	55	5
TCGA-55-8505	4.41506195503486	2	55	5
TCGA-55-8506	4.46351973239679	3	55	5
TCGA-55-8507	5.47059211411937	4	55	5
TCGA-55-8508	3.62036281613415	1	55	5
TCGA-55-8510	4.32692603581949	2	55	5
TCGA-55-8511	5.09062407882674	4	55	5
TCGA-55-8512	3.06169061998036	0	55	5
TCGA-55-8513	3.32050255780793	0	55	5
TCGA-55-8514	3.68019970174698	1	55	5
TCGA-55-8614	5.92058506640261	4	55	5
TCGA-55-8615	4.15085532107681	2	55	5
TCGA-55-8616	4.84761222219993	3	55	5
TCGA-55-8619	3.32356981871744	0	55	5
TCGA-55-8620	4.63330984042662	3	55	5
TCGA-55-8621	3.90877191866887	1	55	5
TCGA-55-A48X	4.14445228754045	2	55	5
TCGA-55-A48Y	4.53212180751183	3	55	5
TCGA-55-A48Z	5.35724898658461	4	55	5
TCGA-55-A490	5.21951835715445	4	55	5
TCGA-55-A491	4.19654056852773	2	55	5
TCGA-55-A492	2.08444272247396	0	55	5
TCGA-55-A493	5.03224326948043	4	55	5
TCGA-55-A494	4.07249066757664	2	55	5
TCGA-55-A4DF	5.37665606473696	4	55	5
TCGA-55-A4DG	3.51796380181458	0	55	5
TCGA-55-A57B	3.70782580816999	1	55	5
TCGA-62-A46O	4.9047475240537	3	62	4
TCGA-62-A46P	3.12600738919186	0	62	4
TCGA-62-A46R	3.679788189395	1	62	4
TCGA-62-A46S	2.7070052339877	0	62	4
TCGA-62-A46U	4.31325765288215	2	62	4
TCGA-62-A46V	3.73566298057082	1	62	4
TCGA-62-A470	3.15781188069747	0	62	4
TCGA-62-A471	4.68437722325293	3	62	4
TCGA-62-A472	4.17796436790157	2	62	4
TCGA-64-1676	5.55683940488202	4	64	2
TCGA-64-1677	5.51060068538445	4	64	2
TCGA-64-1678	6.57401379001335	4	64	2
TCGA-64-1679	4.87626957208954	3	64	2
TCGA-64-1680	3.71983160825093	1	64	2
TCGA-64-1681	3.92792381477769	1	64	2
TCGA-64-5774	5.51065797156053	4	64	2
TCGA-64-5775	7.28738962580846	4	64	2
TCGA-64-5778	4.01239143556754	2	64	2
TCGA-64-5779	3.98717547962352	1	64	2
TCGA-64-5781	4.55708900828801	3	64	2
TCGA-64-5815	4.78280927895199	3	64	2
TCGA-67-3770	4.75512877580861	3	67	1
TCGA-67-3771	4.27188808611646	2	67	1
TCGA-67-3772	4.39442055084453	2	67	1
TCGA-67-3773	3.86182689903657	1	67	1
TCGA-67-3774	3.25149171626187	0	67	1
TCGA-67-4679	2.71409737921355	0	67	1
TCGA-67-6215	3.82954493382281	1	67	1
TCGA-67-6216	3.69805463826743	1	67	1
TCGA-67-6217	2.63982625993717	0	67	1
TCGA-69-7760	3.89597624856472	1	69	3
TCGA-69-7761	3.54832453786732	0	69	3
TCGA-69-7763	3.84316484377701	1	69	3
TCGA-69-7764	3.73701934232492	1	69	3
TCGA-69-7765	2.85389332509051	0	69	3
TCGA-69-7973	5.12096033256447	4	69	3
TCGA-69-7974	4.28517272772	2	69	3
TCGA-69-7978	4.26129645075632	2	69	3
TCGA-69-7979	5.57694829599842	4	69	3
TCGA-69-7980	3.60018706748068	1	69	3
TCGA-69-8253	3.65103497309997	1	69	3
TCGA-69-8254	3.10086233154969	0	69	3
TCGA-69-8255	4.60573384450894	3	69	3
TCGA-69-8453	4.02792966226886	2	69	3
TCGA-69-A59K	4.0867355792758	2	69	3
TCGA-71-6725	3.8828200087582	1	71	5
TCGA-71-8520	4.64006950639323	3	71	5
TCGA-73-4658	4.49241527127323	3	73	1
TCGA-73-4659	4.88640964199569	3	73	1
TCGA-73-4662	3.6813461439071	1	73	1
TCGA-73-4666	5.57561194401225	4	73	1
TCGA-73-4668	5.11177972163852	4	73	1
TCGA-73-4670	4.98621064116824	4	73	1
TCGA-73-4675	3.46002819652848	0	73	1
TCGA-73-4676	4.66692776832174	3	73	1
TCGA-73-4677	3.88118841433837	1	73	1
TCGA-73-7498	3.45513471282517	0	73	1
TCGA-73-7499	5.3118417449659	4	73	1
TCGA-73-A9RS	4.0699171828584	2	73	1
TCGA-75-5122	5.07012353825208	4	75	1
TCGA-75-5125	4.25610731483489	2	75	1
TCGA-75-5126	4.92344384374892	3	75	1
TCGA-75-5146	3.69433830707178	1	75	1
TCGA-75-5147	4.19667537575886	2	75	1
TCGA-75-6203	3.00318859952653	0	75	1
TCGA-75-6205	4.93310416337517	3	75	1
TCGA-75-6206	2.65152729062239	0	75	1
TCGA-75-6207	4.94986229542358	3	75	1
TCGA-75-6211	3.91528823976926	1	75	1
TCGA-75-6212	3.30431554453162	0	75	1
TCGA-75-6214	5.48148555953745	4	75	1
TCGA-75-7025	3.47964385916246	0	75	1
TCGA-75-7027	4.0221885827212	2	75	1
TCGA-75-7030	3.8376746228445	1	75	1
TCGA-75-7031	4.37302702137914	2	75	1
TCGA-78-7145	5.1682773806999	4	78	1
TCGA-78-7146	5.36162867393233	4	78	1
TCGA-78-7147	4.27440405259108	2	78	1
TCGA-78-7148	4.3474847766055	2	78	1
TCGA-78-7149	3.86043032339341	1	78	1
TCGA-78-7150	5.14704221862956	4	78	1
TCGA-78-7152	3.84582365916409	1	78	1
TCGA-78-7153	3.83612106579213	1	78	1
TCGA-78-7154	4.05819257824261	2	78	1
TCGA-78-7155	4.9604914669936	3	78	1
TCGA-78-7156	2.43875798660669	0	78	1
TCGA-78-7158	4.29176527127408	2	78	1
TCGA-78-7159	5.12292145571743	4	78	1
TCGA-78-7160	3.77958238599123	1	78	1
TCGA-78-7161	3.88433953916374	1	78	1
TCGA-78-7163	4.49639011362859	3	78	1
TCGA-78-7166	4.81165582092872	3	78	1
TCGA-78-7167	3.7505708957448	1	78	1
TCGA-78-7220	4.02061871838927	2	78	1
TCGA-78-7535	4.47634531725432	3	78	1
TCGA-78-7536	5.97829367465634	4	78	1
TCGA-78-7537	3.18641262166268	0	78	1
TCGA-78-7539	3.50009866214214	0	78	1
TCGA-78-7540	2.8605258681844	0	78	1
TCGA-78-7542	5.85574295968035	4	78	1
TCGA-78-7633	2.91176905255229	0	78	1
TCGA-78-8640	3.91692642467688	1	78	1
TCGA-78-8648	4.05030620843622	2	78	1
TCGA-78-8655	4.50409809647078	3	78	1
TCGA-78-8660	4.49159107910717	3	78	1
TCGA-78-8662	5.08167238595809	4	78	1
TCGA-80-5607	3.74164945487378	1	80	1
TCGA-80-5608	4.57475752098844	3	80	1
TCGA-80-5611	5.85243266751952	4	80	1
TCGA-83-5908	5.98197500474229	4	83	4
TCGA-86-6562	4.45489245712623	3	86	3
TCGA-86-6851	4.34597448128284	2	86	3
TCGA-86-7701	4.88859440353473	3	86	3
TCGA-86-7711	3.86218487568282	1	86	3
TCGA-86-7713	4.74569657718678	3	86	3
TCGA-86-7714	3.25200941985371	0	86	3
TCGA-86-7953	4.50267577522098	3	86	3
TCGA-86-7954	3.70190494171393	1	86	3
TCGA-86-7955	4.09530682013223	2	86	3
TCGA-86-8054	5.23795997347887	4	86	3
TCGA-86-8055	4.02658061845049	2	86	3
TCGA-86-8056	2.75353830478719	0	86	3
TCGA-86-8073	4.22669878161987	2	86	3
TCGA-86-8074	5.10903814935744	4	86	3
TCGA-86-8075	4.73249918562494	3	86	3
TCGA-86-8076	3.87510744392876	1	86	3
TCGA-86-8278	3.98832366286572	1	86	3
TCGA-86-8279	3.98838515784094	1	86	3
TCGA-86-8280	4.36508021263323	2	86	3
TCGA-86-8281	3.22009841538298	0	86	3
TCGA-86-8358	6.86838672736355	4	86	3
TCGA-86-8359	3.45834970246554	0	86	3
TCGA-86-8585	5.06226617117977	4	86	3
TCGA-86-8668	3.87494050660473	1	86	3
TCGA-86-8669	2.89313925283745	0	86	3
TCGA-86-8671	4.23494970978778	2	86	3
TCGA-86-8672	4.85821139781347	3	86	3
TCGA-86-8673	4.48714157105027	3	86	3
TCGA-86-8674	5.6156829110727	4	86	3
TCGA-86-A456	3.06324815516462	0	86	3
TCGA-86-A4D0	3.9606846807249	1	86	3
TCGA-86-A4JF	5.02512397663819	4	86	3
TCGA-86-A4P7	3.849147451053	1	86	3
TCGA-86-A4P8	3.1516863186147	0	86	3
TCGA-91-A4BC	4.26355953806523	2	91	4
TCGA-91-A4BD	2.86604354474137	0	91	4
TCGA-93-7347	3.19976809813011	0	93	3
TCGA-93-7348	3.24411196525868	0	93	3
TCGA-93-8067	4.52972363947898	3	93	3
TCGA-93-A4JN	5.147031259588	4	93	3
TCGA-93-A4JO	3.66616239552241	1	93	3
TCGA-93-A4JP	3.87920716131228	1	93	3
TCGA-93-A4JQ	3.72307508773655	1	93	3
TCGA-95-7039	5.00610914669552	4	95	1
TCGA-95-7043	4.94848644932673	3	95	1
TCGA-95-7562	6.88978576537866	4	95	1
TCGA-95-7567	4.31868735622166	2	95	1
TCGA-95-7944	4.44537729980476	2	95	1
TCGA-95-7947	4.70530828365001	3	95	1
TCGA-95-7948	3.43657219457988	0	95	1
TCGA-95-8039	3.18090110962849	0	95	1
TCGA-95-8494	5.62198088066187	4	95	1
TCGA-95-A4VK	4.3512582432753	2	95	1
TCGA-95-A4VN	4.38680177865945	2	95	1
TCGA-95-A4VP	3.32006885374936	0	95	1
TCGA-97-7546	3.40592042479391	0	97	2
TCGA-97-7547	3.17555075763352	0	97	2
TCGA-97-7552	3.5372041272901	0	97	2
TCGA-97-7553	3.95776602623581	1	97	2
TCGA-97-7554	4.75061838059531	3	97	2
TCGA-97-7937	4.25601927836836	2	97	2
TCGA-97-7938	3.12893064916949	0	97	2
TCGA-97-7941	3.30304628062341	0	97	2
TCGA-97-8171	5.6477827718328	4	97	2
TCGA-97-8172	3.57642427155964	1	97	2
TCGA-97-8175	4.51024431308956	3	97	2
TCGA-97-8177	3.44291502014169	0	97	2
TCGA-97-8179	3.3006715406161	0	97	2
TCGA-97-8552	3.1472200161426	0	97	2
TCGA-97-A4LX	4.15545112220783	2	97	2
TCGA-97-A4M0	3.1895132923246	0	97	2
TCGA-97-A4M1	3.30166751605706	0	97	2
TCGA-97-A4M2	3.12634690461516	0	97	2
TCGA-97-A4M3	3.55763202023851	0	97	2
TCGA-97-A4M5	3.81337643070439	1	97	2
TCGA-97-A4M6	3.75471623537337	1	97	2
TCGA-97-A4M7	3.36195809545374	0	97	2
TCGA-99-7458	3.6755310562055	1	99	1
TCGA-99-8025	4.4772393680504	3	99	1
TCGA-99-8028	3.44864569196601	0	99	1
TCGA-99-8032	3.24261178176131	0	99	1
TCGA-99-8033	4.59062800671931	3	99	1
TCGA-99-AA5R	3.57581818830617	1	99	1
TCGA-J2-8192	3.96337224813812	1	J2	2
TCGA-J2-8194	3.88064482295637	1	J2	2
TCGA-J2-A4AD	4.32898458080565	2	J2	2
TCGA-J2-A4AE	3.56040517658424	0	J2	2
TCGA-J2-A4AG	2.9447035295613	0	J2	2
TCGA-L4-A4E5	4.36372431230414	2	L4	4
TCGA-L4-A4E6	3.19504277305585	0	L4	4
TCGA-L9-A443	3.75804748997688	1	L9	2
TCGA-L9-A444	3.76502606811561	1	L9	2
TCGA-L9-A50W	4.12532098172941	2	L9	2
TCGA-L9-A5IP	4.75862777612606	3	L9	2
TCGA-L9-A743	4.2225465949621	2	L9	2
TCGA-L9-A7SV	3.8442252491516	1	L9	2
TCGA-L9-A8F4	4.72507901611154	3	L9	2
TCGA-MN-A4N1	4.59868341818132	3	MN	5
TCGA-MN-A4N4	4.51819462401196	3	MN	5
TCGA-MN-A4N5	4.47041042740433	3	MN	5
TCGA-MP-A4SV	4.7345785663365	3	MP	4
TCGA-MP-A4SW	3.85151821102667	1	MP	4
TCGA-MP-A4SY	4.7611775825277	3	MP	4
TCGA-MP-A4T4	4.60551464694609	3	MP	4
TCGA-MP-A4T6	4.04247618958	2	MP	4
TCGA-MP-A4T7	3.57620418746329	1	MP	4
TCGA-MP-A4T8	4.71871877012196	3	MP	4
TCGA-MP-A4T9	4.56593164318176	3	MP	4
TCGA-MP-A4TA	4.43463625204195	2	MP	4
TCGA-MP-A4TC	4.58172914646438	3	MP	4
TCGA-MP-A4TD	3.73370845651079	1	MP	4
TCGA-MP-A4TE	4.77357966607595	3	MP	4
TCGA-MP-A4TF	5.17461708790251	4	MP	4
TCGA-MP-A4TH	3.22364573169066	0	MP	4
TCGA-MP-A4TI	5.54622555477202	4	MP	4
TCGA-MP-A4TJ	3.78147360171681	1	MP	4
TCGA-MP-A4TK	4.14450163401851	2	MP	4
TCGA-MP-A5C7	3.47887124067582	0	MP	4
TCGA-NJ-A4YF	4.44108769058674	2	NJ	3
TCGA-NJ-A4YG	3.48480805849763	0	NJ	3
TCGA-NJ-A4YI	4.45415280986446	3	NJ	3
TCGA-NJ-A4YP	4.58977246127721	3	NJ	3
TCGA-NJ-A4YQ	4.13454731856823	2	NJ	3
TCGA-NJ-A55A	3.56222130102579	0	NJ	3
TCGA-NJ-A55O	3.72723857688909	1	NJ	3
TCGA-NJ-A55R	3.53743832089593	0	NJ	3
TCGA-NJ-A7XG	3.19125368485922	0	NJ	3
TCGA-O1-A52J	3.82514909044279	1	O1	5
TCGA-S2-AA1A	2.99037026456177	0	S2	4
