# Supplementary material for: Surrogate Biomarker Prediction from Whole-Slide Images for Evaluating Overall Survival in Lung Adenocarcinoma
Source: Diagnostics (Basel). 2024 Feb 20;14(5):462. doi: 10.3390/diagnostics14050462 (PMC10930763; doi:10.3390/diagnostics14050462)
Supplement: Supplementary file 1 [file diagnostics-14-00462-s001.zip › Supplementary_File_S5_TCGA_LUAD_crossfolds/crossfolds_CDCA5.csv]

PATIENT	CDCA5	CDCA5_quantile	site_code	CV5
TCGA-05-4244	4.84243551171171	2	05	4
TCGA-05-4249	3.34008513344301	1	05	4
TCGA-05-4250	6.20509803084876	3	05	4
TCGA-05-4382	4.12586647156567	2	05	4
TCGA-05-4395	5.79166009650251	3	05	4
TCGA-05-4396	4.36305657263876	2	05	4
TCGA-05-4397	7.27986393544371	4	05	4
TCGA-05-4398	5.7159740593715	3	05	4
TCGA-05-4402	4.9477013022019	3	05	4
TCGA-05-4403	3.53506387744086	2	05	4
TCGA-05-4405	3.58398400216049	2	05	4
TCGA-05-4415	6.58796377804696	4	05	4
TCGA-05-4417	4.46901311932616	2	05	4
TCGA-05-4418	5.08401868045784	3	05	4
TCGA-05-4420	6.277867491543	3	05	4
TCGA-05-4422	4.60564373885089	2	05	4
TCGA-05-4424	5.12473735449871	3	05	4
TCGA-05-4426	4.43681224766889	2	05	4
TCGA-05-4427	5.77579209558908	3	05	4
TCGA-05-4430	4.28899269133596	2	05	4
TCGA-05-4432	5.37911984147137	3	05	4
TCGA-05-4433	3.85137612788346	2	05	4
TCGA-05-4434	5.46592274360775	3	05	4
TCGA-35-3615	2.76486521128628	1	35	3
TCGA-35-4122	5.51731590096599	3	35	3
TCGA-35-4123	5.56072081717011	3	35	3
TCGA-35-5375	4.70092270742882	2	35	3
TCGA-38-4625	6.27933257511851	3	38	5
TCGA-38-4626	3.39582895991904	1	38	5
TCGA-38-4627	4.03663866526248	2	38	5
TCGA-38-4628	5.0171610058147	3	38	5
TCGA-38-4629	6.21125775207741	3	38	5
TCGA-38-4630	6.82076847719036	4	38	5
TCGA-38-4631	6.81136999750937	4	38	5
TCGA-38-4632	4.96601155192576	3	38	5
TCGA-38-6178	4.4086853520709	2	38	5
TCGA-38-7271	3.79500476693699	2	38	5
TCGA-38-A44F	2.83084619414144	1	38	5
TCGA-44-2655	2.86027872910513	1	44	3
TCGA-44-2656	2.80879047230458	1	44	3
TCGA-44-2657	4.36074332447002	2	44	3
TCGA-44-2659	3.51697048634272	2	44	3
TCGA-44-2661	3.15214066981895	1	44	3
TCGA-44-2662	5.45345138189645	3	44	3
TCGA-44-2665	2.4638302501241	1	44	3
TCGA-44-2666	3.56598388875466	2	44	3
TCGA-44-2668	6.0363699755604	3	44	3
TCGA-44-3396	5.88403499810244	3	44	3
TCGA-44-3398	3.63677722258473	2	44	3
TCGA-44-3917	5.29239361951657	3	44	3
TCGA-44-3918	4.74745300664382	2	44	3
TCGA-44-3919	4.45504227860467	2	44	3
TCGA-44-4112	2.87941476216586	1	44	3
TCGA-44-5643	6.00759486499136	3	44	3
TCGA-44-5644	5.33132429272918	3	44	3
TCGA-44-5645	1.42925926965283	0	44	3
TCGA-44-6145	5.07458575714158	3	44	3
TCGA-44-6146	0.603507555826617	0	44	3
TCGA-44-6147	1.69213876776188	0	44	3
TCGA-44-6148	1.77765037880342	0	44	3
TCGA-44-6774	4.88603375997764	2	44	3
TCGA-44-6775	2.48157937208909	1	44	3
TCGA-44-6776	2.40995626325021	1	44	3
TCGA-44-6777	4.01517250051069	2	44	3
TCGA-44-6778	5.59442041555906	3	44	3
TCGA-44-6779	6.56429779949722	4	44	3
TCGA-44-7659	2.4212120374586	1	44	3
TCGA-44-7660	5.78437983164334	3	44	3
TCGA-44-7662	6.67412926284569	4	44	3
TCGA-44-7667	7.69908709549375	4	44	3
TCGA-44-7669	6.80013429690555	4	44	3
TCGA-44-7670	6.43519991844324	4	44	3
TCGA-44-7671	3.7120643162408	2	44	3
TCGA-44-7672	5.44741709117808	3	44	3
TCGA-44-8119	5.81685903569573	3	44	3
TCGA-44-A479	4.80468673276093	2	44	3
TCGA-44-A47A	5.19273141745838	3	44	3
TCGA-44-A47B	4.16689285174008	2	44	3
TCGA-44-A47G	3.97956670379037	2	44	3
TCGA-44-A4SS	4.22060839375953	2	44	3
TCGA-44-A4SU	3.69456068873819	2	44	3
TCGA-49-4487	5.65641030064446	3	49	4
TCGA-49-4488	4.48766121420986	2	49	4
TCGA-49-4490	3.13941394655798	1	49	4
TCGA-49-4494	5.56538785891158	3	49	4
TCGA-49-4501	3.35081030606416	1	49	4
TCGA-49-4505	3.4498654050151	1	49	4
TCGA-49-4506	4.80302049474238	2	49	4
TCGA-49-4507	5.45767098286487	3	49	4
TCGA-49-4510	1.88819094132298	0	49	4
TCGA-49-4512	3.85921706445504	2	49	4
TCGA-49-4514	5.85542567605662	3	49	4
TCGA-49-6742	5.62738879017982	3	49	4
TCGA-49-6743	5.50917642486611	3	49	4
TCGA-49-6744	3.79590898270759	2	49	4
TCGA-49-6745	5.3649953060169	3	49	4
TCGA-49-6761	4.60371149481329	2	49	4
TCGA-49-6767	6.43013244000308	4	49	4
TCGA-49-AAQV	4.89495895838587	2	49	4
TCGA-49-AAR0	5.38903175273443	3	49	4
TCGA-49-AAR2	5.55128422457696	3	49	4
TCGA-49-AAR3	6.74507941671908	4	49	4
TCGA-49-AAR4	5.11569207692621	3	49	4
TCGA-49-AAR9	6.18073637648725	3	49	4
TCGA-49-AARE	4.88791808338013	2	49	4
TCGA-49-AARN	4.49830022837252	2	49	4
TCGA-49-AARO	4.79550501917	2	49	4
TCGA-49-AARQ	5.77446096757179	3	49	4
TCGA-49-AARR	2.41600084955931	1	49	4
TCGA-4B-A93V	5.25861943112128	3	4B	4
TCGA-50-5044	5.26777116921602	3	50	3
TCGA-50-5045	4.07372796745517	2	50	3
TCGA-50-5055	3.8470764065364	2	50	3
TCGA-50-5066	4.76628791498293	2	50	3
TCGA-50-5068	3.95351091297744	2	50	3
TCGA-50-5931	6.06698755359131	3	50	3
TCGA-50-5939	5.65334153286288	3	50	3
TCGA-50-5942	2.39664730409932	1	50	3
TCGA-50-5946	6.48960089260543	4	50	3
TCGA-50-6590	6.73823141437118	4	50	3
TCGA-50-6591	6.71966331446657	4	50	3
TCGA-50-6593	5.21856819146982	3	50	3
TCGA-50-6594	5.21670333247794	3	50	3
TCGA-50-6597	4.08734235017399	2	50	3
TCGA-50-6673	3.99163112205626	2	50	3
TCGA-50-7109	5.07074415325076	3	50	3
TCGA-50-8457	2.26736795802488	1	50	3
TCGA-50-8459	3.48125933516542	2	50	3
TCGA-53-7624	6.90044627724342	4	53	5
TCGA-53-7626	3.87462216180107	2	53	5
TCGA-53-7813	4.83270223733693	2	53	5
TCGA-53-A4EZ	5.80808637895902	3	53	5
TCGA-55-1592	5.12988593250366	3	55	1
TCGA-55-1594	6.10322716501476	3	55	1
TCGA-55-1595	4.32185546044773	2	55	1
TCGA-55-1596	5.53897880797334	3	55	1
TCGA-55-5899	6.76711919486684	4	55	1
TCGA-55-6543	3.39782443434852	1	55	1
TCGA-55-6642	4.55629030003462	2	55	1
TCGA-55-6712	5.73110210889918	3	55	1
TCGA-55-6968	7.00152157205179	4	55	1
TCGA-55-6969	5.64495125231649	3	55	1
TCGA-55-6970	4.58610784746562	2	55	1
TCGA-55-6971	4.37743341746602	2	55	1
TCGA-55-6972	3.43553320392174	1	55	1
TCGA-55-6975	5.98974167294801	3	55	1
TCGA-55-6978	6.183000595169	3	55	1
TCGA-55-6979	5.73107799816941	3	55	1
TCGA-55-6980	2.86179840577913	1	55	1
TCGA-55-6981	5.32024452875035	3	55	1
TCGA-55-6982	5.03748697483479	3	55	1
TCGA-55-6983	3.89775413995856	2	55	1
TCGA-55-6984	4.62817912899933	2	55	1
TCGA-55-6985	4.90000640518547	3	55	1
TCGA-55-6986	3.81404839546257	2	55	1
TCGA-55-6987	5.12051664872939	3	55	1
TCGA-55-7227	4.27775085548376	2	55	1
TCGA-55-7281	3.89327710163919	2	55	1
TCGA-55-7283	4.09876143153686	2	55	1
TCGA-55-7284	2.70781063611397	1	55	1
TCGA-55-7570	7.03629207240188	4	55	1
TCGA-55-7573	2.57653413669947	1	55	1
TCGA-55-7574	4.44884153594898	2	55	1
TCGA-55-7576	4.94221156986202	3	55	1
TCGA-55-7724	5.05822990424096	3	55	1
TCGA-55-7725	2.93835259427996	1	55	1
TCGA-55-7726	6.13928054874746	3	55	1
TCGA-55-7727	4.94472351285661	3	55	1
TCGA-55-7728	3.04940266008381	1	55	1
TCGA-55-7815	3.71010843518069	2	55	1
TCGA-55-7816	2.97908181294576	1	55	1
TCGA-55-7903	5.25455478187263	3	55	1
TCGA-55-7907	4.25273831232201	2	55	1
TCGA-55-7910	5.86081186769612	3	55	1
TCGA-55-7911	5.29240441076506	3	55	1
TCGA-55-7913	6.16064189232711	3	55	1
TCGA-55-7914	4.51285360029949	2	55	1
TCGA-55-7994	6.37009588510104	4	55	1
TCGA-55-7995	5.63399651224445	3	55	1
TCGA-55-8085	6.05792593689466	3	55	1
TCGA-55-8087	2.17167449361847	1	55	1
TCGA-55-8089	6.04530342741492	3	55	1
TCGA-55-8090	4.46830461586859	2	55	1
TCGA-55-8091	4.01004816517376	2	55	1
TCGA-55-8092	4.99183158813767	3	55	1
TCGA-55-8094	5.55139273094172	3	55	1
TCGA-55-8096	3.98492920535871	2	55	1
TCGA-55-8097	2.79925511815006	1	55	1
TCGA-55-8203	4.80300337671485	2	55	1
TCGA-55-8204	5.9127421794005	3	55	1
TCGA-55-8205	6.98786405524367	4	55	1
TCGA-55-8206	2.95910653420799	1	55	1
TCGA-55-8207	2.3043261628514	1	55	1
TCGA-55-8208	4.5945881270581	2	55	1
TCGA-55-8299	5.67684310780698	3	55	1
TCGA-55-8301	5.41029883516406	3	55	1
TCGA-55-8302	5.60438480363677	3	55	1
TCGA-55-8505	5.46884107286727	3	55	1
TCGA-55-8506	5.56163900277483	3	55	1
TCGA-55-8507	5.53225042726573	3	55	1
TCGA-55-8508	4.85038603894807	2	55	1
TCGA-55-8510	4.57563907807594	2	55	1
TCGA-55-8511	5.93438010034109	3	55	1
TCGA-55-8512	2.02329524124334	0	55	1
TCGA-55-8513	2.65616759432176	1	55	1
TCGA-55-8514	3.13008950497296	1	55	1
TCGA-55-8614	5.65915643647003	3	55	1
TCGA-55-8615	3.96433993606896	2	55	1
TCGA-55-8616	4.10190299496175	2	55	1
TCGA-55-8619	3.30191545284605	1	55	1
TCGA-55-8620	6.11425612255491	3	55	1
TCGA-55-8621	3.93346035071844	2	55	1
TCGA-55-A48X	4.32728769563022	2	55	1
TCGA-55-A48Y	5.34799019912104	3	55	1
TCGA-55-A48Z	5.13612464570327	3	55	1
TCGA-55-A490	5.10305009754199	3	55	1
TCGA-55-A491	5.22532179989151	3	55	1
TCGA-55-A492	1.71284448446001	0	55	1
TCGA-55-A493	6.55642731307742	4	55	1
TCGA-55-A494	4.85968018746604	2	55	1
TCGA-55-A4DF	5.66475220730589	3	55	1
TCGA-55-A4DG	2.74597961846996	1	55	1
TCGA-55-A57B	3.96185272351	2	55	1
TCGA-62-A46O	5.74536234887997	3	62	2
TCGA-62-A46P	3.38687395834294	1	62	2
TCGA-62-A46R	5.03179285889934	3	62	2
TCGA-62-A46S	2.60536497211186	1	62	2
TCGA-62-A46U	4.60955217482402	2	62	2
TCGA-62-A46V	4.35351043119777	2	62	2
TCGA-62-A470	4.85970470795005	2	62	2
TCGA-62-A471	6.48311329765998	4	62	2
TCGA-62-A472	4.83047456660018	2	62	2
TCGA-64-1676	4.71358674690501	2	64	5
TCGA-64-1677	6.08468016910848	3	64	5
TCGA-64-1678	5.87317057724206	3	64	5
TCGA-64-1679	4.97882496560911	3	64	5
TCGA-64-1680	3.37916244342343	1	64	5
TCGA-64-1681	3.28003725419341	1	64	5
TCGA-64-5774	5.58676295639658	3	64	5
TCGA-64-5775	6.57430120468544	4	64	5
TCGA-64-5778	3.91938211060733	2	64	5
TCGA-64-5779	5.21074345208705	3	64	5
TCGA-64-5781	5.28333867915403	3	64	5
TCGA-64-5815	4.77985293562057	2	64	5
TCGA-67-3770	3.13050205751394	1	67	5
TCGA-67-3771	4.67677763001922	2	67	5
TCGA-67-3772	3.1071208666331	1	67	5
TCGA-67-3773	2.591037653141	1	67	5
TCGA-67-3774	3.42624663530837	1	67	5
TCGA-67-4679	2.8853996552625	1	67	5
TCGA-67-6215	4.64249199703044	2	67	5
TCGA-67-6216	4.04261892959782	2	67	5
TCGA-67-6217	2.50447440704229	1	67	5
TCGA-69-7760	4.53833172890097	2	69	3
TCGA-69-7761	4.47200779095846	2	69	3
TCGA-69-7763	3.02338781086952	1	69	3
TCGA-69-7764	3.26587674116093	1	69	3
TCGA-69-7765	4.01362569131203	2	69	3
TCGA-69-7973	5.91266295634786	3	69	3
TCGA-69-7974	5.60867199700648	3	69	3
TCGA-69-7978	5.03142524328307	3	69	3
TCGA-69-7979	5.54399494171431	3	69	3
TCGA-69-7980	4.08037427462442	2	69	3
TCGA-69-8253	2.53652309197626	1	69	3
TCGA-69-8254	3.31165697273063	1	69	3
TCGA-69-8255	6.51526722349228	4	69	3
TCGA-69-8453	3.7297572545342	2	69	3
TCGA-69-A59K	5.32867039276294	3	69	3
TCGA-71-6725	4.96001635283826	3	71	4
TCGA-71-8520	5.07907111624356	3	71	4
TCGA-73-4658	3.83515368127496	2	73	5
TCGA-73-4659	5.36790072577802	3	73	5
TCGA-73-4662	3.80508151232935	2	73	5
TCGA-73-4666	7.75719889733855	4	73	5
TCGA-73-4668	4.83410439762619	2	73	5
TCGA-73-4670	6.21910960256873	3	73	5
TCGA-73-4675	3.51052136560109	2	73	5
TCGA-73-4676	5.94936222050694	3	73	5
TCGA-73-4677	2.60498759310814	1	73	5
TCGA-73-7498	1.77776926086019	0	73	5
TCGA-73-7499	4.97933934035765	3	73	5
TCGA-73-A9RS	6.52281254296168	4	73	5
TCGA-75-5122	5.30693031146615	3	75	2
TCGA-75-5125	6.69966596527772	4	75	2
TCGA-75-5126	5.82903101856381	3	75	2
TCGA-75-5146	3.37820546896974	1	75	2
TCGA-75-5147	5.38395687643426	3	75	2
TCGA-75-6203	3.20388594976365	1	75	2
TCGA-75-6205	5.70688080546064	3	75	2
TCGA-75-6206	1.95715357318065	0	75	2
TCGA-75-6207	6.40125850806061	4	75	2
TCGA-75-6211	5.67521384397776	3	75	2
TCGA-75-6212	3.60954651401962	2	75	2
TCGA-75-6214	6.11127912170803	3	75	2
TCGA-75-7025	2.06320907644181	1	75	2
TCGA-75-7027	5.82116223930495	3	75	2
TCGA-75-7030	2.8022099421897	1	75	2
TCGA-75-7031	5.10461443581878	3	75	2
TCGA-78-7145	4.39098156757854	2	78	2
TCGA-78-7146	6.31829960532629	3	78	2
TCGA-78-7147	5.32682258662577	3	78	2
TCGA-78-7148	5.0954385806845	3	78	2
TCGA-78-7149	2.9663483300759	1	78	2
TCGA-78-7150	5.96788689113371	3	78	2
TCGA-78-7152	4.07344238144071	2	78	2
TCGA-78-7153	4.7279841448208	2	78	2
TCGA-78-7154	6.75146609155152	4	78	2
TCGA-78-7155	7.10297912163493	4	78	2
TCGA-78-7156	2.23573089013718	1	78	2
TCGA-78-7158	3.67536577120061	2	78	2
TCGA-78-7159	5.73918297625057	3	78	2
TCGA-78-7160	4.20196186061124	2	78	2
TCGA-78-7161	3.04096295694494	1	78	2
TCGA-78-7163	3.23318071900922	1	78	2
TCGA-78-7166	4.81772713989793	2	78	2
TCGA-78-7167	1.25938309573353	0	78	2
TCGA-78-7220	6.1316878724557	3	78	2
TCGA-78-7535	5.96569738324988	3	78	2
TCGA-78-7536	6.49419180595042	4	78	2
TCGA-78-7537	2.64888281116802	1	78	2
TCGA-78-7539	2.67614722955384	1	78	2
TCGA-78-7540	3.43511783183598	1	78	2
TCGA-78-7542	7.4932399808301	4	78	2
TCGA-78-7633	3.54410290626201	2	78	2
TCGA-78-8640	5.72347918099745	3	78	2
TCGA-78-8648	4.7314127538206	2	78	2
TCGA-78-8655	3.93219174857507	2	78	2
TCGA-78-8660	6.01730713511741	3	78	2
TCGA-78-8662	5.89449605214432	3	78	2
TCGA-80-5607	5.07461048973648	3	80	5
TCGA-80-5608	5.37387127451	3	80	5
TCGA-80-5611	5.71183807781058	3	80	5
TCGA-83-5908	7.24885020587407	4	83	1
TCGA-86-6562	4.86961710916523	2	86	5
TCGA-86-6851	4.78284404605432	2	86	5
TCGA-86-7701	6.26441762258009	3	86	5
TCGA-86-7711	6.21981559780418	3	86	5
TCGA-86-7713	4.63084086283116	2	86	5
TCGA-86-7714	3.64596720101373	2	86	5
TCGA-86-7953	6.1004936488044	3	86	5
TCGA-86-7954	4.96034688056511	3	86	5
TCGA-86-7955	5.47096091327941	3	86	5
TCGA-86-8054	6.25615731057954	3	86	5
TCGA-86-8055	4.75615249987575	2	86	5
TCGA-86-8056	2.82669440925534	1	86	5
TCGA-86-8073	4.78304248817051	2	86	5
TCGA-86-8074	4.23181938331891	2	86	5
TCGA-86-8075	5.012281690443	3	86	5
TCGA-86-8076	3.04490158274311	1	86	5
TCGA-86-8278	4.33087601680745	2	86	5
TCGA-86-8279	5.3541537370148	3	86	5
TCGA-86-8280	4.08535290155268	2	86	5
TCGA-86-8281	2.41412120634514	1	86	5
TCGA-86-8358	6.86838672736355	4	86	5
TCGA-86-8359	3.76832405137239	2	86	5
TCGA-86-8585	5.55917905916128	3	86	5
TCGA-86-8668	3.29116589812103	1	86	5
TCGA-86-8669	3.63529440310622	2	86	5
TCGA-86-8671	4.206251393793	2	86	5
TCGA-86-8672	5.88071120748666	3	86	5
TCGA-86-8673	5.37766839653298	3	86	5
TCGA-86-8674	3.77722677172736	2	86	5
TCGA-86-A456	3.34278894008776	1	86	5
TCGA-86-A4D0	6.89878671932838	4	86	5
TCGA-86-A4JF	5.75781055744334	3	86	5
TCGA-86-A4P7	4.87576997446276	2	86	5
TCGA-86-A4P8	1.52664637851821	0	86	5
TCGA-91-A4BC	6.45579511492885	4	91	4
TCGA-91-A4BD	3.25106847495377	1	91	4
TCGA-93-7347	3.83033036532372	2	93	3
TCGA-93-7348	3.86151677515911	2	93	3
TCGA-93-8067	5.14006911403062	3	93	3
TCGA-93-A4JN	4.94659710416175	3	93	3
TCGA-93-A4JO	4.70295740596504	2	93	3
TCGA-93-A4JP	4.74351904833821	2	93	3
TCGA-93-A4JQ	5.06326050637857	3	93	3
TCGA-95-7039	5.39174965552838	3	95	4
TCGA-95-7043	7.17205249079809	4	95	4
TCGA-95-7562	6.48244071580258	4	95	4
TCGA-95-7567	5.26436860891874	3	95	4
TCGA-95-7944	5.7580097521411	3	95	4
TCGA-95-7947	6.04178809972357	3	95	4
TCGA-95-7948	3.96662201317075	2	95	4
TCGA-95-8039	3.83027385069659	2	95	4
TCGA-95-8494	6.68378508735473	4	95	4
TCGA-95-A4VK	4.62409178863449	2	95	4
TCGA-95-A4VN	5.63297227764605	3	95	4
TCGA-95-A4VP	4.19833131012732	2	95	4
TCGA-97-7546	3.45802340811832	1	97	4
TCGA-97-7547	2.0965120128415	1	97	4
TCGA-97-7552	3.03656542139628	1	97	4
TCGA-97-7553	5.03512978189933	3	97	4
TCGA-97-7554	4.54493663284936	2	97	4
TCGA-97-7937	5.06232305645167	3	97	4
TCGA-97-7938	2.54561037405638	1	97	4
TCGA-97-7941	2.93438244332603	1	97	4
TCGA-97-8171	4.05332296437822	2	97	4
TCGA-97-8172	2.64667646765674	1	97	4
TCGA-97-8175	4.83952245105476	2	97	4
TCGA-97-8177	3.68122144274942	2	97	4
TCGA-97-8179	4.16496317776297	2	97	4
TCGA-97-8552	2.26929060351082	1	97	4
TCGA-97-A4LX	4.25104255434344	2	97	4
TCGA-97-A4M0	3.25234664576764	1	97	4
TCGA-97-A4M1	2.32060907971052	1	97	4
TCGA-97-A4M2	2.82203019057023	1	97	4
TCGA-97-A4M3	3.11478782542164	1	97	4
TCGA-97-A4M5	3.61310540879214	2	97	4
TCGA-97-A4M6	4.07216158701385	2	97	4
TCGA-97-A4M7	3.83362848904331	2	97	4
TCGA-99-7458	3.49527698778081	2	99	5
TCGA-99-8025	4.98912948025635	3	99	5
TCGA-99-8028	3.82456143348553	2	99	5
TCGA-99-8032	4.81914448780894	2	99	5
TCGA-99-8033	6.0585184307606	3	99	5
TCGA-99-AA5R	3.16413034235677	1	99	5
TCGA-J2-8192	3.41175208855304	1	J2	1
TCGA-J2-8194	2.24094529261803	1	J2	1
TCGA-J2-A4AD	4.78000350117897	2	J2	1
TCGA-J2-A4AE	3.84759885534251	2	J2	1
TCGA-J2-A4AG	3.1762805038735	1	J2	1
TCGA-L4-A4E5	5.77200086042643	3	L4	3
TCGA-L4-A4E6	2.63054437489441	1	L4	3
TCGA-L9-A443	3.55047378335198	2	L9	2
TCGA-L9-A444	4.77976492756891	2	L9	2
TCGA-L9-A50W	3.71344151736548	2	L9	2
TCGA-L9-A5IP	5.08717560135367	3	L9	2
TCGA-L9-A743	4.63730469169511	2	L9	2
TCGA-L9-A7SV	5.20255008779648	3	L9	2
TCGA-L9-A8F4	4.40632149745567	2	L9	2
TCGA-MN-A4N1	5.44739537092692	3	MN	3
TCGA-MN-A4N4	4.36926888498927	2	MN	3
TCGA-MN-A4N5	4.89775118738233	3	MN	3
TCGA-MP-A4SV	5.58567721026658	3	MP	2
TCGA-MP-A4SW	4.79795990636155	2	MP	2
TCGA-MP-A4SY	4.32449508920888	2	MP	2
TCGA-MP-A4T4	5.14965889155371	3	MP	2
TCGA-MP-A4T6	3.50817428483626	2	MP	2
TCGA-MP-A4T7	5.22726443354804	3	MP	2
TCGA-MP-A4T8	4.97521904577867	3	MP	2
TCGA-MP-A4T9	4.40985693044176	2	MP	2
TCGA-MP-A4TA	6.81344143416146	4	MP	2
TCGA-MP-A4TC	5.99009805199986	3	MP	2
TCGA-MP-A4TD	4.31583602796271	2	MP	2
TCGA-MP-A4TE	4.8554211171676	2	MP	2
TCGA-MP-A4TF	4.89093837215269	2	MP	2
TCGA-MP-A4TH	2.47600475553098	1	MP	2
TCGA-MP-A4TI	6.21658882424888	3	MP	2
TCGA-MP-A4TJ	4.69308162637617	2	MP	2
TCGA-MP-A4TK	5.51934473203845	3	MP	2
TCGA-MP-A5C7	3.72227683976068	2	MP	2
TCGA-NJ-A4YF	5.91467431358652	3	NJ	2
TCGA-NJ-A4YG	3.58385542774844	2	NJ	2
TCGA-NJ-A4YI	2.9936376800678	1	NJ	2
TCGA-NJ-A4YP	4.87518555695248	2	NJ	2
TCGA-NJ-A4YQ	5.07172509922211	3	NJ	2
TCGA-NJ-A55A	3.05457862210464	1	NJ	2
TCGA-NJ-A55O	4.03066757031645	2	NJ	2
TCGA-NJ-A55R	4.34291269299243	2	NJ	2
TCGA-NJ-A7XG	2.60502288072373	1	NJ	2
TCGA-O1-A52J	3.6615845552891	2	O1	1
TCGA-S2-AA1A	2.5693539127935	1	S2	3
