# Supplementary material for: Surrogate Biomarker Prediction from Whole-Slide Images for Evaluating Overall Survival in Lung Adenocarcinoma
Source: Diagnostics (Basel). 2024 Feb 20;14(5):462. doi: 10.3390/diagnostics14050462 (PMC10930763; doi:10.3390/diagnostics14050462)
Supplement: Supplementary file 1 [file diagnostics-14-00462-s001.zip › Supplementary_File_S5_TCGA_LUAD_crossfolds/crossfolds_CDCA8.csv]

PATIENT	CDCA8	CDCA8_quantile	site_code	CV5
TCGA-05-4244	5.13913538801385	2	05	1
TCGA-05-4249	3.09580468767458	1	05	1
TCGA-05-4250	5.55054242295939	3	05	1
TCGA-05-4382	5.0952133813202	2	05	1
TCGA-05-4395	5.08365798532482	2	05	1
TCGA-05-4396	3.44632912186532	1	05	1
TCGA-05-4397	7.25438494074656	4	05	1
TCGA-05-4398	5.85788508085322	3	05	1
TCGA-05-4402	4.85267469481613	2	05	1
TCGA-05-4403	4.43724600731768	2	05	1
TCGA-05-4405	3.93247030853073	1	05	1
TCGA-05-4415	6.00109269781621	3	05	1
TCGA-05-4417	3.70134051872033	1	05	1
TCGA-05-4418	4.71748339365923	2	05	1
TCGA-05-4420	6.28233157524013	3	05	1
TCGA-05-4422	3.65938854808672	1	05	1
TCGA-05-4424	4.97839290458903	2	05	1
TCGA-05-4426	4.04741724561867	2	05	1
TCGA-05-4427	6.02524192639676	3	05	1
TCGA-05-4430	4.32268151745473	2	05	1
TCGA-05-4432	5.40688856737167	3	05	1
TCGA-05-4433	5.39354020086638	3	05	1
TCGA-05-4434	5.27934238916445	3	05	1
TCGA-35-3615	3.03356836720677	1	35	4
TCGA-35-4122	5.95064966612183	3	35	4
TCGA-35-4123	5.88169803599622	3	35	4
TCGA-35-5375	4.78991065843953	2	35	4
TCGA-38-4625	6.64672260170779	4	38	5
TCGA-38-4626	3.40643705948502	1	38	5
TCGA-38-4627	3.28248513834551	1	38	5
TCGA-38-4628	5.57105787876744	3	38	5
TCGA-38-4629	5.36752978437152	3	38	5
TCGA-38-4630	6.76130590421551	4	38	5
TCGA-38-4631	6.22327424919707	3	38	5
TCGA-38-4632	5.55692822965348	3	38	5
TCGA-38-6178	4.32066649468816	2	38	5
TCGA-38-7271	3.39338778342047	1	38	5
TCGA-38-A44F	2.84442460064198	1	38	5
TCGA-44-2655	2.92883596189674	1	44	1
TCGA-44-2656	3.76088048734319	1	44	1
TCGA-44-2657	4.70798012060119	2	44	1
TCGA-44-2659	3.62820097659267	1	44	1
TCGA-44-2661	3.57659491041868	1	44	1
TCGA-44-2662	4.60761500744261	2	44	1
TCGA-44-2665	1.99856955268461	0	44	1
TCGA-44-2666	2.12131272915506	0	44	1
TCGA-44-2668	6.32484215554026	3	44	1
TCGA-44-3396	5.27253761495972	3	44	1
TCGA-44-3398	3.27260703762533	1	44	1
TCGA-44-3917	5.15057836663	2	44	1
TCGA-44-3918	4.44466767499711	2	44	1
TCGA-44-3919	4.76255414710152	2	44	1
TCGA-44-4112	3.18618304988221	1	44	1
TCGA-44-5643	5.22619300293575	2	44	1
TCGA-44-5644	4.75452251298896	2	44	1
TCGA-44-5645	1.54757923684159	0	44	1
TCGA-44-6145	4.7450904611892	2	44	1
TCGA-44-6146	2.86106683159426	1	44	1
TCGA-44-6147	1.60555108276579	0	44	1
TCGA-44-6148	1.70402751566024	0	44	1
TCGA-44-6774	4.59440475175495	2	44	1
TCGA-44-6775	2.77241688886267	0	44	1
TCGA-44-6776	2.76631785520145	0	44	1
TCGA-44-6777	3.72492613452837	1	44	1
TCGA-44-6778	6.0882186484786	3	44	1
TCGA-44-6779	6.40505787556279	3	44	1
TCGA-44-7659	2.22385380589318	0	44	1
TCGA-44-7660	7.16899553644745	4	44	1
TCGA-44-7662	5.91613779483162	3	44	1
TCGA-44-7667	6.64067109596408	4	44	1
TCGA-44-7669	6.26291614230948	3	44	1
TCGA-44-7670	5.9131114350895	3	44	1
TCGA-44-7671	3.57788341656401	1	44	1
TCGA-44-7672	4.99266400452953	2	44	1
TCGA-44-8119	5.09164921916086	2	44	1
TCGA-44-A479	4.30653218438694	2	44	1
TCGA-44-A47A	4.17248960712045	2	44	1
TCGA-44-A47B	4.06693650606462	2	44	1
TCGA-44-A47G	4.62463930428647	2	44	1
TCGA-44-A4SS	4.72920996574896	2	44	1
TCGA-44-A4SU	3.78512391041798	1	44	1
TCGA-49-4487	5.74081130676846	3	49	4
TCGA-49-4488	5.03497384012883	2	49	4
TCGA-49-4490	3.81260363029088	1	49	4
TCGA-49-4494	5.18791377258922	2	49	4
TCGA-49-4501	4.32991429564387	2	49	4
TCGA-49-4505	3.51779703816724	1	49	4
TCGA-49-4506	4.84848584388423	2	49	4
TCGA-49-4507	5.81867163588769	3	49	4
TCGA-49-4510	3.05415792919661	1	49	4
TCGA-49-4512	4.21316919002476	2	49	4
TCGA-49-4514	6.04582414823868	3	49	4
TCGA-49-6742	5.77945870445075	3	49	4
TCGA-49-6743	5.29452551249238	3	49	4
TCGA-49-6744	4.28230195425741	2	49	4
TCGA-49-6745	5.0943952452224	2	49	4
TCGA-49-6761	4.92995688481543	2	49	4
TCGA-49-6767	6.46408809515903	3	49	4
TCGA-49-AAQV	4.79165035451953	2	49	4
TCGA-49-AAR0	5.01390783400391	2	49	4
TCGA-49-AAR2	5.28714670026897	3	49	4
TCGA-49-AAR3	5.98190290259444	3	49	4
TCGA-49-AAR4	5.32296258018901	3	49	4
TCGA-49-AAR9	6.02959788137027	3	49	4
TCGA-49-AARE	4.87711638544551	2	49	4
TCGA-49-AARN	4.24803969097071	2	49	4
TCGA-49-AARO	4.49587627390897	2	49	4
TCGA-49-AARQ	6.19300059523391	3	49	4
TCGA-49-AARR	2.30602800753417	0	49	4
TCGA-4B-A93V	4.16901473886834	2	4B	4
TCGA-50-5044	6.07993425020157	3	50	4
TCGA-50-5045	4.16744240227737	2	50	4
TCGA-50-5055	3.83682630984264	1	50	4
TCGA-50-5066	5.5306039972941	3	50	4
TCGA-50-5068	3.94857017170717	1	50	4
TCGA-50-5931	5.61828902253115	3	50	4
TCGA-50-5939	5.02795491607582	2	50	4
TCGA-50-5942	2.14836334963085	0	50	4
TCGA-50-5946	6.64614063789071	4	50	4
TCGA-50-6590	5.81724156870582	3	50	4
TCGA-50-6591	7.05103978199174	4	50	4
TCGA-50-6593	5.05529225202823	2	50	4
TCGA-50-6594	5.00385951622498	2	50	4
TCGA-50-6597	3.63439783411904	1	50	4
TCGA-50-6673	4.41035680836522	2	50	4
TCGA-50-7109	4.34882699507538	2	50	4
TCGA-50-8457	2.64884030637838	0	50	4
TCGA-50-8459	3.18654724582152	1	50	4
TCGA-53-7624	6.61625660209362	4	53	3
TCGA-53-7626	3.6477729426528	1	53	3
TCGA-53-7813	4.92422887136572	2	53	3
TCGA-53-A4EZ	6.09285618829357	3	53	3
TCGA-55-1592	4.94903840278127	2	55	2
TCGA-55-1594	5.5175876922757	3	55	2
TCGA-55-1595	4.22354897248782	2	55	2
TCGA-55-1596	5.47110327313275	3	55	2
TCGA-55-5899	5.78222072677863	3	55	2
TCGA-55-6543	2.69705738891371	0	55	2
TCGA-55-6642	4.49273790112521	2	55	2
TCGA-55-6712	5.28836742294601	3	55	2
TCGA-55-6968	7.71528805330026	4	55	2
TCGA-55-6969	5.56195984691842	3	55	2
TCGA-55-6970	4.19632172407193	2	55	2
TCGA-55-6971	4.29894857620317	2	55	2
TCGA-55-6972	4.40465953926274	2	55	2
TCGA-55-6975	5.79902318559804	3	55	2
TCGA-55-6978	5.45610239195856	3	55	2
TCGA-55-6979	5.28861988666142	3	55	2
TCGA-55-6980	3.29840125489291	1	55	2
TCGA-55-6981	5.39504460871328	3	55	2
TCGA-55-6982	5.30194345573779	3	55	2
TCGA-55-6983	3.6925418267489	1	55	2
TCGA-55-6984	4.92262648746458	2	55	2
TCGA-55-6985	4.95473225315095	2	55	2
TCGA-55-6986	3.06725179193667	1	55	2
TCGA-55-6987	4.54846382583448	2	55	2
TCGA-55-7227	4.03962814702354	2	55	2
TCGA-55-7281	4.19363110107116	2	55	2
TCGA-55-7283	3.98784249607923	1	55	2
TCGA-55-7284	3.51224150461615	1	55	2
TCGA-55-7570	6.46549640763548	3	55	2
TCGA-55-7573	3.39838862845219	1	55	2
TCGA-55-7574	4.02371707532987	2	55	2
TCGA-55-7576	5.32413610146392	3	55	2
TCGA-55-7724	4.73663853360321	2	55	2
TCGA-55-7725	2.7413157472204	0	55	2
TCGA-55-7726	5.66433974017607	3	55	2
TCGA-55-7727	5.7405281992045	3	55	2
TCGA-55-7728	4.14095659797325	2	55	2
TCGA-55-7815	4.3188556010919	2	55	2
TCGA-55-7816	2.60697321920545	0	55	2
TCGA-55-7903	5.46851890615879	3	55	2
TCGA-55-7907	4.49174544750936	2	55	2
TCGA-55-7910	4.92404628431474	2	55	2
TCGA-55-7911	5.00050427159279	2	55	2
TCGA-55-7913	5.16280972900982	2	55	2
TCGA-55-7914	4.46769850474111	2	55	2
TCGA-55-7994	6.16554054341952	3	55	2
TCGA-55-7995	4.91408929051667	2	55	2
TCGA-55-8085	5.31839711728552	3	55	2
TCGA-55-8087	2.86162346128319	1	55	2
TCGA-55-8089	5.45292163867377	3	55	2
TCGA-55-8090	4.2729923930499	2	55	2
TCGA-55-8091	3.47362366206555	1	55	2
TCGA-55-8092	4.27145804727558	2	55	2
TCGA-55-8094	5.46692396951365	3	55	2
TCGA-55-8096	3.55028168885087	1	55	2
TCGA-55-8097	2.50583875590399	0	55	2
TCGA-55-8203	4.38880372811342	2	55	2
TCGA-55-8204	5.02412610520665	2	55	2
TCGA-55-8205	6.18000962064642	3	55	2
TCGA-55-8206	2.59255317004018	0	55	2
TCGA-55-8207	2.50406681872927	0	55	2
TCGA-55-8208	4.40428434339851	2	55	2
TCGA-55-8299	4.0848885334275	2	55	2
TCGA-55-8301	4.93014994452069	2	55	2
TCGA-55-8302	5.12573120506195	2	55	2
TCGA-55-8505	5.40015861750084	3	55	2
TCGA-55-8506	5.09077002230651	2	55	2
TCGA-55-8507	5.65611867452313	3	55	2
TCGA-55-8508	4.94696956477971	2	55	2
TCGA-55-8510	4.81699860442293	2	55	2
TCGA-55-8511	5.34875383377391	3	55	2
TCGA-55-8512	1.6417873655297	0	55	2
TCGA-55-8513	2.84163344665985	1	55	2
TCGA-55-8514	2.79474089432328	1	55	2
TCGA-55-8614	4.90967527055614	2	55	2
TCGA-55-8615	4.11786085715627	2	55	2
TCGA-55-8616	4.33366157151182	2	55	2
TCGA-55-8619	3.30735959153618	1	55	2
TCGA-55-8620	6.11425612255491	3	55	2
TCGA-55-8621	3.63166232762336	1	55	2
TCGA-55-A48X	4.05766611489922	2	55	2
TCGA-55-A48Y	4.71668700819212	2	55	2
TCGA-55-A48Z	4.67276893559754	2	55	2
TCGA-55-A490	5.35555892700875	3	55	2
TCGA-55-A491	3.70134559768904	1	55	2
TCGA-55-A492	2.42016461687769	0	55	2
TCGA-55-A493	6.32178086274689	3	55	2
TCGA-55-A494	4.84668284693717	2	55	2
TCGA-55-A4DF	6.4496507221037	3	55	2
TCGA-55-A4DG	3.53447551327624	1	55	2
TCGA-55-A57B	3.85130323296456	1	55	2
TCGA-62-A46O	6.46684305530958	3	62	1
TCGA-62-A46P	3.10857279585584	1	62	1
TCGA-62-A46R	4.88166673412363	2	62	1
TCGA-62-A46S	2.51856014457459	0	62	1
TCGA-62-A46U	4.49961109255896	2	62	1
TCGA-62-A46V	4.35130447504796	2	62	1
TCGA-62-A470	4.04312194572047	2	62	1
TCGA-62-A471	5.55510912490059	3	62	1
TCGA-62-A472	4.9525880881263	2	62	1
TCGA-64-1676	4.97595493474456	2	64	4
TCGA-64-1677	5.26155793119256	3	64	4
TCGA-64-1678	6.20629687873428	3	64	4
TCGA-64-1679	4.91570569192642	2	64	4
TCGA-64-1680	3.47379931756151	1	64	4
TCGA-64-1681	4.39972950182688	2	64	4
TCGA-64-5774	5.43566884934986	3	64	4
TCGA-64-5775	5.00802886110952	2	64	4
TCGA-64-5778	4.50381077411948	2	64	4
TCGA-64-5779	6.79394226671949	4	64	4
TCGA-64-5781	5.0636327098877	2	64	4
TCGA-64-5815	4.44118157689864	2	64	4
TCGA-67-3770	3.56922147582444	1	67	3
TCGA-67-3771	5.03909623737246	2	67	3
TCGA-67-3772	3.83691904698974	1	67	3
TCGA-67-3773	3.18315994543503	1	67	3
TCGA-67-3774	3.00519610839893	1	67	3
TCGA-67-4679	2.71409737921355	0	67	3
TCGA-67-6215	4.08176195783635	2	67	3
TCGA-67-6216	3.48124324919428	1	67	3
TCGA-67-6217	2.93480355827372	1	67	3
TCGA-69-7760	4.09477565305211	2	69	3
TCGA-69-7761	4.68506644352334	2	69	3
TCGA-69-7763	3.69752449445812	1	69	3
TCGA-69-7764	4.21353215086466	2	69	3
TCGA-69-7765	4.41211372481525	2	69	3
TCGA-69-7973	5.08251634047323	2	69	3
TCGA-69-7974	4.9830267237007	2	69	3
TCGA-69-7978	4.62690981402112	2	69	3
TCGA-69-7979	5.01475909072291	2	69	3
TCGA-69-7980	4.39983973157518	2	69	3
TCGA-69-8253	3.28049693398798	1	69	3
TCGA-69-8254	2.88389757441188	1	69	3
TCGA-69-8255	6.10083981271956	3	69	3
TCGA-69-8453	4.52560287903804	2	69	3
TCGA-69-A59K	4.9053596997226	2	69	3
TCGA-71-6725	4.80588050168763	2	71	5
TCGA-71-8520	5.00316984216207	2	71	5
TCGA-73-4658	3.72493837289038	1	73	3
TCGA-73-4659	4.84028419589959	2	73	3
TCGA-73-4662	4.04219257309767	2	73	3
TCGA-73-4666	5.91341603104811	3	73	3
TCGA-73-4668	4.74253096230734	2	73	3
TCGA-73-4670	5.14916129049738	2	73	3
TCGA-73-4675	3.6943007353747	1	73	3
TCGA-73-4676	5.92779042146349	3	73	3
TCGA-73-4677	2.32335596839702	0	73	3
TCGA-73-7498	2.14785339390221	0	73	3
TCGA-73-7499	5.54750775999184	3	73	3
TCGA-73-A9RS	5.46589899614986	3	73	3
TCGA-75-5122	5.02862914897904	2	75	5
TCGA-75-5125	6.02164206119787	3	75	5
TCGA-75-5126	5.5315933532569	3	75	5
TCGA-75-5146	3.44721708384138	1	75	5
TCGA-75-5147	5.7083116091597	3	75	5
TCGA-75-6203	2.60952475104025	0	75	5
TCGA-75-6205	5.20607468388381	2	75	5
TCGA-75-6206	2.24188305011376	0	75	5
TCGA-75-6207	5.57567603367616	3	75	5
TCGA-75-6211	4.89897413783622	2	75	5
TCGA-75-6212	3.28841791765141	1	75	5
TCGA-75-6214	5.71149833675513	3	75	5
TCGA-75-7025	2.32188770355764	0	75	5
TCGA-75-7027	5.07913649403042	2	75	5
TCGA-75-7030	2.54568884331458	0	75	5
TCGA-75-7031	4.66740555554132	2	75	5
TCGA-78-7145	5.38786087624517	3	78	3
TCGA-78-7146	5.76385771294014	3	78	3
TCGA-78-7147	5.04278091473438	2	78	3
TCGA-78-7148	4.38460590787042	2	78	3
TCGA-78-7149	3.27982247445684	1	78	3
TCGA-78-7150	5.16136512097247	2	78	3
TCGA-78-7152	4.11274000671587	2	78	3
TCGA-78-7153	3.63637120130088	1	78	3
TCGA-78-7154	5.76389611840187	3	78	3
TCGA-78-7155	7.22633069249149	4	78	3
TCGA-78-7156	2.32281650690089	0	78	3
TCGA-78-7158	3.99134201620095	1	78	3
TCGA-78-7159	4.9606339978532	2	78	3
TCGA-78-7160	4.2309617323338	2	78	3
TCGA-78-7161	3.76122567231837	1	78	3
TCGA-78-7163	3.48673407183213	1	78	3
TCGA-78-7166	4.8828778523563	2	78	3
TCGA-78-7167	2.08458601912405	0	78	3
TCGA-78-7220	5.1748678876471	2	78	3
TCGA-78-7535	5.69394472740187	3	78	3
TCGA-78-7536	5.50464012848187	3	78	3
TCGA-78-7537	2.36571075976315	0	78	3
TCGA-78-7539	3.40546178800406	1	78	3
TCGA-78-7540	4.46600844737235	2	78	3
TCGA-78-7542	7.0402963610877	4	78	3
TCGA-78-7633	3.06600872532624	1	78	3
TCGA-78-8640	5.88044852733585	3	78	3
TCGA-78-8648	4.25587308156172	2	78	3
TCGA-78-8655	3.14369585376878	1	78	3
TCGA-78-8660	5.6948539464878	3	78	3
TCGA-78-8662	5.95587327015757	3	78	3
TCGA-80-5607	4.67758535537519	2	80	3
TCGA-80-5608	4.72330505579727	2	80	3
TCGA-80-5611	6.25590422039753	3	80	3
TCGA-83-5908	6.51927977469565	4	83	2
TCGA-86-6562	4.70683156962156	2	86	5
TCGA-86-6851	4.59746260429941	2	86	5
TCGA-86-7701	5.00443783368437	2	86	5
TCGA-86-7711	5.39307194882731	3	86	5
TCGA-86-7713	5.18697569860283	2	86	5
TCGA-86-7714	3.36559159557087	1	86	5
TCGA-86-7953	5.69293678182034	3	86	5
TCGA-86-7954	4.56146080877742	2	86	5
TCGA-86-7955	5.4823572305764	3	86	5
TCGA-86-8054	6.01412848973701	3	86	5
TCGA-86-8055	4.4840834440583	2	86	5
TCGA-86-8056	3.00747644042042	1	86	5
TCGA-86-8073	4.71123888777825	2	86	5
TCGA-86-8074	5.25541288315132	3	86	5
TCGA-86-8075	5.08261184419765	2	86	5
TCGA-86-8076	2.95861607803796	1	86	5
TCGA-86-8278	3.97919746454146	1	86	5
TCGA-86-8279	4.70894212615097	2	86	5
TCGA-86-8280	4.10371973193314	2	86	5
TCGA-86-8281	2.92322169255099	1	86	5
TCGA-86-8358	7.70331596215592	4	86	5
TCGA-86-8359	4.04236710322438	2	86	5
TCGA-86-8585	4.90158062478839	2	86	5
TCGA-86-8668	3.47173814376286	1	86	5
TCGA-86-8669	3.60387330543048	1	86	5
TCGA-86-8671	3.93767272349857	1	86	5
TCGA-86-8672	5.11981506537229	2	86	5
TCGA-86-8673	5.30993041772124	3	86	5
TCGA-86-8674	4.15795963489777	2	86	5
TCGA-86-A456	3.19812035680139	1	86	5
TCGA-86-A4D0	6.26650917562697	3	86	5
TCGA-86-A4JF	5.42893552440978	3	86	5
TCGA-86-A4P7	3.62606589904145	1	86	5
TCGA-86-A4P8	1.68068000719063	0	86	5
TCGA-91-A4BC	4.88351851736603	2	91	3
TCGA-91-A4BD	2.16631085677414	0	91	3
TCGA-93-7347	3.73629342675553	1	93	1
TCGA-93-7348	3.26088767800951	1	93	1
TCGA-93-8067	5.29969936404824	3	93	1
TCGA-93-A4JN	5.09109422724828	2	93	1
TCGA-93-A4JO	3.82592948170466	1	93	1
TCGA-93-A4JP	3.87451164849073	1	93	1
TCGA-93-A4JQ	4.98341135356399	2	93	1
TCGA-95-7039	5.49884000401839	3	95	3
TCGA-95-7043	4.72461812500644	2	95	3
TCGA-95-7562	5.9827068965309	3	95	3
TCGA-95-7567	4.93535871667016	2	95	3
TCGA-95-7944	5.82950495755863	3	95	3
TCGA-95-7947	5.13711248464421	2	95	3
TCGA-95-7948	3.7672357073624	1	95	3
TCGA-95-8039	4.19052651640401	2	95	3
TCGA-95-8494	6.13314208097291	3	95	3
TCGA-95-A4VK	3.87822064124639	1	95	3
TCGA-95-A4VN	5.46310055051703	3	95	3
TCGA-95-A4VP	4.32129720209167	2	95	3
TCGA-97-7546	3.78113194357956	1	97	4
TCGA-97-7547	2.19177400535187	0	97	4
TCGA-97-7552	3.63685443236473	1	97	4
TCGA-97-7553	4.68254662363613	2	97	4
TCGA-97-7554	4.2304383319837	2	97	4
TCGA-97-7937	4.74803581717191	2	97	4
TCGA-97-7938	2.3223970735849	0	97	4
TCGA-97-7941	2.93045139173612	1	97	4
TCGA-97-8171	3.85030380841683	1	97	4
TCGA-97-8172	2.21014705084378	0	97	4
TCGA-97-8175	4.62143615680604	2	97	4
TCGA-97-8177	3.89163305033909	1	97	4
TCGA-97-8179	3.92848029676134	1	97	4
TCGA-97-8552	2.22506660325414	0	97	4
TCGA-97-A4LX	4.44280767187985	2	97	4
TCGA-97-A4M0	3.63574847955781	1	97	4
TCGA-97-A4M1	2.71987926313105	0	97	4
TCGA-97-A4M2	2.56968454713215	0	97	4
TCGA-97-A4M3	3.30851236098334	1	97	4
TCGA-97-A4M5	3.65428604474631	1	97	4
TCGA-97-A4M6	3.26570432860082	1	97	4
TCGA-97-A4M7	3.33779756600741	1	97	4
TCGA-99-7458	3.82932298440037	1	99	4
TCGA-99-8025	4.54438480561321	2	99	4
TCGA-99-8028	3.85433668443519	1	99	4
TCGA-99-8032	4.29652580263987	2	99	4
TCGA-99-8033	5.46251283042768	3	99	4
TCGA-99-AA5R	2.89411990078759	1	99	4
TCGA-J2-8192	3.15987290271621	1	J2	2
TCGA-J2-8194	1.89454269666527	0	J2	2
TCGA-J2-A4AD	4.42408676980878	2	J2	2
TCGA-J2-A4AE	3.45495587800051	1	J2	2
TCGA-J2-A4AG	3.32972845977371	1	J2	2
TCGA-L4-A4E5	6.25457531823566	3	L4	3
TCGA-L4-A4E6	2.30352740333425	0	L4	3
TCGA-L9-A443	3.69084643971653	1	L9	1
TCGA-L9-A444	4.15419267018302	2	L9	1
TCGA-L9-A50W	3.27056374045724	1	L9	1
TCGA-L9-A5IP	5.02260586888658	2	L9	1
TCGA-L9-A743	4.00071281643646	1	L9	1
TCGA-L9-A7SV	5.52163669720303	3	L9	1
TCGA-L9-A8F4	4.8344264122999	2	L9	1
TCGA-MN-A4N1	5.8125446149593	3	MN	1
TCGA-MN-A4N4	4.14740637919263	2	MN	1
TCGA-MN-A4N5	5.42214992205424	3	MN	1
TCGA-MP-A4SV	5.38754416931578	3	MP	5
TCGA-MP-A4SW	4.6445819317577	2	MP	5
TCGA-MP-A4SY	4.18363255336903	2	MP	5
TCGA-MP-A4T4	5.49995465898653	3	MP	5
TCGA-MP-A4T6	4.01824561232327	2	MP	5
TCGA-MP-A4T7	4.10327571627259	2	MP	5
TCGA-MP-A4T8	4.96232047938656	2	MP	5
TCGA-MP-A4T9	4.55812483278521	2	MP	5
TCGA-MP-A4TA	5.73141086970097	3	MP	5
TCGA-MP-A4TC	5.15009976697732	2	MP	5
TCGA-MP-A4TD	3.59467476287278	1	MP	5
TCGA-MP-A4TE	4.08117309004314	2	MP	5
TCGA-MP-A4TF	4.3853246520861	2	MP	5
TCGA-MP-A4TH	2.48363808043341	0	MP	5
TCGA-MP-A4TI	5.73650779306416	3	MP	5
TCGA-MP-A4TJ	3.84411206174231	1	MP	5
TCGA-MP-A4TK	5.00304440104612	2	MP	5
TCGA-MP-A5C7	3.04972797409025	1	MP	5
TCGA-NJ-A4YF	4.87431290993931	2	NJ	5
TCGA-NJ-A4YG	3.13266212158033	1	NJ	5
TCGA-NJ-A4YI	3.4699515197112	1	NJ	5
TCGA-NJ-A4YP	4.21942470373525	2	NJ	5
TCGA-NJ-A4YQ	4.03800997316454	2	NJ	5
TCGA-NJ-A55A	2.34198860320777	0	NJ	5
TCGA-NJ-A55O	3.96693079894137	1	NJ	5
TCGA-NJ-A55R	4.20505786159335	2	NJ	5
TCGA-NJ-A7XG	2.04459339174651	0	NJ	5
TCGA-O1-A52J	2.85284707918137	1	O1	2
TCGA-S2-AA1A	2.27237217503637	0	S2	3
