# Supplementary material for: Surrogate Biomarker Prediction from Whole-Slide Images for Evaluating Overall Survival in Lung Adenocarcinoma
Source: Diagnostics (Basel). 2024 Feb 20;14(5):462. doi: 10.3390/diagnostics14050462 (PMC10930763; doi:10.3390/diagnostics14050462)
Supplement: Supplementary file 1 [file diagnostics-14-00462-s001.zip › Supplementary_File_S5_TCGA_LUAD_crossfolds/crossfolds_CDKL2.csv]

PATIENT	CDKL2	CDKL2_quantile	site_code	CV5
TCGA-05-4244	8.03446935296824	4	05	4
TCGA-05-4249	5.64634797896357	3	05	4
TCGA-05-4250	3.89783203537457	2	05	4
TCGA-05-4382	3.51535212804751	2	05	4
TCGA-05-4395	-0.196632819719829	1	05	4
TCGA-05-4396	4.99879188853863	3	05	4
TCGA-05-4397	3.99256632267985	3	05	4
TCGA-05-4398	3.39804134605324	2	05	4
TCGA-05-4402	3.62086233266418	2	05	4
TCGA-05-4403	2.92583486024876	2	05	4
TCGA-05-4405	5.04460960832012	3	05	4
TCGA-05-4415	1.90597018876747	2	05	4
TCGA-05-4417	4.27738495482608	3	05	4
TCGA-05-4418	2.5391764882056	2	05	4
TCGA-05-4420	2.16169816806954	2	05	4
TCGA-05-4422	4.56048700161789	3	05	4
TCGA-05-4424	2.38975848780858	2	05	4
TCGA-05-4426	4.16653138603066	3	05	4
TCGA-05-4427	4.7800555218959	3	05	4
TCGA-05-4430	3.2673425276338	2	05	4
TCGA-05-4432	2.9145388002075	2	05	4
TCGA-05-4433	2.93869585172474	2	05	4
TCGA-05-4434	5.30322614275419	3	05	4
TCGA-35-3615	5.6017753739775	3	35	4
TCGA-35-4122	3.64220480059809	2	35	4
TCGA-35-4123	3.32516225634651	2	35	4
TCGA-35-5375	0.157267180864581	1	35	4
TCGA-38-4625	3.35950681247361	2	38	1
TCGA-38-4626	5.32126789088434	3	38	1
TCGA-38-4627	1.58519393752148	1	38	1
TCGA-38-4628	5.98995862611284	3	38	1
TCGA-38-4629	3.58775999534669	2	38	1
TCGA-38-4630	3.1851053763282	2	38	1
TCGA-38-4631	1.63384750033132	1	38	1
TCGA-38-4632	4.71651698653414	3	38	1
TCGA-38-6178	4.46793477902318	3	38	1
TCGA-38-7271	4.7718994066742	3	38	1
TCGA-38-A44F	3.45727152256792	2	38	1
TCGA-44-2655	4.79137229105052	3	44	2
TCGA-44-2656	6.83438915707877	4	44	2
TCGA-44-2657	3.84086575864165	2	44	2
TCGA-44-2659	8.35205256299352	4	44	2
TCGA-44-2661	4.39220798347859	3	44	2
TCGA-44-2662	5.11644484368942	3	44	2
TCGA-44-2665	6.52365441005216	4	44	2
TCGA-44-2666	5.52604334831679	3	44	2
TCGA-44-2668	0.826073791130858	1	44	2
TCGA-44-3396	2.50131741589034	2	44	2
TCGA-44-3398	5.48687157807838	3	44	2
TCGA-44-3917	4.21345283027041	3	44	2
TCGA-44-3918	4.03734580633423	3	44	2
TCGA-44-3919	4.86737973683614	3	44	2
TCGA-44-4112	6.36241590977198	4	44	2
TCGA-44-5643	2.46297459912157	2	44	2
TCGA-44-5644	-0.030911790811724	1	44	2
TCGA-44-5645	6.00235616229682	3	44	2
TCGA-44-6145	2.59627705518295	2	44	2
TCGA-44-6146	4.47140401981927	3	44	2
TCGA-44-6147	5.96925685802263	3	44	2
TCGA-44-6148	4.74222832459259	3	44	2
TCGA-44-6774	3.78558887256906	2	44	2
TCGA-44-6775	5.81880505835322	3	44	2
TCGA-44-6776	5.66848247064037	3	44	2
TCGA-44-6777	4.65723044126539	3	44	2
TCGA-44-6778	3.40829955376073	2	44	2
TCGA-44-6779	-2.62008168671572	0	44	2
TCGA-44-7659	7.58140581051126	4	44	2
TCGA-44-7660	0.035621171738407	1	44	2
TCGA-44-7662	-0.217261330585577	1	44	2
TCGA-44-7667	2.11918421403811	2	44	2
TCGA-44-7669	3.63020929546324	2	44	2
TCGA-44-7670	2.92481553922197	2	44	2
TCGA-44-7671	4.99376573348185	3	44	2
TCGA-44-7672	3.71535743581093	2	44	2
TCGA-44-8119	2.39032760415211	2	44	2
TCGA-44-A479	1.69348417044132	1	44	2
TCGA-44-A47A	5.95540272581706	3	44	2
TCGA-44-A47B	4.40118143802489	3	44	2
TCGA-44-A47G	4.7197311796239	3	44	2
TCGA-44-A4SS	2.3105962065093	2	44	2
TCGA-44-A4SU	3.77375285615518	2	44	2
TCGA-49-4487	2.17980353819903	2	49	4
TCGA-49-4488	4.90643788199449	3	49	4
TCGA-49-4490	2.95479243390897	2	49	4
TCGA-49-4494	4.180951142838	3	49	4
TCGA-49-4501	5.89915573926554	3	49	4
TCGA-49-4505	4.82708495227583	3	49	4
TCGA-49-4506	-2.07457942075191	0	49	4
TCGA-49-4507	0.406988888242003	1	49	4
TCGA-49-4510	3.34654417816778	2	49	4
TCGA-49-4512	5.31623008228969	3	49	4
TCGA-49-4514	3.74702592818987	2	49	4
TCGA-49-6742	3.60923298491649	2	49	4
TCGA-49-6743	1.79773630999897	2	49	4
TCGA-49-6744	4.29432448250663	3	49	4
TCGA-49-6745	4.5112376928674	3	49	4
TCGA-49-6761	4.06902713636555	3	49	4
TCGA-49-6767	3.23128750168736	2	49	4
TCGA-49-AAQV	3.62133538279754	2	49	4
TCGA-49-AAR0	4.2285381656299	3	49	4
TCGA-49-AAR2	4.42792368781147	3	49	4
TCGA-49-AAR3	1.3097954398885	1	49	4
TCGA-49-AAR4	3.75914853022914	2	49	4
TCGA-49-AAR9	0.498122467870243	1	49	4
TCGA-49-AARE	1.15207302910784	1	49	4
TCGA-49-AARN	4.3834445140169	3	49	4
TCGA-49-AARO	4.65541817490728	3	49	4
TCGA-49-AARQ	3.43892702541411	2	49	4
TCGA-49-AARR	4.14367155166955	3	49	4
TCGA-4B-A93V	2.49498588649299	2	4B	1
TCGA-50-5044	2.8042649603027	2	50	2
TCGA-50-5045	2.81649140615949	2	50	2
TCGA-50-5055	2.7217776369204	2	50	2
TCGA-50-5066	2.77591967730699	2	50	2
TCGA-50-5068	4.24704740720857	3	50	2
TCGA-50-5931	0.443431725546604	1	50	2
TCGA-50-5939	2.55509278673333	2	50	2
TCGA-50-5942	6.61485873670454	4	50	2
TCGA-50-5946	5.31750077768505	3	50	2
TCGA-50-6590	2.65464223221163	2	50	2
TCGA-50-6591	2.05346096578524	2	50	2
TCGA-50-6593	4.65061367025305	3	50	2
TCGA-50-6594	2.95385737874302	2	50	2
TCGA-50-6597	5.34832212232432	3	50	2
TCGA-50-6673	5.18560913321821	3	50	2
TCGA-50-7109	2.4614224469012	2	50	2
TCGA-50-8457	6.35835202322905	4	50	2
TCGA-50-8459	0.655076151864726	1	50	2
TCGA-53-7624	1.9508934557703	2	53	2
TCGA-53-7626	5.87116549923962	3	53	2
TCGA-53-7813	4.11251235592155	3	53	2
TCGA-53-A4EZ	5.13520706215926	3	53	2
TCGA-55-1592	3.52761642191533	2	55	3
TCGA-55-1594	5.16392816645529	3	55	3
TCGA-55-1595	5.24948494073885	3	55	3
TCGA-55-1596	1.91014009170637	2	55	3
TCGA-55-5899	1.78171139048353	2	55	3
TCGA-55-6543	1.51108444623953	1	55	3
TCGA-55-6642	2.30871599874628	2	55	3
TCGA-55-6712	4.83882098669812	3	55	3
TCGA-55-6968	1.26779466130439	1	55	3
TCGA-55-6969	3.2641423929131	2	55	3
TCGA-55-6970	4.3960236831245	3	55	3
TCGA-55-6971	3.22176057095092	2	55	3
TCGA-55-6972	5.56037860387587	3	55	3
TCGA-55-6975	2.84023551801382	2	55	3
TCGA-55-6978	2.73276372566992	2	55	3
TCGA-55-6979	2.91313228192091	2	55	3
TCGA-55-6980	5.00377214466028	3	55	3
TCGA-55-6981	2.98976076733044	2	55	3
TCGA-55-6982	5.59660947062069	3	55	3
TCGA-55-6983	2.74160617302436	2	55	3
TCGA-55-6984	1.52704135085191	1	55	3
TCGA-55-6985	3.87512240924918	2	55	3
TCGA-55-6986	3.80914126474216	2	55	3
TCGA-55-6987	2.3626260535717	2	55	3
TCGA-55-7227	5.14550883373048	3	55	3
TCGA-55-7281	4.76923021938536	3	55	3
TCGA-55-7283	4.68419211173345	3	55	3
TCGA-55-7284	3.34410412891084	2	55	3
TCGA-55-7570	1.96080816467699	2	55	3
TCGA-55-7573	4.55820231392721	3	55	3
TCGA-55-7574	3.97164423330131	3	55	3
TCGA-55-7576	4.83229226835087	3	55	3
TCGA-55-7724	3.70429357319006	2	55	3
TCGA-55-7725	7.57679621104514	4	55	3
TCGA-55-7726	-0.172037151917812	1	55	3
TCGA-55-7727	5.83633767166608	3	55	3
TCGA-55-7728	2.73985828965228	2	55	3
TCGA-55-7815	4.38675966559371	3	55	3
TCGA-55-7816	3.29386194090251	2	55	3
TCGA-55-7903	6.9558455022202	4	55	3
TCGA-55-7907	4.89295067360863	3	55	3
TCGA-55-7910	4.60585266508593	3	55	3
TCGA-55-7911	5.50957726604546	3	55	3
TCGA-55-7913	2.41411216296555	2	55	3
TCGA-55-7914	6.93376685915387	4	55	3
TCGA-55-7994	6.03262485294223	3	55	3
TCGA-55-7995	3.59406770135687	2	55	3
TCGA-55-8085	4.59843429474875	3	55	3
TCGA-55-8087	6.4150297603419	4	55	3
TCGA-55-8089	1.85765032085222	2	55	3
TCGA-55-8090	3.50325379342843	2	55	3
TCGA-55-8091	4.94656910834936	3	55	3
TCGA-55-8092	-0.829551325812708	0	55	3
TCGA-55-8094	1.94489272451895	2	55	3
TCGA-55-8096	4.37610967531735	3	55	3
TCGA-55-8097	6.18065464530048	4	55	3
TCGA-55-8203	2.58111372417279	2	55	3
TCGA-55-8204	2.50638118969773	2	55	3
TCGA-55-8205	2.64020779987348	2	55	3
TCGA-55-8206	6.14212078658151	3	55	3
TCGA-55-8207	6.92060634317335	4	55	3
TCGA-55-8208	3.14952592303842	2	55	3
TCGA-55-8299	3.6616505530468	2	55	3
TCGA-55-8301	3.98810230024551	3	55	3
TCGA-55-8302	3.15667693594796	2	55	3
TCGA-55-8505	1.36388323110929	1	55	3
TCGA-55-8506	5.98054618690386	3	55	3
TCGA-55-8507	3.36743612488976	2	55	3
TCGA-55-8508	1.24385818839198	1	55	3
TCGA-55-8510	4.84948450108524	3	55	3
TCGA-55-8511	3.14897774793202	2	55	3
TCGA-55-8512	4.76235451573683	3	55	3
TCGA-55-8513	4.02825473697448	3	55	3
TCGA-55-8514	3.31066175061478	2	55	3
TCGA-55-8614	3.36416392055371	2	55	3
TCGA-55-8615	4.15381773493268	3	55	3
TCGA-55-8616	6.02420497105617	3	55	3
TCGA-55-8619	3.53787989375603	2	55	3
TCGA-55-8620	2.55542940966434	2	55	3
TCGA-55-8621	4.04528472620916	3	55	3
TCGA-55-A48X	4.58837741083811	3	55	3
TCGA-55-A48Y	4.48446445889148	3	55	3
TCGA-55-A48Z	4.80514769101387	3	55	3
TCGA-55-A490	4.26019919218273	3	55	3
TCGA-55-A491	1.35636462816547	1	55	3
TCGA-55-A492	4.49435238709074	3	55	3
TCGA-55-A493	2.20843938967095	2	55	3
TCGA-55-A494	3.77607590157181	2	55	3
TCGA-55-A4DF	2.23361733968079	2	55	3
TCGA-55-A4DG	6.9333256115457	4	55	3
TCGA-55-A57B	4.57957131749755	3	55	3
TCGA-62-A46O	2.6646346743713	2	62	4
TCGA-62-A46P	4.11513548362829	3	62	4
TCGA-62-A46R	7.72332929918512	4	62	4
TCGA-62-A46S	4.0960475247336	3	62	4
TCGA-62-A46U	5.19157121807421	3	62	4
TCGA-62-A46V	8.18885399252064	4	62	4
TCGA-62-A470	4.88656416801599	3	62	4
TCGA-62-A471	0.630883918286797	1	62	4
TCGA-62-A472	6.54681351017643	4	62	4
TCGA-64-1676	4.92393991861854	3	64	5
TCGA-64-1677	3.25029170876075	2	64	5
TCGA-64-1678	2.61357953795136	2	64	5
TCGA-64-1679	1.08008521112146	1	64	5
TCGA-64-1680	5.08683910495226	3	64	5
TCGA-64-1681	5.57119241316213	3	64	5
TCGA-64-5774	0.227284146763023	1	64	5
TCGA-64-5775	-0.21956148104405	1	64	5
TCGA-64-5778	3.90328043631571	2	64	5
TCGA-64-5779	2.38565388702895	2	64	5
TCGA-64-5781	-2.27720645658787	0	64	5
TCGA-64-5815	3.79017374129829	2	64	5
TCGA-67-3770	6.39761497765074	4	67	4
TCGA-67-3771	3.32916289146821	2	67	4
TCGA-67-3772	4.23764359430692	3	67	4
TCGA-67-3773	7.99814684636076	4	67	4
TCGA-67-3774	4.4377728886894	3	67	4
TCGA-67-4679	7.56378700070973	4	67	4
TCGA-67-6215	6.34890676698296	4	67	4
TCGA-67-6216	4.44037843744483	3	67	4
TCGA-67-6217	5.56412472128214	3	67	4
TCGA-69-7760	4.72321141686399	3	69	5
TCGA-69-7761	1.71242140243111	1	69	5
TCGA-69-7763	3.59313310314085	2	69	5
TCGA-69-7764	5.65011714113172	3	69	5
TCGA-69-7765	5.38555403838691	3	69	5
TCGA-69-7973	3.25612898714626	2	69	5
TCGA-69-7974	5.38889440320527	3	69	5
TCGA-69-7978	4.09750737611565	3	69	5
TCGA-69-7979	2.374069940272	2	69	5
TCGA-69-7980	4.772017623342	3	69	5
TCGA-69-8253	3.49709926712092	2	69	5
TCGA-69-8254	4.83569848615455	3	69	5
TCGA-69-8255	3.40086921793346	2	69	5
TCGA-69-8453	3.68818813514246	2	69	5
TCGA-69-A59K	4.33109468343739	3	69	5
TCGA-71-6725	4.62807446932288	3	71	4
TCGA-71-8520	3.8660373819535	2	71	4
TCGA-73-4658	3.94133991996911	2	73	4
TCGA-73-4659	3.3627187145864	2	73	4
TCGA-73-4662	5.26343474917415	3	73	4
TCGA-73-4666	3.1060611089905	2	73	4
TCGA-73-4668	4.0370424882421	3	73	4
TCGA-73-4670	0.319785760508878	1	73	4
TCGA-73-4675	4.62437548528885	3	73	4
TCGA-73-4676	4.51318753434063	3	73	4
TCGA-73-4677	4.49743445195334	3	73	4
TCGA-73-7498	4.30182245863612	3	73	4
TCGA-73-7499	4.14634083481904	3	73	4
TCGA-73-A9RS	2.63616048623297	2	73	4
TCGA-75-5122	2.20894342501072	2	75	1
TCGA-75-5125	4.00270218918163	3	75	1
TCGA-75-5126	4.20551144174532	3	75	1
TCGA-75-5146	4.04133958384801	3	75	1
TCGA-75-5147	4.97905256956679	3	75	1
TCGA-75-6203	4.32769831462121	3	75	1
TCGA-75-6205	3.67977557529804	2	75	1
TCGA-75-6206	5.91219579097428	3	75	1
TCGA-75-6207	4.62887560027004	3	75	1
TCGA-75-6211	3.22374326000412	2	75	1
TCGA-75-6212	6.17356500031517	4	75	1
TCGA-75-6214	2.10222428958414	2	75	1
TCGA-75-7025	4.6375703556141	3	75	1
TCGA-75-7027	0.40809655106603	1	75	1
TCGA-75-7030	3.46139060900792	2	75	1
TCGA-75-7031	3.4534996000927	2	75	1
TCGA-78-7145	5.72705506130023	3	78	5
TCGA-78-7146	2.68065450161852	2	78	5
TCGA-78-7147	4.0561121410001	3	78	5
TCGA-78-7148	3.1928331287882	2	78	5
TCGA-78-7149	4.04980076489723	3	78	5
TCGA-78-7150	2.3304981251173	2	78	5
TCGA-78-7152	4.39821322609689	3	78	5
TCGA-78-7153	4.11330772079295	3	78	5
TCGA-78-7154	3.64873022921812	2	78	5
TCGA-78-7155	1.03688993117716	1	78	5
TCGA-78-7156	6.02603956038932	3	78	5
TCGA-78-7158	7.80540778411509	4	78	5
TCGA-78-7159	3.38168586765962	2	78	5
TCGA-78-7160	3.34279033407187	2	78	5
TCGA-78-7161	2.85983705302485	2	78	5
TCGA-78-7163	3.61153079531235	2	78	5
TCGA-78-7166	2.49579904501056	2	78	5
TCGA-78-7167	4.35981643292901	3	78	5
TCGA-78-7220	1.04894744144776	1	78	5
TCGA-78-7535	3.29380453862355	2	78	5
TCGA-78-7536	0.630271592365248	1	78	5
TCGA-78-7537	4.65387360699576	3	78	5
TCGA-78-7539	7.46714323889335	4	78	5
TCGA-78-7540	3.11758637297356	2	78	5
TCGA-78-7542	2.19501295134123	2	78	5
TCGA-78-7633	4.15207261554527	3	78	5
TCGA-78-8640	2.3870353064494	2	78	5
TCGA-78-8648	3.75735874964897	2	78	5
TCGA-78-8655	3.91982571537096	2	78	5
TCGA-78-8660	4.77603173904478	3	78	5
TCGA-78-8662	1.10217804139273	1	78	5
TCGA-80-5607	3.61373197995304	2	80	1
TCGA-80-5608	3.96776871393728	3	80	1
TCGA-80-5611	4.29102874124603	3	80	1
TCGA-83-5908	1.29431340969537	1	83	3
TCGA-86-6562	4.98502212143308	3	86	1
TCGA-86-6851	3.84553005072411	2	86	1
TCGA-86-7701	4.12385300062914	3	86	1
TCGA-86-7711	2.1838977874777	2	86	1
TCGA-86-7713	4.32484543508246	3	86	1
TCGA-86-7714	6.63326443963825	4	86	1
TCGA-86-7953	2.4970414632786	2	86	1
TCGA-86-7954	3.68313180706175	2	86	1
TCGA-86-7955	1.58536509603412	1	86	1
TCGA-86-8054	2.06887668445302	2	86	1
TCGA-86-8055	2.44530081287745	2	86	1
TCGA-86-8056	6.32357163477493	4	86	1
TCGA-86-8073	3.86784699048127	2	86	1
TCGA-86-8074	4.00189005444239	3	86	1
TCGA-86-8075	3.06794091482685	2	86	1
TCGA-86-8076	3.96637550149607	3	86	1
TCGA-86-8278	5.09109034461236	3	86	1
TCGA-86-8279	0.738239137054309	1	86	1
TCGA-86-8280	4.70411227322391	3	86	1
TCGA-86-8281	4.88490008658503	3	86	1
TCGA-86-8358	2.51753465480159	2	86	1
TCGA-86-8359	3.2965505914759	2	86	1
TCGA-86-8585	1.24454904626593	1	86	1
TCGA-86-8668	4.86420523146637	3	86	1
TCGA-86-8669	5.02056432356184	3	86	1
TCGA-86-8671	4.70665766809403	3	86	1
TCGA-86-8672	-0.388490896838095	1	86	1
TCGA-86-8673	1.71263401452308	1	86	1
TCGA-86-8674	5.31396938834245	3	86	1
TCGA-86-A456	5.62608548065217	3	86	1
TCGA-86-A4D0	4.72428365770255	3	86	1
TCGA-86-A4JF	4.98175176587528	3	86	1
TCGA-86-A4P7	5.17630220925582	3	86	1
TCGA-86-A4P8	4.45816076109555	3	86	1
TCGA-91-A4BC	1.71169772716092	1	91	3
TCGA-91-A4BD	6.8971757646909	4	91	3
TCGA-93-7347	6.3736028446235	4	93	1
TCGA-93-7348	5.10780316187783	3	93	1
TCGA-93-8067	3.64868647116002	2	93	1
TCGA-93-A4JN	3.21730394479503	2	93	1
TCGA-93-A4JO	2.16172833229373	2	93	1
TCGA-93-A4JP	3.73642010963549	2	93	1
TCGA-93-A4JQ	3.81335131257079	2	93	1
TCGA-95-7039	4.77246027001595	3	95	5
TCGA-95-7043	3.05449821840823	2	95	5
TCGA-95-7562	2.47789392653367	2	95	5
TCGA-95-7567	4.83780140622937	3	95	5
TCGA-95-7944	-0.921961254772546	0	95	5
TCGA-95-7947	1.6445237751372	1	95	5
TCGA-95-7948	1.40140141631105	1	95	5
TCGA-95-8039	5.39167902461111	3	95	5
TCGA-95-8494	4.20939145685664	3	95	5
TCGA-95-A4VK	3.52201727581705	2	95	5
TCGA-95-A4VN	3.79525277465207	2	95	5
TCGA-95-A4VP	4.0039661213144	3	95	5
TCGA-97-7546	6.77620705642901	4	97	5
TCGA-97-7547	5.30423433063422	3	97	5
TCGA-97-7552	3.79765691291657	2	97	5
TCGA-97-7553	4.67223108909918	3	97	5
TCGA-97-7554	6.82671147688826	4	97	5
TCGA-97-7937	3.94012044381264	2	97	5
TCGA-97-7938	7.66586152323449	4	97	5
TCGA-97-7941	3.77582163385882	2	97	5
TCGA-97-8171	6.21438696983808	4	97	5
TCGA-97-8172	4.46418300698997	3	97	5
TCGA-97-8175	5.22302358269035	3	97	5
TCGA-97-8177	5.27075305272403	3	97	5
TCGA-97-8179	4.28832856599831	3	97	5
TCGA-97-8552	5.20741657835642	3	97	5
TCGA-97-A4LX	5.26852998107228	3	97	5
TCGA-97-A4M0	7.38206877245299	4	97	5
TCGA-97-A4M1	5.45478239084036	3	97	5
TCGA-97-A4M2	4.87945502759328	3	97	5
TCGA-97-A4M3	4.52658209731541	3	97	5
TCGA-97-A4M5	3.31228217309429	2	97	5
TCGA-97-A4M6	5.12909043673047	3	97	5
TCGA-97-A4M7	4.62484987906994	3	97	5
TCGA-99-7458	5.98836147548285	3	99	1
TCGA-99-8025	4.88417811008985	3	99	1
TCGA-99-8028	3.75738211789777	2	99	1
TCGA-99-8032	2.6976156883578	2	99	1
TCGA-99-8033	2.46156233404485	2	99	1
TCGA-99-AA5R	4.74909284307793	3	99	1
TCGA-J2-8192	3.93878025995572	2	J2	1
TCGA-J2-8194	3.34582676215446	2	J2	1
TCGA-J2-A4AD	2.66242200240451	2	J2	1
TCGA-J2-A4AE	5.52121514343943	3	J2	1
TCGA-J2-A4AG	5.6401733931318	3	J2	1
TCGA-L4-A4E5	4.13708341908045	3	L4	3
TCGA-L4-A4E6	5.17358709036237	3	L4	3
TCGA-L9-A443	7.12398276710333	4	L9	1
TCGA-L9-A444	6.31966341129926	4	L9	1
TCGA-L9-A50W	6.14754287227621	3	L9	1
TCGA-L9-A5IP	-0.683911206880848	0	L9	1
TCGA-L9-A743	4.97772379077082	3	L9	1
TCGA-L9-A7SV	6.50706669056424	4	L9	1
TCGA-L9-A8F4	1.13274726535329	1	L9	1
TCGA-MN-A4N1	3.67163760598804	2	MN	4
TCGA-MN-A4N4	0.497976344593311	1	MN	4
TCGA-MN-A4N5	4.97719607231241	3	MN	4
TCGA-MP-A4SV	5.93727518633203	3	MP	2
TCGA-MP-A4SW	5.61886621693476	3	MP	2
TCGA-MP-A4SY	4.59629002179593	3	MP	2
TCGA-MP-A4T4	4.52393352192097	3	MP	2
TCGA-MP-A4T6	6.09772098638364	3	MP	2
TCGA-MP-A4T7	4.09849461814079	3	MP	2
TCGA-MP-A4T8	3.85405917546383	2	MP	2
TCGA-MP-A4T9	4.07988182343317	3	MP	2
TCGA-MP-A4TA	0.902141171214927	1	MP	2
TCGA-MP-A4TC	3.90272315582809	2	MP	2
TCGA-MP-A4TD	3.45323635833318	2	MP	2
TCGA-MP-A4TE	3.83333235785862	2	MP	2
TCGA-MP-A4TF	2.81542173529846	2	MP	2
TCGA-MP-A4TH	4.89271549918366	3	MP	2
TCGA-MP-A4TI	2.73012699964244	2	MP	2
TCGA-MP-A4TJ	3.73972067042504	2	MP	2
TCGA-MP-A4TK	3.14825702453177	2	MP	2
TCGA-MP-A5C7	5.3098719963965	3	MP	2
TCGA-NJ-A4YF	1.3629256678284	1	NJ	2
TCGA-NJ-A4YG	5.73568757563479	3	NJ	2
TCGA-NJ-A4YI	6.94385413954213	4	NJ	2
TCGA-NJ-A4YP	3.14227492039903	2	NJ	2
TCGA-NJ-A4YQ	1.66182608241675	1	NJ	2
TCGA-NJ-A55A	6.10719007385043	3	NJ	2
TCGA-NJ-A55O	4.71111891152582	3	NJ	2
TCGA-NJ-A55R	3.31402234858297	2	NJ	2
TCGA-NJ-A7XG	5.20951987786934	3	NJ	2
TCGA-O1-A52J	5.46498580252126	3	O1	3
TCGA-S2-AA1A	2.58839966848405	2	S2	4
