# Supplementary material for: Surrogate Biomarker Prediction from Whole-Slide Images for Evaluating Overall Survival in Lung Adenocarcinoma
Source: Diagnostics (Basel). 2024 Feb 20;14(5):462. doi: 10.3390/diagnostics14050462 (PMC10930763; doi:10.3390/diagnostics14050462)
Supplement: Supplementary file 1 [file diagnostics-14-00462-s001.zip › Supplementary_File_S5_TCGA_LUAD_crossfolds/crossfolds_CEACAM21.csv]

PATIENT	CEACAM21	CEACAM21_quantile	site_code	CV5
TCGA-05-4244	1.89277663049746	2	05	4
TCGA-05-4249	1.72790116398683	2	05	4
TCGA-05-4250	1.31822276914762	2	05	4
TCGA-05-4382	2.13645853628721	3	05	4
TCGA-05-4395	0.415706119932633	1	05	4
TCGA-05-4396	1.21125611913236	2	05	4
TCGA-05-4397	0.689161383992196	2	05	4
TCGA-05-4398	2.33407586922574	3	05	4
TCGA-05-4402	0.871688481695103	2	05	4
TCGA-05-4403	1.64181918165747	2	05	4
TCGA-05-4405	1.56013726020612	2	05	4
TCGA-05-4415	0.140435442404496	1	05	4
TCGA-05-4417	2.42123259952759	3	05	4
TCGA-05-4418	2.30148493048627	3	05	4
TCGA-05-4420	0.055421843065631	1	05	4
TCGA-05-4422	1.6583434954942	2	05	4
TCGA-05-4424	2.05341994999705	2	05	4
TCGA-05-4426	-0.93025075993897	1	05	4
TCGA-05-4427	0.744620805666316	2	05	4
TCGA-05-4430	1.96558186760186	2	05	4
TCGA-05-4432	2.56176136009001	3	05	4
TCGA-05-4433	2.33297479083678	3	05	4
TCGA-05-4434	1.75841205997036	2	05	4
TCGA-35-3615	1.56799459567594	2	35	1
TCGA-35-4122	2.15288787536069	3	35	1
TCGA-35-4123	0.513731921858789	2	35	1
TCGA-35-5375	0.817780714592914	2	35	1
TCGA-38-4625	0.826933956232634	2	38	2
TCGA-38-4626	1.17662716658609	2	38	2
TCGA-38-4627	2.73222372872935	3	38	2
TCGA-38-4628	2.80497689839495	3	38	2
TCGA-38-4629	2.15188438670497	3	38	2
TCGA-38-4630	-0.597605808059592	1	38	2
TCGA-38-4631	1.79179986010755	2	38	2
TCGA-38-4632	4.80189217216465	4	38	2
TCGA-38-6178	2.12883154032768	3	38	2
TCGA-38-7271	3.23543542364423	3	38	2
TCGA-38-A44F	2.56165956132605	3	38	2
TCGA-44-2655	2.10987699553323	2	44	5
TCGA-44-2656	1.2382550422187	2	44	5
TCGA-44-2657	2.38389230219539	3	44	5
TCGA-44-2659	2.24069901414122	3	44	5
TCGA-44-2661	3.26333663583044	3	44	5
TCGA-44-2662	1.94788473831948	2	44	5
TCGA-44-2665	1.99856955268461	2	44	5
TCGA-44-2666	0.999322204776452	2	44	5
TCGA-44-2668	2.18647603383286	3	44	5
TCGA-44-3396	0.912730051350433	2	44	5
TCGA-44-3398	2.38517181994335	3	44	5
TCGA-44-3917	1.77262545830259	2	44	5
TCGA-44-3918	2.9692383608386	3	44	5
TCGA-44-3919	1.59467915671944	2	44	5
TCGA-44-4112	0.140772590192266	1	44	5
TCGA-44-5643	0.62647333140445	2	44	5
TCGA-44-5644	-0.878908697366674	1	44	5
TCGA-44-5645	0.489631887632315	2	44	5
TCGA-44-6145	2.47952480892095	3	44	5
TCGA-44-6146	-0.133458038339589	1	44	5
TCGA-44-6147	1.02800605360712	2	44	5
TCGA-44-6148	2.46198904231841	3	44	5
TCGA-44-6774	3.00944225103379	3	44	5
TCGA-44-6775	0.742170601994554	2	44	5
TCGA-44-6776	0.497829019275543	2	44	5
TCGA-44-6777	3.49129850918893	3	44	5
TCGA-44-6778	3.01453485277243	3	44	5
TCGA-44-6779	2.11327265389811	2	44	5
TCGA-44-7659	1.21628058618838	2	44	5
TCGA-44-7660	0.800133092790276	2	44	5
TCGA-44-7662	1.27421454125747	2	44	5
TCGA-44-7667	-0.603281810432977	1	44	5
TCGA-44-7669	0.734045106447778	2	44	5
TCGA-44-7670	1.32884004577839	2	44	5
TCGA-44-7671	0.176750438491382	1	44	5
TCGA-44-7672	2.84251993052305	3	44	5
TCGA-44-8119	1.47278976434408	2	44	5
TCGA-44-A479	2.54967822996289	3	44	5
TCGA-44-A47A	3.15795018452162	3	44	5
TCGA-44-A47B	-0.209030132788015	1	44	5
TCGA-44-A47G	2.62770778124802	3	44	5
TCGA-44-A4SS	1.87633413996556	2	44	5
TCGA-44-A4SU	1.71699807785795	2	44	5
TCGA-49-4487	1.42545586580458	2	49	2
TCGA-49-4488	1.78305546648921	2	49	2
TCGA-49-4490	3.20711880569637	3	49	2
TCGA-49-4494	-2.07438537711336	0	49	2
TCGA-49-4501	1.40090487173771	2	49	2
TCGA-49-4505	3.06136552912806	3	49	2
TCGA-49-4506	1.71447468456275	2	49	2
TCGA-49-4507	2.05965624810155	2	49	2
TCGA-49-4510	1.39324657524215	2	49	2
TCGA-49-4512	3.11741020721933	3	49	2
TCGA-49-4514	1.00143002888022	2	49	2
TCGA-49-6742	-0.239305372213738	1	49	2
TCGA-49-6743	1.64653050590325	2	49	2
TCGA-49-6744	1.87328824260634	2	49	2
TCGA-49-6745	2.55284139395124	3	49	2
TCGA-49-6761	1.04587617211499	2	49	2
TCGA-49-6767	1.16745588981812	2	49	2
TCGA-49-AAQV	1.29001623739727	2	49	2
TCGA-49-AAR0	2.38952321758023	3	49	2
TCGA-49-AAR2	1.68068975819144	2	49	2
TCGA-49-AAR3	2.11018641419634	2	49	2
TCGA-49-AAR4	1.83393617936341	2	49	2
TCGA-49-AAR9	-0.262207119361474	1	49	2
TCGA-49-AARE	1.48649206817839	2	49	2
TCGA-49-AARN	1.37534401524579	2	49	2
TCGA-49-AARO	2.6366623816482	3	49	2
TCGA-49-AARQ	0.918413232419798	2	49	2
TCGA-49-AARR	2.16614183247325	3	49	2
TCGA-4B-A93V	0.736325221227464	2	4B	4
TCGA-50-5044	-0.617198808135576	1	50	5
TCGA-50-5045	2.58851629128688	3	50	5
TCGA-50-5055	3.88238888722308	4	50	5
TCGA-50-5066	3.24082642601044	3	50	5
TCGA-50-5068	2.77802638619322	3	50	5
TCGA-50-5931	-2.5764678318911	0	50	5
TCGA-50-5939	1.13807492332624	2	50	5
TCGA-50-5942	3.82939549769511	4	50	5
TCGA-50-5946	-0.423042410873881	1	50	5
TCGA-50-6590	1.60019444818925	2	50	5
TCGA-50-6591	-2.8186642116626	0	50	5
TCGA-50-6593	1.98686201899374	2	50	5
TCGA-50-6594	-0.83999327896484	1	50	5
TCGA-50-6597	0.827042912061432	2	50	5
TCGA-50-6673	3.26990348967203	3	50	5
TCGA-50-7109	1.65741355272358	2	50	5
TCGA-50-8457	2.52539920537099	3	50	5
TCGA-50-8459	4.09324661669109	4	50	5
TCGA-53-7624	-0.194369491437744	1	53	2
TCGA-53-7626	2.18267363440298	3	53	2
TCGA-53-7813	2.78640858506299	3	53	2
TCGA-53-A4EZ	0.515912521093808	2	53	2
TCGA-55-1592	2.17026028040978	3	55	3
TCGA-55-1594	0.863129399653518	2	55	3
TCGA-55-1595	2.09325195304433	2	55	3
TCGA-55-1596	0.218825609812884	1	55	3
TCGA-55-5899	0.689145271747454	2	55	3
TCGA-55-6543	4.64616530772261	4	55	3
TCGA-55-6642	2.36142304907713	3	55	3
TCGA-55-6712	1.96739507174441	2	55	3
TCGA-55-6968	2.13523846774769	3	55	3
TCGA-55-6969	2.40120524210657	3	55	3
TCGA-55-6970	1.56265976853803	2	55	3
TCGA-55-6971	2.88329989494488	3	55	3
TCGA-55-6972	0.127634668938431	1	55	3
TCGA-55-6975	1.7761051805941	2	55	3
TCGA-55-6978	2.66896069079047	3	55	3
TCGA-55-6979	3.12068508423922	3	55	3
TCGA-55-6980	2.19641722260268	3	55	3
TCGA-55-6981	0.800941454135653	2	55	3
TCGA-55-6982	1.3049860474614	2	55	3
TCGA-55-6983	2.26779962895665	3	55	3
TCGA-55-6984	1.18783526453271	2	55	3
TCGA-55-6985	2.41950528397145	3	55	3
TCGA-55-6986	4.93046738133483	4	55	3
TCGA-55-6987	2.94146616542216	3	55	3
TCGA-55-7227	2.31903453688522	3	55	3
TCGA-55-7281	2.48246772566557	3	55	3
TCGA-55-7283	1.01340420249326	2	55	3
TCGA-55-7284	0.33971235979368	1	55	3
TCGA-55-7570	-1.21942184515706	1	55	3
TCGA-55-7573	1.60061975522378	2	55	3
TCGA-55-7574	2.18294747597595	3	55	3
TCGA-55-7576	1.98521212595546	2	55	3
TCGA-55-7724	2.37719143196476	3	55	3
TCGA-55-7725	4.34028510593544	4	55	3
TCGA-55-7726	0.099264869899583	1	55	3
TCGA-55-7727	1.16575039216883	2	55	3
TCGA-55-7728	2.30578868990823	3	55	3
TCGA-55-7815	1.01910429704921	2	55	3
TCGA-55-7816	1.48172195627953	2	55	3
TCGA-55-7903	0.800355591041456	2	55	3
TCGA-55-7907	1.02600695526123	2	55	3
TCGA-55-7910	0.15823956226222	1	55	3
TCGA-55-7911	1.98060471415508	2	55	3
TCGA-55-7913	0.823845630384464	2	55	3
TCGA-55-7914	2.38105452362489	3	55	3
TCGA-55-7994	2.27761564030998	3	55	3
TCGA-55-7995	2.5280115877173	3	55	3
TCGA-55-8085	1.8314462174831	2	55	3
TCGA-55-8087	0.845403108824862	2	55	3
TCGA-55-8089	1.22259677211484	2	55	3
TCGA-55-8090	1.42984785170217	2	55	3
TCGA-55-8091	1.81603754520713	2	55	3
TCGA-55-8092	1.9778035962449	2	55	3
TCGA-55-8094	-2.92723245292889	0	55	3
TCGA-55-8096	2.58652945498772	3	55	3
TCGA-55-8097	1.13401070865818	2	55	3
TCGA-55-8203	1.82842377771357	2	55	3
TCGA-55-8204	1.50312086053414	2	55	3
TCGA-55-8205	2.94915804076263	3	55	3
TCGA-55-8206	2.71714887672286	3	55	3
TCGA-55-8207	2.0880574803831	2	55	3
TCGA-55-8208	2.61512253810688	3	55	3
TCGA-55-8299	2.6632161473848	3	55	3
TCGA-55-8301	2.63093199127769	3	55	3
TCGA-55-8302	0.955043074778312	2	55	3
TCGA-55-8505	0.826226445166493	2	55	3
TCGA-55-8506	-0.337214273768274	1	55	3
TCGA-55-8507	1.88055862385079	2	55	3
TCGA-55-8508	2.12620659973771	3	55	3
TCGA-55-8510	2.24454370823916	3	55	3
TCGA-55-8511	2.17617071082259	3	55	3
TCGA-55-8512	0.414186653190486	1	55	3
TCGA-55-8513	2.1934771194515	3	55	3
TCGA-55-8514	-0.673707597671453	1	55	3
TCGA-55-8614	0.648353940372934	2	55	3
TCGA-55-8615	0.79441493462665	2	55	3
TCGA-55-8616	1.21027915600654	2	55	3
TCGA-55-8619	3.26881201104696	3	55	3
TCGA-55-8620	0.988904157199858	2	55	3
TCGA-55-8621	2.84350927859836	3	55	3
TCGA-55-A48X	2.29621471119748	3	55	3
TCGA-55-A48Y	-0.005572784409431	1	55	3
TCGA-55-A48Z	1.06395969292202	2	55	3
TCGA-55-A490	1.83104207072434	2	55	3
TCGA-55-A491	1.35636462816547	2	55	3
TCGA-55-A492	1.62894322685107	2	55	3
TCGA-55-A493	2.55808490296617	3	55	3
TCGA-55-A494	-0.556555862218941	1	55	3
TCGA-55-A4DF	1.44434287224854	2	55	3
TCGA-55-A4DG	0.22684175370839	1	55	3
TCGA-55-A57B	1.89507314322548	2	55	3
TCGA-62-A46O	-1.84210265904435	0	62	4
TCGA-62-A46P	1.25442366231929	2	62	4
TCGA-62-A46R	1.77242850093862	2	62	4
TCGA-62-A46S	1.43807022671422	2	62	4
TCGA-62-A46U	3.35690553778498	3	62	4
TCGA-62-A46V	0.657472532004325	2	62	4
TCGA-62-A470	-0.289074484620715	1	62	4
TCGA-62-A471	-0.450645967209801	1	62	4
TCGA-62-A472	0.819816085101455	2	62	4
TCGA-64-1676	2.99471299303192	3	64	1
TCGA-64-1677	2.70743660154144	3	64	1
TCGA-64-1678	3.82980658648209	4	64	1
TCGA-64-1679	1.80070281120018	2	64	1
TCGA-64-1680	1.40340998967011	2	64	1
TCGA-64-1681	1.23143282453134	2	64	1
TCGA-64-5774	-0.234619957553795	1	64	1
TCGA-64-5775	0.765008478386344	2	64	1
TCGA-64-5778	2.76577691256578	3	64	1
TCGA-64-5779	2.90459225242011	3	64	1
TCGA-64-5781	1.79127328129489	2	64	1
TCGA-64-5815	1.56484004464972	2	64	1
TCGA-67-3770	2.12546646761664	3	67	1
TCGA-67-3771	2.49492241849393	3	67	1
TCGA-67-3772	2.76914483051387	3	67	1
TCGA-67-3773	2.81650290852708	3	67	1
TCGA-67-3774	1.45426101147797	2	67	1
TCGA-67-4679	1.23279843766598	2	67	1
TCGA-67-6215	1.72743261245822	2	67	1
TCGA-67-6216	3.18188291121219	3	67	1
TCGA-67-6217	1.26303623001529	2	67	1
TCGA-69-7760	0.75728808395921	2	69	4
TCGA-69-7761	2.06833159674771	2	69	4
TCGA-69-7763	1.57179457877515	2	69	4
TCGA-69-7764	0.282364863949495	1	69	4
TCGA-69-7765	2.32161114104553	3	69	4
TCGA-69-7973	4.5208557040725	4	69	4
TCGA-69-7974	1.79358756621158	2	69	4
TCGA-69-7978	2.98187958779949	3	69	4
TCGA-69-7979	0.403761625208806	1	69	4
TCGA-69-7980	1.43426082737339	2	69	4
TCGA-69-8253	1.18288613736156	2	69	4
TCGA-69-8254	4.9432528520283	4	69	4
TCGA-69-8255	2.10851423842945	2	69	4
TCGA-69-8453	3.26197829318338	3	69	4
TCGA-69-A59K	1.52567626508113	2	69	4
TCGA-71-6725	0.285775484283583	1	71	2
TCGA-71-8520	5.34664621786766	4	71	2
TCGA-73-4658	1.75329156893962	2	73	5
TCGA-73-4659	1.4555808916547	2	73	5
TCGA-73-4662	2.21695346993029	3	73	5
TCGA-73-4666	1.91991921392342	2	73	5
TCGA-73-4668	1.23119824175802	2	73	5
TCGA-73-4670	0.092118397131756	1	73	5
TCGA-73-4675	0.041131501793998	1	73	5
TCGA-73-4676	2.00604456698636	2	73	5
TCGA-73-4677	1.65389719358909	2	73	5
TCGA-73-7498	1.7852833145175	2	73	5
TCGA-73-7499	1.96087179308039	2	73	5
TCGA-73-A9RS	0.114391811999007	1	73	5
TCGA-75-5122	3.23045365369583	3	75	4
TCGA-75-5125	2.10627859262418	2	75	4
TCGA-75-5126	3.06876404748905	3	75	4
TCGA-75-5146	2.23296975141377	3	75	4
TCGA-75-5147	2.14797507890875	3	75	4
TCGA-75-6203	3.97492087450372	4	75	4
TCGA-75-6205	3.05956222739383	3	75	4
TCGA-75-6206	0.656920549392605	2	75	4
TCGA-75-6207	-1.56094895860998	0	75	4
TCGA-75-6211	0.556113101613129	2	75	4
TCGA-75-6212	1.47906341794746	2	75	4
TCGA-75-6214	-0.191621263335184	1	75	4
TCGA-75-7025	1.59114063212659	2	75	4
TCGA-75-7027	0.068404176702829	1	75	4
TCGA-75-7030	1.80872324914837	2	75	4
TCGA-75-7031	1.8853617220129	2	75	4
TCGA-78-7145	1.20349310524322	2	78	1
TCGA-78-7146	0.198666758415047	1	78	1
TCGA-78-7147	-0.085431059072392	1	78	1
TCGA-78-7148	0.588203594610967	2	78	1
TCGA-78-7149	0.826898286973931	2	78	1
TCGA-78-7150	-0.533255967113223	1	78	1
TCGA-78-7152	0.760025786408862	2	78	1
TCGA-78-7153	1.22512727518048	2	78	1
TCGA-78-7154	-0.214318193110563	1	78	1
TCGA-78-7155	-0.364208377143814	1	78	1
TCGA-78-7156	-0.292648082217612	1	78	1
TCGA-78-7158	1.76181687255741	2	78	1
TCGA-78-7159	0.976368558315475	2	78	1
TCGA-78-7160	1.96534107834839	2	78	1
TCGA-78-7161	-0.096125462488828	1	78	1
TCGA-78-7163	-0.001161010928858	1	78	1
TCGA-78-7166	0.11197641639726	1	78	1
TCGA-78-7167	-0.114347429388405	1	78	1
TCGA-78-7220	-0.097130818040182	1	78	1
TCGA-78-7535	1.29199324517673	2	78	1
TCGA-78-7536	1.18241024611492	2	78	1
TCGA-78-7537	1.01747138775994	2	78	1
TCGA-78-7539	2.54649156762659	3	78	1
TCGA-78-7540	-0.040415461092933	1	78	1
TCGA-78-7542	0.702098659641244	2	78	1
TCGA-78-7633	-0.329054074191342	1	78	1
TCGA-78-8640	1.22115713806979	2	78	1
TCGA-78-8648	1.68805171366196	2	78	1
TCGA-78-8655	2.49161915718909	3	78	1
TCGA-78-8660	2.38495491746113	3	78	1
TCGA-78-8662	-0.307697752770338	1	78	1
TCGA-80-5607	1.41972135998642	2	80	2
TCGA-80-5608	0.774288984516072	2	80	2
TCGA-80-5611	-0.506545160018991	1	80	2
TCGA-83-5908	2.10267334401298	2	83	1
TCGA-86-6562	-0.224431244195865	1	86	2
TCGA-86-6851	3.33772141783806	3	86	2
TCGA-86-7701	2.29886265866571	3	86	2
TCGA-86-7711	1.09514317323472	2	86	2
TCGA-86-7713	0.063540959403971	1	86	2
TCGA-86-7714	3.84188741098899	4	86	2
TCGA-86-7953	2.12728484330062	3	86	2
TCGA-86-7954	2.60848464516719	3	86	2
TCGA-86-7955	-1.55319573449886	0	86	2
TCGA-86-8054	1.68010483986798	2	86	2
TCGA-86-8055	1.90247371045356	2	86	2
TCGA-86-8056	1.93157010756145	2	86	2
TCGA-86-8073	1.31514680864149	2	86	2
TCGA-86-8074	1.14590035713391	2	86	2
TCGA-86-8075	1.00771816530076	2	86	2
TCGA-86-8076	1.77135951909093	2	86	2
TCGA-86-8278	1.09988836578558	2	86	2
TCGA-86-8279	0.615007371060038	2	86	2
TCGA-86-8280	2.09548358183338	2	86	2
TCGA-86-8281	0.046493067452723	1	86	2
TCGA-86-8358	-0.477303640082631	1	86	2
TCGA-86-8359	1.79774473450446	2	86	2
TCGA-86-8585	2.27726462140931	3	86	2
TCGA-86-8668	1.59517208501114	2	86	2
TCGA-86-8669	1.80838163465782	2	86	2
TCGA-86-8671	3.57917805654398	3	86	2
TCGA-86-8672	1.93343719804927	2	86	2
TCGA-86-8673	1.35753905570052	2	86	2
TCGA-86-8674	-0.435564879326812	1	86	2
TCGA-86-A456	1.86000683417308	2	86	2
TCGA-86-A4D0	-0.236666064856794	1	86	2
TCGA-86-A4JF	1.14731296461505	2	86	2
TCGA-86-A4P7	3.07213029394092	3	86	2
TCGA-86-A4P8	3.58147040326273	3	86	2
TCGA-91-A4BC	3.1780970305884	3	91	4
TCGA-91-A4BD	1.96972219084303	2	91	4
TCGA-93-7347	3.13162816810757	3	93	5
TCGA-93-7348	2.90307504742362	3	93	5
TCGA-93-8067	0.104365954936208	1	93	5
TCGA-93-A4JN	1.98492311460542	2	93	5
TCGA-93-A4JO	2.45805420019221	3	93	5
TCGA-93-A4JP	1.92193114496723	2	93	5
TCGA-93-A4JQ	2.81699295112418	3	93	5
TCGA-95-7039	0.488940236731679	2	95	1
TCGA-95-7043	-0.253400316575074	1	95	1
TCGA-95-7562	0.492393496228782	2	95	1
TCGA-95-7567	1.42847550175978	2	95	1
TCGA-95-7944	2.60305870549233	3	95	1
TCGA-95-7947	1.23106213078389	2	95	1
TCGA-95-7948	0.456078508931365	2	95	1
TCGA-95-8039	1.43249930670998	2	95	1
TCGA-95-8494	1.48834785797861	2	95	1
TCGA-95-A4VK	1.3587472221135	2	95	1
TCGA-95-A4VN	2.27871956599091	3	95	1
TCGA-95-A4VP	2.34685383483741	3	95	1
TCGA-97-7546	2.16435569418262	3	97	1
TCGA-97-7547	5.49187433252643	4	97	1
TCGA-97-7552	2.50063415979203	3	97	1
TCGA-97-7553	3.38789145889887	3	97	1
TCGA-97-7554	1.17313746124361	2	97	1
TCGA-97-7937	-1.03781361483378	1	97	1
TCGA-97-7938	0.950766361821257	2	97	1
TCGA-97-7941	1.83484676977512	2	97	1
TCGA-97-8171	-2.90355576706198	0	97	1
TCGA-97-8172	2.67205115516059	3	97	1
TCGA-97-8175	1.25398482772647	2	97	1
TCGA-97-8177	3.36813289449374	3	97	1
TCGA-97-8179	2.05156178090388	2	97	1
TCGA-97-8552	2.69922231808936	3	97	1
TCGA-97-A4LX	3.18416771062828	3	97	1
TCGA-97-A4M0	2.27197545251657	3	97	1
TCGA-97-A4M1	3.14989979173577	3	97	1
TCGA-97-A4M2	3.48840881384988	3	97	1
TCGA-97-A4M3	0.775477652306044	2	97	1
TCGA-97-A4M5	2.24648011469854	3	97	1
TCGA-97-A4M6	2.68596709632587	3	97	1
TCGA-97-A4M7	1.5434360824924	2	97	1
TCGA-99-7458	2.30937663947176	3	99	4
TCGA-99-8025	-0.449722626463586	1	99	4
TCGA-99-8028	3.05998360811146	3	99	4
TCGA-99-8032	2.62209291163111	3	99	4
TCGA-99-8033	0.960329182917199	2	99	4
TCGA-99-AA5R	2.38000772653689	3	99	4
TCGA-J2-8192	2.20043607510565	3	J2	5
TCGA-J2-8194	0.973217010793186	2	J2	5
TCGA-J2-A4AD	-0.706811807261211	1	J2	5
TCGA-J2-A4AE	1.20417662407336	2	J2	5
TCGA-J2-A4AG	2.02716568975328	2	J2	5
TCGA-L4-A4E5	1.26142248363194	2	L4	4
TCGA-L4-A4E6	2.92374075123846	3	L4	4
TCGA-L9-A443	0.638308245702782	2	L9	5
TCGA-L9-A444	3.09195957583023	3	L9	5
TCGA-L9-A50W	2.28761483239647	3	L9	5
TCGA-L9-A5IP	0.853354551809012	2	L9	5
TCGA-L9-A743	2.43902009503815	3	L9	5
TCGA-L9-A7SV	0.150811657109885	1	L9	5
TCGA-L9-A8F4	1.42371854769021	2	L9	5
TCGA-MN-A4N1	0.130373648197568	1	MN	3
TCGA-MN-A4N4	1.27170048876963	2	MN	3
TCGA-MN-A4N5	1.41360722238382	2	MN	3
TCGA-MP-A4SV	1.254033960546	2	MP	4
TCGA-MP-A4SW	3.1089335443593	3	MP	4
TCGA-MP-A4SY	1.55684987695325	2	MP	4
TCGA-MP-A4T4	2.46395141709274	3	MP	4
TCGA-MP-A4T6	3.63840980812216	3	MP	4
TCGA-MP-A4T7	1.69022567431438	2	MP	4
TCGA-MP-A4T8	0.284378132447495	1	MP	4
TCGA-MP-A4T9	2.38624151009624	3	MP	4
TCGA-MP-A4TA	0.713696081801817	2	MP	4
TCGA-MP-A4TC	1.16824711368758	2	MP	4
TCGA-MP-A4TD	1.97563126690852	2	MP	4
TCGA-MP-A4TE	0.168717607917093	1	MP	4
TCGA-MP-A4TF	0.371635297537996	1	MP	4
TCGA-MP-A4TH	2.65567630188281	3	MP	4
TCGA-MP-A4TI	3.030752708801	3	MP	4
TCGA-MP-A4TJ	3.28410842791758	3	MP	4
TCGA-MP-A4TK	1.85234646245128	2	MP	4
TCGA-MP-A5C7	-0.352070501699397	1	MP	4
TCGA-NJ-A4YF	0.249467618045111	1	NJ	2
TCGA-NJ-A4YG	2.5585645084507	3	NJ	2
TCGA-NJ-A4YI	2.61393325390123	3	NJ	2
TCGA-NJ-A4YP	1.12012401593954	2	NJ	2
TCGA-NJ-A4YQ	2.77397681682987	3	NJ	2
TCGA-NJ-A55A	2.82525570685958	3	NJ	2
TCGA-NJ-A55O	1.81231066221516	2	NJ	2
TCGA-NJ-A55R	0.237270744747381	1	NJ	2
TCGA-NJ-A7XG	2.96674680463498	3	NJ	2
TCGA-O1-A52J	2.28233573475776	3	O1	4
TCGA-S2-AA1A	2.44947640208299	3	S2	1
