# Supplementary material for: Surrogate Biomarker Prediction from Whole-Slide Images for Evaluating Overall Survival in Lung Adenocarcinoma
Source: Diagnostics (Basel). 2024 Feb 20;14(5):462. doi: 10.3390/diagnostics14050462 (PMC10930763; doi:10.3390/diagnostics14050462)
Supplement: Supplementary file 1 [file diagnostics-14-00462-s001.zip › Supplementary_File_S5_TCGA_LUAD_crossfolds/crossfolds_CENPA.csv]

PATIENT	CENPA	CENPA_quantile	site_code	CV5
TCGA-05-4244	3.20016216780094	3	05	1
TCGA-05-4249	1.40023669955032	1	05	1
TCGA-05-4250	4.14559017534182	3	05	1
TCGA-05-4382	2.92417007349486	2	05	1
TCGA-05-4395	3.98704533678981	3	05	1
TCGA-05-4396	2.57472647626291	2	05	1
TCGA-05-4397	5.59268374134823	4	05	1
TCGA-05-4398	3.60231429626208	3	05	1
TCGA-05-4402	2.64525122952488	2	05	1
TCGA-05-4403	1.37795301157989	1	05	1
TCGA-05-4405	1.47200634992746	1	05	1
TCGA-05-4415	4.08817351998822	3	05	1
TCGA-05-4417	2.69891378132579	2	05	1
TCGA-05-4418	3.32134234883146	3	05	1
TCGA-05-4420	5.72784718503713	4	05	1
TCGA-05-4422	2.40031845247416	2	05	1
TCGA-05-4424	3.5738300628491	3	05	1
TCGA-05-4426	1.73785297608243	2	05	1
TCGA-05-4427	3.13323995664063	2	05	1
TCGA-05-4430	2.60750822887135	2	05	1
TCGA-05-4432	3.31705544992939	3	05	1
TCGA-05-4433	2.4532690245545	2	05	1
TCGA-05-4434	3.60592894820749	3	05	1
TCGA-35-3615	0.509534865127942	1	35	5
TCGA-35-4122	5.07326631215329	4	35	5
TCGA-35-4123	4.73280457263019	3	35	5
TCGA-35-5375	4.78238680805772	3	35	5
TCGA-38-4625	4.51862414932961	3	38	2
TCGA-38-4626	1.65352992144979	2	38	2
TCGA-38-4627	1.85114582673756	2	38	2
TCGA-38-4628	2.7459972092197	2	38	2
TCGA-38-4629	3.58268454581685	3	38	2
TCGA-38-4630	5.62485300971661	4	38	2
TCGA-38-4631	4.84297858403312	4	38	2
TCGA-38-4632	4.67039293702038	3	38	2
TCGA-38-6178	1.31498285618458	1	38	2
TCGA-38-7271	1.49979401042541	1	38	2
TCGA-38-A44F	1.00115010432944	1	38	2
TCGA-44-2655	0.59087775719043	1	44	3
TCGA-44-2656	2.50308272987555	2	44	3
TCGA-44-2657	1.87009083039548	2	44	3
TCGA-44-2659	1.27608461287711	1	44	3
TCGA-44-2661	1.84898499111212	2	44	3
TCGA-44-2662	3.94634913940826	3	44	3
TCGA-44-2665	0.62005792943088	1	44	3
TCGA-44-2666	1.34290918079359	1	44	3
TCGA-44-2668	4.56907048386091	3	44	3
TCGA-44-3396	2.79804655150357	2	44	3
TCGA-44-3398	1.8890434505868	2	44	3
TCGA-44-3917	3.84116931738988	3	44	3
TCGA-44-3918	3.69113650691587	3	44	3
TCGA-44-3919	2.69482926598701	2	44	3
TCGA-44-4112	1.93367635595233	2	44	3
TCGA-44-5643	4.06877060325989	3	44	3
TCGA-44-5644	3.55137657561111	3	44	3
TCGA-44-5645	-0.014840695228473	1	44	3
TCGA-44-6145	2.39998604393574	2	44	3
TCGA-44-6146	0.376736693979595	1	44	3
TCGA-44-6147	0.291040459440909	1	44	3
TCGA-44-6148	-1.78593847112517	0	44	3
TCGA-44-6774	2.79578463967495	2	44	3
TCGA-44-6775	2.20825570686379	2	44	3
TCGA-44-6776	0.271058157428521	1	44	3
TCGA-44-6777	2.00347716687831	2	44	3
TCGA-44-6778	3.42872743545852	3	44	3
TCGA-44-6779	3.94368659173631	3	44	3
TCGA-44-7659	-0.830013066085558	0	44	3
TCGA-44-7660	4.21804544198931	3	44	3
TCGA-44-7662	3.83585000587399	3	44	3
TCGA-44-7667	6.49971981520807	4	44	3
TCGA-44-7669	3.47732447454619	3	44	3
TCGA-44-7670	5.14210523845705	4	44	3
TCGA-44-7671	0.969750067571916	1	44	3
TCGA-44-7672	2.763520541202	2	44	3
TCGA-44-8119	3.31861883421632	3	44	3
TCGA-44-A479	3.0079947937662	2	44	3
TCGA-44-A47A	2.30676147347696	2	44	3
TCGA-44-A47B	2.3471186704284	2	44	3
TCGA-44-A47G	2.73023744614793	2	44	3
TCGA-44-A4SS	3.11273341929589	2	44	3
TCGA-44-A4SU	1.30788541253621	1	44	3
TCGA-49-4487	5.14372061429311	4	49	5
TCGA-49-4488	3.67321686736593	3	49	5
TCGA-49-4490	1.81531801498791	2	49	5
TCGA-49-4494	4.00103563786571	3	49	5
TCGA-49-4501	1.43708720804436	1	49	5
TCGA-49-4505	1.15408241684159	1	49	5
TCGA-49-4506	4.0534907377434	3	49	5
TCGA-49-4507	5.06532905092439	4	49	5
TCGA-49-4510	0.062938814738815	1	49	5
TCGA-49-4512	2.27425456373388	2	49	5
TCGA-49-4514	4.57189295990626	3	49	5
TCGA-49-6742	3.79203259431927	3	49	5
TCGA-49-6743	4.54221875428235	3	49	5
TCGA-49-6744	1.87328824260634	2	49	5
TCGA-49-6745	3.12795610871605	2	49	5
TCGA-49-6761	3.37457749559778	3	49	5
TCGA-49-6767	4.31894364300376	3	49	5
TCGA-49-AAQV	2.78592019878296	2	49	5
TCGA-49-AAR0	3.18049974639654	2	49	5
TCGA-49-AAR2	4.3955325414595	3	49	5
TCGA-49-AAR3	4.26242218162639	3	49	5
TCGA-49-AAR4	3.38358619939788	3	49	5
TCGA-49-AAR9	5.25558276615183	4	49	5
TCGA-49-AARE	4.64690998387633	3	49	5
TCGA-49-AARN	2.31563776912152	2	49	5
TCGA-49-AARO	3.11297622129161	2	49	5
TCGA-49-AARQ	4.75841194437315	3	49	5
TCGA-49-AARR	-0.579593971320693	0	49	5
TCGA-4B-A93V	2.55405182735751	2	4B	2
TCGA-50-5044	3.79461479026898	3	50	3
TCGA-50-5045	2.86702879895523	2	50	3
TCGA-50-5055	2.13959757687057	2	50	3
TCGA-50-5066	4.78002797160924	3	50	3
TCGA-50-5068	2.93614378100735	2	50	3
TCGA-50-5931	3.53205662488707	3	50	3
TCGA-50-5939	3.26327548027051	3	50	3
TCGA-50-5942	-0.541952151236532	0	50	3
TCGA-50-5946	5.59506247575777	4	50	3
TCGA-50-6590	4.88493985163342	4	50	3
TCGA-50-6591	4.56750622678101	3	50	3
TCGA-50-6593	3.44152889383969	3	50	3
TCGA-50-6594	4.42271439262661	3	50	3
TCGA-50-6597	1.84009906488688	2	50	3
TCGA-50-6673	2.8878687998546	2	50	3
TCGA-50-7109	2.60581235623637	2	50	3
TCGA-50-8457	-0.151956899657059	0	50	3
TCGA-50-8459	1.52501561130035	1	50	3
TCGA-53-7624	5.33290870045009	4	53	5
TCGA-53-7626	1.6315201041357	2	53	5
TCGA-53-7813	3.38294047449629	3	53	5
TCGA-53-A4EZ	5.31805829734768	4	53	5
TCGA-55-1592	3.13091778023454	2	55	4
TCGA-55-1594	3.72779851357292	3	55	4
TCGA-55-1595	2.93837710937833	2	55	4
TCGA-55-1596	5.04381042589228	4	55	4
TCGA-55-5899	4.73722175054763	3	55	4
TCGA-55-6543	-0.281819319520536	0	55	4
TCGA-55-6642	3.30535698665637	3	55	4
TCGA-55-6712	2.87364857525121	2	55	4
TCGA-55-6968	5.13750033657926	4	55	4
TCGA-55-6969	4.54177733740597	3	55	4
TCGA-55-6970	3.25183326424732	3	55	4
TCGA-55-6971	2.49250994191272	2	55	4
TCGA-55-6972	1.99361732096674	2	55	4
TCGA-55-6975	4.43655788089952	3	55	4
TCGA-55-6978	3.75065599767246	3	55	4
TCGA-55-6979	4.09722611141523	3	55	4
TCGA-55-6980	0.832533811273937	1	55	4
TCGA-55-6981	3.37362562507837	3	55	4
TCGA-55-6982	3.05325429069311	2	55	4
TCGA-55-6983	1.81807270883276	2	55	4
TCGA-55-6984	2.76116306477047	2	55	4
TCGA-55-6985	3.07266998591258	2	55	4
TCGA-55-6986	1.24128119171172	1	55	4
TCGA-55-6987	3.22105841279296	3	55	4
TCGA-55-7227	1.99289008719679	2	55	4
TCGA-55-7281	2.11021509288353	2	55	4
TCGA-55-7283	2.36600399312304	2	55	4
TCGA-55-7284	0.385882541226607	1	55	4
TCGA-55-7570	4.40852382611484	3	55	4
TCGA-55-7573	0.29295235346159	1	55	4
TCGA-55-7574	1.87809289444753	2	55	4
TCGA-55-7576	3.29085204193108	3	55	4
TCGA-55-7724	3.16841282199139	2	55	4
TCGA-55-7725	0.616424499392595	1	55	4
TCGA-55-7726	4.11208891025717	3	55	4
TCGA-55-7727	3.87910342911309	3	55	4
TCGA-55-7728	1.84677349356879	2	55	4
TCGA-55-7815	2.65216108597141	2	55	4
TCGA-55-7816	0.873080459088867	1	55	4
TCGA-55-7903	3.42104579623714	3	55	4
TCGA-55-7907	3.30560355244227	3	55	4
TCGA-55-7910	3.89797690567848	3	55	4
TCGA-55-7911	3.32023481077591	3	55	4
TCGA-55-7913	4.290505195207	3	55	4
TCGA-55-7914	2.60410949149003	2	55	4
TCGA-55-7994	4.16753704644715	3	55	4
TCGA-55-7995	3.72162589313376	3	55	4
TCGA-55-8085	3.82129826210701	3	55	4
TCGA-55-8087	-0.768853698690333	0	55	4
TCGA-55-8089	3.87995227092826	3	55	4
TCGA-55-8090	2.40048579207082	2	55	4
TCGA-55-8091	1.91913103817123	2	55	4
TCGA-55-8092	2.11848525256584	2	55	4
TCGA-55-8094	3.6811543933036	3	55	4
TCGA-55-8096	1.75235074485441	2	55	4
TCGA-55-8097	0.011291550405052	1	55	4
TCGA-55-8203	3.24592953258316	3	55	4
TCGA-55-8204	3.0967612523273	2	55	4
TCGA-55-8205	4.52637450923315	3	55	4
TCGA-55-8206	0.229662527374325	1	55	4
TCGA-55-8207	-0.424850083209248	0	55	4
TCGA-55-8208	2.94098244982777	2	55	4
TCGA-55-8299	3.09304266517594	2	55	4
TCGA-55-8301	3.27215701128765	3	55	4
TCGA-55-8302	2.99234161620129	2	55	4
TCGA-55-8505	3.81649818820461	3	55	4
TCGA-55-8506	3.53977483612638	3	55	4
TCGA-55-8507	3.77338288809775	3	55	4
TCGA-55-8508	2.41571321693269	2	55	4
TCGA-55-8510	3.09636739433462	2	55	4
TCGA-55-8511	3.97580837503245	3	55	4
TCGA-55-8512	0.0876858285133	1	55	4
TCGA-55-8513	0.846206176449675	1	55	4
TCGA-55-8514	-0.322235227170075	0	55	4
TCGA-55-8614	3.23635689541414	3	55	4
TCGA-55-8615	3.13445241006574	2	55	4
TCGA-55-8616	2.18290271707523	2	55	4
TCGA-55-8619	1.1002815916764	1	55	4
TCGA-55-8620	4.07069824836351	3	55	4
TCGA-55-8621	1.87889487733426	2	55	4
TCGA-55-A48X	2.07165445317833	2	55	4
TCGA-55-A48Y	2.99102061414732	2	55	4
TCGA-55-A48Z	3.14849320313368	2	55	4
TCGA-55-A490	3.1426809062202	2	55	4
TCGA-55-A491	2.19789203939086	2	55	4
TCGA-55-A492	0.222518857876929	1	55	4
TCGA-55-A493	4.57033916516362	3	55	4
TCGA-55-A494	3.56657492774443	3	55	4
TCGA-55-A4DF	3.93636036890212	3	55	4
TCGA-55-A4DG	1.08832188962696	1	55	4
TCGA-55-A57B	1.19410756575985	1	55	4
TCGA-62-A46O	4.49774734384027	3	62	1
TCGA-62-A46P	1.71241330678268	2	62	1
TCGA-62-A46R	3.05584440677043	2	62	1
TCGA-62-A46S	0.955793389967632	1	62	1
TCGA-62-A46U	2.99378939668259	2	62	1
TCGA-62-A46V	2.2135801700533	2	62	1
TCGA-62-A470	2.9406599120569	2	62	1
TCGA-62-A471	4.18513541580859	3	62	1
TCGA-62-A472	3.09199114479172	2	62	1
TCGA-64-1676	3.84465751384268	3	64	3
TCGA-64-1677	4.25781229073055	3	64	3
TCGA-64-1678	5.97724577663244	4	64	3
TCGA-64-1679	3.07499633444866	2	64	3
TCGA-64-1680	0.755253662461761	1	64	3
TCGA-64-1681	1.52227034130493	1	64	3
TCGA-64-5774	5.1827549228166	4	64	3
TCGA-64-5775	4.38193274356699	3	64	3
TCGA-64-5778	2.93372154987985	2	64	3
TCGA-64-5779	3.34447648035404	3	64	3
TCGA-64-5781	4.01434798925597	3	64	3
TCGA-64-5815	2.47264634643998	2	64	3
TCGA-67-3770	1.15541968971827	1	67	1
TCGA-67-3771	3.19021883335906	3	67	1
TCGA-67-3772	1.18418232979271	1	67	1
TCGA-67-3773	1.12981052084209	1	67	1
TCGA-67-3774	0.316757487728036	1	67	1
TCGA-67-4679	0.28938196603235	1	67	1
TCGA-67-6215	1.94657058837921	2	67	1
TCGA-67-6216	1.48384036068032	1	67	1
TCGA-67-6217	-0.133481181292754	0	67	1
TCGA-69-7760	3.14047186733901	2	69	5
TCGA-69-7761	2.44639385228533	2	69	5
TCGA-69-7763	0.7763333352988	1	69	5
TCGA-69-7764	1.91885766531073	2	69	5
TCGA-69-7765	2.67649707421706	2	69	5
TCGA-69-7973	4.58912261129358	3	69	5
TCGA-69-7974	3.13705477619058	2	69	5
TCGA-69-7978	2.86362654294915	2	69	5
TCGA-69-7979	3.08683421137981	2	69	5
TCGA-69-7980	2.8096095114794	2	69	5
TCGA-69-8253	0.946533774180273	1	69	5
TCGA-69-8254	0.987275314257186	1	69	5
TCGA-69-8255	4.25130310993424	3	69	5
TCGA-69-8453	2.26904456873483	2	69	5
TCGA-69-A59K	2.87045142868211	2	69	5
TCGA-71-6725	2.39717440911944	2	71	5
TCGA-71-8520	3.23652133220217	3	71	5
TCGA-73-4658	1.97691759021518	2	73	2
TCGA-73-4659	3.92274635609157	3	73	2
TCGA-73-4662	0.954394338368915	1	73	2
TCGA-73-4666	4.38487280613657	3	73	2
TCGA-73-4668	3.16772832780641	2	73	2
TCGA-73-4670	3.87549445625492	3	73	2
TCGA-73-4675	1.93051232911407	2	73	2
TCGA-73-4676	4.3463011575469	3	73	2
TCGA-73-4677	0.789317402838533	1	73	2
TCGA-73-7498	-0.089185803398643	1	73	2
TCGA-73-7499	4.52627888516977	3	73	2
TCGA-73-A9RS	5.25306587945688	4	73	2
TCGA-75-5122	3.23654098357475	3	75	1
TCGA-75-5125	4.04260906446604	3	75	1
TCGA-75-5126	4.20551144174532	3	75	1
TCGA-75-5146	1.82502167692125	2	75	1
TCGA-75-5147	3.87626404467781	3	75	1
TCGA-75-6203	0.545908651744277	1	75	1
TCGA-75-6205	3.51109374070636	3	75	1
TCGA-75-6206	-1.01685121828641	0	75	1
TCGA-75-6207	3.47089990742936	3	75	1
TCGA-75-6211	3.7161396419892	3	75	1
TCGA-75-6212	1.16760232211117	1	75	1
TCGA-75-6214	4.83047911155349	3	75	1
TCGA-75-7025	0.337384039880805	1	75	1
TCGA-75-7027	4.26989925714601	3	75	1
TCGA-75-7030	0.847197396963005	1	75	1
TCGA-75-7031	2.40619388531434	2	75	1
TCGA-78-7145	3.64735031885931	3	78	2
TCGA-78-7146	5.44304645159669	4	78	2
TCGA-78-7147	2.98540430222521	2	78	2
TCGA-78-7148	3.05839590808605	2	78	2
TCGA-78-7149	0.882932321888258	1	78	2
TCGA-78-7150	4.23646657621319	3	78	2
TCGA-78-7152	1.71695706451698	2	78	2
TCGA-78-7153	2.30185306582331	2	78	2
TCGA-78-7154	3.56114091897441	3	78	2
TCGA-78-7155	5.29510146503742	4	78	2
TCGA-78-7156	-0.720069305952288	0	78	2
TCGA-78-7158	1.88587486524239	2	78	2
TCGA-78-7159	3.61017441855515	3	78	2
TCGA-78-7160	3.28312150854601	3	78	2
TCGA-78-7161	1.52490629293985	1	78	2
TCGA-78-7163	-0.260248232245989	0	78	2
TCGA-78-7166	3.42000369446836	3	78	2
TCGA-78-7167	-1.03879639638123	0	78	2
TCGA-78-7220	3.19371896566174	3	78	2
TCGA-78-7535	3.95113755905359	3	78	2
TCGA-78-7536	5.28259971276895	4	78	2
TCGA-78-7537	0.238598841859814	1	78	2
TCGA-78-7539	0.966737357908193	1	78	2
TCGA-78-7540	0.608419222794608	1	78	2
TCGA-78-7542	4.11743469902273	3	78	2
TCGA-78-7633	1.24302713523308	1	78	2
TCGA-78-8640	4.78679527107148	3	78	2
TCGA-78-8648	3.17914729091889	2	78	2
TCGA-78-8655	1.50823387103998	1	78	2
TCGA-78-8660	3.81617718420118	3	78	2
TCGA-78-8662	4.71910230657338	3	78	2
TCGA-80-5607	2.80717302759336	2	80	5
TCGA-80-5608	2.96660006661466	2	80	5
TCGA-80-5611	4.54961652083652	3	80	5
TCGA-83-5908	4.30045814991628	3	83	1
TCGA-86-6562	3.03525971856356	2	86	1
TCGA-86-6851	2.55592392702559	2	86	1
TCGA-86-7701	3.90908085976996	3	86	1
TCGA-86-7711	5.31268883679952	4	86	1
TCGA-86-7713	3.13058261245717	2	86	1
TCGA-86-7714	1.28607125592735	1	86	1
TCGA-86-7953	4.15855314509835	3	86	1
TCGA-86-7954	2.7843671019059	2	86	1
TCGA-86-7955	4.47916110487092	3	86	1
TCGA-86-8054	5.01535704728455	4	86	1
TCGA-86-8055	2.96730277414478	2	86	1
TCGA-86-8056	0.306249869224157	1	86	1
TCGA-86-8073	2.83321742570747	2	86	1
TCGA-86-8074	3.39023391729002	3	86	1
TCGA-86-8075	2.69531557823172	2	86	1
TCGA-86-8076	0.94745828815344	1	86	1
TCGA-86-8278	1.75604191436369	2	86	1
TCGA-86-8279	2.15010935725447	2	86	1
TCGA-86-8280	1.67185493399702	2	86	1
TCGA-86-8281	0.317795089270118	1	86	1
TCGA-86-8358	5.08428435226472	4	86	1
TCGA-86-8359	2.40346579539242	2	86	1
TCGA-86-8585	3.91723388909987	3	86	1
TCGA-86-8668	1.03877873648675	1	86	1
TCGA-86-8669	1.94838911340292	2	86	1
TCGA-86-8671	2.22327840535365	2	86	1
TCGA-86-8672	3.311948821303	3	86	1
TCGA-86-8673	3.42045326302977	3	86	1
TCGA-86-8674	2.16986172395406	2	86	1
TCGA-86-A456	1.30795895592466	1	86	1
TCGA-86-A4D0	5.14247596917423	4	86	1
TCGA-86-A4JF	3.44149606901951	3	86	1
TCGA-86-A4P7	1.92038953253421	2	86	1
TCGA-86-A4P8	-0.426703528182971	0	86	1
TCGA-91-A4BC	3.83241873060247	3	91	3
TCGA-91-A4BD	0.426278959560146	1	91	3
TCGA-93-7347	1.73494322072259	2	93	2
TCGA-93-7348	1.44096929448799	1	93	2
TCGA-93-8067	3.38275262313031	3	93	2
TCGA-93-A4JN	3.03449032888225	2	93	2
TCGA-93-A4JO	1.94948203637411	2	93	2
TCGA-93-A4JP	2.25383705105017	2	93	2
TCGA-93-A4JQ	2.94676082609451	2	93	2
TCGA-95-7039	3.51619027113988	3	95	5
TCGA-95-7043	4.06619897225232	3	95	5
TCGA-95-7562	3.62858488251593	3	95	5
TCGA-95-7567	3.60880386352968	3	95	5
TCGA-95-7944	4.05158594985104	3	95	5
TCGA-95-7947	3.46733749217497	3	95	5
TCGA-95-7948	1.56512126822666	2	95	5
TCGA-95-8039	2.02244521494539	2	95	5
TCGA-95-8494	4.22002562078505	3	95	5
TCGA-95-A4VK	2.15262464025356	2	95	5
TCGA-95-A4VN	3.73299089971221	3	95	5
TCGA-95-A4VP	3.5258641842143	3	95	5
TCGA-97-7546	0.810718739567915	1	97	5
TCGA-97-7547	-0.032155651122974	1	97	5
TCGA-97-7552	0.835904382273534	1	97	5
TCGA-97-7553	2.3824779627125	2	97	5
TCGA-97-7554	2.31965785835098	2	97	5
TCGA-97-7937	2.26335591988679	2	97	5
TCGA-97-7938	0.826586950600527	1	97	5
TCGA-97-7941	0.207197869952409	1	97	5
TCGA-97-8171	1.29687132277768	1	97	5
TCGA-97-8172	0.034022233066533	1	97	5
TCGA-97-8175	2.815752374795	2	97	5
TCGA-97-8177	1.6616396525518	2	97	5
TCGA-97-8179	2.67641700874855	2	97	5
TCGA-97-8552	-1.38824052316098	0	97	5
TCGA-97-A4LX	2.2838437856236	2	97	5
TCGA-97-A4M0	1.14998492813796	1	97	5
TCGA-97-A4M1	-0.32848375843035	0	97	5
TCGA-97-A4M2	0.014675268512623	1	97	5
TCGA-97-A4M3	0.940536898576541	1	97	5
TCGA-97-A4M5	1.36106924650047	1	97	5
TCGA-97-A4M6	0.997215492674916	1	97	5
TCGA-97-A4M7	1.50675541916594	1	97	5
TCGA-99-7458	1.38429975854106	1	99	3
TCGA-99-8025	3.40609378455066	3	99	3
TCGA-99-8028	2.24505852316216	2	99	3
TCGA-99-8032	3.09080879859343	2	99	3
TCGA-99-8033	3.58190727671464	3	99	3
TCGA-99-AA5R	1.12341188114172	1	99	3
TCGA-J2-8192	1.12977087092679	1	J2	4
TCGA-J2-8194	0.175901760712147	1	J2	4
TCGA-J2-A4AD	3.63338738963235	3	J2	4
TCGA-J2-A4AE	0.994384239516543	1	J2	4
TCGA-J2-A4AG	0.813297340723368	1	J2	4
TCGA-L4-A4E5	4.19316283710514	3	L4	3
TCGA-L4-A4E6	1.3387782505173	1	L4	3
TCGA-L9-A443	2.54414153452826	2	L9	3
TCGA-L9-A444	2.75817239707455	2	L9	3
TCGA-L9-A50W	1.09011854294556	1	L9	3
TCGA-L9-A5IP	2.82581552821073	2	L9	3
TCGA-L9-A743	2.63310714715446	2	L9	3
TCGA-L9-A7SV	4.39233074228888	3	L9	3
TCGA-L9-A8F4	3.14678332504015	2	L9	3
TCGA-MN-A4N1	4.50562765454911	3	MN	2
TCGA-MN-A4N4	2.14369287639356	2	MN	2
TCGA-MN-A4N5	2.91341704254184	2	MN	2
TCGA-MP-A4SV	3.63104512080344	3	MP	2
TCGA-MP-A4SW	3.16867149075144	2	MP	2
TCGA-MP-A4SY	1.882689483611	2	MP	2
TCGA-MP-A4T4	3.54522488425093	3	MP	2
TCGA-MP-A4T6	0.583044570942704	1	MP	2
TCGA-MP-A4T7	2.72476409301886	2	MP	2
TCGA-MP-A4T8	3.47624568677048	3	MP	2
TCGA-MP-A4T9	2.86763141251734	2	MP	2
TCGA-MP-A4TA	4.06988357762539	3	MP	2
TCGA-MP-A4TC	3.57892507358768	3	MP	2
TCGA-MP-A4TD	2.30329573134503	2	MP	2
TCGA-MP-A4TE	3.13967793496574	2	MP	2
TCGA-MP-A4TF	2.66391793067683	2	MP	2
TCGA-MP-A4TH	0.107408601142336	1	MP	2
TCGA-MP-A4TI	3.6833327881635	3	MP	2
TCGA-MP-A4TJ	2.48560195592814	2	MP	2
TCGA-MP-A4TK	3.58869801317732	3	MP	2
TCGA-MP-A5C7	1.33292081735303	1	MP	2
TCGA-NJ-A4YF	3.55822032418474	3	NJ	2
TCGA-NJ-A4YG	0.877706580507222	1	NJ	2
TCGA-NJ-A4YI	0.932755437920773	1	NJ	2
TCGA-NJ-A4YP	2.89557612453154	2	NJ	2
TCGA-NJ-A4YQ	3.11417214500077	2	NJ	2
TCGA-NJ-A55A	0.2564128715017	1	NJ	2
TCGA-NJ-A55O	2.2050118315159	2	NJ	2
TCGA-NJ-A55R	2.12269313142275	2	NJ	2
TCGA-NJ-A7XG	-0.751577791818414	0	NJ	2
TCGA-O1-A52J	0.843131924348161	1	O1	3
TCGA-S2-AA1A	0.168624250198542	1	S2	4
