# Supplementary material for: Surrogate Biomarker Prediction from Whole-Slide Images for Evaluating Overall Survival in Lung Adenocarcinoma
Source: Diagnostics (Basel). 2024 Feb 20;14(5):462. doi: 10.3390/diagnostics14050462 (PMC10930763; doi:10.3390/diagnostics14050462)
Supplement: Supplementary file 1 [file diagnostics-14-00462-s001.zip › Supplementary_File_S5_TCGA_LUAD_crossfolds/crossfolds_CENPH.csv]

PATIENT	CENPH	CENPH_quantile	site_code	CV5
TCGA-05-4244	4.37104215374949	4	05	1
TCGA-05-4249	2.1394995792989	0	05	1
TCGA-05-4250	4.07334773243267	3	05	1
TCGA-05-4382	3.18408461858832	1	05	1
TCGA-05-4395	4.72729227059854	4	05	1
TCGA-05-4396	2.38657437934489	0	05	1
TCGA-05-4397	3.97806067849209	3	05	1
TCGA-05-4398	3.17700846152941	1	05	1
TCGA-05-4402	3.24734610789368	2	05	1
TCGA-05-4403	2.89127763821239	1	05	1
TCGA-05-4405	2.41995960215786	0	05	1
TCGA-05-4415	5.21016404436683	4	05	1
TCGA-05-4417	2.85528206733224	1	05	1
TCGA-05-4418	3.99123709018763	3	05	1
TCGA-05-4420	3.0479505936345	1	05	1
TCGA-05-4422	3.38397402011736	2	05	1
TCGA-05-4424	4.38865508810593	4	05	1
TCGA-05-4426	3.79351140339697	3	05	1
TCGA-05-4427	3.26345371731746	2	05	1
TCGA-05-4430	3.42938988337219	2	05	1
TCGA-05-4432	3.20623226608588	1	05	1
TCGA-05-4433	3.16696483939785	1	05	1
TCGA-05-4434	4.00830850296542	3	05	1
TCGA-35-3615	3.01075848429868	1	35	3
TCGA-35-4122	4.5197207940731	4	35	3
TCGA-35-4123	3.92026320385725	3	35	3
TCGA-35-5375	4.88781949089933	4	35	3
TCGA-38-4625	3.44818606444533	2	38	5
TCGA-38-4626	1.88959727968332	0	38	5
TCGA-38-4627	2.96100725255554	1	38	5
TCGA-38-4628	4.03266685949367	3	38	5
TCGA-38-4629	4.57055830509273	4	38	5
TCGA-38-4630	3.90117144642687	3	38	5
TCGA-38-4631	4.89364911406319	4	38	5
TCGA-38-4632	4.40060529082232	4	38	5
TCGA-38-6178	3.46280367092003	2	38	5
TCGA-38-7271	3.32779944179289	2	38	5
TCGA-38-A44F	2.53678489268703	0	38	5
TCGA-44-2655	2.99123249903461	1	44	2
TCGA-44-2656	3.50755620645486	2	44	2
TCGA-44-2657	2.9043969524328	1	44	2
TCGA-44-2659	2.23417097114372	0	44	2
TCGA-44-2661	2.86263405262397	1	44	2
TCGA-44-2662	4.76398329344906	4	44	2
TCGA-44-2665	3.74890698787028	3	44	2
TCGA-44-2666	3.63393499561466	3	44	2
TCGA-44-2668	3.40385348039791	2	44	2
TCGA-44-3396	4.29490134871236	4	44	2
TCGA-44-3398	3.16027833752246	1	44	2
TCGA-44-3917	3.42690105035581	2	44	2
TCGA-44-3918	3.14539531599243	1	44	2
TCGA-44-3919	2.79450827022612	1	44	2
TCGA-44-4112	3.61738060657245	2	44	2
TCGA-44-5643	6.21026433791516	4	44	2
TCGA-44-5644	4.13008008586058	3	44	2
TCGA-44-5645	2.51889648213751	0	44	2
TCGA-44-6145	3.28134154743712	2	44	2
TCGA-44-6146	1.32994248250065	0	44	2
TCGA-44-6147	2.42373491015327	0	44	2
TCGA-44-6148	2.31147403053277	0	44	2
TCGA-44-6774	3.49152757111464	2	44	2
TCGA-44-6775	3.23021495943993	2	44	2
TCGA-44-6776	2.06519745998196	0	44	2
TCGA-44-6777	3.07865155733508	1	44	2
TCGA-44-6778	3.59159215540824	2	44	2
TCGA-44-6779	3.82947968789752	3	44	2
TCGA-44-7659	3.29388340431235	2	44	2
TCGA-44-7660	4.55615702277217	4	44	2
TCGA-44-7662	3.70314407149742	3	44	2
TCGA-44-7667	5.31102177283039	4	44	2
TCGA-44-7669	5.07399926375911	4	44	2
TCGA-44-7670	4.43214795429478	4	44	2
TCGA-44-7671	2.72066277957005	0	44	2
TCGA-44-7672	4.32483177385851	4	44	2
TCGA-44-8119	4.85620865977105	4	44	2
TCGA-44-A479	3.23335878163394	2	44	2
TCGA-44-A47A	3.37463799169981	2	44	2
TCGA-44-A47B	2.6864039473855	0	44	2
TCGA-44-A47G	3.50180530996934	2	44	2
TCGA-44-A4SS	3.22752117670705	2	44	2
TCGA-44-A4SU	2.77802751125551	1	44	2
TCGA-49-4487	4.93180853182937	4	49	5
TCGA-49-4488	4.41252165140965	4	49	5
TCGA-49-4490	3.34875021506899	2	49	5
TCGA-49-4494	4.63986014055276	4	49	5
TCGA-49-4501	3.35554433833784	2	49	5
TCGA-49-4505	2.80803152775405	1	49	5
TCGA-49-4506	4.99467288222245	4	49	5
TCGA-49-4507	4.26272723556699	4	49	5
TCGA-49-4510	2.70959363786621	0	49	5
TCGA-49-4512	3.24125628817643	2	49	5
TCGA-49-4514	4.11468600638348	3	49	5
TCGA-49-6742	4.27063008309939	4	49	5
TCGA-49-6743	4.26172826898175	4	49	5
TCGA-49-6744	3.28591924417809	2	49	5
TCGA-49-6745	4.28685970406711	4	49	5
TCGA-49-6761	4.35587405691937	4	49	5
TCGA-49-6767	3.82171683365969	3	49	5
TCGA-49-AAQV	3.90508656001539	3	49	5
TCGA-49-AAR0	4.17023952506523	3	49	5
TCGA-49-AAR2	4.11630178867568	3	49	5
TCGA-49-AAR3	4.18941310534691	3	49	5
TCGA-49-AAR4	2.72931917591838	0	49	5
TCGA-49-AAR9	3.55979457866053	2	49	5
TCGA-49-AARE	3.60742577864168	2	49	5
TCGA-49-AARN	3.28483172234035	2	49	5
TCGA-49-AARO	3.25954111649564	2	49	5
TCGA-49-AARQ	4.50220803170862	4	49	5
TCGA-49-AARR	1.987666527667	0	49	5
TCGA-4B-A93V	4.08281656915464	3	4B	2
TCGA-50-5044	4.70987259002775	4	50	4
TCGA-50-5045	3.61979949515439	2	50	4
TCGA-50-5055	3.63274731131619	3	50	4
TCGA-50-5066	4.12716964421487	3	50	4
TCGA-50-5068	3.34993273408893	2	50	4
TCGA-50-5931	5.38224597951918	4	50	4
TCGA-50-5939	3.52812573913306	2	50	4
TCGA-50-5942	2.07898964659019	0	50	4
TCGA-50-5946	4.75618503724749	4	50	4
TCGA-50-6590	4.20072320629988	4	50	4
TCGA-50-6591	5.38730353970524	4	50	4
TCGA-50-6593	3.17248211126102	1	50	4
TCGA-50-6594	4.38631419237499	4	50	4
TCGA-50-6597	3.75648963223612	3	50	4
TCGA-50-6673	2.8521567031352	1	50	4
TCGA-50-7109	3.02991393794345	1	50	4
TCGA-50-8457	2.29282794301584	0	50	4
TCGA-50-8459	2.92980907908239	1	50	4
TCGA-53-7624	4.18625665957308	3	53	1
TCGA-53-7626	2.75468814656931	1	53	1
TCGA-53-7813	4.31933382035245	4	53	1
TCGA-53-A4EZ	4.73428134607354	4	53	1
TCGA-55-1592	3.27975419913049	2	55	3
TCGA-55-1594	3.69080430609072	3	55	3
TCGA-55-1595	4.1180507595125	3	55	3
TCGA-55-1596	3.97283689267162	3	55	3
TCGA-55-5899	4.93890129626077	4	55	3
TCGA-55-6543	3.57036538399785	2	55	3
TCGA-55-6642	3.31874636388355	2	55	3
TCGA-55-6712	4.11053328360391	3	55	3
TCGA-55-6968	5.69226549708164	4	55	3
TCGA-55-6969	4.90301405713857	4	55	3
TCGA-55-6970	3.41933591632731	2	55	3
TCGA-55-6971	3.37569627692997	2	55	3
TCGA-55-6972	3.40705803531126	2	55	3
TCGA-55-6975	4.45529444348111	4	55	3
TCGA-55-6978	4.1552833236653	3	55	3
TCGA-55-6979	3.61325398065348	2	55	3
TCGA-55-6980	3.25494329920913	2	55	3
TCGA-55-6981	3.05272472499474	1	55	3
TCGA-55-6982	3.09134746186518	1	55	3
TCGA-55-6983	3.60399046022807	2	55	3
TCGA-55-6984	3.34807120980659	2	55	3
TCGA-55-6985	3.36770285373688	2	55	3
TCGA-55-6986	3.08359978602415	1	55	3
TCGA-55-6987	3.74957216517529	3	55	3
TCGA-55-7227	3.81126182464246	3	55	3
TCGA-55-7281	3.04310089702499	1	55	3
TCGA-55-7283	3.69631175362637	3	55	3
TCGA-55-7284	1.9859124900367	0	55	3
TCGA-55-7570	5.29143801228724	4	55	3
TCGA-55-7573	2.56678616014791	0	55	3
TCGA-55-7574	3.00008341882614	1	55	3
TCGA-55-7576	3.56616991892572	2	55	3
TCGA-55-7724	3.61919598255517	2	55	3
TCGA-55-7725	2.98664815132074	1	55	3
TCGA-55-7726	4.76277214725568	4	55	3
TCGA-55-7727	3.92410341375244	3	55	3
TCGA-55-7728	2.2093435729535	0	55	3
TCGA-55-7815	3.54160271082372	2	55	3
TCGA-55-7816	2.22136914051312	0	55	3
TCGA-55-7903	4.27134732794813	4	55	3
TCGA-55-7907	3.52441163642968	2	55	3
TCGA-55-7910	3.96823436619253	3	55	3
TCGA-55-7911	4.82810678447096	4	55	3
TCGA-55-7913	3.50266459430773	2	55	3
TCGA-55-7914	2.82479760661423	1	55	3
TCGA-55-7994	3.82259327111627	3	55	3
TCGA-55-7995	2.64706425936106	0	55	3
TCGA-55-8085	4.20805511934721	4	55	3
TCGA-55-8087	2.18319307808674	0	55	3
TCGA-55-8089	4.55314195466115	4	55	3
TCGA-55-8090	4.06586156032498	3	55	3
TCGA-55-8091	3.25097460192368	2	55	3
TCGA-55-8092	3.33886062353404	2	55	3
TCGA-55-8094	3.8026310255521	3	55	3
TCGA-55-8096	1.88527595754092	0	55	3
TCGA-55-8097	2.58043734566343	0	55	3
TCGA-55-8203	3.50525996965353	2	55	3
TCGA-55-8204	3.87886797715854	3	55	3
TCGA-55-8205	5.14523918498324	4	55	3
TCGA-55-8206	2.60150014470474	0	55	3
TCGA-55-8207	3.17300192926978	1	55	3
TCGA-55-8208	2.72865148373729	0	55	3
TCGA-55-8299	4.36437787490332	4	55	3
TCGA-55-8301	3.73213576160746	3	55	3
TCGA-55-8302	3.29878927987137	2	55	3
TCGA-55-8505	3.10405125731384	1	55	3
TCGA-55-8506	2.37173694422834	0	55	3
TCGA-55-8507	3.03154537696435	1	55	3
TCGA-55-8508	3.51627718349998	2	55	3
TCGA-55-8510	3.02454421337748	1	55	3
TCGA-55-8511	3.44567572799716	2	55	3
TCGA-55-8512	1.9369543923043	0	55	3
TCGA-55-8513	1.90874764251839	0	55	3
TCGA-55-8514	1.52359384270217	0	55	3
TCGA-55-8614	3.7560841802079	3	55	3
TCGA-55-8615	3.03513096103685	1	55	3
TCGA-55-8616	2.73619730243031	0	55	3
TCGA-55-8619	2.71011876103659	0	55	3
TCGA-55-8620	4.34477958401056	4	55	3
TCGA-55-8621	3.23969846324384	2	55	3
TCGA-55-A48X	3.45793295947575	2	55	3
TCGA-55-A48Y	3.65667571722755	3	55	3
TCGA-55-A48Z	4.20710536324873	4	55	3
TCGA-55-A490	2.04819403936491	0	55	3
TCGA-55-A491	3.2690530683121	2	55	3
TCGA-55-A492	2.30593486606457	0	55	3
TCGA-55-A493	4.68401016876011	4	55	3
TCGA-55-A494	3.06627482409266	1	55	3
TCGA-55-A4DF	4.16006731884058	3	55	3
TCGA-55-A4DG	1.75657473370915	0	55	3
TCGA-55-A57B	1.96084841087572	0	55	3
TCGA-62-A46O	4.34244213167073	4	62	4
TCGA-62-A46P	3.23446905594365	2	62	4
TCGA-62-A46R	3.83609979554567	3	62	4
TCGA-62-A46S	2.59832742137193	0	62	4
TCGA-62-A46U	3.91940069838021	3	62	4
TCGA-62-A46V	3.48910900969183	2	62	4
TCGA-62-A470	3.15781188069747	1	62	4
TCGA-62-A471	4.08743014588052	3	62	4
TCGA-62-A472	4.36553320844391	4	62	4
TCGA-64-1676	3.45613645934292	2	64	4
TCGA-64-1677	4.91034352261359	4	64	4
TCGA-64-1678	4.08406136411246	3	64	4
TCGA-64-1679	2.39794364169978	0	64	4
TCGA-64-1680	3.92038565271517	3	64	4
TCGA-64-1681	3.39891465004532	2	64	4
TCGA-64-5774	4.1654539088594	3	64	4
TCGA-64-5775	4.71268468884136	4	64	4
TCGA-64-5778	4.45824819673903	4	64	4
TCGA-64-5779	3.46168280769523	2	64	4
TCGA-64-5781	4.28248928552285	4	64	4
TCGA-64-5815	3.02552020948428	1	64	4
TCGA-67-3770	2.51248959072589	0	67	1
TCGA-67-3771	3.39666971082649	2	67	1
TCGA-67-3772	2.65501178075	0	67	1
TCGA-67-3773	2.74088586188238	1	67	1
TCGA-67-3774	2.62081916182188	0	67	1
TCGA-67-4679	2.79449115906429	1	67	1
TCGA-67-6215	3.7777447832117	3	67	1
TCGA-67-6216	3.596120468668	2	67	1
TCGA-67-6217	2.57823846171434	0	67	1
TCGA-69-7760	4.45505118715649	4	69	4
TCGA-69-7761	3.36075569732499	2	69	4
TCGA-69-7763	2.72140712479521	0	69	4
TCGA-69-7764	2.31478634164187	0	69	4
TCGA-69-7765	2.81359196036594	1	69	4
TCGA-69-7973	4.14712820998488	3	69	4
TCGA-69-7974	3.75386383779799	3	69	4
TCGA-69-7978	3.64247301824606	3	69	4
TCGA-69-7979	3.10666538330138	1	69	4
TCGA-69-7980	2.5921561399545	0	69	4
TCGA-69-8253	3.15210315506494	1	69	4
TCGA-69-8254	2.29315272109672	0	69	4
TCGA-69-8255	4.31998440065279	4	69	4
TCGA-69-8453	2.89264609670405	1	69	4
TCGA-69-A59K	3.17682904549675	1	69	4
TCGA-71-6725	3.19882957128446	1	71	3
TCGA-71-8520	3.64602368339979	3	71	3
TCGA-73-4658	2.71388318438138	0	73	1
TCGA-73-4659	3.63085302267688	3	73	1
TCGA-73-4662	3.19177909136983	1	73	1
TCGA-73-4666	5.69076137304078	4	73	1
TCGA-73-4668	3.86551065886187	3	73	1
TCGA-73-4670	4.22807975607329	4	73	1
TCGA-73-4675	3.03596979667822	1	73	1
TCGA-73-4676	4.29869186814171	4	73	1
TCGA-73-4677	2.57143503339711	0	73	1
TCGA-73-7498	2.12434664101758	0	73	1
TCGA-73-7499	4.976360615884	4	73	1
TCGA-73-A9RS	4.56442473263405	4	73	1
TCGA-75-5122	4.48046656646084	4	75	2
TCGA-75-5125	4.54608861988178	4	75	2
TCGA-75-5126	3.70411365766329	3	75	2
TCGA-75-5146	2.96423861541045	1	75	2
TCGA-75-5147	4.01277189320804	3	75	2
TCGA-75-6203	2.50391456307965	0	75	2
TCGA-75-6205	2.88644753851272	1	75	2
TCGA-75-6206	2.28431831643416	0	75	2
TCGA-75-6207	3.94609054153437	3	75	2
TCGA-75-6211	4.00338710582419	3	75	2
TCGA-75-6212	3.14570971626233	1	75	2
TCGA-75-6214	4.55552020657764	4	75	2
TCGA-75-7025	2.47544794236798	0	75	2
TCGA-75-7027	4.15436421048302	3	75	2
TCGA-75-7030	2.46551849463059	0	75	2
TCGA-75-7031	3.57514704768933	2	75	2
TCGA-78-7145	4.35819163246087	4	78	1
TCGA-78-7146	4.52155632953985	4	78	1
TCGA-78-7147	4.94182871350421	4	78	1
TCGA-78-7148	4.53306204041851	4	78	1
TCGA-78-7149	2.92023086331123	1	78	1
TCGA-78-7150	3.97858860440392	3	78	1
TCGA-78-7152	3.50122837346154	2	78	1
TCGA-78-7153	3.58533808169126	2	78	1
TCGA-78-7154	3.95397017169464	3	78	1
TCGA-78-7155	4.89824791005235	4	78	1
TCGA-78-7156	2.70272046905074	0	78	1
TCGA-78-7158	3.92977768711921	3	78	1
TCGA-78-7159	3.87288861685442	3	78	1
TCGA-78-7160	3.43540148425674	2	78	1
TCGA-78-7161	1.45184283075013	0	78	1
TCGA-78-7163	4.29785877664846	4	78	1
TCGA-78-7166	4.52299397190454	4	78	1
TCGA-78-7167	2.62494321772405	0	78	1
TCGA-78-7220	3.90434659636532	3	78	1
TCGA-78-7535	3.59934853897682	2	78	1
TCGA-78-7536	3.97066784304743	3	78	1
TCGA-78-7537	2.83113456228577	1	78	1
TCGA-78-7539	3.29178142601741	2	78	1
TCGA-78-7540	2.61691401696006	0	78	1
TCGA-78-7542	5.64639863083513	4	78	1
TCGA-78-7633	3.54934431090416	2	78	1
TCGA-78-8640	3.21812307798016	1	78	1
TCGA-78-8648	2.55111606830585	0	78	1
TCGA-78-8655	3.12226929595745	1	78	1
TCGA-78-8660	4.05093210655535	3	78	1
TCGA-78-8662	3.01010245649435	1	78	1
TCGA-80-5607	4.38841724006841	4	80	2
TCGA-80-5608	3.75681784828967	3	80	2
TCGA-80-5611	4.20435432976714	4	80	2
TCGA-83-5908	4.04633091444798	3	83	2
TCGA-86-6562	3.1936087432445	1	86	5
TCGA-86-6851	2.41820146480633	0	86	5
TCGA-86-7701	4.34354627236463	4	86	5
TCGA-86-7711	3.20610667546431	1	86	5
TCGA-86-7713	3.19901190451716	1	86	5
TCGA-86-7714	3.00561979701614	1	86	5
TCGA-86-7953	3.90799600880767	3	86	5
TCGA-86-7954	3.97624130350568	3	86	5
TCGA-86-7955	4.21626889952425	4	86	5
TCGA-86-8054	5.33167440830107	4	86	5
TCGA-86-8055	3.39620095853353	2	86	5
TCGA-86-8056	2.25681093648965	0	86	5
TCGA-86-8073	2.7178760488828	0	86	5
TCGA-86-8074	3.7123834372474	3	86	5
TCGA-86-8075	3.9159378213818	3	86	5
TCGA-86-8076	3.17304746471075	1	86	5
TCGA-86-8278	3.00565580443516	1	86	5
TCGA-86-8279	3.53105796595403	2	86	5
TCGA-86-8280	3.45580853868113	2	86	5
TCGA-86-8281	2.16197028487266	0	86	5
TCGA-86-8358	4.87218296244817	4	86	5
TCGA-86-8359	2.36769466437059	0	86	5
TCGA-86-8585	3.82287845465464	3	86	5
TCGA-86-8668	2.25143961980542	0	86	5
TCGA-86-8669	2.4967544604605	0	86	5
TCGA-86-8671	2.6525680595597	0	86	5
TCGA-86-8672	3.97246235503133	3	86	5
TCGA-86-8673	3.70166289670208	3	86	5
TCGA-86-8674	3.10403708799447	1	86	5
TCGA-86-A456	2.62336392723069	0	86	5
TCGA-86-A4D0	5.46225954255492	4	86	5
TCGA-86-A4JF	4.27519326385992	4	86	5
TCGA-86-A4P7	2.68438046383185	0	86	5
TCGA-86-A4P8	2.39556310327856	0	86	5
TCGA-91-A4BC	3.85191490622826	3	91	1
TCGA-91-A4BD	3.50468530502547	2	91	1
TCGA-93-7347	2.74302556702045	1	93	2
TCGA-93-7348	2.48447093312458	0	93	2
TCGA-93-8067	2.87409957857183	1	93	2
TCGA-93-A4JN	4.03343069237417	3	93	2
TCGA-93-A4JO	3.0417405442261	1	93	2
TCGA-93-A4JP	2.36513617391692	0	93	2
TCGA-93-A4JQ	2.81699295112418	1	93	2
TCGA-95-7039	4.54146223697353	4	95	4
TCGA-95-7043	3.10981598680292	1	95	4
TCGA-95-7562	5.0883744751944	4	95	4
TCGA-95-7567	3.7875097505142	3	95	4
TCGA-95-7944	4.45993376339373	4	95	4
TCGA-95-7947	3.02303539839093	1	95	4
TCGA-95-7948	3.17565118564724	1	95	4
TCGA-95-8039	3.26179409052749	2	95	4
TCGA-95-8494	5.5352278524841	4	95	4
TCGA-95-A4VK	3.83284913348509	3	95	4
TCGA-95-A4VN	3.51351167724536	2	95	4
TCGA-95-A4VP	3.32006885374936	2	95	4
TCGA-97-7546	3.45802340811832	2	97	4
TCGA-97-7547	1.92966115498914	0	97	4
TCGA-97-7552	2.52164465308457	0	97	4
TCGA-97-7553	3.32531579399309	2	97	4
TCGA-97-7554	3.65322426365865	3	97	4
TCGA-97-7937	3.08320178612759	1	97	4
TCGA-97-7938	2.2874914586367	0	97	4
TCGA-97-7941	1.91660774159805	0	97	4
TCGA-97-8171	4.19771287371339	4	97	4
TCGA-97-8172	1.93268806141332	0	97	4
TCGA-97-8175	3.33289532329405	2	97	4
TCGA-97-8177	2.77961257435939	1	97	4
TCGA-97-8179	3.5244139153035	2	97	4
TCGA-97-8552	2.62458351719661	0	97	4
TCGA-97-A4LX	2.89091200562358	1	97	4
TCGA-97-A4M0	3.23467175344445	2	97	4
TCGA-97-A4M1	2.29529799118133	0	97	4
TCGA-97-A4M2	2.56968454713215	0	97	4
TCGA-97-A4M3	3.04396648823195	1	97	4
TCGA-97-A4M5	2.5380836727291	0	97	4
TCGA-97-A4M6	2.51330118883828	0	97	4
TCGA-97-A4M7	3.72870549953897	3	97	4
TCGA-99-7458	3.13810521232193	1	99	1
TCGA-99-8025	2.99442201427252	1	99	1
TCGA-99-8028	3.24710055470038	2	99	1
TCGA-99-8032	3.4657759041276	2	99	1
TCGA-99-8033	3.93407294759851	3	99	1
TCGA-99-AA5R	2.33316286307722	0	99	1
TCGA-J2-8192	3.07816155963246	1	J2	3
TCGA-J2-8194	2.00115388729631	0	J2	3
TCGA-J2-A4AD	3.6935653853115	3	J2	3
TCGA-J2-A4AE	4.40981372223507	4	J2	3
TCGA-J2-A4AG	2.7718052118049	1	J2	3
TCGA-L4-A4E5	3.33181181152333	2	L4	1
TCGA-L4-A4E6	1.87996834920955	0	L4	1
TCGA-L9-A443	3.09340961084135	1	L9	5
TCGA-L9-A444	2.76730340882668	1	L9	5
TCGA-L9-A50W	3.28949701797444	2	L9	5
TCGA-L9-A5IP	3.2088352064074	1	L9	5
TCGA-L9-A743	3.13382601591059	1	L9	5
TCGA-L9-A7SV	4.17807747756851	3	L9	5
TCGA-L9-A8F4	3.63334994689017	3	L9	5
TCGA-MN-A4N1	3.96669679442043	3	MN	4
TCGA-MN-A4N4	2.80744047391462	1	MN	4
TCGA-MN-A4N5	3.95997794829958	3	MN	4
TCGA-MP-A4SV	2.76977641214372	1	MP	2
TCGA-MP-A4SW	2.96083490537017	1	MP	2
TCGA-MP-A4SY	4.81947622309237	4	MP	2
TCGA-MP-A4T4	3.89012573487013	3	MP	2
TCGA-MP-A4T6	2.48331222435749	0	MP	2
TCGA-MP-A4T7	3.55890547851922	2	MP	2
TCGA-MP-A4T8	3.15658419885507	1	MP	2
TCGA-MP-A4T9	2.86763141251734	1	MP	2
TCGA-MP-A4TA	4.41069055641691	4	MP	2
TCGA-MP-A4TC	3.83852486131842	3	MP	2
TCGA-MP-A4TD	3.45323635833318	2	MP	2
TCGA-MP-A4TE	2.57982940398214	0	MP	2
TCGA-MP-A4TF	5.03877691612401	4	MP	2
TCGA-MP-A4TH	2.32272550539866	0	MP	2
TCGA-MP-A4TI	4.68245175299664	4	MP	2
TCGA-MP-A4TJ	3.23820062146099	2	MP	2
TCGA-MP-A4TK	3.95453997499264	3	MP	2
TCGA-MP-A5C7	2.48664859126754	0	MP	2
TCGA-NJ-A4YF	3.64552744250969	3	NJ	5
TCGA-NJ-A4YG	3.22323757469801	1	NJ	5
TCGA-NJ-A4YI	2.42644988107462	0	NJ	5
TCGA-NJ-A4YP	3.44205211082691	2	NJ	5
TCGA-NJ-A4YQ	2.90383063300717	1	NJ	5
TCGA-NJ-A55A	3.07289880531143	1	NJ	5
TCGA-NJ-A55O	2.95420372801537	1	NJ	5
TCGA-NJ-A55R	3.57552006507471	2	NJ	5
TCGA-NJ-A7XG	3.10236392384115	1	NJ	5
TCGA-O1-A52J	2.26303517879882	0	O1	5
TCGA-S2-AA1A	2.11052129563497	0	S2	1
