# Supplementary material for: Surrogate Biomarker Prediction from Whole-Slide Images for Evaluating Overall Survival in Lung Adenocarcinoma
Source: Diagnostics (Basel). 2024 Feb 20;14(5):462. doi: 10.3390/diagnostics14050462 (PMC10930763; doi:10.3390/diagnostics14050462)
Supplement: Supplementary file 1 [file diagnostics-14-00462-s001.zip › Supplementary_File_S5_TCGA_LUAD_crossfolds/crossfolds_CENPM.csv]

PATIENT	CENPM	CENPM_quantile	site_code	CV5
TCGA-05-4244	2.83857434890755	2	05	2
TCGA-05-4249	2.30827639521233	2	05	2
TCGA-05-4250	4.5191595077906	3	05	2
TCGA-05-4382	2.84432845990379	2	05	2
TCGA-05-4395	4.05999613771871	3	05	2
TCGA-05-4396	1.44976820583209	1	05	2
TCGA-05-4397	6.25682801059048	4	05	2
TCGA-05-4398	4.16905970841392	3	05	2
TCGA-05-4402	3.50983102027543	3	05	2
TCGA-05-4403	3.28916355410652	2	05	2
TCGA-05-4405	2.32252545125223	2	05	2
TCGA-05-4415	3.67073672689031	3	05	2
TCGA-05-4417	3.05064869869611	2	05	2
TCGA-05-4418	3.59420390061701	3	05	2
TCGA-05-4420	3.96390131002515	3	05	2
TCGA-05-4422	3.88342166698432	3	05	2
TCGA-05-4424	3.69303652558828	3	05	2
TCGA-05-4426	3.32793596147219	3	05	2
TCGA-05-4427	2.63591454622382	2	05	2
TCGA-05-4430	3.63458530759204	3	05	2
TCGA-05-4432	3.67875800370715	3	05	2
TCGA-05-4433	2.54035464131821	2	05	2
TCGA-05-4434	3.76487672369649	3	05	2
TCGA-35-3615	2.21912402036284	2	35	4
TCGA-35-4122	4.49255424748826	3	35	4
TCGA-35-4123	3.95223559359553	3	35	4
TCGA-35-5375	4.56282043080004	3	35	4
TCGA-38-4625	5.34170398995386	4	38	2
TCGA-38-4626	2.06053010166322	2	38	2
TCGA-38-4627	2.72693912560109	2	38	2
TCGA-38-4628	3.86263169081516	3	38	2
TCGA-38-4629	5.29645786449009	4	38	2
TCGA-38-4630	4.83073277791607	4	38	2
TCGA-38-4631	5.43693787585811	4	38	2
TCGA-38-4632	5.57111878708857	4	38	2
TCGA-38-6178	1.77855024939108	1	38	2
TCGA-38-7271	2.64449902187844	2	38	2
TCGA-38-A44F	3.74476825501197	3	38	2
TCGA-44-2655	2.45357571309181	2	44	4
TCGA-44-2656	0.726754703438567	1	44	4
TCGA-44-2657	3.21498007372615	2	44	4
TCGA-44-2659	1.86316405461037	2	44	4
TCGA-44-2661	2.81849462389039	2	44	4
TCGA-44-2662	3.28811364994979	2	44	4
TCGA-44-2665	1.10548475660112	1	44	4
TCGA-44-2666	2.8693760322046	2	44	4
TCGA-44-2668	4.09963000266645	3	44	4
TCGA-44-3396	3.5022222105521	3	44	4
TCGA-44-3398	3.27260703762533	2	44	4
TCGA-44-3917	3.64885396063299	3	44	4
TCGA-44-3918	2.62792384149395	2	44	4
TCGA-44-3919	2.72040207807691	2	44	4
TCGA-44-4112	0.386933177461664	1	44	4
TCGA-44-5643	4.33553475871633	3	44	4
TCGA-44-5644	3.13901321063059	2	44	4
TCGA-44-5645	-0.583124454802999	0	44	4
TCGA-44-6145	2.78700916704499	2	44	4
TCGA-44-6146	-1.0903893164477	0	44	4
TCGA-44-6147	1.11416269735683	1	44	4
TCGA-44-6148	1.68884111184556	1	44	4
TCGA-44-6774	3.02107695151719	2	44	4
TCGA-44-6775	0.351380648962388	0	44	4
TCGA-44-6776	2.35309392629453	2	44	4
TCGA-44-6777	2.7023675434985	2	44	4
TCGA-44-6778	2.56646144008456	2	44	4
TCGA-44-6779	4.49053211878518	3	44	4
TCGA-44-7659	1.99515313208851	2	44	4
TCGA-44-7660	4.5637104172038	3	44	4
TCGA-44-7662	4.59553887173305	3	44	4
TCGA-44-7667	5.02103180832423	4	44	4
TCGA-44-7669	3.92074582064092	3	44	4
TCGA-44-7670	5.14681608359257	4	44	4
TCGA-44-7671	2.47564099730187	2	44	4
TCGA-44-7672	4.59351095150128	3	44	4
TCGA-44-8119	3.87559059110402	3	44	4
TCGA-44-A479	2.76914844037339	2	44	4
TCGA-44-A47A	3.70431885242124	3	44	4
TCGA-44-A47B	3.04531792993037	2	44	4
TCGA-44-A47G	2.90227566759732	2	44	4
TCGA-44-A4SS	2.91453046352651	2	44	4
TCGA-44-A4SU	2.37338615617713	2	44	4
TCGA-49-4487	3.91763276306501	3	49	4
TCGA-49-4488	4.13504079523275	3	49	4
TCGA-49-4490	3.34875021506899	3	49	4
TCGA-49-4494	5.76755493502274	4	49	4
TCGA-49-4501	2.20235919235563	2	49	4
TCGA-49-4505	2.62471224208375	2	49	4
TCGA-49-4506	3.93203542366965	3	49	4
TCGA-49-4507	5.80085277385604	4	49	4
TCGA-49-4510	1.83996266082678	1	49	4
TCGA-49-4512	4.11133569280965	3	49	4
TCGA-49-4514	5.91663220765123	4	49	4
TCGA-49-6742	4.87204181103895	4	49	4
TCGA-49-6743	4.58443669114365	3	49	4
TCGA-49-6744	2.43888541846056	2	49	4
TCGA-49-6745	3.80143287689687	3	49	4
TCGA-49-6761	3.0585500021501	2	49	4
TCGA-49-6767	4.06975921593099	3	49	4
TCGA-49-AAQV	4.16956197982704	3	49	4
TCGA-49-AAR0	4.09750290815124	3	49	4
TCGA-49-AAR2	4.89183742236026	4	49	4
TCGA-49-AAR3	4.77217133514134	3	49	4
TCGA-49-AAR4	3.94711152945675	3	49	4
TCGA-49-AAR9	3.54304321437121	3	49	4
TCGA-49-AARE	4.26720555770977	3	49	4
TCGA-49-AARN	2.64162408058324	2	49	4
TCGA-49-AARO	3.42975285053174	3	49	4
TCGA-49-AARQ	5.41864599436545	4	49	4
TCGA-49-AARR	3.70851245646993	3	49	4
TCGA-4B-A93V	4.36317728967524	3	4B	2
TCGA-50-5044	4.61070359459315	3	50	3
TCGA-50-5045	4.15732528479348	3	50	3
TCGA-50-5055	4.05590853078028	3	50	3
TCGA-50-5066	5.02817138733655	4	50	3
TCGA-50-5068	4.45296161767794	3	50	3
TCGA-50-5931	5.40779237593188	4	50	3
TCGA-50-5939	2.6909762148151	2	50	3
TCGA-50-5942	1.61332607424138	1	50	3
TCGA-50-5946	4.09362904830729	3	50	3
TCGA-50-6590	4.09261654276763	3	50	3
TCGA-50-6591	4.05872948670142	3	50	3
TCGA-50-6593	3.64470339963199	3	50	3
TCGA-50-6594	5.52137841292791	4	50	3
TCGA-50-6597	3.53352323235982	3	50	3
TCGA-50-6673	3.00307465546787	2	50	3
TCGA-50-7109	3.52049478681759	3	50	3
TCGA-50-8457	1.33836872692602	1	50	3
TCGA-50-8459	3.27552773730451	2	50	3
TCGA-53-7624	4.00912368422772	3	53	2
TCGA-53-7626	3.20481261167223	2	53	2
TCGA-53-7813	1.80716714522979	1	53	2
TCGA-53-A4EZ	4.49675957835709	3	53	2
TCGA-55-1592	3.6187003489121	3	55	5
TCGA-55-1594	3.50984767490319	3	55	5
TCGA-55-1595	4.1243818504885	3	55	5
TCGA-55-1596	6.04589494444723	4	55	5
TCGA-55-5899	5.50454785918335	4	55	5
TCGA-55-6543	1.95725184296254	2	55	5
TCGA-55-6642	2.59944213844912	2	55	5
TCGA-55-6712	4.12773402435752	3	55	5
TCGA-55-6968	4.16953670937063	3	55	5
TCGA-55-6969	3.6353031640953	3	55	5
TCGA-55-6970	2.60262617585567	2	55	5
TCGA-55-6971	2.49250994191272	2	55	5
TCGA-55-6972	2.59129087343745	2	55	5
TCGA-55-6975	3.66781357806065	3	55	5
TCGA-55-6978	3.63468475735933	3	55	5
TCGA-55-6979	3.87756004372332	3	55	5
TCGA-55-6980	1.53115309379066	1	55	5
TCGA-55-6981	4.12531272495134	3	55	5
TCGA-55-6982	3.99667076232674	3	55	5
TCGA-55-6983	3.24423848949847	2	55	5
TCGA-55-6984	4.01001252629584	3	55	5
TCGA-55-6985	3.60727828674668	3	55	5
TCGA-55-6986	2.54856251063468	2	55	5
TCGA-55-6987	3.8594164100185	3	55	5
TCGA-55-7227	2.98936702063309	2	55	5
TCGA-55-7281	3.47035434601347	3	55	5
TCGA-55-7283	2.81221738828506	2	55	5
TCGA-55-7284	2.64749627236077	2	55	5
TCGA-55-7570	4.15841839281772	3	55	5
TCGA-55-7573	1.79684324353543	1	55	5
TCGA-55-7574	2.7239928601669	2	55	5
TCGA-55-7576	3.64991256952303	3	55	5
TCGA-55-7724	2.23189187881579	2	55	5
TCGA-55-7725	0.616424499392595	1	55	5
TCGA-55-7726	3.72152591204371	3	55	5
TCGA-55-7727	1.46881945980488	1	55	5
TCGA-55-7728	3.56019001404657	3	55	5
TCGA-55-7815	1.40324778838227	1	55	5
TCGA-55-7816	0.893400443468463	1	55	5
TCGA-55-7903	3.65789627026728	3	55	5
TCGA-55-7907	3.88698171581439	3	55	5
TCGA-55-7910	3.90901095595346	3	55	5
TCGA-55-7911	3.95212461445925	3	55	5
TCGA-55-7913	5.07345020887117	4	55	5
TCGA-55-7914	2.92365099354052	2	55	5
TCGA-55-7994	3.34345956206365	3	55	5
TCGA-55-7995	3.40429275741977	3	55	5
TCGA-55-8085	4.42462496896405	3	55	5
TCGA-55-8087	0.32771956100472	0	55	5
TCGA-55-8089	4.05816696845993	3	55	5
TCGA-55-8090	3.33849890517512	3	55	5
TCGA-55-8091	3.27943806604737	2	55	5
TCGA-55-8092	3.5286644446514	3	55	5
TCGA-55-8094	4.2326388838495	3	55	5
TCGA-55-8096	3.53911526281987	3	55	5
TCGA-55-8097	2.10587491906197	2	55	5
TCGA-55-8203	2.3583302755834	2	55	5
TCGA-55-8204	4.62286010480824	3	55	5
TCGA-55-8205	3.74292999054731	3	55	5
TCGA-55-8206	1.76770398070799	1	55	5
TCGA-55-8207	1.21811802094747	1	55	5
TCGA-55-8208	4.01638465874105	3	55	5
TCGA-55-8299	2.71243866296097	2	55	5
TCGA-55-8301	3.83623493237946	3	55	5
TCGA-55-8302	4.42691179665383	3	55	5
TCGA-55-8505	3.91094912407192	3	55	5
TCGA-55-8506	3.57950733119994	3	55	5
TCGA-55-8507	3.57001529244306	3	55	5
TCGA-55-8508	1.8113332623843	1	55	5
TCGA-55-8510	3.42528499659497	3	55	5
TCGA-55-8511	3.48002723278793	3	55	5
TCGA-55-8512	2.70659566115779	2	55	5
TCGA-55-8513	2.6138877908292	2	55	5
TCGA-55-8514	2.25621396659241	2	55	5
TCGA-55-8614	4.65858989609719	3	55	5
TCGA-55-8615	2.79820651378902	2	55	5
TCGA-55-8616	3.41943932073195	3	55	5
TCGA-55-8619	2.36853370678121	2	55	5
TCGA-55-8620	5.01190598256147	4	55	5
TCGA-55-8621	2.84350927859836	2	55	5
TCGA-55-A48X	3.22289803355456	2	55	5
TCGA-55-A48Y	2.88489226328598	2	55	5
TCGA-55-A48Z	3.75287315768208	3	55	5
TCGA-55-A490	3.35109730857052	3	55	5
TCGA-55-A491	4.86936353336669	4	55	5
TCGA-55-A492	2.15812827060697	2	55	5
TCGA-55-A493	4.29163852461365	3	55	5
TCGA-55-A494	4.08238064660464	3	55	5
TCGA-55-A4DF	3.98802909739118	3	55	5
TCGA-55-A4DG	1.69914645366008	1	55	5
TCGA-55-A57B	2.8239475585991	2	55	5
TCGA-62-A46O	3.74085470578643	3	62	1
TCGA-62-A46P	2.99929445457084	2	62	1
TCGA-62-A46R	3.28524121590394	2	62	1
TCGA-62-A46S	1.43807022671422	1	62	1
TCGA-62-A46U	3.82585993054079	3	62	1
TCGA-62-A46V	3.06265613054104	2	62	1
TCGA-62-A470	3.080159325045	2	62	1
TCGA-62-A471	5.22046304707832	4	62	1
TCGA-62-A472	3.16117470993772	2	62	1
TCGA-64-1676	4.87475236899101	4	64	2
TCGA-64-1677	5.17946246775697	4	64	2
TCGA-64-1678	4.50749227956167	3	64	2
TCGA-64-1679	2.62846394391962	2	64	2
TCGA-64-1680	3.1112292381768	2	64	2
TCGA-64-1681	2.87850768422438	2	64	2
TCGA-64-5774	3.76026711905255	3	64	2
TCGA-64-5775	4.17275594173471	3	64	2
TCGA-64-5778	3.73153269926658	3	64	2
TCGA-64-5779	3.3762551890267	3	64	2
TCGA-64-5781	4.47619602738901	3	64	2
TCGA-64-5815	2.38197598749991	2	64	2
TCGA-67-3770	3.44537539486735	3	67	3
TCGA-67-3771	3.1120401573621	2	67	3
TCGA-67-3772	3.19142600211934	2	67	3
TCGA-67-3773	2.72788852135351	2	67	3
TCGA-67-3774	2.62978002939351	2	67	3
TCGA-67-4679	2.62895792673914	2	67	3
TCGA-67-6215	3.42892219968692	3	67	3
TCGA-67-6216	3.09621831898188	2	67	3
TCGA-67-6217	1.58272585270665	1	67	3
TCGA-69-7760	3.31002661469463	2	69	1
TCGA-69-7761	2.83764078822942	2	69	1
TCGA-69-7763	1.27590434478931	1	69	1
TCGA-69-7764	2.12305696988121	2	69	1
TCGA-69-7765	2.76369551611893	2	69	1
TCGA-69-7973	4.08442491998282	3	69	1
TCGA-69-7974	4.11872700364001	3	69	1
TCGA-69-7978	2.41925478404168	2	69	1
TCGA-69-7979	3.66345258796823	3	69	1
TCGA-69-7980	2.93464555732418	2	69	1
TCGA-69-8253	1.39701094271441	1	69	1
TCGA-69-8254	2.84716029901048	2	69	1
TCGA-69-8255	5.01241479143215	4	69	1
TCGA-69-8453	3.49277903206656	3	69	1
TCGA-69-A59K	3.6903235677784	3	69	1
TCGA-71-6725	3.63263480966837	3	71	4
TCGA-71-8520	4.68240100409955	3	71	4
TCGA-73-4658	3.19931001155162	2	73	1
TCGA-73-4659	4.13446385290934	3	73	1
TCGA-73-4662	2.32675186009942	2	73	1
TCGA-73-4666	5.70693057564906	4	73	1
TCGA-73-4668	2.86124863200771	2	73	1
TCGA-73-4670	5.00924817724511	4	73	1
TCGA-73-4675	3.52041134462909	3	73	1
TCGA-73-4676	4.62679164284749	3	73	1
TCGA-73-4677	1.91310988847047	2	73	1
TCGA-73-7498	1.39132553335748	1	73	1
TCGA-73-7499	5.08082440117655	4	73	1
TCGA-73-A9RS	4.43837942906466	3	73	1
TCGA-75-5122	4.34616547474925	3	75	3
TCGA-75-5125	4.31745345820787	3	75	3
TCGA-75-5126	4.31472081533241	3	75	3
TCGA-75-5146	2.92957760796383	2	75	3
TCGA-75-5147	3.89633664730421	3	75	3
TCGA-75-6203	2.7699894232335	2	75	3
TCGA-75-6205	3.50361862014421	3	75	3
TCGA-75-6206	0.894612107111935	1	75	3
TCGA-75-6207	3.23408569181176	2	75	3
TCGA-75-6211	4.04747288453711	3	75	3
TCGA-75-6212	3.44719891929221	3	75	3
TCGA-75-6214	4.12595480701247	3	75	3
TCGA-75-7025	2.07064566528359	2	75	3
TCGA-75-7027	3.35020088523687	3	75	3
TCGA-75-7030	2.34522426091288	2	75	3
TCGA-75-7031	3.3113346989729	2	75	3
TCGA-78-7145	3.63055018676114	3	78	3
TCGA-78-7146	3.90206281988755	3	78	3
TCGA-78-7147	5.47472805064819	4	78	3
TCGA-78-7148	3.86005107025107	3	78	3
TCGA-78-7149	2.15168037891645	2	78	3
TCGA-78-7150	4.21914412919115	3	78	3
TCGA-78-7152	3.00048978066733	2	78	3
TCGA-78-7153	4.18361906727621	3	78	3
TCGA-78-7154	5.22150086830478	4	78	3
TCGA-78-7155	4.23761001946232	3	78	3
TCGA-78-7156	1.29231441850354	1	78	3
TCGA-78-7158	3.28255981262737	2	78	3
TCGA-78-7159	3.28391751382967	2	78	3
TCGA-78-7160	3.32137702755601	3	78	3
TCGA-78-7161	1.46427993398835	1	78	3
TCGA-78-7163	0.523259947857248	1	78	3
TCGA-78-7166	5.32676125535495	4	78	3
TCGA-78-7167	0.265356996778158	0	78	3
TCGA-78-7220	4.06620953006884	3	78	3
TCGA-78-7535	4.83962412003843	4	78	3
TCGA-78-7536	3.83900713973199	3	78	3
TCGA-78-7537	2.00413358822279	2	78	3
TCGA-78-7539	3.08101432980059	2	78	3
TCGA-78-7540	3.26539296843115	2	78	3
TCGA-78-7542	4.53850438147662	3	78	3
TCGA-78-7633	2.42796917231612	2	78	3
TCGA-78-8640	4.01458968389503	3	78	3
TCGA-78-8648	3.2955567830342	2	78	3
TCGA-78-8655	3.37265632550805	3	78	3
TCGA-78-8660	3.96644104290769	3	78	3
TCGA-78-8662	5.02756498061864	4	78	3
TCGA-80-5607	4.31196517963053	3	80	2
TCGA-80-5608	3.47719274260865	3	80	2
TCGA-80-5611	4.45767861065548	3	80	2
TCGA-83-5908	4.25417401884216	3	83	2
TCGA-86-6562	3.66092618986301	3	86	1
TCGA-86-6851	2.68964110896866	2	86	1
TCGA-86-7701	3.95830337534614	3	86	1
TCGA-86-7711	3.96794693826954	3	86	1
TCGA-86-7713	3.79314666493664	3	86	1
TCGA-86-7714	2.04593725220363	2	86	1
TCGA-86-7953	4.15378652719102	3	86	1
TCGA-86-7954	2.83626820381793	2	86	1
TCGA-86-7955	4.86492890998152	4	86	1
TCGA-86-8054	3.49381992670503	3	86	1
TCGA-86-8055	3.41040082750831	3	86	1
TCGA-86-8056	1.7097303370806	1	86	1
TCGA-86-8073	3.0590988331238	2	86	1
TCGA-86-8074	3.08015950268406	2	86	1
TCGA-86-8075	4.32898127052855	3	86	1
TCGA-86-8076	2.66366532215285	2	86	1
TCGA-86-8278	2.97231472932024	2	86	1
TCGA-86-8279	3.5286209805082	3	86	1
TCGA-86-8280	3.65825033644034	3	86	1
TCGA-86-8281	1.39145213099543	1	86	1
TCGA-86-8358	4.35196605840341	3	86	1
TCGA-86-8359	2.76603587477712	2	86	1
TCGA-86-8585	3.91723388909987	3	86	1
TCGA-86-8668	1.72741988330957	1	86	1
TCGA-86-8669	2.60651802668604	2	86	1
TCGA-86-8671	3.27192756806137	2	86	1
TCGA-86-8672	3.75797513178023	3	86	1
TCGA-86-8673	4.56184480002292	3	86	1
TCGA-86-8674	3.40956669353375	3	86	1
TCGA-86-A456	2.53344729055408	2	86	1
TCGA-86-A4D0	4.94559283906252	4	86	1
TCGA-86-A4JF	4.33673414168316	3	86	1
TCGA-86-A4P7	3.18123637913024	2	86	1
TCGA-86-A4P8	0.868752355343201	1	86	1
TCGA-91-A4BC	4.19498880998717	3	91	4
TCGA-91-A4BD	3.25970739322764	2	91	4
TCGA-93-7347	3.36947558053079	3	93	2
TCGA-93-7348	3.35243261988634	3	93	2
TCGA-93-8067	2.9080025887477	2	93	2
TCGA-93-A4JN	3.48871261172194	3	93	2
TCGA-93-A4JO	3.8080261076973	3	93	2
TCGA-93-A4JP	3.43855085535634	3	93	2
TCGA-93-A4JQ	3.35346384210783	3	93	2
TCGA-95-7039	4.08405545381373	3	95	1
TCGA-95-7043	4.35655286302378	3	95	1
TCGA-95-7562	4.4130679072704	3	95	1
TCGA-95-7567	4.04712821534444	3	95	1
TCGA-95-7944	2.70434204132951	2	95	1
TCGA-95-7947	4.027576463018	3	95	1
TCGA-95-7948	3.7008649476726	3	95	1
TCGA-95-8039	3.68907122846735	3	95	1
TCGA-95-8494	5.24887174162578	4	95	1
TCGA-95-A4VK	3.68748852938435	3	95	1
TCGA-95-A4VN	3.74881008277874	3	95	1
TCGA-95-A4VP	3.72462294904702	3	95	1
TCGA-97-7546	1.21647842525875	1	97	2
TCGA-97-7547	1.15914300111191	1	97	2
TCGA-97-7552	2.02924827109948	2	97	2
TCGA-97-7553	2.72237260412932	2	97	2
TCGA-97-7554	2.566875558722	2	97	2
TCGA-97-7937	2.85804293049977	2	97	2
TCGA-97-7938	1.09232050603528	1	97	2
TCGA-97-7941	2.45990591571633	2	97	2
TCGA-97-8171	3.91071856893541	3	97	2
TCGA-97-8172	1.50257524167238	1	97	2
TCGA-97-8175	3.55925023451064	3	97	2
TCGA-97-8177	3.85963850189696	3	97	2
TCGA-97-8179	2.88752362253848	2	97	2
TCGA-97-8552	3.31483907685282	2	97	2
TCGA-97-A4LX	3.11072126594603	2	97	2
TCGA-97-A4M0	1.90940537313186	2	97	2
TCGA-97-A4M1	1.25647874229081	1	97	2
TCGA-97-A4M2	2.12405872801988	2	97	2
TCGA-97-A4M3	1.32603012224137	1	97	2
TCGA-97-A4M5	2.80164183788645	2	97	2
TCGA-97-A4M6	3.12505653544598	2	97	2
TCGA-97-A4M7	3.27374633021563	2	97	2
TCGA-99-7458	1.84956045598055	2	99	2
TCGA-99-8025	3.74210547708647	3	99	2
TCGA-99-8028	3.7458750176834	3	99	2
TCGA-99-8032	2.67109481210511	2	99	2
TCGA-99-8033	3.50526478976678	3	99	2
TCGA-99-AA5R	2.73744730605919	2	99	2
TCGA-J2-8192	1.92131299794781	2	J2	4
TCGA-J2-8194	1.06683006156468	1	J2	4
TCGA-J2-A4AD	3.66105257179301	3	J2	4
TCGA-J2-A4AE	3.70156328608644	3	J2	4
TCGA-J2-A4AG	1.5262674538206	1	J2	4
TCGA-L4-A4E5	4.15601980304903	3	L4	4
TCGA-L4-A4E6	1.48978603861698	1	L4	4
TCGA-L9-A443	3.1939086867926	2	L9	4
TCGA-L9-A444	3.39854359300197	3	L9	4
TCGA-L9-A50W	3.42580307141359	3	L9	4
TCGA-L9-A5IP	3.22766346765049	2	L9	4
TCGA-L9-A743	3.8116007950741	3	L9	4
TCGA-L9-A7SV	4.16685749846971	3	L9	4
TCGA-L9-A8F4	3.21308097807477	2	L9	4
TCGA-MN-A4N1	6.0593580146567	4	MN	5
TCGA-MN-A4N4	3.10092459078783	2	MN	5
TCGA-MN-A4N5	3.18603749720483	2	MN	5
TCGA-MP-A4SV	3.49579170674938	3	MP	3
TCGA-MP-A4SW	4.23358446603717	3	MP	3
TCGA-MP-A4SY	2.41640574401674	2	MP	3
TCGA-MP-A4T4	3.85200352589113	3	MP	3
TCGA-MP-A4T6	2.60761329216443	2	MP	3
TCGA-MP-A4T7	4.41730648093983	3	MP	3
TCGA-MP-A4T8	3.0917330545051	2	MP	3
TCGA-MP-A4T9	3.3120552655622	2	MP	3
TCGA-MP-A4TA	4.37400989309045	3	MP	3
TCGA-MP-A4TC	3.88467042758259	3	MP	3
TCGA-MP-A4TD	3.28717606598175	2	MP	3
TCGA-MP-A4TE	3.07421362145386	2	MP	3
TCGA-MP-A4TF	2.76976301830676	2	MP	3
TCGA-MP-A4TH	1.6249431743432	1	MP	3
TCGA-MP-A4TI	4.36426434741538	3	MP	3
TCGA-MP-A4TJ	3.03839812000293	2	MP	3
TCGA-MP-A4TK	4.8698893621603	4	MP	3
TCGA-MP-A5C7	2.42322321112591	2	MP	3
TCGA-NJ-A4YF	3.7558202840699	3	NJ	1
TCGA-NJ-A4YG	2.14197988297437	2	NJ	1
TCGA-NJ-A4YI	1.52323494360949	1	NJ	1
TCGA-NJ-A4YP	3.51355989372501	3	NJ	1
TCGA-NJ-A4YQ	3.13299017320294	2	NJ	1
TCGA-NJ-A55A	3.35327441075429	3	NJ	1
TCGA-NJ-A55O	2.93212122993709	2	NJ	1
TCGA-NJ-A55R	3.16984798401955	2	NJ	1
TCGA-NJ-A7XG	1.98733607413731	2	NJ	1
TCGA-O1-A52J	1.76981524670524	1	O1	3
TCGA-S2-AA1A	2.83158926292097	2	S2	5
