# Supplementary material for: Surrogate Biomarker Prediction from Whole-Slide Images for Evaluating Overall Survival in Lung Adenocarcinoma
Source: Diagnostics (Basel). 2024 Feb 20;14(5):462. doi: 10.3390/diagnostics14050462 (PMC10930763; doi:10.3390/diagnostics14050462)
Supplement: Supplementary file 1 [file diagnostics-14-00462-s001.zip › Supplementary_File_S5_TCGA_LUAD_crossfolds/crossfolds_CENPU.csv]

PATIENT	CENPU	CENPU_quantile	site_code	CV5
TCGA-05-4244	4.53544072136871	2	05	3
TCGA-05-4249	3.54633624698864	1	05	3
TCGA-05-4250	5.36746628816747	3	05	3
TCGA-05-4382	2.20436260078902	0	05	3
TCGA-05-4395	5.10735782080374	3	05	3
TCGA-05-4396	4.7227867002385	2	05	3
TCGA-05-4397	6.93153178502282	4	05	3
TCGA-05-4398	4.60820526010626	2	05	3
TCGA-05-4402	4.81090762478624	2	05	3
TCGA-05-4403	3.731481439844	2	05	3
TCGA-05-4405	3.41701231810752	1	05	3
TCGA-05-4415	4.82801300960854	2	05	3
TCGA-05-4417	3.3641779101378	1	05	3
TCGA-05-4418	4.86942884731758	2	05	3
TCGA-05-4420	5.16963741192166	3	05	3
TCGA-05-4422	4.13101962064099	2	05	3
TCGA-05-4424	5.30046768190658	3	05	3
TCGA-05-4426	3.26258534018721	1	05	3
TCGA-05-4427	4.82659810783293	2	05	3
TCGA-05-4430	4.39193286920525	2	05	3
TCGA-05-4432	3.29872695425622	1	05	3
TCGA-05-4433	4.26336932335092	2	05	3
TCGA-05-4434	4.14454561112574	2	05	3
TCGA-35-3615	3.35963943464488	1	35	4
TCGA-35-4122	5.8403026427405	3	35	4
TCGA-35-4123	5.19481373928709	3	35	4
TCGA-35-5375	5.32330874781967	3	35	4
TCGA-38-4625	6.2393605095472	4	38	1
TCGA-38-4626	3.1015824779566	1	38	1
TCGA-38-4627	2.70560498392221	1	38	1
TCGA-38-4628	5.34912049450806	3	38	1
TCGA-38-4629	5.4959166682992	3	38	1
TCGA-38-4630	4.97209323235749	3	38	1
TCGA-38-4631	5.67281182389047	3	38	1
TCGA-38-4632	5.76875640247033	3	38	1
TCGA-38-6178	3.41401223211988	1	38	1
TCGA-38-7271	3.91400403905301	2	38	1
TCGA-38-A44F	3.37545902017091	1	38	1
TCGA-44-2655	3.08290994793296	1	44	4
TCGA-44-2656	4.71713028455017	2	44	4
TCGA-44-2657	4.27010264496424	2	44	4
TCGA-44-2659	3.83216015216111	2	44	4
TCGA-44-2661	3.65398705310885	2	44	4
TCGA-44-2662	6.08852417813759	3	44	4
TCGA-44-2665	4.61339859331667	2	44	4
TCGA-44-2666	4.92388523233311	2	44	4
TCGA-44-2668	5.29996598717848	3	44	4
TCGA-44-3396	4.57583832359742	2	44	4
TCGA-44-3398	3.47086965650566	1	44	4
TCGA-44-3917	5.89608723651884	3	44	4
TCGA-44-3918	4.39903303092759	2	44	4
TCGA-44-3919	5.02276502290858	3	44	4
TCGA-44-4112	3.92639613003617	2	44	4
TCGA-44-5643	5.77912034141493	3	44	4
TCGA-44-5644	3.56734753252289	1	44	4
TCGA-44-5645	2.63035691262605	1	44	4
TCGA-44-6145	4.68643624346839	2	44	4
TCGA-44-6146	2.94626915413114	1	44	4
TCGA-44-6147	3.68863282426034	2	44	4
TCGA-44-6148	2.39806171552886	1	44	4
TCGA-44-6774	3.91594340270935	2	44	4
TCGA-44-6775	4.69399860261693	2	44	4
TCGA-44-6776	3.25950112600612	1	44	4
TCGA-44-6777	3.40756915959543	1	44	4
TCGA-44-6778	3.80196340224701	2	44	4
TCGA-44-6779	5.76793559862941	3	44	4
TCGA-44-7659	3.09350820406708	1	44	4
TCGA-44-7660	4.91265578318767	2	44	4
TCGA-44-7662	5.0965820341701	3	44	4
TCGA-44-7667	4.78590951135906	2	44	4
TCGA-44-7669	5.10531863798711	3	44	4
TCGA-44-7670	4.60870408109921	2	44	4
TCGA-44-7671	4.06446872482505	2	44	4
TCGA-44-7672	4.34124693877387	2	44	4
TCGA-44-8119	4.72048923779021	2	44	4
TCGA-44-A479	3.77440416582489	2	44	4
TCGA-44-A47A	4.46867593217956	2	44	4
TCGA-44-A47B	3.78023205550933	2	44	4
TCGA-44-A47G	4.53596005231476	2	44	4
TCGA-44-A4SS	4.55330601068187	2	44	4
TCGA-44-A4SU	4.17264663934114	2	44	4
TCGA-49-4487	5.35164701737204	3	49	1
TCGA-49-4488	4.50420606343276	2	49	1
TCGA-49-4490	3.44303016316841	1	49	1
TCGA-49-4494	6.17828005533689	3	49	1
TCGA-49-4501	2.72923073782323	1	49	1
TCGA-49-4505	2.50515685738847	1	49	1
TCGA-49-4506	4.85267566785776	2	49	1
TCGA-49-4507	5.82050246740356	3	49	1
TCGA-49-4510	1.13798952000008	0	49	1
TCGA-49-4512	3.38246378068978	1	49	1
TCGA-49-4514	5.51154802006048	3	49	1
TCGA-49-6742	5.3865021807848	3	49	1
TCGA-49-6743	4.70606170934673	2	49	1
TCGA-49-6744	3.97985990680438	2	49	1
TCGA-49-6745	5.0049895626093	3	49	1
TCGA-49-6761	4.85686356367252	2	49	1
TCGA-49-6767	5.44685643216859	3	49	1
TCGA-49-AAQV	4.47555919965446	2	49	1
TCGA-49-AAR0	4.18616849648323	2	49	1
TCGA-49-AAR2	4.72372553544701	2	49	1
TCGA-49-AAR3	5.67405307946198	3	49	1
TCGA-49-AAR4	4.41765229120282	2	49	1
TCGA-49-AAR9	5.93806597295011	3	49	1
TCGA-49-AARE	4.33587020513171	2	49	1
TCGA-49-AARN	3.61710176144917	1	49	1
TCGA-49-AARO	3.63068848060357	1	49	1
TCGA-49-AARQ	5.95855662672057	3	49	1
TCGA-49-AARR	1.8376410836624	0	49	1
TCGA-4B-A93V	5.31092830438732	3	4B	5
TCGA-50-5044	4.89285888357169	2	50	2
TCGA-50-5045	5.02726474422911	3	50	2
TCGA-50-5055	4.24606596458337	2	50	2
TCGA-50-5066	5.98552129295312	3	50	2
TCGA-50-5068	5.41316670923012	3	50	2
TCGA-50-5931	6.0370147088401	3	50	2
TCGA-50-5939	3.62745976406517	1	50	2
TCGA-50-5942	1.77997594365083	0	50	2
TCGA-50-5946	5.52892087191711	3	50	2
TCGA-50-6590	4.45079742252728	2	50	2
TCGA-50-6591	5.9280900188538	3	50	2
TCGA-50-6593	3.93550159707519	2	50	2
TCGA-50-6594	4.99948439523466	3	50	2
TCGA-50-6597	2.71101911572195	1	50	2
TCGA-50-6673	3.95506316102535	2	50	2
TCGA-50-7109	4.73243730490506	2	50	2
TCGA-50-8457	2.00518949706395	0	50	2
TCGA-50-8459	2.70798768290317	1	50	2
TCGA-53-7624	5.44899756626215	3	53	2
TCGA-53-7626	4.75418781882339	2	53	2
TCGA-53-7813	4.55440107484982	2	53	2
TCGA-53-A4EZ	5.87733320746939	3	53	2
TCGA-55-1592	4.75656046786645	2	55	5
TCGA-55-1594	6.10160189818021	3	55	5
TCGA-55-1595	4.84706321864846	2	55	5
TCGA-55-1596	5.00833253053756	3	55	5
TCGA-55-5899	5.68315784740192	3	55	5
TCGA-55-6543	2.81939293183776	1	55	5
TCGA-55-6642	3.81082156706315	2	55	5
TCGA-55-6712	5.18534474752762	3	55	5
TCGA-55-6968	5.7207039125356	3	55	5
TCGA-55-6969	5.51995605399753	3	55	5
TCGA-55-6970	4.80174423970901	2	55	5
TCGA-55-6971	3.82593367563791	2	55	5
TCGA-55-6972	3.08632769478152	1	55	5
TCGA-55-6975	5.72220185846211	3	55	5
TCGA-55-6978	4.65699327627087	2	55	5
TCGA-55-6979	5.556823110352	3	55	5
TCGA-55-6980	2.44869093359869	1	55	5
TCGA-55-6981	4.43202600072625	2	55	5
TCGA-55-6982	4.54521460675015	2	55	5
TCGA-55-6983	4.15186792737256	2	55	5
TCGA-55-6984	4.33831664228086	2	55	5
TCGA-55-6985	4.64488774791371	2	55	5
TCGA-55-6986	3.56902661319439	1	55	5
TCGA-55-6987	4.52057356459662	2	55	5
TCGA-55-7227	3.37140171045052	1	55	5
TCGA-55-7281	4.21411595899584	2	55	5
TCGA-55-7283	3.74738593822064	2	55	5
TCGA-55-7284	3.2157800319353	1	55	5
TCGA-55-7570	5.62768603050509	3	55	5
TCGA-55-7573	2.93586220339203	1	55	5
TCGA-55-7574	3.17145183713812	1	55	5
TCGA-55-7576	2.9956718976005	1	55	5
TCGA-55-7724	4.62829818966243	2	55	5
TCGA-55-7725	3.55769067460213	1	55	5
TCGA-55-7726	5.71733568243268	3	55	5
TCGA-55-7727	5.429370188573	3	55	5
TCGA-55-7728	3.56576565399474	1	55	5
TCGA-55-7815	3.50714865449459	1	55	5
TCGA-55-7816	3.0932786670124	1	55	5
TCGA-55-7903	4.35630201790244	2	55	5
TCGA-55-7907	4.82464466021772	2	55	5
TCGA-55-7910	3.53461544117196	1	55	5
TCGA-55-7911	4.42756885488723	2	55	5
TCGA-55-7913	4.72113954953686	2	55	5
TCGA-55-7914	4.42108430237592	2	55	5
TCGA-55-7994	5.65530544922027	3	55	5
TCGA-55-7995	4.64144170292659	2	55	5
TCGA-55-8085	4.42164265257203	2	55	5
TCGA-55-8087	2.81425800634288	1	55	5
TCGA-55-8089	5.40246001061327	3	55	5
TCGA-55-8090	4.57370291099807	2	55	5
TCGA-55-8091	4.07034246732438	2	55	5
TCGA-55-8092	4.0800587711494	2	55	5
TCGA-55-8094	4.34089177450152	2	55	5
TCGA-55-8096	3.66156016502999	2	55	5
TCGA-55-8097	3.16008884102501	1	55	5
TCGA-55-8203	4.19395525746938	2	55	5
TCGA-55-8204	4.07167027136447	2	55	5
TCGA-55-8205	5.04579382380775	3	55	5
TCGA-55-8206	3.18720572813143	1	55	5
TCGA-55-8207	3.16933094754129	1	55	5
TCGA-55-8208	3.59387480440284	1	55	5
TCGA-55-8299	4.65458427749535	2	55	5
TCGA-55-8301	4.24481132344562	2	55	5
TCGA-55-8302	4.80399382932893	2	55	5
TCGA-55-8505	4.79980809686196	2	55	5
TCGA-55-8506	4.6777360676977	2	55	5
TCGA-55-8507	4.74297043241452	2	55	5
TCGA-55-8508	3.23950616385227	1	55	5
TCGA-55-8510	4.65129501020028	2	55	5
TCGA-55-8511	4.71346162175738	2	55	5
TCGA-55-8512	2.48978427208465	1	55	5
TCGA-55-8513	2.70733235494826	1	55	5
TCGA-55-8514	1.83463362144679	0	55	5
TCGA-55-8614	4.62186059232619	2	55	5
TCGA-55-8615	2.74419557913891	1	55	5
TCGA-55-8616	3.46560950216488	1	55	5
TCGA-55-8619	2.2263350946828	0	55	5
TCGA-55-8620	6.55919359354216	4	55	5
TCGA-55-8621	3.50149503541878	1	55	5
TCGA-55-A48X	4.25110962943341	2	55	5
TCGA-55-A48Y	4.24521722013373	2	55	5
TCGA-55-A48Z	4.81847864353389	2	55	5
TCGA-55-A490	4.20475740214577	2	55	5
TCGA-55-A491	4.73989497272127	2	55	5
TCGA-55-A492	2.53525778130963	1	55	5
TCGA-55-A493	5.37406905473337	3	55	5
TCGA-55-A494	3.95628964685994	2	55	5
TCGA-55-A4DF	5.44388039587308	3	55	5
TCGA-55-A4DG	4.02400090866011	2	55	5
TCGA-55-A57B	3.85346944214164	2	55	5
TCGA-62-A46O	4.95231320730575	3	62	2
TCGA-62-A46P	3.68620823643529	2	62	2
TCGA-62-A46R	3.70581689872421	2	62	2
TCGA-62-A46S	3.07465523073676	1	62	2
TCGA-62-A46U	4.15961233382906	2	62	2
TCGA-62-A46V	4.61856400466822	2	62	2
TCGA-62-A470	3.30160166729483	1	62	2
TCGA-62-A471	5.66660449424027	3	62	2
TCGA-62-A472	5.15755136343484	3	62	2
TCGA-64-1676	5.45693242904084	3	64	2
TCGA-64-1677	6.34806692444723	4	64	2
TCGA-64-1678	7.47156053307893	4	64	2
TCGA-64-1679	4.89948474346962	2	64	2
TCGA-64-1680	4.46888382714739	2	64	2
TCGA-64-1681	3.93693364915621	2	64	2
TCGA-64-5774	5.5368072207596	3	64	2
TCGA-64-5775	5.2952994347061	3	64	2
TCGA-64-5778	5.27954836542998	3	64	2
TCGA-64-5779	4.86145748969413	2	64	2
TCGA-64-5781	5.7246708306528	3	64	2
TCGA-64-5815	4.03298888038813	2	64	2
TCGA-67-3770	3.95143706784159	2	67	1
TCGA-67-3771	3.55771279138306	1	67	1
TCGA-67-3772	3.75780410363161	2	67	1
TCGA-67-3773	3.16398763616018	1	67	1
TCGA-67-3774	3.28023161170292	1	67	1
TCGA-67-4679	3.72439503207643	2	67	1
TCGA-67-6215	4.39279094862416	2	67	1
TCGA-67-6216	4.76043342341911	2	67	1
TCGA-67-6217	2.25743352378592	0	67	1
TCGA-69-7760	5.14629086991887	3	69	3
TCGA-69-7761	5.09222621389632	3	69	3
TCGA-69-7763	1.75124235433597	0	69	3
TCGA-69-7764	3.0897197860071	1	69	3
TCGA-69-7765	3.81563399190416	2	69	3
TCGA-69-7973	4.95396126730868	3	69	3
TCGA-69-7974	4.03621766957275	2	69	3
TCGA-69-7978	4.00998807262078	2	69	3
TCGA-69-7979	5.42793681225074	3	69	3
TCGA-69-7980	5.42750647419145	3	69	3
TCGA-69-8253	1.48284711219371	0	69	3
TCGA-69-8254	3.77520565224016	2	69	3
TCGA-69-8255	4.38554407870569	2	69	3
TCGA-69-8453	4.15288186918517	2	69	3
TCGA-69-A59K	4.44291525557874	2	69	3
TCGA-71-6725	3.57422887461986	1	71	2
TCGA-71-8520	4.87112985120466	2	71	2
TCGA-73-4658	2.80837912904383	1	73	2
TCGA-73-4659	4.11110931553535	2	73	2
TCGA-73-4662	3.76825155894177	2	73	2
TCGA-73-4666	5.59367762374791	3	73	2
TCGA-73-4668	4.91446281609098	2	73	2
TCGA-73-4670	4.59298580591797	2	73	2
TCGA-73-4675	4.35962051271459	2	73	2
TCGA-73-4676	5.82698120148681	3	73	2
TCGA-73-4677	2.55190586831186	1	73	2
TCGA-73-7498	2.29723101794043	0	73	2
TCGA-73-7499	5.5454993674992	3	73	2
TCGA-73-A9RS	6.11374760790664	3	73	2
TCGA-75-5122	5.46823207860058	3	75	1
TCGA-75-5125	5.83408972312103	3	75	1
TCGA-75-5126	5.02978415423647	3	75	1
TCGA-75-5146	4.68787171157055	2	75	1
TCGA-75-5147	6.77182473762826	4	75	1
TCGA-75-6203	2.5981648888757	1	75	1
TCGA-75-6205	5.11580258960039	3	75	1
TCGA-75-6206	2.39173125885514	1	75	1
TCGA-75-6207	4.61563977311335	2	75	1
TCGA-75-6211	2.93888675172102	1	75	1
TCGA-75-6212	3.44719891929221	1	75	1
TCGA-75-6214	5.72249365904125	3	75	1
TCGA-75-7025	1.747790090428	0	75	1
TCGA-75-7027	5.12128476194911	3	75	1
TCGA-75-7030	2.7490170030241	1	75	1
TCGA-75-7031	4.43861536300672	2	75	1
TCGA-78-7145	4.43760332133916	2	78	4
TCGA-78-7146	5.51336328407133	3	78	4
TCGA-78-7147	4.98484673891745	3	78	4
TCGA-78-7148	5.04531887069947	3	78	4
TCGA-78-7149	1.98246799543917	0	78	4
TCGA-78-7150	4.76414022259466	2	78	4
TCGA-78-7152	3.54292766474193	1	78	4
TCGA-78-7153	3.0342130853172	1	78	4
TCGA-78-7154	5.18150006866071	3	78	4
TCGA-78-7155	5.99739804243558	3	78	4
TCGA-78-7156	2.46086868821244	1	78	4
TCGA-78-7158	4.20780296012975	2	78	4
TCGA-78-7159	3.555357157992	1	78	4
TCGA-78-7160	4.1931469958712	2	78	4
TCGA-78-7161	2.79238660380484	1	78	4
TCGA-78-7163	1.10363517908275	0	78	4
TCGA-78-7166	5.87598453966252	3	78	4
TCGA-78-7167	2.86416314763738	1	78	4
TCGA-78-7220	6.36739819423603	4	78	4
TCGA-78-7535	3.98964190994027	2	78	4
TCGA-78-7536	5.12035342384273	3	78	4
TCGA-78-7537	3.2020729658347	1	78	4
TCGA-78-7539	2.16667492841695	0	78	4
TCGA-78-7540	3.73217404280399	2	78	4
TCGA-78-7542	6.5645204912119	4	78	4
TCGA-78-7633	3.82906748063709	2	78	4
TCGA-78-8640	5.71704574763462	3	78	4
TCGA-78-8648	3.57895027650257	1	78	4
TCGA-78-8655	3.91152241163975	2	78	4
TCGA-78-8660	5.25206635779168	3	78	4
TCGA-78-8662	5.33203055138171	3	78	4
TCGA-80-5607	5.08613367432731	3	80	5
TCGA-80-5608	5.01318904548744	3	80	5
TCGA-80-5611	5.6442999009701	3	80	5
TCGA-83-5908	5.24099863009443	3	83	5
TCGA-86-6562	4.74621793207172	2	86	3
TCGA-86-6851	4.16261417338016	2	86	3
TCGA-86-7701	5.13860872707528	3	86	3
TCGA-86-7711	4.25527054760955	2	86	3
TCGA-86-7713	2.84141449715038	1	86	3
TCGA-86-7714	2.90900160684752	1	86	3
TCGA-86-7953	4.92907129897558	3	86	3
TCGA-86-7954	5.44955549405647	3	86	3
TCGA-86-7955	5.12605732982776	3	86	3
TCGA-86-8054	5.58765631273995	3	86	3
TCGA-86-8055	5.03531171876592	3	86	3
TCGA-86-8056	3.13103938461778	1	86	3
TCGA-86-8073	4.80232341776169	2	86	3
TCGA-86-8074	6.14606429043798	3	86	3
TCGA-86-8075	4.31963908683274	2	86	3
TCGA-86-8076	3.04070769885692	1	86	3
TCGA-86-8278	3.89758773563319	2	86	3
TCGA-86-8279	4.37363374808084	2	86	3
TCGA-86-8280	3.38849006741823	1	86	3
TCGA-86-8281	2.33486860262906	0	86	3
TCGA-86-8358	6.66982858486508	4	86	3
TCGA-86-8359	3.74062345560411	2	86	3
TCGA-86-8585	5.08461954346691	3	86	3
TCGA-86-8668	3.0764710265587	1	86	3
TCGA-86-8669	1.82664384105055	0	86	3
TCGA-86-8671	3.63896679345061	1	86	3
TCGA-86-8672	5.33767231628874	3	86	3
TCGA-86-8673	5.26442965130904	3	86	3
TCGA-86-8674	3.49854718501673	1	86	3
TCGA-86-A456	2.50534195287372	1	86	3
TCGA-86-A4D0	5.8967330605604	3	86	3
TCGA-86-A4JF	6.04336728841773	3	86	3
TCGA-86-A4P7	4.0106270846234	2	86	3
TCGA-86-A4P8	2.31157301113558	0	86	3
TCGA-91-A4BC	4.92828575617294	3	91	4
TCGA-91-A4BD	3.64317957738311	1	91	4
TCGA-93-7347	3.31268320302551	1	93	2
TCGA-93-7348	3.95038076220197	2	93	2
TCGA-93-8067	5.38643168979312	3	93	2
TCGA-93-A4JN	5.05708626948013	3	93	2
TCGA-93-A4JO	3.97243602146776	2	93	2
TCGA-93-A4JP	4.12633257763132	2	93	2
TCGA-93-A4JQ	4.34255652901288	2	93	2
TCGA-95-7039	5.27783825408172	3	95	1
TCGA-95-7043	5.52626609271659	3	95	1
TCGA-95-7562	6.17564079267336	3	95	1
TCGA-95-7567	4.29159369533939	2	95	1
TCGA-95-7944	4.54431680717391	2	95	1
TCGA-95-7947	4.60557014079262	2	95	1
TCGA-95-7948	3.79342396018416	2	95	1
TCGA-95-8039	4.47492552947963	2	95	1
TCGA-95-8494	5.15962281711195	3	95	1
TCGA-95-A4VK	4.59539833735662	2	95	1
TCGA-95-A4VN	4.89031276374197	2	95	1
TCGA-95-A4VP	3.60868146934121	1	95	1
TCGA-97-7546	3.50831009539998	1	97	2
TCGA-97-7547	2.61943158148565	1	97	2
TCGA-97-7552	2.89881858960279	1	97	2
TCGA-97-7553	4.32060571785096	2	97	2
TCGA-97-7554	3.77294772637208	2	97	2
TCGA-97-7937	4.13325592854948	2	97	2
TCGA-97-7938	3.42499498238664	1	97	2
TCGA-97-7941	3.0403158880751	1	97	2
TCGA-97-8171	4.46545428222471	2	97	2
TCGA-97-8172	2.39130143915097	1	97	2
TCGA-97-8175	3.56204074803227	1	97	2
TCGA-97-8177	3.82277558696344	2	97	2
TCGA-97-8179	4.4264387557402	2	97	2
TCGA-97-8552	2.08362819871454	0	97	2
TCGA-97-A4LX	3.79349475974864	2	97	2
TCGA-97-A4M0	3.3209572581496	1	97	2
TCGA-97-A4M1	2.34548374834955	0	97	2
TCGA-97-A4M2	2.48662880740459	1	97	2
TCGA-97-A4M3	3.35313535240397	1	97	2
TCGA-97-A4M5	2.24648011469854	0	97	2
TCGA-97-A4M6	3.34315570981612	1	97	2
TCGA-97-A4M7	4.1273921687738	2	97	2
TCGA-99-7458	3.45691246586059	1	99	4
TCGA-99-8025	4.06837456911662	2	99	4
TCGA-99-8028	3.07385578269302	1	99	4
TCGA-99-8032	4.10177233698545	2	99	4
TCGA-99-8033	5.03165812690207	3	99	4
TCGA-99-AA5R	2.26491456210495	0	99	4
TCGA-J2-8192	3.77802376083662	2	J2	2
TCGA-J2-8194	2.42309188848116	1	J2	2
TCGA-J2-A4AD	4.01843748371556	2	J2	2
TCGA-J2-A4AE	5.1139569453168	3	J2	2
TCGA-J2-A4AG	3.50109687808569	1	J2	2
TCGA-L4-A4E5	5.01339250241311	3	L4	3
TCGA-L4-A4E6	2.53824752757363	1	L4	3
TCGA-L9-A443	4.39143313916699	2	L9	1
TCGA-L9-A444	3.73275997790154	2	L9	1
TCGA-L9-A50W	3.9626229389989	2	L9	1
TCGA-L9-A5IP	3.99608374246325	2	L9	1
TCGA-L9-A743	4.65893720257167	2	L9	1
TCGA-L9-A7SV	4.16873356510715	2	L9	1
TCGA-L9-A8F4	3.30177646109101	1	L9	1
TCGA-MN-A4N1	5.01029719620582	3	MN	4
TCGA-MN-A4N4	4.30865162494253	2	MN	4
TCGA-MN-A4N5	3.5842573784234	1	MN	4
TCGA-MP-A4SV	5.21199874074879	3	MP	3
TCGA-MP-A4SW	4.26550379991193	2	MP	3
TCGA-MP-A4SY	4.30907535614392	2	MP	3
TCGA-MP-A4T4	3.98531375558514	2	MP	3
TCGA-MP-A4T6	3.87492702449494	2	MP	3
TCGA-MP-A4T7	4.23762984239366	2	MP	3
TCGA-MP-A4T8	3.2011841969211	1	MP	3
TCGA-MP-A4T9	3.69470293595563	2	MP	3
TCGA-MP-A4TA	4.94504751582991	3	MP	3
TCGA-MP-A4TC	4.82359894230013	2	MP	3
TCGA-MP-A4TD	3.00126719389537	1	MP	3
TCGA-MP-A4TE	4.59449603359355	2	MP	3
TCGA-MP-A4TF	3.90895242602404	2	MP	3
TCGA-MP-A4TH	2.4293366960297	1	MP	3
TCGA-MP-A4TI	5.20344414453468	3	MP	3
TCGA-MP-A4TJ	2.76074817686487	1	MP	3
TCGA-MP-A4TK	4.41358158820989	2	MP	3
TCGA-MP-A5C7	3.26761337820013	1	MP	3
TCGA-NJ-A4YF	4.05869495443549	2	NJ	1
TCGA-NJ-A4YG	3.58840651997962	1	NJ	1
TCGA-NJ-A4YI	2.95333631534323	1	NJ	1
TCGA-NJ-A4YP	4.54496734223975	2	NJ	1
TCGA-NJ-A4YQ	4.30187614324212	2	NJ	1
TCGA-NJ-A55A	3.67445285894207	2	NJ	1
TCGA-NJ-A55O	4.11802852992126	2	NJ	1
TCGA-NJ-A55R	3.88216322934044	2	NJ	1
TCGA-NJ-A7XG	2.31973961268324	0	NJ	1
TCGA-O1-A52J	3.12820084182487	1	O1	3
TCGA-S2-AA1A	2.07044385625964	0	S2	5
