# Supplementary material for: Surrogate Biomarker Prediction from Whole-Slide Images for Evaluating Overall Survival in Lung Adenocarcinoma
Source: Diagnostics (Basel). 2024 Feb 20;14(5):462. doi: 10.3390/diagnostics14050462 (PMC10930763; doi:10.3390/diagnostics14050462)
Supplement: Supplementary file 1 [file diagnostics-14-00462-s001.zip › Supplementary_File_S5_TCGA_LUAD_crossfolds/crossfolds_CEP55.csv]

PATIENT	CEP55	CEP55_quantile	site_code	CV5
TCGA-05-4244	4.69159487060058	2	05	1
TCGA-05-4249	3.2882279319822	1	05	1
TCGA-05-4250	6.03118532093027	3	05	1
TCGA-05-4382	4.6073571282655	2	05	1
TCGA-05-4395	5.4822809300441	3	05	1
TCGA-05-4396	4.6795026025097	2	05	1
TCGA-05-4397	6.29877336046772	3	05	1
TCGA-05-4398	5.72214408530295	3	05	1
TCGA-05-4402	4.76098501728888	2	05	1
TCGA-05-4403	3.91469430264356	2	05	1
TCGA-05-4405	4.52634894674984	2	05	1
TCGA-05-4415	6.45986440176787	3	05	1
TCGA-05-4417	5.19454004075752	3	05	1
TCGA-05-4418	4.40030266670419	2	05	1
TCGA-05-4420	6.29942194339916	3	05	1
TCGA-05-4422	4.7877459853423	2	05	1
TCGA-05-4424	4.8367026499355	2	05	1
TCGA-05-4426	3.75601234520127	2	05	1
TCGA-05-4427	6.58131597097675	3	05	1
TCGA-05-4430	4.84728171185619	2	05	1
TCGA-05-4432	5.61854545996726	3	05	1
TCGA-05-4433	5.37165525900084	3	05	1
TCGA-05-4434	5.44191802028486	3	05	1
TCGA-35-3615	2.53373721345357	1	35	2
TCGA-35-4122	6.8577066118345	4	35	2
TCGA-35-4123	6.11261358359805	3	35	2
TCGA-35-5375	5.87814579086315	3	35	2
TCGA-38-4625	6.7929702180224	4	38	5
TCGA-38-4626	4.07589583429295	2	38	5
TCGA-38-4627	3.89303539446418	2	38	5
TCGA-38-4628	4.8381320353427	2	38	5
TCGA-38-4629	5.96632033443357	3	38	5
TCGA-38-4630	6.02934506673569	3	38	5
TCGA-38-4631	5.5565486107873	3	38	5
TCGA-38-4632	7.02762339397506	4	38	5
TCGA-38-6178	4.14813927142863	2	38	5
TCGA-38-7271	3.97240101781044	2	38	5
TCGA-38-A44F	3.03411030310384	1	38	5
TCGA-44-2655	2.76348684320395	1	44	3
TCGA-44-2656	4.27282819076613	2	44	3
TCGA-44-2657	3.33721684082278	1	44	3
TCGA-44-2659	3.58780792575842	1	44	3
TCGA-44-2661	3.21733376606455	1	44	3
TCGA-44-2662	6.40926839461541	3	44	3
TCGA-44-2665	4.40445170304517	2	44	3
TCGA-44-2666	3.70998395953018	1	44	3
TCGA-44-2668	6.85800778950084	4	44	3
TCGA-44-3396	4.73978209294018	2	44	3
TCGA-44-3398	3.24716843072411	1	44	3
TCGA-44-3917	5.69620221459196	3	44	3
TCGA-44-3918	3.95143354995929	2	44	3
TCGA-44-3919	4.18040966120688	2	44	3
TCGA-44-4112	4.01142404236946	2	44	3
TCGA-44-5643	7.1210302468102	4	44	3
TCGA-44-5644	5.73167326112586	3	44	3
TCGA-44-5645	2.10578900995707	0	44	3
TCGA-44-6145	5.60580402161636	3	44	3
TCGA-44-6146	3.1840916160372	1	44	3
TCGA-44-6147	3.45272146678831	1	44	3
TCGA-44-6148	1.02141645093243	0	44	3
TCGA-44-6774	4.87003919436837	2	44	3
TCGA-44-6775	3.8957011651862	2	44	3
TCGA-44-6776	2.71082274260974	1	44	3
TCGA-44-6777	4.49964815240936	2	44	3
TCGA-44-6778	4.83390629474976	2	44	3
TCGA-44-6779	6.46153489659893	3	44	3
TCGA-44-7659	2.25375529160704	0	44	3
TCGA-44-7660	5.18365356733188	3	44	3
TCGA-44-7662	5.7453965585495	3	44	3
TCGA-44-7667	7.08995168693905	4	44	3
TCGA-44-7669	5.46307942697777	3	44	3
TCGA-44-7670	6.1129107435788	3	44	3
TCGA-44-7671	3.50864291959709	1	44	3
TCGA-44-7672	5.46166811681575	3	44	3
TCGA-44-8119	5.12580156613934	2	44	3
TCGA-44-A479	4.97261255239542	2	44	3
TCGA-44-A47A	4.79338605500482	2	44	3
TCGA-44-A47B	4.41314580548299	2	44	3
TCGA-44-A47G	4.44379398902932	2	44	3
TCGA-44-A4SS	4.82347569281848	2	44	3
TCGA-44-A4SU	2.60916919750755	1	44	3
TCGA-49-4487	5.6548573456604	3	49	1
TCGA-49-4488	5.33602785296593	3	49	1
TCGA-49-4490	3.33368276698004	1	49	1
TCGA-49-4494	5.1447831433488	2	49	1
TCGA-49-4501	3.31236819713606	1	49	1
TCGA-49-4505	3.20754844169652	1	49	1
TCGA-49-4506	5.637644099329	3	49	1
TCGA-49-4507	6.50378712779773	3	49	1
TCGA-49-4510	2.08724472125495	0	49	1
TCGA-49-4512	4.22446973115206	2	49	1
TCGA-49-4514	6.76377884452435	4	49	1
TCGA-49-6742	5.37062205302191	3	49	1
TCGA-49-6743	6.8082400612878	4	49	1
TCGA-49-6744	4.1693377056681	2	49	1
TCGA-49-6745	5.80981681417149	3	49	1
TCGA-49-6761	5.56943812817201	3	49	1
TCGA-49-6767	6.27538283362817	3	49	1
TCGA-49-AAQV	4.87350584871955	2	49	1
TCGA-49-AAR0	4.35873131119435	2	49	1
TCGA-49-AAR2	5.82499965781908	3	49	1
TCGA-49-AAR3	6.22261751290466	3	49	1
TCGA-49-AAR4	4.75421960489883	2	49	1
TCGA-49-AAR9	7.05141634410846	4	49	1
TCGA-49-AARE	5.10944549317419	2	49	1
TCGA-49-AARN	4.0505699661352	2	49	1
TCGA-49-AARO	4.97125271944979	2	49	1
TCGA-49-AARQ	5.59768834056285	3	49	1
TCGA-49-AARR	1.96372083204197	0	49	1
TCGA-4B-A93V	4.6909915414054	2	4B	1
TCGA-50-5044	6.39509316692338	3	50	5
TCGA-50-5045	4.51197714978481	2	50	5
TCGA-50-5055	3.83682630984264	2	50	5
TCGA-50-5066	5.90253582939261	3	50	5
TCGA-50-5068	5.23593804503315	3	50	5
TCGA-50-5931	6.00138056719338	3	50	5
TCGA-50-5939	5.26236669596273	3	50	5
TCGA-50-5942	1.72653668468937	0	50	5
TCGA-50-5946	6.44088925280825	3	50	5
TCGA-50-6590	6.92872332889109	4	50	5
TCGA-50-6591	5.49486670906758	3	50	5
TCGA-50-6593	6.4947388008522	3	50	5
TCGA-50-6594	6.16049668369597	3	50	5
TCGA-50-6597	3.92526644814956	2	50	5
TCGA-50-6673	4.64549720806335	2	50	5
TCGA-50-7109	4.80814885715735	2	50	5
TCGA-50-8457	1.9529122181969	0	50	5
TCGA-50-8459	3.88278890513444	2	50	5
TCGA-53-7624	6.95244724702538	4	53	2
TCGA-53-7626	4.78782090276049	2	53	2
TCGA-53-7813	5.74666240627024	3	53	2
TCGA-53-A4EZ	6.68895924661993	4	53	2
TCGA-55-1592	4.33392629138041	2	55	4
TCGA-55-1594	5.80938242753281	3	55	4
TCGA-55-1595	4.93072114769537	2	55	4
TCGA-55-1596	6.59158364904038	3	55	4
TCGA-55-5899	5.77507360297095	3	55	4
TCGA-55-6543	2.47679126868565	1	55	4
TCGA-55-6642	5.37830627093136	3	55	4
TCGA-55-6712	5.888230982831	3	55	4
TCGA-55-6968	6.80304035314744	4	55	4
TCGA-55-6969	6.17393806957216	3	55	4
TCGA-55-6970	5.54533295080816	3	55	4
TCGA-55-6971	3.98022494567823	2	55	4
TCGA-55-6972	3.9840099932927	2	55	4
TCGA-55-6975	6.571058023554	3	55	4
TCGA-55-6978	6.27488783625	3	55	4
TCGA-55-6979	5.37519210305115	3	55	4
TCGA-55-6980	2.77831342027605	1	55	4
TCGA-55-6981	4.78093576233261	2	55	4
TCGA-55-6982	5.48120122721845	3	55	4
TCGA-55-6983	3.67385077935932	1	55	4
TCGA-55-6984	5.1085647676063	2	55	4
TCGA-55-6985	5.08875792940026	2	55	4
TCGA-55-6986	2.87401941700229	1	55	4
TCGA-55-6987	5.11819222012631	2	55	4
TCGA-55-7227	4.83009493700096	2	55	4
TCGA-55-7281	4.35254373713937	2	55	4
TCGA-55-7283	4.42881425052585	2	55	4
TCGA-55-7284	3.47000038899865	1	55	4
TCGA-55-7570	6.27010244511264	3	55	4
TCGA-55-7573	2.92063572916737	1	55	4
TCGA-55-7574	4.47401460715855	2	55	4
TCGA-55-7576	6.23377094672381	3	55	4
TCGA-55-7724	5.96431204085333	3	55	4
TCGA-55-7725	3.23676133021564	1	55	4
TCGA-55-7726	6.87273379780478	4	55	4
TCGA-55-7727	5.83339189210073	3	55	4
TCGA-55-7728	3.73367971472315	2	55	4
TCGA-55-7815	5.11517170679373	2	55	4
TCGA-55-7816	3.29767859667581	1	55	4
TCGA-55-7903	5.99663673360548	3	55	4
TCGA-55-7907	5.48622844254179	3	55	4
TCGA-55-7910	6.02194933410686	3	55	4
TCGA-55-7911	5.79430674297857	3	55	4
TCGA-55-7913	6.8127185889068	4	55	4
TCGA-55-7914	4.65006842144214	2	55	4
TCGA-55-7994	5.97349787646938	3	55	4
TCGA-55-7995	5.6939914284967	3	55	4
TCGA-55-8085	5.66078366880645	3	55	4
TCGA-55-8087	1.55307439619703	0	55	4
TCGA-55-8089	6.112321513017	3	55	4
TCGA-55-8090	4.67972100946072	2	55	4
TCGA-55-8091	3.77289522205814	2	55	4
TCGA-55-8092	4.38870346034765	2	55	4
TCGA-55-8094	4.95977051223496	2	55	4
TCGA-55-8096	3.10867584752228	1	55	4
TCGA-55-8097	2.52485313382263	1	55	4
TCGA-55-8203	5.01754427908645	2	55	4
TCGA-55-8204	5.96699655817858	3	55	4
TCGA-55-8205	8.05013343753155	4	55	4
TCGA-55-8206	2.50943094896792	1	55	4
TCGA-55-8207	2.48647275871453	1	55	4
TCGA-55-8208	5.0495394235393	2	55	4
TCGA-55-8299	4.76223014490729	2	55	4
TCGA-55-8301	5.76209148155144	3	55	4
TCGA-55-8302	5.63257816312536	3	55	4
TCGA-55-8505	4.85216971241878	2	55	4
TCGA-55-8506	6.10827815391115	3	55	4
TCGA-55-8507	5.5851604654438	3	55	4
TCGA-55-8508	4.00580986912528	2	55	4
TCGA-55-8510	4.71904956100494	2	55	4
TCGA-55-8511	4.98523498739401	2	55	4
TCGA-55-8512	1.80389286251271	0	55	4
TCGA-55-8513	1.9936365401049	0	55	4
TCGA-55-8514	2.35705465609923	1	55	4
TCGA-55-8614	4.4491719457602	2	55	4
TCGA-55-8615	4.80293201765651	2	55	4
TCGA-55-8616	4.96797619175683	2	55	4
TCGA-55-8619	3.73254980717591	2	55	4
TCGA-55-8620	5.79968998465773	3	55	4
TCGA-55-8621	3.79886071118181	2	55	4
TCGA-55-A48X	3.75130739411044	2	55	4
TCGA-55-A48Y	5.49832793968477	3	55	4
TCGA-55-A48Z	5.06458141025156	2	55	4
TCGA-55-A490	4.89636593470543	2	55	4
TCGA-55-A491	4.29580579591779	2	55	4
TCGA-55-A492	2.12175588094201	0	55	4
TCGA-55-A493	6.36300352547341	3	55	4
TCGA-55-A494	5.38020735966686	3	55	4
TCGA-55-A4DF	5.7100721061604	3	55	4
TCGA-55-A4DG	2.18038244261573	0	55	4
TCGA-55-A57B	3.0371578670384	1	55	4
TCGA-62-A46O	5.58248356720675	3	62	3
TCGA-62-A46P	3.09977584761868	1	62	3
TCGA-62-A46R	5.60123838757352	3	62	3
TCGA-62-A46S	3.12938470860771	1	62	3
TCGA-62-A46U	5.2096716884878	3	62	3
TCGA-62-A46V	4.21963937694776	2	62	3
TCGA-62-A470	5.52927943638615	3	62	3
TCGA-62-A471	6.1177962733462	3	62	3
TCGA-62-A472	5.37284329667617	3	62	3
TCGA-64-1676	5.28112680130635	3	64	1
TCGA-64-1677	5.36963053191474	3	64	1
TCGA-64-1678	7.04766830847419	4	64	1
TCGA-64-1679	5.19751491908286	3	64	1
TCGA-64-1680	3.44738768673071	1	64	1
TCGA-64-1681	4.06368029869486	2	64	1
TCGA-64-5774	5.76835423442468	3	64	1
TCGA-64-5775	6.51442740427102	3	64	1
TCGA-64-5778	5.28204114365861	3	64	1
TCGA-64-5779	4.95912074891228	2	64	1
TCGA-64-5781	5.6711607749968	3	64	1
TCGA-64-5815	5.39845303304202	3	64	1
TCGA-67-3770	3.07933729688744	1	67	2
TCGA-67-3771	5.19259494431214	3	67	2
TCGA-67-3772	3.48661424905428	1	67	2
TCGA-67-3773	3.39531318226664	1	67	2
TCGA-67-3774	2.92009851776405	1	67	2
TCGA-67-4679	2.69746670466943	1	67	2
TCGA-67-6215	4.76061240556406	2	67	2
TCGA-67-6216	3.7848594658047	2	67	2
TCGA-67-6217	2.41671590126773	1	67	2
TCGA-69-7760	4.99050347459019	2	69	5
TCGA-69-7761	5.82343541123498	3	69	5
TCGA-69-7763	3.59783243967667	1	69	5
TCGA-69-7764	4.00284233532713	2	69	5
TCGA-69-7765	5.14041608384667	2	69	5
TCGA-69-7973	6.08766372169899	3	69	5
TCGA-69-7974	6.49942688713025	3	69	5
TCGA-69-7978	5.38005766199949	3	69	5
TCGA-69-7979	4.35139315219862	2	69	5
TCGA-69-7980	3.95893847062613	2	69	5
TCGA-69-8253	3.12899312936636	1	69	5
TCGA-69-8254	2.99797898316057	1	69	5
TCGA-69-8255	4.89264101047654	2	69	5
TCGA-69-8453	4.59097266362219	2	69	5
TCGA-69-A59K	4.55832349898098	2	69	5
TCGA-71-6725	4.52951722581346	2	71	1
TCGA-71-8520	5.00502420622314	2	71	1
TCGA-73-4658	5.1269772858322	2	73	3
TCGA-73-4659	5.68345973175383	3	73	3
TCGA-73-4662	3.28994357337733	1	73	3
TCGA-73-4666	6.90428466254377	4	73	3
TCGA-73-4668	5.04645836190097	2	73	3
TCGA-73-4670	6.46923621230927	3	73	3
TCGA-73-4675	4.23152060579603	2	73	3
TCGA-73-4676	6.22525729917771	3	73	3
TCGA-73-4677	3.22351172997681	1	73	3
TCGA-73-7498	2.10646176270528	0	73	3
TCGA-73-7499	4.62341372807519	2	73	3
TCGA-73-A9RS	5.36556986014301	3	73	3
TCGA-75-5122	5.26138320256767	3	75	2
TCGA-75-5125	6.11530336270687	3	75	2
TCGA-75-5126	5.84611175133592	3	75	2
TCGA-75-5146	4.02090446823922	2	75	2
TCGA-75-5147	4.69571987222152	2	75	2
TCGA-75-6203	3.18881850167471	1	75	2
TCGA-75-6205	6.23401156038693	3	75	2
TCGA-75-6206	2.22745597947848	0	75	2
TCGA-75-6207	5.2749510609047	3	75	2
TCGA-75-6211	6.36782124201956	3	75	2
TCGA-75-6212	3.51707674388419	1	75	2
TCGA-75-6214	6.4537984470174	3	75	2
TCGA-75-7025	2.24509644983276	0	75	2
TCGA-75-7027	6.84173305525758	4	75	2
TCGA-75-7030	2.8022099421897	1	75	2
TCGA-75-7031	4.44713943531326	2	75	2
TCGA-78-7145	5.89384860486411	3	78	5
TCGA-78-7146	6.95052320024153	4	78	5
TCGA-78-7147	4.56291484918336	2	78	5
TCGA-78-7148	5.06069136607371	2	78	5
TCGA-78-7149	3.26934914322733	1	78	5
TCGA-78-7150	6.19498097204944	3	78	5
TCGA-78-7152	3.72059564158032	2	78	5
TCGA-78-7153	4.20529085952631	2	78	5
TCGA-78-7154	6.2081757039262	3	78	5
TCGA-78-7155	6.10485939926956	3	78	5
TCGA-78-7156	2.44985569549002	1	78	5
TCGA-78-7158	4.10013940569544	2	78	5
TCGA-78-7159	5.49785544024144	3	78	5
TCGA-78-7160	5.4582675514918	3	78	5
TCGA-78-7161	3.25651865261185	1	78	5
TCGA-78-7163	1.29283020745538	0	78	5
TCGA-78-7166	5.46373251750841	3	78	5
TCGA-78-7167	0.83030953676782	0	78	5
TCGA-78-7220	5.94259728517693	3	78	5
TCGA-78-7535	5.4902346629951	3	78	5
TCGA-78-7536	6.52009745523277	3	78	5
TCGA-78-7537	2.25745786911113	0	78	5
TCGA-78-7539	3.4756456184176	1	78	5
TCGA-78-7540	3.11758637297356	1	78	5
TCGA-78-7542	6.49763306104255	3	78	5
TCGA-78-7633	3.31403247297196	1	78	5
TCGA-78-8640	5.49061781306302	3	78	5
TCGA-78-8648	4.7855032519171	2	78	5
TCGA-78-8655	3.32343380993187	1	78	5
TCGA-78-8660	5.94231147716041	3	78	5
TCGA-78-8662	5.40458357801527	3	78	5
TCGA-80-5607	5.08613367432731	2	80	3
TCGA-80-5608	5.48169924789149	3	80	3
TCGA-80-5611	5.8945649782771	3	80	3
TCGA-83-5908	6.18919031075582	3	83	3
TCGA-86-6562	4.90301861489015	2	86	2
TCGA-86-6851	4.68514439351245	2	86	2
TCGA-86-7701	6.57566494974938	3	86	2
TCGA-86-7711	6.22777011760087	3	86	2
TCGA-86-7713	5.40102472419723	3	86	2
TCGA-86-7714	3.45385734661332	1	86	2
TCGA-86-7953	6.30529219104079	3	86	2
TCGA-86-7954	4.91681739792955	2	86	2
TCGA-86-7955	5.4529719639921	3	86	2
TCGA-86-8054	6.24740104212214	3	86	2
TCGA-86-8055	4.60507569541334	2	86	2
TCGA-86-8056	3.04781247750046	1	86	2
TCGA-86-8073	5.21266922171581	3	86	2
TCGA-86-8074	4.90873234202496	2	86	2
TCGA-86-8075	4.46835807131261	2	86	2
TCGA-86-8076	3.4915227576926	1	86	2
TCGA-86-8278	3.20930746675341	1	86	2
TCGA-86-8279	4.92540307007978	2	86	2
TCGA-86-8280	3.68044608255454	1	86	2
TCGA-86-8281	2.72508308894403	1	86	2
TCGA-86-8358	6.39094569049877	3	86	2
TCGA-86-8359	3.82657741671217	2	86	2
TCGA-86-8585	5.05095824882661	2	86	2
TCGA-86-8668	2.85338947454715	1	86	2
TCGA-86-8669	3.79684923879019	2	86	2
TCGA-86-8671	3.72608508308345	2	86	2
TCGA-86-8672	5.90227118592616	3	86	2
TCGA-86-8673	5.6276623152583	3	86	2
TCGA-86-8674	4.20498994735766	2	86	2
TCGA-86-A456	3.86554501771451	2	86	2
TCGA-86-A4D0	7.20038609705319	4	86	2
TCGA-86-A4JF	5.31450920594578	3	86	2
TCGA-86-A4P7	3.84362516664195	2	86	2
TCGA-86-A4P8	1.5798393176838	0	86	2
TCGA-91-A4BC	5.34079563746832	3	91	1
TCGA-91-A4BD	2.82005733946719	1	91	1
TCGA-93-7347	4.1509934929745	2	93	3
TCGA-93-7348	3.26643651193014	1	93	3
TCGA-93-8067	5.67927479099344	3	93	3
TCGA-93-A4JN	4.80351014821466	2	93	3
TCGA-93-A4JO	3.98045101453187	2	93	3
TCGA-93-A4JP	3.49470607550292	1	93	3
TCGA-93-A4JQ	5.07547387067114	2	93	3
TCGA-95-7039	5.80535601102286	3	95	3
TCGA-95-7043	5.7761095656974	3	95	3
TCGA-95-7562	5.10072964657644	2	95	3
TCGA-95-7567	5.8437720824869	3	95	3
TCGA-95-7944	5.17484581746575	3	95	3
TCGA-95-7947	5.56084378366565	3	95	3
TCGA-95-7948	3.02706323209607	1	95	3
TCGA-95-8039	4.61896915737519	2	95	3
TCGA-95-8494	6.59125174967016	3	95	3
TCGA-95-A4VK	3.86626040660506	2	95	3
TCGA-95-A4VN	5.92658010105534	3	95	3
TCGA-95-A4VP	5.58892862203556	3	95	3
TCGA-97-7546	3.23267565278655	1	97	1
TCGA-97-7547	2.11607427922002	0	97	1
TCGA-97-7552	3.39263320226575	1	97	1
TCGA-97-7553	4.85792697868717	2	97	1
TCGA-97-7554	4.90686579927778	2	97	1
TCGA-97-7937	5.22897292586113	3	97	1
TCGA-97-7938	2.86260617340151	1	97	1
TCGA-97-7941	2.66781057342103	1	97	1
TCGA-97-8171	3.74583860625417	2	97	1
TCGA-97-8172	2.31050735719273	1	97	1
TCGA-97-8175	4.33860251654427	2	97	1
TCGA-97-8177	3.37380721858701	1	97	1
TCGA-97-8179	4.88311074372701	2	97	1
TCGA-97-8552	1.75082351457657	0	97	1
TCGA-97-A4LX	4.28089248209	2	97	1
TCGA-97-A4M0	3.28705978005562	1	97	1
TCGA-97-A4M1	1.91806252461487	0	97	1
TCGA-97-A4M2	2.28017792993717	1	97	1
TCGA-97-A4M3	2.71976821971976	1	97	1
TCGA-97-A4M5	3.3769717410931	1	97	1
TCGA-97-A4M6	3.36677471004268	1	97	1
TCGA-97-A4M7	3.49275611215743	1	97	1
TCGA-99-7458	3.2704035769406	1	99	5
TCGA-99-8025	5.33846373248436	3	99	5
TCGA-99-8028	4.39532361436356	2	99	5
TCGA-99-8032	5.10722302025078	2	99	5
TCGA-99-8033	5.92651535648438	3	99	5
TCGA-99-AA5R	2.95726761931393	1	99	5
TCGA-J2-8192	3.45401468868838	1	J2	4
TCGA-J2-8194	2.6057451947664	1	J2	4
TCGA-J2-A4AD	5.41558482409852	3	J2	4
TCGA-J2-A4AE	3.42734364679265	1	J2	4
TCGA-J2-A4AG	3.24955811108973	1	J2	4
TCGA-L4-A4E5	6.20201638290866	3	L4	5
TCGA-L4-A4E6	2.67062181426975	1	L4	5
TCGA-L9-A443	3.7653246556758	2	L9	2
TCGA-L9-A444	4.49651133264945	2	L9	2
TCGA-L9-A50W	3.25523615893026	1	L9	2
TCGA-L9-A5IP	5.46979528400334	3	L9	2
TCGA-L9-A743	5.48957983577675	3	L9	2
TCGA-L9-A7SV	5.2180337059226	3	L9	2
TCGA-L9-A8F4	4.95670151997974	2	L9	2
TCGA-MN-A4N1	5.51034024833107	3	MN	3
TCGA-MN-A4N4	5.0561913024755	2	MN	3
TCGA-MN-A4N5	4.3060641865061	2	MN	3
TCGA-MP-A4SV	5.84062020374682	3	MP	2
TCGA-MP-A4SW	5.41006908091703	3	MP	2
TCGA-MP-A4SY	3.99415475450532	2	MP	2
TCGA-MP-A4T4	4.79518225269814	2	MP	2
TCGA-MP-A4T6	1.92899993647652	0	MP	2
TCGA-MP-A4T7	5.23817333271498	3	MP	2
TCGA-MP-A4T8	5.72979737776941	3	MP	2
TCGA-MP-A4T9	4.11223060113103	2	MP	2
TCGA-MP-A4TA	5.28977755471211	3	MP	2
TCGA-MP-A4TC	6.25483177998483	3	MP	2
TCGA-MP-A4TD	4.63617412579293	2	MP	2
TCGA-MP-A4TE	5.04104675751866	2	MP	2
TCGA-MP-A4TF	4.21861299172919	2	MP	2
TCGA-MP-A4TH	2.27952781599756	1	MP	2
TCGA-MP-A4TI	5.94409008518884	3	MP	2
TCGA-MP-A4TJ	4.02107402208379	2	MP	2
TCGA-MP-A4TK	5.17120172328902	3	MP	2
TCGA-MP-A5C7	4.04024692107936	2	MP	2
TCGA-NJ-A4YF	4.49186225781987	2	NJ	5
TCGA-NJ-A4YG	3.52334644457578	1	NJ	5
TCGA-NJ-A4YI	2.59309975048407	1	NJ	5
TCGA-NJ-A4YP	5.14429813324915	2	NJ	5
TCGA-NJ-A4YQ	4.15617270267124	2	NJ	5
TCGA-NJ-A55A	2.40118439571567	1	NJ	5
TCGA-NJ-A55O	4.25182237037009	2	NJ	5
TCGA-NJ-A55R	3.68249627992482	1	NJ	5
TCGA-NJ-A7XG	2.68642726900756	1	NJ	5
TCGA-O1-A52J	3.32251165721232	1	O1	3
TCGA-S2-AA1A	2.47016055625473	1	S2	4
