# Supplementary material for: Surrogate Biomarker Prediction from Whole-Slide Images for Evaluating Overall Survival in Lung Adenocarcinoma
Source: Diagnostics (Basel). 2024 Feb 20;14(5):462. doi: 10.3390/diagnostics14050462 (PMC10930763; doi:10.3390/diagnostics14050462)
Supplement: Supplementary file 1 [file diagnostics-14-00462-s001.zip › Supplementary_File_S5_TCGA_LUAD_crossfolds/crossfolds_CGNL1.csv]

PATIENT	CGNL1	CGNL1_quantile	site_code	CV5
TCGA-05-4244	4.26981436119232	2	05	4
TCGA-05-4249	4.92004521916299	2	05	4
TCGA-05-4250	4.66872001623176	2	05	4
TCGA-05-4382	4.90352616224284	2	05	4
TCGA-05-4395	3.61190609505165	2	05	4
TCGA-05-4396	6.67620333659006	3	05	4
TCGA-05-4397	4.23348190021601	2	05	4
TCGA-05-4398	4.66130243034471	2	05	4
TCGA-05-4402	5.4781119827694	3	05	4
TCGA-05-4403	5.4291384272116	3	05	4
TCGA-05-4405	5.90591209704785	3	05	4
TCGA-05-4415	3.80981114854732	2	05	4
TCGA-05-4417	5.68365348417804	3	05	4
TCGA-05-4418	3.40388878597768	1	05	4
TCGA-05-4420	5.06692635322999	2	05	4
TCGA-05-4422	6.08139544484995	3	05	4
TCGA-05-4424	5.72354983398089	3	05	4
TCGA-05-4426	5.79882265164307	3	05	4
TCGA-05-4427	6.38194684185018	3	05	4
TCGA-05-4430	4.91222132948441	2	05	4
TCGA-05-4432	6.21201532106289	3	05	4
TCGA-05-4433	5.87610003355321	3	05	4
TCGA-05-4434	5.01404847614853	2	05	4
TCGA-35-3615	5.35625061529525	3	35	3
TCGA-35-4122	3.44981196411816	1	35	3
TCGA-35-4123	4.25746656308353	2	35	3
TCGA-35-5375	3.12788337408349	1	35	3
TCGA-38-4625	3.50047063093919	1	38	5
TCGA-38-4626	7.24330820158973	4	38	5
TCGA-38-4627	5.68769566922753	3	38	5
TCGA-38-4628	5.44627152810112	3	38	5
TCGA-38-4629	4.73284337037281	2	38	5
TCGA-38-4630	5.48832516117936	3	38	5
TCGA-38-4631	2.44969388328256	1	38	5
TCGA-38-4632	4.77217268405932	2	38	5
TCGA-38-6178	4.700777155382	2	38	5
TCGA-38-7271	6.09847827181557	3	38	5
TCGA-38-A44F	5.50987701922351	3	38	5
TCGA-44-2655	5.39794480235575	3	44	1
TCGA-44-2656	6.0555728381493	3	44	1
TCGA-44-2657	5.47991151473254	3	44	1
TCGA-44-2659	6.1186426369225	3	44	1
TCGA-44-2661	4.99308100270257	2	44	1
TCGA-44-2662	5.30558646999295	3	44	1
TCGA-44-2665	4.88704168084865	2	44	1
TCGA-44-2666	5.66148939906297	3	44	1
TCGA-44-2668	4.82363474567944	2	44	1
TCGA-44-3396	5.27783094337414	3	44	1
TCGA-44-3398	3.19490468063209	1	44	1
TCGA-44-3917	4.28647225952639	2	44	1
TCGA-44-3918	4.04329098661928	2	44	1
TCGA-44-3919	5.61385241674672	3	44	1
TCGA-44-4112	5.42617480905451	3	44	1
TCGA-44-5643	4.54332217218277	2	44	1
TCGA-44-5644	6.0061775279235	3	44	1
TCGA-44-5645	7.23198274297879	4	44	1
TCGA-44-6145	5.16843827368101	3	44	1
TCGA-44-6146	5.95078665515456	3	44	1
TCGA-44-6147	4.65489441809598	2	44	1
TCGA-44-6148	7.0501118839329	4	44	1
TCGA-44-6774	6.78345565461291	4	44	1
TCGA-44-6775	5.39965559121481	3	44	1
TCGA-44-6776	7.43178785808223	4	44	1
TCGA-44-6777	6.45280819554664	3	44	1
TCGA-44-6778	6.18671054896278	3	44	1
TCGA-44-6779	4.31301878821565	2	44	1
TCGA-44-7659	8.35755417416096	4	44	1
TCGA-44-7660	3.81919142860596	2	44	1
TCGA-44-7662	5.20584221761283	3	44	1
TCGA-44-7667	6.47236750115346	3	44	1
TCGA-44-7669	6.16930717500217	3	44	1
TCGA-44-7670	4.4449549184754	2	44	1
TCGA-44-7671	6.48125425148296	3	44	1
TCGA-44-7672	5.71570722246336	3	44	1
TCGA-44-8119	5.66112985512357	3	44	1
TCGA-44-A479	6.44398073890249	3	44	1
TCGA-44-A47A	4.96871707909794	2	44	1
TCGA-44-A47B	6.30412868923989	3	44	1
TCGA-44-A47G	4.58309013923473	2	44	1
TCGA-44-A4SS	5.21713954130476	3	44	1
TCGA-44-A4SU	5.25622072644208	3	44	1
TCGA-49-4487	4.47733765750278	2	49	2
TCGA-49-4488	4.11363543162948	2	49	2
TCGA-49-4490	4.59766351265813	2	49	2
TCGA-49-4494	4.97900933153572	2	49	2
TCGA-49-4501	5.65652549478029	3	49	2
TCGA-49-4505	4.44566192013245	2	49	2
TCGA-49-4506	2.43414749414216	1	49	2
TCGA-49-4507	2.33024944495829	1	49	2
TCGA-49-4510	5.71712294191904	3	49	2
TCGA-49-4512	5.72708042430614	3	49	2
TCGA-49-4514	3.83060306114352	2	49	2
TCGA-49-6742	4.93170232724628	2	49	2
TCGA-49-6743	4.33279885836169	2	49	2
TCGA-49-6744	6.09258585751992	3	49	2
TCGA-49-6745	6.15902805594122	3	49	2
TCGA-49-6761	4.05644541382518	2	49	2
TCGA-49-6767	5.45391464116324	3	49	2
TCGA-49-AAQV	4.62425759372349	2	49	2
TCGA-49-AAR0	6.37396107925759	3	49	2
TCGA-49-AAR2	4.14905450159874	2	49	2
TCGA-49-AAR3	4.14467479058163	2	49	2
TCGA-49-AAR4	5.08931949772604	2	49	2
TCGA-49-AAR9	4.93285116523373	2	49	2
TCGA-49-AARE	4.74671059086677	2	49	2
TCGA-49-AARN	4.61572711147295	2	49	2
TCGA-49-AARO	4.56642208480295	2	49	2
TCGA-49-AARQ	5.07975306086729	2	49	2
TCGA-49-AARR	6.33694092969564	3	49	2
TCGA-4B-A93V	5.85725686873951	3	4B	2
TCGA-50-5044	4.71329130025521	2	50	2
TCGA-50-5045	4.25922797288831	2	50	2
TCGA-50-5055	5.17968929576033	3	50	2
TCGA-50-5066	3.26447769407509	1	50	2
TCGA-50-5068	4.6453886176151	2	50	2
TCGA-50-5931	3.51804976689319	1	50	2
TCGA-50-5939	5.32811664108992	3	50	2
TCGA-50-5942	8.34540695187687	4	50	2
TCGA-50-5946	6.43783197467613	3	50	2
TCGA-50-6590	4.02745149610118	2	50	2
TCGA-50-6591	4.39218104509302	2	50	2
TCGA-50-6593	5.96947144630432	3	50	2
TCGA-50-6594	4.65464494379137	2	50	2
TCGA-50-6597	6.24719454303692	3	50	2
TCGA-50-6673	6.25391307319199	3	50	2
TCGA-50-7109	4.84627635049484	2	50	2
TCGA-50-8457	7.50523392861928	4	50	2
TCGA-50-8459	5.79568558648248	3	50	2
TCGA-53-7624	3.94674181249983	2	53	2
TCGA-53-7626	6.54058835304959	3	53	2
TCGA-53-7813	5.20275228184246	3	53	2
TCGA-53-A4EZ	5.64065041994747	3	53	2
TCGA-55-1592	5.78633509807931	3	55	3
TCGA-55-1594	7.02864226859195	4	55	3
TCGA-55-1595	6.0454687573776	3	55	3
TCGA-55-1596	3.02618053187049	1	55	3
TCGA-55-5899	4.84840872285516	2	55	3
TCGA-55-6543	6.35227410841951	3	55	3
TCGA-55-6642	6.48273586694227	3	55	3
TCGA-55-6712	4.09312498742738	2	55	3
TCGA-55-6968	5.37456236295877	3	55	3
TCGA-55-6969	5.23270276805468	3	55	3
TCGA-55-6970	5.42194443189944	3	55	3
TCGA-55-6971	5.94960804602446	3	55	3
TCGA-55-6972	3.65321862258066	2	55	3
TCGA-55-6975	5.06547630165929	2	55	3
TCGA-55-6978	5.45537522710401	3	55	3
TCGA-55-6979	6.05803882332638	3	55	3
TCGA-55-6980	5.618615935041	3	55	3
TCGA-55-6981	5.47576210637164	3	55	3
TCGA-55-6982	5.10421308863561	2	55	3
TCGA-55-6983	5.58442082276207	3	55	3
TCGA-55-6984	4.13246795413278	2	55	3
TCGA-55-6985	5.63138348356396	3	55	3
TCGA-55-6986	5.84734050723463	3	55	3
TCGA-55-6987	5.26199120156448	3	55	3
TCGA-55-7227	7.36444894980875	4	55	3
TCGA-55-7281	6.70838846733123	3	55	3
TCGA-55-7283	6.09207331274503	3	55	3
TCGA-55-7284	6.3442868294798	3	55	3
TCGA-55-7570	6.93408932684189	4	55	3
TCGA-55-7573	6.9776147596242	4	55	3
TCGA-55-7574	5.64376630149021	3	55	3
TCGA-55-7576	5.2709988276814	3	55	3
TCGA-55-7724	6.19499848399085	3	55	3
TCGA-55-7725	5.92679556285756	3	55	3
TCGA-55-7726	5.17577510235177	3	55	3
TCGA-55-7727	6.85932786035176	4	55	3
TCGA-55-7728	5.25190144636383	3	55	3
TCGA-55-7815	6.52609258694789	3	55	3
TCGA-55-7816	7.42450920857882	4	55	3
TCGA-55-7903	4.68494486798887	2	55	3
TCGA-55-7907	5.27758917627267	3	55	3
TCGA-55-7910	5.03396922638428	2	55	3
TCGA-55-7911	4.27858711341741	2	55	3
TCGA-55-7913	6.09239086160551	3	55	3
TCGA-55-7914	5.92564009497362	3	55	3
TCGA-55-7994	2.41541788961039	1	55	3
TCGA-55-7995	5.14764276789726	2	55	3
TCGA-55-8085	4.98631163499189	2	55	3
TCGA-55-8087	7.58483602912975	4	55	3
TCGA-55-8089	5.21217112303763	3	55	3
TCGA-55-8090	6.88169297586766	4	55	3
TCGA-55-8091	5.27811631145113	3	55	3
TCGA-55-8092	3.98459276190754	2	55	3
TCGA-55-8094	4.81327113107192	2	55	3
TCGA-55-8096	4.72944647492402	2	55	3
TCGA-55-8097	7.2402001256423	4	55	3
TCGA-55-8203	5.58492069594068	3	55	3
TCGA-55-8204	4.14043420444209	2	55	3
TCGA-55-8205	4.92824552669122	2	55	3
TCGA-55-8206	7.46913694848617	4	55	3
TCGA-55-8207	6.6754483523911	3	55	3
TCGA-55-8208	5.68007797994764	3	55	3
TCGA-55-8299	6.54017248737506	3	55	3
TCGA-55-8301	6.30660588851098	3	55	3
TCGA-55-8302	5.30890403297096	3	55	3
TCGA-55-8505	4.40989562886613	2	55	3
TCGA-55-8506	5.84345996876573	3	55	3
TCGA-55-8507	6.68088131815423	3	55	3
TCGA-55-8508	4.62537507956914	2	55	3
TCGA-55-8510	5.77533473448638	3	55	3
TCGA-55-8511	5.36197147126622	3	55	3
TCGA-55-8512	6.43992197221992	3	55	3
TCGA-55-8513	6.62024254916848	3	55	3
TCGA-55-8514	5.06170252999271	2	55	3
TCGA-55-8614	5.53501521097866	3	55	3
TCGA-55-8615	5.71490883203499	3	55	3
TCGA-55-8616	4.52022556975689	2	55	3
TCGA-55-8619	6.6301025382051	3	55	3
TCGA-55-8620	6.10873459296862	3	55	3
TCGA-55-8621	7.14460801488726	4	55	3
TCGA-55-A48X	5.20050351161772	3	55	3
TCGA-55-A48Y	4.83920698751466	2	55	3
TCGA-55-A48Z	5.66582011477021	3	55	3
TCGA-55-A490	4.94623759429571	2	55	3
TCGA-55-A491	5.02212975565307	2	55	3
TCGA-55-A492	5.09776844378121	2	55	3
TCGA-55-A493	4.59269253745075	2	55	3
TCGA-55-A494	5.83320132024126	3	55	3
TCGA-55-A4DF	5.53180571349888	3	55	3
TCGA-55-A4DG	5.87191660753493	3	55	3
TCGA-55-A57B	5.83083525926344	3	55	3
TCGA-62-A46O	3.36214241558183	1	62	1
TCGA-62-A46P	5.29833728374128	3	62	1
TCGA-62-A46R	5.21771593725564	3	62	1
TCGA-62-A46S	6.27634421024835	3	62	1
TCGA-62-A46U	5.48000599640794	3	62	1
TCGA-62-A46V	4.10647812484391	2	62	1
TCGA-62-A470	6.03371210183669	3	62	1
TCGA-62-A471	2.59476449248015	1	62	1
TCGA-62-A472	4.72996333004068	2	62	1
TCGA-64-1676	2.19501164351775	1	64	4
TCGA-64-1677	3.28995592633427	1	64	4
TCGA-64-1678	3.60277278299478	2	64	4
TCGA-64-1679	5.38942812269692	3	64	4
TCGA-64-1680	4.74850893282841	2	64	4
TCGA-64-1681	6.04531165677856	3	64	4
TCGA-64-5774	5.4871241263592	3	64	4
TCGA-64-5775	0.375596786782995	0	64	4
TCGA-64-5778	4.70298178582988	2	64	4
TCGA-64-5779	5.872084095513	3	64	4
TCGA-64-5781	2.21820445915499	1	64	4
TCGA-64-5815	5.33742954854665	3	64	4
TCGA-67-3770	5.28187666258447	3	67	2
TCGA-67-3771	4.13692913071774	2	67	2
TCGA-67-3772	4.53391996383263	2	67	2
TCGA-67-3773	6.49313523756062	3	67	2
TCGA-67-3774	6.41883413470817	3	67	2
TCGA-67-4679	7.29163441776373	4	67	2
TCGA-67-6215	6.00897876160901	3	67	2
TCGA-67-6216	5.30668053023534	3	67	2
TCGA-67-6217	5.97930404361747	3	67	2
TCGA-69-7760	3.51923976469252	1	69	1
TCGA-69-7761	4.90705068971465	2	69	1
TCGA-69-7763	5.74543035400172	3	69	1
TCGA-69-7764	6.10416782995922	3	69	1
TCGA-69-7765	5.04790394505714	2	69	1
TCGA-69-7973	5.85747954831099	3	69	1
TCGA-69-7974	6.09833450133644	3	69	1
TCGA-69-7978	5.27773417107695	3	69	1
TCGA-69-7979	5.03559886384451	2	69	1
TCGA-69-7980	6.3213350553271	3	69	1
TCGA-69-8253	4.74902476379106	2	69	1
TCGA-69-8254	7.55674313608614	4	69	1
TCGA-69-8255	4.03262593013356	2	69	1
TCGA-69-8453	6.02619293996826	3	69	1
TCGA-69-A59K	4.48183765414761	2	69	1
TCGA-71-6725	3.96157070210791	2	71	2
TCGA-71-8520	5.18592344530265	3	71	2
TCGA-73-4658	5.67165494899208	3	73	5
TCGA-73-4659	5.10017863633698	2	73	5
TCGA-73-4662	6.87198458854793	4	73	5
TCGA-73-4666	3.89190483775382	2	73	5
TCGA-73-4668	4.00494731306437	2	73	5
TCGA-73-4670	3.99571704598191	2	73	5
TCGA-73-4675	6.45471913713886	3	73	5
TCGA-73-4676	3.91249591916299	2	73	5
TCGA-73-4677	5.67181910158635	3	73	5
TCGA-73-7498	7.06162528621559	4	73	5
TCGA-73-7499	4.17607014824376	2	73	5
TCGA-73-A9RS	5.5406565667011	3	73	5
TCGA-75-5122	4.03650079952771	2	75	4
TCGA-75-5125	4.52457151646799	2	75	4
TCGA-75-5126	4.46127943871284	2	75	4
TCGA-75-5146	5.34324411498813	3	75	4
TCGA-75-5147	4.45644614619128	2	75	4
TCGA-75-6203	7.75871396841461	4	75	4
TCGA-75-6205	4.93031903694863	2	75	4
TCGA-75-6206	6.29603173699795	3	75	4
TCGA-75-6207	4.98557807607743	2	75	4
TCGA-75-6211	5.6442285984009	3	75	4
TCGA-75-6212	6.3609940839317	3	75	4
TCGA-75-6214	3.55098240670698	1	75	4
TCGA-75-7025	5.62468204750585	3	75	4
TCGA-75-7027	4.94475812836594	2	75	4
TCGA-75-7030	5.91743605961058	3	75	4
TCGA-75-7031	5.64442490014756	3	75	4
TCGA-78-7145	5.310864657652	3	78	5
TCGA-78-7146	3.44760633436305	1	78	5
TCGA-78-7147	4.95213372189594	2	78	5
TCGA-78-7148	5.79949070060868	3	78	5
TCGA-78-7149	4.94100137814379	2	78	5
TCGA-78-7150	3.85265658369913	2	78	5
TCGA-78-7152	5.81976787010075	3	78	5
TCGA-78-7153	5.82766240534958	3	78	5
TCGA-78-7154	5.60612130114116	3	78	5
TCGA-78-7155	4.74806403694221	2	78	5
TCGA-78-7156	5.80078641213075	3	78	5
TCGA-78-7158	6.53318506245091	3	78	5
TCGA-78-7159	5.81281020930328	3	78	5
TCGA-78-7160	6.02077920876574	3	78	5
TCGA-78-7161	5.86189489652938	3	78	5
TCGA-78-7163	5.70496832300329	3	78	5
TCGA-78-7166	3.69858488996198	2	78	5
TCGA-78-7167	6.42080250094382	3	78	5
TCGA-78-7220	4.04493437894114	2	78	5
TCGA-78-7535	4.73685206272675	2	78	5
TCGA-78-7536	5.76157625271812	3	78	5
TCGA-78-7537	6.48472686018159	3	78	5
TCGA-78-7539	6.12295028696801	3	78	5
TCGA-78-7540	5.58876123817321	3	78	5
TCGA-78-7542	4.96602850051416	2	78	5
TCGA-78-7633	6.18843160301408	3	78	5
TCGA-78-8640	5.14092184066812	2	78	5
TCGA-78-8648	5.92998796001966	3	78	5
TCGA-78-8655	5.90264747296105	3	78	5
TCGA-78-8660	5.4075630928661	3	78	5
TCGA-78-8662	4.10411584563422	2	78	5
TCGA-80-5607	5.05128427356971	2	80	1
TCGA-80-5608	5.79188102054645	3	80	1
TCGA-80-5611	4.66012686362823	2	80	1
TCGA-83-5908	5.55036672314067	3	83	2
TCGA-86-6562	6.27204530870555	3	86	4
TCGA-86-6851	7.0074727644767	4	86	4
TCGA-86-7701	5.23413505564405	3	86	4
TCGA-86-7711	5.07346890688619	2	86	4
TCGA-86-7713	5.89284273595739	3	86	4
TCGA-86-7714	7.80775020753055	4	86	4
TCGA-86-7953	6.33015155143368	3	86	4
TCGA-86-7954	5.67198758747335	3	86	4
TCGA-86-7955	4.24331494133921	2	86	4
TCGA-86-8054	5.71832618730739	3	86	4
TCGA-86-8055	5.72836702689433	3	86	4
TCGA-86-8056	5.69734869657538	3	86	4
TCGA-86-8073	4.90283027616307	2	86	4
TCGA-86-8074	5.32888151140167	3	86	4
TCGA-86-8075	5.64944530832733	3	86	4
TCGA-86-8076	5.64893157890535	3	86	4
TCGA-86-8278	5.53798441724828	3	86	4
TCGA-86-8279	7.40195327746517	4	86	4
TCGA-86-8280	6.60847277541528	3	86	4
TCGA-86-8281	6.62018377844076	3	86	4
TCGA-86-8358	5.48946958215335	3	86	4
TCGA-86-8359	4.9108073989911	2	86	4
TCGA-86-8585	4.19917225265855	2	86	4
TCGA-86-8668	7.20893945315561	4	86	4
TCGA-86-8669	6.94551963493235	4	86	4
TCGA-86-8671	5.90110615143134	3	86	4
TCGA-86-8672	3.85452948588508	2	86	4
TCGA-86-8673	3.99197023268598	2	86	4
TCGA-86-8674	5.1588130481382	2	86	4
TCGA-86-A456	5.42822607105966	3	86	4
TCGA-86-A4D0	5.55514800630503	3	86	4
TCGA-86-A4JF	3.61829686889712	2	86	4
TCGA-86-A4P7	6.01462560237998	3	86	4
TCGA-86-A4P8	7.41158360828063	4	86	4
TCGA-91-A4BC	4.98765689735289	2	91	1
TCGA-91-A4BD	7.09237072893471	4	91	1
TCGA-93-7347	7.16447142479459	4	93	5
TCGA-93-7348	6.38627377370174	3	93	5
TCGA-93-8067	4.70387676422652	2	93	5
TCGA-93-A4JN	5.3890940984569	3	93	5
TCGA-93-A4JO	4.94471053885849	2	93	5
TCGA-93-A4JP	7.2182611625591	4	93	5
TCGA-93-A4JQ	5.13211586810643	2	93	5
TCGA-95-7039	4.46893454492863	2	95	5
TCGA-95-7043	5.97417681184686	3	95	5
TCGA-95-7562	5.6361134273237	3	95	5
TCGA-95-7567	5.04577758796457	2	95	5
TCGA-95-7944	1.95098200891263	0	95	5
TCGA-95-7947	4.58723055008969	2	95	5
TCGA-95-7948	3.50732116226895	1	95	5
TCGA-95-8039	6.44878709643058	3	95	5
TCGA-95-8494	3.98670252025024	2	95	5
TCGA-95-A4VK	5.37202446510545	3	95	5
TCGA-95-A4VN	4.73537486341781	2	95	5
TCGA-95-A4VP	5.77076023492111	3	95	5
TCGA-97-7546	7.98875574657275	4	97	2
TCGA-97-7547	6.6307385284073	3	97	2
TCGA-97-7552	6.49864864753308	3	97	2
TCGA-97-7553	6.9545774130493	4	97	2
TCGA-97-7554	5.71816848969103	3	97	2
TCGA-97-7937	4.335735172288	2	97	2
TCGA-97-7938	6.72453435304574	3	97	2
TCGA-97-7941	6.24389127895932	3	97	2
TCGA-97-8171	7.26453773005679	4	97	2
TCGA-97-8172	7.34112594303821	4	97	2
TCGA-97-8175	4.97550924765577	2	97	2
TCGA-97-8177	5.23456830272142	3	97	2
TCGA-97-8179	5.42253430128428	3	97	2
TCGA-97-8552	6.45933887650613	3	97	2
TCGA-97-A4LX	5.51114166915269	3	97	2
TCGA-97-A4M0	6.59844542895425	3	97	2
TCGA-97-A4M1	7.06555013693743	4	97	2
TCGA-97-A4M2	6.48283898591054	3	97	2
TCGA-97-A4M3	5.94580739355769	3	97	2
TCGA-97-A4M5	5.89693833661482	3	97	2
TCGA-97-A4M6	5.2578307687223	3	97	2
TCGA-97-A4M7	5.86264524549596	3	97	2
TCGA-99-7458	6.95790095419413	4	99	1
TCGA-99-8025	4.12562478538085	2	99	1
TCGA-99-8028	5.66532295315094	3	99	1
TCGA-99-8032	4.94512821688816	2	99	1
TCGA-99-8033	3.83773160250306	2	99	1
TCGA-99-AA5R	6.5491643151563	3	99	1
TCGA-J2-8192	6.10069103598398	3	J2	2
TCGA-J2-8194	5.77624773626482	3	J2	2
TCGA-J2-A4AD	3.31946751753764	1	J2	2
TCGA-J2-A4AE	5.79680226285397	3	J2	2
TCGA-J2-A4AG	6.0725309939622	3	J2	2
TCGA-L4-A4E5	4.47158461618297	2	L4	3
TCGA-L4-A4E6	7.25046983238964	4	L4	3
TCGA-L9-A443	5.6496583935015	3	L9	4
TCGA-L9-A444	5.67267617679295	3	L9	4
TCGA-L9-A50W	6.85155033875327	4	L9	4
TCGA-L9-A5IP	3.11082163080765	1	L9	4
TCGA-L9-A743	5.62594317283236	3	L9	4
TCGA-L9-A7SV	5.32368652529811	3	L9	4
TCGA-L9-A8F4	5.00593358035402	2	L9	4
TCGA-MN-A4N1	6.51354457712497	3	MN	1
TCGA-MN-A4N4	3.46859253781222	1	MN	1
TCGA-MN-A4N5	5.58606867187022	3	MN	1
TCGA-MP-A4SV	5.32674236149887	3	MP	5
TCGA-MP-A4SW	5.40625620776041	3	MP	5
TCGA-MP-A4SY	5.1379993245632	2	MP	5
TCGA-MP-A4T4	5.35965121306001	3	MP	5
TCGA-MP-A4T6	6.97706537119845	4	MP	5
TCGA-MP-A4T7	5.72670189726035	3	MP	5
TCGA-MP-A4T8	4.90415540376381	2	MP	5
TCGA-MP-A4T9	6.3275223419006	3	MP	5
TCGA-MP-A4TA	2.92405594764337	1	MP	5
TCGA-MP-A4TC	5.2835329795533	3	MP	5
TCGA-MP-A4TD	6.21810320436859	3	MP	5
TCGA-MP-A4TE	5.31226719393511	3	MP	5
TCGA-MP-A4TF	3.96269799779557	2	MP	5
TCGA-MP-A4TH	7.11249475953768	4	MP	5
TCGA-MP-A4TI	4.92968333210783	2	MP	5
TCGA-MP-A4TJ	5.7843287283975	3	MP	5
TCGA-MP-A4TK	5.33722504905217	3	MP	5
TCGA-MP-A5C7	6.62644196783097	3	MP	5
TCGA-NJ-A4YF	4.19091543569	2	NJ	1
TCGA-NJ-A4YG	5.76009752064328	3	NJ	1
TCGA-NJ-A4YI	6.65503301029299	3	NJ	1
TCGA-NJ-A4YP	4.47135822494042	2	NJ	1
TCGA-NJ-A4YQ	4.89191125441528	2	NJ	1
TCGA-NJ-A55A	5.56465076279702	3	NJ	1
TCGA-NJ-A55O	6.04659959807266	3	NJ	1
TCGA-NJ-A55R	3.98606618190184	2	NJ	1
TCGA-NJ-A7XG	5.69941049276181	3	NJ	1
TCGA-O1-A52J	7.54344666349313	4	O1	5
TCGA-S2-AA1A	6.33538197256217	3	S2	2
