# Supplementary material for: Surrogate Biomarker Prediction from Whole-Slide Images for Evaluating Overall Survival in Lung Adenocarcinoma
Source: Diagnostics (Basel). 2024 Feb 20;14(5):462. doi: 10.3390/diagnostics14050462 (PMC10930763; doi:10.3390/diagnostics14050462)
Supplement: Supplementary file 1 [file diagnostics-14-00462-s001.zip › Supplementary_File_S5_TCGA_LUAD_crossfolds/crossfolds_CHAF1B.csv]

PATIENT	CHAF1B	CHAF1B_quantile	site_code	CV5
TCGA-05-4244	4.6291037227542	3	05	4
TCGA-05-4249	2.98902597981199	1	05	4
TCGA-05-4250	4.70962390415923	3	05	4
TCGA-05-4382	3.57336713829837	1	05	4
TCGA-05-4395	3.90248822671489	2	05	4
TCGA-05-4396	3.35390819042457	1	05	4
TCGA-05-4397	4.85743627083063	3	05	4
TCGA-05-4398	4.21816413484859	2	05	4
TCGA-05-4402	3.8795079861544	2	05	4
TCGA-05-4403	2.54064923107172	0	05	4
TCGA-05-4405	4.29549896866974	2	05	4
TCGA-05-4415	5.75605093315389	4	05	4
TCGA-05-4417	3.3015782837804	1	05	4
TCGA-05-4418	4.56950937336398	2	05	4
TCGA-05-4420	3.76318025814941	2	05	4
TCGA-05-4422	3.28993708154916	1	05	4
TCGA-05-4424	4.61687022981029	2	05	4
TCGA-05-4426	4.05978107096979	2	05	4
TCGA-05-4427	3.70729917946058	1	05	4
TCGA-05-4430	3.32340521701387	1	05	4
TCGA-05-4432	2.89026210890086	1	05	4
TCGA-05-4433	3.52518420667685	1	05	4
TCGA-05-4434	4.37517731836811	2	05	4
TCGA-35-3615	3.34451670664786	1	35	1
TCGA-35-4122	3.89430852723352	2	35	1
TCGA-35-4123	3.57148242936214	1	35	1
TCGA-35-5375	5.03120735467181	3	35	1
TCGA-38-4625	5.42261897466609	3	38	4
TCGA-38-4626	2.76158966730724	0	38	4
TCGA-38-4627	2.83404339904685	1	38	4
TCGA-38-4628	5.38269745828291	3	38	4
TCGA-38-4629	5.13247854133061	3	38	4
TCGA-38-4630	4.37091254292074	2	38	4
TCGA-38-4631	5.08893691842692	3	38	4
TCGA-38-4632	4.30949579017957	2	38	4
TCGA-38-6178	4.13098964849509	2	38	4
TCGA-38-7271	2.96522936240818	1	38	4
TCGA-38-A44F	2.84442460064198	1	38	4
TCGA-44-2655	2.92564415740703	1	44	2
TCGA-44-2656	3.43426069713111	1	44	2
TCGA-44-2657	3.68733102551589	1	44	2
TCGA-44-2659	2.69508883184188	0	44	2
TCGA-44-2661	3.0885154600403	1	44	2
TCGA-44-2662	4.50911986407808	2	44	2
TCGA-44-2665	2.61625635927102	0	44	2
TCGA-44-2666	3.46425400179084	1	44	2
TCGA-44-2668	4.62055991118996	3	44	2
TCGA-44-3396	4.28652269697573	2	44	2
TCGA-44-3398	3.33603241776697	1	44	2
TCGA-44-3917	3.71584826659734	1	44	2
TCGA-44-3918	3.35748555922991	1	44	2
TCGA-44-3919	4.8806721839936	3	44	2
TCGA-44-4112	2.62739717172013	0	44	2
TCGA-44-5643	4.54332217218277	2	44	2
TCGA-44-5644	4.09010361014964	2	44	2
TCGA-44-5645	2.39809833816637	0	44	2
TCGA-44-6145	4.24765842118083	2	44	2
TCGA-44-6146	1.94108891502546	0	44	2
TCGA-44-6147	2.67097415776384	0	44	2
TCGA-44-6148	3.63637369195142	1	44	2
TCGA-44-6774	3.66470136443531	1	44	2
TCGA-44-6775	3.59084658365778	1	44	2
TCGA-44-6776	3.41343683198517	1	44	2
TCGA-44-6777	3.67524449513674	1	44	2
TCGA-44-6778	3.92569877066925	2	44	2
TCGA-44-6779	4.06080523400397	2	44	2
TCGA-44-7659	2.9638375916223	1	44	2
TCGA-44-7660	5.06306091260645	3	44	2
TCGA-44-7662	3.94415217100122	2	44	2
TCGA-44-7667	5.49455879398976	3	44	2
TCGA-44-7669	5.71680523264388	4	44	2
TCGA-44-7670	5.01389087090606	3	44	2
TCGA-44-7671	3.96044566028183	2	44	2
TCGA-44-7672	3.71815335730788	1	44	2
TCGA-44-8119	4.48840991177449	2	44	2
TCGA-44-A479	3.22826091399426	1	44	2
TCGA-44-A47A	4.0112511229365	2	44	2
TCGA-44-A47B	3.00898915685534	1	44	2
TCGA-44-A47G	4.06655852246286	2	44	2
TCGA-44-A4SS	3.76481011587558	2	44	2
TCGA-44-A4SU	3.32940397479076	1	44	2
TCGA-49-4487	5.14372061429311	3	49	2
TCGA-49-4488	4.55273177151655	2	49	2
TCGA-49-4490	2.84218462084059	1	49	2
TCGA-49-4494	5.27203199972959	3	49	2
TCGA-49-4501	3.67439707983773	1	49	2
TCGA-49-4505	3.41343177586753	1	49	2
TCGA-49-4506	4.13831029832597	2	49	2
TCGA-49-4507	4.35824734589403	2	49	2
TCGA-49-4510	2.74494474906329	0	49	2
TCGA-49-4512	4.21316919002476	2	49	2
TCGA-49-4514	5.63911755061054	4	49	2
TCGA-49-6742	5.23686610188367	3	49	2
TCGA-49-6743	5.77193684056692	4	49	2
TCGA-49-6744	4.10526671277199	2	49	2
TCGA-49-6745	4.29442630379425	2	49	2
TCGA-49-6761	3.4788355793911	1	49	2
TCGA-49-6767	4.75813204173367	3	49	2
TCGA-49-AAQV	4.9256048111884	3	49	2
TCGA-49-AAR0	3.87410743105521	2	49	2
TCGA-49-AAR2	3.39143203171403	1	49	2
TCGA-49-AAR3	5.38384667686996	3	49	2
TCGA-49-AAR4	3.80562863208106	2	49	2
TCGA-49-AAR9	4.47512646231875	2	49	2
TCGA-49-AARE	4.89596661215367	3	49	2
TCGA-49-AARN	3.63349619969984	1	49	2
TCGA-49-AARO	4.20831579314047	2	49	2
TCGA-49-AARQ	5.28787293968887	3	49	2
TCGA-49-AARR	2.31551945651147	0	49	2
TCGA-4B-A93V	3.44012395145847	1	4B	4
TCGA-50-5044	4.4478646481582	2	50	4
TCGA-50-5045	3.4643538006941	1	50	4
TCGA-50-5055	3.63274731131619	1	50	4
TCGA-50-5066	3.69410272957698	1	50	4
TCGA-50-5068	3.03268112641104	1	50	4
TCGA-50-5931	5.56365184631409	4	50	4
TCGA-50-5939	4.42307057742861	2	50	4
TCGA-50-5942	2.49580277075889	0	50	4
TCGA-50-5946	5.3431461083342	3	50	4
TCGA-50-6590	4.16654127074306	2	50	4
TCGA-50-6591	5.73975650160606	4	50	4
TCGA-50-6593	4.30579696956912	2	50	4
TCGA-50-6594	5.76508357783074	4	50	4
TCGA-50-6597	4.93898472939734	3	50	4
TCGA-50-6673	4.52138812075396	2	50	4
TCGA-50-7109	4.57414839761674	2	50	4
TCGA-50-8457	3.35256260850878	1	50	4
TCGA-50-8459	2.89512723969768	1	50	4
TCGA-53-7624	4.97759177716109	3	53	3
TCGA-53-7626	3.93590761771393	2	53	3
TCGA-53-7813	4.2703411655529	2	53	3
TCGA-53-A4EZ	5.42588815385964	3	53	3
TCGA-55-1592	3.96416967140243	2	55	5
TCGA-55-1594	4.1529847887687	2	55	5
TCGA-55-1595	4.51131207031734	2	55	5
TCGA-55-1596	4.71958587650805	3	55	5
TCGA-55-5899	4.34615156733134	2	55	5
TCGA-55-6543	3.48420874024813	1	55	5
TCGA-55-6642	3.82964982830624	2	55	5
TCGA-55-6712	4.01207868544333	2	55	5
TCGA-55-6968	5.31318960972892	3	55	5
TCGA-55-6969	3.93634597431836	2	55	5
TCGA-55-6970	3.89320742627792	2	55	5
TCGA-55-6971	3.51477910575375	1	55	5
TCGA-55-6972	3.24490072110818	1	55	5
TCGA-55-6975	4.60711137071635	2	55	5
TCGA-55-6978	4.25559491248765	2	55	5
TCGA-55-6979	5.17599443594375	3	55	5
TCGA-55-6980	3.76288337970644	2	55	5
TCGA-55-6981	4.77472393339934	3	55	5
TCGA-55-6982	4.51400123691663	2	55	5
TCGA-55-6983	3.00725584962126	1	55	5
TCGA-55-6984	3.81561084879284	2	55	5
TCGA-55-6985	4.08969871524442	2	55	5
TCGA-55-6986	2.94731492632603	1	55	5
TCGA-55-6987	4.24753062415415	2	55	5
TCGA-55-7227	3.63308210863834	1	55	5
TCGA-55-7281	4.07064335698192	2	55	5
TCGA-55-7283	4.02379937385564	2	55	5
TCGA-55-7284	2.8586773017406	1	55	5
TCGA-55-7570	5.44980613432598	3	55	5
TCGA-55-7573	2.82573938916988	0	55	5
TCGA-55-7574	3.23909055401348	1	55	5
TCGA-55-7576	4.25211552033302	2	55	5
TCGA-55-7724	3.7111635625571	1	55	5
TCGA-55-7725	3.59711102433576	1	55	5
TCGA-55-7726	4.46783368990573	2	55	5
TCGA-55-7727	5.01400750163564	3	55	5
TCGA-55-7728	2.74478216829156	0	55	5
TCGA-55-7815	3.29127935673948	1	55	5
TCGA-55-7816	3.2746257220396	1	55	5
TCGA-55-7903	4.82645053997618	3	55	5
TCGA-55-7907	3.89175885607626	2	55	5
TCGA-55-7910	3.65747218895749	1	55	5
TCGA-55-7911	4.88154604343242	3	55	5
TCGA-55-7913	4.87618850285841	3	55	5
TCGA-55-7914	4.16771811425081	2	55	5
TCGA-55-7994	4.08731602710283	2	55	5
TCGA-55-7995	5.53326529851156	4	55	5
TCGA-55-8085	4.20458918364806	2	55	5
TCGA-55-8087	3.15568476273761	1	55	5
TCGA-55-8089	3.68625297661386	1	55	5
TCGA-55-8090	3.97099412013083	2	55	5
TCGA-55-8091	3.46125321078902	1	55	5
TCGA-55-8092	2.83699091423441	1	55	5
TCGA-55-8094	2.92719072278549	1	55	5
TCGA-55-8096	3.52106723960413	1	55	5
TCGA-55-8097	2.8973584484767	1	55	5
TCGA-55-8203	3.25771873028677	1	55	5
TCGA-55-8204	3.75824558473726	2	55	5
TCGA-55-8205	4.51337131132867	2	55	5
TCGA-55-8206	2.90592993564021	1	55	5
TCGA-55-8207	3.0183485085717	1	55	5
TCGA-55-8208	4.33937708052353	2	55	5
TCGA-55-8299	4.02526455074108	2	55	5
TCGA-55-8301	4.09859058259457	2	55	5
TCGA-55-8302	4.27008478408043	2	55	5
TCGA-55-8505	4.68260176952077	3	55	5
TCGA-55-8506	4.46881889369309	2	55	5
TCGA-55-8507	3.85148139098637	2	55	5
TCGA-55-8508	3.2307625307803	1	55	5
TCGA-55-8510	4.11062808745979	2	55	5
TCGA-55-8511	5.10327244513251	3	55	5
TCGA-55-8512	2.74340110215634	0	55	5
TCGA-55-8513	2.26352461697976	0	55	5
TCGA-55-8514	4.8357261584478	3	55	5
TCGA-55-8614	4.22262410492437	2	55	5
TCGA-55-8615	3.83742782358674	2	55	5
TCGA-55-8616	4.26482737478414	2	55	5
TCGA-55-8619	2.70187476694168	0	55	5
TCGA-55-8620	5.57558313051004	4	55	5
TCGA-55-8621	3.2495630831534	1	55	5
TCGA-55-A48X	3.55527225811669	1	55	5
TCGA-55-A48Y	4.46495180247973	2	55	5
TCGA-55-A48Z	5.33165046118703	3	55	5
TCGA-55-A490	4.3776623694002	2	55	5
TCGA-55-A491	4.80519464337584	3	55	5
TCGA-55-A492	3.50026750419574	1	55	5
TCGA-55-A493	4.81019154835596	3	55	5
TCGA-55-A494	4.11647122951765	2	55	5
TCGA-55-A4DF	5.3213319821432	3	55	5
TCGA-55-A4DG	3.18300314277487	1	55	5
TCGA-55-A57B	3.49953181957243	1	55	5
TCGA-62-A46O	5.30153565087768	3	62	4
TCGA-62-A46P	3.90397595748344	2	62	4
TCGA-62-A46R	4.79771664079577	3	62	4
TCGA-62-A46S	2.20314115856078	0	62	4
TCGA-62-A46U	5.28591894429164	3	62	4
TCGA-62-A46V	3.97224083531882	2	62	4
TCGA-62-A470	3.70662537794566	1	62	4
TCGA-62-A471	4.99883862950816	3	62	4
TCGA-62-A472	4.12452510894011	2	62	4
TCGA-64-1676	4.27120513328715	2	64	2
TCGA-64-1677	4.19652045231977	2	64	2
TCGA-64-1678	5.11354438566468	3	64	2
TCGA-64-1679	3.55604693468124	1	64	2
TCGA-64-1680	3.97225282502799	2	64	2
TCGA-64-1681	3.99847452697944	2	64	2
TCGA-64-5774	4.3784223521347	2	64	2
TCGA-64-5775	3.65001595609641	1	64	2
TCGA-64-5778	4.95964598082106	3	64	2
TCGA-64-5779	3.85808539223163	2	64	2
TCGA-64-5781	4.10169045042856	2	64	2
TCGA-64-5815	3.67396176702984	1	64	2
TCGA-67-3770	2.90223306984082	1	67	1
TCGA-67-3771	3.52288742702991	1	67	1
TCGA-67-3772	3.32036490575536	1	67	1
TCGA-67-3773	2.53244299923016	0	67	1
TCGA-67-3774	4.13201760787099	2	67	1
TCGA-67-4679	2.95000873668558	1	67	1
TCGA-67-6215	4.13762645838803	2	67	1
TCGA-67-6216	4.24295020068535	2	67	1
TCGA-67-6217	2.8775178176565	1	67	1
TCGA-69-7760	4.08442133797783	2	69	3
TCGA-69-7761	3.36075569732499	1	69	3
TCGA-69-7763	3.30205663264528	1	69	3
TCGA-69-7764	3.53717876297832	1	69	3
TCGA-69-7765	3.53741966029526	1	69	3
TCGA-69-7973	4.64812383976361	3	69	3
TCGA-69-7974	4.20585959536598	2	69	3
TCGA-69-7978	4.38487715396231	2	69	3
TCGA-69-7979	4.37065689150513	2	69	3
TCGA-69-7980	3.97490942753791	2	69	3
TCGA-69-8253	3.34781540525088	1	69	3
TCGA-69-8254	4.02887621872396	2	69	3
TCGA-69-8255	5.34142918101801	3	69	3
TCGA-69-8453	3.52067731931709	1	69	3
TCGA-69-A59K	5.40521637254469	3	69	3
TCGA-71-6725	4.18913222621854	2	71	1
TCGA-71-8520	4.68008155819659	3	71	1
TCGA-73-4658	3.48072294670027	1	73	1
TCGA-73-4659	3.81701730341313	2	73	1
TCGA-73-4662	4.16184278245743	2	73	1
TCGA-73-4666	5.75337436292893	4	73	1
TCGA-73-4668	3.67468831652629	1	73	1
TCGA-73-4670	4.13089672488825	2	73	1
TCGA-73-4675	4.04883959692926	2	73	1
TCGA-73-4676	5.05223420000643	3	73	1
TCGA-73-4677	2.94901377912666	1	73	1
TCGA-73-7498	2.56070333394329	0	73	1
TCGA-73-7499	5.68339870488994	4	73	1
TCGA-73-A9RS	4.4465882423402	2	73	1
TCGA-75-5122	4.27992232996013	2	75	1
TCGA-75-5125	5.00968861949773	3	75	1
TCGA-75-5126	4.14369979086323	2	75	1
TCGA-75-5146	4.01678247960403	2	75	1
TCGA-75-5147	5.32161597433294	3	75	1
TCGA-75-6203	2.85834529765434	1	75	1
TCGA-75-6205	4.112120677672	2	75	1
TCGA-75-6206	3.40781498219021	1	75	1
TCGA-75-6207	4.68607432726349	3	75	1
TCGA-75-6211	4.84322164242578	3	75	1
TCGA-75-6212	3.17194125783551	1	75	1
TCGA-75-6214	4.71120785149473	3	75	1
TCGA-75-7025	2.68376517849271	0	75	1
TCGA-75-7027	4.26712083540929	2	75	1
TCGA-75-7030	2.81520728271857	0	75	1
TCGA-75-7031	3.98531550744644	2	75	1
TCGA-78-7145	4.4033972641784	2	78	3
TCGA-78-7146	4.51577783700463	2	78	3
TCGA-78-7147	5.64672535167579	4	78	3
TCGA-78-7148	4.39191687811517	2	78	3
TCGA-78-7149	3.17711542629272	1	78	3
TCGA-78-7150	5.3674704530855	3	78	3
TCGA-78-7152	4.12925959607458	2	78	3
TCGA-78-7153	3.34432998218747	1	78	3
TCGA-78-7154	4.36449732327544	2	78	3
TCGA-78-7155	6.01794451103507	4	78	3
TCGA-78-7156	2.9803704121888	1	78	3
TCGA-78-7158	3.40826170105777	1	78	3
TCGA-78-7159	3.97189045319632	2	78	3
TCGA-78-7160	4.59671832884142	2	78	3
TCGA-78-7161	3.67021473381089	1	78	3
TCGA-78-7163	4.24259987134162	2	78	3
TCGA-78-7166	4.71575516679665	3	78	3
TCGA-78-7167	2.96304260328255	1	78	3
TCGA-78-7220	5.19190539528981	3	78	3
TCGA-78-7535	5.99103811157919	4	78	3
TCGA-78-7536	5.36668389983593	3	78	3
TCGA-78-7537	2.81085029083142	0	78	3
TCGA-78-7539	4.31264003091508	2	78	3
TCGA-78-7540	2.5826305413597	0	78	3
TCGA-78-7542	5.79936340726227	4	78	3
TCGA-78-7633	3.97253357241184	2	78	3
TCGA-78-8640	4.55154681170535	2	78	3
TCGA-78-8648	3.54798996731913	1	78	3
TCGA-78-8655	4.06165065746436	2	78	3
TCGA-78-8660	4.5829610664169	2	78	3
TCGA-78-8662	5.84088777646154	4	78	3
TCGA-80-5607	5.04184715052702	3	80	2
TCGA-80-5608	4.29086451025698	2	80	2
TCGA-80-5611	6.40261816370357	4	80	2
TCGA-83-5908	5.33550509701548	3	83	5
TCGA-86-6562	4.161766572203	2	86	1
TCGA-86-6851	3.86509834757924	2	86	1
TCGA-86-7701	3.331920947245	1	86	1
TCGA-86-7711	5.52055612709676	4	86	1
TCGA-86-7713	4.09276709793654	2	86	1
TCGA-86-7714	3.87423618868685	2	86	1
TCGA-86-7953	4.1506000100681	2	86	1
TCGA-86-7954	5.12797449288927	3	86	1
TCGA-86-7955	5.07145234667247	3	86	1
TCGA-86-8054	4.42226666567999	2	86	1
TCGA-86-8055	4.01175510542008	2	86	1
TCGA-86-8056	2.94641787196877	1	86	1
TCGA-86-8073	3.88209985653445	2	86	1
TCGA-86-8074	4.89787037591508	3	86	1
TCGA-86-8075	5.00896419535451	3	86	1
TCGA-86-8076	2.64168097231733	0	86	1
TCGA-86-8278	4.00490654706133	2	86	1
TCGA-86-8279	4.9538359968819	3	86	1
TCGA-86-8280	3.99378302888438	2	86	1
TCGA-86-8281	3.91756627550535	2	86	1
TCGA-86-8358	6.34797318997223	4	86	1
TCGA-86-8359	2.85484514173498	1	86	1
TCGA-86-8585	3.77786091647155	2	86	1
TCGA-86-8668	3.29116589812103	1	86	1
TCGA-86-8669	3.07218159903486	1	86	1
TCGA-86-8671	3.29193059270899	1	86	1
TCGA-86-8672	4.53842675345013	2	86	1
TCGA-86-8673	4.46135545043898	2	86	1
TCGA-86-8674	3.52526452339251	1	86	1
TCGA-86-A456	3.33216130425029	1	86	1
TCGA-86-A4D0	5.30784180219396	3	86	1
TCGA-86-A4JF	4.90401677702835	3	86	1
TCGA-86-A4P7	3.29890115578794	1	86	1
TCGA-86-A4P8	2.54348081738147	0	86	1
TCGA-91-A4BC	4.30658544175654	2	91	1
TCGA-91-A4BD	3.4377441460536	1	91	1
TCGA-93-7347	3.58863242119048	1	93	1
TCGA-93-7348	3.58781068281726	1	93	1
TCGA-93-8067	4.4641352978514	2	93	1
TCGA-93-A4JN	4.99203134787157	3	93	1
TCGA-93-A4JO	4.15111589754376	2	93	1
TCGA-93-A4JP	4.67766119521333	3	93	1
TCGA-93-A4JQ	4.12086577348516	2	93	1
TCGA-95-7039	4.49351780283822	2	95	3
TCGA-95-7043	5.04861206156544	3	95	3
TCGA-95-7562	5.28274850993962	3	95	3
TCGA-95-7567	3.76141658936956	2	95	3
TCGA-95-7944	4.70908886830806	3	95	3
TCGA-95-7947	5.49678464649473	3	95	3
TCGA-95-7948	4.68759724047462	3	95	3
TCGA-95-8039	4.34038796188157	2	95	3
TCGA-95-8494	4.91106220189091	3	95	3
TCGA-95-A4VK	3.92509404466731	2	95	3
TCGA-95-A4VN	4.7016354684631	3	95	3
TCGA-95-A4VP	3.17542021144346	1	95	3
TCGA-97-7546	4.28575926670231	2	97	3
TCGA-97-7547	2.21009418855866	0	97	3
TCGA-97-7552	2.67954551011052	0	97	3
TCGA-97-7553	4.4539000000545	2	97	3
TCGA-97-7554	4.12122269220507	2	97	3
TCGA-97-7937	4.20250071449993	2	97	3
TCGA-97-7938	3.06165995333348	1	97	3
TCGA-97-7941	3.18592121032199	1	97	3
TCGA-97-8171	4.24540961574469	2	97	3
TCGA-97-8172	2.60211091522329	0	97	3
TCGA-97-8175	3.76700402334081	2	97	3
TCGA-97-8177	3.97239122899193	2	97	3
TCGA-97-8179	4.63876972183068	3	97	3
TCGA-97-8552	3.28822033204567	1	97	3
TCGA-97-A4LX	4.06912920236206	2	97	3
TCGA-97-A4M0	3.98931223993384	2	97	3
TCGA-97-A4M1	3.01169004538502	1	97	3
TCGA-97-A4M2	2.81069264663595	0	97	3
TCGA-97-A4M3	3.34333772533649	1	97	3
TCGA-97-A4M5	3.44224765045376	1	97	3
TCGA-97-A4M6	4.02097953736975	2	97	3
TCGA-97-A4M7	3.48334719810671	1	97	3
TCGA-99-7458	3.36814727892477	1	99	4
TCGA-99-8025	3.75803444850447	2	99	4
TCGA-99-8028	2.7787136308286	0	99	4
TCGA-99-8032	3.49328575326255	1	99	4
TCGA-99-8033	4.65190779041668	3	99	4
TCGA-99-AA5R	2.78695640583856	0	99	4
TCGA-J2-8192	3.10198369082709	1	J2	1
TCGA-J2-8194	3.1529593377462	1	J2	1
TCGA-J2-A4AD	4.38314488947769	2	J2	1
TCGA-J2-A4AE	5.3638203765146	3	J2	1
TCGA-J2-A4AG	3.24955811108973	1	J2	1
TCGA-L4-A4E5	5.68748388432131	4	L4	5
TCGA-L4-A4E6	2.03538610706737	0	L4	5
TCGA-L9-A443	3.24685756674155	1	L9	2
TCGA-L9-A444	3.82747084019496	2	L9	2
TCGA-L9-A50W	3.94601277972063	2	L9	2
TCGA-L9-A5IP	3.97395184088776	2	L9	2
TCGA-L9-A743	4.17944400897677	2	L9	2
TCGA-L9-A7SV	4.90006362460392	3	L9	2
TCGA-L9-A8F4	4.02288414345923	2	L9	2
TCGA-MN-A4N1	5.21836024877146	3	MN	4
TCGA-MN-A4N4	3.60447596589399	1	MN	4
TCGA-MN-A4N5	5.37347806351918	3	MN	4
TCGA-MP-A4SV	3.93088685836948	2	MP	4
TCGA-MP-A4SW	4.47111259649107	2	MP	4
TCGA-MP-A4SY	3.6561679330302	1	MP	4
TCGA-MP-A4T4	3.80058127813113	2	MP	4
TCGA-MP-A4T6	4.46176242570097	2	MP	4
TCGA-MP-A4T7	4.18898264211315	2	MP	4
TCGA-MP-A4T8	3.55739662685391	1	MP	4
TCGA-MP-A4T9	4.11436161339573	2	MP	4
TCGA-MP-A4TA	5.44182753381196	3	MP	4
TCGA-MP-A4TC	4.04768248449707	2	MP	4
TCGA-MP-A4TD	4.33388405117845	2	MP	4
TCGA-MP-A4TE	3.77958197208101	2	MP	4
TCGA-MP-A4TF	4.52928196920187	2	MP	4
TCGA-MP-A4TH	2.46833082764556	0	MP	4
TCGA-MP-A4TI	4.24043057763981	2	MP	4
TCGA-MP-A4TJ	3.41955662104896	1	MP	4
TCGA-MP-A4TK	3.86000003499472	2	MP	4
TCGA-MP-A5C7	3.76894489926197	2	MP	4
TCGA-NJ-A4YF	3.70412209642054	1	NJ	3
TCGA-NJ-A4YG	3.10751647340615	1	NJ	3
TCGA-NJ-A4YI	3.38159564529035	1	NJ	3
TCGA-NJ-A4YP	3.50997778129281	1	NJ	3
TCGA-NJ-A4YQ	4.0043399492749	2	NJ	3
TCGA-NJ-A55A	2.99817945193173	1	NJ	3
TCGA-NJ-A55O	3.50092239359638	1	NJ	3
TCGA-NJ-A55R	3.30992086738162	1	NJ	3
TCGA-NJ-A7XG	2.38326475046845	0	NJ	3
TCGA-O1-A52J	2.48750791057632	0	O1	1
TCGA-S2-AA1A	3.38830228683795	1	S2	4
