# Supplementary material for: Surrogate Biomarker Prediction from Whole-Slide Images for Evaluating Overall Survival in Lung Adenocarcinoma
Source: Diagnostics (Basel). 2024 Feb 20;14(5):462. doi: 10.3390/diagnostics14050462 (PMC10930763; doi:10.3390/diagnostics14050462)
Supplement: Supplementary file 1 [file diagnostics-14-00462-s001.zip › Supplementary_File_S5_TCGA_LUAD_crossfolds/crossfolds_CHIA.csv]

PATIENT	CHIA	CHIA_quantile	site_code	CV5
TCGA-05-4244	3.16887357913892	3	05	4
TCGA-05-4249	2.9581236997457	2	05	4
TCGA-05-4250	0.761829420623239	2	05	4
TCGA-05-4382	3.66228591292104	3	05	4
TCGA-05-4395	-2.73268571996004	1	05	4
TCGA-05-4396	0.618165737527805	2	05	4
TCGA-05-4397	-0.727856479414889	1	05	4
TCGA-05-4398	0.833785588278818	2	05	4
TCGA-05-4402	4.15723690730092	3	05	4
TCGA-05-4403	4.39716856794235	3	05	4
TCGA-05-4405	2.9053864293281	2	05	4
TCGA-05-4415	-1.02395137549639	1	05	4
TCGA-05-4417	-0.230003120612732	1	05	4
TCGA-05-4418	-0.689316132667262	1	05	4
TCGA-05-4420	-2.10855389204549	1	05	4
TCGA-05-4422	3.72074556400342	3	05	4
TCGA-05-4424	2.52445169613355	2	05	4
TCGA-05-4426	-0.546107268605911	1	05	4
TCGA-05-4427	1.64009022219501	2	05	4
TCGA-05-4430	2.89138607676182	2	05	4
TCGA-05-4432	3.8359152091162	3	05	4
TCGA-05-4433	1.50985255292086	2	05	4
TCGA-05-4434	-1.59554488910965	1	05	4
TCGA-35-3615	6.80394832528516	4	35	3
TCGA-35-4122	2.91929724741938	2	35	3
TCGA-35-4123	0.484877059186604	2	35	3
TCGA-35-5375	-2.47500103463493	1	35	3
TCGA-38-4625	1.05919253069231	2	38	3
TCGA-38-4626	3.42950389600141	3	38	3
TCGA-38-4627	0.378293692337945	2	38	3
TCGA-38-4628	4.99562114629883	3	38	3
TCGA-38-4629	-1.52139791700297	1	38	3
TCGA-38-4630	-0.721785219280322	1	38	3
TCGA-38-4631	-5.28501573694328	0	38	3
TCGA-38-4632	3.21425305649969	3	38	3
TCGA-38-6178	-1.00694523870278	1	38	3
TCGA-38-7271	1.07145968853311	2	38	3
TCGA-38-A44F	2.84442460064198	2	38	3
TCGA-44-2655	5.85420597811292	3	44	1
TCGA-44-2656	1.54086190737145	2	44	1
TCGA-44-2657	1.24205960778244	2	44	1
TCGA-44-2659	6.83526373900461	4	44	1
TCGA-44-2661	-0.167566185151732	1	44	1
TCGA-44-2662	-1.28477601847079	1	44	1
TCGA-44-2665	0.496832718427793	2	44	1
TCGA-44-2666	2.83582347249357	2	44	1
TCGA-44-2668	-3.1102687797728	1	44	1
TCGA-44-3396	-0.762079066753204	1	44	1
TCGA-44-3398	2.7792334475232	2	44	1
TCGA-44-3917	3.37682417788667	3	44	1
TCGA-44-3918	1.26775697605673	2	44	1
TCGA-44-3919	0.046127296187969	2	44	1
TCGA-44-4112	0.98129437618507	2	44	1
TCGA-44-5643	-2.18088159065315	1	44	1
TCGA-44-5644	-2.35283988569909	1	44	1
TCGA-44-5645	0.059563760607613	2	44	1
TCGA-44-6145	-1.4609183463986	1	44	1
TCGA-44-6146	1.29788127326836	2	44	1
TCGA-44-6147	1.11416269735683	2	44	1
TCGA-44-6148	3.00618193723727	2	44	1
TCGA-44-6774	-0.295068790776162	1	44	1
TCGA-44-6775	0.939816589387656	2	44	1
TCGA-44-6776	1.4029698329341	2	44	1
TCGA-44-6777	2.01683554973333	2	44	1
TCGA-44-6778	2.06434515254337	2	44	1
TCGA-44-6779	-4.94200978160308	0	44	1
TCGA-44-7659	9.33068049095534	4	44	1
TCGA-44-7660	-4.75445575888736	0	44	1
TCGA-44-7662	-2.53918942547294	1	44	1
TCGA-44-7667	-6.38464152395764	0	44	1
TCGA-44-7669	0.629075546846236	2	44	1
TCGA-44-7670	2.05247810829761	2	44	1
TCGA-44-7671	5.51183119722813	3	44	1
TCGA-44-7672	1.480315878044	2	44	1
TCGA-44-8119	-5.32162610200603	0	44	1
TCGA-44-A479	0.980971619999654	2	44	1
TCGA-44-A47A	2.20756811693818	2	44	1
TCGA-44-A47B	-2.92174818070754	1	44	1
TCGA-44-A47G	2.13572696192761	2	44	1
TCGA-44-A4SS	-2.34371434090259	1	44	1
TCGA-44-A4SU	4.82767202554432	3	44	1
TCGA-49-4487	0.862188436182747	2	49	2
TCGA-49-4488	4.91140841246124	3	49	2
TCGA-49-4490	3.77405604980166	3	49	2
TCGA-49-4494	1.25380170824568	2	49	2
TCGA-49-4501	1.22581816517962	2	49	2
TCGA-49-4505	0.112262241146964	2	49	2
TCGA-49-4506	-6.16204226200225	0	49	2
TCGA-49-4507	-1.86386502205109	1	49	2
TCGA-49-4510	8.05079609413533	4	49	2
TCGA-49-4512	1.29584142594203	2	49	2
TCGA-49-4514	3.14329874519156	3	49	2
TCGA-49-6742	3.54276310823301	3	49	2
TCGA-49-6743	-1.60538786773637	1	49	2
TCGA-49-6744	2.33097007929368	2	49	2
TCGA-49-6745	1.63062251486163	2	49	2
TCGA-49-6761	-1.90408314538541	1	49	2
TCGA-49-6767	-1.02322767179099	1	49	2
TCGA-49-AAQV	-0.624253888576843	1	49	2
TCGA-49-AAR0	4.98167470053802	3	49	2
TCGA-49-AAR2	0.792716375925547	2	49	2
TCGA-49-AAR3	-1.46549827293681	1	49	2
TCGA-49-AAR4	1.89253083327426	2	49	2
TCGA-49-AAR9	-5.87691696347668	0	49	2
TCGA-49-AARE	-4.59388134828563	0	49	2
TCGA-49-AARN	1.69986922161919	2	49	2
TCGA-49-AARO	0.671995454760486	2	49	2
TCGA-49-AARQ	2.71975273905963	2	49	2
TCGA-49-AARR	2.0228559561293	2	49	2
TCGA-4B-A93V	2.35014258462081	2	4B	4
TCGA-50-5044	-0.055319920527461	2	50	3
TCGA-50-5045	2.25068848372179	2	50	3
TCGA-50-5055	1.86484068601224	2	50	3
TCGA-50-5066	1.33691353020182	2	50	3
TCGA-50-5068	-0.84646447871457	1	50	3
TCGA-50-5931	-5.74639283333341	0	50	3
TCGA-50-5939	-0.325325597513999	1	50	3
TCGA-50-5942	8.17945779569283	4	50	3
TCGA-50-5946	4.01375468260447	3	50	3
TCGA-50-6590	-5.80068498809293	0	50	3
TCGA-50-6591	-1.10245717766319	1	50	3
TCGA-50-6593	3.98124476968749	3	50	3
TCGA-50-6594	-3.04162714013449	1	50	3
TCGA-50-6597	1.8138675233137	2	50	3
TCGA-50-6673	3.08535587942823	3	50	3
TCGA-50-7109	-0.744684890847761	1	50	3
TCGA-50-8457	6.58178479363486	4	50	3
TCGA-50-8459	-1.70040450273366	1	50	3
TCGA-53-7624	-3.75508444591222	0	53	2
TCGA-53-7626	2.37196836756319	2	53	2
TCGA-53-7813	-0.04909737730876	2	53	2
TCGA-53-A4EZ	-0.321534466120232	1	53	2
TCGA-55-1592	3.00451143843102	2	55	5
TCGA-55-1594	2.11159533259986	2	55	5
TCGA-55-1595	2.76282668148043	2	55	5
TCGA-55-1596	-0.667517608391549	1	55	5
TCGA-55-5899	-0.328342154981387	1	55	5
TCGA-55-6543	1.08633179212747	2	55	5
TCGA-55-6642	-0.01321209614108	2	55	5
TCGA-55-6712	-0.878692244801909	1	55	5
TCGA-55-6968	-5.76562834023306	0	55	5
TCGA-55-6969	2.02768006596297	2	55	5
TCGA-55-6970	-1.00618306681985	1	55	5
TCGA-55-6971	0.351154092667174	2	55	5
TCGA-55-6972	4.20961197110504	3	55	5
TCGA-55-6975	-5.14275805668049	0	55	5
TCGA-55-6978	-3.69110253298367	0	55	5
TCGA-55-6979	1.47727631113451	2	55	5
TCGA-55-6980	1.37752990467745	2	55	5
TCGA-55-6981	0.472887256451449	2	55	5
TCGA-55-6982	-0.126353264146541	1	55	5
TCGA-55-6983	3.58410804334819	3	55	5
TCGA-55-6984	-0.233007856427337	1	55	5
TCGA-55-6985	0.437353285304371	2	55	5
TCGA-55-6986	3.01706603476845	2	55	5
TCGA-55-6987	1.36000535341256	2	55	5
TCGA-55-7227	1.99289008719679	2	55	5
TCGA-55-7281	1.15328381477541	2	55	5
TCGA-55-7283	2.03117890422123	2	55	5
TCGA-55-7284	-0.127068714579162	1	55	5
TCGA-55-7570	-0.50119281357244	1	55	5
TCGA-55-7573	3.71756611232352	3	55	5
TCGA-55-7574	2.98264882549012	2	55	5
TCGA-55-7576	1.83354225691215	2	55	5
TCGA-55-7724	3.35543091322595	3	55	5
TCGA-55-7725	7.91611966789117	4	55	5
TCGA-55-7726	-3.44505564632423	0	55	5
TCGA-55-7727	-0.346148646362603	1	55	5
TCGA-55-7728	3.61499983593803	3	55	5
TCGA-55-7815	2.66784270820368	2	55	5
TCGA-55-7816	-3.94454279842256	0	55	5
TCGA-55-7903	-0.238463657849072	1	55	5
TCGA-55-7907	3.64814700485192	3	55	5
TCGA-55-7910	1.4727501855871	2	55	5
TCGA-55-7911	2.98948286550154	2	55	5
TCGA-55-7913	-1.39059803783649	1	55	5
TCGA-55-7914	0.670139361825231	2	55	5
TCGA-55-7994	0.756926353467272	2	55	5
TCGA-55-7995	-2.06361464328487	1	55	5
TCGA-55-8085	4.41415977770069	3	55	5
TCGA-55-8087	4.83403071002809	3	55	5
TCGA-55-8089	0.755666288561985	2	55	5
TCGA-55-8090	1.28545794236699	2	55	5
TCGA-55-8091	-1.26899855864867	1	55	5
TCGA-55-8092	-0.724581766211165	1	55	5
TCGA-55-8094	-1.09073118521177	1	55	5
TCGA-55-8096	2.92870774554125	2	55	5
TCGA-55-8097	3.66749919695217	3	55	5
TCGA-55-8203	-1.06861903193861	1	55	5
TCGA-55-8204	-2.19731885760695	1	55	5
TCGA-55-8205	-1.46652337508164	1	55	5
TCGA-55-8206	4.7731584108001	3	55	5
TCGA-55-8207	6.03634599188739	3	55	5
TCGA-55-8208	3.67705028725008	3	55	5
TCGA-55-8299	1.91788101536749	2	55	5
TCGA-55-8301	-0.436331235626987	1	55	5
TCGA-55-8302	3.95332455755201	3	55	5
TCGA-55-8505	-1.6254695246912	1	55	5
TCGA-55-8506	-2.45269149118821	1	55	5
TCGA-55-8507	0.685007814732987	2	55	5
TCGA-55-8508	0.295083511747153	2	55	5
TCGA-55-8510	1.86545719155647	2	55	5
TCGA-55-8511	0.3293705650504	2	55	5
TCGA-55-8512	2.27531283168907	2	55	5
TCGA-55-8513	3.65356109850728	3	55	5
TCGA-55-8514	2.22986263964546	2	55	5
TCGA-55-8614	2.56857486639394	2	55	5
TCGA-55-8615	3.83003884435737	3	55	5
TCGA-55-8616	2.47240933427022	2	55	5
TCGA-55-8619	2.29371053002433	2	55	5
TCGA-55-8620	-2.26590974182897	1	55	5
TCGA-55-8621	2.98012435212569	2	55	5
TCGA-55-A48X	1.75604013222317	2	55	5
TCGA-55-A48Y	4.27353402792134	3	55	5
TCGA-55-A48Z	1.69783179412412	2	55	5
TCGA-55-A490	2.21461480046185	2	55	5
TCGA-55-A491	-0.733520875351725	1	55	5
TCGA-55-A492	4.80843520659375	3	55	5
TCGA-55-A493	-3.69363418963979	0	55	5
TCGA-55-A494	1.04872662288181	2	55	5
TCGA-55-A4DF	-1.3050064463735	1	55	5
TCGA-55-A4DG	4.79391409553366	3	55	5
TCGA-55-A57B	1.0199028369403	2	55	5
TCGA-62-A46O	-0.391441250034789	1	62	4
TCGA-62-A46P	0.677366359683482	2	62	4
TCGA-62-A46R	2.16441076398979	2	62	4
TCGA-62-A46S	3.35073056113447	3	62	4
TCGA-62-A46U	2.77098729337807	2	62	4
TCGA-62-A46V	4.45766766248906	3	62	4
TCGA-62-A470	0.744872847302622	2	62	4
TCGA-62-A471	-2.17647100377081	1	62	4
TCGA-62-A472	4.04830870597432	3	62	4
TCGA-64-1676	2.38096206888614	2	64	4
TCGA-64-1677	3.13523333153563	3	64	4
TCGA-64-1678	-0.282584651064101	1	64	4
TCGA-64-1679	-1.61023028974592	1	64	4
TCGA-64-1680	2.46395153160516	2	64	4
TCGA-64-1681	7.01969984727546	4	64	4
TCGA-64-5774	1.4553121027689	2	64	4
TCGA-64-5775	-5.77415033272169	0	64	4
TCGA-64-5778	3.6216682029276	3	64	4
TCGA-64-5779	1.00963827657929	2	64	4
TCGA-64-5781	-5.44713145803019	0	64	4
TCGA-64-5815	2.48721914752725	2	64	4
TCGA-67-3770	3.4372703452303	3	67	2
TCGA-67-3771	-0.884616399563528	1	67	2
TCGA-67-3772	4.00256076329273	3	67	2
TCGA-67-3773	8.00624336731433	4	67	2
TCGA-67-3774	5.29650145117943	3	67	2
TCGA-67-4679	7.67945168495223	4	67	2
TCGA-67-6215	0.337956819593406	2	67	2
TCGA-67-6216	-1.11153875598618	1	67	2
TCGA-67-6217	4.372046851934	3	67	2
TCGA-69-7760	-0.663555037000839	1	69	3
TCGA-69-7761	-2.42060401619967	1	69	3
TCGA-69-7763	1.38867227495126	2	69	3
TCGA-69-7764	7.78394876353992	4	69	3
TCGA-69-7765	3.14123047564978	3	69	3
TCGA-69-7973	2.51464083428935	2	69	3
TCGA-69-7974	3.78451715186429	3	69	3
TCGA-69-7978	0.65603112354078	2	69	3
TCGA-69-7979	-3.86569904978442	0	69	3
TCGA-69-7980	3.16556777800422	3	69	3
TCGA-69-8253	6.80724702388818	4	69	3
TCGA-69-8254	1.14967735698449	2	69	3
TCGA-69-8255	0.2906669425542	2	69	3
TCGA-69-8453	3.67760597248309	3	69	3
TCGA-69-A59K	-0.059286235640026	2	69	3
TCGA-71-6725	-2.78196912235225	1	71	4
TCGA-71-8520	-0.241977018237813	1	71	4
TCGA-73-4658	0.778978212603267	2	73	2
TCGA-73-4659	-1.12567764030304	1	73	2
TCGA-73-4662	4.03681689835115	3	73	2
TCGA-73-4666	-2.48678930116096	1	73	2
TCGA-73-4668	0.556293615724062	2	73	2
TCGA-73-4670	-0.549427631955768	1	73	2
TCGA-73-4675	0.068352970529022	2	73	2
TCGA-73-4676	3.81809729534701	3	73	2
TCGA-73-4677	3.85154295258985	3	73	2
TCGA-73-7498	6.64919602803714	4	73	2
TCGA-73-7499	2.03908579742843	2	73	2
TCGA-73-A9RS	-0.92742836369562	1	73	2
TCGA-75-5122	-0.228977964941464	1	75	1
TCGA-75-5125	-0.995742344316331	1	75	1
TCGA-75-5126	2.75409350673998	2	75	1
TCGA-75-5146	1.48649707150319	2	75	1
TCGA-75-5147	2.97158254176522	2	75	1
TCGA-75-6203	2.33627050288858	2	75	1
TCGA-75-6205	-1.17820541982954	1	75	1
TCGA-75-6206	3.90144414059436	3	75	1
TCGA-75-6207	3.67426750308405	3	75	1
TCGA-75-6211	-0.608273716287753	1	75	1
TCGA-75-6212	3.85595797205275	3	75	1
TCGA-75-6214	-3.10722907604481	1	75	1
TCGA-75-7025	-0.602243342139714	1	75	1
TCGA-75-7027	-2.84488419010384	1	75	1
TCGA-75-7030	1.45725087864699	2	75	1
TCGA-75-7031	3.9911563860355	3	75	1
TCGA-78-7145	3.90655193764233	3	78	4
TCGA-78-7146	-1.63783450930207	1	78	4
TCGA-78-7147	0.703064835733896	2	78	4
TCGA-78-7148	4.53746385936615	3	78	4
TCGA-78-7149	3.61370165009056	3	78	4
TCGA-78-7150	-4.37455822109417	0	78	4
TCGA-78-7152	2.53881155626969	2	78	4
TCGA-78-7153	6.68428333369071	4	78	4
TCGA-78-7154	-1.43671061444701	1	78	4
TCGA-78-7155	1.29290390933318	2	78	4
TCGA-78-7156	8.6319360565217	4	78	4
TCGA-78-7158	1.80817250824915	2	78	4
TCGA-78-7159	1.04619000781305	2	78	4
TCGA-78-7160	-0.884037058604922	1	78	4
TCGA-78-7161	1.06769933941707	2	78	4
TCGA-78-7163	-6.19098556980888	0	78	4
TCGA-78-7166	1.43785169580129	2	78	4
TCGA-78-7167	6.4029621342749	4	78	4
TCGA-78-7220	-2.32742843746198	1	78	4
TCGA-78-7535	0.475547587048268	2	78	4
TCGA-78-7536	0.400484510857678	2	78	4
TCGA-78-7537	2.10753508610713	2	78	4
TCGA-78-7539	1.67852988086483	2	78	4
TCGA-78-7540	3.69521368551046	3	78	4
TCGA-78-7542	-0.808385625120636	1	78	4
TCGA-78-7633	7.46960132605035	4	78	4
TCGA-78-8640	0.054259829325046	2	78	4
TCGA-78-8648	3.9161128850851	3	78	4
TCGA-78-8655	-0.315735764868516	1	78	4
TCGA-78-8660	1.73881830149494	2	78	4
TCGA-78-8662	3.47889860912047	3	78	4
TCGA-80-5607	1.66072945949021	2	80	3
TCGA-80-5608	4.54060929857659	3	80	3
TCGA-80-5611	-3.39407043076058	0	80	3
TCGA-83-5908	-1.99284926703131	1	83	1
TCGA-86-6562	0.941927142226255	2	86	3
TCGA-86-6851	1.66346448640959	2	86	3
TCGA-86-7701	3.38688740646293	3	86	3
TCGA-86-7711	-1.77202114405819	1	86	3
TCGA-86-7713	3.68941140370533	3	86	3
TCGA-86-7714	2.72258848261664	2	86	3
TCGA-86-7953	-1.31282467793505	1	86	3
TCGA-86-7954	-0.38555789953641	1	86	3
TCGA-86-7955	-0.064448549037008	2	86	3
TCGA-86-8054	1.29612939688	2	86	3
TCGA-86-8055	0.448056678167962	2	86	3
TCGA-86-8056	3.56437314977363	3	86	3
TCGA-86-8073	3.37795706604431	3	86	3
TCGA-86-8074	1.45624047774606	2	86	3
TCGA-86-8075	-0.487046526448819	1	86	3
TCGA-86-8076	0.384725734815749	2	86	3
TCGA-86-8278	-2.65780866996471	1	86	3
TCGA-86-8279	-1.25334862312949	1	86	3
TCGA-86-8280	5.29448150747201	3	86	3
TCGA-86-8281	5.05218213933455	3	86	3
TCGA-86-8358	-1.35865914358401	1	86	3
TCGA-86-8359	0.695646546885726	2	86	3
TCGA-86-8585	1.55318031853983	2	86	3
TCGA-86-8668	0.969237803233673	2	86	3
TCGA-86-8669	5.37251898570161	3	86	3
TCGA-86-8671	2.10388967616332	2	86	3
TCGA-86-8672	1.71259522827622	2	86	3
TCGA-86-8673	-1.40576068627915	1	86	3
TCGA-86-8674	6.05216033138019	3	86	3
TCGA-86-A456	1.75252240750668	2	86	3
TCGA-86-A4D0	1.12152557401734	2	86	3
TCGA-86-A4JF	3.38018252016694	3	86	3
TCGA-86-A4P7	3.75521105034143	3	86	3
TCGA-86-A4P8	2.77207633593153	2	86	3
TCGA-91-A4BC	-4.1042192084001	0	91	5
TCGA-91-A4BD	6.58550618811701	4	91	5
TCGA-93-7347	5.40768637193447	3	93	2
TCGA-93-7348	3.83188399956666	3	93	2
TCGA-93-8067	-0.962129456850699	1	93	2
TCGA-93-A4JN	2.36107160049067	2	93	2
TCGA-93-A4JO	-2.19347591746793	1	93	2
TCGA-93-A4JP	0.408007981177927	2	93	2
TCGA-93-A4JQ	2.47369120544426	2	93	2
TCGA-95-7039	2.28577728687528	2	95	2
TCGA-95-7043	3.61577061308429	3	95	2
TCGA-95-7562	-1.94982883237629	1	95	2
TCGA-95-7567	-0.9847206506949	1	95	2
TCGA-95-7944	-6.34822600947464	0	95	2
TCGA-95-7947	0.686479091578577	2	95	2
TCGA-95-7948	-0.790359386371734	1	95	2
TCGA-95-8039	1.59296397890322	2	95	2
TCGA-95-8494	0.100422204317004	2	95	2
TCGA-95-A4VK	5.53198822084106	3	95	2
TCGA-95-A4VN	1.64274177940953	2	95	2
TCGA-95-A4VP	5.02145354804324	3	95	2
TCGA-97-7546	7.20552951077343	4	97	1
TCGA-97-7547	6.53042852248757	4	97	1
TCGA-97-7552	-0.683469776820046	1	97	1
TCGA-97-7553	3.20779943129956	3	97	1
TCGA-97-7554	3.99744883754687	3	97	1
TCGA-97-7937	-4.58213413105759	0	97	1
TCGA-97-7938	8.65470560183883	4	97	1
TCGA-97-7941	4.81951848629403	3	97	1
TCGA-97-8171	3.28930604565749	3	97	1
TCGA-97-8172	4.61291415175045	3	97	1
TCGA-97-8175	3.44900081013161	3	97	1
TCGA-97-8177	1.97705863856561	2	97	1
TCGA-97-8179	5.99688709942805	3	97	1
TCGA-97-8552	3.0428092941065	2	97	1
TCGA-97-A4LX	2.49552656380546	2	97	1
TCGA-97-A4M0	3.3125572632932	3	97	1
TCGA-97-A4M1	3.74969131442764	3	97	1
TCGA-97-A4M2	1.70136765619761	2	97	1
TCGA-97-A4M3	7.21506721187522	4	97	1
TCGA-97-A4M5	0.855604666093686	2	97	1
TCGA-97-A4M6	-0.670802747773798	1	97	1
TCGA-97-A4M7	1.67047527108154	2	97	1
TCGA-99-7458	3.8506177627636	3	99	4
TCGA-99-8025	-1.80335958107829	1	99	4
TCGA-99-8028	2.80667371216949	2	99	4
TCGA-99-8032	1.82095502355071	2	99	4
TCGA-99-8033	1.47418441841396	2	99	4
TCGA-99-AA5R	1.47369317207832	2	99	4
TCGA-J2-8192	-0.680483941636608	1	J2	3
TCGA-J2-8194	4.05640660377596	3	J2	3
TCGA-J2-A4AD	0.820435195603657	2	J2	3
TCGA-J2-A4AE	2.63673422239522	2	J2	3
TCGA-J2-A4AG	0.442203189032121	2	J2	3
TCGA-L4-A4E5	3.39693745428842	3	L4	5
TCGA-L4-A4E6	5.54203342113748	3	L4	5
TCGA-L9-A443	5.53085940203878	3	L9	4
TCGA-L9-A444	3.6061693036295	3	L9	4
TCGA-L9-A50W	4.60954292728383	3	L9	4
TCGA-L9-A5IP	-6.04146321149893	0	L9	4
TCGA-L9-A743	2.44669402292358	2	L9	4
TCGA-L9-A7SV	3.4923480366224	3	L9	4
TCGA-L9-A8F4	-1.49308751678339	1	L9	4
TCGA-MN-A4N1	3.63444469660198	3	MN	2
TCGA-MN-A4N4	1.15848987832164	2	MN	2
TCGA-MN-A4N5	-0.034445334122986	2	MN	2
TCGA-MP-A4SV	0.665167005368931	2	MP	2
TCGA-MP-A4SW	1.78112888313527	2	MP	2
TCGA-MP-A4SY	0.734731602223903	2	MP	2
TCGA-MP-A4T4	-0.942040942583095	1	MP	2
TCGA-MP-A4T6	0.560848824828508	2	MP	2
TCGA-MP-A4T7	4.93043911941038	3	MP	2
TCGA-MP-A4T8	-4.57360286268008	0	MP	2
TCGA-MP-A4T9	3.43990522070753	3	MP	2
TCGA-MP-A4TA	-1.08807780799249	1	MP	2
TCGA-MP-A4TC	-2.55223035769006	1	MP	2
TCGA-MP-A4TD	1.75228056254721	2	MP	2
TCGA-MP-A4TE	3.08533271341743	3	MP	2
TCGA-MP-A4TF	0.964725679142553	2	MP	2
TCGA-MP-A4TH	2.34803659392785	2	MP	2
TCGA-MP-A4TI	0.309393894699591	2	MP	2
TCGA-MP-A4TJ	3.12022234295661	3	MP	2
TCGA-MP-A4TK	-1.5006085280567	1	MP	2
TCGA-MP-A5C7	7.05588355212026	4	MP	2
TCGA-NJ-A4YF	0.445387828020368	2	NJ	1
TCGA-NJ-A4YG	2.70824628998563	2	NJ	1
TCGA-NJ-A4YI	3.5852089648646	3	NJ	1
TCGA-NJ-A4YP	4.20731039938682	3	NJ	1
TCGA-NJ-A4YQ	0.386646246720871	2	NJ	1
TCGA-NJ-A55A	1.47880529283815	2	NJ	1
TCGA-NJ-A55O	4.21571550041929	3	NJ	1
TCGA-NJ-A55R	4.2866302173954	3	NJ	1
TCGA-NJ-A7XG	3.44198086612763	3	NJ	1
TCGA-O1-A52J	5.34391101387871	3	O1	5
TCGA-S2-AA1A	-0.172412667636525	1	S2	3
