# Supplementary material for: Surrogate Biomarker Prediction from Whole-Slide Images for Evaluating Overall Survival in Lung Adenocarcinoma
Source: Diagnostics (Basel). 2024 Feb 20;14(5):462. doi: 10.3390/diagnostics14050462 (PMC10930763; doi:10.3390/diagnostics14050462)
Supplement: Supplementary file 1 [file diagnostics-14-00462-s001.zip › Supplementary_File_S5_TCGA_LUAD_crossfolds/crossfolds_CKAP2L.csv]

PATIENT	CKAP2L	CKAP2L_quantile	site_code	CV5
TCGA-05-4244	3.89596490812851	2	05	5
TCGA-05-4249	2.04707864785816	1	05	5
TCGA-05-4250	5.17199668497172	3	05	5
TCGA-05-4382	3.53996563257346	2	05	5
TCGA-05-4395	4.12114363189707	3	05	5
TCGA-05-4396	3.28626947354921	2	05	5
TCGA-05-4397	6.19936795871616	4	05	5
TCGA-05-4398	4.54491198521716	3	05	5
TCGA-05-4402	3.57781931191405	2	05	5
TCGA-05-4403	2.08872370241861	1	05	5
TCGA-05-4405	2.76409243328589	2	05	5
TCGA-05-4415	5.0151567576888	3	05	5
TCGA-05-4417	3.61129913336821	2	05	5
TCGA-05-4418	3.6411450376128	2	05	5
TCGA-05-4420	5.07282846339325	3	05	5
TCGA-05-4422	3.56885370808037	2	05	5
TCGA-05-4424	4.36416430639174	3	05	5
TCGA-05-4426	2.70870663042291	2	05	5
TCGA-05-4427	5.4348816827887	4	05	5
TCGA-05-4430	3.2183810512412	2	05	5
TCGA-05-4432	4.35746253107982	3	05	5
TCGA-05-4433	3.95010061499699	2	05	5
TCGA-05-4434	3.65625147900135	2	05	5
TCGA-35-3615	1.24215498901818	0	35	3
TCGA-35-4122	4.63778342097793	3	35	3
TCGA-35-4123	4.96208337955188	3	35	3
TCGA-35-5375	4.52725141709645	3	35	3
TCGA-38-4625	5.16359155170099	3	38	2
TCGA-38-4626	2.64459679667978	2	38	2
TCGA-38-4627	2.26982190307976	1	38	2
TCGA-38-4628	3.49153753912392	2	38	2
TCGA-38-4629	4.57055830509273	3	38	2
TCGA-38-4630	5.4109672062486	4	38	2
TCGA-38-4631	4.51426588457864	3	38	2
TCGA-38-4632	4.89758982032841	3	38	2
TCGA-38-6178	2.72812082254794	2	38	2
TCGA-38-7271	2.14946220053438	1	38	2
TCGA-38-A44F	1.34473708034657	1	38	2
TCGA-44-2655	1.2103497883382	0	44	5
TCGA-44-2656	4.03944459147059	3	44	5
TCGA-44-2657	3.08806796124393	2	44	5
TCGA-44-2659	2.2210255950868	1	44	5
TCGA-44-2661	2.00482285624206	1	44	5
TCGA-44-2662	5.47810427444621	4	44	5
TCGA-44-2665	3.30523089091866	2	44	5
TCGA-44-2666	2.84933827896805	2	44	5
TCGA-44-2668	5.40289005315037	4	44	5
TCGA-44-3396	3.76601017871219	2	44	5
TCGA-44-3398	2.53684168898666	1	44	5
TCGA-44-3917	4.68402750064586	3	44	5
TCGA-44-3918	3.70869996780888	2	44	5
TCGA-44-3919	3.40400812019001	2	44	5
TCGA-44-4112	3.16159106169982	2	44	5
TCGA-44-5643	5.08675634873325	3	44	5
TCGA-44-5644	2.98898776662598	2	44	5
TCGA-44-5645	1.79729928939451	1	44	5
TCGA-44-6145	3.92532456197048	2	44	5
TCGA-44-6146	2.18847005654777	1	44	5
TCGA-44-6147	2.58306706861441	1	44	5
TCGA-44-6148	-0.040511298210771	0	44	5
TCGA-44-6774	3.49152757111464	2	44	5
TCGA-44-6775	4.07627341082802	3	44	5
TCGA-44-6776	1.31638214793801	1	44	5
TCGA-44-6777	3.06585595203	2	44	5
TCGA-44-6778	4.26938092931775	3	44	5
TCGA-44-6779	5.27109443803883	3	44	5
TCGA-44-7659	1.15421961805613	0	44	5
TCGA-44-7660	4.4012057848809	3	44	5
TCGA-44-7662	5.00951917491264	3	44	5
TCGA-44-7667	5.59299616644824	4	44	5
TCGA-44-7669	4.87317754915634	3	44	5
TCGA-44-7670	4.97909400675127	3	44	5
TCGA-44-7671	1.88048272947483	1	44	5
TCGA-44-7672	3.75401569243516	2	44	5
TCGA-44-8119	4.05268890299332	3	44	5
TCGA-44-A479	3.37386623624116	2	44	5
TCGA-44-A47A	3.17380413572246	2	44	5
TCGA-44-A47B	3.04531792993037	2	44	5
TCGA-44-A47G	3.61745404198746	2	44	5
TCGA-44-A4SS	3.60836502847218	2	44	5
TCGA-44-A4SU	1.90592774030136	1	44	5
TCGA-49-4487	4.55265556824906	3	49	1
TCGA-49-4488	3.85962999159682	2	49	1
TCGA-49-4490	2.01742342217937	1	49	1
TCGA-49-4494	4.10682090619222	3	49	1
TCGA-49-4501	1.76347495112242	1	49	1
TCGA-49-4505	1.69722474186812	1	49	1
TCGA-49-4506	3.68187878928678	2	49	1
TCGA-49-4507	4.67933495427881	3	49	1
TCGA-49-4510	0.196617249970784	0	49	1
TCGA-49-4512	2.75137210923942	2	49	1
TCGA-49-4514	4.03705393861094	3	49	1
TCGA-49-6742	4.49814753661371	3	49	1
TCGA-49-6743	4.73633576533483	3	49	1
TCGA-49-6744	2.84414189694682	2	49	1
TCGA-49-6745	4.19282276549892	3	49	1
TCGA-49-6761	4.02665419217747	3	49	1
TCGA-49-6767	4.55780912571637	3	49	1
TCGA-49-AAQV	3.22835964604848	2	49	1
TCGA-49-AAR0	3.49376845475047	2	49	1
TCGA-49-AAR2	3.89473731286606	2	49	1
TCGA-49-AAR3	4.2582282977402	3	49	1
TCGA-49-AAR4	3.8094352175108	2	49	1
TCGA-49-AAR9	5.14197865764497	3	49	1
TCGA-49-AARE	3.63653944680676	2	49	1
TCGA-49-AARN	3.02801137510533	2	49	1
TCGA-49-AARO	3.02462034687076	2	49	1
TCGA-49-AARQ	4.63598984147781	3	49	1
TCGA-49-AARR	0.908344075005599	0	49	1
TCGA-4B-A93V	2.82464502421425	2	4B	3
TCGA-50-5044	4.27819614863511	3	50	1
TCGA-50-5045	2.9677227985747	2	50	1
TCGA-50-5055	2.50586924915415	1	50	1
TCGA-50-5066	4.66032817343388	3	50	1
TCGA-50-5068	2.8956444187276	2	50	1
TCGA-50-5931	4.24937431754439	3	50	1
TCGA-50-5939	4.06699182526476	3	50	1
TCGA-50-5942	0.983509337735963	0	50	1
TCGA-50-5946	5.18438924775589	3	50	1
TCGA-50-6590	5.53526357710937	4	50	1
TCGA-50-6591	5.40809201237639	4	50	1
TCGA-50-6593	4.29376190464877	3	50	1
TCGA-50-6594	5.20724920270264	3	50	1
TCGA-50-6597	2.37660007665139	1	50	1
TCGA-50-6673	3.71772332083245	2	50	1
TCGA-50-7109	3.93820939772172	2	50	1
TCGA-50-8457	1.12815101953568	0	50	1
TCGA-50-8459	2.40688951043825	1	50	1
TCGA-53-7624	6.61276708857769	4	53	3
TCGA-53-7626	3.51704138585587	2	53	3
TCGA-53-7813	4.1069420978786	3	53	3
TCGA-53-A4EZ	4.68215623694369	3	53	3
TCGA-55-1592	3.99924749446959	3	55	4
TCGA-55-1594	4.71580831222061	3	55	4
TCGA-55-1595	3.77997180860131	2	55	4
TCGA-55-1596	4.67287202234335	3	55	4
TCGA-55-5899	4.93707278519104	3	55	4
TCGA-55-6543	1.11209488819255	0	55	4
TCGA-55-6642	3.45230685237513	2	55	4
TCGA-55-6712	3.8453342936568	2	55	4
TCGA-55-6968	5.67056265524835	4	55	4
TCGA-55-6969	4.12251329809445	3	55	4
TCGA-55-6970	4.56737997152702	3	55	4
TCGA-55-6971	3.61830796501037	2	55	4
TCGA-55-6972	1.85993888573477	1	55	4
TCGA-55-6975	4.98265541380282	3	55	4
TCGA-55-6978	4.82965643979239	3	55	4
TCGA-55-6979	4.58628693305321	3	55	4
TCGA-55-6980	0.967885664168823	0	55	4
TCGA-55-6981	3.78557714448347	2	55	4
TCGA-55-6982	3.9611095771038	3	55	4
TCGA-55-6983	2.50304366536071	1	55	4
TCGA-55-6984	3.41642217817198	2	55	4
TCGA-55-6985	3.54278956029497	2	55	4
TCGA-55-6986	1.83109309209427	1	55	4
TCGA-55-6987	3.5432753066085	2	55	4
TCGA-55-7227	3.0242164213907	2	55	4
TCGA-55-7281	2.89146124861043	2	55	4
TCGA-55-7283	3.26696847386415	2	55	4
TCGA-55-7284	1.59195470887669	1	55	4
TCGA-55-7570	4.86461497918784	3	55	4
TCGA-55-7573	1.61960285859136	1	55	4
TCGA-55-7574	2.88279989712506	2	55	4
TCGA-55-7576	4.22443103289231	3	55	4
TCGA-55-7724	4.4992986934103	3	55	4
TCGA-55-7725	2.02761993237704	1	55	4
TCGA-55-7726	5.69875270249728	4	55	4
TCGA-55-7727	4.78618446694231	3	55	4
TCGA-55-7728	2.29239931268106	1	55	4
TCGA-55-7815	4.24236975625853	3	55	4
TCGA-55-7816	1.97670309016302	1	55	4
TCGA-55-7903	4.18107523366471	3	55	4
TCGA-55-7907	4.29662595632301	3	55	4
TCGA-55-7910	4.16054972294942	3	55	4
TCGA-55-7911	4.61325591214713	3	55	4
TCGA-55-7913	4.79719812697879	3	55	4
TCGA-55-7914	3.05738579505657	2	55	4
TCGA-55-7994	5.53055041821233	4	55	4
TCGA-55-7995	4.3049726527958	3	55	4
TCGA-55-8085	3.84152329017105	2	55	4
TCGA-55-8087	0.626631003167111	0	55	4
TCGA-55-8089	4.72841747093563	3	55	4
TCGA-55-8090	3.29564342621333	2	55	4
TCGA-55-8091	2.60453344001342	1	55	4
TCGA-55-8092	2.99135012808284	2	55	4
TCGA-55-8094	3.48215848320881	2	55	4
TCGA-55-8096	2.82953875010666	2	55	4
TCGA-55-8097	0.891876383460281	0	55	4
TCGA-55-8203	3.6554075065201	2	55	4
TCGA-55-8204	4.50556679789462	3	55	4
TCGA-55-8205	5.21516682797556	3	55	4
TCGA-55-8206	1.58129085647711	1	55	4
TCGA-55-8207	0.883698981876915	0	55	4
TCGA-55-8208	3.87792256898428	2	55	4
TCGA-55-8299	3.55099513827375	2	55	4
TCGA-55-8301	3.44230494327833	2	55	4
TCGA-55-8302	3.48635026336787	2	55	4
TCGA-55-8505	3.82816424940799	2	55	4
TCGA-55-8506	3.75024856748207	2	55	4
TCGA-55-8507	4.03611328064606	3	55	4
TCGA-55-8508	2.10722349637013	1	55	4
TCGA-55-8510	3.64586521440097	2	55	4
TCGA-55-8511	3.82361420880507	2	55	4
TCGA-55-8512	1.07619018967547	0	55	4
TCGA-55-8513	1.20063691102437	0	55	4
TCGA-55-8514	0.8433508385479	0	55	4
TCGA-55-8614	3.48156430427606	2	55	4
TCGA-55-8615	2.57770615179378	1	55	4
TCGA-55-8616	3.18013628278386	2	55	4
TCGA-55-8619	1.89141616127567	1	55	4
TCGA-55-8620	4.73306525277027	3	55	4
TCGA-55-8621	2.6335469719683	2	55	4
TCGA-55-A48X	3.00164473193058	2	55	4
TCGA-55-A48Y	3.05114160658489	2	55	4
TCGA-55-A48Z	3.78340752583019	2	55	4
TCGA-55-A490	4.6109363752445	3	55	4
TCGA-55-A491	3.07088676265554	2	55	4
TCGA-55-A492	0.311328124834785	0	55	4
TCGA-55-A493	5.08969149517373	3	55	4
TCGA-55-A494	3.84740800153443	2	55	4
TCGA-55-A4DF	5.31325246482278	4	55	4
TCGA-55-A4DG	1.96583788310197	1	55	4
TCGA-55-A57B	2.4870288473676	1	55	4
TCGA-62-A46O	5.73633293458765	4	62	3
TCGA-62-A46P	1.40484050487239	1	62	3
TCGA-62-A46R	3.86278624506261	2	62	3
TCGA-62-A46S	1.71027294782161	1	62	3
TCGA-62-A46U	4.11511551327526	3	62	3
TCGA-62-A46V	2.47093626364457	1	62	3
TCGA-62-A470	3.14515657989144	2	62	3
TCGA-62-A471	4.48174047898099	3	62	3
TCGA-62-A472	4.24778581739914	3	62	3
TCGA-64-1676	4.32799751079243	3	64	3
TCGA-64-1677	4.29727307663107	3	64	3
TCGA-64-1678	5.51038635283085	4	64	3
TCGA-64-1679	3.72799961747054	2	64	3
TCGA-64-1680	2.31121629146036	1	64	3
TCGA-64-1681	2.71528951364612	2	64	3
TCGA-64-5774	5.52177901152727	4	64	3
TCGA-64-5775	5.11078331522807	3	64	3
TCGA-64-5778	3.89026844244226	2	64	3
TCGA-64-5779	5.79776086520897	4	64	3
TCGA-64-5781	4.04271650240911	3	64	3
TCGA-64-5815	3.56827095005	2	64	3
TCGA-67-3770	2.20399987016333	1	67	5
TCGA-67-3771	4.24771671374139	3	67	5
TCGA-67-3772	1.85375705822881	1	67	5
TCGA-67-3773	1.90577024662416	1	67	5
TCGA-67-3774	1.72901790233631	1	67	5
TCGA-67-4679	1.52440199569655	1	67	5
TCGA-67-6215	3.11083710149009	2	67	5
TCGA-67-6216	2.60807327142976	1	67	5
TCGA-67-6217	0.851721816779165	0	67	5
TCGA-69-7760	3.29812803144806	2	69	2
TCGA-69-7761	4.05217911713141	3	69	2
TCGA-69-7763	2.09494107189455	1	69	2
TCGA-69-7764	3.31798877368022	2	69	2
TCGA-69-7765	3.54236040156553	2	69	2
TCGA-69-7973	5.17998790821651	3	69	2
TCGA-69-7974	4.22535577099178	3	69	2
TCGA-69-7978	4.42862062743771	3	69	2
TCGA-69-7979	4.01956152985256	3	69	2
TCGA-69-7980	3.45085104604471	2	69	2
TCGA-69-8253	1.4512539874984	1	69	2
TCGA-69-8254	2.27314969644909	1	69	2
TCGA-69-8255	3.92988220262141	2	69	2
TCGA-69-8453	2.94652893767935	2	69	2
TCGA-69-A59K	3.72022505349227	2	69	2
TCGA-71-6725	2.61825349851186	1	71	2
TCGA-71-8520	4.27237621480329	3	71	2
TCGA-73-4658	2.71388318438138	2	73	2
TCGA-73-4659	3.74601439294253	2	73	2
TCGA-73-4662	2.62782562695239	2	73	2
TCGA-73-4666	5.1845189714238	3	73	2
TCGA-73-4668	4.30271953913933	3	73	2
TCGA-73-4670	4.69190411282271	3	73	2
TCGA-73-4675	2.24872692120237	1	73	2
TCGA-73-4676	4.60303415172311	3	73	2
TCGA-73-4677	1.55926031945101	1	73	2
TCGA-73-7498	0.789025716203315	0	73	2
TCGA-73-7499	3.56974691374588	2	73	2
TCGA-73-A9RS	5.271666556662	3	73	2
TCGA-75-5122	4.0912716014949	3	75	5
TCGA-75-5125	5.13992272057269	3	75	5
TCGA-75-5126	4.68660991002399	3	75	5
TCGA-75-5146	2.32918506667307	1	75	5
TCGA-75-5147	3.99581694865297	3	75	5
TCGA-75-6203	1.4095871805315	1	75	5
TCGA-75-6205	4.78988533221572	3	75	5
TCGA-75-6206	0.205541203050041	0	75	5
TCGA-75-6207	4.4379772080387	3	75	5
TCGA-75-6211	4.65398316592663	3	75	5
TCGA-75-6212	2.22719111840097	1	75	5
TCGA-75-6214	5.27214929102645	3	75	5
TCGA-75-7025	0.901647547934125	0	75	5
TCGA-75-7027	4.69065040761925	3	75	5
TCGA-75-7030	1.08039657325604	0	75	5
TCGA-75-7031	3.88849461149786	2	75	5
TCGA-78-7145	4.28492936294788	3	78	2
TCGA-78-7146	5.33780877756074	4	78	2
TCGA-78-7147	3.47274114076123	2	78	2
TCGA-78-7148	3.7543519053078	2	78	2
TCGA-78-7149	0.738542412553084	0	78	2
TCGA-78-7150	4.41443193355487	3	78	2
TCGA-78-7152	2.69493075818698	2	78	2
TCGA-78-7153	2.79383388514372	2	78	2
TCGA-78-7154	4.96619992880291	3	78	2
TCGA-78-7155	5.97015086729236	4	78	2
TCGA-78-7156	1.08016118167193	0	78	2
TCGA-78-7158	2.87774698435899	2	78	2
TCGA-78-7159	4.01024656822737	3	78	2
TCGA-78-7160	4.25374909714531	3	78	2
TCGA-78-7161	1.63901277862637	1	78	2
TCGA-78-7163	0.67937914977453	0	78	2
TCGA-78-7166	3.54237168302473	2	78	2
TCGA-78-7167	0.087960745904711	0	78	2
TCGA-78-7220	5.59097614616358	4	78	2
TCGA-78-7535	3.74150484966039	2	78	2
TCGA-78-7536	5.38384725534682	4	78	2
TCGA-78-7537	1.16858912061207	0	78	2
TCGA-78-7539	2.28397883782122	1	78	2
TCGA-78-7540	1.9991129030937	1	78	2
TCGA-78-7542	5.70239719974389	4	78	2
TCGA-78-7633	2.50011895807195	1	78	2
TCGA-78-8640	4.19516192953685	3	78	2
TCGA-78-8648	3.05251385238787	2	78	2
TCGA-78-8655	2.6891299903033	2	78	2
TCGA-78-8660	4.4867457511576	3	78	2
TCGA-78-8662	4.60056618424687	3	78	2
TCGA-80-5607	3.52168377093187	2	80	3
TCGA-80-5608	4.26447875771227	3	80	3
TCGA-80-5611	4.62496423860376	3	80	3
TCGA-83-5908	5.25100475182585	3	83	3
TCGA-86-6562	4.15562089713365	3	86	1
TCGA-86-6851	3.639905577427	2	86	1
TCGA-86-7701	3.90908085976996	2	86	1
TCGA-86-7711	5.77430172507677	4	86	1
TCGA-86-7713	4.21130870280149	3	86	1
TCGA-86-7714	2.54106834269572	1	86	1
TCGA-86-7953	5.32149941645028	4	86	1
TCGA-86-7954	3.89536579295535	2	86	1
TCGA-86-7955	4.12287508014103	3	86	1
TCGA-86-8054	5.06271029810274	3	86	1
TCGA-86-8055	4.31474573960797	3	86	1
TCGA-86-8056	1.94477564636072	1	86	1
TCGA-86-8073	3.72930862046347	2	86	1
TCGA-86-8074	4.03908603745511	3	86	1
TCGA-86-8075	4.02013030128984	3	86	1
TCGA-86-8076	1.19397023807457	0	86	1
TCGA-86-8278	2.5184301054098	1	86	1
TCGA-86-8279	2.91097367208345	2	86	1
TCGA-86-8280	2.46294001657811	1	86	1
TCGA-86-8281	1.39145213099543	1	86	1
TCGA-86-8358	6.12939238258581	4	86	1
TCGA-86-8359	2.71949328884009	2	86	1
TCGA-86-8585	3.05001190898232	2	86	1
TCGA-86-8668	1.99571001459486	1	86	1
TCGA-86-8669	2.68868656826687	2	86	1
TCGA-86-8671	2.61336197730021	1	86	1
TCGA-86-8672	3.42218438351112	2	86	1
TCGA-86-8673	3.72352233066582	2	86	1
TCGA-86-8674	2.22305466311965	1	86	1
TCGA-86-A456	2.01422775286795	1	86	1
TCGA-86-A4D0	5.10286006440634	3	86	1
TCGA-86-A4JF	4.65586234981704	3	86	1
TCGA-86-A4P7	2.98451986995393	2	86	1
TCGA-86-A4P8	0.391849600479497	0	86	1
TCGA-91-A4BC	3.18426240339412	2	91	2
TCGA-91-A4BD	1.02143722738719	0	91	2
TCGA-93-7347	2.60202525111738	1	93	2
TCGA-93-7348	2.15418628588159	1	93	2
TCGA-93-8067	4.43600920465678	3	93	2
TCGA-93-A4JN	3.60454662277319	2	93	2
TCGA-93-A4JO	2.1522989193738	1	93	2
TCGA-93-A4JP	2.67698719611633	2	93	2
TCGA-93-A4JQ	4.02755993706384	3	93	2
TCGA-95-7039	3.42328081062522	2	95	3
TCGA-95-7043	4.83269309406377	3	95	3
TCGA-95-7562	4.25538006110936	3	95	3
TCGA-95-7567	4.64552789834103	3	95	3
TCGA-95-7944	4.26372093234534	3	95	3
TCGA-95-7947	5.02893599983061	3	95	3
TCGA-95-7948	2.26172912477672	1	95	3
TCGA-95-8039	2.77917406393303	2	95	3
TCGA-95-8494	4.61863588718357	3	95	3
TCGA-95-A4VK	2.80021812924512	2	95	3
TCGA-95-A4VN	4.73537486341781	3	95	3
TCGA-95-A4VP	2.32742330488851	1	95	3
TCGA-97-7546	2.92619595698785	2	97	3
TCGA-97-7547	1.40160104550246	1	97	3
TCGA-97-7552	2.4721355533052	1	97	3
TCGA-97-7553	3.24407021139246	2	97	3
TCGA-97-7554	4.0606627319852	3	97	3
TCGA-97-7937	3.84273198558937	2	97	3
TCGA-97-7938	1.85069940671734	1	97	3
TCGA-97-7941	1.27696814825658	0	97	3
TCGA-97-8171	2.47014597754943	1	97	3
TCGA-97-8172	1.17761308669538	0	97	3
TCGA-97-8175	3.84239463006609	2	97	3
TCGA-97-8177	2.05682591536295	1	97	3
TCGA-97-8179	3.2816383484535	2	97	3
TCGA-97-8552	0.758600865168294	0	97	3
TCGA-97-A4LX	2.8753432030151	2	97	3
TCGA-97-A4M0	2.08735393986756	1	97	3
TCGA-97-A4M1	0.429315339153022	0	97	3
TCGA-97-A4M2	0.566317696033753	0	97	3
TCGA-97-A4M3	1.78274565277008	1	97	3
TCGA-97-A4M5	2.10087479245164	1	97	3
TCGA-97-A4M6	2.11811492602713	1	97	3
TCGA-97-A4M7	2.07302182617719	1	97	3
TCGA-99-7458	2.81314305734493	2	99	3
TCGA-99-8025	3.52523224409009	2	99	3
TCGA-99-8028	2.26131441392008	1	99	3
TCGA-99-8032	3.00846433736467	2	99	3
TCGA-99-8033	3.93772303187545	2	99	3
TCGA-99-AA5R	0.984806642912212	0	99	3
TCGA-J2-8192	2.52070812040514	1	J2	4
TCGA-J2-8194	1.32860502162587	1	J2	4
TCGA-J2-A4AD	3.99688824004347	3	J2	4
TCGA-J2-A4AE	2.60422140887673	1	J2	4
TCGA-J2-A4AG	1.85000911907989	1	J2	4
TCGA-L4-A4E5	4.48662261595686	3	L4	2
TCGA-L4-A4E6	1.21415159600356	0	L4	2
TCGA-L9-A443	2.92817513135785	2	L9	2
TCGA-L9-A444	2.54111342004114	1	L9	2
TCGA-L9-A50W	2.11155571360785	1	L9	2
TCGA-L9-A5IP	4.1272089066333	3	L9	2
TCGA-L9-A743	3.2698162608395	2	L9	2
TCGA-L9-A7SV	3.82769664727208	2	L9	2
TCGA-L9-A8F4	3.71097762580952	2	L9	2
TCGA-MN-A4N1	4.31702288444951	3	MN	2
TCGA-MN-A4N4	2.19243721024498	1	MN	2
TCGA-MN-A4N5	3.41523830796275	2	MN	2
TCGA-MP-A4SV	4.05244883825039	3	MP	3
TCGA-MP-A4SW	3.28120248626991	2	MP	3
TCGA-MP-A4SY	2.73761411075702	2	MP	3
TCGA-MP-A4T4	4.29171567072845	3	MP	3
TCGA-MP-A4T6	1.20067326058418	0	MP	3
TCGA-MP-A4T7	3.28784347584157	2	MP	3
TCGA-MP-A4T8	3.14293083158132	2	MP	3
TCGA-MP-A4T9	3.60661688106444	2	MP	3
TCGA-MP-A4TA	4.29024634270677	3	MP	3
TCGA-MP-A4TC	4.1085759010146	3	MP	3
TCGA-MP-A4TD	2.20865885720695	1	MP	3
TCGA-MP-A4TE	3.02885994433413	2	MP	3
TCGA-MP-A4TF	3.1649492811179	2	MP	3
TCGA-MP-A4TH	1.5100410795304	1	MP	3
TCGA-MP-A4TI	4.27122819300695	3	MP	3
TCGA-MP-A4TJ	2.92706063294392	2	MP	3
TCGA-MP-A4TK	3.98004998220448	3	MP	3
TCGA-MP-A5C7	1.69702404782877	1	MP	3
TCGA-NJ-A4YF	2.73020274989063	2	NJ	1
TCGA-NJ-A4YG	1.87025077558817	1	NJ	1
TCGA-NJ-A4YI	2.08226897934013	1	NJ	1
TCGA-NJ-A4YP	2.64429879821783	2	NJ	1
TCGA-NJ-A4YQ	3.52367449619838	2	NJ	1
TCGA-NJ-A55A	1.86259185813255	1	NJ	1
TCGA-NJ-A55O	2.54281400575167	1	NJ	1
TCGA-NJ-A55R	3.02973960138082	2	NJ	1
TCGA-NJ-A7XG	0.93378660586058	0	NJ	1
TCGA-O1-A52J	2.00871799006614	1	O1	4
TCGA-S2-AA1A	1.07720122243495	0	S2	5
