# Supplementary material for: Surrogate Biomarker Prediction from Whole-Slide Images for Evaluating Overall Survival in Lung Adenocarcinoma
Source: Diagnostics (Basel). 2024 Feb 20;14(5):462. doi: 10.3390/diagnostics14050462 (PMC10930763; doi:10.3390/diagnostics14050462)
Supplement: Supplementary file 1 [file diagnostics-14-00462-s001.zip › Supplementary_File_S5_TCGA_LUAD_crossfolds/crossfolds_CKS1B.csv]

PATIENT	CKS1B	CKS1B_quantile	site_code	CV5
TCGA-05-4244	5.72812839123791	2	05	1
TCGA-05-4249	4.78569523786453	1	05	1
TCGA-05-4250	6.29987249747172	3	05	1
TCGA-05-4382	6.38725838469766	3	05	1
TCGA-05-4395	7.33546555244097	3	05	1
TCGA-05-4396	3.97631402032792	1	05	1
TCGA-05-4397	7.52366494739224	4	05	1
TCGA-05-4398	6.09001620296253	2	05	1
TCGA-05-4402	5.41885736022794	2	05	1
TCGA-05-4403	5.06139692893395	2	05	1
TCGA-05-4405	4.66695704462851	1	05	1
TCGA-05-4415	6.91836088759946	3	05	1
TCGA-05-4417	4.59442531480381	1	05	1
TCGA-05-4418	6.91600642911403	3	05	1
TCGA-05-4420	6.0971036190027	2	05	1
TCGA-05-4422	6.08955946444226	2	05	1
TCGA-05-4424	5.75984596320388	2	05	1
TCGA-05-4426	4.09023486751151	1	05	1
TCGA-05-4427	5.70081738679427	2	05	1
TCGA-05-4430	5.28639691495487	2	05	1
TCGA-05-4432	5.42208777075199	2	05	1
TCGA-05-4433	5.15222829614096	2	05	1
TCGA-05-4434	6.01389771643881	2	05	1
TCGA-35-3615	5.54931973123381	2	35	4
TCGA-35-4122	8.13221239045231	4	35	4
TCGA-35-4123	7.0874915782698	3	35	4
TCGA-35-5375	7.07843627111948	3	35	4
TCGA-38-4625	6.81338463843459	3	38	4
TCGA-38-4626	3.78210032042972	1	38	4
TCGA-38-4627	4.18468521199522	1	38	4
TCGA-38-4628	6.78693405126215	3	38	4
TCGA-38-4629	6.54224229130013	3	38	4
TCGA-38-4630	6.460134751557	3	38	4
TCGA-38-4631	7.49244507572651	4	38	4
TCGA-38-4632	7.20846465171055	3	38	4
TCGA-38-6178	4.68323657407287	1	38	4
TCGA-38-7271	4.3808658631658	1	38	4
TCGA-38-A44F	4.07643823163367	1	38	4
TCGA-44-2655	5.34277707468807	2	44	4
TCGA-44-2656	3.50755620645486	0	44	4
TCGA-44-2657	4.59115345491068	1	44	4
TCGA-44-2659	4.06700359088039	1	44	4
TCGA-44-2661	5.05502439497095	2	44	4
TCGA-44-2662	4.92701495778175	2	44	4
TCGA-44-2665	4.97723948982023	2	44	4
TCGA-44-2666	4.35361789418224	1	44	4
TCGA-44-2668	6.6983701417508	3	44	4
TCGA-44-3396	4.71267752414548	1	44	4
TCGA-44-3398	4.72036616960458	1	44	4
TCGA-44-3917	6.22897298192321	3	44	4
TCGA-44-3918	6.05044221161726	2	44	4
TCGA-44-3919	4.21380335712672	1	44	4
TCGA-44-4112	3.59409108510295	1	44	4
TCGA-44-5643	5.02591079351273	2	44	4
TCGA-44-5644	5.81875393610384	2	44	4
TCGA-44-5645	2.32044578251391	0	44	4
TCGA-44-6145	5.37271590045786	2	44	4
TCGA-44-6146	2.6613516303989	0	44	4
TCGA-44-6147	2.93045074418444	0	44	4
TCGA-44-6148	3.88648687084632	1	44	4
TCGA-44-6774	4.33020169859853	1	44	4
TCGA-44-6775	2.83107110658348	0	44	4
TCGA-44-6776	4.35852099867886	1	44	4
TCGA-44-6777	4.03171734973358	1	44	4
TCGA-44-6778	5.6487635480192	2	44	4
TCGA-44-6779	6.27048660359087	3	44	4
TCGA-44-7659	4.85952919749934	1	44	4
TCGA-44-7660	5.52050471325324	2	44	4
TCGA-44-7662	6.20326862714901	3	44	4
TCGA-44-7667	6.51301488729351	3	44	4
TCGA-44-7669	5.92005071340469	2	44	4
TCGA-44-7670	6.03712455016944	2	44	4
TCGA-44-7671	4.55951355455689	1	44	4
TCGA-44-7672	4.95996696671008	2	44	4
TCGA-44-8119	4.66753183228256	1	44	4
TCGA-44-A479	3.72458977068218	1	44	4
TCGA-44-A47A	4.69610874150777	1	44	4
TCGA-44-A47B	4.43482605698671	1	44	4
TCGA-44-A47G	4.39660433515291	1	44	4
TCGA-44-A4SS	4.51539685016284	1	44	4
TCGA-44-A4SU	4.23201645823356	1	44	4
TCGA-49-4487	6.9669631961369	3	49	1
TCGA-49-4488	6.24986409987509	3	49	1
TCGA-49-4490	4.31270467700099	1	49	1
TCGA-49-4494	6.26720595976769	3	49	1
TCGA-49-4501	5.45125453997095	2	49	1
TCGA-49-4505	5.24638652116143	2	49	1
TCGA-49-4506	7.67390943712246	4	49	1
TCGA-49-4507	7.3414501355705	3	49	1
TCGA-49-4510	4.70005605084717	1	49	1
TCGA-49-4512	4.72906532951384	1	49	1
TCGA-49-4514	5.57754901043625	2	49	1
TCGA-49-6742	6.04859415563436	2	49	1
TCGA-49-6743	5.83624587310557	2	49	1
TCGA-49-6744	5.07840267251095	2	49	1
TCGA-49-6745	4.44479333167979	1	49	1
TCGA-49-6761	5.75996003422143	2	49	1
TCGA-49-6767	6.41357438102983	3	49	1
TCGA-49-AAQV	5.32240500054547	2	49	1
TCGA-49-AAR0	5.24546947722752	2	49	1
TCGA-49-AAR2	4.57498031702032	1	49	1
TCGA-49-AAR3	5.91554544701577	2	49	1
TCGA-49-AAR4	4.51876654222569	1	49	1
TCGA-49-AAR9	6.81067742609944	3	49	1
TCGA-49-AARE	5.58312284637531	2	49	1
TCGA-49-AARN	4.75210494654745	1	49	1
TCGA-49-AARO	4.32882394168096	1	49	1
TCGA-49-AARQ	4.27767236661926	1	49	1
TCGA-49-AARR	3.28444114532603	0	49	1
TCGA-4B-A93V	5.8190656522354	2	4B	4
TCGA-50-5044	5.76938224509404	2	50	5
TCGA-50-5045	5.11456418690397	2	50	5
TCGA-50-5055	4.65771059642033	1	50	5
TCGA-50-5066	7.8824552520242	4	50	5
TCGA-50-5068	6.84702247878475	3	50	5
TCGA-50-5931	5.89611019544711	2	50	5
TCGA-50-5939	5.06386572427804	2	50	5
TCGA-50-5942	4.37510342380321	1	50	5
TCGA-50-5946	6.96986307494685	3	50	5
TCGA-50-6590	6.42482373214307	3	50	5
TCGA-50-6591	6.70237530463225	3	50	5
TCGA-50-6593	4.81541783750489	1	50	5
TCGA-50-6594	5.52594872838962	2	50	5
TCGA-50-6597	3.83031804409429	1	50	5
TCGA-50-6673	4.96930177627949	2	50	5
TCGA-50-7109	5.52210164984714	2	50	5
TCGA-50-8457	4.82859073767677	1	50	5
TCGA-50-8459	3.66128130139143	1	50	5
TCGA-53-7624	6.83830667687951	3	53	5
TCGA-53-7626	4.30454356067564	1	53	5
TCGA-53-7813	5.74845235071931	2	53	5
TCGA-53-A4EZ	7.40627442404273	4	53	5
TCGA-55-1592	5.14698778094801	2	55	2
TCGA-55-1594	5.09589900212198	2	55	2
TCGA-55-1595	5.5485699781467	2	55	2
TCGA-55-1596	6.429876113921	3	55	2
TCGA-55-5899	6.07024513877346	2	55	2
TCGA-55-6543	3.87875571373919	1	55	2
TCGA-55-6642	4.80012167840595	1	55	2
TCGA-55-6712	4.79103647013982	1	55	2
TCGA-55-6968	5.98382212533685	2	55	2
TCGA-55-6969	5.46479253445705	2	55	2
TCGA-55-6970	6.15771814699469	3	55	2
TCGA-55-6971	4.56899302771679	1	55	2
TCGA-55-6972	6.02752753842213	2	55	2
TCGA-55-6975	6.26716318456918	3	55	2
TCGA-55-6978	5.21793333445641	2	55	2
TCGA-55-6979	4.89126495901064	2	55	2
TCGA-55-6980	3.85308118867802	1	55	2
TCGA-55-6981	4.49761434235383	1	55	2
TCGA-55-6982	4.54864143743709	1	55	2
TCGA-55-6983	4.37220875141692	1	55	2
TCGA-55-6984	5.50541133488037	2	55	2
TCGA-55-6985	4.60069363341339	1	55	2
TCGA-55-6986	3.72826853286958	1	55	2
TCGA-55-6987	5.35046520778621	2	55	2
TCGA-55-7227	4.21276691061446	1	55	2
TCGA-55-7281	4.22280691925989	1	55	2
TCGA-55-7283	4.90752043647015	2	55	2
TCGA-55-7284	4.33162589508124	1	55	2
TCGA-55-7570	6.3269747903499	3	55	2
TCGA-55-7573	4.25247929291981	1	55	2
TCGA-55-7574	4.64168499065909	1	55	2
TCGA-55-7576	5.74087703203184	2	55	2
TCGA-55-7724	5.11890060997402	2	55	2
TCGA-55-7725	5.34144622876744	2	55	2
TCGA-55-7726	5.92925935867512	2	55	2
TCGA-55-7727	5.98973790611468	2	55	2
TCGA-55-7728	3.50901516957971	0	55	2
TCGA-55-7815	5.31512609869384	2	55	2
TCGA-55-7816	3.86667131909067	1	55	2
TCGA-55-7903	5.88443491142679	2	55	2
TCGA-55-7907	5.2518096383016	2	55	2
TCGA-55-7910	5.4341252885648	2	55	2
TCGA-55-7911	5.03949840320865	2	55	2
TCGA-55-7913	6.76136170474568	3	55	2
TCGA-55-7914	4.6653858318546	1	55	2
TCGA-55-7994	5.20214411288487	2	55	2
TCGA-55-7995	4.60828674914722	1	55	2
TCGA-55-8085	6.8287752100671	3	55	2
TCGA-55-8087	4.33225328652535	1	55	2
TCGA-55-8089	5.47611207290065	2	55	2
TCGA-55-8090	4.18179647519425	1	55	2
TCGA-55-8091	4.10852186220201	1	55	2
TCGA-55-8092	5.5682645490191	2	55	2
TCGA-55-8094	6.45183642255245	3	55	2
TCGA-55-8096	4.62135943915082	1	55	2
TCGA-55-8097	4.11138891173448	1	55	2
TCGA-55-8203	5.33730388560389	2	55	2
TCGA-55-8204	5.36312637542452	2	55	2
TCGA-55-8205	4.89153122318058	2	55	2
TCGA-55-8206	4.13809117754311	1	55	2
TCGA-55-8207	3.67561009856996	1	55	2
TCGA-55-8208	4.91094292923406	2	55	2
TCGA-55-8299	5.30193082216265	2	55	2
TCGA-55-8301	5.70228964589732	2	55	2
TCGA-55-8302	4.9814216016016	2	55	2
TCGA-55-8505	4.94617159753212	2	55	2
TCGA-55-8506	5.60078192208111	2	55	2
TCGA-55-8507	6.10258814868404	2	55	2
TCGA-55-8508	4.70959668064011	1	55	2
TCGA-55-8510	4.62724953623363	1	55	2
TCGA-55-8511	5.53532789898257	2	55	2
TCGA-55-8512	3.76325087801536	1	55	2
TCGA-55-8513	3.58408457990979	0	55	2
TCGA-55-8514	4.79136616754262	1	55	2
TCGA-55-8614	5.12675238602704	2	55	2
TCGA-55-8615	4.58540641047537	1	55	2
TCGA-55-8616	5.05661787885146	2	55	2
TCGA-55-8619	3.85656232913974	1	55	2
TCGA-55-8620	6.41836071639166	3	55	2
TCGA-55-8621	4.26058074838313	1	55	2
TCGA-55-A48X	4.21489891184524	1	55	2
TCGA-55-A48Y	5.57882250771748	2	55	2
TCGA-55-A48Z	4.54849788745505	1	55	2
TCGA-55-A490	6.77385424149491	3	55	2
TCGA-55-A491	4.8895767542562	2	55	2
TCGA-55-A492	5.35702667017802	2	55	2
TCGA-55-A493	5.43100412453891	2	55	2
TCGA-55-A494	4.28224574354741	1	55	2
TCGA-55-A4DF	5.33735652776933	2	55	2
TCGA-55-A4DG	4.4224998809215	1	55	2
TCGA-55-A57B	4.26823634308134	1	55	2
TCGA-62-A46O	6.69005842593886	3	62	1
TCGA-62-A46P	4.47624976567363	1	62	1
TCGA-62-A46R	5.39387289240947	2	62	1
TCGA-62-A46S	4.47791816007725	1	62	1
TCGA-62-A46U	4.79868448005239	1	62	1
TCGA-62-A46V	4.59078339582326	1	62	1
TCGA-62-A470	4.53049638714653	1	62	1
TCGA-62-A471	6.25076124512708	3	62	1
TCGA-62-A472	4.86346903052073	2	62	1
TCGA-64-1676	7.74504581093596	4	64	3
TCGA-64-1677	6.17880234647303	3	64	3
TCGA-64-1678	8.67473239721109	4	64	3
TCGA-64-1679	4.58795428034697	1	64	3
TCGA-64-1680	5.60877271060724	2	64	3
TCGA-64-1681	4.92961745031661	2	64	3
TCGA-64-5774	5.31648972433265	2	64	3
TCGA-64-5775	5.63364851750029	2	64	3
TCGA-64-5778	5.87259669698817	2	64	3
TCGA-64-5779	4.47201417183213	1	64	3
TCGA-64-5781	6.36464459729647	3	64	3
TCGA-64-5815	4.49264621991158	1	64	3
TCGA-67-3770	6.04174265886076	2	67	4
TCGA-67-3771	5.96551254618437	2	67	4
TCGA-67-3772	5.81793339445455	2	67	4
TCGA-67-3773	5.23575489638258	2	67	4
TCGA-67-3774	4.80713013750308	1	67	4
TCGA-67-4679	4.7047662253275	1	67	4
TCGA-67-6215	5.00170603358583	2	67	4
TCGA-67-6216	4.07053167531823	1	67	4
TCGA-67-6217	4.34588666026394	1	67	4
TCGA-69-7760	5.45973200947179	2	69	4
TCGA-69-7761	4.99571371658308	2	69	4
TCGA-69-7763	4.61994760105803	1	69	4
TCGA-69-7764	5.44278639270336	2	69	4
TCGA-69-7765	5.10411995462368	2	69	4
TCGA-69-7973	5.22012403369076	2	69	4
TCGA-69-7974	4.61009885405176	1	69	4
TCGA-69-7978	4.46828484501122	1	69	4
TCGA-69-7979	5.68806736289276	2	69	4
TCGA-69-7980	4.79818511508206	1	69	4
TCGA-69-8253	4.86745555407412	2	69	4
TCGA-69-8254	4.51110416422688	1	69	4
TCGA-69-8255	6.56943855770781	3	69	4
TCGA-69-8453	4.24176715448198	1	69	4
TCGA-69-A59K	4.93115734804713	2	69	4
TCGA-71-6725	4.78847045483544	1	71	3
TCGA-71-8520	4.89732475453214	2	71	3
TCGA-73-4658	4.80108488072362	1	73	5
TCGA-73-4659	4.90825356121884	2	73	5
TCGA-73-4662	5.46900315045809	2	73	5
TCGA-73-4666	6.6673625898969	3	73	5
TCGA-73-4668	5.90972422047917	2	73	5
TCGA-73-4670	6.91948146015482	3	73	5
TCGA-73-4675	4.58014256390903	1	73	5
TCGA-73-4676	6.71582868830099	3	73	5
TCGA-73-4677	5.4284960223803	2	73	5
TCGA-73-7498	3.80851562075521	1	73	5
TCGA-73-7499	6.80436861555382	3	73	5
TCGA-73-A9RS	6.47345107258656	3	73	5
TCGA-75-5122	4.79699852078726	1	75	5
TCGA-75-5125	5.46085990483029	2	75	5
TCGA-75-5126	5.20267242139808	2	75	5
TCGA-75-5146	5.51380907495215	2	75	5
TCGA-75-5147	5.95073828797238	2	75	5
TCGA-75-6203	3.88429799333081	1	75	5
TCGA-75-6205	4.87635367896014	2	75	5
TCGA-75-6206	4.1435004564491	1	75	5
TCGA-75-6207	5.30824092781332	2	75	5
TCGA-75-6211	5.5595769569167	2	75	5
TCGA-75-6212	4.09405908574679	1	75	5
TCGA-75-6214	5.90323545398881	2	75	5
TCGA-75-7025	4.09546486043458	1	75	5
TCGA-75-7027	6.45294917830722	3	75	5
TCGA-75-7030	3.91215283880378	1	75	5
TCGA-75-7031	5.8544541369748	2	75	5
TCGA-78-7145	5.53955152896547	2	78	3
TCGA-78-7146	7.18644237455796	3	78	3
TCGA-78-7147	4.78541399846813	1	78	3
TCGA-78-7148	5.38399498470191	2	78	3
TCGA-78-7149	4.40350423533946	1	78	3
TCGA-78-7150	5.95449060672593	2	78	3
TCGA-78-7152	4.83075183854987	1	78	3
TCGA-78-7153	4.96784006339784	2	78	3
TCGA-78-7154	5.72412123837278	2	78	3
TCGA-78-7155	6.13051902361924	2	78	3
TCGA-78-7156	4.57042628109842	1	78	3
TCGA-78-7158	5.36385288663751	2	78	3
TCGA-78-7159	5.02545202685359	2	78	3
TCGA-78-7160	5.22015497737721	2	78	3
TCGA-78-7161	4.20834861131198	1	78	3
TCGA-78-7163	4.86226155610355	2	78	3
TCGA-78-7166	5.96688748357415	2	78	3
TCGA-78-7167	4.48796231489665	1	78	3
TCGA-78-7220	6.0842455024948	2	78	3
TCGA-78-7535	4.72078475930963	1	78	3
TCGA-78-7536	5.78661063136606	2	78	3
TCGA-78-7537	4.09814997504285	1	78	3
TCGA-78-7539	4.87674392673857	2	78	3
TCGA-78-7540	4.57320349825129	1	78	3
TCGA-78-7542	6.44258309667774	3	78	3
TCGA-78-7633	4.53554479970074	1	78	3
TCGA-78-8640	6.15487258521746	3	78	3
TCGA-78-8648	4.45925521011162	1	78	3
TCGA-78-8655	3.93219174857507	1	78	3
TCGA-78-8660	5.32581706937262	2	78	3
TCGA-78-8662	6.91754411973405	3	78	3
TCGA-80-5607	4.5267666712251	1	80	3
TCGA-80-5608	5.58735755776807	2	80	3
TCGA-80-5611	6.26378390505515	3	80	3
TCGA-83-5908	6.85726313774764	3	83	2
TCGA-86-6562	5.27311015931919	2	86	3
TCGA-86-6851	4.54989097945839	1	86	3
TCGA-86-7701	5.57911107501402	2	86	3
TCGA-86-7711	6.39808937722504	3	86	3
TCGA-86-7713	5.46706207297509	2	86	3
TCGA-86-7714	4.06006758103852	1	86	3
TCGA-86-7953	5.20958939711122	2	86	3
TCGA-86-7954	4.61394658438766	1	86	3
TCGA-86-7955	5.63247901832675	2	86	3
TCGA-86-8054	6.75923218407392	3	86	3
TCGA-86-8055	4.73034933465271	1	86	3
TCGA-86-8056	3.77310372952315	1	86	3
TCGA-86-8073	4.45995352526032	1	86	3
TCGA-86-8074	5.82786065466734	2	86	3
TCGA-86-8075	4.85118338076764	1	86	3
TCGA-86-8076	4.02911125684403	1	86	3
TCGA-86-8278	4.30676020178565	1	86	3
TCGA-86-8279	5.62616339107822	2	86	3
TCGA-86-8280	4.37721014255223	1	86	3
TCGA-86-8281	4.9561448027383	2	86	3
TCGA-86-8358	6.50422286987106	3	86	3
TCGA-86-8359	3.98842829611357	1	86	3
TCGA-86-8585	5.67050596035214	2	86	3
TCGA-86-8668	4.61095508225206	1	86	3
TCGA-86-8669	3.87351044608852	1	86	3
TCGA-86-8671	3.53789641200875	0	86	3
TCGA-86-8672	5.14816366951533	2	86	3
TCGA-86-8673	5.5404530391404	2	86	3
TCGA-86-8674	5.68604263945156	2	86	3
TCGA-86-A456	4.23424380232649	1	86	3
TCGA-86-A4D0	6.61292384845142	3	86	3
TCGA-86-A4JF	6.28554122263961	3	86	3
TCGA-86-A4P7	4.69438585764538	1	86	3
TCGA-86-A4P8	2.84992848105155	0	86	3
TCGA-91-A4BC	5.42390927432112	2	91	3
TCGA-91-A4BD	4.73742337873427	1	91	3
TCGA-93-7347	4.23744356125177	1	93	1
TCGA-93-7348	4.20274664404982	1	93	1
TCGA-93-8067	5.861418041213	2	93	1
TCGA-93-A4JN	4.80723483627553	1	93	1
TCGA-93-A4JO	4.14161663661788	1	93	1
TCGA-93-A4JP	4.22184693680573	1	93	1
TCGA-93-A4JQ	4.11101126084677	1	93	1
TCGA-95-7039	5.35029004843001	2	95	4
TCGA-95-7043	5.40065819501596	2	95	4
TCGA-95-7562	6.09432766941745	2	95	4
TCGA-95-7567	5.67930933174	2	95	4
TCGA-95-7944	5.45469418911063	2	95	4
TCGA-95-7947	5.35872424307449	2	95	4
TCGA-95-7948	4.04600043372128	1	95	4
TCGA-95-8039	4.12716746745008	1	95	4
TCGA-95-8494	5.83642824072194	2	95	4
TCGA-95-A4VK	5.53765511535831	2	95	4
TCGA-95-A4VN	5.82875717893487	2	95	4
TCGA-95-A4VP	4.6936565983638	1	95	4
TCGA-97-7546	4.09643709627319	1	97	5
TCGA-97-7547	4.91786699663977	2	97	5
TCGA-97-7552	3.83170439374425	1	97	5
TCGA-97-7553	4.25497348929366	1	97	5
TCGA-97-7554	4.80460306473862	1	97	5
TCGA-97-7937	5.97341364058948	2	97	5
TCGA-97-7938	4.51701660228024	1	97	5
TCGA-97-7941	3.82746723940952	1	97	5
TCGA-97-8171	5.94024452123859	2	97	5
TCGA-97-8172	4.00222017297475	1	97	5
TCGA-97-8175	4.38188661427307	1	97	5
TCGA-97-8177	4.77050022168172	1	97	5
TCGA-97-8179	5.90348591729447	2	97	5
TCGA-97-8552	3.69720032050415	1	97	5
TCGA-97-A4LX	4.34823047303793	1	97	5
TCGA-97-A4M0	4.99260230986803	2	97	5
TCGA-97-A4M1	4.41469824308084	1	97	5
TCGA-97-A4M2	3.62089031846238	1	97	5
TCGA-97-A4M3	5.3316159564373	2	97	5
TCGA-97-A4M5	4.30213854201308	1	97	5
TCGA-97-A4M6	4.49644811937019	1	97	5
TCGA-97-A4M7	3.86052697237577	1	97	5
TCGA-99-7458	4.3390612037687	1	99	3
TCGA-99-8025	5.51153831174155	2	99	3
TCGA-99-8028	4.55714443065052	1	99	3
TCGA-99-8032	5.01954378324516	2	99	3
TCGA-99-8033	6.14394604942913	3	99	3
TCGA-99-AA5R	3.96189411726346	1	99	3
TCGA-J2-8192	3.90532496277024	1	J2	1
TCGA-J2-8194	3.79887758737004	1	J2	1
TCGA-J2-A4AD	5.57022483012745	2	J2	1
TCGA-J2-A4AE	3.9253272210169	1	J2	1
TCGA-J2-A4AG	4.70824008302744	1	J2	1
TCGA-L4-A4E5	6.4066058651786	3	L4	2
TCGA-L4-A4E6	3.26477766907352	0	L4	2
TCGA-L9-A443	4.51097467059306	1	L9	5
TCGA-L9-A444	5.76900905833478	2	L9	5
TCGA-L9-A50W	4.06286622069326	1	L9	5
TCGA-L9-A5IP	6.48576941494863	3	L9	5
TCGA-L9-A743	4.98432954883586	2	L9	5
TCGA-L9-A7SV	6.62620378335719	3	L9	5
TCGA-L9-A8F4	5.40340148336465	2	L9	5
TCGA-MN-A4N1	5.4294120275652	2	MN	5
TCGA-MN-A4N4	4.61076614420872	1	MN	5
TCGA-MN-A4N5	4.53334646665792	1	MN	5
TCGA-MP-A4SV	5.50442201189282	2	MP	1
TCGA-MP-A4SW	4.57665836979609	1	MP	1
TCGA-MP-A4SY	4.0942527726515	1	MP	1
TCGA-MP-A4T4	4.91095664503022	2	MP	1
TCGA-MP-A4T6	4.35294548844674	1	MP	1
TCGA-MP-A4T7	5.42830304981884	2	MP	1
TCGA-MP-A4T8	4.70174569151825	1	MP	1
TCGA-MP-A4T9	4.27348074937123	1	MP	1
TCGA-MP-A4TA	6.02016407214373	2	MP	1
TCGA-MP-A4TC	5.28582752483362	2	MP	1
TCGA-MP-A4TD	4.85192806858846	1	MP	1
TCGA-MP-A4TE	5.19910486928167	2	MP	1
TCGA-MP-A4TF	5.88184628804903	2	MP	1
TCGA-MP-A4TH	3.72976134777677	1	MP	1
TCGA-MP-A4TI	5.54137452450914	2	MP	1
TCGA-MP-A4TJ	3.96580671543617	1	MP	1
TCGA-MP-A4TK	5.00442629295339	2	MP	1
TCGA-MP-A5C7	5.01196310891293	2	MP	1
TCGA-NJ-A4YF	5.53889971394351	2	NJ	5
TCGA-NJ-A4YG	4.95815326183381	2	NJ	5
TCGA-NJ-A4YI	5.24553409571433	2	NJ	5
TCGA-NJ-A4YP	5.23279698466219	2	NJ	5
TCGA-NJ-A4YQ	5.76143374494205	2	NJ	5
TCGA-NJ-A55A	4.12430933549436	1	NJ	5
TCGA-NJ-A55O	4.27247479929464	1	NJ	5
TCGA-NJ-A55R	5.07122128563735	2	NJ	5
TCGA-NJ-A7XG	5.01982244893237	2	NJ	5
TCGA-O1-A52J	3.68352710816977	1	O1	2
TCGA-S2-AA1A	4.0989466028482	1	S2	3
