# Supplementary material for: Surrogate Biomarker Prediction from Whole-Slide Images for Evaluating Overall Survival in Lung Adenocarcinoma
Source: Diagnostics (Basel). 2024 Feb 20;14(5):462. doi: 10.3390/diagnostics14050462 (PMC10930763; doi:10.3390/diagnostics14050462)
Supplement: Supplementary file 1 [file diagnostics-14-00462-s001.zip › Supplementary_File_S5_TCGA_LUAD_crossfolds/crossfolds_CNGA3.csv]

PATIENT	CNGA3	CNGA3_quantile	site_code	CV5
TCGA-05-4244	-0.839939490667388	2	05	4
TCGA-05-4249	-1.21375484978237	1	05	4
TCGA-05-4250	-1.63757742694184	1	05	4
TCGA-05-4382	0.133973272897619	2	05	4
TCGA-05-4395	-6.63957631556856	0	05	4
TCGA-05-4396	3.60896680068134	3	05	4
TCGA-05-4397	-2.37767012448601	1	05	4
TCGA-05-4398	0.278023064006237	2	05	4
TCGA-05-4402	-0.192441855724613	2	05	4
TCGA-05-4403	-2.89008207531227	1	05	4
TCGA-05-4405	1.96713744041955	2	05	4
TCGA-05-4415	-4.2969698699028	0	05	4
TCGA-05-4417	6.04444970203864	4	05	4
TCGA-05-4418	-3.40203418058679	1	05	4
TCGA-05-4420	5.88956637473628	4	05	4
TCGA-05-4422	-0.397069624824402	2	05	4
TCGA-05-4424	1.47123988994723	2	05	4
TCGA-05-4426	-2.05800630713734	1	05	4
TCGA-05-4427	5.28027245571874	4	05	4
TCGA-05-4430	2.17252715735682	3	05	4
TCGA-05-4432	4.32030403279467	3	05	4
TCGA-05-4433	-3.03858407177518	1	05	4
TCGA-05-4434	-1.06050761372017	1	05	4
TCGA-35-3615	3.44435639348425	3	35	2
TCGA-35-4122	-3.22463254548999	1	35	2
TCGA-35-4123	1.01539177588538	2	35	2
TCGA-35-5375	-0.890038533913775	2	35	2
TCGA-38-4625	-7.01226983186431	0	38	3
TCGA-38-4626	-0.188069213907008	2	38	3
TCGA-38-4627	-0.635252839500003	2	38	3
TCGA-38-4628	0.807039364851846	2	38	3
TCGA-38-4629	-0.732902022196684	2	38	3
TCGA-38-4630	-4.02759364880441	0	38	3
TCGA-38-4631	-3.70005323622212	1	38	3
TCGA-38-4632	0.398838364648133	2	38	3
TCGA-38-6178	0.171392002555729	2	38	3
TCGA-38-7271	-0.744828358294506	2	38	3
TCGA-38-A44F	0.9007482073716	2	38	3
TCGA-44-2655	1.94311233498424	2	44	5
TCGA-44-2656	-1.65667532527872	1	44	5
TCGA-44-2657	0.05111682507104	2	44	5
TCGA-44-2659	0.078892745665807	2	44	5
TCGA-44-2661	0.349224812927845	2	44	5
TCGA-44-2662	-4.34366970752436	0	44	5
TCGA-44-2665	0.557996961298628	2	44	5
TCGA-44-2666	-2.72557055708918	1	44	5
TCGA-44-2668	-1.95042016722199	1	44	5
TCGA-44-3396	-0.103695496562678	2	44	5
TCGA-44-3398	-2.12512388133979	1	44	5
TCGA-44-3917	2.77745861203854	3	44	5
TCGA-44-3918	1.77570080217434	2	44	5
TCGA-44-3919	2.81047186370642	3	44	5
TCGA-44-4112	2.21435372257337	3	44	5
TCGA-44-5643	-4.0553507085693	0	44	5
TCGA-44-5644	7.18524124175467	4	44	5
TCGA-44-5645	1.71876588684782	2	44	5
TCGA-44-6145	-0.338927822019986	2	44	5
TCGA-44-6146	-1.71842053906075	1	44	5
TCGA-44-6147	0.431902995280759	2	44	5
TCGA-44-6148	-0.200975970404017	2	44	5
TCGA-44-6774	4.19293198005791	3	44	5
TCGA-44-6775	1.04575003413672	2	44	5
TCGA-44-6776	0.64720664331377	2	44	5
TCGA-44-6777	-2.28528406407385	1	44	5
TCGA-44-6778	1.30986559468939	2	44	5
TCGA-44-6779	-3.35704728088193	1	44	5
TCGA-44-7659	1.41460930263436	2	44	5
TCGA-44-7660	-1.8158563035515	1	44	5
TCGA-44-7662	-1.76867127159571	1	44	5
TCGA-44-7667	5.27223020165634	4	44	5
TCGA-44-7669	-2.16024545238111	1	44	5
TCGA-44-7670	-0.395285202614388	2	44	5
TCGA-44-7671	1.18387487292476	2	44	5
TCGA-44-7672	4.01727713344778	3	44	5
TCGA-44-8119	3.25454328025712	3	44	5
TCGA-44-A479	2.95959796920709	3	44	5
TCGA-44-A47A	1.17117387967778	2	44	5
TCGA-44-A47B	5.78752713579754	4	44	5
TCGA-44-A47G	1.80080802852048	2	44	5
TCGA-44-A4SS	-2.63322095809758	1	44	5
TCGA-44-A4SU	1.19306501053435	2	44	5
TCGA-49-4487	2.46143516291015	3	49	4
TCGA-49-4488	1.44201854865415	2	49	4
TCGA-49-4490	0.117587584104806	2	49	4
TCGA-49-4494	-0.122213902203978	2	49	4
TCGA-49-4501	2.31844271154574	3	49	4
TCGA-49-4505	-1.05463506759778	1	49	4
TCGA-49-4506	-6.16204226200225	0	49	4
TCGA-49-4507	-6.3874269781081	0	49	4
TCGA-49-4510	2.97820907596331	3	49	4
TCGA-49-4512	-0.2330870398648	2	49	4
TCGA-49-4514	1.87064342134487	2	49	4
TCGA-49-6742	-3.86379623712153	1	49	4
TCGA-49-6743	-1.94642478557144	1	49	4
TCGA-49-6744	0.598665862497334	2	49	4
TCGA-49-6745	-2.40979175358427	1	49	4
TCGA-49-6761	5.00826188031522	3	49	4
TCGA-49-6767	-5.546789627848	0	49	4
TCGA-49-AAQV	1.32492185234547	2	49	4
TCGA-49-AAR0	1.67078686465732	2	49	4
TCGA-49-AAR2	-0.292675115305097	2	49	4
TCGA-49-AAR3	-1.25904739546938	1	49	4
TCGA-49-AAR4	2.56790862921763	3	49	4
TCGA-49-AAR9	-4.29195446275553	0	49	4
TCGA-49-AARE	-1.9309163355632	1	49	4
TCGA-49-AARN	2.82410213236863	3	49	4
TCGA-49-AARO	1.55068915853835	2	49	4
TCGA-49-AARQ	0.064802719401322	2	49	4
TCGA-49-AARR	1.88940251135214	2	49	4
TCGA-4B-A93V	4.46561980204074	3	4B	3
TCGA-50-5044	-5.00951623091434	0	50	5
TCGA-50-5045	-1.45738455932173	1	50	5
TCGA-50-5055	-1.59459093262506	1	50	5
TCGA-50-5066	-1.80356769334801	1	50	5
TCGA-50-5068	1.92108943528506	2	50	5
TCGA-50-5931	-1.83950223772489	1	50	5
TCGA-50-5939	-0.725863527097728	2	50	5
TCGA-50-5942	-2.41642126915267	1	50	5
TCGA-50-5946	-0.073708158645867	2	50	5
TCGA-50-6590	-2.99333006603533	1	50	5
TCGA-50-6591	-3.30409103883284	1	50	5
TCGA-50-6593	2.50814714777485	3	50	5
TCGA-50-6594	-3.04162714013449	1	50	5
TCGA-50-6597	0.174966215481739	2	50	5
TCGA-50-6673	-0.430536228469062	2	50	5
TCGA-50-7109	6.3112172590276	4	50	5
TCGA-50-8457	2.93415825813153	3	50	5
TCGA-50-8459	0.401957214896015	2	50	5
TCGA-53-7624	-6.07701254079959	0	53	1
TCGA-53-7626	-2.49123978922793	1	53	1
TCGA-53-7813	6.58025924277085	4	53	1
TCGA-53-A4EZ	5.95443734567553	4	53	1
TCGA-55-1592	1.13503780694958	2	55	1
TCGA-55-1594	4.70585865181301	3	55	1
TCGA-55-1595	3.66524632113719	3	55	1
TCGA-55-1596	-3.38998363286264	1	55	1
TCGA-55-5899	5.00497684969284	3	55	1
TCGA-55-6543	-1.18452211816562	1	55	1
TCGA-55-6642	8.1526297483743	4	55	1
TCGA-55-6712	-1.57056994943958	1	55	1
TCGA-55-6968	-1.51770082678948	1	55	1
TCGA-55-6969	-1.89451778243339	1	55	1
TCGA-55-6970	-1.28858279752058	1	55	1
TCGA-55-6971	5.77741884736927	4	55	1
TCGA-55-6972	-1.12612192330735	1	55	1
TCGA-55-6975	-5.14275805668049	0	55	1
TCGA-55-6978	-3.69110253298367	1	55	1
TCGA-55-6979	0.875439991848955	2	55	1
TCGA-55-6980	0.516506317826259	2	55	1
TCGA-55-6981	1.45745721588184	2	55	1
TCGA-55-6982	-1.26385678789648	1	55	1
TCGA-55-6983	5.65521219599886	4	55	1
TCGA-55-6984	-2.0172791653719	1	55	1
TCGA-55-6985	-0.001530955928841	2	55	1
TCGA-55-6986	-2.58072050631029	1	55	1
TCGA-55-6987	-0.056781927816243	2	55	1
TCGA-55-7227	1.86030444757898	2	55	1
TCGA-55-7281	2.38258736329666	3	55	1
TCGA-55-7283	3.14710901602282	3	55	1
TCGA-55-7284	-3.14337052690826	1	55	1
TCGA-55-7570	-2.71418653690664	1	55	1
TCGA-55-7573	0.511962135403386	2	55	1
TCGA-55-7574	8.09985374590965	4	55	1
TCGA-55-7576	-2.83721811656424	1	55	1
TCGA-55-7724	-5.00651286050929	0	55	1
TCGA-55-7725	-3.35320185156389	1	55	1
TCGA-55-7726	-5.03001814704538	0	55	1
TCGA-55-7727	1.97577944852476	2	55	1
TCGA-55-7728	-4.86747202409733	0	55	1
TCGA-55-7815	3.37008092444707	3	55	1
TCGA-55-7816	-3.94454279842256	1	55	1
TCGA-55-7903	0.24696316932117	2	55	1
TCGA-55-7907	2.57578002752008	3	55	1
TCGA-55-7910	4.45592011090291	3	55	1
TCGA-55-7911	0.03307213404922	2	55	1
TCGA-55-7913	4.30770593596061	3	55	1
TCGA-55-7914	-0.542164241887633	2	55	1
TCGA-55-7994	-6.50046148922538	0	55	1
TCGA-55-7995	0.616126082188387	2	55	1
TCGA-55-8085	2.49085866736413	3	55	1
TCGA-55-8087	-2.26765955566177	1	55	1
TCGA-55-8089	-6.53895446032964	0	55	1
TCGA-55-8090	1.58026469425527	2	55	1
TCGA-55-8091	-1.35388745623518	1	55	1
TCGA-55-8092	-4.97250927965475	0	55	1
TCGA-55-8094	-1.09073118521177	1	55	1
TCGA-55-8096	1.71314466259492	2	55	1
TCGA-55-8097	0.429695900782294	2	55	1
TCGA-55-8203	7.11807636382783	4	55	1
TCGA-55-8204	-1.52989419669382	1	55	1
TCGA-55-8205	-2.34787887858302	1	55	1
TCGA-55-8206	0.630200456958053	2	55	1
TCGA-55-8207	2.0880574803831	3	55	1
TCGA-55-8208	1.04693575013655	2	55	1
TCGA-55-8299	-2.72597517440724	1	55	1
TCGA-55-8301	-2.51725123101055	1	55	1
TCGA-55-8302	-0.332937688185713	2	55	1
TCGA-55-8505	1.93811932523739	2	55	1
TCGA-55-8506	-4.03765399190937	0	55	1
TCGA-55-8507	4.70713694878978	3	55	1
TCGA-55-8508	4.39433956614013	3	55	1
TCGA-55-8510	-1.47907233226803	1	55	1
TCGA-55-8511	0.044641088117287	2	55	1
TCGA-55-8512	2.28533158751406	3	55	1
TCGA-55-8513	-1.06525714894867	1	55	1
TCGA-55-8514	2.571599215613	3	55	1
TCGA-55-8614	-1.95498708966308	1	55	1
TCGA-55-8615	7.19160541715882	4	55	1
TCGA-55-8616	-0.98702228436708	1	55	1
TCGA-55-8619	-1.83831786365946	1	55	1
TCGA-55-8620	-3.4034132655789	1	55	1
TCGA-55-8621	3.54219435048264	3	55	1
TCGA-55-A48X	-0.060795842845323	2	55	1
TCGA-55-A48Y	1.70113498866409	2	55	1
TCGA-55-A48Z	-1.16175308670604	1	55	1
TCGA-55-A490	8.11202475431212	4	55	1
TCGA-55-A491	-1.47048646951793	1	55	1
TCGA-55-A492	0.753033574575709	2	55	1
TCGA-55-A493	-2.55613066588986	1	55	1
TCGA-55-A494	4.59707701614177	3	55	1
TCGA-55-A4DF	-0.33009742733633	2	55	1
TCGA-55-A4DG	-1.83544252454595	1	55	1
TCGA-55-A57B	-1.10072686824524	1	55	1
TCGA-62-A46O	-5.74899325465287	0	62	3
TCGA-62-A46P	5.18645990610199	4	62	3
TCGA-62-A46R	1.47665269390722	2	62	3
TCGA-62-A46S	2.87947242999247	3	62	3
TCGA-62-A46U	1.83549169286484	2	62	3
TCGA-62-A46V	-2.83081394930516	1	62	3
TCGA-62-A470	3.97324412112849	3	62	3
TCGA-62-A471	-3.55498262702454	1	62	3
TCGA-62-A472	0.959540848768068	2	62	3
TCGA-64-1676	-3.78226827998216	1	64	1
TCGA-64-1677	1.90556374450025	2	64	1
TCGA-64-1678	7.21962099126349	4	64	1
TCGA-64-1679	0.711697805141438	2	64	1
TCGA-64-1680	0.797688928782157	2	64	1
TCGA-64-1681	0.940297883189582	2	64	1
TCGA-64-5774	7.02241201561537	4	64	1
TCGA-64-5775	-1.13029414294696	1	64	1
TCGA-64-5778	-0.281291341091001	2	64	1
TCGA-64-5779	8.06077082500671	4	64	1
TCGA-64-5781	-3.86216895730903	1	64	1
TCGA-64-5815	1.79310903232284	2	64	1
TCGA-67-3770	1.83595985042166	2	67	1
TCGA-67-3771	7.60054204419214	4	67	1
TCGA-67-3772	0.623225292082345	2	67	1
TCGA-67-3773	-2.73808594315056	1	67	1
TCGA-67-3774	6.33980807173037	4	67	1
TCGA-67-4679	-1.82609525138759	1	67	1
TCGA-67-6215	-2.49344357643085	1	67	1
TCGA-67-6216	-2.17566909340589	1	67	1
TCGA-67-6217	2.35509678300406	3	67	1
TCGA-69-7760	0.531995772116968	2	69	3
TCGA-69-7761	-3.55810753994961	1	69	3
TCGA-69-7763	2.68653666494815	3	69	3
TCGA-69-7764	5.41912300145661	4	69	3
TCGA-69-7765	0.578886277590641	2	69	3
TCGA-69-7973	6.33247289056241	4	69	3
TCGA-69-7974	0.1512375833329	2	69	3
TCGA-69-7978	-0.871215879324089	2	69	3
TCGA-69-7979	-0.2980145404951	2	69	3
TCGA-69-7980	2.35240255795662	3	69	3
TCGA-69-8253	3.42031388705929	3	69	3
TCGA-69-8254	-0.866873819279359	2	69	3
TCGA-69-8255	-3.63744013896401	1	69	3
TCGA-69-8453	-1.13506928150778	1	69	3
TCGA-69-A59K	-1.25483704475783	1	69	3
TCGA-71-6725	-0.701049126968684	2	71	4
TCGA-71-8520	1.88428675440836	2	71	4
TCGA-73-4658	0.252230325827406	2	73	5
TCGA-73-4659	5.36543542264755	4	73	5
TCGA-73-4662	6.49165111223257	4	73	5
TCGA-73-4666	-6.73471681460455	0	73	5
TCGA-73-4668	2.63629293778928	3	73	5
TCGA-73-4670	-3.07780660431056	1	73	5
TCGA-73-4675	-0.230170520023397	2	73	5
TCGA-73-4676	-3.44681439772745	1	73	5
TCGA-73-4677	0.854535062285014	2	73	5
TCGA-73-7498	3.84672289261033	3	73	5
TCGA-73-7499	-0.745608527218	2	73	5
TCGA-73-A9RS	-5.01489120494596	0	73	5
TCGA-75-5122	-1.13168076358655	1	75	2
TCGA-75-5125	-2.39429172080661	1	75	2
TCGA-75-5126	-3.04809971020185	1	75	2
TCGA-75-5146	2.30234345445443	3	75	2
TCGA-75-5147	0.868664228819654	2	75	2
TCGA-75-6203	0.287596656152887	2	75	2
TCGA-75-6205	-5.08509601543805	0	75	2
TCGA-75-6206	1.88545210782646	2	75	2
TCGA-75-6207	-0.022529043825851	2	75	2
TCGA-75-6211	5.74624167377862	4	75	2
TCGA-75-6212	0.675205940126085	2	75	2
TCGA-75-6214	-3.10722907604481	1	75	2
TCGA-75-7025	0.261435186647506	2	75	2
TCGA-75-7027	-0.918884771547618	2	75	2
TCGA-75-7030	-1.52626099856444	1	75	2
TCGA-75-7031	0.97060900863141	2	75	2
TCGA-78-7145	2.22043296766493	3	78	4
TCGA-78-7146	-1.17217093695326	1	78	4
TCGA-78-7147	0.186941211340737	2	78	4
TCGA-78-7148	-0.463635336908651	2	78	4
TCGA-78-7149	3.22125485502629	3	78	4
TCGA-78-7150	-2.50008910317802	1	78	4
TCGA-78-7152	4.93778728208314	3	78	4
TCGA-78-7153	5.02292501356711	3	78	4
TCGA-78-7154	-3.50709994233841	1	78	4
TCGA-78-7155	-4.06464809528491	0	78	4
TCGA-78-7156	0.352687036483026	2	78	4
TCGA-78-7158	-3.8528929715578	1	78	4
TCGA-78-7159	4.80149818210105	3	78	4
TCGA-78-7160	-0.014097599169296	2	78	4
TCGA-78-7161	6.48712396258174	4	78	4
TCGA-78-7163	-0.041238450304193	2	78	4
TCGA-78-7166	-0.349927687919558	2	78	4
TCGA-78-7167	4.91397456064661	3	78	4
TCGA-78-7220	-4.44290565488191	0	78	4
TCGA-78-7535	-0.194884255862237	2	78	4
TCGA-78-7536	3.35969424586882	3	78	4
TCGA-78-7537	4.25464468321964	3	78	4
TCGA-78-7539	-1.52024998324967	1	78	4
TCGA-78-7540	-2.67982574583647	1	78	4
TCGA-78-7542	-4.95134357896268	0	78	4
TCGA-78-7633	0.183594221713924	2	78	4
TCGA-78-8640	-3.35173253035079	1	78	4
TCGA-78-8648	-1.84120135447291	1	78	4
TCGA-78-8655	-2.06575751186017	1	78	4
TCGA-78-8660	1.86366978868002	2	78	4
TCGA-78-8662	-5.4369807697153	0	78	4
TCGA-80-5607	-0.817317837314433	2	80	5
TCGA-80-5608	6.37409165105376	4	80	5
TCGA-80-5611	0.306369287380514	2	80	5
TCGA-83-5908	-3.21524168836776	1	83	1
TCGA-86-6562	1.31713866101191	2	86	2
TCGA-86-6851	-0.178854107902849	2	86	2
TCGA-86-7701	5.03630588734741	3	86	2
TCGA-86-7711	-6.52690864622166	0	86	2
TCGA-86-7713	3.5414245647078	3	86	2
TCGA-86-7714	-3.35778493384738	1	86	2
TCGA-86-7953	4.71494649362273	3	86	2
TCGA-86-7954	2.3233933184602	3	86	2
TCGA-86-7955	-4.18546394999837	0	86	2
TCGA-86-8054	1.61935080878889	2	86	2
TCGA-86-8055	-1.2278143187514	1	86	2
TCGA-86-8056	-0.529520734997533	2	86	2
TCGA-86-8073	1.071589777307	2	86	2
TCGA-86-8074	1.66832139178635	2	86	2
TCGA-86-8075	-0.413983064259096	2	86	2
TCGA-86-8076	3.07392228911136	3	86	2
TCGA-86-8278	-3.20529646526721	1	86	2
TCGA-86-8279	0.215204385476354	2	86	2
TCGA-86-8280	0.297277041989961	2	86	2
TCGA-86-8281	2.4458999150178	3	86	2
TCGA-86-8358	-2.79923173496999	1	86	2
TCGA-86-8359	5.93392389029559	4	86	2
TCGA-86-8585	-2.71628035645339	1	86	2
TCGA-86-8668	-0.615724697487484	2	86	2
TCGA-86-8669	5.63335050650731	4	86	2
TCGA-86-8671	-1.03248276556797	1	86	2
TCGA-86-8672	-1.25522436597463	1	86	2
TCGA-86-8673	4.1061999834991	3	86	2
TCGA-86-8674	0.844543039865923	2	86	2
TCGA-86-A456	4.08081300461758	3	86	2
TCGA-86-A4D0	3.1240812789211	3	86	2
TCGA-86-A4JF	0.634141146961901	2	86	2
TCGA-86-A4P7	-1.22870196549094	1	86	2
TCGA-86-A4P8	-1.96013572826404	1	86	2
TCGA-91-A4BC	2.32762657856529	3	91	1
TCGA-91-A4BD	-1.4278701739764	1	91	1
TCGA-93-7347	1.02297544326612	2	93	4
TCGA-93-7348	3.46288407091643	3	93	4
TCGA-93-8067	4.4867465667337	3	93	4
TCGA-93-A4JN	-0.399740735629906	2	93	4
TCGA-93-A4JO	-0.742814508458369	2	93	4
TCGA-93-A4JP	-2.68596816703109	1	93	4
TCGA-93-A4JQ	-1.11435068820887	1	93	4
TCGA-95-7039	-0.036150808012079	2	95	3
TCGA-95-7043	-3.62263412624079	1	95	3
TCGA-95-7562	-3.30346578699099	1	95	3
TCGA-95-7567	1.75371633068797	2	95	3
TCGA-95-7944	-4.76326350875349	0	95	3
TCGA-95-7947	-0.826781943788391	2	95	3
TCGA-95-7948	-2.76234501020214	1	95	3
TCGA-95-8039	1.45233047863155	2	95	3
TCGA-95-8494	0.160543196754574	2	95	3
TCGA-95-A4VK	1.60891947701024	2	95	3
TCGA-95-A4VN	-1.33708033865284	1	95	3
TCGA-95-A4VP	4.25856144674371	3	95	3
TCGA-97-7546	-1.53608402395848	1	97	3
TCGA-97-7547	2.34883838462891	3	97	3
TCGA-97-7552	-1.92739535970613	1	97	3
TCGA-97-7553	-3.08784197206753	1	97	3
TCGA-97-7554	1.15309970800706	2	97	3
TCGA-97-7937	1.94664553427045	2	97	3
TCGA-97-7938	-0.894258978202402	2	97	3
TCGA-97-7941	-0.805858282873037	2	97	3
TCGA-97-8171	-2.08043352914606	1	97	3
TCGA-97-8172	1.65579017478624	2	97	3
TCGA-97-8175	1.57453169221547	2	97	3
TCGA-97-8177	-1.86424361541533	1	97	3
TCGA-97-8179	4.12494425310726	3	97	3
TCGA-97-8552	2.30159109541413	3	97	3
TCGA-97-A4LX	-2.77636084858231	1	97	3
TCGA-97-A4M0	-2.01994007330435	1	97	3
TCGA-97-A4M1	-0.752291467336926	2	97	3
TCGA-97-A4M2	2.06802469310556	2	97	3
TCGA-97-A4M3	3.27282550506962	3	97	3
TCGA-97-A4M5	2.79639566832049	3	97	3
TCGA-97-A4M6	-0.185375920603556	2	97	3
TCGA-97-A4M7	2.74323161351685	3	97	3
TCGA-99-7458	3.81639359204535	3	99	5
TCGA-99-8025	4.25152104546866	3	99	5
TCGA-99-8028	4.03064760260471	3	99	5
TCGA-99-8032	5.97280732577107	4	99	5
TCGA-99-8033	-0.350872505377105	2	99	5
TCGA-99-AA5R	-1.82254827914539	1	99	5
TCGA-J2-8192	2.14990851649787	3	J2	2
TCGA-J2-8194	6.00780851020029	4	J2	2
TCGA-J2-A4AD	-0.40195722573279	2	J2	2
TCGA-J2-A4AE	1.40628203126482	2	J2	2
TCGA-J2-A4AG	4.96743686606516	3	J2	2
TCGA-L4-A4E5	4.60159628744731	3	L4	5
TCGA-L4-A4E6	-1.59320332605405	1	L4	5
TCGA-L9-A443	5.42685629019698	4	L9	2
TCGA-L9-A444	0.966759018885969	2	L9	2
TCGA-L9-A50W	-2.38669515391997	1	L9	2
TCGA-L9-A5IP	-3.71953511661157	1	L9	2
TCGA-L9-A743	1.30612582454081	2	L9	2
TCGA-L9-A7SV	2.99669781706903	3	L9	2
TCGA-L9-A8F4	-0.993516507292882	1	L9	2
TCGA-MN-A4N1	1.93518188814483	2	MN	2
TCGA-MN-A4N4	-3.23382754445712	1	MN	2
TCGA-MN-A4N5	1.53859399922235	2	MN	2
TCGA-MP-A4SV	2.48752409076578	3	MP	2
TCGA-MP-A4SW	-0.540799211752091	2	MP	2
TCGA-MP-A4SY	0.10879732044644	2	MP	2
TCGA-MP-A4T4	-0.188680910166221	2	MP	2
TCGA-MP-A4T6	2.053447307401	2	MP	2
TCGA-MP-A4T7	-1.18212650258966	1	MP	2
TCGA-MP-A4T8	4.13260533592063	3	MP	2
TCGA-MP-A4T9	1.76013302660506	2	MP	2
TCGA-MP-A4TA	-1.90521375084268	1	MP	2
TCGA-MP-A4TC	-1.76373446288377	1	MP	2
TCGA-MP-A4TD	4.16773738897357	3	MP	2
TCGA-MP-A4TE	7.44403241999338	4	MP	2
TCGA-MP-A4TF	-0.225605532961597	2	MP	2
TCGA-MP-A4TH	1.07745537904071	2	MP	2
TCGA-MP-A4TI	-1.35053066370279	1	MP	2
TCGA-MP-A4TJ	5.90676630132982	4	MP	2
TCGA-MP-A4TK	5.26411885806725	4	MP	2
TCGA-MP-A5C7	5.67982682489791	4	MP	2
TCGA-NJ-A4YF	4.36444030843039	3	NJ	3
TCGA-NJ-A4YG	1.79349357660414	2	NJ	3
TCGA-NJ-A4YI	-5.51018805792796	0	NJ	3
TCGA-NJ-A4YP	4.77054431537176	3	NJ	3
TCGA-NJ-A4YQ	-2.91452328799969	1	NJ	3
TCGA-NJ-A55A	1.47880529283815	2	NJ	3
TCGA-NJ-A55O	-2.2120734964118	1	NJ	3
TCGA-NJ-A55R	3.11683565264599	3	NJ	3
TCGA-NJ-A7XG	0.884458893497012	2	NJ	3
TCGA-O1-A52J	-0.906889822643491	2	O1	4
TCGA-S2-AA1A	-2.49434076252389	1	S2	1
