# Supplementary material for: Surrogate Biomarker Prediction from Whole-Slide Images for Evaluating Overall Survival in Lung Adenocarcinoma
Source: Diagnostics (Basel). 2024 Feb 20;14(5):462. doi: 10.3390/diagnostics14050462 (PMC10930763; doi:10.3390/diagnostics14050462)
Supplement: Supplementary file 1 [file diagnostics-14-00462-s001.zip › Supplementary_File_S5_TCGA_LUAD_crossfolds/crossfolds_CREG2.csv]

PATIENT	CREG2	CREG2_quantile	site_code	CV5
TCGA-05-4244	-2.42490199138854	1	05	5
TCGA-05-4249	-2.87086713625936	1	05	5
TCGA-05-4250	2.99428953836989	3	05	5
TCGA-05-4382	1.72555365238328	2	05	5
TCGA-05-4395	3.96497691351048	3	05	5
TCGA-05-4396	-2.09455231039172	1	05	5
TCGA-05-4397	-3.53521140147249	0	05	5
TCGA-05-4398	0.510516075311655	2	05	5
TCGA-05-4402	-1.08893727997075	1	05	5
TCGA-05-4403	3.45214078179294	3	05	5
TCGA-05-4405	-0.993116380787697	1	05	5
TCGA-05-4415	-2.18149265248287	1	05	5
TCGA-05-4417	-1.81496562133389	1	05	5
TCGA-05-4418	2.83955180598297	3	05	5
TCGA-05-4420	-1.43717663950687	1	05	5
TCGA-05-4422	-0.296375625204929	2	05	5
TCGA-05-4424	-0.537123582987401	2	05	5
TCGA-05-4426	-0.071426822899665	2	05	5
TCGA-05-4427	-2.33510638680442	1	05	5
TCGA-05-4430	-0.488297357879648	2	05	5
TCGA-05-4432	-0.965098186067577	1	05	5
TCGA-05-4433	2.68933638278802	3	05	5
TCGA-05-4434	2.83003498780086	3	05	5
TCGA-35-3615	-1.59155125998637	1	35	4
TCGA-35-4122	1.22540037514506	2	35	4
TCGA-35-4123	-0.718214806190908	1	35	4
TCGA-35-5375	0.157267180864581	2	35	4
TCGA-38-4625	1.20204928893646	2	38	5
TCGA-38-4626	-2.48468622026518	1	38	5
TCGA-38-4627	0.796698042715188	2	38	5
TCGA-38-4628	-1.35876952811823	1	38	5
TCGA-38-4629	3.47175491760075	3	38	5
TCGA-38-4630	-1.04777153074204	1	38	5
TCGA-38-4631	1.91465660789309	2	38	5
TCGA-38-4632	2.14426553756254	3	38	5
TCGA-38-6178	-0.396891757018797	2	38	5
TCGA-38-7271	-2.09846531290921	1	38	5
TCGA-38-A44F	2.50293712220335	3	38	5
TCGA-44-2655	0.001879743234118	2	44	2
TCGA-44-2656	-2.50590605335171	1	44	2
TCGA-44-2657	-1.58934078824182	1	44	2
TCGA-44-2659	-0.878038532442307	1	44	2
TCGA-44-2661	-1.66637204212317	1	44	2
TCGA-44-2662	1.03715207641657	2	44	2
TCGA-44-2665	1.75756145318081	2	44	2
TCGA-44-2666	2.17596680402513	3	44	2
TCGA-44-2668	1.80644498438193	2	44	2
TCGA-44-3396	-1.30422848393539	1	44	2
TCGA-44-3398	0.638175860639877	2	44	2
TCGA-44-3917	-1.35908022090923	1	44	2
TCGA-44-3918	-0.795047839327115	1	44	2
TCGA-44-3919	-1.40993747135093	1	44	2
TCGA-44-4112	-0.761930208452819	1	44	2
TCGA-44-5643	-0.78233221416288	1	44	2
TCGA-44-5644	5.52504066686619	4	44	2
TCGA-44-5645	-2.63375052787297	1	44	2
TCGA-44-6145	-0.338927822019986	2	44	2
TCGA-44-6146	3.49810487524371	3	44	2
TCGA-44-6147	-1.91925480026192	1	44	2
TCGA-44-6148	-1.22954512260079	1	44	2
TCGA-44-6774	0.675784863564321	2	44	2
TCGA-44-6775	-0.892544933923702	1	44	2
TCGA-44-6776	-2.47617577219151	1	44	2
TCGA-44-6777	0.321373507746622	2	44	2
TCGA-44-6778	-1.81666681123954	1	44	2
TCGA-44-6779	2.17693129112043	3	44	2
TCGA-44-7659	-3.03164692725521	1	44	2
TCGA-44-7660	2.76649024896264	3	44	2
TCGA-44-7662	3.32025400773312	3	44	2
TCGA-44-7667	-0.234894404452955	2	44	2
TCGA-44-7669	-1.47435404280917	1	44	2
TCGA-44-7670	4.03479676888705	3	44	2
TCGA-44-7671	1.18387487292476	2	44	2
TCGA-44-7672	0.148472314291552	2	44	2
TCGA-44-8119	0.10463865269607	2	44	2
TCGA-44-A479	-1.82638330205795	1	44	2
TCGA-44-A47A	-2.46742658464545	1	44	2
TCGA-44-A47B	-1.6993557593711	1	44	2
TCGA-44-A47G	-1.0809290898597	1	44	2
TCGA-44-A4SS	0.346601159964795	2	44	2
TCGA-44-A4SU	1.30788541253621	2	44	2
TCGA-49-4487	0.818467058753429	2	49	1
TCGA-49-4488	-1.18476412776164	1	49	1
TCGA-49-4490	2.94491092239501	3	49	1
TCGA-49-4494	-2.51048449192004	1	49	1
TCGA-49-4501	-1.61290092778732	1	49	1
TCGA-49-4505	0.294260074889851	2	49	1
TCGA-49-4506	2.5139147709395	3	49	1
TCGA-49-4507	2.28145800615814	3	49	1
TCGA-49-4510	-2.71667111683588	1	49	1
TCGA-49-4512	-0.970052634031006	1	49	1
TCGA-49-4514	-2.9054605667283	1	49	1
TCGA-49-6742	3.5874148747108	3	49	1
TCGA-49-6743	0.296431738324727	2	49	1
TCGA-49-6744	-0.811209931665731	1	49	1
TCGA-49-6745	-0.314634520543935	2	49	1
TCGA-49-6761	-0.839952807965696	1	49	1
TCGA-49-6767	3.16401680585135	3	49	1
TCGA-49-AAQV	-0.017265081525688	2	49	1
TCGA-49-AAR0	-1.27213204013542	1	49	1
TCGA-49-AAR2	-2.48030211848087	1	49	1
TCGA-49-AAR3	0.942586465700267	2	49	1
TCGA-49-AAR4	2.90325723986732	3	49	1
TCGA-49-AAR9	6.7347994974672	4	49	1
TCGA-49-AARE	1.90330519234709	2	49	1
TCGA-49-AARN	1.18084099108281	2	49	1
TCGA-49-AARO	2.45024925741732	3	49	1
TCGA-49-AARQ	-0.153377450648212	2	49	1
TCGA-49-AARR	-2.03025538033026	1	49	1
TCGA-4B-A93V	-0.535479394234062	2	4B	4
TCGA-50-5044	1.01285158211412	2	50	4
TCGA-50-5045	-0.823512458119627	1	50	4
TCGA-50-5055	-0.540143148602686	2	50	4
TCGA-50-5066	1.65586392528928	2	50	4
TCGA-50-5068	-2.91685380660597	1	50	4
TCGA-50-5931	0.628646598013511	2	50	4
TCGA-50-5939	1.68556271862874	2	50	4
TCGA-50-5942	-0.63214996020811	1	50	4
TCGA-50-5946	-1.96901077997917	1	50	4
TCGA-50-6590	3.62767518461136	3	50	4
TCGA-50-6591	-1.23370171094145	1	50	4
TCGA-50-6593	-1.69870442266582	1	50	4
TCGA-50-6594	0.865263455474028	2	50	4
TCGA-50-6597	-1.49488518282593	1	50	4
TCGA-50-6673	-0.930107237959574	1	50	4
TCGA-50-7109	-2.70404290635041	1	50	4
TCGA-50-8457	-2.42879710501588	1	50	4
TCGA-50-8459	1.31016473897652	2	50	4
TCGA-53-7624	4.96259197715417	4	53	5
TCGA-53-7626	-2.49123978922793	1	53	5
TCGA-53-7813	-3.32211587171518	0	53	5
TCGA-53-A4EZ	-0.470912090158459	2	53	5
TCGA-55-1592	-2.51156375956397	1	55	3
TCGA-55-1594	-2.36953135713676	1	55	3
TCGA-55-1595	-1.75668275775211	1	55	3
TCGA-55-1596	-0.757715417363127	1	55	3
TCGA-55-5899	0.146995854565271	2	55	3
TCGA-55-6543	1.41085699850087	2	55	3
TCGA-55-6642	1.24702367634004	2	55	3
TCGA-55-6712	0.401415674390826	2	55	3
TCGA-55-6968	-0.150918496117854	2	55	3
TCGA-55-6969	0.331990747375286	2	55	3
TCGA-55-6970	-0.231249622454625	2	55	3
TCGA-55-6971	1.4469130754726	2	55	3
TCGA-55-6972	-4.82656164144844	0	55	3
TCGA-55-6975	6.15816643429581	4	55	3
TCGA-55-6978	-1.5442611446544	1	55	3
TCGA-55-6979	0.97384369590995	2	55	3
TCGA-55-6980	1.61604199137717	2	55	3
TCGA-55-6981	-0.558139639169175	2	55	3
TCGA-55-6982	2.43658293024462	3	55	3
TCGA-55-6983	0.099431772879635	2	55	3
TCGA-55-6984	1.28852926415219	2	55	3
TCGA-55-6985	-0.635403057130944	1	55	3
TCGA-55-6986	-2.21815042692558	1	55	3
TCGA-55-6987	-1.12857261088425	1	55	3
TCGA-55-7227	-0.477136646679704	2	55	3
TCGA-55-7281	-0.986646446369062	1	55	3
TCGA-55-7283	-5.90545903478134	0	55	3
TCGA-55-7284	2.55958918321135	3	55	3
TCGA-55-7570	1.70289879102106	2	55	3
TCGA-55-7573	-3.31585688921393	0	55	3
TCGA-55-7574	0.453595065919617	2	55	3
TCGA-55-7576	-0.620900209637475	1	55	3
TCGA-55-7724	3.24615257194096	3	55	3
TCGA-55-7725	0.992572985277844	2	55	3
TCGA-55-7726	1.9357661376167	2	55	3
TCGA-55-7727	-3.51607364780492	0	55	3
TCGA-55-7728	3.0533770291011	3	55	3
TCGA-55-7815	0.180855367045826	2	55	3
TCGA-55-7816	1.24922894497412	2	55	3
TCGA-55-7903	-2.31938365323264	1	55	3
TCGA-55-7907	2.19786198380194	3	55	3
TCGA-55-7910	-0.603600700543016	1	55	3
TCGA-55-7911	-1.55189036667194	1	55	3
TCGA-55-7913	0.791605293384256	2	55	3
TCGA-55-7914	-1.50739882372696	1	55	3
TCGA-55-7994	-2.41299864797504	1	55	3
TCGA-55-7995	0.565202147025715	2	55	3
TCGA-55-8085	-0.940394417961569	1	55	3
TCGA-55-8087	-2.5432939982752	1	55	3
TCGA-55-8089	3.35130981669147	3	55	3
TCGA-55-8090	-2.27059186643892	1	55	3
TCGA-55-8091	1.06932397448936	2	55	3
TCGA-55-8092	-2.85703206223481	1	55	3
TCGA-55-8094	0.148055674375348	2	55	3
TCGA-55-8096	4.11094008294528	3	55	3
TCGA-55-8097	-2.08631924622137	1	55	3
TCGA-55-8203	-1.39792665719157	1	55	3
TCGA-55-8204	1.74312429771259	2	55	3
TCGA-55-8205	1.39854704483226	2	55	3
TCGA-55-8206	-3.03568203914667	1	55	3
TCGA-55-8207	0.091940914870329	2	55	3
TCGA-55-8208	2.7645923648064	3	55	3
TCGA-55-8299	1.93871451878465	2	55	3
TCGA-55-8301	-1.26349463876477	1	55	3
TCGA-55-8302	2.8591830593708	3	55	3
TCGA-55-8505	5.09039155309995	4	55	3
TCGA-55-8506	-0.413163127001572	2	55	3
TCGA-55-8507	-1.60622348293146	1	55	3
TCGA-55-8508	0.751461806406897	2	55	3
TCGA-55-8510	-0.597716828766648	1	55	3
TCGA-55-8511	-1.48879111196379	1	55	3
TCGA-55-8512	-1.9827034993781	1	55	3
TCGA-55-8513	1.28389241467372	2	55	3
TCGA-55-8514	-2.36176359135671	1	55	3
TCGA-55-8614	-0.445973442175219	2	55	3
TCGA-55-8615	-0.16073082958909	2	55	3
TCGA-55-8616	-4.2600407787735	0	55	3
TCGA-55-8619	0.730524971698423	2	55	3
TCGA-55-8620	-0.439939141604017	2	55	3
TCGA-55-8621	-1.86019076870632	1	55	3
TCGA-55-A48X	-1.69084623309502	1	55	3
TCGA-55-A48Y	0.641546192374295	2	55	3
TCGA-55-A48Z	0.939333038408271	2	55	3
TCGA-55-A490	-1.03612224656856	1	55	3
TCGA-55-A491	0.851441625369431	2	55	3
TCGA-55-A492	-2.94740614356538	1	55	3
TCGA-55-A493	1.38531715175503	2	55	3
TCGA-55-A494	-2.02368187264624	1	55	3
TCGA-55-A4DF	-0.548277597385863	2	55	3
TCGA-55-A4DG	-4.33794286507514	0	55	3
TCGA-55-A57B	-0.596254285384447	1	55	3
TCGA-62-A46O	7.4282705436006	4	62	4
TCGA-62-A46P	-1.16590813662906	1	62	4
TCGA-62-A46R	-3.58512350367947	0	62	4
TCGA-62-A46S	-3.27027468951221	0	62	4
TCGA-62-A46U	0.171612134919466	2	62	4
TCGA-62-A46V	-0.956344831389016	1	62	4
TCGA-62-A470	-3.09642940667832	1	62	4
TCGA-62-A471	3.93847257390164	3	62	4
TCGA-62-A472	-1.60339534562309	1	62	4
TCGA-64-1676	-0.974913357924559	1	64	4
TCGA-64-1677	-0.270759028140209	2	64	4
TCGA-64-1678	-1.57804053459027	1	64	4
TCGA-64-1679	0.602763433588274	2	64	4
TCGA-64-1680	-5.31083552799601	0	64	4
TCGA-64-1681	-1.34622487556658	1	64	4
TCGA-64-5774	0.304246128577908	2	64	4
TCGA-64-5775	2.99733913677891	3	64	4
TCGA-64-5778	-2.7260761837639	1	64	4
TCGA-64-5779	0.148614689728101	2	64	4
TCGA-64-5781	0.742693100849831	2	64	4
TCGA-64-5815	2.86740281467016	3	64	4
TCGA-67-3770	-0.080208558774872	2	67	5
TCGA-67-3771	1.72681831251882	2	67	5
TCGA-67-3772	-0.608721435967352	1	67	5
TCGA-67-3773	1.56934258204169	2	67	5
TCGA-67-3774	-2.53568532385811	1	67	5
TCGA-67-4679	-0.603702830051138	1	67	5
TCGA-67-6215	-2.3329789042376	1	67	5
TCGA-67-6216	-1.24278328926443	1	67	5
TCGA-67-6217	-2.28875940677067	1	67	5
TCGA-69-7760	1.56215774262722	2	69	2
TCGA-69-7761	1.63566420344707	2	69	2
TCGA-69-7763	-0.457156794920978	2	69	2
TCGA-69-7764	-0.744107347411696	1	69	2
TCGA-69-7765	-0.035222568790032	2	69	2
TCGA-69-7973	0.56581348627887	2	69	2
TCGA-69-7974	-2.17069051155446	1	69	2
TCGA-69-7978	0.32672349828782	2	69	2
TCGA-69-7979	-1.81507297671445	1	69	2
TCGA-69-7980	-1.65577137348908	1	69	2
TCGA-69-8253	-2.38296754041189	1	69	2
TCGA-69-8254	-0.549391629423189	2	69	2
TCGA-69-8255	-0.741275949948554	1	69	2
TCGA-69-8453	3.17937723201014	3	69	2
TCGA-69-A59K	-3.88710526025735	0	69	2
TCGA-71-6725	-3.31248383905103	0	71	3
TCGA-71-8520	-0.645332712469022	1	71	3
TCGA-73-4658	-0.420959357905485	2	73	2
TCGA-73-4659	-2.62448349727448	1	73	2
TCGA-73-4662	-3.3281595181843	0	73	2
TCGA-73-4666	0.901907805939099	2	73	2
TCGA-73-4668	-1.90736258877496	1	73	2
TCGA-73-4670	2.77442277506262	3	73	2
TCGA-73-4675	-0.742376678309239	1	73	2
TCGA-73-4676	-0.040822038051615	2	73	2
TCGA-73-4677	-2.73842022918967	1	73	2
TCGA-73-7498	-3.63350631962245	0	73	2
TCGA-73-7499	-2.82652852260157	1	73	2
TCGA-73-A9RS	-0.92742836369562	1	73	2
TCGA-75-5122	-2.19581110100627	1	75	4
TCGA-75-5125	-1.46140591666514	1	75	4
TCGA-75-5126	-0.726171615314486	1	75	4
TCGA-75-5146	-3.11043807088404	1	75	4
TCGA-75-5147	0.353123129055977	2	75	4
TCGA-75-6203	-2.2149036843763	1	75	4
TCGA-75-6205	-0.330208513274585	2	75	4
TCGA-75-6206	-2.60181371900756	1	75	4
TCGA-75-6207	-1.42970442533172	1	75	4
TCGA-75-6211	-2.29632970997301	1	75	4
TCGA-75-6212	-3.6224746085146	0	75	4
TCGA-75-6214	0.67174404464297	2	75	4
TCGA-75-7025	0.761640069189027	2	75	4
TCGA-75-7027	3.47343265123114	3	75	4
TCGA-75-7030	2.78909444239944	3	75	4
TCGA-75-7031	-1.25968861079038	1	75	4
TCGA-78-7145	-0.358926826826849	2	78	4
TCGA-78-7146	0.309698070803791	2	78	4
TCGA-78-7147	-3.18229259832498	1	78	4
TCGA-78-7148	-1.7337245002764	1	78	4
TCGA-78-7149	-0.216603351662656	2	78	4
TCGA-78-7150	2.20538620486037	3	78	4
TCGA-78-7152	-2.10504463350503	1	78	4
TCGA-78-7153	-2.86233556606986	1	78	4
TCGA-78-7154	4.65780698433728	3	78	4
TCGA-78-7155	-2.47968559456375	1	78	4
TCGA-78-7156	-3.2561222061925	0	78	4
TCGA-78-7158	-3.00489606500285	1	78	4
TCGA-78-7159	-0.450641582629445	2	78	4
TCGA-78-7160	0.039341659792165	2	78	4
TCGA-78-7161	-3.22998120922362	1	78	4
TCGA-78-7163	-1.94305805636529	1	78	4
TCGA-78-7166	1.35678008515397	2	78	4
TCGA-78-7167	-0.386719699801535	2	78	4
TCGA-78-7220	2.808182199455	3	78	4
TCGA-78-7535	-1.58974387320345	1	78	4
TCGA-78-7536	-0.568709442361147	2	78	4
TCGA-78-7537	-1.47327577134356	1	78	4
TCGA-78-7539	-1.07279100627844	1	78	4
TCGA-78-7540	3.87358202100985	3	78	4
TCGA-78-7542	1.62860084699185	2	78	4
TCGA-78-7633	-2.6509821690787	1	78	4
TCGA-78-8640	-0.001235283266658	2	78	4
TCGA-78-8648	0.480726740414449	2	78	4
TCGA-78-8655	-0.480795011139012	2	78	4
TCGA-78-8660	-2.92143232653045	1	78	4
TCGA-78-8662	-1.53009017410679	1	78	4
TCGA-80-5607	-0.686073304036181	1	80	3
TCGA-80-5608	-2.60208689439367	1	80	3
TCGA-80-5611	-1.80910793003942	1	80	3
TCGA-83-5908	1.62045785938381	2	83	2
TCGA-86-6562	-0.671890221167086	1	86	1
TCGA-86-6851	-3.63828572654015	0	86	1
TCGA-86-7701	-0.295685890884648	2	86	1
TCGA-86-7711	0.042946962109292	2	86	1
TCGA-86-7713	-3.29720638437392	0	86	1
TCGA-86-7714	1.03453248893138	2	86	1
TCGA-86-7953	1.52438017186911	2	86	1
TCGA-86-7954	-2.98646194412659	1	86	1
TCGA-86-7955	2.48978743605188	3	86	1
TCGA-86-8054	-2.11245308026154	1	86	1
TCGA-86-8055	1.68609670453489	2	86	1
TCGA-86-8056	-1.62384811754569	1	86	1
TCGA-86-8073	-0.085951499679481	2	86	1
TCGA-86-8074	0.373529426836504	2	86	1
TCGA-86-8075	1.72594719688538	2	86	1
TCGA-86-8076	-2.68301887182009	1	86	1
TCGA-86-8278	-1.86134206404984	1	86	1
TCGA-86-8279	-1.63521925847314	1	86	1
TCGA-86-8280	-2.27497440698164	1	86	1
TCGA-86-8281	-1.87288847233899	1	86	1
TCGA-86-8358	0.065838684943898	2	86	1
TCGA-86-8359	-0.041319047280481	2	86	1
TCGA-86-8585	3.15232175443075	3	86	1
TCGA-86-8668	1.6406150557723	2	86	1
TCGA-86-8669	-2.3163141127915	1	86	1
TCGA-86-8671	-1.03248276556797	1	86	1
TCGA-86-8672	1.47749175519022	2	86	1
TCGA-86-8673	-0.609294080364281	1	86	1
TCGA-86-8674	-2.10541627763448	1	86	1
TCGA-86-A456	-1.49939596613294	1	86	1
TCGA-86-A4D0	-2.84810077693914	1	86	1
TCGA-86-A4JF	-0.270999666696657	2	86	1
TCGA-86-A4P7	-2.48245855773672	1	86	1
TCGA-86-A4P8	-2.30117264609911	1	86	1
TCGA-91-A4BC	0.376907481336512	2	91	1
TCGA-91-A4BD	-1.04084705086715	1	91	1
TCGA-93-7347	-0.395015373402076	2	93	5
TCGA-93-7348	-0.143993206233164	2	93	5
TCGA-93-8067	0.051417074987249	2	93	5
TCGA-93-A4JN	-0.446283321566936	2	93	5
TCGA-93-A4JO	-4.5154040123553	0	93	5
TCGA-93-A4JP	-1.74255169539745	1	93	5
TCGA-93-A4JQ	0.009638029066581	2	93	5
TCGA-95-7039	-2.58634789057256	1	95	5
TCGA-95-7043	0.723140710600937	2	95	5
TCGA-95-7562	-0.918801936755667	1	95	5
TCGA-95-7567	-1.74144949968254	1	95	5
TCGA-95-7944	2.46875761378074	3	95	5
TCGA-95-7947	-3.14871003867575	1	95	5
TCGA-95-7948	-2.76234501020214	1	95	5
TCGA-95-8039	-1.61314335884573	1	95	5
TCGA-95-8494	-2.28424164591832	1	95	5
TCGA-95-A4VK	2.04001682718519	2	95	5
TCGA-95-A4VN	-1.33708033865284	1	95	5
TCGA-95-A4VP	-1.23329164958597	1	95	5
TCGA-97-7546	-1.30475847785202	1	97	1
TCGA-97-7547	-0.606391745251072	1	97	1
TCGA-97-7552	2.1689730347661	3	97	1
TCGA-97-7553	-1.21337285415139	1	97	1
TCGA-97-7554	-0.452182777093688	2	97	1
TCGA-97-7937	-1.12270251242029	1	97	1
TCGA-97-7938	-3.32721838547851	0	97	1
TCGA-97-7941	3.5121298140055	3	97	1
TCGA-97-8171	-1.96013929542835	1	97	1
TCGA-97-8172	-1.61965301773864	1	97	1
TCGA-97-8175	-0.113524301469792	2	97	1
TCGA-97-8177	0.346653167083286	2	97	1
TCGA-97-8179	-0.392224656856585	2	97	1
TCGA-97-8552	-3.45862985105238	0	97	1
TCGA-97-A4LX	-1.48090496505614	1	97	1
TCGA-97-A4M0	-2.93747791311238	1	97	1
TCGA-97-A4M1	-2.40940375381392	1	97	1
TCGA-97-A4M2	-1.53129310059267	1	97	1
TCGA-97-A4M3	-2.39444734913627	1	97	1
TCGA-97-A4M5	0.035583332199921	2	97	1
TCGA-97-A4M6	-2.25576524849495	1	97	1
TCGA-97-A4M7	-2.45054012987983	1	97	1
TCGA-99-7458	-1.70608647791605	1	99	5
TCGA-99-8025	-0.492157892783982	2	99	5
TCGA-99-8028	-1.46357834794555	1	99	5
TCGA-99-8032	0.467318068936008	2	99	5
TCGA-99-8033	1.61761652187768	2	99	5
TCGA-99-AA5R	-2.74008611895342	1	99	5
TCGA-J2-8192	-0.260375452810343	2	J2	5
TCGA-J2-8194	-1.86674257669635	1	J2	5
TCGA-J2-A4AD	-0.40195722573279	2	J2	5
TCGA-J2-A4AE	-4.26614331070668	0	J2	5
TCGA-J2-A4AG	-1.53868798802017	1	J2	5
TCGA-L4-A4E5	-0.490189886498671	2	L4	1
TCGA-L4-A4E6	-2.67120583805532	1	L4	1
TCGA-L9-A443	-1.01150539936834	1	L9	5
TCGA-L9-A444	-1.29310810786914	1	L9	5
TCGA-L9-A50W	0.526593212886696	2	L9	5
TCGA-L9-A5IP	3.11588372386391	3	L9	5
TCGA-L9-A743	-1.8637991769015	1	L9	5
TCGA-L9-A7SV	-2.0267265284423	1	L9	5
TCGA-L9-A8F4	0.49442153903341	2	L9	5
TCGA-MN-A4N1	-0.059729235182375	2	MN	1
TCGA-MN-A4N4	0.970044788908533	2	MN	1
TCGA-MN-A4N5	0.974432817223467	2	MN	1
TCGA-MP-A4SV	-3.107422498528	1	MP	2
TCGA-MP-A4SW	-1.40062155370383	1	MP	2
TCGA-MP-A4SY	0.589126279977004	2	MP	2
TCGA-MP-A4T4	-2.37088424138697	1	MP	2
TCGA-MP-A4T6	-2.99094681195745	1	MP	2
TCGA-MP-A4T7	0.734041906606872	2	MP	2
TCGA-MP-A4T8	0.070253327094648	2	MP	2
TCGA-MP-A4T9	2.70180632323019	3	MP	2
TCGA-MP-A4TA	1.47725588597974	2	MP	2
TCGA-MP-A4TC	-0.726259757465108	1	MP	2
TCGA-MP-A4TD	-0.786458921413302	1	MP	2
TCGA-MP-A4TE	-1.18491934669761	1	MP	2
TCGA-MP-A4TF	2.81542173529846	3	MP	2
TCGA-MP-A4TH	-1.43855976796296	1	MP	2
TCGA-MP-A4TI	0.692113673705706	2	MP	2
TCGA-MP-A4TJ	-3.19809449837837	1	MP	2
TCGA-MP-A4TK	1.39368203077218	2	MP	2
TCGA-MP-A5C7	-4.05251021984049	0	MP	2
TCGA-NJ-A4YF	0.445387828020368	2	NJ	5
TCGA-NJ-A4YG	-2.55228126023759	1	NJ	5
TCGA-NJ-A4YI	0.372454991433886	2	NJ	5
TCGA-NJ-A4YP	-1.07588163897286	1	NJ	5
TCGA-NJ-A4YQ	-2.26244659142	1	NJ	5
TCGA-NJ-A55A	-3.65047772410682	0	NJ	5
TCGA-NJ-A55O	1.84419472323494	2	NJ	5
TCGA-NJ-A55R	0.881472448843213	2	NJ	5
TCGA-NJ-A7XG	-2.26059143930627	1	NJ	5
TCGA-O1-A52J	-2.49185232336465	1	O1	3
TCGA-S2-AA1A	-4.07930326324504	0	S2	1
