# Supplementary material for: Surrogate Biomarker Prediction from Whole-Slide Images for Evaluating Overall Survival in Lung Adenocarcinoma
Source: Diagnostics (Basel). 2024 Feb 20;14(5):462. doi: 10.3390/diagnostics14050462 (PMC10930763; doi:10.3390/diagnostics14050462)
Supplement: Supplementary file 1 [file diagnostics-14-00462-s001.zip › Supplementary_File_S5_TCGA_LUAD_crossfolds/crossfolds_CRHBP.csv]

PATIENT	CRHBP	CRHBP_quantile	site_code	CV5
TCGA-05-4244	-2.60547423703037	1	05	1
TCGA-05-4249	-1.61711054401357	2	05	1
TCGA-05-4250	-1.9719964660124	2	05	1
TCGA-05-4382	-1.21304580295257	2	05	1
TCGA-05-4395	-3.46965131412624	1	05	1
TCGA-05-4396	-0.872159889055276	2	05	1
TCGA-05-4397	-0.931870371436482	2	05	1
TCGA-05-4398	-2.84535935149905	1	05	1
TCGA-05-4402	-1.75375308838112	2	05	1
TCGA-05-4403	-0.257813859812755	3	05	1
TCGA-05-4405	-2.05724671820741	2	05	1
TCGA-05-4415	-5.88193237062396	0	05	1
TCGA-05-4417	-2.05597372083768	2	05	1
TCGA-05-4418	-3.40203418058679	1	05	1
TCGA-05-4420	-3.40400977557167	1	05	1
TCGA-05-4422	-0.505322515476425	3	05	1
TCGA-05-4424	-0.918994218331046	2	05	1
TCGA-05-4426	-2.42057638652205	2	05	1
TCGA-05-4427	-2.6246130039994	1	05	1
TCGA-05-4430	-1.28049247276625	2	05	1
TCGA-05-4432	-2.71052535898198	1	05	1
TCGA-05-4433	-0.605624664499073	3	05	1
TCGA-05-4434	-0.050383396446464	3	05	1
TCGA-35-3615	-2.02218561431623	2	35	2
TCGA-35-4122	-1.17400647242002	2	35	2
TCGA-35-4123	-2.23758896528449	2	35	2
TCGA-35-5375	-1.0964894113812	2	35	2
TCGA-38-4625	-1.45768098018667	2	38	1
TCGA-38-4626	-0.350036693570401	3	38	1
TCGA-38-4627	0.236739548123926	3	38	1
TCGA-38-4628	-4.32224365209312	0	38	1
TCGA-38-4629	-2.04223008030441	2	38	1
TCGA-38-4630	-2.94959113680313	1	38	1
TCGA-38-4631	-5.28501573694328	0	38	1
TCGA-38-4632	-1.57314725918227	2	38	1
TCGA-38-6178	-3.66991025142521	1	38	1
TCGA-38-7271	-0.139107297406552	3	38	1
TCGA-38-A44F	-0.060777644813765	3	38	1
TCGA-44-2655	-1.40108492374415	2	44	2
TCGA-44-2656	-1.05095426439076	2	44	2
TCGA-44-2657	-0.250538874790061	3	44	2
TCGA-44-2659	-1.26506165555155	2	44	2
TCGA-44-2661	0.185105433166739	3	44	2
TCGA-44-2662	-2.46920058960822	2	44	2
TCGA-44-2665	-1.42916670012843	2	44	2
TCGA-44-2666	-3.57356746364413	1	44	2
TCGA-44-2668	-0.908634918603148	2	44	2
TCGA-44-3396	-1.85171627923788	2	44	2
TCGA-44-3398	-0.306962204325605	3	44	2
TCGA-44-3917	-0.691655559996099	3	44	2
TCGA-44-3918	-0.349995459782093	3	44	2
TCGA-44-3919	-1.48588632458423	2	44	2
TCGA-44-4112	-1.03756465106625	2	44	2
TCGA-44-5643	-1.93987349114936	2	44	2
TCGA-44-5644	-5.5227648871414	0	44	2
TCGA-44-5645	-0.48792403469488	3	44	2
TCGA-44-6145	-2.74102626559133	1	44	2
TCGA-44-6146	-1.27096156208952	2	44	2
TCGA-44-6147	0.620348084693869	3	44	2
TCGA-44-6148	-0.145480857812313	3	44	2
TCGA-44-6774	-2.13157005849328	2	44	2
TCGA-44-6775	-1.52650141483488	2	44	2
TCGA-44-6776	-2.47617577219151	2	44	2
TCGA-44-6777	-0.318450928009053	3	44	2
TCGA-44-6778	0.505261283647819	3	44	2
TCGA-44-6779	-0.854546940352742	2	44	2
TCGA-44-7659	-2.18365002070026	2	44	2
TCGA-44-7660	-1.69556206983379	2	44	2
TCGA-44-7662	-2.37872475327969	2	44	2
TCGA-44-7667	-4.79967902323648	0	44	2
TCGA-44-7669	-1.92891990627465	2	44	2
TCGA-44-7670	-0.81642290142965	2	44	2
TCGA-44-7671	-1.62348004913284	2	44	2
TCGA-44-7672	-3.97254308666981	1	44	2
TCGA-44-8119	-1.5490365981091	2	44	2
TCGA-44-A479	-0.628443924446042	3	44	2
TCGA-44-A47A	-3.60493010839538	1	44	2
TCGA-44-A47B	-1.23369218702228	2	44	2
TCGA-44-A47G	-2.13537687388207	2	44	2
TCGA-44-A4SS	-4.21818345881873	1	44	2
TCGA-44-A4SU	-2.30092383013931	2	44	2
TCGA-49-4487	-2.39654583221742	2	49	2
TCGA-49-4488	-3.68726446829082	1	49	2
TCGA-49-4490	-2.91803632562591	1	49	2
TCGA-49-4494	-3.13851571453308	1	49	2
TCGA-49-4501	-0.921023223149648	2	49	2
TCGA-49-4505	-2.69509268091064	1	49	2
TCGA-49-4506	-4.5770797612811	0	49	2
TCGA-49-4507	-4.06549888322074	1	49	2
TCGA-49-4510	-2.53609887119406	1	49	2
TCGA-49-4512	-1.45547946120125	2	49	2
TCGA-49-4514	-3.6424261608945	1	49	2
TCGA-49-6742	-3.86379623712153	1	49	2
TCGA-49-6743	-2.15287566303886	2	49	2
TCGA-49-6744	-0.986296638223822	2	49	2
TCGA-49-6745	-3.54729527733421	1	49	2
TCGA-49-6761	-3.77855226330155	1	49	2
TCGA-49-6767	-3.96182712712685	1	49	2
TCGA-49-AAQV	-2.00276551183057	2	49	2
TCGA-49-AAR0	-0.457687693291491	3	49	2
TCGA-49-AAR2	-0.895339617759712	2	49	2
TCGA-49-AAR3	-1.25904739546938	2	49	2
TCGA-49-AAR4	-2.29908923926737	2	49	2
TCGA-49-AAR9	-3.55498886858932	1	49	2
TCGA-49-AARE	-2.27195325339826	2	49	2
TCGA-49-AARN	-1.02675442832556	2	49	2
TCGA-49-AARO	-1.34360140029053	2	49	2
TCGA-49-AARQ	-2.59816229332111	1	49	2
TCGA-49-AARR	-1.41358401988176	2	49	2
TCGA-4B-A93V	-5.89303139885215	0	4B	2
TCGA-50-5044	-5.00951623091434	0	50	3
TCGA-50-5045	-0.086546863953421	3	50	3
TCGA-50-5055	-0.437049655638582	3	50	3
TCGA-50-5066	-0.308803001598435	3	50	3
TCGA-50-5068	-0.715219945436318	2	50	3
TCGA-50-5931	-2.5764678318911	1	50	3
TCGA-50-5939	-1.66927999873136	2	50	3
TCGA-50-5942	-1.19402884781622	2	50	3
TCGA-50-5946	-2.91242725161281	1	50	3
TCGA-50-6590	-2.34125336945563	2	50	3
TCGA-50-6591	-2.16658751508291	2	50	3
TCGA-50-6593	-2.43567001683203	2	50	3
TCGA-50-6594	-3.7785927343007	1	50	3
TCGA-50-6597	-4.95431680146323	0	50	3
TCGA-50-6673	-2.08764851494605	2	50	3
TCGA-50-7109	-2.70404290635041	1	50	3
TCGA-50-8457	-0.246593773795134	3	50	3
TCGA-50-8459	-0.502465125121754	3	50	3
TCGA-53-7624	-3.75508444591222	1	53	2
TCGA-53-7626	-0.589420183166831	3	53	2
TCGA-53-7813	-2.09972345037873	2	53	2
TCGA-53-A4EZ	-2.79284018504582	1	53	2
TCGA-55-1592	-1.69442781671378	2	55	5
TCGA-55-1594	-2.36953135713676	2	55	5
TCGA-55-1595	-1.3533270635209	2	55	5
TCGA-55-1596	-1.46398421430642	2	55	5
TCGA-55-5899	-1.04203796982475	2	55	5
TCGA-55-6543	-1.18452211816562	2	55	5
TCGA-55-6642	-2.26955184940087	2	55	5
TCGA-55-6712	-2.46365474552307	2	55	5
TCGA-55-6968	2.41924700267522	4	55	5
TCGA-55-6969	-2.29044645876453	2	55	5
TCGA-55-6970	-0.615393113787685	3	55	5
TCGA-55-6971	-1.62083153116323	2	55	5
TCGA-55-6972	-3.24159914072729	1	55	5
TCGA-55-6975	-2.33540313462289	2	55	5
TCGA-55-6978	-2.25052994159768	2	55	5
TCGA-55-6979	-1.01038898823173	2	55	5
TCGA-55-6980	-1.19131293068043	2	55	5
TCGA-55-6981	-3.49673909450503	1	55	5
TCGA-55-6982	-1.4703076653639	2	55	5
TCGA-55-6983	-1.37761538867463	2	55	5
TCGA-55-6984	-5.18720416681421	0	55	5
TCGA-55-6985	-2.68602913020091	1	55	5
TCGA-55-6986	-0.864513472310878	2	55	5
TCGA-55-6987	-1.31701770029736	2	55	5
TCGA-55-7227	-4.1016275115875	1	55	5
TCGA-55-7281	-1.65407110728219	2	55	5
TCGA-55-7283	-2.20501931664024	2	55	5
TCGA-55-7284	-0.227762714198635	3	55	5
TCGA-55-7570	-3.36626323348633	1	55	5
TCGA-55-7573	-0.993928794326571	2	55	5
TCGA-55-7574	-0.093892729382876	3	55	5
TCGA-55-7576	-1.71522759218563	2	55	5
TCGA-55-7724	-0.614195437730531	3	55	5
TCGA-55-7725	-2.61623625739768	1	55	5
TCGA-55-7726	-2.22266322498778	2	55	5
TCGA-55-7727	-2.77910805363871	1	55	5
TCGA-55-7728	0.466428712456105	3	55	5
TCGA-55-7815	-1.16309903417154	2	55	5
TCGA-55-7816	2.89087604205292	4	55	5
TCGA-55-7903	-3.21246844931613	1	55	5
TCGA-55-7907	-1.44214188047718	2	55	5
TCGA-55-7910	-3.54220015587887	1	55	5
TCGA-55-7911	-1.85674494820036	2	55	5
TCGA-55-7913	-2.97556053855765	1	55	5
TCGA-55-7914	-2.44028462786842	2	55	5
TCGA-55-7994	-2.80002177108429	1	55	5
TCGA-55-7995	-3.11806242730725	1	55	5
TCGA-55-8085	-2.58809267403069	1	55	5
TCGA-55-8087	-1.83702520133191	2	55	5
TCGA-55-8089	-1.78406695816617	2	55	5
TCGA-55-8090	-2.4149817757741	2	55	5
TCGA-55-8091	-1.44408526520676	2	55	5
TCGA-55-8092	-2.47000893912557	2	55	5
TCGA-55-8094	-5.73458737498649	0	55	5
TCGA-55-8096	-1.36441632069873	2	55	5
TCGA-55-8097	-1.23832233966642	2	55	5
TCGA-55-8203	-1.72913256566694	2	55	5
TCGA-55-8204	-3.11485669741498	1	55	5
TCGA-55-8205	-1.31040417316435	2	55	5
TCGA-55-8206	-0.361082325940838	3	55	5
TCGA-55-8207	-0.38112870577993	3	55	5
TCGA-55-8208	-0.715267135528684	2	55	5
TCGA-55-8299	-1.54155060326981	2	55	5
TCGA-55-8301	-1.57383475937692	2	55	5
TCGA-55-8302	-5.75920244288781	0	55	5
TCGA-55-8505	-3.39100427105418	1	55	5
TCGA-55-8506	-4.03765399190937	1	55	5
TCGA-55-8507	-2.39471937773775	2	55	5
TCGA-55-8508	-3.54621874223379	1	55	5
TCGA-55-8510	-0.869018850584042	2	55	5
TCGA-55-8511	-2.56679362396506	1	55	5
TCGA-55-8512	-1.49727667220786	2	55	5
TCGA-55-8513	1.05022006847127	3	55	5
TCGA-55-8514	-1.83124887465793	2	55	5
TCGA-55-8614	-2.48550180636186	2	55	5
TCGA-55-8615	-3.45351257881694	1	55	5
TCGA-55-8616	-2.14456356135356	2	55	5
TCGA-55-8619	-0.990320957104506	2	55	5
TCGA-55-8620	-2.02490164232517	2	55	5
TCGA-55-8621	-0.662251391094409	3	55	5
TCGA-55-A48X	-0.591310559544103	3	55	5
TCGA-55-A48Y	-4.14853073825147	1	55	5
TCGA-55-A48Z	-1.47209320731819	2	55	5
TCGA-55-A490	-1.88411915312351	2	55	5
TCGA-55-A491	-1.21894770252197	2	55	5
TCGA-55-A492	-1.66729822437265	2	55	5
TCGA-55-A493	-2.55613066588986	1	55	5
TCGA-55-A494	-6.11114471389658	0	55	5
TCGA-55-A4DF	-3.35563251944347	1	55	5
TCGA-55-A4DG	-0.713452000167342	2	55	5
TCGA-55-A57B	-1.10072686824524	2	55	5
TCGA-62-A46O	-5.74899325465287	0	62	2
TCGA-62-A46P	-1.34648038227089	2	62	2
TCGA-62-A46R	-0.862657479208377	2	62	2
TCGA-62-A46S	-0.146892274006932	3	62	2
TCGA-62-A46U	-2.50298757828637	2	62	2
TCGA-62-A46V	-1.245851448584	2	62	2
TCGA-62-A470	-0.774501311790957	2	62	2
TCGA-62-A471	-4.29194822119074	1	62	2
TCGA-62-A472	-1.36238724611929	2	62	2
TCGA-64-1676	-2.19730577926101	2	64	1
TCGA-64-1677	-2.59268712302757	1	64	1
TCGA-64-1678	-3.45250965250641	1	64	1
TCGA-64-1679	-2.01076821932965	2	64	1
TCGA-64-1680	-2.98890743310865	1	64	1
TCGA-64-1681	-1.99830157214627	2	64	1
TCGA-64-5774	-2.79261541067468	1	64	1
TCGA-64-5775	-1.68668749147135	2	64	1
TCGA-64-5778	-1.03802019007864	2	64	1
TCGA-64-5779	-2.2961701529448	2	64	1
TCGA-64-5781	-3.12520336314282	1	64	1
TCGA-64-5815	-1.97948047157409	2	64	1
TCGA-67-3770	-1.33396515102066	2	67	3
TCGA-67-3771	-1.73261330611848	2	67	3
TCGA-67-3772	0.883877046605144	3	67	3
TCGA-67-3773	0.29753796658016	3	67	3
TCGA-67-3774	-2.89825540324281	1	67	3
TCGA-67-4679	-1.82609525138759	2	67	3
TCGA-67-6215	-1.93705022790646	2	67	3
TCGA-67-6216	-1.24278328926443	2	67	3
TCGA-67-6217	-0.703796906049509	3	67	3
TCGA-69-7760	-3.29582325250035	1	69	3
TCGA-69-7761	-1.48771821205821	2	69	3
TCGA-69-7763	-1.75971956494141	2	69	3
TCGA-69-7764	-2.03956323093787	2	69	3
TCGA-69-7765	-1.5624695716549	2	69	3
TCGA-69-7973	-2.40819130518818	2	69	3
TCGA-69-7974	-0.966332013048276	2	69	3
TCGA-69-7978	-2.02007926523857	2	69	3
TCGA-69-7979	-5.08809147112087	0	69	3
TCGA-69-7980	-1.74596918246066	2	69	3
TCGA-69-8253	-2.23857763107672	2	69	3
TCGA-69-8254	-1.53168962768973	2	69	3
TCGA-69-8255	-1.52196292154408	2	69	3
TCGA-69-8453	-0.863767259690381	2	69	3
TCGA-69-A59K	-2.12157051389437	2	69	3
TCGA-71-6725	-1.35312582354838	2	71	2
TCGA-71-8520	-4.01456652213474	1	71	2
TCGA-73-4658	-0.586018604175982	3	73	3
TCGA-73-4659	-0.640250813132797	3	73	3
TCGA-73-4662	-2.07440292593852	2	73	3
TCGA-73-4666	-2.09086062482983	2	73	3
TCGA-73-4668	-2.95466830355332	1	73	3
TCGA-73-4670	-5.19328382173049	0	73	3
TCGA-73-4675	-2.97267429773103	1	73	3
TCGA-73-4676	-3.44681439772745	1	73	3
TCGA-73-4677	-2.12174886874118	2	73	3
TCGA-73-7498	-1.6741483041198	2	73	3
TCGA-73-7499	-1.88311205096793	2	73	3
TCGA-73-A9RS	-2.6929631100586	1	73	3
TCGA-75-5122	0.367125093384892	3	75	4
TCGA-75-5125	-1.76626049819356	2	75	4
TCGA-75-5126	-1.12210029164563	2	75	4
TCGA-75-5146	-0.574385170643835	3	75	4
TCGA-75-5147	-0.935308053843298	2	75	4
TCGA-75-6203	-0.62994118365514	3	75	4
TCGA-75-6205	-0.0407018960796	3	75	4
TCGA-75-6206	-2.23924363962286	2	75	4
TCGA-75-6207	-5.95326638138874	0	75	4
TCGA-75-6211	-2.00682309277803	2	75	4
TCGA-75-6212	-1.30054651362724	2	75	4
TCGA-75-6214	-3.3967356932398	1	75	4
TCGA-75-7025	0.066932162484528	3	75	4
TCGA-75-7027	-3.29234316707506	1	75	4
TCGA-75-7030	-0.898229775951397	2	75	4
TCGA-75-7031	-2.63820023404411	1	75	4
TCGA-78-7145	-4.20022908080779	1	78	3
TCGA-78-7146	-2.12326133647232	2	78	3
TCGA-78-7147	-2.10429008632371	2	78	3
TCGA-78-7148	-2.65126234008442	1	78	3
TCGA-78-7149	-1.74385035452752	2	78	3
TCGA-78-7150	-3.63759262692796	1	78	3
TCGA-78-7152	-1.74247455412032	2	78	3
TCGA-78-7153	-2.86233556606986	1	78	3
TCGA-78-7154	-1.74156519597543	2	78	3
TCGA-78-7155	0.131749117518597	3	78	3
TCGA-78-7156	-1.67115970547134	2	78	3
TCGA-78-7158	-2.71538944780786	1	78	3
TCGA-78-7159	-3.62056658407176	1	78	3
TCGA-78-7160	-0.987130551569026	2	78	3
TCGA-78-7161	-3.59255128860833	1	78	3
TCGA-78-7163	-3.38363064775127	1	78	3
TCGA-78-7166	-3.27049322042515	1	78	3
TCGA-78-7167	-2.40557872705285	2	78	3
TCGA-78-7220	-4.44290565488191	0	78	3
TCGA-78-7535	-1.48665038023935	2	78	3
TCGA-78-7536	-1.43305434300358	2	78	3
TCGA-78-7537	-2.42436617086262	2	78	3
TCGA-78-7539	-3.39471910116581	1	78	3
TCGA-78-7540	-2.47337486836904	2	78	3
TCGA-78-7542	-4.21437798479647	1	78	3
TCGA-78-7633	-2.85743304654613	1	78	3
TCGA-78-8640	-2.21422900660086	2	78	3
TCGA-78-8648	-0.545745470946742	3	78	3
TCGA-78-8655	-1.61829853488895	2	78	3
TCGA-78-8660	-1.08493105881333	2	78	3
TCGA-78-8662	-0.578999774587732	3	78	3
TCGA-80-5607	-2.88770716520583	1	80	4
TCGA-80-5608	-2.05459909909117	2	80	4
TCGA-80-5611	-4.13103602492679	1	80	4
TCGA-83-5908	-2.29770384855973	2	83	1
TCGA-86-6562	-2.25685272188824	2	86	4
TCGA-86-6851	-2.90132013237394	1	86	4
TCGA-86-7701	-0.184654578495905	3	86	4
TCGA-86-7711	-1.66892765109408	2	86	4
TCGA-86-7713	-3.5867130015689	1	86	4
TCGA-86-7714	-3.35778493384738	1	86	4
TCGA-86-7953	-1.1157878308755	2	86	4
TCGA-86-7954	-1.22092719776361	2	86	4
TCGA-86-7955	-3.70003712282813	1	86	4
TCGA-86-8054	-2.59787990743178	1	86	4
TCGA-86-8055	-1.63117001298261	2	86	4
TCGA-86-8056	-2.18944529339991	2	86	4
TCGA-86-8073	-1.22839576469969	2	86	4
TCGA-86-8074	-2.31353126150339	2	86	4
TCGA-86-8075	-1.70943894778527	2	86	4
TCGA-86-8076	-2.29599574871084	2	86	4
TCGA-86-8278	-0.974998845845411	2	86	4
TCGA-86-8279	-4.35768528294423	0	86	4
TCGA-86-8280	-0.968313068747589	2	86	4
TCGA-86-8281	-1.35205630903755	2	86	4
TCGA-86-8358	2.63658732644535	4	86	4
TCGA-86-8359	-3.948209642889	1	86	4
TCGA-86-8585	-3.93867277778984	1	86	4
TCGA-86-8668	-1.46372160404243	2	86	4
TCGA-86-8669	-0.628258119106236	3	86	4
TCGA-86-8671	-0.335874909017901	3	86	4
TCGA-86-8672	-1.64224748908388	2	86	4
TCGA-86-8673	-2.84633327766513	1	86	4
TCGA-86-8674	-3.97988539555062	1	86	4
TCGA-86-A456	-0.321058724874428	3	86	4
TCGA-86-A4D0	-0.808572412752504	2	86	4
TCGA-86-A4JF	-3.73043128533395	1	86	4
TCGA-86-A4P7	-0.510472933906315	3	86	4
TCGA-86-A4P8	1.38439379556045	4	86	4
TCGA-91-A4BC	-0.934294206957792	2	91	4
TCGA-91-A4BD	-0.880382378673906	2	91	4
TCGA-93-7347	-0.899487956262864	2	93	3
TCGA-93-7348	-1.36638562756961	2	93	3
TCGA-93-8067	-2.78315931580538	1	93	3
TCGA-93-A4JN	-1.33262653977137	2	93	3
TCGA-93-A4JO	-2.19347591746793	2	93	3
TCGA-93-A4JP	0.355059101228968	3	93	3
TCGA-93-A4JQ	-2.31229006582078	2	93	3
TCGA-95-7039	-3.80874031190901	1	95	1
TCGA-95-7043	-5.20759662696195	0	95	1
TCGA-95-7562	-3.6660358663757	1	95	1
TCGA-95-7567	-2.0758685387531	2	95	1
TCGA-95-7944	-3.17830100803233	1	95	1
TCGA-95-7947	-2.08457970125604	2	95	1
TCGA-95-7948	-3.00335310970593	1	95	1
TCGA-95-8039	-0.438645627613598	3	95	1
TCGA-95-8494	-1.75372692921954	2	95	1
TCGA-95-A4VK	-2.13524161856017	2	95	1
TCGA-95-A4VN	-1.44811165104159	2	95	1
TCGA-95-A4VP	-1.48483041658193	2	95	1
TCGA-97-7546	-0.037278166987035	3	97	1
TCGA-97-7547	-1.24026384645317	2	97	1
TCGA-97-7552	-0.198042949649804	3	97	1
TCGA-97-7553	-0.765913877180166	2	97	1
TCGA-97-7554	-1.48320967271431	2	97	1
TCGA-97-7937	-2.26020603617022	2	97	1
TCGA-97-7938	-0.519863463420904	3	97	1
TCGA-97-7941	-1.03262914472006	2	97	1
TCGA-97-8171	-2.90355576706198	1	97	1
TCGA-97-8172	0.554176438159591	3	97	1
TCGA-97-8175	-1.32409128740945	2	97	1
TCGA-97-8177	-1.12727802124913	2	97	1
TCGA-97-8179	-3.46751278416082	1	97	1
TCGA-97-8552	-1.87366735033122	2	97	1
TCGA-97-A4LX	-1.28159615683273	2	97	1
TCGA-97-A4M0	-1.46354672477997	2	97	1
TCGA-97-A4M1	-0.683578717252912	3	97	1
TCGA-97-A4M2	-0.889747071505145	2	97	1
TCGA-97-A4M3	-1.4615615449948	2	97	1
TCGA-97-A4M5	-0.878001915982606	2	97	1
TCGA-97-A4M6	-1.11826172474502	2	97	1
TCGA-97-A4M7	-1.14797735985939	2	97	1
TCGA-99-7458	-1.80917997088015	2	99	1
TCGA-99-8025	-2.31031956979817	2	99	1
TCGA-99-8028	-1.26426953972214	2	99	1
TCGA-99-8032	-1.11764443178515	2	99	1
TCGA-99-8033	-4.36879441337437	0	99	1
TCGA-99-AA5R	-0.865617001037278	2	99	1
TCGA-J2-8192	-0.997341046976549	2	J2	4
TCGA-J2-8194	-1.5564024560842	2	J2	4
TCGA-J2-A4AD	-2.13130963578912	2	J2	4
TCGA-J2-A4AE	-1.45878838864907	2	J2	4
TCGA-J2-A4AG	-0.657332484518793	3	J2	4
TCGA-L4-A4E5	-2.93497472917157	1	L4	5
TCGA-L4-A4E6	0.900336146903512	3	L4	5
TCGA-L9-A443	-0.915290084109039	2	L9	4
TCGA-L9-A444	-1.84059590317164	2	L9	4
TCGA-L9-A50W	-1.53869824736502	2	L9	4
TCGA-L9-A5IP	-2.13457261589041	2	L9	4
TCGA-L9-A743	-1.46787050057036	2	L9	4
TCGA-L9-A7SV	-2.33158110997072	2	L9	4
TCGA-L9-A8F4	-1.30667439255251	2	L9	4
TCGA-MN-A4N1	-3.40212143262945	1	MN	1
TCGA-MN-A4N4	-1.95371962526438	2	MN	1
TCGA-MN-A4N5	-2.91486371837031	1	MN	1
TCGA-MP-A4SV	-1.7537855439133	2	MP	4
TCGA-MP-A4SW	-1.90758154242371	2	MP	4
TCGA-MP-A4SY	-2.77162106380089	1	MP	4
TCGA-MP-A4T4	-1.31643645736459	2	MP	4
TCGA-MP-A4T6	-3.28045342915243	1	MP	4
TCGA-MP-A4T7	-4.55136031225538	0	MP	4
TCGA-MP-A4T8	-4.57360286268008	0	MP	4
TCGA-MP-A4T9	-1.89739810006675	2	MP	4
TCGA-MP-A4TA	-2.83809955498414	1	MP	4
TCGA-MP-A4TC	-3.20430705426975	1	MP	4
TCGA-MP-A4TD	-0.710510068180003	2	MP	4
TCGA-MP-A4TE	-2.48037523022378	2	MP	4
TCGA-MP-A4TF	-3.92604525110269	1	MP	4
TCGA-MP-A4TH	-0.016326767279909	3	MP	4
TCGA-MP-A4TI	-1.23949935131404	2	MP	4
TCGA-MP-A4TJ	-1.27209507982215	2	MP	4
TCGA-MP-A4TK	-1.38031429433899	2	MP	4
TCGA-MP-A5C7	-2.67399859658676	1	MP	4
TCGA-NJ-A4YF	-5.53189209547955	0	NJ	4
TCGA-NJ-A4YG	-1.81531566607139	2	NJ	4
TCGA-NJ-A4YI	-3.9252255572068	1	NJ	4
TCGA-NJ-A4YP	-2.28398983430306	2	NJ	4
TCGA-NJ-A4YQ	-1.07802202028257	2	NJ	4
TCGA-NJ-A55A	-0.987512711384389	2	NJ	4
TCGA-NJ-A55O	0.000920226922396	3	NJ	4
TCGA-NJ-A55R	-0.638638907527975	3	NJ	4
TCGA-NJ-A7XG	-3.63910306256	1	NJ	4
TCGA-O1-A52J	-1.30742775222722	2	O1	4
TCGA-S2-AA1A	-1.14070380790919	2	S2	1
