# Supplementary material for: Surrogate Biomarker Prediction from Whole-Slide Images for Evaluating Overall Survival in Lung Adenocarcinoma
Source: Diagnostics (Basel). 2024 Feb 20;14(5):462. doi: 10.3390/diagnostics14050462 (PMC10930763; doi:10.3390/diagnostics14050462)
Supplement: Supplementary file 1 [file diagnostics-14-00462-s001.zip › Supplementary_File_S5_TCGA_LUAD_crossfolds/crossfolds_CRTAC1.csv]

PATIENT	CRTAC1	CRTAC1_quantile	site_code	CV5
TCGA-05-4244	1.86701353443238	1	05	1
TCGA-05-4249	4.52606691458977	2	05	1
TCGA-05-4250	3.60115673241912	2	05	1
TCGA-05-4382	2.64580770205396	2	05	1
TCGA-05-4395	1.09513330465728	1	05	1
TCGA-05-4396	3.17431454074422	2	05	1
TCGA-05-4397	4.61882771455804	2	05	1
TCGA-05-4398	1.67221630949224	1	05	1
TCGA-05-4402	4.08652590501299	2	05	1
TCGA-05-4403	6.4900181807112	3	05	1
TCGA-05-4405	5.22056900618303	2	05	1
TCGA-05-4415	2.54013239554885	2	05	1
TCGA-05-4417	3.65201280635676	2	05	1
TCGA-05-4418	2.15935984899596	1	05	1
TCGA-05-4420	-0.886161470709047	0	05	1
TCGA-05-4422	5.72599218782353	3	05	1
TCGA-05-4424	5.96253692728336	3	05	1
TCGA-05-4426	4.36639329534519	2	05	1
TCGA-05-4427	3.83663905026226	2	05	1
TCGA-05-4430	5.88821021644427	3	05	1
TCGA-05-4432	8.8462905922035	4	05	1
TCGA-05-4433	6.52403996732469	3	05	1
TCGA-05-4434	3.39429849585418	2	05	1
TCGA-35-3615	3.22078133822562	2	35	5
TCGA-35-4122	4.81898068343485	2	35	5
TCGA-35-4123	0.363315079305691	1	35	5
TCGA-35-5375	2.89655782797703	2	35	5
TCGA-38-4625	4.85616692399386	2	38	1
TCGA-38-4626	7.50344271691773	3	38	1
TCGA-38-4627	3.7309043916087	2	38	1
TCGA-38-4628	3.69233481282977	2	38	1
TCGA-38-4629	1.43983251283245	1	38	1
TCGA-38-4630	5.9840995181491	3	38	1
TCGA-38-4631	-1.58457601880219	0	38	1
TCGA-38-4632	2.54019421389367	2	38	1
TCGA-38-6178	4.36900873786709	2	38	1
TCGA-38-7271	6.27512490180065	3	38	1
TCGA-38-A44F	5.46663076763954	3	38	1
TCGA-44-2655	6.78928850143158	3	44	2
TCGA-44-2656	2.48504880704529	2	44	2
TCGA-44-2657	4.82204557703957	2	44	2
TCGA-44-2659	4.70869089445304	2	44	2
TCGA-44-2661	5.45437296336539	3	44	2
TCGA-44-2662	2.45938507709962	1	44	2
TCGA-44-2665	2.06701060878649	1	44	2
TCGA-44-2666	6.0749698822485	3	44	2
TCGA-44-2668	3.01408115155663	2	44	2
TCGA-44-3396	0.86850605109375	1	44	2
TCGA-44-3398	4.20532129657743	2	44	2
TCGA-44-3917	0.168166781955641	1	44	2
TCGA-44-3918	3.46474157066977	2	44	2
TCGA-44-3919	1.36535624147438	1	44	2
TCGA-44-4112	3.31069759163458	2	44	2
TCGA-44-5643	2.2605535986903	1	44	2
TCGA-44-5644	6.0485137313732	3	44	2
TCGA-44-5645	2.78289622426753	2	44	2
TCGA-44-6145	3.76223159401059	2	44	2
TCGA-44-6146	4.14181996324895	2	44	2
TCGA-44-6147	3.72290310204078	2	44	2
TCGA-44-6148	4.32504372907685	2	44	2
TCGA-44-6774	3.58855202550951	2	44	2
TCGA-44-6775	2.64743011202414	2	44	2
TCGA-44-6776	7.09990360757366	3	44	2
TCGA-44-6777	1.72288986737185	1	44	2
TCGA-44-6778	5.57851026567846	3	44	2
TCGA-44-6779	-2.13465485954548	0	44	2
TCGA-44-7659	2.40797621030191	1	44	2
TCGA-44-7660	1.31163343157041	1	44	2
TCGA-44-7662	-1.26910026210519	0	44	2
TCGA-44-7667	0.692174073093194	1	44	2
TCGA-44-7669	4.98817586365374	2	44	2
TCGA-44-7670	5.01903876233027	2	44	2
TCGA-44-7671	3.29167816245928	2	44	2
TCGA-44-7672	4.47949218687638	2	44	2
TCGA-44-8119	3.54565263770363	2	44	2
TCGA-44-A479	0.656009465022658	1	44	2
TCGA-44-A47A	1.31154653604234	1	44	2
TCGA-44-A47B	-0.114393258649939	1	44	2
TCGA-44-A47G	3.9859573899474	2	44	2
TCGA-44-A4SS	0.500634788637216	1	44	2
TCGA-44-A4SU	3.75652644204459	2	44	2
TCGA-49-4487	5.1635139969718	2	49	3
TCGA-49-4488	1.94694155145018	1	49	3
TCGA-49-4490	3.72293158482398	2	49	3
TCGA-49-4494	4.69034200901059	2	49	3
TCGA-49-4501	3.96974770709559	2	49	3
TCGA-49-4505	4.35507607607445	2	49	3
TCGA-49-4506	0.313691168964145	1	49	3
TCGA-49-4507	-1.17797361247915	0	49	3
TCGA-49-4510	5.27541749217811	2	49	3
TCGA-49-4512	3.76948690379903	2	49	3
TCGA-49-4514	2.43794725556952	1	49	3
TCGA-49-6742	6.30571125743293	3	49	3
TCGA-49-6743	5.12896522337833	2	49	3
TCGA-49-6744	5.15556329057025	2	49	3
TCGA-49-6745	4.58507592139833	2	49	3
TCGA-49-6761	3.32648320739674	2	49	3
TCGA-49-6767	1.48663337368945	1	49	3
TCGA-49-AAQV	2.22682241091008	1	49	3
TCGA-49-AAR0	6.78856389155214	3	49	3
TCGA-49-AAR2	5.87284470701721	3	49	3
TCGA-49-AAR3	-0.773620568299141	0	49	3
TCGA-49-AAR4	2.72931917591838	2	49	3
TCGA-49-AAR9	0.498122467870243	1	49	3
TCGA-49-AARE	1.60905871038465	1	49	3
TCGA-49-AARN	3.385059170079	2	49	3
TCGA-49-AARO	2.59636101692363	2	49	3
TCGA-49-AARQ	5.95429334040038	3	49	3
TCGA-49-AARR	6.41737891351057	3	49	3
TCGA-4B-A93V	4.94695967168774	2	4B	3
TCGA-50-5044	4.65759531116069	2	50	5
TCGA-50-5045	4.91525537868056	2	50	5
TCGA-50-5055	4.62829683465304	2	50	5
TCGA-50-5066	3.69410272957698	2	50	5
TCGA-50-5068	0.118770103124753	1	50	5
TCGA-50-5931	3.18138512874893	2	50	5
TCGA-50-5939	5.37090432761696	2	50	5
TCGA-50-5942	5.3495554116726	2	50	5
TCGA-50-5946	-0.730223920392057	0	50	5
TCGA-50-6590	2.26001094359462	1	50	5
TCGA-50-6591	3.41564001791701	2	50	5
TCGA-50-6593	3.66353166087508	2	50	5
TCGA-50-6594	-0.409358924634977	1	50	5
TCGA-50-6597	3.20050130758888	2	50	5
TCGA-50-6673	3.67339121419901	2	50	5
TCGA-50-7109	4.23847159898882	2	50	5
TCGA-50-8457	5.94657655430448	3	50	5
TCGA-50-8459	3.48125933516542	2	50	5
TCGA-53-7624	-1.12281623041271	0	53	3
TCGA-53-7626	5.93568700527511	3	53	3
TCGA-53-7813	5.43610734301155	3	53	3
TCGA-53-A4EZ	6.09673291434463	3	53	3
TCGA-55-1592	6.30937495590522	3	55	4
TCGA-55-1594	4.90162037611955	2	55	4
TCGA-55-1595	3.09163729698223	2	55	4
TCGA-55-1596	-2.01147200960891	0	55	4
TCGA-55-5899	0.463852959905211	1	55	4
TCGA-55-6543	5.63676660972036	3	55	4
TCGA-55-6642	5.23736175563098	2	55	4
TCGA-55-6712	0.456910786982529	1	55	4
TCGA-55-6968	5.92305908298947	3	55	4
TCGA-55-6969	3.71547351277929	2	55	4
TCGA-55-6970	5.23709672099042	2	55	4
TCGA-55-6971	6.29573697834764	3	55	4
TCGA-55-6972	4.15357793619071	2	55	4
TCGA-55-6975	-1.23586746107198	0	55	4
TCGA-55-6978	2.50997116702931	2	55	4
TCGA-55-6979	3.72107762552998	2	55	4
TCGA-55-6980	5.24941784227919	2	55	4
TCGA-55-6981	2.95721739406611	2	55	4
TCGA-55-6982	4.19338727150306	2	55	4
TCGA-55-6983	6.76069100891581	3	55	4
TCGA-55-6984	5.58511040710744	3	55	4
TCGA-55-6985	4.96502256097802	2	55	4
TCGA-55-6986	6.14574096106547	3	55	4
TCGA-55-6987	5.14736182861963	2	55	4
TCGA-55-7227	5.24044715641164	2	55	4
TCGA-55-7281	1.17732928874206	1	55	4
TCGA-55-7283	5.69026465932029	3	55	4
TCGA-55-7284	6.0640875628947	3	55	4
TCGA-55-7570	2.40758242638102	1	55	4
TCGA-55-7573	5.76149294040767	3	55	4
TCGA-55-7574	6.65240625449518	3	55	4
TCGA-55-7576	4.44327975182699	2	55	4
TCGA-55-7724	4.69219180626105	2	55	4
TCGA-55-7725	3.57358830148234	2	55	4
TCGA-55-7726	2.6773409850355	2	55	4
TCGA-55-7727	4.74288490276296	2	55	4
TCGA-55-7728	5.0064846821491	2	55	4
TCGA-55-7815	3.40792427559175	2	55	4
TCGA-55-7816	2.68481382165705	2	55	4
TCGA-55-7903	4.07161201494988	2	55	4
TCGA-55-7907	0.673335336942756	1	55	4
TCGA-55-7910	11.1881815261314	4	55	4
TCGA-55-7911	3.35728840553185	2	55	4
TCGA-55-7913	0.463551095700052	1	55	4
TCGA-55-7914	4.01765583297112	2	55	4
TCGA-55-7994	-1.5462651788385	0	55	4
TCGA-55-7995	3.59194920605566	2	55	4
TCGA-55-8085	3.20024502185654	2	55	4
TCGA-55-8087	8.72574037891275	4	55	4
TCGA-55-8089	3.57868864105945	2	55	4
TCGA-55-8090	5.01525066832508	2	55	4
TCGA-55-8091	3.07136024164588	2	55	4
TCGA-55-8092	0.361391456898688	1	55	4
TCGA-55-8094	1.6832651398994	1	55	4
TCGA-55-8096	6.46124508209556	3	55	4
TCGA-55-8097	5.56588040208269	3	55	4
TCGA-55-8203	4.76427098222614	2	55	4
TCGA-55-8204	2.72923877145764	2	55	4
TCGA-55-8205	3.4581194895045	2	55	4
TCGA-55-8206	5.08285978214468	2	55	4
TCGA-55-8207	4.21366937406486	2	55	4
TCGA-55-8208	5.23115182426647	2	55	4
TCGA-55-8299	7.69388926734845	3	55	4
TCGA-55-8301	-0.067943829646964	1	55	4
TCGA-55-8302	5.28587460904713	2	55	4
TCGA-55-8505	4.83299740314393	2	55	4
TCGA-55-8506	1.29624674464407	1	55	4
TCGA-55-8507	7.56725641568748	3	55	4
TCGA-55-8508	9.40900735072972	4	55	4
TCGA-55-8510	5.65724427653146	3	55	4
TCGA-55-8511	2.29118737116251	1	55	4
TCGA-55-8512	7.78227863846665	3	55	4
TCGA-55-8513	6.12973415660612	3	55	4
TCGA-55-8514	3.57944707743568	2	55	4
TCGA-55-8614	7.13716016114375	3	55	4
TCGA-55-8615	2.74419557913891	2	55	4
TCGA-55-8616	0.724852328836296	1	55	4
TCGA-55-8619	6.71754940639239	3	55	4
TCGA-55-8620	3.57615483451628	2	55	4
TCGA-55-8621	6.16446004814121	3	55	4
TCGA-55-A48X	6.29919017779073	3	55	4
TCGA-55-A48Y	4.24521722013373	2	55	4
TCGA-55-A48Z	6.13168147914578	3	55	4
TCGA-55-A490	0.398814810147984	1	55	4
TCGA-55-A491	0.067933445266194	1	55	4
TCGA-55-A492	3.55130062380535	2	55	4
TCGA-55-A493	0.995664970896099	1	55	4
TCGA-55-A494	0.298246222241124	1	55	4
TCGA-55-A4DF	3.71812651917402	2	55	4
TCGA-55-A4DG	5.36768952228628	2	55	4
TCGA-55-A57B	4.20517580271605	2	55	4
TCGA-62-A46O	0.850919587534255	1	62	2
TCGA-62-A46P	4.45226140948201	2	62	2
TCGA-62-A46R	-1.51473417578807	0	62	2
TCGA-62-A46S	4.36012246075378	2	62	2
TCGA-62-A46U	3.75222261110091	2	62	2
TCGA-62-A46V	2.90915413302257	2	62	2
TCGA-62-A470	5.66622946116866	3	62	2
TCGA-62-A471	2.36626326156105	1	62	2
TCGA-62-A472	3.65484945880601	2	62	2
TCGA-64-1676	2.74651138534587	2	64	3
TCGA-64-1677	2.72200940262872	2	64	3
TCGA-64-1678	4.04201263059925	2	64	3
TCGA-64-1679	3.22342650362416	2	64	3
TCGA-64-1680	4.23026108735351	2	64	3
TCGA-64-1681	6.16325024827103	3	64	3
TCGA-64-5774	2.00900314183378	1	64	3
TCGA-64-5775	0.291938857736085	1	64	3
TCGA-64-5778	2.7223843170524	2	64	3
TCGA-64-5779	4.79951989209735	2	64	3
TCGA-64-5781	-1.35966861677985	0	64	3
TCGA-64-5815	6.11796645824888	3	64	3
TCGA-67-3770	4.51055956362749	2	67	5
TCGA-67-3771	2.60367008174595	2	67	5
TCGA-67-3772	5.26135649402344	2	67	5
TCGA-67-3773	5.82339294835045	3	67	5
TCGA-67-3774	7.31241594054281	3	67	5
TCGA-67-4679	7.22900638393279	3	67	5
TCGA-67-6215	4.11519175327467	2	67	5
TCGA-67-6216	2.968525632943	2	67	5
TCGA-67-6217	6.08034218504765	3	67	5
TCGA-69-7760	2.24643479726657	1	69	1
TCGA-69-7761	-0.098675921312312	1	69	1
TCGA-69-7763	5.69368826606812	3	69	1
TCGA-69-7764	5.17431422598653	2	69	1
TCGA-69-7765	4.0591513996451	2	69	1
TCGA-69-7973	5.58238544092519	3	69	1
TCGA-69-7974	5.53125625262453	3	69	1
TCGA-69-7978	1.79174913339834	1	69	1
TCGA-69-7979	-0.444235281346144	0	69	1
TCGA-69-7980	2.67704503754102	2	69	1
TCGA-69-8253	6.25879902552661	3	69	1
TCGA-69-8254	5.78957854721621	3	69	1
TCGA-69-8255	3.58816899505598	2	69	1
TCGA-69-8453	6.86512503394014	3	69	1
TCGA-69-A59K	3.41850052932808	2	69	1
TCGA-71-6725	2.43347053834243	1	71	4
TCGA-71-8520	1.97789980517985	1	71	4
TCGA-73-4658	3.50144423707436	2	73	1
TCGA-73-4659	6.45337715236887	3	73	1
TCGA-73-4662	2.72795708619869	2	73	1
TCGA-73-4666	2.29042274767396	1	73	1
TCGA-73-4668	1.26256241266735	1	73	1
TCGA-73-4670	2.39418118619383	1	73	1
TCGA-73-4675	6.73481757530232	3	73	1
TCGA-73-4676	4.72611309187638	2	73	1
TCGA-73-4677	7.49607789798325	3	73	1
TCGA-73-7498	5.31518536828674	2	73	1
TCGA-73-7499	-1.57277193035578	0	73	1
TCGA-73-A9RS	2.33383694928512	1	73	1
TCGA-75-5122	-3.3333146247562	0	75	5
TCGA-75-5125	3.12641623819525	2	75	5
TCGA-75-5126	5.77654087065157	3	75	5
TCGA-75-5146	6.78952299569986	3	75	5
TCGA-75-5147	3.40891508073442	2	75	5
TCGA-75-6203	7.55676918244749	3	75	5
TCGA-75-6205	0.044187001506912	1	75	5
TCGA-75-6206	5.55444997637881	3	75	5
TCGA-75-6207	-0.52700162668664	0	75	5
TCGA-75-6211	1.00947871955107	1	75	5
TCGA-75-6212	4.46675515890993	2	75	5
TCGA-75-6214	-1.92280450490738	0	75	5
TCGA-75-7025	3.86896544427394	2	75	5
TCGA-75-7027	2.46497107248295	1	75	5
TCGA-75-7030	7.33313260319796	3	75	5
TCGA-75-7031	5.94149282941464	3	75	5
TCGA-78-7145	3.45082261037114	2	78	3
TCGA-78-7146	1.26446881681079	1	78	3
TCGA-78-7147	3.12958183189846	2	78	3
TCGA-78-7148	5.47744806520751	3	78	3
TCGA-78-7149	2.98567042747752	2	78	3
TCGA-78-7150	-2.0526301262068	0	78	3
TCGA-78-7152	0.579453540767041	1	78	3
TCGA-78-7153	-2.21025886949017	0	78	3
TCGA-78-7154	3.6118411303851	2	78	3
TCGA-78-7155	0.078309858557136	1	78	3
TCGA-78-7156	3.72801138834848	2	78	3
TCGA-78-7158	2.15160842067714	1	78	3
TCGA-78-7159	3.83064452776057	2	78	3
TCGA-78-7160	4.73675156574327	2	78	3
TCGA-78-7161	6.09519929934185	3	78	3
TCGA-78-7163	7.30873576985414	3	78	3
TCGA-78-7166	2.10702720042553	1	78	3
TCGA-78-7167	5.59886352742959	3	78	3
TCGA-78-7220	2.86391554761524	2	78	3
TCGA-78-7535	0.986285502747698	1	78	3
TCGA-78-7536	-0.060245079114035	1	78	3
TCGA-78-7537	2.94253883274313	2	78	3
TCGA-78-7539	2.99568873160432	2	78	3
TCGA-78-7540	6.18173839967399	3	78	3
TCGA-78-7542	3.76633284410372	2	78	3
TCGA-78-7633	4.08146794396501	2	78	3
TCGA-78-8640	5.62840704728837	3	78	3
TCGA-78-8648	6.85006631563433	3	78	3
TCGA-78-8655	3.65223040749177	2	78	3
TCGA-78-8660	5.00168288859616	2	78	3
TCGA-78-8662	2.91616605578278	2	78	3
TCGA-80-5607	4.31196517963053	2	80	1
TCGA-80-5608	5.92177659683863	3	80	1
TCGA-80-5611	2.85764866184538	2	80	1
TCGA-83-5908	1.22216362393954	1	83	5
TCGA-86-6562	4.83157416553288	2	86	5
TCGA-86-6851	2.71338971174127	2	86	5
TCGA-86-7701	4.53416366896004	2	86	5
TCGA-86-7711	0.415605859117584	1	86	5
TCGA-86-7713	2.76496243671251	2	86	5
TCGA-86-7714	4.15791490443667	2	86	5
TCGA-86-7953	4.59582422994582	2	86	5
TCGA-86-7954	4.1960979413808	2	86	5
TCGA-86-7955	3.10178669325624	2	86	5
TCGA-86-8054	6.80200324160258	3	86	5
TCGA-86-8055	4.30565786678001	2	86	5
TCGA-86-8056	5.04742995196703	2	86	5
TCGA-86-8073	4.16067745828409	2	86	5
TCGA-86-8074	2.92066346145042	2	86	5
TCGA-86-8075	5.33727169123278	2	86	5
TCGA-86-8076	7.64522451141656	3	86	5
TCGA-86-8278	4.42797824268567	2	86	5
TCGA-86-8279	2.80621593087032	2	86	5
TCGA-86-8280	5.82499622417079	3	86	5
TCGA-86-8281	6.38265331118829	3	86	5
TCGA-86-8358	4.09211800974275	2	86	5
TCGA-86-8359	1.83315007063566	1	86	5
TCGA-86-8585	3.62356964643123	2	86	5
TCGA-86-8668	2.29472371753422	1	86	5
TCGA-86-8669	8.84950014733765	4	86	5
TCGA-86-8671	6.10565660233751	3	86	5
TCGA-86-8672	1.34381331995825	1	86	5
TCGA-86-8673	1.69503995450834	1	86	5
TCGA-86-8674	7.73249830267494	3	86	5
TCGA-86-A456	5.84746763851274	3	86	5
TCGA-86-A4D0	2.00988021818843	1	86	5
TCGA-86-A4JF	4.6882646642681	2	86	5
TCGA-86-A4P7	6.23310750468146	3	86	5
TCGA-86-A4P8	7.51442412930062	3	86	5
TCGA-91-A4BC	3.04891055049923	2	91	1
TCGA-91-A4BD	4.35751941658441	2	91	1
TCGA-93-7347	6.70128934460007	3	93	3
TCGA-93-7348	7.22944904734217	3	93	3
TCGA-93-8067	3.81079196814303	2	93	3
TCGA-93-A4JN	5.59488208691564	3	93	3
TCGA-93-A4JO	2.97911827075036	2	93	3
TCGA-93-A4JP	6.02642655494709	3	93	3
TCGA-93-A4JQ	4.74426796219577	2	93	3
TCGA-95-7039	4.50565411029295	2	95	2
TCGA-95-7043	7.31277650937778	3	95	2
TCGA-95-7562	-0.800965446461809	0	95	2
TCGA-95-7567	-2.0758685387531	0	95	2
TCGA-95-7944	-3.17830100803233	0	95	2
TCGA-95-7947	4.34387150757644	2	95	2
TCGA-95-7948	3.69076730336488	2	95	2
TCGA-95-8039	6.14231652778899	3	95	2
TCGA-95-8494	1.26007887030549	1	95	2
TCGA-95-A4VK	3.25936398081386	2	95	2
TCGA-95-A4VN	5.41136101581035	3	95	2
TCGA-95-A4VP	5.41574891604848	3	95	2
TCGA-97-7546	5.52766274831805	3	97	2
TCGA-97-7547	6.25903223306206	3	97	2
TCGA-97-7552	5.36335107993295	2	97	2
TCGA-97-7553	7.27446717967166	3	97	2
TCGA-97-7554	5.67314824974709	3	97	2
TCGA-97-7937	0.844130623644511	1	97	2
TCGA-97-7938	6.7434392759096	3	97	2
TCGA-97-7941	6.76054176682169	3	97	2
TCGA-97-8171	6.96905992450563	3	97	2
TCGA-97-8172	6.77590724048933	3	97	2
TCGA-97-8175	5.07067761436341	2	97	2
TCGA-97-8177	5.39384253079574	3	97	2
TCGA-97-8179	4.37348987579124	2	97	2
TCGA-97-8552	6.11388090862252	3	97	2
TCGA-97-A4LX	5.17094401547212	2	97	2
TCGA-97-A4M0	3.65580945225971	2	97	2
TCGA-97-A4M1	6.88008315860488	3	97	2
TCGA-97-A4M2	6.87384836254367	3	97	2
TCGA-97-A4M3	4.4303667820561	2	97	2
TCGA-97-A4M5	4.44644031554024	2	97	2
TCGA-97-A4M6	4.67102490455127	2	97	2
TCGA-97-A4M7	2.87379045522284	2	97	2
TCGA-99-7458	5.49493892215749	3	99	3
TCGA-99-8025	1.01918174479399	1	99	3
TCGA-99-8028	4.70708858976454	2	99	3
TCGA-99-8032	5.84932311727863	3	99	3
TCGA-99-8033	3.93041360501291	2	99	3
TCGA-99-AA5R	6.98651050182924	3	99	3
TCGA-J2-8192	3.47240786264626	2	J2	2
TCGA-J2-8194	5.1146534552758	2	J2	2
TCGA-J2-A4AD	3.38065103398913	2	J2	2
TCGA-J2-A4AE	5.00920524349165	2	J2	2
TCGA-J2-A4AG	3.13522543561073	2	J2	2
TCGA-L4-A4E5	3.59380493615647	2	L4	2
TCGA-L4-A4E6	7.17306402731686	3	L4	2
TCGA-L9-A443	3.10492819530961	2	L9	5
TCGA-L9-A444	0.240324092211932	1	L9	5
TCGA-L9-A50W	5.74361799162348	3	L9	5
TCGA-L9-A5IP	-1.79353569805535	0	L9	5
TCGA-L9-A743	5.39755347774277	3	L9	5
TCGA-L9-A7SV	-1.77518776144634	0	L9	5
TCGA-L9-A8F4	-0.047287763733863	1	L9	5
TCGA-MN-A4N1	2.4015484426203	1	MN	5
TCGA-MN-A4N4	6.65990735830244	3	MN	5
TCGA-MN-A4N5	5.19223444561656	2	MN	5
TCGA-MP-A4SV	3.46916682116816	2	MP	1
TCGA-MP-A4SW	3.49374712165002	2	MP	1
TCGA-MP-A4SY	0.94885640757675	1	MP	1
TCGA-MP-A4T4	2.25510552759424	1	MP	1
TCGA-MP-A4T6	4.74253078851727	2	MP	1
TCGA-MP-A4T7	5.55847034202342	3	MP	1
TCGA-MP-A4T8	3.93551232227067	2	MP	1
TCGA-MP-A4T9	7.20900905018945	3	MP	1
TCGA-MP-A4TA	0.145412322227291	1	MP	1
TCGA-MP-A4TC	-2.10477138071884	0	MP	1
TCGA-MP-A4TD	0.662299195709543	1	MP	1
TCGA-MP-A4TE	-0.513542094158978	0	MP	1
TCGA-MP-A4TF	4.73810570088988	2	MP	1
TCGA-MP-A4TH	5.66451817863462	3	MP	1
TCGA-MP-A4TI	4.63405868665967	2	MP	1
TCGA-MP-A4TJ	6.87684972524482	3	MP	1
TCGA-MP-A4TK	3.35304004627484	2	MP	1
TCGA-MP-A5C7	4.92305118643313	2	MP	1
TCGA-NJ-A4YF	0.576632361298621	1	NJ	1
TCGA-NJ-A4YG	4.31808345934581	2	NJ	1
TCGA-NJ-A4YI	2.80722455583691	2	NJ	1
TCGA-NJ-A4YP	2.91466688568257	2	NJ	1
TCGA-NJ-A4YQ	3.6811338135177	2	NJ	1
TCGA-NJ-A55A	4.55735006947309	2	NJ	1
TCGA-NJ-A55O	6.4458133109609	3	NJ	1
TCGA-NJ-A55R	4.0733400031662	2	NJ	1
TCGA-NJ-A7XG	2.67196403969559	2	NJ	1
TCGA-O1-A52J	4.44210651544204	2	O1	3
TCGA-S2-AA1A	3.65540635698079	2	S2	3
