# Supplementary material for: Surrogate Biomarker Prediction from Whole-Slide Images for Evaluating Overall Survival in Lung Adenocarcinoma
Source: Diagnostics (Basel). 2024 Feb 20;14(5):462. doi: 10.3390/diagnostics14050462 (PMC10930763; doi:10.3390/diagnostics14050462)
Supplement: Supplementary file 1 [file diagnostics-14-00462-s001.zip › Supplementary_File_S5_TCGA_LUAD_crossfolds/crossfolds_CYP17A1.csv]

PATIENT	CYP17A1	CYP17A1_quantile	site_code	CV5
TCGA-05-4244	-6.51236483263888	0	05	3
TCGA-05-4249	-2.87086713625936	3	05	3
TCGA-05-4250	-6.49555842206941	0	05	3
TCGA-05-4382	-4.23858089505971	1	05	3
TCGA-05-4395	-6.63957631556856	0	05	3
TCGA-05-4396	-3.67951481111288	2	05	3
TCGA-05-4397	1.13503628719363	4	05	3
TCGA-05-4398	-4.06775177283549	1	05	3
TCGA-05-4402	-3.02384225174887	2	05	3
TCGA-05-4403	-0.647225551416104	4	05	3
TCGA-05-4405	-2.70932341478711	3	05	3
TCGA-05-4415	-4.2969698699028	1	05	3
TCGA-05-4417	-3.19347724458762	2	05	3
TCGA-05-4418	-6.5719591820291	0	05	3
TCGA-05-4420	-2.4711239714302	3	05	3
TCGA-05-4422	-1.34584430146923	4	05	3
TCGA-05-4424	-2.79346333624719	3	05	3
TCGA-05-4426	-3.11245409115972	2	05	3
TCGA-05-4427	-4.20957550472056	1	05	3
TCGA-05-4430	-2.55058163613399	3	05	3
TCGA-05-4432	-2.8910976046238	3	05	3
TCGA-05-4433	-1.45362157105402	4	05	3
TCGA-05-4434	-4.88832663833749	1	05	3
TCGA-35-3615	-6.54574757037325	0	35	5
TCGA-35-4122	-4.44702496682643	1	35	5
TCGA-35-4123	-6.14447956089301	0	35	5
TCGA-35-5375	-4.79692912952229	1	35	5
TCGA-38-4625	-0.504475191665613	4	38	5
TCGA-38-4626	-0.532514745355798	4	38	5
TCGA-38-4627	-3.5558183720056	2	38	5
TCGA-38-4628	-6.64417174698048	0	38	5
TCGA-38-4629	-6.56579203636143	0	38	5
TCGA-38-4630	-1.41615893672206	4	38	5
TCGA-38-4631	-3.70005323622212	2	38	5
TCGA-38-4632	-5.27358697732336	0	38	5
TCGA-38-6178	-3.66991025142521	2	38	5
TCGA-38-7271	-1.80895869571422	4	38	5
TCGA-38-A44F	-1.80620481772817	4	38	5
TCGA-44-2655	-1.11157830654917	4	44	4
TCGA-44-2656	-1.65790914679676	4	44	4
TCGA-44-2657	-4.091841128771	1	44	4
TCGA-44-2659	-2.46300103316346	3	44	4
TCGA-44-2661	-1.79761657540143	4	44	4
TCGA-44-2662	-4.34366970752436	1	44	4
TCGA-44-2665	-4.36483517817891	1	44	4
TCGA-44-2666	-5.89549555853149	0	44	4
TCGA-44-2668	-0.788340684885437	4	44	4
TCGA-44-3396	-4.32976357604252	1	44	4
TCGA-44-3398	-1.72919520500865	4	44	4
TCGA-44-3917	-1.74610334401848	4	44	4
TCGA-44-3918	-3.66011825924101	2	44	4
TCGA-44-3919	-6.69533969021318	0	44	4
TCGA-44-4112	-6.34117210885856	0	44	4
TCGA-44-5643	-5.64031320929045	0	44	4
TCGA-44-5644	-3.93780238642024	1	44	4
TCGA-44-5645	-0.486909139543696	4	44	4
TCGA-44-6145	-3.22645309276157	2	44	4
TCGA-44-6146	-1.71842053906075	4	44	4
TCGA-44-6147	-2.30627792337117	3	44	4
TCGA-44-6148	-3.55147321748815	2	44	4
TCGA-44-6774	-1.03203438494237	4	44	4
TCGA-44-6775	-1.23358185175877	4	44	4
TCGA-44-6776	-2.47617577219151	3	44	4
TCGA-44-6777	-1.83782508710263	4	44	4
TCGA-44-6778	-2.02311768870697	3	44	4
TCGA-44-6779	-4.94200978160308	1	44	4
TCGA-44-7659	-2.54622010008497	3	44	4
TCGA-44-7660	-3.53206333755091	2	44	4
TCGA-44-7662	-3.45672726528097	2	44	4
TCGA-44-7667	-1.86107956790062	4	44	4
TCGA-44-7669	-3.87645248638052	1	44	4
TCGA-44-7670	-5.11410345007033	0	44	4
TCGA-44-7671	-2.23353353081683	3	44	4
TCGA-44-7672	-6.29447118155718	0	44	4
TCGA-44-8119	-4.09923368066958	1	44	4
TCGA-44-A479	-0.959649832921415	4	44	4
TCGA-44-A47A	-4.34189570256159	1	44	4
TCGA-44-A47B	-6.09167318214986	0	44	4
TCGA-44-A47G	-3.5138884971358	2	44	4
TCGA-44-A4SS	-5.80314595953989	0	44	4
TCGA-44-A4SU	-6.20781442574783	0	44	4
TCGA-49-4487	-1.74446913563773	4	49	3
TCGA-49-4488	-5.27222696901198	0	49	3
TCGA-49-4490	-3.65500191979212	2	49	3
TCGA-49-4494	-5.01298483244922	0	49	3
TCGA-49-4501	-4.5763750517622	1	49	3
TCGA-49-4505	-3.32312390352368	2	49	3
TCGA-49-4506	-4.5770797612811	1	49	3
TCGA-49-4507	-6.3874269781081	0	49	3
TCGA-49-4510	1.5312563966077	4	49	3
TCGA-49-4512	-5.36237005680977	0	49	3
TCGA-49-4514	-5.22738866161566	0	49	3
TCGA-49-6742	-0.590777742715116	4	49	3
TCGA-49-6743	-2.39388376254266	3	49	3
TCGA-49-6744	-2.24005323046961	3	49	3
TCGA-49-6745	-2.40979175358427	3	49	3
TCGA-49-6761	-3.77855226330155	2	49	3
TCGA-49-6767	-3.96182712712685	1	49	3
TCGA-49-AAQV	-4.32469360671794	1	49	3
TCGA-49-AAR0	-1.73779561248423	4	49	3
TCGA-49-AAR2	0.327052803576736	4	49	3
TCGA-49-AAR3	-3.58097549035675	2	49	3
TCGA-49-AAR4	-5.75852085790467	0	49	3
TCGA-49-AAR9	-2.17647724533559	3	49	3
TCGA-49-AARE	-3.85691575411942	2	49	3
TCGA-49-AARN	-1.95964023246702	3	49	3
TCGA-49-AARO	-4.28220085562639	1	49	3
TCGA-49-AARQ	-1.68062445351308	4	49	3
TCGA-49-AARR	-0.982949665551901	4	49	3
TCGA-4B-A93V	-2.72310639740983	3	4B	2
TCGA-50-5044	-2.68758813602697	3	50	5
TCGA-50-5045	-3.5080106323917	2	50	5
TCGA-50-5055	-3.710068150045	2	50	5
TCGA-50-5066	-2.94107121709795	3	50	5
TCGA-50-5068	-5.23878190149333	0	50	5
TCGA-50-5931	-5.74639283333341	0	50	5
TCGA-50-5939	-5.36971971687245	0	50	5
TCGA-50-5942	-1.88590655245389	4	50	5
TCGA-50-5946	4.89443215436887	4	50	5
TCGA-50-6590	-4.21572248737178	1	50	5
TCGA-50-6591	-5.62601913372021	0	50	5
TCGA-50-6593	-3.28366692338698	2	50	5
TCGA-50-6594	-5.36355523502185	0	50	5
TCGA-50-6597	-4.95431680146323	1	50	5
TCGA-50-6673	-2.98073331102954	2	50	5
TCGA-50-7109	-5.87396790779273	0	50	5
TCGA-50-8457	-3.80730872826961	2	50	5
TCGA-50-8459	-4.20290484326285	1	50	5
TCGA-53-7624	-4.49205004007843	1	53	3
TCGA-53-7626	-2.49123978922793	3	53	3
TCGA-53-7813	-4.90707837243633	1	53	3
TCGA-53-A4EZ	-4.66730930296196	1	53	3
TCGA-55-1592	-1.47761642764063	4	55	1
TCGA-55-1594	-3.10649695130296	2	55	1
TCGA-55-1595	-2.80398847253047	3	55	1
TCGA-55-1596	-2.9045568056924	3	55	1
TCGA-55-5899	-5.68589415959947	0	55	1
TCGA-55-6543	-4.12312157350148	1	55	1
TCGA-55-6642	-5.43947685084318	0	55	1
TCGA-55-6712	-5.27100966758067	0	55	1
TCGA-55-6968	-4.18066583951191	1	55	1
TCGA-55-6969	-2.6314833765996	3	55	1
TCGA-55-6970	-2.25010864970594	3	55	1
TCGA-55-6971	-1.62083153116323	4	55	1
TCGA-55-6972	-0.578634128004858	4	55	1
TCGA-55-6975	-2.82082996179313	3	55	1
TCGA-55-6978	-6.49845745504127	0	55	1
TCGA-55-6979	-3.21202284940138	2	55	1
TCGA-55-6980	-5.09820352628895	0	55	1
TCGA-55-6981	-5.08170159522619	0	55	1
TCGA-55-6982	-5.17074738350499	0	55	1
TCGA-55-6983	-1.94321256452886	3	55	1
TCGA-55-6984	-1.09974132556387	4	55	1
TCGA-55-6985	-3.90842155153736	1	55	1
TCGA-55-6986	-2.58072050631029	3	55	1
TCGA-55-6987	-0.634757998221292	4	55	1
TCGA-55-7227	-4.1016275115875	1	55	1
TCGA-55-7281	-4.15657144781137	1	55	1
TCGA-55-7283	-3.09810411272373	2	55	1
TCGA-55-7284	-3.79544722348796	2	55	1
TCGA-55-7570	-3.36626323348633	2	55	1
TCGA-55-7573	-1.9373452659602	4	55	1
TCGA-55-7574	-0.7354387584704	4	55	1
TCGA-55-7576	-2.83721811656424	3	55	1
TCGA-55-7724	-1.54708124187199	4	55	1
TCGA-55-7725	-4.93816435228504	1	55	1
TCGA-55-7726	-5.03001814704538	0	55	1
TCGA-55-7727	-3.51607364780492	2	55	1
TCGA-55-7728	1.41175161983579	4	55	1
TCGA-55-7815	-4.86353875231263	1	55	1
TCGA-55-7816	-3.45911597125232	2	55	1
TCGA-55-7903	-4.43486087065258	1	55	1
TCGA-55-7907	-3.76406997536454	2	55	1
TCGA-55-7910	-3.54220015587887	2	55	1
TCGA-55-7911	-2.77428278800838	3	55	1
TCGA-55-7913	-4.35407216181138	1	55	1
TCGA-55-7914	-3.09236132444811	2	55	1
TCGA-55-7994	-4.17853339433802	1	55	1
TCGA-55-7995	-5.23353964472718	0	55	1
TCGA-55-8085	-1.45058915028075	4	55	1
TCGA-55-8087	-4.46929341683142	1	55	1
TCGA-55-8089	-4.95399195960849	1	55	1
TCGA-55-8090	-3.49298428777537	2	55	1
TCGA-55-8091	-6.39828157559363	0	55	1
TCGA-55-8092	-3.38754677893359	2	55	1
TCGA-55-8094	1.05982849136361	4	55	1
TCGA-55-8096	-1.58122770977188	4	55	1
TCGA-55-8097	-3.029735717855	2	55	1
TCGA-55-8203	-3.87597395399621	1	55	1
TCGA-55-8204	-4.69981919813613	1	55	1
TCGA-55-8205	-5.01084389130545	0	55	1
TCGA-55-8206	-3.03568203914667	2	55	1
TCGA-55-8207	-4.86225539551655	1	55	1
TCGA-55-8208	-4.80272997677902	1	55	1
TCGA-55-8299	-3.01548179160222	2	55	1
TCGA-55-8301	-3.41033602709404	2	55	1
TCGA-55-8302	-4.17423994216665	1	55	1
TCGA-55-8505	-4.12796986522038	1	55	1
TCGA-55-8506	-2.81526157057292	3	55	1
TCGA-55-8507	-0.809756877016591	4	55	1
TCGA-55-8508	-2.80925314806758	3	55	1
TCGA-55-8510	-2.91964492365401	3	55	1
TCGA-55-8511	-5.73671862540737	0	55	1
TCGA-55-8512	-0.935397784599742	4	55	1
TCGA-55-8513	-0.248121206098478	4	55	1
TCGA-55-8514	-3.20976049791166	2	55	1
TCGA-55-8614	-4.07046430708301	1	55	1
TCGA-55-8615	-2.96808575164669	3	55	1
TCGA-55-8616	-4.2600407787735	1	55	1
TCGA-55-8619	-2.04476874112688	3	55	1
TCGA-55-8620	-4.14037885974511	1	55	1
TCGA-55-8621	-3.14029868789905	2	55	1
TCGA-55-A48X	-0.725611651255694	4	55	1
TCGA-55-A48Y	-2.03305352083154	3	55	1
TCGA-55-A48Z	-3.79402130220556	2	55	1
TCGA-55-A490	-4.20604724801088	1	55	1
TCGA-55-A491	-4.27784139157554	1	55	1
TCGA-55-A492	-5.75476106562299	0	55	1
TCGA-55-A493	-3.20820736246955	2	55	1
TCGA-55-A494	-6.11114471389658	0	55	1
TCGA-55-A4DF	-3.84105934661371	2	55	1
TCGA-55-A4DG	-2.2224656476552	3	55	1
TCGA-55-A57B	-1.57279531256046	4	55	1
TCGA-62-A46O	-5.74899325465287	0	62	2
TCGA-62-A46P	-2.93144288299204	3	62	2
TCGA-62-A46R	-5.90705159856683	0	62	2
TCGA-62-A46S	-4.49266711084866	1	62	2
TCGA-62-A46U	-3.39607237436985	2	62	2
TCGA-62-A46V	-1.47717699469046	4	62	2
TCGA-62-A470	-0.43346439395589	4	62	2
TCGA-62-A471	-4.29194822119074	1	62	2
TCGA-62-A472	-1.60339534562309	4	62	2
TCGA-64-1676	-3.78226827998216	2	64	2
TCGA-64-1677	-4.91461521791493	1	64	2
TCGA-64-1678	-3.45250965250641	2	64	2
TCGA-64-1679	-4.33269631421702	1	64	2
TCGA-64-1680	-2.50348060593841	3	64	2
TCGA-64-1681	-1.18116562929609	4	64	2
TCGA-64-5774	-4.37757791139584	1	64	2
TCGA-64-5775	-4.18918783200053	1	64	2
TCGA-64-5778	-5.89600118520621	0	64	2
TCGA-64-5779	-5.46609515438711	0	64	2
TCGA-64-5781	-3.86216895730903	2	64	2
TCGA-64-5815	-3.56444297229524	2	64	2
TCGA-67-3770	-1.33396515102066	4	67	4
TCGA-67-3771	-3.31757580683963	2	67	4
TCGA-67-3772	-1.39113000089473	4	67	4
TCGA-67-3773	-1.89008903659561	4	67	4
TCGA-67-3774	-2.53568532385811	3	67	4
TCGA-67-4679	-2.27355422835881	3	67	4
TCGA-67-6215	-3.77355149562358	2	67	4
TCGA-67-6216	-5.63510071204319	0	67	4
TCGA-67-6217	-2.28875940677067	3	67	4
TCGA-69-7760	-4.03278884666656	1	69	4
TCGA-69-7761	-5.88003563483697	0	69	4
TCGA-69-7763	-1.96617044240884	3	69	4
TCGA-69-7764	-5.49899484957516	0	69	4
TCGA-69-7765	-3.32800431801788	2	69	4
TCGA-69-7973	-2.04562122580348	3	69	4
TCGA-69-7974	-2.05039627783675	3	69	4
TCGA-69-7978	-3.73628629923798	2	69	4
TCGA-69-7979	-5.08809147112087	0	69	4
TCGA-69-7980	-3.24073387421024	2	69	4
TCGA-69-8253	-4.30896695896811	1	69	4
TCGA-69-8254	-2.24538544253309	3	69	4
TCGA-69-8255	-3.63744013896401	2	69	4
TCGA-69-8453	-1.46948832057833	4	69	4
TCGA-69-A59K	-3.88710526025735	1	69	4
TCGA-71-6725	-6.48240884049334	0	71	2
TCGA-71-8520	-5.5995290228559	0	71	2
TCGA-73-4658	-5.63041272353443	0	73	3
TCGA-73-4659	-1.12567764030304	4	73	3
TCGA-73-4662	-2.94113639507506	3	73	3
TCGA-73-4666	-5.14975431388339	0	73	3
TCGA-73-4668	-6.86155889916184	0	73	3
TCGA-73-4670	-4.45631822756429	1	73	3
TCGA-73-4675	-2.58565117462179	3	73	3
TCGA-73-4676	-3.44681439772745	2	73	3
TCGA-73-4677	-5.06034832407704	0	73	3
TCGA-73-7498	-2.27986936500775	3	73	3
TCGA-73-7499	-6.52696824074266	0	73	3
TCGA-73-A9RS	-5.01489120494596	0	73	3
TCGA-75-5122	-2.84788779758596	3	75	5
TCGA-75-5125	-3.53179524455654	2	75	5
TCGA-75-5126	-3.04809971020185	2	75	5
TCGA-75-5146	-1.97293454713411	3	75	5
TCGA-75-5147	-2.95915479579767	3	75	5
TCGA-75-6203	0.041436068883489	4	75	5
TCGA-75-6205	-5.08509601543805	0	75	5
TCGA-75-6206	-1.32170579981483	4	75	5
TCGA-75-6207	-1.56094895860998	4	75	5
TCGA-75-6211	-1.76581499327423	4	75	5
TCGA-75-6212	-0.683875153178744	4	75	5
TCGA-75-6214	-4.98169819396095	0	75	5
TCGA-75-7025	-2.00941872364559	3	75	5
TCGA-75-7027	-6.75177478571236	0	75	5
TCGA-75-7030	-1.81576761575942	4	75	5
TCGA-75-7031	-3.37516582821032	2	75	5
TCGA-78-7145	-4.20022908080779	1	78	2
TCGA-78-7146	-6.03015193208083	0	78	2
TCGA-78-7147	-3.54486267770969	2	78	2
TCGA-78-7148	-4.23622484080558	1	78	2
TCGA-78-7149	1.42607464691479	4	78	2
TCGA-78-7150	-5.95952072181532	0	78	2
TCGA-78-7152	-2.59047146067527	3	78	2
TCGA-78-7153	-1.42176297468388	4	78	2
TCGA-78-7154	-2.65910303578346	3	78	2
TCGA-78-7155	-5.64961059600606	0	78	2
TCGA-78-7156	-2.40812529963755	3	78	2
TCGA-78-7158	-0.682967970115486	4	78	2
TCGA-78-7159	-1.55017725618036	4	78	2
TCGA-78-7160	-2.2825864350952	3	78	2
TCGA-78-7161	-2.31244336941559	3	78	2
TCGA-78-7163	-2.28409497420036	3	78	2
TCGA-78-7166	-6.07784814248276	0	78	2
TCGA-78-7167	-0.72276890293355	4	78	2
TCGA-78-7220	-3.22051323354546	2	78	2
TCGA-78-7535	-4.02270328047956	1	78	2
TCGA-78-7536	-6.71845656186583	0	78	2
TCGA-78-7537	-1.20197374952617	4	78	2
TCGA-78-7539	-4.24271600772076	1	78	2
TCGA-78-7540	-3.57291054191995	2	78	2
TCGA-78-7542	-3.07687446104654	2	78	2
TCGA-78-7633	-4.97291026396607	0	78	2
TCGA-78-8640	-1.42573311179457	4	78	2
TCGA-78-8648	-0.90831555033145	4	78	2
TCGA-78-8655	-2.06575751186017	3	78	2
TCGA-78-8660	-2.55886224714574	3	78	2
TCGA-78-8662	-3.85201826899415	2	78	2
TCGA-80-5607	-5.20963526009319	0	80	4
TCGA-80-5608	-3.13260161109245	2	80	4
TCGA-80-5611	-4.13103602492679	1	80	4
TCGA-83-5908	-6.38516668981007	0	83	2
TCGA-86-6562	-2.90892941846794	3	86	5
TCGA-86-6851	-6.80821072798246	0	86	5
TCGA-86-7701	-4.93954208065937	1	86	5
TCGA-86-7711	-4.20498055133429	1	86	5
TCGA-86-7713	-3.5867130015689	2	86	5
TCGA-86-7714	-3.35778493384738	2	86	5
TCGA-86-7953	-4.34844858766578	1	86	5
TCGA-86-7954	-2.36979058367809	3	86	5
TCGA-86-7955	-4.92242954416458	1	86	5
TCGA-86-8054	-2.41730766178996	3	86	5
TCGA-86-8055	-4.26343822848213	1	86	5
TCGA-86-8056	-4.51137338828727	1	86	5
TCGA-86-8073	-2.86885337801255	3	86	5
TCGA-86-8074	-5.37242495055696	0	86	5
TCGA-86-8075	-4.43190497225636	1	86	5
TCGA-86-8076	-1.52547759483361	4	86	5
TCGA-86-8278	-2.51341876062954	3	86	5
TCGA-86-8279	-4.35768528294423	1	86	5
TCGA-86-8280	-2.13058449764647	3	86	5
TCGA-86-8281	-4.81148792767485	1	86	5
TCGA-86-8358	-2.43666165558529	3	86	5
TCGA-86-8359	-2.72581722155255	3	86	5
TCGA-86-8585	-5.523635278511	0	86	5
TCGA-86-8668	-3.7856496989298	2	86	5
TCGA-86-8669	-0.731351612070339	4	86	5
TCGA-86-8671	-2.72053875925323	3	86	5
TCGA-86-8672	-3.75772470650381	2	86	5
TCGA-86-8673	-5.65368819972273	0	86	5
TCGA-86-8674	-1.65795730066326	4	86	5
TCGA-86-A456	-1.22376152351951	4	86	5
TCGA-86-A4D0	-4.4330632776603	1	86	5
TCGA-86-A4JF	-3.73043128533395	2	86	5
TCGA-86-A4P7	-2.27600768026929	3	86	5
TCGA-86-A4P8	-1.45317573954416	4	86	5
TCGA-91-A4BC	-2.51925670767895	3	91	5
TCGA-91-A4BD	-2.80638179723013	3	91	5
TCGA-93-7347	-2.62531299282387	3	93	4
TCGA-93-7348	-2.29927143171107	3	93	4
TCGA-93-8067	-4.36812181652654	1	93	4
TCGA-93-A4JN	-3.56966573707222	2	93	4
TCGA-93-A4JO	-1.70804909029769	4	93	4
TCGA-93-A4JP	-2.47951728956366	3	93	4
TCGA-93-A4JQ	-2.00743548429236	3	93	4
TCGA-95-7039	-5.39370281263016	0	95	4
TCGA-95-7043	-5.20759662696195	0	95	4
TCGA-95-7562	-3.01395916979601	2	95	4
TCGA-95-7567	-4.27750239992275	1	95	4
TCGA-95-7944	-4.76326350875349	1	95	4
TCGA-95-7947	-3.80078673525545	2	95	4
TCGA-95-7948	-6.46278472834323	0	95	4
TCGA-95-8039	-1.98753887362723	3	95	4
TCGA-95-8494	-5.45416664736063	0	95	4
TCGA-95-A4VK	-4.45716971344753	1	95	4
TCGA-95-A4VN	-2.18507724520779	3	95	4
TCGA-95-A4VP	-3.55521974447333	2	95	4
TCGA-97-7546	-1.97218313876515	3	97	3
TCGA-97-7547	-6.09824484158075	0	97	3
TCGA-97-7552	-1.04603985620475	4	97	3
TCGA-97-7553	0.999620869182811	4	97	3
TCGA-97-7554	-3.19941670671372	2	97	3
TCGA-97-7937	-6.16709663177874	0	97	3
TCGA-97-7938	-2.84179155830827	3	97	3
TCGA-97-7941	-1.94336180662297	3	97	3
TCGA-97-8171	1.8096324438211	4	97	3
TCGA-97-8172	-3.51777340371942	2	97	3
TCGA-97-8175	-3.64601938229681	2	97	3
TCGA-97-8177	-3.1596994989415	2	97	3
TCGA-97-8179	-3.46751278416082	2	97	3
TCGA-97-8552	-0.2259690942621	4	97	3
TCGA-97-A4LX	-3.428437545162	2	97	3
TCGA-97-A4M0	-4.52244041383354	1	97	3
TCGA-97-A4M1	-0.381923017391811	4	97	3
TCGA-97-A4M2	-0.620560438689757	4	97	3
TCGA-97-A4M3	-2.39444734913627	3	97	3
TCGA-97-A4M5	-4.71930416996355	1	97	3
TCGA-97-A4M6	-6.16265584410347	0	97	3
TCGA-97-A4M7	-3.55007580343074	2	97	3
TCGA-99-7458	-3.10463585440632	2	99	2
TCGA-99-8025	-6.55824708324175	0	99	2
TCGA-99-8028	-4.63350334938786	1	99	2
TCGA-99-8032	-3.23312164920508	2	99	2
TCGA-99-8033	-3.52079750681942	2	99	2
TCGA-99-AA5R	-0.865617001037278	4	99	2
TCGA-J2-8192	-3.66030605969898	2	J2	5
TCGA-J2-8194	-3.34067376502876	2	J2	5
TCGA-J2-A4AD	-4.05730905434534	1	J2	5
TCGA-J2-A4AE	-4.26614331070668	1	J2	5
TCGA-J2-A4AG	-5.78661550146376	0	J2	5
TCGA-L4-A4E5	-3.29754480855628	2	L4	3
TCGA-L4-A4E6	-0.88693452911076	4	L4	3
TCGA-L9-A443	-5.86948639449591	0	L9	1
TCGA-L9-A444	-5.54103562131273	0	L9	1
TCGA-L9-A50W	0.364625733223303	4	L9	1
TCGA-L9-A5IP	-2.87153821005662	3	L9	1
TCGA-L9-A743	-2.65229507170779	3	L9	1
TCGA-L9-A7SV	-6.41904395122106	0	L9	1
TCGA-L9-A8F4	-6.35106851191097	0	L9	1
TCGA-MN-A4N1	-4.6245138539659	1	MN	2
TCGA-MN-A4N4	-3.71925437162736	2	MN	2
TCGA-MN-A4N5	-2.67385561886652	3	MN	2
TCGA-MP-A4SV	-3.4699925779127	2	MP	2
TCGA-MP-A4SW	-2.98558405442499	2	MP	2
TCGA-MP-A4SY	-6.23105268243818	0	MP	2
TCGA-MP-A4T4	-4.48636145880691	1	MP	2
TCGA-MP-A4T6	-1.69549092843128	4	MP	2
TCGA-MP-A4T7	-1.49246662320181	4	MP	2
TCGA-MP-A4T8	-4.57360286268008	1	MP	2
TCGA-MP-A4T9	-2.58927580470441	3	MP	2
TCGA-MP-A4TA	-6.29753117362144	0	MP	2
TCGA-MP-A4TC	-6.01166197632736	0	MP	2
TCGA-MP-A4TD	-4.4109497863211	1	MP	2
TCGA-MP-A4TE	-4.35484434813992	1	MP	2
TCGA-MP-A4TF	-3.18907965693648	2	MP	2
TCGA-MP-A4TH	-1.55885400168067	4	MP	2
TCGA-MP-A4TI	-5.99438685347751	0	MP	2
TCGA-MP-A4TJ	-2.06059097462844	3	MP	2
TCGA-MP-A4TK	-4.43920798339256	1	MP	2
TCGA-MP-A5C7	2.54740262234664	4	MP	2
TCGA-NJ-A4YF	2.41647513610513	4	NJ	2
TCGA-NJ-A4YG	-2.9148513396223	3	NJ	2
TCGA-NJ-A4YI	-3.9252255572068	1	NJ	2
TCGA-NJ-A4YP	-3.44153111128954	2	NJ	2
TCGA-NJ-A4YQ	-2.55195320861499	3	NJ	2
TCGA-NJ-A55A	-2.91351212994061	3	NJ	2
TCGA-NJ-A55O	-0.916617612885631	4	NJ	2
TCGA-NJ-A55R	-2.2884525525991	3	NJ	2
TCGA-NJ-A7XG	-5.96103115744736	0	NJ	2
TCGA-O1-A52J	0.70692754074985	4	O1	1
TCGA-S2-AA1A	-4.07930326324504	1	S2	3
