# Supplementary material for: Surrogate Biomarker Prediction from Whole-Slide Images for Evaluating Overall Survival in Lung Adenocarcinoma
Source: Diagnostics (Basel). 2024 Feb 20;14(5):462. doi: 10.3390/diagnostics14050462 (PMC10930763; doi:10.3390/diagnostics14050462)
Supplement: Supplementary file 1 [file diagnostics-14-00462-s001.zip › Supplementary_File_S5_TCGA_LUAD_crossfolds/crossfolds_CYP1A2.csv]

PATIENT	CYP1A2	CYP1A2_quantile	site_code	CV5
TCGA-05-4244	-3.70500991058128	1	05	2
TCGA-05-4249	-6.57130685440045	0	05	2
TCGA-05-4250	-6.49555842206941	0	05	2
TCGA-05-4382	3.11519606586699	4	05	2
TCGA-05-4395	-6.63957631556856	0	05	2
TCGA-05-4396	-5.26447731183404	0	05	2
TCGA-05-4397	-4.06572611817127	1	05	2
TCGA-05-4398	-3.53723705613671	1	05	2
TCGA-05-4402	-2.46744890322448	2	05	2
TCGA-05-4403	-5.21201017019963	0	05	2
TCGA-05-4405	-0.872822147069986	2	05	2
TCGA-05-4415	-4.2969698699028	1	05	2
TCGA-05-4417	-5.51540533947498	0	05	2
TCGA-05-4418	-6.5719591820291	0	05	2
TCGA-05-4420	-4.5415132993216	1	05	2
TCGA-05-4422	-5.18714655545017	0	05	2
TCGA-05-4424	-2.26294861954841	2	05	2
TCGA-05-4426	-2.56496629585723	2	05	2
TCGA-05-4427	-4.20957550472056	1	05	2
TCGA-05-4430	-2.24572705460557	2	05	2
TCGA-05-4432	-2.71052535898198	1	05	2
TCGA-05-4433	-5.36051216666254	0	05	2
TCGA-05-4434	-4.04032973178254	1	05	2
TCGA-35-3615	-4.96078506965209	0	35	3
TCGA-35-4122	-2.57255584891029	2	35	3
TCGA-35-4123	-6.14447956089301	0	35	3
TCGA-35-5375	-4.79692912952229	1	35	3
TCGA-38-4625	-4.20491490980671	1	38	3
TCGA-38-4626	-2.61593075354343	1	38	3
TCGA-38-4627	-6.3631732940632	0	38	3
TCGA-38-4628	-5.05920924625933	0	38	3
TCGA-38-4629	-6.56579203636143	0	38	3
TCGA-38-4630	-1.04777153074204	2	38	3
TCGA-38-4631	-2.96308764205592	1	38	3
TCGA-38-4632	-3.68862447660221	1	38	3
TCGA-38-6178	-3.66991025142521	1	38	3
TCGA-38-7271	-3.68342781363036	1	38	3
TCGA-38-A44F	-3.57173956409114	1	38	3
TCGA-44-2655	-3.72301301863151	1	44	4
TCGA-44-2656	-2.02047922618147	2	44	4
TCGA-44-2657	-2.86944870743455	1	44	4
TCGA-44-2659	-2.46300103316346	2	44	4
TCGA-44-2661	-4.60497149745903	1	44	4
TCGA-44-2662	-5.92863220824552	0	44	4
TCGA-44-2665	-4.36483517817891	1	44	4
TCGA-44-2666	-3.57356746364413	1	44	4
TCGA-44-2668	-6.70530766938545	0	44	4
TCGA-44-3396	-3.04965565684979	1	44	4
TCGA-44-3398	-2.28558855353304	2	44	4
TCGA-44-3917	-1.98711144352227	2	44	4
TCGA-44-3918	-4.14554508641125	1	44	4
TCGA-44-3919	-3.88798476815557	1	44	4
TCGA-44-4112	-2.47813724245223	2	44	4
TCGA-44-5643	-3.31838511440309	1	44	4
TCGA-44-5644	-5.5227648871414	0	44	4
TCGA-44-5645	-3.11917735504321	1	44	4
TCGA-44-6145	-5.54838118764894	0	44	4
TCGA-44-6146	-5.17785215769804	0	44	4
TCGA-44-6147	-4.4217551407911	1	44	4
TCGA-44-6148	-4.28843881165436	1	44	4
TCGA-44-6774	-4.93892498055089	0	44	4
TCGA-44-6775	-5.14047244736729	0	44	4
TCGA-44-6776	-3.69856819352796	1	44	4
TCGA-44-6777	-5.74471568271115	0	44	4
TCGA-44-6778	-2.26412578821076	2	44	4
TCGA-44-6779	-4.94200978160308	0	44	4
TCGA-44-7659	-3.76861252142142	1	44	4
TCGA-44-7660	-4.01749016472115	1	44	4
TCGA-44-7662	-6.62665226672328	0	44	4
TCGA-44-7667	-6.38464152395764	0	44	4
TCGA-44-7669	-1.63941328907967	2	44	4
TCGA-44-7670	-4.37713785590413	1	44	4
TCGA-44-7671	-6.48146104426041	0	44	4
TCGA-44-7672	-3.48711625949957	1	44	4
TCGA-44-8119	-5.32162610200603	0	44	4
TCGA-44-A479	-5.91384614330829	0	44	4
TCGA-44-A47A	-4.34189570256159	1	44	4
TCGA-44-A47B	-4.5067106814287	1	44	4
TCGA-44-A47G	-3.5138884971358	1	44	4
TCGA-44-A4SS	-5.80314595953989	0	44	4
TCGA-44-A4SU	-4.62285192502668	1	44	4
TCGA-49-4487	-2.88197265938766	1	49	2
TCGA-49-4488	-5.27222696901198	0	49	2
TCGA-49-4490	-3.65500191979212	1	49	2
TCGA-49-4494	-3.79059241111277	1	49	2
TCGA-49-4501	-5.31334064592841	0	49	2
TCGA-49-4505	-3.97520060010338	1	49	2
TCGA-49-4506	-3.84011416711489	1	49	2
TCGA-49-4507	-6.3874269781081	0	49	2
TCGA-49-4510	-3.45363671100209	1	49	2
TCGA-49-4512	-5.36237005680977	0	49	2
TCGA-49-4514	-3.6424261608945	1	49	2
TCGA-49-6742	-3.86379623712153	1	49	2
TCGA-49-6743	-4.2683528804588	1	49	2
TCGA-49-6744	-1.54817552583194	2	49	2
TCGA-49-6745	-4.28426087150042	1	49	2
TCGA-49-6761	-3.77855226330155	1	49	2
TCGA-49-6767	-3.22486153296064	1	49	2
TCGA-49-AAQV	-5.06165920088414	0	49	2
TCGA-49-AAR0	-1.27213204013542	2	49	2
TCGA-49-AAR2	-5.65022711992318	0	49	2
TCGA-49-AAR3	-3.58097549035675	1	49	2
TCGA-49-AAR4	-2.95116593584706	1	49	2
TCGA-49-AAR9	-5.87691696347668	0	49	2
TCGA-49-AARE	-6.17884384900678	0	49	2
TCGA-49-AARN	-5.41907185110432	0	49	2
TCGA-49-AARO	-4.28220085562639	1	49	2
TCGA-49-AARQ	-5.76808729476342	0	49	2
TCGA-49-AARR	-2.47771435730148	2	49	2
TCGA-4B-A93V	-5.89303139885215	0	4B	4
TCGA-50-5044	-3.42455373019318	1	50	1
TCGA-50-5045	-1.79180359839229	2	50	1
TCGA-50-5055	-3.710068150045	1	50	1
TCGA-50-5066	-0.87068188920655	2	50	1
TCGA-50-5068	-5.23878190149333	0	50	1
TCGA-50-5931	-4.16143033261226	1	50	1
TCGA-50-5939	-2.56236479481485	2	50	1
TCGA-50-5942	-5.58634627059499	0	50	1
TCGA-50-5946	-1.56847285039544	2	50	1
TCGA-50-6590	-5.80068498809293	0	50	1
TCGA-50-6591	-5.62601913372021	0	50	1
TCGA-50-6593	-4.02063251755318	1	50	1
TCGA-50-6594	-5.36355523502185	0	50	1
TCGA-50-6597	-4.95431680146323	0	50	1
TCGA-50-6673	-5.78808823308715	0	50	1
TCGA-50-7109	-3.55203981290536	1	50	1
TCGA-50-8457	-6.12923682315698	0	50	1
TCGA-50-8459	-4.20290484326285	1	50	1
TCGA-53-7624	-2.37657282265849	2	53	4
TCGA-53-7626	-0.957807589146854	2	53	4
TCGA-53-7813	-4.90707837243633	0	53	4
TCGA-53-A4EZ	-4.66730930296196	1	53	4
TCGA-55-1592	-4.09652626028512	1	55	5
TCGA-55-1594	-4.69145945202412	1	55	5
TCGA-55-1595	-3.90352414608138	1	55	5
TCGA-55-1596	-5.71191172775	0	55	5
TCGA-55-5899	-5.68589415959947	0	55	5
TCGA-55-6543	-4.12312157350148	1	55	5
TCGA-55-6642	-5.43947685084318	0	55	5
TCGA-55-6712	-3.68604716685951	1	55	5
TCGA-55-6968	-5.76562834023306	0	55	5
TCGA-55-6969	-4.95341147148696	0	55	5
TCGA-55-6970	-4.91307366242837	0	55	5
TCGA-55-6971	-3.73630874858317	1	55	5
TCGA-55-6972	-3.24159914072729	1	55	5
TCGA-55-6975	-5.14275805668049	0	55	5
TCGA-55-6978	-4.91349495432011	0	55	5
TCGA-55-6979	-1.44648810303841	2	55	5
TCGA-55-6980	-3.51324102556779	1	55	5
TCGA-55-6981	-3.49673909450503	1	55	5
TCGA-55-6982	-5.17074738350499	0	55	5
TCGA-55-6983	-4.26514065941622	1	55	5
TCGA-55-6984	-2.37984924475661	2	55	5
TCGA-55-6985	1.30103181409159	3	55	5
TCGA-55-6986	-3.80311292764674	1	55	5
TCGA-55-6987	-3.57335745355715	1	55	5
TCGA-55-7227	-4.1016275115875	1	55	5
TCGA-55-7281	-5.74153394853253	0	55	5
TCGA-55-7283	-1.99856843917282	2	55	5
TCGA-55-7284	-1.31739992668331	2	55	5
TCGA-55-7570	-6.17361815554394	0	55	5
TCGA-55-7573	-4.05282248338014	1	55	5
TCGA-55-7574	-5.37929494824512	0	55	5
TCGA-55-7576	-1.04203790845274	2	55	5
TCGA-55-7724	-2.68458476562193	1	55	5
TCGA-55-7725	-4.93816435228504	0	55	5
TCGA-55-7726	-5.03001814704538	0	55	5
TCGA-55-7727	-1.64160452988877	2	55	5
TCGA-55-7728	-2.99300290618119	1	55	5
TCGA-55-7815	-4.86353875231263	0	55	5
TCGA-55-7816	-2.56603117516883	2	55	5
TCGA-55-7903	-4.43486087065258	1	55	5
TCGA-55-7907	-5.3490324760857	0	55	5
TCGA-55-7910	-5.12716265660003	0	55	5
TCGA-55-7911	-5.9442077894507	0	55	5
TCGA-55-7913	-6.67600025669874	0	55	5
TCGA-55-7914	-3.57778815161835	1	55	5
TCGA-55-7994	-3.69310656716778	1	55	5
TCGA-55-7995	-6.81850214544834	0	55	5
TCGA-55-8085	-3.6876283475816	1	55	5
TCGA-55-8087	-6.79122151171879	0	55	5
TCGA-55-8089	-3.73159953827204	1	55	5
TCGA-55-8090	-3.49298428777537	1	55	5
TCGA-55-8091	-6.39828157559363	0	55	5
TCGA-55-8092	-4.23554368548854	1	55	5
TCGA-55-8094	-3.41265928009913	1	55	5
TCGA-55-8096	-3.33124945676353	1	55	5
TCGA-55-8097	-3.56025043455378	1	55	5
TCGA-55-8203	-3.87597395399621	1	55	5
TCGA-55-8204	-6.28478169885729	0	55	5
TCGA-55-8205	-6.5958063920266	0	55	5
TCGA-55-8206	-3.56619675584545	1	55	5
TCGA-55-8207	-6.4472178962377	0	55	5
TCGA-55-8208	-4.06576438261282	1	55	5
TCGA-55-8299	-3.86347869815717	1	55	5
TCGA-55-8301	-6.21769094915165	0	55	5
TCGA-55-8302	-3.43727434800045	1	55	5
TCGA-55-8505	-5.71293236594154	0	55	5
TCGA-55-8506	-4.03765399190937	1	55	5
TCGA-55-8507	-1.94726040076653	2	55	5
TCGA-55-8508	-5.13118124295494	0	55	5
TCGA-55-8510	0.931211637040181	3	55	5
TCGA-55-8511	-4.15175612468622	1	55	5
TCGA-55-8512	0.260153024518065	3	55	5
TCGA-55-8513	-1.37011173047709	2	55	5
TCGA-55-8514	-1.62479799719051	2	55	5
TCGA-55-8614	-3.33349871291681	1	55	5
TCGA-55-8615	-5.7754406737043	0	55	5
TCGA-55-8616	-4.2600407787735	1	55	5
TCGA-55-8619	-1.49728094582439	2	55	5
TCGA-55-8620	-5.72534136046627	0	55	5
TCGA-55-8621	-1.19276610779319	2	55	5
TCGA-55-A48X	-3.76123556098642	1	55	5
TCGA-55-A48Y	-5.73349323897263	0	55	5
TCGA-55-A48Z	-4.53098689637176	1	55	5
TCGA-55-A490	-5.79100974873203	0	55	5
TCGA-55-A491	-5.86280389229669	0	55	5
TCGA-55-A492	-4.16979856490183	1	55	5
TCGA-55-A493	-4.430599783806	1	55	5
TCGA-55-A494	-1.35625721173311	2	55	5
TCGA-55-A4DF	-6.16298744150107	0	55	5
TCGA-55-A4DG	-3.11555044373869	1	55	5
TCGA-55-A57B	-2.27906410950375	2	55	5
TCGA-62-A46O	-5.74899325465287	0	62	4
TCGA-62-A46P	-5.2533709778794	0	62	4
TCGA-62-A46R	-5.90705159856683	0	62	4
TCGA-62-A46S	-6.07762961156982	0	62	4
TCGA-62-A46U	-6.20342729642746	0	62	4
TCGA-62-A46V	-4.41577645002631	1	62	4
TCGA-62-A470	-4.68139190739948	1	62	4
TCGA-62-A471	-5.8769107219119	0	62	4
TCGA-62-A472	-2.74089886937302	1	62	4
TCGA-64-1676	-3.78226827998216	1	64	3
TCGA-64-1677	-4.91461521791493	0	64	3
TCGA-64-1678	-3.45250965250641	1	64	3
TCGA-64-1679	-1.89973690694091	2	64	3
TCGA-64-1680	-5.31083552799601	0	64	3
TCGA-64-1681	-3.22069399348272	1	64	3
TCGA-64-5774	-4.37757791139584	1	64	3
TCGA-64-5775	-3.45222223783433	1	64	3
TCGA-64-5778	-3.57407309031885	1	64	3
TCGA-64-5779	-3.14416705949975	1	64	3
TCGA-64-5781	-5.44713145803019	0	64	3
TCGA-64-5815	-5.1494054730164	0	64	3
TCGA-67-3770	-3.44944236844059	1	67	2
TCGA-67-3771	-2.1800722830897	2	67	2
TCGA-67-3772	-3.71305809578209	1	67	2
TCGA-67-3773	-5.06001403803792	0	67	2
TCGA-67-3774	-4.12064782457926	1	67	2
TCGA-67-4679	-5.7329858469961	0	67	2
TCGA-67-6215	-4.99594391696003	0	67	2
TCGA-67-6216	-5.63510071204319	0	67	2
TCGA-67-6217	-3.4262629305206	1	67	2
TCGA-69-7760	-4.03278884666656	1	69	2
TCGA-69-7761	-5.88003563483697	0	69	2
TCGA-69-7763	-2.49668515910762	2	69	2
TCGA-69-7764	-5.49899484957516	0	69	2
TCGA-69-7765	-3.32800431801788	1	69	2
TCGA-69-7973	-3.99315380590934	1	69	2
TCGA-69-7974	-1.93936496544801	2	69	2
TCGA-69-7978	-4.22171312640822	1	69	2
TCGA-69-7979	-1.00062862987053	2	69	2
TCGA-69-7980	-3.24073387421024	1	69	2
TCGA-69-8253	-1.50161203691051	2	69	2
TCGA-69-8254	-5.30427913158666	0	69	2
TCGA-69-8255	-2.55943762696274	2	69	2
TCGA-69-8453	-2.08615968102683	2	69	2
TCGA-69-A59K	-3.4016784330871	1	69	2
TCGA-71-6725	-2.57551824488483	2	71	3
TCGA-71-8520	-5.5995290228559	0	71	3
TCGA-73-4658	-4.04545022281328	1	73	4
TCGA-73-4659	-3.97812045188918	1	73	4
TCGA-73-4662	-7.02859923632539	0	73	4
TCGA-73-4666	-4.41278871971719	1	73	4
TCGA-73-4668	-3.69163389771952	1	73	4
TCGA-73-4670	-5.19328382173049	0	73	4
TCGA-73-4675	-5.08815151515097	0	73	4
TCGA-73-4676	-2.06830277447372	2	73	4
TCGA-73-4677	-3.83795590274059	1	73	4
TCGA-73-7498	-3.99607639900716	1	73	4
TCGA-73-7499	-6.52696824074266	0	73	4
TCGA-73-A9RS	-3.4299287042248	1	73	4
TCGA-75-5122	-5.65524271964356	0	75	2
TCGA-75-5125	-4.26876083872275	1	75	2
TCGA-75-5126	-2.56267288303161	2	75	2
TCGA-75-5146	-5.43236616577141	0	75	2
TCGA-75-5147	-6.86604539140618	0	75	2
TCGA-75-6203	0.169760165859029	3	75	2
TCGA-75-6205	-5.08509601543805	0	75	2
TCGA-75-6206	-3.82420614034401	1	75	2
TCGA-75-6207	-4.36830388066758	1	75	2
TCGA-75-6211	-5.46625471141533	0	75	2
TCGA-75-6212	-3.6224746085146	1	75	2
TCGA-75-6214	-4.24473259979475	1	75	2
TCGA-75-7025	-4.94801817898144	0	75	2
TCGA-75-7027	-5.1668122849912	0	75	2
TCGA-75-7030	-2.66376452231437	1	75	2
TCGA-75-7031	-4.96012832893148	0	75	2
TCGA-78-7145	-4.20022908080779	1	78	1
TCGA-78-7146	-6.03015193208083	0	78	1
TCGA-78-7147	-4.76725509904614	1	78	1
TCGA-78-7148	-5.82118734152673	0	78	1
TCGA-78-7149	-3.02395827372026	1	78	1
TCGA-78-7150	-5.95952072181532	0	78	1
TCGA-78-7152	-4.91239955556263	0	78	1
TCGA-78-7153	-5.66969048812747	0	78	1
TCGA-78-7154	-5.82902803722577	0	78	1
TCGA-78-7155	-4.06464809528491	1	78	1
TCGA-78-7156	-5.57805030107986	0	78	1
TCGA-78-7158	-4.589858565724	1	78	1
TCGA-78-7159	-3.62056658407176	1	78	1
TCGA-78-7160	-4.15705555301134	1	78	1
TCGA-78-7161	-4.81494370994478	1	78	1
TCGA-78-7163	-4.60602306908772	1	78	1
TCGA-78-7166	-6.07784814248276	0	78	1
TCGA-78-7167	-5.06854373977528	0	78	1
TCGA-78-7220	-3.70594006071571	1	78	1
TCGA-78-7535	-6.34463137536692	0	78	1
TCGA-78-7536	-3.91110163980823	1	78	1
TCGA-78-7537	-6.33125676647113	0	78	1
TCGA-78-7539	-3.10521248397082	1	78	1
TCGA-78-7540	-2.67982574583647	1	78	1
TCGA-78-7542	-6.53630607968384	0	78	1
TCGA-78-7633	-4.23594466979986	1	78	1
TCGA-78-8640	-2.86630570318055	1	78	1
TCGA-78-8648	-2.1307079716679	2	78	1
TCGA-78-8655	-2.71783420843986	1	78	1
TCGA-78-8660	-2.92143232653045	1	78	1
TCGA-78-8662	0.90286923316932	3	78	1
TCGA-80-5607	-5.20963526009319	0	80	4
TCGA-80-5608	-2.21506377128442	2	80	4
TCGA-80-5611	-5.71599852564794	0	80	4
TCGA-83-5908	-6.38516668981007	0	83	4
TCGA-86-6562	-3.39435624563818	1	86	3
TCGA-86-6851	-2.16435453820773	2	86	3
TCGA-86-7701	-4.93954208065937	0	86	3
TCGA-86-7711	-6.52690864622166	0	86	3
TCGA-86-7713	-5.17167550229006	0	86	3
TCGA-86-7714	-4.94274743456853	0	86	3
TCGA-86-7953	-6.67037668255314	0	86	3
TCGA-86-7954	-5.30839003901395	0	86	3
TCGA-86-7955	-4.18546394999837	1	86	3
TCGA-86-8054	-6.5047705030403	0	86	3
TCGA-86-8055	-6.58536632336949	0	86	3
TCGA-86-8056	-6.83330148317464	0	86	3
TCGA-86-8073	-3.04942562365437	1	86	3
TCGA-86-8074	-6.95738745127811	0	86	3
TCGA-86-8075	-3.58390806570141	1	86	3
TCGA-86-8076	-0.711033247989681	2	86	3
TCGA-86-8278	-4.58380808852094	1	86	3
TCGA-86-8279	3.29049251278059	4	86	3
TCGA-86-8280	-2.43543907917489	2	86	3
TCGA-86-8281	-4.81148792767485	1	86	3
TCGA-86-8358	-5.6065866570276	0	86	3
TCGA-86-8359	-5.53317214361016	0	86	3
TCGA-86-8585	-1.82319556036991	2	86	3
TCGA-86-8668	-0.615724697487484	2	86	3
TCGA-86-8669	-5.48623911423381	0	86	3
TCGA-86-8671	-3.08310883863793	1	86	3
TCGA-86-8672	-5.34268720722497	0	86	3
TCGA-86-8673	-4.06872569900158	1	86	3
TCGA-86-8674	-5.56484789627178	0	86	3
TCGA-86-A456	-2.28789186093923	2	86	3
TCGA-86-A4D0	-6.01802577838145	0	86	3
TCGA-86-A4JF	-4.46739687950016	1	86	3
TCGA-86-A4P7	-1.6593363198208	2	86	3
TCGA-86-A4P8	0.058723298987271	3	86	3
TCGA-91-A4BC	-5.68918170912126	0	91	2
TCGA-91-A4BD	-3.54334739139634	1	91	2
TCGA-93-7347	-6.32575271096496	0	93	3
TCGA-93-7348	-4.17374054962722	1	93	3
TCGA-93-8067	-5.10508741069274	0	93	3
TCGA-93-A4JN	-2.67658094098873	1	93	3
TCGA-93-A4JO	-3.77843841818909	1	93	3
TCGA-93-A4JP	-1.34201376581373	2	93	3
TCGA-93-A4JQ	-3.59239798501352	1	93	3
TCGA-95-7039	-1.69326309448907	2	95	4
TCGA-95-7043	-5.20759662696195	0	95	4
TCGA-95-7562	-4.88842828771215	0	95	4
TCGA-95-7567	-2.0758685387531	2	95	4
TCGA-95-7944	-6.34822600947464	0	95	4
TCGA-95-7947	-2.21582423453429	2	95	4
TCGA-95-7948	-3.65542980628562	1	95	4
TCGA-95-8039	-3.57250137434839	1	95	4
TCGA-95-8494	-5.45416664736063	0	95	4
TCGA-95-A4VK	-3.72020411928132	1	95	4
TCGA-95-A4VN	-4.50700534009515	1	95	4
TCGA-95-A4VP	-0.51959583474261	2	95	4
TCGA-97-7546	-2.60021436137819	1	97	1
TCGA-97-7547	-6.09824484158075	0	97	1
TCGA-97-7552	-3.85339477826236	1	97	1
TCGA-97-7553	0.980637765815238	3	97	1
TCGA-97-7554	-3.68484353388396	1	97	1
TCGA-97-7937	-2.99717163033643	1	97	1
TCGA-97-7938	-1.56168363911553	2	97	1
TCGA-97-7941	-1.94336180662297	2	97	1
TCGA-97-8171	-4.28206739031571	1	97	1
TCGA-97-8172	-4.16985010029912	1	97	1
TCGA-97-8175	-6.45337430435442	0	97	1
TCGA-97-8177	-5.03416861685764	0	97	1
TCGA-97-8179	-0.720278854540788	2	97	1
TCGA-97-8552	-2.97320302388213	1	97	1
TCGA-97-A4LX	-4.65082996649845	1	97	1
TCGA-97-A4M0	-4.52244041383354	1	97	1
TCGA-97-A4M1	-0.683578717252912	2	97	1
TCGA-97-A4M2	4.26883025223386	4	97	1
TCGA-97-A4M3	-5.85387896777357	0	97	1
TCGA-97-A4M5	-0.812413574355029	2	97	1
TCGA-97-A4M6	-3.84072774921611	1	97	1
TCGA-97-A4M7	-6.35743072548834	0	97	1
TCGA-99-7458	-2.31613995960003	2	99	4
TCGA-99-8025	-3.09881546460446	1	99	4
TCGA-99-8028	-3.89653775522166	1	99	4
TCGA-99-8032	-4.81808414992624	1	99	4
TCGA-99-8033	-3.88336758620413	1	99	4
TCGA-99-AA5R	1.55759442968727	3	99	4
TCGA-J2-8192	-5.24526856042013	0	J2	3
TCGA-J2-8194	-4.18867067158371	1	J2	3
TCGA-J2-A4AD	-1.52125615410513	2	J2	3
TCGA-J2-A4AE	-4.26614331070668	1	J2	3
TCGA-J2-A4AG	-5.78661550146376	0	J2	3
TCGA-L4-A4E5	-1.58133777455687	2	L4	5
TCGA-L4-A4E6	-1.31756888344062	2	L4	5
TCGA-L9-A443	-4.28452389377476	1	L9	3
TCGA-L9-A444	-3.95607312059157	1	L9	3
TCGA-L9-A50W	-6.29358574952849	0	L9	3
TCGA-L9-A5IP	-4.45650071077778	1	L9	3
TCGA-L9-A743	-4.52676418962393	1	L9	3
TCGA-L9-A7SV	-4.83408145049991	1	L9	3
TCGA-L9-A8F4	-1.49308751678339	2	L9	3
TCGA-MN-A4N1	-1.96154884124347	2	MN	1
TCGA-MN-A4N4	-2.34074274837363	2	MN	1
TCGA-MN-A4N5	-1.98197791422885	2	MN	1
TCGA-MP-A4SV	-4.69238499924915	1	MP	1
TCGA-MP-A4SW	-6.1555090558673	0	MP	1
TCGA-MP-A4SY	-6.23105268243818	0	MP	1
TCGA-MP-A4T4	-6.07132395952806	0	MP	1
TCGA-MP-A4T6	-2.74993871245365	1	MP	1
TCGA-MP-A4T7	-2.43588309483544	2	MP	1
TCGA-MP-A4T8	-6.15856536340123	0	MP	1
TCGA-MP-A4T9	-2.58927580470441	1	MP	1
TCGA-MP-A4TA	-6.29753117362144	0	MP	1
TCGA-MP-A4TC	-6.01166197632736	0	MP	1
TCGA-MP-A4TD	-5.99591228704225	0	MP	1
TCGA-MP-A4TE	-4.35484434813992	1	MP	1
TCGA-MP-A4TF	-5.51100775182385	0	MP	1
TCGA-MP-A4TH	-4.49745345701653	1	MP	1
TCGA-MP-A4TI	-3.18703193141991	1	MP	1
TCGA-MP-A4TJ	-1.27209507982215	2	MP	1
TCGA-MP-A4TK	-2.1172798885052	2	MP	1
TCGA-MP-A5C7	-6.37443831472785	0	MP	1
TCGA-NJ-A4YF	-3.94692959475839	1	NJ	3
TCGA-NJ-A4YG	-1.07835007190518	2	NJ	3
TCGA-NJ-A4YI	-2.34026305648564	2	NJ	3
TCGA-NJ-A4YP	-7.14197082943063	0	NJ	3
TCGA-NJ-A4YQ	-3.39995011516994	1	NJ	3
TCGA-NJ-A55A	-5.23544022482797	0	NJ	3
TCGA-NJ-A55O	-5.6715051150491	0	NJ	3
TCGA-NJ-A55R	-4.82450545283931	1	NJ	3
TCGA-NJ-A7XG	-4.37606865672621	1	NJ	3
TCGA-O1-A52J	-3.14392901994434	1	O1	1
TCGA-S2-AA1A	-2.8569108419086	1	S2	3
