# Supplementary material for: Surrogate Biomarker Prediction from Whole-Slide Images for Evaluating Overall Survival in Lung Adenocarcinoma
Source: Diagnostics (Basel). 2024 Feb 20;14(5):462. doi: 10.3390/diagnostics14050462 (PMC10930763; doi:10.3390/diagnostics14050462)
Supplement: Supplementary file 1 [file diagnostics-14-00462-s001.zip › Supplementary_File_S5_TCGA_LUAD_crossfolds/crossfolds_DEPDC1B.csv]

PATIENT	DEPDC1B	DEPDC1B_quantile	site_code	CV5
TCGA-05-4244	3.47773913121862	3	05	4
TCGA-05-4249	1.56311946582048	2	05	4
TCGA-05-4250	5.16488322813976	4	05	4
TCGA-05-4382	3.08977346898708	2	05	4
TCGA-05-4395	4.12778053855713	3	05	4
TCGA-05-4396	1.52993855451607	2	05	4
TCGA-05-4397	4.34130554509251	3	05	4
TCGA-05-4398	2.70922950017859	2	05	4
TCGA-05-4402	2.88163324316661	2	05	4
TCGA-05-4403	2.9595836516033	2	05	4
TCGA-05-4405	1.37813942646323	1	05	4
TCGA-05-4415	4.66206607951058	3	05	4
TCGA-05-4417	2.0770516977931	2	05	4
TCGA-05-4418	3.5637501040753	3	05	4
TCGA-05-4420	4.84089457697336	4	05	4
TCGA-05-4422	2.71773890426797	2	05	4
TCGA-05-4424	3.75941919348005	3	05	4
TCGA-05-4426	2.75885883420273	2	05	4
TCGA-05-4427	3.65461063993372	3	05	4
TCGA-05-4430	2.59317670332686	2	05	4
TCGA-05-4432	3.3856471812409	3	05	4
TCGA-05-4433	3.61390242314299	3	05	4
TCGA-05-4434	3.58009376352706	3	05	4
TCGA-35-3615	1.43724600432106	1	35	4
TCGA-35-4122	5.64881156702539	4	35	4
TCGA-35-4123	4.49123855943804	3	35	4
TCGA-35-5375	4.87372711959615	4	35	4
TCGA-38-4625	4.14823191569138	3	38	5
TCGA-38-4626	1.82780217873587	2	38	5
TCGA-38-4627	1.90828973384117	2	38	5
TCGA-38-4628	3.35723644741233	3	38	5
TCGA-38-4629	4.80761692386727	4	38	5
TCGA-38-4630	4.69767792231662	3	38	5
TCGA-38-4631	4.67643395745492	3	38	5
TCGA-38-4632	4.74182807506333	3	38	5
TCGA-38-6178	2.53302980724506	2	38	5
TCGA-38-7271	2.57081347374542	2	38	5
TCGA-38-A44F	2.00719914900224	2	38	5
TCGA-44-2655	1.18921102128005	1	44	5
TCGA-44-2656	3.41533983523388	3	44	5
TCGA-44-2657	2.32882091970172	2	44	5
TCGA-44-2659	0.900747237418527	1	44	5
TCGA-44-2661	2.65868894224915	2	44	5
TCGA-44-2662	5.87670862017087	4	44	5
TCGA-44-2665	3.07534188337844	2	44	5
TCGA-44-2666	2.50964590460485	2	44	5
TCGA-44-2668	4.66483481010994	3	44	5
TCGA-44-3396	3.62193744106004	3	44	5
TCGA-44-3398	2.73808427545133	2	44	5
TCGA-44-3917	4.99328782182183	4	44	5
TCGA-44-3918	2.90103328020908	2	44	5
TCGA-44-3919	2.64228221177933	2	44	5
TCGA-44-4112	3.37628593326216	3	44	5
TCGA-44-5643	5.50879878141644	4	44	5
TCGA-44-5644	4.84464986410543	4	44	5
TCGA-44-5645	0.933933981416353	1	44	5
TCGA-44-6145	2.55490662076309	2	44	5
TCGA-44-6146	1.23153877843966	1	44	5
TCGA-44-6147	0.982918164078578	1	44	5
TCGA-44-6148	-0.744118295430546	0	44	5
TCGA-44-6774	3.04406859414342	2	44	5
TCGA-44-6775	3.61107161172181	3	44	5
TCGA-44-6776	0.599112355112725	1	44	5
TCGA-44-6777	2.13180126385385	2	44	5
TCGA-44-6778	3.99240458340708	3	44	5
TCGA-44-6779	3.44600750374205	3	44	5
TCGA-44-7659	0.577162315420315	1	44	5
TCGA-44-7660	5.16192135845288	4	44	5
TCGA-44-7662	4.74566868814398	3	44	5
TCGA-44-7667	4.78966002050999	4	44	5
TCGA-44-7669	4.88841910435558	4	44	5
TCGA-44-7670	5.50213905650804	4	44	5
TCGA-44-7671	2.33552257899497	2	44	5
TCGA-44-7672	3.43174697777502	3	44	5
TCGA-44-8119	4.31197463346309	3	44	5
TCGA-44-A479	3.30774097795651	3	44	5
TCGA-44-A47A	3.01272101103195	2	44	5
TCGA-44-A47B	2.45135863810538	2	44	5
TCGA-44-A47G	2.64396367200593	2	44	5
TCGA-44-A4SS	2.48687288739273	2	44	5
TCGA-44-A4SU	2.38090020983443	2	44	5
TCGA-49-4487	4.02732042643616	3	49	3
TCGA-49-4488	4.15193931980612	3	49	3
TCGA-49-4490	1.09988558237135	1	49	3
TCGA-49-4494	4.51253597664585	3	49	3
TCGA-49-4501	2.2939896678212	2	49	3
TCGA-49-4505	1.21179791469788	1	49	3
TCGA-49-4506	4.29019897842857	3	49	3
TCGA-49-4507	4.20596414468363	3	49	3
TCGA-49-4510	0.090683805221719	1	49	3
TCGA-49-4512	2.10523549327323	2	49	3
TCGA-49-4514	4.22588197239496	3	49	3
TCGA-49-6742	3.90218044370374	3	49	3
TCGA-49-6743	4.61123036915398	3	49	3
TCGA-49-6744	2.07631533907586	2	49	3
TCGA-49-6745	4.03916924855218	3	49	3
TCGA-49-6761	3.74239374454845	3	49	3
TCGA-49-6767	5.17345463043956	4	49	3
TCGA-49-AAQV	3.08978022971299	2	49	3
TCGA-49-AAR0	2.87831558680759	2	49	3
TCGA-49-AAR2	3.01155097784881	2	49	3
TCGA-49-AAR3	4.03127870203215	3	49	3
TCGA-49-AAR4	3.27765275464882	3	49	3
TCGA-49-AAR9	5.7141378105601	4	49	3
TCGA-49-AARE	2.29283136538526	2	49	3
TCGA-49-AARN	2.82410213236863	2	49	3
TCGA-49-AARO	2.65247289649567	2	49	3
TCGA-49-AARQ	4.79128979576326	4	49	3
TCGA-49-AARR	0.085221837089678	1	49	3
TCGA-4B-A93V	2.8314824542678	2	4B	2
TCGA-50-5044	3.60150856639302	3	50	2
TCGA-50-5045	3.33029287795941	3	50	2
TCGA-50-5055	3.08434771630511	2	50	2
TCGA-50-5066	4.898132570999	4	50	2
TCGA-50-5068	3.74135767614583	3	50	2
TCGA-50-5931	4.94622266836117	4	50	2
TCGA-50-5939	4.0074908135161	3	50	2
TCGA-50-5942	0.141574183968214	1	50	2
TCGA-50-5946	5.35255659605623	4	50	2
TCGA-50-6590	4.38790385761442	3	50	2
TCGA-50-6591	4.50969015238419	3	50	2
TCGA-50-6593	4.18719527602673	3	50	2
TCGA-50-6594	4.66019911827757	3	50	2
TCGA-50-6597	3.67867839567973	3	50	2
TCGA-50-6673	3.38933130490209	3	50	2
TCGA-50-7109	3.533299856452	3	50	2
TCGA-50-8457	-0.063147632699203	1	50	2
TCGA-50-8459	2.46479808846625	2	50	2
TCGA-53-7624	4.34400031497964	3	53	5
TCGA-53-7626	2.324227778617	2	53	5
TCGA-53-7813	4.29013832067372	3	53	5
TCGA-53-A4EZ	4.52662667232526	3	53	5
TCGA-55-1592	3.01944630307647	2	55	1
TCGA-55-1594	4.12765518349596	3	55	1
TCGA-55-1595	3.5687315129135	3	55	1
TCGA-55-1596	4.5419357572374	3	55	1
TCGA-55-5899	4.51500444543897	3	55	1
TCGA-55-6543	0.666955357124291	1	55	1
TCGA-55-6642	3.12657718732791	2	55	1
TCGA-55-6712	4.03960311407886	3	55	1
TCGA-55-6968	6.3068392680088	4	55	1
TCGA-55-6969	4.6704700185265	3	55	1
TCGA-55-6970	3.20413652221602	3	55	1
TCGA-55-6971	3.33336477922365	3	55	1
TCGA-55-6972	1.28196281532972	1	55	1
TCGA-55-6975	3.45343169946392	3	55	1
TCGA-55-6978	4.36340488501788	3	55	1
TCGA-55-6979	4.50084801828852	3	55	1
TCGA-55-6980	0.832533811273937	1	55	1
TCGA-55-6981	2.36950951660614	2	55	1
TCGA-55-6982	3.62691414234877	3	55	1
TCGA-55-6983	1.97898528386751	2	55	1
TCGA-55-6984	4.8142040275786	4	55	1
TCGA-55-6985	2.74023562450119	2	55	1
TCGA-55-6986	2.09574034889637	2	55	1
TCGA-55-6987	3.10690438264631	2	55	1
TCGA-55-7227	2.80926501457852	2	55	1
TCGA-55-7281	3.25564553240509	3	55	1
TCGA-55-7283	3.04582568018564	2	55	1
TCGA-55-7284	3.47801538206277	3	55	1
TCGA-55-7570	4.37038029459061	3	55	1
TCGA-55-7573	0.511962135403386	1	55	1
TCGA-55-7574	2.38225628419936	2	55	1
TCGA-55-7576	4.06187219194208	3	55	1
TCGA-55-7724	2.98784057634957	2	55	1
TCGA-55-7725	1.47122658385266	1	55	1
TCGA-55-7726	3.94439644276014	3	55	1
TCGA-55-7727	4.20957663313346	3	55	1
TCGA-55-7728	1.80023090763176	2	55	1
TCGA-55-7815	3.64028698568312	3	55	1
TCGA-55-7816	0.810344703740904	1	55	1
TCGA-55-7903	3.98158482301908	3	55	1
TCGA-55-7907	3.69262667555152	3	55	1
TCGA-55-7910	3.31162919597823	3	55	1
TCGA-55-7911	4.27132521029496	3	55	1
TCGA-55-7913	4.04595335610264	3	55	1
TCGA-55-7914	2.96756249320395	2	55	1
TCGA-55-7994	3.96408426110856	3	55	1
TCGA-55-7995	2.67934969150278	2	55	1
TCGA-55-8085	4.01182016815644	3	55	1
TCGA-55-8087	0.1745627729433	1	55	1
TCGA-55-8089	3.8152949216156	3	55	1
TCGA-55-8090	2.81079646040173	2	55	1
TCGA-55-8091	2.32623227752631	2	55	1
TCGA-55-8092	2.6641153408889	2	55	1
TCGA-55-8094	3.5850847459605	3	55	1
TCGA-55-8096	1.38424460709985	1	55	1
TCGA-55-8097	0.388765636727412	1	55	1
TCGA-55-8203	3.19165247159996	3	55	1
TCGA-55-8204	2.39821288482439	2	55	1
TCGA-55-8205	4.73567042983302	3	55	1
TCGA-55-8206	1.30279723200454	1	55	1
TCGA-55-8207	0.586205105299748	1	55	1
TCGA-55-8208	3.20289457241485	3	55	1
TCGA-55-8299	4.12634152196042	3	55	1
TCGA-55-8301	3.53552580002731	3	55	1
TCGA-55-8302	3.52388591013619	3	55	1
TCGA-55-8505	2.92006283120142	2	55	1
TCGA-55-8506	2.49112567341867	2	55	1
TCGA-55-8507	3.63167831232686	3	55	1
TCGA-55-8508	3.38057141081244	3	55	1
TCGA-55-8510	3.14027889399805	2	55	1
TCGA-55-8511	4.00306198436589	3	55	1
TCGA-55-8512	-0.006951045624776	1	55	1
TCGA-55-8513	1.57584842981002	2	55	1
TCGA-55-8514	1.31380145814535	1	55	1
TCGA-55-8614	3.48668024949838	3	55	1
TCGA-55-8615	2.52376734468298	2	55	1
TCGA-55-8616	1.27393779322886	1	55	1
TCGA-55-8619	2.91656963850401	2	55	1
TCGA-55-8620	4.14963998718751	3	55	1
TCGA-55-8621	1.81389762248782	2	55	1
TCGA-55-A48X	2.52046268911241	2	55	1
TCGA-55-A48Y	1.94598686053282	2	55	1
TCGA-55-A48Z	4.48489271729438	3	55	1
TCGA-55-A490	3.69883821170726	3	55	1
TCGA-55-A491	2.53380088888517	2	55	1
TCGA-55-A492	-0.545307699994038	0	55	1
TCGA-55-A493	3.69696471591267	3	55	1
TCGA-55-A494	3.12964661826538	2	55	1
TCGA-55-A4DF	4.71582984311316	3	55	1
TCGA-55-A4DG	2.28166577845291	2	55	1
TCGA-55-A57B	0.61255972945146	1	55	1
TCGA-62-A46O	4.43959559105448	3	62	5
TCGA-62-A46P	1.37598564220021	1	62	5
TCGA-62-A46R	3.66470104493671	3	62	5
TCGA-62-A46S	1.89391394238095	2	62	5
TCGA-62-A46U	3.78099116237368	3	62	5
TCGA-62-A46V	2.19401790367478	2	62	5
TCGA-62-A470	3.34651408917041	3	62	5
TCGA-62-A471	3.81483279725938	3	62	5
TCGA-62-A472	3.40884825013166	3	62	5
TCGA-64-1676	4.29988076137171	3	64	2
TCGA-64-1677	5.42412116465898	4	64	2
TCGA-64-1678	3.73401731627303	3	64	2
TCGA-64-1679	2.88647220624515	2	64	2
TCGA-64-1680	1.98378522089562	2	64	2
TCGA-64-1681	1.87147585044514	2	64	2
TCGA-64-5774	5.82984320281819	4	64	2
TCGA-64-5775	4.80044319461592	4	64	2
TCGA-64-5778	3.09552066086949	2	64	2
TCGA-64-5779	3.61338962943971	3	64	2
TCGA-64-5781	3.2358631256515	3	64	2
TCGA-64-5815	3.14061337391622	2	64	2
TCGA-67-3770	1.90810963617749	2	67	2
TCGA-67-3771	3.57238439281901	3	67	2
TCGA-67-3772	1.52725623355162	1	67	2
TCGA-67-3773	1.56934258204169	2	67	2
TCGA-67-3774	1.67809396717363	2	67	2
TCGA-67-4679	1.18587739027849	1	67	2
TCGA-67-6215	3.11083710149009	2	67	2
TCGA-67-6216	2.17868047917385	2	67	2
TCGA-67-6217	0.518595515286939	1	67	2
TCGA-69-7760	3.44024037537146	3	69	2
TCGA-69-7761	5.10367055782238	4	69	2
TCGA-69-7763	0.9333026816372	1	69	2
TCGA-69-7764	2.80934418056424	2	69	2
TCGA-69-7765	1.69879574132584	2	69	2
TCGA-69-7973	4.85099149268579	4	69	2
TCGA-69-7974	3.66878716264504	3	69	2
TCGA-69-7978	3.3282640163636	3	69	2
TCGA-69-7979	2.19422476786764	2	69	2
TCGA-69-7980	2.03792676677295	2	69	2
TCGA-69-8253	1.47239275455655	1	69	2
TCGA-69-8254	1.69195894961714	2	69	2
TCGA-69-8255	4.68799025182966	3	69	2
TCGA-69-8453	3.05951777416881	2	69	2
TCGA-69-A59K	2.56904377439065	2	69	2
TCGA-71-6725	2.04506816556705	2	71	4
TCGA-71-8520	4.01701982092309	3	71	4
TCGA-73-4658	2.31795450805024	2	73	3
TCGA-73-4659	4.00740527798064	3	73	3
TCGA-73-4662	1.84484487618998	2	73	3
TCGA-73-4666	4.70978047249926	3	73	3
TCGA-73-4668	2.59992054812432	2	73	3
TCGA-73-4670	4.23647160740836	3	73	3
TCGA-73-4675	1.54120510492864	2	73	3
TCGA-73-4676	4.33585626094956	3	73	3
TCGA-73-4677	1.07578836390899	1	73	3
TCGA-73-7498	-0.174074700985156	0	73	3
TCGA-73-7499	4.66717299812048	3	73	3
TCGA-73-A9RS	3.72320105467453	3	73	3
TCGA-75-5122	4.04692996572199	3	75	3
TCGA-75-5125	3.4614262228124	3	75	3
TCGA-75-5126	3.83698651508832	3	75	3
TCGA-75-5146	1.04336726519499	1	75	3
TCGA-75-5147	5.21443906566138	4	75	3
TCGA-75-6203	1.15433012528942	1	75	3
TCGA-75-6205	4.07729531331885	3	75	3
TCGA-75-6206	0.082684455264507	1	75	3
TCGA-75-6207	3.43690257481145	3	75	3
TCGA-75-6211	3.5808692006987	3	75	3
TCGA-75-6212	1.97247198077918	2	75	3
TCGA-75-6214	4.13464576727652	3	75	3
TCGA-75-7025	0.779902275581755	1	75	3
TCGA-75-7027	4.43743204888467	3	75	3
TCGA-75-7030	0.847197396963005	1	75	3
TCGA-75-7031	2.87907545916547	2	75	3
TCGA-78-7145	4.2982877458029	3	78	4
TCGA-78-7146	4.83789892166432	4	78	4
TCGA-78-7147	3.62649285933906	3	78	4
TCGA-78-7148	3.59032364648534	3	78	4
TCGA-78-7149	0.882932321888258	1	78	4
TCGA-78-7150	3.7530062786245	3	78	4
TCGA-78-7152	1.74581192718916	2	78	4
TCGA-78-7153	3.10179898137313	2	78	4
TCGA-78-7154	5.66932257070383	4	78	4
TCGA-78-7155	6.15411693054705	4	78	4
TCGA-78-7156	0.488038889377912	1	78	4
TCGA-78-7158	2.69862304607022	2	78	4
TCGA-78-7159	4.26329857043804	3	78	4
TCGA-78-7160	2.51064737871775	2	78	4
TCGA-78-7161	1.64994233878463	2	78	4
TCGA-78-7163	0.316809070389821	1	78	4
TCGA-78-7166	3.55332891322122	3	78	4
TCGA-78-7167	-1.69930993010956	0	78	4
TCGA-78-7220	4.33736069364848	3	78	4
TCGA-78-7535	4.36013686399568	3	78	4
TCGA-78-7536	4.56057357458382	3	78	4
TCGA-78-7537	-0.265167576013362	0	78	4
TCGA-78-7539	3.28241324348322	3	78	4
TCGA-78-7540	4.60912903586718	3	78	4
TCGA-78-7542	5.05006461543013	4	78	4
TCGA-78-7633	2.21361670481338	2	78	4
TCGA-78-8640	3.23623245853189	3	78	4
TCGA-78-8648	3.03475738158371	2	78	4
TCGA-78-8655	2.06726790677061	2	78	4
TCGA-78-8660	4.30049997838019	3	78	4
TCGA-78-8662	3.9871855191028	3	78	4
TCGA-80-5607	3.61373197995304	3	80	2
TCGA-80-5608	3.5907749183258	3	80	2
TCGA-80-5611	4.0538393179815	3	80	2
TCGA-83-5908	4.96853151923796	4	83	1
TCGA-86-6562	2.90942450253893	2	86	3
TCGA-86-6851	2.77487203952048	2	86	3
TCGA-86-7701	4.62460740932636	3	86	3
TCGA-86-7711	2.94273317101786	2	86	3
TCGA-86-7713	3.85715146146136	3	86	3
TCGA-86-7714	1.68660918551108	2	86	3
TCGA-86-7953	4.78340837294302	4	86	3
TCGA-86-7954	3.07962724633119	2	86	3
TCGA-86-7955	3.81115076481699	3	86	3
TCGA-86-8054	5.37596093210136	4	86	3
TCGA-86-8055	3.07462956906049	2	86	3
TCGA-86-8056	1.23816087938199	1	86	3
TCGA-86-8073	4.09828809869779	3	86	3
TCGA-86-8074	2.78576394283439	2	86	3
TCGA-86-8075	3.59600102431353	3	86	3
TCGA-86-8076	1.61089484689768	2	86	3
TCGA-86-8278	2.01610475366619	2	86	3
TCGA-86-8279	2.16900956259775	2	86	3
TCGA-86-8280	2.63948940833168	2	86	3
TCGA-86-8281	0.44903962254837	1	86	3
TCGA-86-8358	6.36890309991816	4	86	3
TCGA-86-8359	1.93443340647284	2	86	3
TCGA-86-8585	3.05756530341396	2	86	3
TCGA-86-8668	1.42380366669915	1	86	3
TCGA-86-8669	2.1210911995158	2	86	3
TCGA-86-8671	2.4975535246496	2	86	3
TCGA-86-8672	2.94733163970765	2	86	3
TCGA-86-8673	2.64551981866454	2	86	3
TCGA-86-8674	2.1004880209134	2	86	3
TCGA-86-A456	2.23567009511778	2	86	3
TCGA-86-A4D0	5.00642134565919	4	86	3
TCGA-86-A4JF	3.70085736895764	3	86	3
TCGA-86-A4P7	2.07919656949237	2	86	3
TCGA-86-A4P8	0.42129337837198	1	86	3
TCGA-91-A4BC	3.60773449775803	3	91	2
TCGA-91-A4BD	1.21154011076713	1	91	2
TCGA-93-7347	1.8885664098358	2	93	4
TCGA-93-7348	1.74114283673483	2	93	4
TCGA-93-8067	3.7330659987332	3	93	4
TCGA-93-A4JN	3.786629016886	3	93	4
TCGA-93-A4JO	2.1428074703965	2	93	4
TCGA-93-A4JP	1.3751433472723	1	93	4
TCGA-93-A4JQ	3.62122703183309	3	93	4
TCGA-95-7039	4.28753559914764	3	95	2
TCGA-95-7043	3.20603130206222	3	95	2
TCGA-95-7562	4.25877663723008	3	95	2
TCGA-95-7567	2.21114113993104	2	95	2
TCGA-95-7944	3.02028045203305	2	95	2
TCGA-95-7947	3.25759161353871	3	95	2
TCGA-95-7948	1.82723411858939	2	95	2
TCGA-95-8039	2.53136922342356	2	95	2
TCGA-95-8494	4.86437616234209	4	95	2
TCGA-95-A4VK	2.29325814052524	2	95	2
TCGA-95-A4VN	3.88674261829005	3	95	2
TCGA-95-A4VP	2.59452737503135	2	95	2
TCGA-97-7546	2.34549548312085	2	97	4
TCGA-97-7547	0.276794589766178	1	97	4
TCGA-97-7552	2.22981858998662	2	97	4
TCGA-97-7553	2.61567713900554	2	97	4
TCGA-97-7554	3.10957233246614	2	97	4
TCGA-97-7937	2.56422239924632	2	97	4
TCGA-97-7938	1.62697792490837	2	97	4
TCGA-97-7941	0.489597600653134	1	97	4
TCGA-97-8171	2.61759163606173	2	97	4
TCGA-97-8172	0.335677932927634	1	97	4
TCGA-97-8175	3.59783463656035	3	97	4
TCGA-97-8177	2.18499990360452	2	97	4
TCGA-97-8179	2.18865666705275	2	97	4
TCGA-97-8552	0.241809867088717	1	97	4
TCGA-97-A4LX	3.14575048396498	3	97	4
TCGA-97-A4M0	1.57207718495075	2	97	4
TCGA-97-A4M1	0.923579529582441	1	97	4
TCGA-97-A4M2	0.332645349831302	1	97	4
TCGA-97-A4M3	0.966299994641622	1	97	4
TCGA-97-A4M5	1.91005245011606	2	97	4
TCGA-97-A4M6	1.4593959753529	1	97	4
TCGA-97-A4M7	2.63409112058735	2	97	4
TCGA-99-7458	2.20742199645698	2	99	1
TCGA-99-8025	2.63404573122901	2	99	1
TCGA-99-8028	2.10796363701329	2	99	1
TCGA-99-8032	2.95670290967493	2	99	1
TCGA-99-8033	2.92582633551726	2	99	1
TCGA-99-AA5R	1.20892995232778	1	99	1
TCGA-J2-8192	1.78079373616606	2	J2	5
TCGA-J2-8194	0.478085920301095	1	J2	5
TCGA-J2-A4AD	2.85198403147848	2	J2	5
TCGA-J2-A4AE	2.67637119463256	2	J2	5
TCGA-J2-A4AG	1.29020009558707	1	J2	5
TCGA-L4-A4E5	3.2852692255863	3	L4	2
TCGA-L4-A4E6	0.698027971610397	1	L4	2
TCGA-L9-A443	2.13613815469796	2	L9	2
TCGA-L9-A444	2.97860063153049	2	L9	2
TCGA-L9-A50W	1.05514240470259	1	L9	2
TCGA-L9-A5IP	2.64853475992051	2	L9	2
TCGA-L9-A743	3.00980682699494	2	L9	2
TCGA-L9-A7SV	3.15649529561347	3	L9	2
TCGA-L9-A8F4	3.0898006556999	2	L9	2
TCGA-MN-A4N1	3.51674180464514	3	MN	4
TCGA-MN-A4N4	2.31196435898336	2	MN	4
TCGA-MN-A4N5	3.26775635592037	3	MN	4
TCGA-MP-A4SV	3.65486725199808	3	MP	5
TCGA-MP-A4SW	3.21299740564039	3	MP	5
TCGA-MP-A4SY	3.8147069789445	3	MP	5
TCGA-MP-A4T4	3.48134513798621	3	MP	5
TCGA-MP-A4T6	0.709492906183643	1	MP	5
TCGA-MP-A4T7	3.07556548156947	2	MP	5
TCGA-MP-A4T8	2.95777859783623	2	MP	5
TCGA-MP-A4T9	2.97941115630391	2	MP	5
TCGA-MP-A4TA	3.16394827366472	3	MP	5
TCGA-MP-A4TC	3.45797984091216	3	MP	5
TCGA-MP-A4TD	2.60027746910216	2	MP	5
TCGA-MP-A4TE	2.89624350619699	2	MP	5
TCGA-MP-A4TF	3.7904884431587	3	MP	5
TCGA-MP-A4TH	1.05713539466111	1	MP	5
TCGA-MP-A4TI	3.94666075286307	3	MP	5
TCGA-MP-A4TJ	3.0230092269895	2	MP	5
TCGA-MP-A4TK	2.92127335226419	2	MP	5
TCGA-MP-A5C7	0.614246372044315	1	MP	5
TCGA-NJ-A4YF	2.58185007056964	2	NJ	2
TCGA-NJ-A4YG	2.03934497076457	2	NJ	2
TCGA-NJ-A4YI	1.43232644741128	1	NJ	2
TCGA-NJ-A4YP	3.50638675257903	3	NJ	2
TCGA-NJ-A4YQ	1.4176731423415	1	NJ	2
TCGA-NJ-A55A	1.24029320613842	1	NJ	2
TCGA-NJ-A55O	3.61620726450035	3	NJ	2
TCGA-NJ-A55R	2.84083046434587	2	NJ	2
TCGA-NJ-A7XG	1.09425127805383	1	NJ	2
TCGA-O1-A52J	2.2434729124203	2	O1	5
TCGA-S2-AA1A	0.401823426491572	1	S2	5
