# Supplementary material for: Surrogate Biomarker Prediction from Whole-Slide Images for Evaluating Overall Survival in Lung Adenocarcinoma
Source: Diagnostics (Basel). 2024 Feb 20;14(5):462. doi: 10.3390/diagnostics14050462 (PMC10930763; doi:10.3390/diagnostics14050462)
Supplement: Supplementary file 1 [file diagnostics-14-00462-s001.zip › Supplementary_File_S5_TCGA_LUAD_crossfolds/crossfolds_DEPDC1.csv]

PATIENT	DEPDC1	DEPDC1_quantile	site_code	CV5
TCGA-05-4244	3.36568608008965	2	05	3
TCGA-05-4249	1.28044218701561	1	05	3
TCGA-05-4250	4.68497238527507	3	05	3
TCGA-05-4382	2.67002617313783	2	05	3
TCGA-05-4395	4.67273943112155	3	05	3
TCGA-05-4396	2.81767172951984	2	05	3
TCGA-05-4397	6.42401036407449	4	05	3
TCGA-05-4398	4.02969515698747	3	05	3
TCGA-05-4402	3.81276509258614	3	05	3
TCGA-05-4403	2.26101905183839	2	05	3
TCGA-05-4405	1.77794241204692	1	05	3
TCGA-05-4415	5.87086638781156	4	05	3
TCGA-05-4417	3.01207166658542	2	05	3
TCGA-05-4418	4.26172156662564	3	05	3
TCGA-05-4420	6.33761042009431	4	05	3
TCGA-05-4422	2.63090296740367	2	05	3
TCGA-05-4424	3.94500428308425	3	05	3
TCGA-05-4426	2.88581085746953	2	05	3
TCGA-05-4427	4.98927875387847	3	05	3
TCGA-05-4430	2.44676391042003	2	05	3
TCGA-05-4432	4.12459620248134	3	05	3
TCGA-05-4433	2.13933372042066	2	05	3
TCGA-05-4434	4.81661447203854	3	05	3
TCGA-35-3615	1.67825410382486	1	35	3
TCGA-35-4122	5.07195596234397	3	35	3
TCGA-35-4123	4.73739914670744	3	35	3
TCGA-35-5375	4.65634150448833	3	35	3
TCGA-38-4625	5.56681035197045	4	38	2
TCGA-38-4626	2.46139364091732	2	38	2
TCGA-38-4627	2.32682467735624	2	38	2
TCGA-38-4628	3.85268203040756	3	38	2
TCGA-38-4629	4.98447377050731	3	38	2
TCGA-38-4630	5.59669411973635	4	38	2
TCGA-38-4631	5.27818053527346	3	38	2
TCGA-38-4632	5.85505183552923	4	38	2
TCGA-38-6178	2.14600668413581	2	38	2
TCGA-38-7271	1.87116103804727	1	38	2
TCGA-38-A44F	1.28624143103643	1	38	2
TCGA-44-2655	1.67311601809727	1	44	4
TCGA-44-2656	3.98914947501631	3	44	4
TCGA-44-2657	3.33162499257842	2	44	4
TCGA-44-2659	2.2210255950868	2	44	4
TCGA-44-2661	2.38371318931314	2	44	4
TCGA-44-2662	5.61970807943063	4	44	4
TCGA-44-2665	4.13899055981684	3	44	4
TCGA-44-2666	3.59435240190781	2	44	4
TCGA-44-2668	4.87164899532064	3	44	4
TCGA-44-3396	3.57282688213237	2	44	4
TCGA-44-3398	3.05949050560488	2	44	4
TCGA-44-3917	6.97104577822301	4	44	4
TCGA-44-3918	3.8397276278422	3	44	4
TCGA-44-3919	3.32007536217351	2	44	4
TCGA-44-4112	3.12813576451434	2	44	4
TCGA-44-5643	4.21299634611322	3	44	4
TCGA-44-5644	3.92638375823404	3	44	4
TCGA-44-5645	1.35331041641953	1	44	4
TCGA-44-6145	3.47675837462957	2	44	4
TCGA-44-6146	2.17087599653303	2	44	4
TCGA-44-6147	3.10892604899068	2	44	4
TCGA-44-6148	-1.22954512260079	0	44	4
TCGA-44-6774	3.21589312850122	2	44	4
TCGA-44-6775	4.14261590565671	3	44	4
TCGA-44-6776	1.43071482341701	1	44	4
TCGA-44-6777	2.59958022520467	2	44	4
TCGA-44-6778	4.52318319164508	3	44	4
TCGA-44-6779	5.12003635611741	3	44	4
TCGA-44-7659	0.261134821972637	0	44	4
TCGA-44-7660	5.11333776942398	3	44	4
TCGA-44-7662	5.2129452162979	3	44	4
TCGA-44-7667	5.65872759000005	4	44	4
TCGA-44-7669	5.69367427974484	4	44	4
TCGA-44-7670	4.75882788652321	3	44	4
TCGA-44-7671	1.97386617604415	1	44	4
TCGA-44-7672	3.2581979159571	2	44	4
TCGA-44-8119	4.6446390008711	3	44	4
TCGA-44-A479	4.34000134167911	3	44	4
TCGA-44-A47A	3.397322343336	2	44	4
TCGA-44-A47B	3.18212241706441	2	44	4
TCGA-44-A47G	1.87154254005772	1	44	4
TCGA-44-A4SS	3.72628459460626	3	44	4
TCGA-44-A4SU	2.41789441731663	2	44	4
TCGA-49-4487	4.3526053003969	3	49	5
TCGA-49-4488	3.61346940432742	2	49	5
TCGA-49-4490	1.93994466950166	1	49	5
TCGA-49-4494	3.39781981770743	2	49	5
TCGA-49-4501	1.74194178957278	1	49	5
TCGA-49-4505	2.07853138383441	2	49	5
TCGA-49-4506	4.88712561036992	3	49	5
TCGA-49-4507	4.14687590434653	3	49	5
TCGA-49-4510	0.907819748071909	1	49	5
TCGA-49-4512	1.91375434846447	1	49	5
TCGA-49-4514	3.72389605335131	3	49	5
TCGA-49-6742	4.60787897727051	3	49	5
TCGA-49-6743	4.9960897197678	3	49	5
TCGA-49-6744	2.42145082512454	2	49	5
TCGA-49-6745	3.92356692207949	3	49	5
TCGA-49-6761	3.81887958938182	3	49	5
TCGA-49-6767	4.94205471860933	3	49	5
TCGA-49-AAQV	3.45009345288324	2	49	5
TCGA-49-AAR0	3.21196163273615	2	49	5
TCGA-49-AAR2	3.24761833608233	2	49	5
TCGA-49-AAR3	4.5772134030346	3	49	5
TCGA-49-AAR4	3.23865862303295	2	49	5
TCGA-49-AAR9	4.79108157219585	3	49	5
TCGA-49-AARE	2.56598998849276	2	49	5
TCGA-49-AARN	2.64162408058324	2	49	5
TCGA-49-AARO	2.71403722557741	2	49	5
TCGA-49-AARQ	3.96492802692254	3	49	5
TCGA-49-AARR	0.252678582941241	0	49	5
TCGA-4B-A93V	2.84506086076834	2	4B	5
TCGA-50-5044	5.33144653333736	4	50	5
TCGA-50-5045	3.04876910055875	2	50	5
TCGA-50-5055	1.9623571919265	1	50	5
TCGA-50-5066	5.93483168602689	4	50	5
TCGA-50-5068	3.9682324186842	3	50	5
TCGA-50-5931	4.90555577739003	3	50	5
TCGA-50-5939	4.54167227097101	3	50	5
TCGA-50-5942	-0.031757418917348	0	50	5
TCGA-50-5946	5.60962608249257	4	50	5
TCGA-50-6590	4.88143177685714	3	50	5
TCGA-50-6591	5.45679520395207	4	50	5
TCGA-50-6593	3.75415454204799	3	50	5
TCGA-50-6594	4.11420303142204	3	50	5
TCGA-50-6597	1.96454643581137	1	50	5
TCGA-50-6673	3.85757019932156	3	50	5
TCGA-50-7109	3.97621892985305	3	50	5
TCGA-50-8457	-0.246593773795134	0	50	5
TCGA-50-8459	1.22335991143925	1	50	5
TCGA-53-7624	5.85409429222976	4	53	4
TCGA-53-7626	2.5299593764779	2	53	4
TCGA-53-7813	3.29749277181287	2	53	4
TCGA-53-A4EZ	4.5955685519476	3	53	4
TCGA-55-1592	3.72091427351751	3	55	1
TCGA-55-1594	5.15559789406722	3	55	1
TCGA-55-1595	3.26783139096737	2	55	1
TCGA-55-1596	4.62459483206025	3	55	1
TCGA-55-5899	3.76737647441115	3	55	1
TCGA-55-6543	1.16228064536077	1	55	1
TCGA-55-6642	3.87567271141312	3	55	1
TCGA-55-6712	4.15735050512362	3	55	1
TCGA-55-6968	5.04895412567321	3	55	1
TCGA-55-6969	4.81422125892619	3	55	1
TCGA-55-6970	3.6325343996559	2	55	1
TCGA-55-6971	3.06674603604081	2	55	1
TCGA-55-6972	1.94162268332848	1	55	1
TCGA-55-6975	5.04087732479272	3	55	1
TCGA-55-6978	4.53840299163178	3	55	1
TCGA-55-6979	4.13316059778628	3	55	1
TCGA-55-6980	1.37752990467745	1	55	1
TCGA-55-6981	3.92672702684439	3	55	1
TCGA-55-6982	3.10071564439938	2	55	1
TCGA-55-6983	2.50304366536071	2	55	1
TCGA-55-6984	3.48168081745204	2	55	1
TCGA-55-6985	3.49813779381718	2	55	1
TCGA-55-6986	2.69407361298598	2	55	1
TCGA-55-6987	3.89424809652585	3	55	1
TCGA-55-7227	2.72703791671552	2	55	1
TCGA-55-7281	2.20683328305215	2	55	1
TCGA-55-7283	2.49968242835501	2	55	1
TCGA-55-7284	1.32201035806022	1	55	1
TCGA-55-7570	5.74859456224151	4	55	1
TCGA-55-7573	1.58138353636087	1	55	1
TCGA-55-7574	2.7239928601669	2	55	1
TCGA-55-7576	4.22188771792621	3	55	1
TCGA-55-7724	3.84211007992005	3	55	1
TCGA-55-7725	1.63169125604591	1	55	1
TCGA-55-7726	4.67215453832016	3	55	1
TCGA-55-7727	4.73027109527598	3	55	1
TCGA-55-7728	1.68199179540244	1	55	1
TCGA-55-7815	3.8946844624141	3	55	1
TCGA-55-7816	1.35558092614645	1	55	1
TCGA-55-7903	4.20779257204049	3	55	1
TCGA-55-7907	3.28396272105726	2	55	1
TCGA-55-7910	4.48570584069101	3	55	1
TCGA-55-7911	3.61612504476174	2	55	1
TCGA-55-7913	4.54013929972639	3	55	1
TCGA-55-7914	3.17442521624679	2	55	1
TCGA-55-7994	5.25150092423547	3	55	1
TCGA-55-7995	3.83523863325823	3	55	1
TCGA-55-8085	3.94899627296205	3	55	1
TCGA-55-8087	-0.161864891639178	0	55	1
TCGA-55-8089	5.29037187551202	3	55	1
TCGA-55-8090	2.71430124117087	2	55	1
TCGA-55-8091	2.48741479774576	2	55	1
TCGA-55-8092	3.48828788100678	2	55	1
TCGA-55-8094	4.72176704012179	3	55	1
TCGA-55-8096	2.64603046673639	2	55	1
TCGA-55-8097	0.58270751928826	1	55	1
TCGA-55-8203	3.65763388819789	3	55	1
TCGA-55-8204	3.64447670977968	2	55	1
TCGA-55-8205	5.25477115517901	3	55	1
TCGA-55-8206	0.943358342217683	1	55	1
TCGA-55-8207	0.210993586514092	0	55	1
TCGA-55-8208	2.93197964344682	2	55	1
TCGA-55-8299	3.84388043392371	3	55	1
TCGA-55-8301	4.04792409733281	3	55	1
TCGA-55-8302	3.46720974990098	2	55	1
TCGA-55-8505	3.77289694276037	3	55	1
TCGA-55-8506	4.19915748934005	3	55	1
TCGA-55-8507	4.35652034741058	3	55	1
TCGA-55-8508	3.55181334072674	2	55	1
TCGA-55-8510	3.47512397811885	2	55	1
TCGA-55-8511	4.08186355207349	3	55	1
TCGA-55-8512	0.260153024518065	0	55	1
TCGA-55-8513	1.20063691102437	1	55	1
TCGA-55-8514	0.658135966080993	1	55	1
TCGA-55-8614	3.52696754560036	2	55	1
TCGA-55-8615	2.81327396187797	2	55	1
TCGA-55-8616	2.57706148667816	2	55	1
TCGA-55-8619	2.05569144065233	2	55	1
TCGA-55-8620	3.69461881738162	3	55	1
TCGA-55-8621	2.1451035309632	2	55	1
TCGA-55-A48X	2.42066208212197	2	55	1
TCGA-55-A48Y	4.03634460465681	3	55	1
TCGA-55-A48Z	3.38588778780938	2	55	1
TCGA-55-A490	4.32663335265706	3	55	1
TCGA-55-A491	1.71462493573906	1	55	1
TCGA-55-A492	0.549019682554115	1	55	1
TCGA-55-A493	5.07388819658875	3	55	1
TCGA-55-A494	3.5488511785334	2	55	1
TCGA-55-A4DF	4.58939320505182	3	55	1
TCGA-55-A4DG	2.28166577845291	2	55	1
TCGA-55-A57B	2.86747107166298	2	55	1
TCGA-62-A46O	5.74135625108641	4	62	4
TCGA-62-A46P	1.90650035889899	1	62	4
TCGA-62-A46R	4.35386793509607	3	62	4
TCGA-62-A46S	1.27109854266126	1	62	4
TCGA-62-A46U	3.16070735858059	2	62	4
TCGA-62-A46V	3.37212610936512	2	62	4
TCGA-62-A470	3.86935487798377	3	62	4
TCGA-62-A471	4.60185889756386	3	62	4
TCGA-62-A472	3.7020446264757	3	62	4
TCGA-64-1676	4.63417741368949	3	64	5
TCGA-64-1677	4.2528029279168	3	64	5
TCGA-64-1678	6.01441650267781	4	64	5
TCGA-64-1679	4.02397572999508	3	64	5
TCGA-64-1680	2.39652360408487	2	64	5
TCGA-64-1681	2.58379559488049	2	64	5
TCGA-64-5774	5.7768182953164	4	64	5
TCGA-64-5775	6.81900732538131	4	64	5
TCGA-64-5778	2.97127755450345	2	64	5
TCGA-64-5779	4.01570427727864	3	64	5
TCGA-64-5781	3.74516135644058	3	64	5
TCGA-64-5815	3.21253830071884	2	64	5
TCGA-67-3770	2.36647456712044	2	67	4
TCGA-67-3771	3.90546053106224	3	67	4
TCGA-67-3772	1.99291980590043	1	67	4
TCGA-67-3773	1.95121321738533	1	67	4
TCGA-67-3774	2.26593322865035	2	67	4
TCGA-67-4679	1.08719311541908	1	67	4
TCGA-67-6215	2.89279933193823	2	67	4
TCGA-67-6216	2.19144777524773	2	67	4
TCGA-67-6217	0.851721816779165	1	67	4
TCGA-69-7760	4.45505118715649	3	69	2
TCGA-69-7761	3.73651320894202	3	69	2
TCGA-69-7763	1.6280105883417	1	69	2
TCGA-69-7764	2.34020893852178	2	69	2
TCGA-69-7765	3.30716962865705	2	69	2
TCGA-69-7973	4.49123755286699	3	69	2
TCGA-69-7974	3.68837155896344	3	69	2
TCGA-69-7978	4.10830738942786	3	69	2
TCGA-69-7979	3.48807791114228	2	69	2
TCGA-69-7980	1.90346085213866	1	69	2
TCGA-69-8253	1.3291068782126	1	69	2
TCGA-69-8254	1.86898158241891	1	69	2
TCGA-69-8255	5.10664618813493	3	69	2
TCGA-69-8453	2.42901448953746	2	69	2
TCGA-69-A59K	3.30074164918223	2	69	2
TCGA-71-6725	2.40937486272497	2	71	2
TCGA-71-8520	4.13009172069714	3	71	2
TCGA-73-4658	2.7576045618107	2	73	3
TCGA-73-4659	4.09453323611985	3	73	3
TCGA-73-4662	3.06018900239151	2	73	3
TCGA-73-4666	5.71829653986176	4	73	3
TCGA-73-4668	3.96419493372128	3	73	3
TCGA-73-4670	4.51234856563092	3	73	3
TCGA-73-4675	2.03078955757254	2	73	3
TCGA-73-4676	5.71758976015385	4	73	3
TCGA-73-4677	0.838504952466065	1	73	3
TCGA-73-7498	0.434973418260313	1	73	3
TCGA-73-7499	4.68309424249757	3	73	3
TCGA-73-A9RS	4.65930106319972	3	73	3
TCGA-75-5122	3.80213815942897	3	75	4
TCGA-75-5125	4.52673772564507	3	75	4
TCGA-75-5126	4.6115394768138	3	75	4
TCGA-75-5146	3.13368787239969	2	75	4
TCGA-75-5147	5.16220603675661	3	75	4
TCGA-75-6203	1.43535027659658	1	75	4
TCGA-75-6205	4.15091817646203	3	75	4
TCGA-75-6206	-1.32170579981483	0	75	4
TCGA-75-6207	4.74977200759768	3	75	4
TCGA-75-6211	4.72480450311633	3	75	4
TCGA-75-6212	2.14129104499532	2	75	4
TCGA-75-6214	4.52013899094134	3	75	4
TCGA-75-7025	0.850723612771452	1	75	4
TCGA-75-7027	4.43866723307047	3	75	4
TCGA-75-7030	0.99158730629818	1	75	4
TCGA-75-7031	3.5033960443397	2	75	4
TCGA-78-7145	5.08131463069726	3	78	2
TCGA-78-7146	5.34216902278643	4	78	2
TCGA-78-7147	3.92506980036306	3	78	2
TCGA-78-7148	3.83523752175105	3	78	2
TCGA-78-7149	2.17431135341601	2	78	2
TCGA-78-7150	5.0355397452174	3	78	2
TCGA-78-7152	2.3637248497116	2	78	2
TCGA-78-7153	3.28159422683951	2	78	2
TCGA-78-7154	4.89633822066987	3	78	2
TCGA-78-7155	6.86534996732412	4	78	2
TCGA-78-7156	0.864893194768868	1	78	2
TCGA-78-7158	3.03706722810084	2	78	2
TCGA-78-7159	3.95080685190144	3	78	2
TCGA-78-7160	3.1975611605822	2	78	2
TCGA-78-7161	3.10193097423637	2	78	2
TCGA-78-7163	-0.6991324734792	0	78	2
TCGA-78-7166	3.90657031631838	3	78	2
TCGA-78-7167	-0.503759120991754	0	78	2
TCGA-78-7220	4.88576927244604	3	78	2
TCGA-78-7535	3.37817615580263	2	78	2
TCGA-78-7536	5.60769199933973	4	78	2
TCGA-78-7537	0.808294585927659	1	78	2
TCGA-78-7539	1.38372312897656	1	78	2
TCGA-78-7540	1.54454703962822	1	78	2
TCGA-78-7542	5.84496647602795	4	78	2
TCGA-78-7633	1.79527406081086	1	78	2
TCGA-78-8640	4.54913427762996	3	78	2
TCGA-78-8648	2.77082938944641	2	78	2
TCGA-78-8655	1.82353902373361	1	78	2
TCGA-78-8660	4.05748237906041	3	78	2
TCGA-78-8662	4.13855847711923	3	78	2
TCGA-80-5607	3.37156532183176	2	80	4
TCGA-80-5608	3.50321725961686	2	80	4
TCGA-80-5611	4.23674272153855	3	80	4
TCGA-83-5908	5.50927216475219	4	83	1
TCGA-86-6562	2.93835168800243	2	86	3
TCGA-86-6851	2.64917015109008	2	86	3
TCGA-86-7701	4.37560748159693	3	86	3
TCGA-86-7711	4.66600057289036	3	86	3
TCGA-86-7713	4.49543603978497	3	86	3
TCGA-86-7714	1.90274261637584	1	86	3
TCGA-86-7953	5.24438215638872	3	86	3
TCGA-86-7954	3.25257960608541	2	86	3
TCGA-86-7955	4.86492890998152	3	86	3
TCGA-86-8054	5.22951572905604	3	86	3
TCGA-86-8055	3.84821911778101	3	86	3
TCGA-86-8056	1.5971510684909	1	86	3
TCGA-86-8073	3.63146129706532	2	86	3
TCGA-86-8074	4.43546658859476	3	86	3
TCGA-86-8075	3.5350330070221	2	86	3
TCGA-86-8076	1.49305835660382	1	86	3
TCGA-86-8278	1.59808955458745	1	86	3
TCGA-86-8279	2.75292852255667	2	86	3
TCGA-86-8280	2.10280692263924	2	86	3
TCGA-86-8281	1.24017419214764	1	86	3
TCGA-86-8358	5.74490475229242	4	86	3
TCGA-86-8359	2.81112376430566	2	86	3
TCGA-86-8585	3.42180855786691	2	86	3
TCGA-86-8668	1.49975251993245	1	86	3
TCGA-86-8669	2.48530443971696	2	86	3
TCGA-86-8671	1.81689537138534	1	86	3
TCGA-86-8672	3.50593573320437	2	86	3
TCGA-86-8673	3.77047808909537	3	86	3
TCGA-86-8674	2.12863906122755	2	86	3
TCGA-86-A456	2.12919346698847	2	86	3
TCGA-86-A4D0	5.91160250464311	4	86	3
TCGA-86-A4JF	3.74043091407975	3	86	3
TCGA-86-A4P7	1.90985886504204	1	86	3
TCGA-86-A4P8	0.299731398491066	0	86	3
TCGA-91-A4BC	3.77638469568814	3	91	3
TCGA-91-A4BD	0.70458012204725	1	91	3
TCGA-93-7347	2.31449222525738	2	93	2
TCGA-93-7348	1.25252420507488	1	93	2
TCGA-93-8067	4.00778644654848	3	93	2
TCGA-93-A4JN	3.87918802939756	3	93	2
TCGA-93-A4JO	1.78837673582181	1	93	2
TCGA-93-A4JP	2.69840050263218	2	93	2
TCGA-93-A4JQ	3.61007571029699	2	93	2
TCGA-95-7039	3.72264114860731	3	95	5
TCGA-95-7043	3.06386640094243	2	95	5
TCGA-95-7562	4.55105633560734	3	95	5
TCGA-95-7567	3.74819087375803	3	95	5
TCGA-95-7944	4.84098082512238	3	95	5
TCGA-95-7947	4.51920788374607	3	95	5
TCGA-95-7948	1.25831446036396	1	95	5
TCGA-95-8039	2.76338517812889	2	95	5
TCGA-95-8494	4.68666312341237	3	95	5
TCGA-95-A4VK	2.8374510354441	2	95	5
TCGA-95-A4VN	3.86368206671206	3	95	5
TCGA-95-A4VP	2.86768599813885	2	95	5
TCGA-97-7546	2.8974560615468	2	97	5
TCGA-97-7547	0.616000676085376	1	97	5
TCGA-97-7552	1.68886327150456	1	97	5
TCGA-97-7553	3.38066894048063	2	97	5
TCGA-97-7554	2.52850374784948	2	97	5
TCGA-97-7937	3.5488653584764	2	97	5
TCGA-97-7938	1.31663780429622	1	97	5
TCGA-97-7941	0.95967646348994	1	97	5
TCGA-97-8171	2.29384997080244	2	97	5
TCGA-97-8172	0.406499270117331	1	97	5
TCGA-97-8175	3.05243724956518	2	97	5
TCGA-97-8177	2.07783640865549	2	97	5
TCGA-97-8179	2.52926331496489	2	97	5
TCGA-97-8552	0.78929766239121	1	97	5
TCGA-97-A4LX	2.89091200562358	2	97	5
TCGA-97-A4M0	1.18721783433693	1	97	5
TCGA-97-A4M1	0.784974291352934	1	97	5
TCGA-97-A4M2	1.37174516952024	1	97	5
TCGA-97-A4M3	0.887588018627582	1	97	5
TCGA-97-A4M5	1.07943762178935	1	97	5
TCGA-97-A4M6	2.20803156270374	2	97	5
TCGA-97-A4M7	2.14639501250741	2	97	5
TCGA-99-7458	2.71438198517686	2	99	2
TCGA-99-8025	2.59909985212109	2	99	2
TCGA-99-8028	2.61758450494905	2	99	2
TCGA-99-8032	3.68838873567621	3	99	2
TCGA-99-8033	4.52177387693222	3	99	2
TCGA-99-AA5R	0.659844487935217	1	99	2
TCGA-J2-8192	1.94125840835931	1	J2	4
TCGA-J2-8194	0.855723447774745	1	J2	4
TCGA-J2-A4AD	4.58148884560635	3	J2	4
TCGA-J2-A4AE	2.42966495870277	2	J2	4
TCGA-J2-A4AG	1.77562692275731	1	J2	4
TCGA-L4-A4E5	4.65748230809651	3	L4	2
TCGA-L4-A4E6	1.29842051290116	1	L4	2
TCGA-L9-A443	1.96971739360103	1	L9	3
TCGA-L9-A444	2.46458892788115	2	L9	3
TCGA-L9-A50W	1.44112387069735	1	L9	3
TCGA-L9-A5IP	3.88186427392026	3	L9	3
TCGA-L9-A743	4.7235342282824	3	L9	3
TCGA-L9-A7SV	3.7794010902313	3	L9	3
TCGA-L9-A8F4	3.97423694317872	3	L9	3
TCGA-MN-A4N1	4.28737742270098	3	MN	4
TCGA-MN-A4N4	1.49019899400159	1	MN	4
TCGA-MN-A4N5	3.5250615859155	2	MN	4
TCGA-MP-A4SV	4.56421684776027	3	MP	2
TCGA-MP-A4SW	3.50804904834997	2	MP	2
TCGA-MP-A4SY	3.25074674922757	2	MP	2
TCGA-MP-A4T4	3.39831785771145	2	MP	2
TCGA-MP-A4T6	0.825745974679491	1	MP	2
TCGA-MP-A4T7	3.13747278623773	2	MP	2
TCGA-MP-A4T8	3.96684810708208	3	MP	2
TCGA-MP-A4T9	2.78976926098131	2	MP	2
TCGA-MP-A4TA	4.56122692631398	3	MP	2
TCGA-MP-A4TC	4.64744198714631	3	MP	2
TCGA-MP-A4TD	1.71144684503863	1	MP	2
TCGA-MP-A4TE	2.73615018408067	2	MP	2
TCGA-MP-A4TF	4.56447139766417	3	MP	2
TCGA-MP-A4TH	-0.016326767279909	0	MP	2
TCGA-MP-A4TI	3.21750144106849	2	MP	2
TCGA-MP-A4TJ	2.43997933880234	2	MP	2
TCGA-MP-A4TK	3.70204767521848	3	MP	2
TCGA-MP-A5C7	2.03918961429632	2	MP	2
TCGA-NJ-A4YF	3.48769863287833	2	NJ	3
TCGA-NJ-A4YG	1.24357802298218	1	NJ	3
TCGA-NJ-A4YI	0.322701956236786	0	NJ	3
TCGA-NJ-A4YP	3.22544392181619	2	NJ	3
TCGA-NJ-A4YQ	3.33611351270188	2	NJ	3
TCGA-NJ-A55A	0.830648965629798	1	NJ	3
TCGA-NJ-A55O	2.54281400575167	2	NJ	3
TCGA-NJ-A55R	2.61345463549516	2	NJ	3
TCGA-NJ-A7XG	-0.128141143282622	0	NJ	3
TCGA-O1-A52J	1.6261448860338	1	O1	1
TCGA-S2-AA1A	0.485481355538482	1	S2	1
