# Supplementary material for: Surrogate Biomarker Prediction from Whole-Slide Images for Evaluating Overall Survival in Lung Adenocarcinoma
Source: Diagnostics (Basel). 2024 Feb 20;14(5):462. doi: 10.3390/diagnostics14050462 (PMC10930763; doi:10.3390/diagnostics14050462)
Supplement: Supplementary file 1 [file diagnostics-14-00462-s001.zip › Supplementary_File_S5_TCGA_LUAD_crossfolds/crossfolds_DLGAP5.csv]

PATIENT	DLGAP5	DLGAP5_quantile	site_code	CV5
TCGA-05-4244	4.53544072136871	3	05	1
TCGA-05-4249	2.50817792942637	1	05	1
TCGA-05-4250	5.18172076924276	3	05	1
TCGA-05-4382	3.54184169921089	2	05	1
TCGA-05-4395	4.94679437954541	3	05	1
TCGA-05-4396	3.06195217528827	2	05	1
TCGA-05-4397	6.44371901418878	4	05	1
TCGA-05-4398	5.14467705938671	3	05	1
TCGA-05-4402	4.55713673505379	3	05	1
TCGA-05-4403	3.14407493541979	2	05	1
TCGA-05-4405	2.89694959217946	2	05	1
TCGA-05-4415	6.50527721009568	4	05	1
TCGA-05-4417	4.06013390735955	2	05	1
TCGA-05-4418	4.56310876374871	3	05	1
TCGA-05-4420	5.99783940937975	3	05	1
TCGA-05-4422	3.99193316113526	2	05	1
TCGA-05-4424	5.14839939811151	3	05	1
TCGA-05-4426	3.49430699984	2	05	1
TCGA-05-4427	5.45160876919415	3	05	1
TCGA-05-4430	3.44809174764298	2	05	1
TCGA-05-4432	4.43981927349082	2	05	1
TCGA-05-4433	4.49591336196299	2	05	1
TCGA-05-4434	5.28684862379202	3	05	1
TCGA-35-3615	2.30287537005609	1	35	2
TCGA-35-4122	5.24704266890206	3	35	2
TCGA-35-4123	5.8459790041807	3	35	2
TCGA-35-5375	6.26579163764275	4	35	2
TCGA-38-4625	5.57292746339571	3	38	1
TCGA-38-4626	3.20242316746343	2	38	1
TCGA-38-4627	3.52404732140518	2	38	1
TCGA-38-4628	3.54688746755117	2	38	1
TCGA-38-4629	5.28556661267209	3	38	1
TCGA-38-4630	7.14629165358276	4	38	1
TCGA-38-4631	5.53914747280088	3	38	1
TCGA-38-4632	4.87996505438475	3	38	1
TCGA-38-6178	3.34131700399804	2	38	1
TCGA-38-7271	3.40049466991473	2	38	1
TCGA-38-A44F	2.37779536892587	1	38	1
TCGA-44-2655	2.20772431893137	1	44	2
TCGA-44-2656	4.22473390256508	2	44	2
TCGA-44-2657	3.53021069068537	2	44	2
TCGA-44-2659	2.35942920935624	1	44	2
TCGA-44-2661	2.89487438962418	2	44	2
TCGA-44-2662	5.39160423699613	3	44	2
TCGA-44-2665	4.21385199711576	2	44	2
TCGA-44-2666	3.84765583558101	2	44	2
TCGA-44-2668	6.30539525565191	4	44	2
TCGA-44-3396	5.01484937286806	3	44	2
TCGA-44-3398	3.52932371970265	2	44	2
TCGA-44-3917	6.7783630285602	4	44	2
TCGA-44-3918	4.60465942286862	3	44	2
TCGA-44-3919	4.29972077681954	2	44	2
TCGA-44-4112	4.28246391090563	2	44	2
TCGA-44-5643	5.05578496166541	3	44	2
TCGA-44-5644	3.9670830732979	2	44	2
TCGA-44-5645	2.16622486381904	1	44	2
TCGA-44-6145	4.16758080260621	2	44	2
TCGA-44-6146	2.07953568499461	1	44	2
TCGA-44-6147	2.99999167743752	2	44	2
TCGA-44-6148	-0.381548216045838	0	44	2
TCGA-44-6774	3.97096810321916	2	44	2
TCGA-44-6775	3.97066322286742	2	44	2
TCGA-44-6776	2.0473861838655	1	44	2
TCGA-44-6777	3.6194189722969	2	44	2
TCGA-44-6778	4.91759119056317	3	44	2
TCGA-44-6779	6.02016324950663	3	44	2
TCGA-44-7659	2.23888201512551	1	44	2
TCGA-44-7660	5.57683443920369	3	44	2
TCGA-44-7662	5.56656505597579	3	44	2
TCGA-44-7667	6.41119521697601	4	44	2
TCGA-44-7669	5.15736378081042	3	44	2
TCGA-44-7670	6.14387360849364	3	44	2
TCGA-44-7671	3.26505327687805	2	44	2
TCGA-44-7672	4.84059676422064	3	44	2
TCGA-44-8119	4.84286186284273	3	44	2
TCGA-44-A479	4.80297331802166	3	44	2
TCGA-44-A47A	3.93267658309991	2	44	2
TCGA-44-A47B	3.92652699666337	2	44	2
TCGA-44-A47G	3.56292709991503	2	44	2
TCGA-44-A4SS	4.14083395480385	2	44	2
TCGA-44-A4SU	3.4592971163272	2	44	2
TCGA-49-4487	5.34202901481044	3	49	4
TCGA-49-4488	4.51404265863649	2	49	4
TCGA-49-4490	3.13941394655798	2	49	4
TCGA-49-4494	5.06872050751998	3	49	4
TCGA-49-4501	2.53423875373869	1	49	4
TCGA-49-4505	2.55059982814964	1	49	4
TCGA-49-4506	5.46685889002594	3	49	4
TCGA-49-4507	5.27924086258225	3	49	4
TCGA-49-4510	0.365122974327763	0	49	4
TCGA-49-4512	3.39585315791696	2	49	4
TCGA-49-4514	4.45384975016215	2	49	4
TCGA-49-6742	5.43159007031334	3	49	4
TCGA-49-6743	5.81512644687304	3	49	4
TCGA-49-6744	3.09017418763624	2	49	4
TCGA-49-6745	5.24125993759465	3	49	4
TCGA-49-6761	4.99952486623381	3	49	4
TCGA-49-6767	6.03488173073014	3	49	4
TCGA-49-AAQV	4.52518058707769	3	49	4
TCGA-49-AAR0	4.4688699357731	2	49	4
TCGA-49-AAR2	4.37906010704506	2	49	4
TCGA-49-AAR3	5.25927791222148	3	49	4
TCGA-49-AAR4	4.78547759222987	3	49	4
TCGA-49-AAR9	6.05787962870172	3	49	4
TCGA-49-AARE	4.27545544461312	2	49	4
TCGA-49-AARN	3.59494861921062	2	49	4
TCGA-49-AARO	3.83846903101387	2	49	4
TCGA-49-AARQ	4.89279997553915	3	49	4
TCGA-49-AARR	1.37573697934558	1	49	4
TCGA-4B-A93V	3.62463798928167	2	4B	4
TCGA-50-5044	5.57638521877644	3	50	4
TCGA-50-5045	4.46024472631024	2	50	4
TCGA-50-5055	3.73010891151235	2	50	4
TCGA-50-5066	5.96401488166382	3	50	4
TCGA-50-5068	3.95843479161672	2	50	4
TCGA-50-5931	4.74445804340688	3	50	4
TCGA-50-5939	5.01722052845186	3	50	4
TCGA-50-5942	1.25914378034939	1	50	4
TCGA-50-5946	6.41521175295099	4	50	4
TCGA-50-6590	6.54721315650308	4	50	4
TCGA-50-6591	7.44460498871006	4	50	4
TCGA-50-6593	4.33545258806624	2	50	4
TCGA-50-6594	4.45821874694872	2	50	4
TCGA-50-6597	2.22559228855171	1	50	4
TCGA-50-6673	5.22941616802227	3	50	4
TCGA-50-7109	5.07074415325076	3	50	4
TCGA-50-8457	0.813277682182264	0	50	4
TCGA-50-8459	3.12801203485177	2	50	4
TCGA-53-7624	6.08065018640886	3	53	5
TCGA-53-7626	3.91993666080215	2	53	5
TCGA-53-7813	4.72045551203646	3	53	5
TCGA-53-A4EZ	5.93105342084149	3	53	5
TCGA-55-1592	4.17092927881773	2	55	3
TCGA-55-1594	4.88659868683552	3	55	3
TCGA-55-1595	3.22723025808025	2	55	3
TCGA-55-1596	5.13749337319776	3	55	3
TCGA-55-5899	6.01324446567644	3	55	3
TCGA-55-6543	2.51591759997547	1	55	3
TCGA-55-6642	4.60628281053951	3	55	3
TCGA-55-6712	5.96201075889383	3	55	3
TCGA-55-6968	6.54867166166447	4	55	3
TCGA-55-6969	4.68743596841542	3	55	3
TCGA-55-6970	5.18188371536889	3	55	3
TCGA-55-6971	4.69414380308237	3	55	3
TCGA-55-6972	3.06218160744981	2	55	3
TCGA-55-6975	5.97033292676189	3	55	3
TCGA-55-6978	5.65857361933708	3	55	3
TCGA-55-6979	5.1215797788669	3	55	3
TCGA-55-6980	1.82065971098565	1	55	3
TCGA-55-6981	4.6748547272979	3	55	3
TCGA-55-6982	4.46406366666672	2	55	3
TCGA-55-6983	3.35983752015281	2	55	3
TCGA-55-6984	4.59906546083425	3	55	3
TCGA-55-6985	4.81836426274644	3	55	3
TCGA-55-6986	3.24491976877507	2	55	3
TCGA-55-6987	4.35803669942382	2	55	3
TCGA-55-7227	4.0086382791871	2	55	3
TCGA-55-7281	3.57813817241446	2	55	3
TCGA-55-7283	3.60035251913826	2	55	3
TCGA-55-7284	2.0301930515974	1	55	3
TCGA-55-7570	6.25761825652713	4	55	3
TCGA-55-7573	2.36783956509258	1	55	3
TCGA-55-7574	3.97164423330131	2	55	3
TCGA-55-7576	4.66824319781306	3	55	3
TCGA-55-7724	5.31879259458039	3	55	3
TCGA-55-7725	3.08974164428484	2	55	3
TCGA-55-7726	5.41396139555587	3	55	3
TCGA-55-7727	5.45067211309462	3	55	3
TCGA-55-7728	3.07699602932766	2	55	3
TCGA-55-7815	5.11802852959039	3	55	3
TCGA-55-7816	2.9885576765088	2	55	3
TCGA-55-7903	5.2071908222754	3	55	3
TCGA-55-7907	4.39748184505277	2	55	3
TCGA-55-7910	4.35866665210188	2	55	3
TCGA-55-7911	5.11310708833201	3	55	3
TCGA-55-7913	5.57577800033713	3	55	3
TCGA-55-7914	4.0265797482754	2	55	3
TCGA-55-7994	5.63684990147552	3	55	3
TCGA-55-7995	5.29491446603761	3	55	3
TCGA-55-8085	6.17368015353609	4	55	3
TCGA-55-8087	0.659989600113542	0	55	3
TCGA-55-8089	6.0153945617338	3	55	3
TCGA-55-8090	4.21437484430551	2	55	3
TCGA-55-8091	3.8602844582963	2	55	3
TCGA-55-8092	3.73599986846223	2	55	3
TCGA-55-8094	4.54965837484318	3	55	3
TCGA-55-8096	3.00535853342894	2	55	3
TCGA-55-8097	1.40425088422483	1	55	3
TCGA-55-8203	4.5095803430582	2	55	3
TCGA-55-8204	5.22845241494876	3	55	3
TCGA-55-8205	5.9062795119593	3	55	3
TCGA-55-8206	2.08086186596762	1	55	3
TCGA-55-8207	1.48942004276487	1	55	3
TCGA-55-8208	4.29793236222618	2	55	3
TCGA-55-8299	4.62917567286174	3	55	3
TCGA-55-8301	4.87704655589645	3	55	3
TCGA-55-8302	4.65970428837009	3	55	3
TCGA-55-8505	4.66319302333464	3	55	3
TCGA-55-8506	5.06300834709583	3	55	3
TCGA-55-8507	5.01389985737011	3	55	3
TCGA-55-8508	3.6793903917862	2	55	3
TCGA-55-8510	4.17537526877441	2	55	3
TCGA-55-8511	5.72322522296756	3	55	3
TCGA-55-8512	1.00522366832133	0	55	3
TCGA-55-8513	1.59770786377376	1	55	3
TCGA-55-8514	1.33867612678438	1	55	3
TCGA-55-8614	5.42472450180992	3	55	3
TCGA-55-8615	3.40695367970023	2	55	3
TCGA-55-8616	3.22913818325785	2	55	3
TCGA-55-8619	3.39178265281225	2	55	3
TCGA-55-8620	5.46633478588616	3	55	3
TCGA-55-8621	2.98012435212569	2	55	3
TCGA-55-A48X	3.73221963993976	2	55	3
TCGA-55-A48Y	3.71977739503799	2	55	3
TCGA-55-A48Z	5.62593887564233	3	55	3
TCGA-55-A490	4.18483821927475	2	55	3
TCGA-55-A491	2.97954645111712	2	55	3
TCGA-55-A492	1.2110232190391	0	55	3
TCGA-55-A493	5.21505864860271	3	55	3
TCGA-55-A494	4.08730032755578	2	55	3
TCGA-55-A4DF	6.8491132746505	4	55	3
TCGA-55-A4DG	2.94437337391337	2	55	3
TCGA-55-A57B	2.77907006648101	1	55	3
TCGA-62-A46O	5.73230164997823	3	62	1
TCGA-62-A46P	2.33908605938868	1	62	1
TCGA-62-A46R	4.21836187191648	2	62	1
TCGA-62-A46S	2.15599006518988	1	62	1
TCGA-62-A46U	4.60473247644092	3	62	1
TCGA-62-A46V	4.08539727427984	2	62	1
TCGA-62-A470	3.99456512554227	2	62	1
TCGA-62-A471	5.39396857341689	3	62	1
TCGA-62-A472	4.63934572110516	3	62	1
TCGA-64-1676	4.66481494622749	3	64	1
TCGA-64-1677	5.26155793119256	3	64	1
TCGA-64-1678	6.71616246562582	4	64	1
TCGA-64-1679	4.56272749616596	3	64	1
TCGA-64-1680	2.47706703139542	1	64	1
TCGA-64-1681	3.24419205524668	2	64	1
TCGA-64-5774	6.00936233392847	3	64	1
TCGA-64-5775	6.64343850766089	4	64	1
TCGA-64-5778	3.99730034565435	2	64	1
TCGA-64-5779	5.27452889010231	3	64	1
TCGA-64-5781	5.56059665660207	3	64	1
TCGA-64-5815	4.86042314435171	3	64	1
TCGA-67-3770	2.4812949691223	1	67	5
TCGA-67-3771	5.44596855745429	3	67	5
TCGA-67-3772	2.99015337160906	2	67	5
TCGA-67-3773	2.57661058250573	1	67	5
TCGA-67-3774	2.31119796238613	1	67	5
TCGA-67-4679	2.04180121260507	1	67	5
TCGA-67-6215	4.13762645838803	2	67	5
TCGA-67-6216	3.4010729005103	2	67	5
TCGA-67-6217	1.43171806460697	1	67	5
TCGA-69-7760	3.37377049868798	2	69	2
TCGA-69-7761	4.82473260452563	3	69	2
TCGA-69-7763	2.92210447503234	2	69	2
TCGA-69-7764	3.22551900354478	2	69	2
TCGA-69-7765	3.99932376461207	2	69	2
TCGA-69-7973	5.76483139924151	3	69	2
TCGA-69-7974	5.29549680785066	3	69	2
TCGA-69-7978	4.63066032317205	3	69	2
TCGA-69-7979	4.91143882513385	3	69	2
TCGA-69-7980	3.50073311219091	2	69	2
TCGA-69-8253	2.72445604256934	1	69	2
TCGA-69-8254	2.60060632813148	1	69	2
TCGA-69-8255	5.45208390587936	3	69	2
TCGA-69-8453	4.04449667732683	2	69	2
TCGA-69-A59K	3.41118647036278	2	69	2
TCGA-71-6725	3.74520710292088	2	71	1
TCGA-71-8520	3.94543540993334	2	71	1
TCGA-73-4658	3.3032779314178	2	73	4
TCGA-73-4659	5.20923162131132	3	73	4
TCGA-73-4662	2.48117576800154	1	73	4
TCGA-73-4666	6.24274200343845	4	73	4
TCGA-73-4668	5.09518024589724	3	73	4
TCGA-73-4670	5.6008612431095	3	73	4
TCGA-73-4675	2.78836543141403	1	73	4
TCGA-73-4676	5.57943237492074	3	73	4
TCGA-73-4677	2.37427990355969	1	73	4
TCGA-73-7498	1.19092211579409	0	73	4
TCGA-73-7499	5.56215115717251	3	73	4
TCGA-73-A9RS	6.42234069609352	4	73	4
TCGA-75-5122	4.5432023218088	3	75	2
TCGA-75-5125	5.6356229012752	3	75	2
TCGA-75-5126	4.90026752138283	3	75	2
TCGA-75-5146	2.32918506667307	1	75	2
TCGA-75-5147	4.68710388419236	3	75	2
TCGA-75-6203	1.96389946841247	1	75	2
TCGA-75-6205	4.9796467493122	3	75	2
TCGA-75-6206	1.06656478990123	0	75	2
TCGA-75-6207	4.32634419966375	2	75	2
TCGA-75-6211	4.83409784891289	3	75	2
TCGA-75-6212	3.44002131721916	2	75	2
TCGA-75-6214	5.53038380464084	3	75	2
TCGA-75-7025	1.747790090428	1	75	2
TCGA-75-7027	5.25770396017571	3	75	2
TCGA-75-7030	2.36303553702934	1	75	2
TCGA-75-7031	5.03563882194633	3	75	2
TCGA-78-7145	5.38159916918923	3	78	5
TCGA-78-7146	5.72848770494374	3	78	5
TCGA-78-7147	4.33865340952502	2	78	5
TCGA-78-7148	4.84503666127644	3	78	5
TCGA-78-7149	2.37325794847134	1	78	5
TCGA-78-7150	5.31252580257462	3	78	5
TCGA-78-7152	3.61507745049776	2	78	5
TCGA-78-7153	3.55189663313734	2	78	5
TCGA-78-7154	5.00938803857157	3	78	5
TCGA-78-7155	7.77783320578713	4	78	5
TCGA-78-7156	1.6411182193823	1	78	5
TCGA-78-7158	3.90865826088668	2	78	5
TCGA-78-7159	5.29172399927935	3	78	5
TCGA-78-7160	4.43664679727398	2	78	5
TCGA-78-7161	3.22762767380686	2	78	5
TCGA-78-7163	1.00868677502749	0	78	5
TCGA-78-7166	4.771556958465	3	78	5
TCGA-78-7167	0.289008264842804	0	78	5
TCGA-78-7220	5.61102022664919	3	78	5
TCGA-78-7535	4.31625589493565	2	78	5
TCGA-78-7536	6.06392742933117	3	78	5
TCGA-78-7537	2.09080799970168	1	78	5
TCGA-78-7539	2.08999192591985	1	78	5
TCGA-78-7540	3.27973042845242	2	78	5
TCGA-78-7542	6.4677387801536	4	78	5
TCGA-78-7633	2.91176905255229	2	78	5
TCGA-78-8640	4.89903960124914	3	78	5
TCGA-78-8648	3.62120796396428	2	78	5
TCGA-78-8655	2.87141565068439	1	78	5
TCGA-78-8660	6.21994499123156	4	78	5
TCGA-78-8662	4.82628843065736	3	78	5
TCGA-80-5607	4.79739200680077	3	80	1
TCGA-80-5608	4.95427177354463	3	80	1
TCGA-80-5611	5.99867630166006	3	80	1
TCGA-83-5908	6.52940530783891	4	83	3
TCGA-86-6562	4.74007007458275	3	86	5
TCGA-86-6851	4.266599733178	2	86	5
TCGA-86-7701	5.46666292475948	3	86	5
TCGA-86-7711	4.64364238909504	3	86	5
TCGA-86-7713	4.59153686452434	3	86	5
TCGA-86-7714	3.18137387726065	2	86	5
TCGA-86-7953	6.03892257015902	3	86	5
TCGA-86-7954	3.91802215377484	2	86	5
TCGA-86-7955	4.74586453489542	3	86	5
TCGA-86-8054	5.70985218326203	3	86	5
TCGA-86-8055	5.0795253459166	3	86	5
TCGA-86-8056	1.56330329800722	1	86	5
TCGA-86-8073	4.44402957727181	2	86	5
TCGA-86-8074	5.02881013592816	3	86	5
TCGA-86-8075	4.45744688033829	2	86	5
TCGA-86-8076	2.56198524641673	1	86	5
TCGA-86-8278	3.35047250511909	2	86	5
TCGA-86-8279	2.9406064476759	2	86	5
TCGA-86-8280	3.2763797010967	2	86	5
TCGA-86-8281	2.16960360977509	1	86	5
TCGA-86-8358	6.57114431000567	4	86	5
TCGA-86-8359	3.34641110600263	2	86	5
TCGA-86-8585	5.19318418281895	3	86	5
TCGA-86-8668	2.44316899156608	1	86	5
TCGA-86-8669	2.97728525903737	2	86	5
TCGA-86-8671	3.67749231471993	2	86	5
TCGA-86-8672	4.51373832140056	2	86	5
TCGA-86-8673	4.38111076285453	2	86	5
TCGA-86-8674	3.6075796123737	2	86	5
TCGA-86-A456	2.47667819462158	1	86	5
TCGA-86-A4D0	5.8619403012829	3	86	5
TCGA-86-A4JF	5.08399096123284	3	86	5
TCGA-86-A4P7	3.33870216384592	2	86	5
TCGA-86-A4P8	0.686754521600313	0	86	5
TCGA-91-A4BC	5.24524633150554	3	91	1
TCGA-91-A4BD	2.14781451315675	1	91	1
TCGA-93-7347	2.8763711128655	1	93	1
TCGA-93-7348	2.81494413714495	1	93	1
TCGA-93-8067	5.73490365984714	3	93	1
TCGA-93-A4JN	5.02225726537915	3	93	1
TCGA-93-A4JO	2.74198383033736	1	93	1
TCGA-93-A4JP	3.96342620628507	2	93	1
TCGA-93-A4JQ	5.04267228626049	3	93	1
TCGA-95-7039	4.81453154570963	3	95	5
TCGA-95-7043	4.47012301467906	2	95	5
TCGA-95-7562	6.50871151852346	4	95	5
TCGA-95-7567	5.05744123080387	3	95	5
TCGA-95-7944	4.95726578263604	3	95	5
TCGA-95-7947	5.37021130085209	3	95	5
TCGA-95-7948	2.37956561507058	1	95	5
TCGA-95-8039	3.53950365116474	2	95	5
TCGA-95-8494	4.75893757228127	3	95	5
TCGA-95-A4VK	3.82050514339011	2	95	5
TCGA-95-A4VN	5.12538406445402	3	95	5
TCGA-95-A4VP	3.94781090116783	2	95	5
TCGA-97-7546	3.59677888326229	2	97	1
TCGA-97-7547	0.844269663758493	0	97	1
TCGA-97-7552	3.16229902884279	2	97	1
TCGA-97-7553	3.94802627588732	2	97	1
TCGA-97-7554	4.14931144751736	2	97	1
TCGA-97-7937	4.91571770589353	3	97	1
TCGA-97-7938	2.79793674584378	1	97	1
TCGA-97-7941	1.75707791151812	1	97	1
TCGA-97-8171	3.35455723022794	2	97	1
TCGA-97-8172	1.33113400778269	1	97	1
TCGA-97-8175	4.41776087988863	2	97	1
TCGA-97-8177	2.93353797993547	2	97	1
TCGA-97-8179	3.95033973072508	2	97	1
TCGA-97-8552	0.877653536812057	0	97	1
TCGA-97-A4LX	3.93538433043216	2	97	1
TCGA-97-A4M0	2.42787246206611	1	97	1
TCGA-97-A4M1	1.08982887288135	0	97	1
TCGA-97-A4M2	0.943791782356113	0	97	1
TCGA-97-A4M3	2.45446006236584	1	97	1
TCGA-97-A4M5	3.08159572995676	2	97	1
TCGA-97-A4M6	2.72912785911484	1	97	1
TCGA-97-A4M7	2.95771883676796	2	97	1
TCGA-99-7458	3.72249028856434	2	99	4
TCGA-99-8025	3.12650153717987	2	99	4
TCGA-99-8028	2.99828000808629	2	99	4
TCGA-99-8032	3.7067840036314	2	99	4
TCGA-99-8033	4.56725455030225	3	99	4
TCGA-99-AA5R	2.09561342879815	1	99	4
TCGA-J2-8192	3.3780032971985	2	J2	2
TCGA-J2-8194	2.05545527170002	1	J2	2
TCGA-J2-A4AD	4.76095355395913	3	J2	2
TCGA-J2-A4AE	3.04673964457768	2	J2	2
TCGA-J2-A4AG	2.42770361933701	1	J2	2
TCGA-L4-A4E5	5.09905997262558	3	L4	1
TCGA-L4-A4E6	1.78092097995874	1	L4	1
TCGA-L9-A443	3.01620997884348	2	L9	2
TCGA-L9-A444	3.71870764237805	2	L9	2
TCGA-L9-A50W	2.50407577632527	1	L9	2
TCGA-L9-A5IP	4.65984325045969	3	L9	2
TCGA-L9-A743	3.77853758667602	2	L9	2
TCGA-L9-A7SV	4.21848660030425	2	L9	2
TCGA-L9-A8F4	4.6706055309474	3	L9	2
TCGA-MN-A4N1	4.5970732672989	3	MN	5
TCGA-MN-A4N4	3.36182955706028	2	MN	5
TCGA-MN-A4N5	4.3165756722847	2	MN	5
TCGA-MP-A4SV	6.13442827560622	3	MP	4
TCGA-MP-A4SW	4.03307978984005	2	MP	4
TCGA-MP-A4SY	4.36420479901085	2	MP	4
TCGA-MP-A4T4	4.65233698488192	3	MP	4
TCGA-MP-A4T6	2.12326875689858	1	MP	4
TCGA-MP-A4T7	4.00450695779647	2	MP	4
TCGA-MP-A4T8	4.64637230865068	3	MP	4
TCGA-MP-A4T9	4.32223141897448	2	MP	4
TCGA-MP-A4TA	5.35037690066037	3	MP	4
TCGA-MP-A4TC	4.72896206816206	3	MP	4
TCGA-MP-A4TD	3.31470049461728	2	MP	4
TCGA-MP-A4TE	4.41002724259617	2	MP	4
TCGA-MP-A4TF	4.87808577008063	3	MP	4
TCGA-MP-A4TH	1.90057761695663	1	MP	4
TCGA-MP-A4TI	5.36371485396334	3	MP	4
TCGA-MP-A4TJ	4.0403102409467	2	MP	4
TCGA-MP-A4TK	5.02771817179166	3	MP	4
TCGA-MP-A5C7	2.32946525871681	1	MP	4
TCGA-NJ-A4YF	3.64053541316593	2	NJ	4
TCGA-NJ-A4YG	2.57700175670737	1	NJ	4
TCGA-NJ-A4YI	2.62423826229297	1	NJ	4
TCGA-NJ-A4YP	4.24873554344214	2	NJ	4
TCGA-NJ-A4YQ	3.42532671488493	2	NJ	4
TCGA-NJ-A55A	2.59110826246294	1	NJ	4
TCGA-NJ-A55O	3.83826988927784	2	NJ	4
TCGA-NJ-A55R	3.94698401666129	2	NJ	4
TCGA-NJ-A7XG	1.82687140194407	1	NJ	4
TCGA-O1-A52J	2.76639248106445	1	O1	3
TCGA-S2-AA1A	1.64861719131816	1	S2	3
