# Supplementary material for: Surrogate Biomarker Prediction from Whole-Slide Images for Evaluating Overall Survival in Lung Adenocarcinoma
Source: Diagnostics (Basel). 2024 Feb 20;14(5):462. doi: 10.3390/diagnostics14050462 (PMC10930763; doi:10.3390/diagnostics14050462)
Supplement: Supplementary file 1 [file diagnostics-14-00462-s001.zip › Supplementary_File_S5_TCGA_LUAD_crossfolds/crossfolds_DNASE1L3.csv]

PATIENT	DNASE1L3	DNASE1L3_quantile	site_code	CV5
TCGA-05-4244	0.026793978469148	2	05	5
TCGA-05-4249	0.829572581881735	2	05	5
TCGA-05-4250	-1.13800641745133	1	05	5
TCGA-05-4382	-2.5223738610603	1	05	5
TCGA-05-4395	-0.66229639206864	2	05	5
TCGA-05-4396	-0.620621122059311	2	05	5
TCGA-05-4397	6.79820201073683	4	05	5
TCGA-05-4398	0.2621691128054	2	05	5
TCGA-05-4402	-0.077882091461757	2	05	5
TCGA-05-4403	1.8999948553135	3	05	5
TCGA-05-4405	-0.761790834681242	1	05	5
TCGA-05-4415	0.988432348959446	2	05	5
TCGA-05-4417	0.550683850982792	2	05	5
TCGA-05-4418	0.845893332856794	2	05	5
TCGA-05-4420	-0.980798344847123	1	05	5
TCGA-05-4422	0.989442176273153	2	05	5
TCGA-05-4424	2.91619491192328	3	05	5
TCGA-05-4426	-4.49096571441345	0	05	5
TCGA-05-4427	-0.066617550878516	2	05	5
TCGA-05-4430	2.17893914587105	3	05	5
TCGA-05-4432	2.33900291184791	3	05	5
TCGA-05-4433	1.50985255292086	2	05	5
TCGA-05-4434	2.22228716716341	3	05	5
TCGA-35-3615	0.42003671428884	2	35	5
TCGA-35-4122	1.46785841953562	2	35	5
TCGA-35-4123	0.596987425508141	2	35	5
TCGA-35-5375	3.27453323303433	3	35	5
TCGA-38-4625	2.6333886005444	3	38	2
TCGA-38-4626	4.96580784630343	4	38	2
TCGA-38-4627	1.71897574729067	2	38	2
TCGA-38-4628	-1.15231865065081	1	38	2
TCGA-38-4629	-0.416044916856744	2	38	2
TCGA-38-4630	-2.67395669418971	1	38	2
TCGA-38-4631	-0.761453780886265	1	38	2
TCGA-38-4632	-0.229192857964909	2	38	2
TCGA-38-6178	0.52648696137829	2	38	2
TCGA-38-7271	4.58491924105216	4	38	2
TCGA-38-A44F	1.99507558991975	3	38	2
TCGA-44-2655	4.26124718919147	3	44	3
TCGA-44-2656	2.92042505766947	3	44	3
TCGA-44-2657	3.22707821624402	3	44	3
TCGA-44-2659	1.58396244580712	2	44	3
TCGA-44-2661	2.80724548275744	3	44	3
TCGA-44-2662	-0.50236745354342	2	44	3
TCGA-44-2665	0.772467161041221	2	44	3
TCGA-44-2666	0.872688766245435	2	44	3
TCGA-44-2668	-0.146794655797913	2	44	3
TCGA-44-3396	0.542361601405318	2	44	3
TCGA-44-3398	5.23935639835529	4	44	3
TCGA-44-3917	0.661981394618602	2	44	3
TCGA-44-3918	0.900548001868504	2	44	3
TCGA-44-3919	0.599281058678449	2	44	3
TCGA-44-4112	0.54739784965491	2	44	3
TCGA-44-5643	2.6123522231598	3	44	3
TCGA-44-5644	1.32272516380298	2	44	3
TCGA-44-5645	2.44099286724364	3	44	3
TCGA-44-6145	1.27179777476625	2	44	3
TCGA-44-6146	0.031601207930907	2	44	3
TCGA-44-6147	1.02800605360712	2	44	3
TCGA-44-6148	2.26102500784541	3	44	3
TCGA-44-6774	-1.23848526240979	1	44	3
TCGA-44-6775	-0.219840076600829	2	44	3
TCGA-44-6776	1.31638214793801	2	44	3
TCGA-44-6777	-0.072290340739655	2	44	3
TCGA-44-6778	5.98250686048691	4	44	3
TCGA-44-6779	0.415542223015002	2	44	3
TCGA-44-7659	1.05581591399513	2	44	3
TCGA-44-7660	-1.94710083682976	1	44	3
TCGA-44-7662	-2.71976167111476	1	44	3
TCGA-44-7667	-1.52666052883006	1	44	3
TCGA-44-7669	4.24322976028218	3	44	3
TCGA-44-7670	1.12748253649942	2	44	3
TCGA-44-7671	1.28009018818407	2	44	3
TCGA-44-7672	0.962916661135476	2	44	3
TCGA-44-8119	1.45535517100806	2	44	3
TCGA-44-A479	1.69348417044132	2	44	3
TCGA-44-A47A	1.08436905214051	2	44	3
TCGA-44-A47B	-0.258783167985114	2	44	3
TCGA-44-A47G	1.85767036547616	3	44	3
TCGA-44-A4SS	-0.758751840181434	1	44	3
TCGA-44-A4SU	-0.141725235290059	2	44	3
TCGA-49-4487	1.99577159056134	3	49	2
TCGA-49-4488	0.560663045152764	2	49	2
TCGA-49-4490	0.251888675816397	2	49	2
TCGA-49-4494	0.457335102330814	2	49	2
TCGA-49-4501	2.4875592539919	3	49	2
TCGA-49-4505	1.03122566905606	2	49	2
TCGA-49-4506	4.9883397068156	4	49	2
TCGA-49-4507	1.04720124952862	2	49	2
TCGA-49-4510	1.91947010781083	3	49	2
TCGA-49-4512	-0.2330870398648	2	49	2
TCGA-49-4514	0.264464434714016	2	49	2
TCGA-49-6742	1.80862910484996	2	49	2
TCGA-49-6743	0.966863581235233	2	49	2
TCGA-49-6744	3.13899183521612	3	49	2
TCGA-49-6745	0.153144440806883	2	49	2
TCGA-49-6761	-0.505533768895136	2	49	2
TCGA-49-6767	-5.546789627848	0	49	2
TCGA-49-AAQV	0.342062985166868	2	49	2
TCGA-49-AAR0	3.87410743105521	3	49	2
TCGA-49-AAR2	0.539597438956836	2	49	2
TCGA-49-AAR3	0.043515374551048	2	49	2
TCGA-49-AAR4	0.955724659761454	2	49	2
TCGA-49-AAR9	-2.17647724533559	1	49	2
TCGA-49-AARE	0.981027487771607	2	49	2
TCGA-49-AARN	0.603295961924136	2	49	2
TCGA-49-AARO	1.74016695740206	2	49	2
TCGA-49-AARQ	-0.040166840200221	2	49	2
TCGA-49-AARR	2.39824437875515	3	49	2
TCGA-4B-A93V	-1.24917520907742	1	4B	3
TCGA-50-5044	-0.254628728750867	2	50	3
TCGA-50-5045	2.56421769516348	3	50	3
TCGA-50-5055	3.60281480523936	3	50	3
TCGA-50-5066	2.04988364329904	3	50	3
TCGA-50-5068	3.62849683821633	3	50	3
TCGA-50-5931	-0.888411838205841	1	50	3
TCGA-50-5939	2.04813279801344	3	50	3
TCGA-50-5942	2.02098404315463	3	50	3
TCGA-50-5946	1.53179127307798	2	50	3
TCGA-50-6590	1.51219796719142	2	50	3
TCGA-50-6591	-3.30409103883284	0	50	3
TCGA-50-6593	0.544152101230344	2	50	3
TCGA-50-6594	-3.7785927343007	0	50	3
TCGA-50-6597	0.537536294866447	2	50	3
TCGA-50-6673	0.586951198259779	2	50	3
TCGA-50-7109	0.665190903315304	2	50	3
TCGA-50-8457	3.52001935436034	3	50	3
TCGA-50-8459	1.0065485223661	2	50	3
TCGA-53-7624	-0.867559175170636	1	53	3
TCGA-53-7626	3.01738901985257	3	53	3
TCGA-53-7813	0.519186382265766	2	53	3
TCGA-53-A4EZ	-1.04281843805417	1	53	3
TCGA-55-1592	0.129541819194725	2	55	4
TCGA-55-1594	1.55012653454564	2	55	4
TCGA-55-1595	0.109299894276199	2	55	4
TCGA-55-1596	0.554874812944899	2	55	4
TCGA-55-5899	3.18754995291591	3	55	4
TCGA-55-6543	1.08633179212747	2	55	4
TCGA-55-6642	0.710270268661504	2	55	4
TCGA-55-6712	0.155255087121428	2	55	4
TCGA-55-6968	4.55291446946966	4	55	4
TCGA-55-6969	0.719013870484534	2	55	4
TCGA-55-6970	1.88998112219561	3	55	4
TCGA-55-6971	1.3929742683618	2	55	4
TCGA-55-6972	-0.578634128004858	2	55	4
TCGA-55-6975	1.26663287945721	2	55	4
TCGA-55-6978	-0.26963876454539	2	55	4
TCGA-55-6979	0.841088487058179	2	55	4
TCGA-55-6980	-1.39776380814786	1	55	4
TCGA-55-6981	1.973580840275	3	55	4
TCGA-55-6982	-2.36339246144739	1	55	4
TCGA-55-6983	1.72127027583582	2	55	4
TCGA-55-6984	0.485221175157284	2	55	4
TCGA-55-6985	1.47240023240357	2	55	4
TCGA-55-6986	1.5307878089067	2	55	4
TCGA-55-6987	1.39114386522146	2	55	4
TCGA-55-7227	0.883265596022294	2	55	4
TCGA-55-7281	-1.09767775875781	1	55	4
TCGA-55-7283	1.10576822064192	2	55	4
TCGA-55-7284	1.73258820914837	2	55	4
TCGA-55-7570	-1.92569064210035	1	55	4
TCGA-55-7573	1.76309445218089	2	55	4
TCGA-55-7574	3.95832695374738	3	55	4
TCGA-55-7576	1.71556397840777	2	55	4
TCGA-55-7724	5.11372501683267	4	55	4
TCGA-55-7725	2.75532260521428	3	55	4
TCGA-55-7726	-1.12312755143687	1	55	4
TCGA-55-7727	1.40675849167263	2	55	4
TCGA-55-7728	2.41484421489117	3	55	4
TCGA-55-7815	-0.339976796255615	2	55	4
TCGA-55-7816	0.722213793462239	2	55	4
TCGA-55-7903	1.03545906412746	2	55	4
TCGA-55-7907	-0.705176286310973	1	55	4
TCGA-55-7910	-0.37227515443656	2	55	4
TCGA-55-7911	0.164316667327473	2	55	4
TCGA-55-7913	-1.54671723975377	1	55	4
TCGA-55-7914	-0.77043322956075	1	55	4
TCGA-55-7994	0.967144060857617	2	55	4
TCGA-55-7995	0.30043892727517	2	55	4
TCGA-55-8085	-0.019249838672809	2	55	4
TCGA-55-8087	0.859830179460141	2	55	4
TCGA-55-8089	1.3002493277673	2	55	4
TCGA-55-8090	0.302874995444402	2	55	4
TCGA-55-8091	-0.37591376256518	2	55	4
TCGA-55-8092	-0.491382589918134	2	55	4
TCGA-55-8094	-1.82769677937797	1	55	4
TCGA-55-8096	-1.29882797907115	1	55	4
TCGA-55-8097	1.62297138950199	2	55	4
TCGA-55-8203	1.79645138797529	2	55	4
TCGA-55-8204	0.748641302680161	2	55	4
TCGA-55-8205	0.274558327556801	2	55	4
TCGA-55-8206	2.78547868243596	3	55	4
TCGA-55-8207	1.27388129246948	2	55	4
TCGA-55-8208	2.03437228867263	3	55	4
TCGA-55-8299	1.91788101536749	3	55	4
TCGA-55-8301	0.652673770431759	2	55	4
TCGA-55-8302	0.683741052960918	2	55	4
TCGA-55-8505	-2.01249264780045	1	55	4
TCGA-55-8506	-3.30068839774316	0	55	4
TCGA-55-8507	1.58047723126168	2	55	4
TCGA-55-8508	-1.04371840170461	1	55	4
TCGA-55-8510	2.83905419245948	3	55	4
TCGA-55-8511	1.91433306577156	3	55	4
TCGA-55-8512	2.49842319035852	3	55	4
TCGA-55-8513	3.10847946644366	3	55	4
TCGA-55-8514	2.34482835376598	3	55	4
TCGA-55-8614	0.852367832394527	2	55	4
TCGA-55-8615	-1.38312325092554	1	55	4
TCGA-55-8616	2.80245514696027	3	55	4
TCGA-55-8619	2.86581633803938	3	55	4
TCGA-55-8620	2.713450492112	3	55	4
TCGA-55-8621	3.71590449426062	3	55	4
TCGA-55-A48X	1.6241954762071	2	55	4
TCGA-55-A48Y	-2.27406162033533	1	55	4
TCGA-55-A48Z	-2.94602439565061	1	55	4
TCGA-55-A490	-1.70354690748169	1	55	4
TCGA-55-A491	-0.190378550325196	2	55	4
TCGA-55-A492	2.9282335180587	3	55	4
TCGA-55-A493	1.08246979843337	2	55	4
TCGA-55-A494	-3.78921661900922	0	55	4
TCGA-55-A4DF	-1.2087911311142	1	55	4
TCGA-55-A4DG	1.68442494795332	2	55	4
TCGA-55-A57B	1.53370430874022	2	55	4
TCGA-62-A46O	-2.28956163601557	1	62	3
TCGA-62-A46P	1.28578783322863	2	62	3
TCGA-62-A46R	-0.125691885042171	2	62	3
TCGA-62-A46S	1.35699861606691	2	62	3
TCGA-62-A46U	-0.4220675829028	2	62	3
TCGA-62-A46V	-3.19338402868987	0	62	3
TCGA-62-A470	1.15149810676527	2	62	3
TCGA-62-A471	0.312913836968118	2	62	3
TCGA-62-A472	1.31221246708654	2	62	3
TCGA-64-1676	-1.66679106256223	1	64	2
TCGA-64-1677	-0.159727715751465	2	64	2
TCGA-64-1678	-1.57804053459027	1	64	2
TCGA-64-1679	-1.61023028974592	1	64	2
TCGA-64-1680	0.711532285032443	2	64	2
TCGA-64-1681	1.83338267927307	3	64	2
TCGA-64-5774	-2.2621006939759	1	64	2
TCGA-64-5775	-1.86725973711317	1	64	2
TCGA-64-5778	2.12080710248035	3	64	2
TCGA-64-5779	-0.336812137442141	2	64	2
TCGA-64-5781	-1.54024086242167	1	64	2
TCGA-64-5815	-0.020122456071432	2	64	2
TCGA-67-3770	2.26021587972988	3	67	2
TCGA-67-3771	-0.213239147024899	2	67	2
TCGA-67-3772	3.44277207577444	3	67	2
TCGA-67-3773	1.68145294836322	2	67	2
TCGA-67-3774	2.78222970852263	3	67	2
TCGA-67-4679	2.1435310995689	3	67	2
TCGA-67-6215	-0.472381960903019	2	67	2
TCGA-67-6216	-0.020390867927981	2	67	2
TCGA-67-6217	1.82923780262779	3	67	2
TCGA-69-7760	-5.61775134738771	0	69	2
TCGA-69-7761	0.65912317627106	2	69	2
TCGA-69-7763	2.44713200549926	3	69	2
TCGA-69-7764	0.282364863949495	2	69	2
TCGA-69-7765	1.17024654950995	2	69	2
TCGA-69-7973	1.31323343808224	2	69	2
TCGA-69-7974	1.93874272953148	3	69	2
TCGA-69-7978	0.769241733988771	2	69	2
TCGA-69-7979	-2.28073654906326	1	69	2
TCGA-69-7980	1.65298133265055	2	69	2
TCGA-69-8253	0.424387381645713	2	69	2
TCGA-69-8254	2.41225456267474	3	69	2
TCGA-69-8255	1.92395389061874	3	69	2
TCGA-69-8453	2.23095139756276	3	69	2
TCGA-69-A59K	0.970875734870227	2	69	2
TCGA-71-6725	-1.12485683587526	1	71	3
TCGA-71-8520	-1.69263842724738	1	71	3
TCGA-73-4658	-0.015702879419227	2	73	2
TCGA-73-4659	2.54020485580168	3	73	2
TCGA-73-4662	1.71623460117415	2	73	2
TCGA-73-4666	0.384224258118957	2	73	2
TCGA-73-4668	-2.00357790403426	1	73	2
TCGA-73-4670	-0.335302826602921	2	73	2
TCGA-73-4675	-0.369333267695022	2	73	2
TCGA-73-4676	3.60412256749777	3	73	2
TCGA-73-4677	1.83446943923091	3	73	2
TCGA-73-7498	2.30247718750639	3	73	2
TCGA-73-7499	-0.223187492565556	2	73	2
TCGA-73-A9RS	0.029502914412494	2	73	2
TCGA-75-5122	2.07946690058228	3	75	3
TCGA-75-5125	-1.33016138338689	1	75	3
TCGA-75-5126	3.79236352366769	3	75	3
TCGA-75-5146	2.57325838342247	3	75	3
TCGA-75-5147	0.882147458183276	2	75	3
TCGA-75-6203	3.19637189610635	3	75	3
TCGA-75-6205	2.60839094206127	3	75	3
TCGA-75-6206	0.521568696497719	2	75	3
TCGA-75-6207	-2.04637578578022	1	75	3
TCGA-75-6211	0.148455132699883	2	75	3
TCGA-75-6212	1.23550638661297	2	75	3
TCGA-75-6214	-2.47919785343177	1	75	3
TCGA-75-7025	2.10001451744036	3	75	3
TCGA-75-7027	-1.62249176876739	1	75	3
TCGA-75-7030	2.51415326988147	3	75	3
TCGA-75-7031	-0.436566372874463	2	75	3
TCGA-78-7145	-0.427639576910863	2	78	1
TCGA-78-7146	-2.57072031344354	1	78	1
TCGA-78-7147	-1.22293458282233	1	78	1
TCGA-78-7148	-0.463635336908651	2	78	1
TCGA-78-7149	1.28762787694564	2	78	1
TCGA-78-7150	-3.15216579975772	1	78	1
TCGA-78-7152	0.702310288552574	2	78	1
TCGA-78-7153	0.520134070752552	2	78	1
TCGA-78-7154	3.29250548011426	3	78	1
TCGA-78-7155	0.372757217022392	2	78	1
TCGA-78-7156	2.22284959884044	3	78	1
TCGA-78-7158	-0.965367700816212	1	78	1
TCGA-78-7159	-1.41893272290211	1	78	1
TCGA-78-7160	1.88003376572388	3	78	1
TCGA-78-7161	1.48883703823233	2	78	1
TCGA-78-7163	-1.43609806764541	1	78	1
TCGA-78-7166	-0.147110804919871	2	78	1
TCGA-78-7167	0.060739277169686	2	78	1
TCGA-78-7220	1.42334295622926	2	78	1
TCGA-78-7535	-1.58974387320345	1	78	1
TCGA-78-7536	-3.25902494322853	0	78	1
TCGA-78-7537	0.410210219930013	2	78	1
TCGA-78-7539	-1.27924188374587	1	78	1
TCGA-78-7540	1.28507045320762	2	78	1
TCGA-78-7542	-0.703416065519094	1	78	1
TCGA-78-7633	1.96960424137317	3	78	1
TCGA-78-8640	1.7100436672359	2	78	1
TCGA-78-8648	3.56045393288518	3	78	1
TCGA-78-8655	1.53009330500372	2	78	1
TCGA-78-8660	2.35336179276581	3	78	1
TCGA-78-8662	-0.482784459328429	2	78	1
TCGA-80-5607	-0.817317837314433	1	80	2
TCGA-80-5608	1.14868449929757	2	80	2
TCGA-80-5611	-1.6285356843976	1	80	2
TCGA-83-5908	0.32907882785605	2	83	1
TCGA-86-6562	0.01163611403766	2	86	5
TCGA-86-6851	-0.658463608477776	2	86	5
TCGA-86-7701	1.08282573236908	2	86	5
TCGA-86-7711	3.49129153259157	3	86	5
TCGA-86-7713	-0.527819312515336	2	86	5
TCGA-86-7714	-0.187859932405065	2	86	5
TCGA-86-7953	-0.19464325158674	2	86	5
TCGA-86-7954	1.12345574795145	2	86	5
TCGA-86-7955	-0.952803193208099	1	86	5
TCGA-86-8054	2.20603593065905	3	86	5
TCGA-86-8055	-1.63117001298261	1	86	5
TCGA-86-8056	2.09447647890771	3	86	5
TCGA-86-8073	2.74585646610266	3	86	5
TCGA-86-8074	-1.28496210930662	1	86	5
TCGA-86-8075	-0.413983064259096	2	86	5
TCGA-86-8076	3.2477184657428	3	86	5
TCGA-86-8278	-1.62033396454605	1	86	5
TCGA-86-8279	-0.846723363666847	1	86	5
TCGA-86-8280	1.89916284574759	3	86	5
TCGA-86-8281	0.614776827027249	2	86	5
TCGA-86-8358	3.53040445505263	3	86	5
TCGA-86-8359	-0.778284641446687	1	86	5
TCGA-86-8585	0.626111840993684	2	86	5
TCGA-86-8668	1.03877873648675	2	86	5
TCGA-86-8669	1.20026141294941	2	86	5
TCGA-86-8671	2.6602830246877	3	86	5
TCGA-86-8672	-0.95036978444621	1	86	5
TCGA-86-8673	-5.65368819972273	0	86	5
TCGA-86-8674	-1.65795730066326	1	86	5
TCGA-86-A456	2.36641868647266	3	86	5
TCGA-86-A4D0	0.090498678396716	2	86	5
TCGA-86-A4JF	1.69583346936814	2	86	5
TCGA-86-A4P7	1.70584497302045	2	86	5
TCGA-86-A4P8	3.30171176261931	3	86	5
TCGA-91-A4BC	-3.3672536142339	0	91	4
TCGA-91-A4BD	1.88291736330576	3	91	4
TCGA-93-7347	1.93634213440522	3	93	5
TCGA-93-7348	-0.086277708376876	2	93	5
TCGA-93-8067	-0.386269163236795	2	93	5
TCGA-93-A4JN	0.493344060453582	2	93	5
TCGA-93-A4JO	1.24836164115462	2	93	5
TCGA-93-A4JP	3.41287373634974	3	93	5
TCGA-93-A4JQ	1.65009564237944	2	93	5
TCGA-95-7039	1.95502534160092	3	95	5
TCGA-95-7043	0.52032382760125	2	95	5
TCGA-95-7562	-2.22546327498972	1	95	5
TCGA-95-7567	-0.622150571310192	2	95	5
TCGA-95-7944	-0.856372913144969	1	95	5
TCGA-95-7947	-0.100347017114354	2	95	5
TCGA-95-7948	-0.159003980166126	2	95	5
TCGA-95-8039	1.39199994443022	2	95	5
TCGA-95-8494	-2.64681172530303	1	95	5
TCGA-95-A4VK	1.39249601346804	2	95	5
TCGA-95-A4VN	1.61539129126457	2	95	5
TCGA-95-A4VP	3.87606890981826	3	95	5
TCGA-97-7546	3.0722109805933	3	97	1
TCGA-97-7547	1.68965771781069	2	97	1
TCGA-97-7552	2.90948551465464	3	97	1
TCGA-97-7553	3.34771254455183	3	97	1
TCGA-97-7554	0.368267802575599	2	97	1
TCGA-97-7937	-2.70766501314145	1	97	1
TCGA-97-7938	3.26074660340417	3	97	1
TCGA-97-7941	2.59517635700683	3	97	1
TCGA-97-8171	-2.69710488959455	1	97	1
TCGA-97-8172	3.17127155982156	3	97	1
TCGA-97-8175	0.512409980307671	2	97	1
TCGA-97-8177	0.638256725113851	2	97	1
TCGA-97-8179	3.9671154434759	3	97	1
TCGA-97-8552	2.23625034174682	3	97	1
TCGA-97-A4LX	1.34163636081614	2	97	1
TCGA-97-A4M0	1.14998492813796	2	97	1
TCGA-97-A4M1	4.41273805929982	4	97	1
TCGA-97-A4M2	5.22092026727247	4	97	1
TCGA-97-A4M3	2.27024234405562	3	97	1
TCGA-97-A4M5	1.65573526138338	2	97	1
TCGA-97-A4M6	2.52033873957821	3	97	1
TCGA-97-A4M7	1.39076212410112	2	97	1
TCGA-99-7458	4.10924160251808	3	99	1
TCGA-99-8025	-0.019088272133724	2	99	1
TCGA-99-8028	0.190925086028684	2	99	1
TCGA-99-8032	0.311198867018727	2	99	1
TCGA-99-8033	-1.73652619787485	1	99	1
TCGA-99-AA5R	4.27362426107749	3	99	1
TCGA-J2-8192	0.604397166495434	2	J2	1
TCGA-J2-8194	0.059256841859877	2	J2	1
TCGA-J2-A4AD	1.58076478283537	2	J2	1
TCGA-J2-A4AE	1.46177714385652	2	J2	1
TCGA-J2-A4AG	2.02716568975328	3	J2	1
TCGA-L4-A4E5	0.609345787052244	2	L4	5
TCGA-L4-A4E6	4.81618761008365	4	L4	5
TCGA-L9-A443	0.196602795961858	2	L9	1
TCGA-L9-A444	1.02881998701822	2	L9	1
TCGA-L9-A50W	-0.621160407556996	2	L9	1
TCGA-L9-A5IP	0.298386791385693	2	L9	1
TCGA-L9-A743	2.40002596342229	3	L9	1
TCGA-L9-A7SV	-0.488306613658176	2	L9	1
TCGA-L9-A8F4	-0.047287763733863	2	L9	1
TCGA-MN-A4N1	-1.25528004430018	1	MN	2
TCGA-MN-A4N4	-2.34074274837363	1	MN	2
TCGA-MN-A4N5	1.04355717787829	2	MN	2
TCGA-MP-A4SV	0.352009120109301	2	MP	1
TCGA-MP-A4SW	0.714855663716105	2	MP	1
TCGA-MP-A4SY	-2.53061296429709	1	MP	1
TCGA-MP-A4T4	0.232456788649041	2	MP	1
TCGA-MP-A4T6	1.28433118963109	2	MP	1
TCGA-MP-A4T7	0.782540424298062	2	MP	1
TCGA-MP-A4T8	1.60298586904325	2	MP	1
TCGA-MP-A4T9	3.67462534494691	3	MP	1
TCGA-MP-A4TA	-0.682821329506229	1	MP	1
TCGA-MP-A4TC	-3.68973388143999	0	MP	1
TCGA-MP-A4TD	1.65513940413668	2	MP	1
TCGA-MP-A4TE	-3.13245192680347	1	MP	1
TCGA-MP-A4TF	-5.51100775182385	0	MP	1
TCGA-MP-A4TH	2.75363439732039	3	MP	1
TCGA-MP-A4TI	1.75380599611195	2	MP	1
TCGA-MP-A4TJ	2.72315139020721	3	MP	1
TCGA-MP-A4TK	0.94161380054837	2	MP	1
TCGA-MP-A5C7	-0.10765177403295	2	MP	1
TCGA-NJ-A4YF	0.08281774863566	2	NJ	5
TCGA-NJ-A4YG	1.1481584579035	2	NJ	5
TCGA-NJ-A4YI	-0.380905040982989	2	NJ	5
TCGA-NJ-A4YP	0.241733463043417	2	NJ	5
TCGA-NJ-A4YQ	3.22940650490967	3	NJ	5
TCGA-NJ-A55A	3.09995012986595	3	NJ	5
TCGA-NJ-A55O	2.84813113779411	3	NJ	5
TCGA-NJ-A55R	2.02599396091881	3	NJ	5
TCGA-NJ-A7XG	-0.751577791818414	1	NJ	5
TCGA-O1-A52J	-0.593731937383861	2	O1	1
TCGA-S2-AA1A	2.44947640208299	3	S2	4
