# Supplementary material for: Surrogate Biomarker Prediction from Whole-Slide Images for Evaluating Overall Survival in Lung Adenocarcinoma
Source: Diagnostics (Basel). 2024 Feb 20;14(5):462. doi: 10.3390/diagnostics14050462 (PMC10930763; doi:10.3390/diagnostics14050462)
Supplement: Supplementary file 1 [file diagnostics-14-00462-s001.zip › Supplementary_File_S5_TCGA_LUAD_crossfolds/crossfolds_DPYSL2.csv]

PATIENT	DPYSL2	DPYSL2_quantile	site_code	CV5
TCGA-05-4244	7.68753751539301	3	05	2
TCGA-05-4249	9.1870465052066	4	05	2
TCGA-05-4250	7.7852848289093	3	05	2
TCGA-05-4382	8.36713010235117	3	05	2
TCGA-05-4395	4.90683587955079	0	05	2
TCGA-05-4396	8.21517666033689	3	05	2
TCGA-05-4397	7.50681622103369	3	05	2
TCGA-05-4398	6.80816819058108	2	05	2
TCGA-05-4402	7.28817311773247	2	05	2
TCGA-05-4403	8.73942633550249	4	05	2
TCGA-05-4405	8.68184344166471	4	05	2
TCGA-05-4415	6.69573248114089	2	05	2
TCGA-05-4417	7.43496829554956	2	05	2
TCGA-05-4418	5.5806425619901	1	05	2
TCGA-05-4420	5.93644729445463	1	05	2
TCGA-05-4422	7.29926950428595	2	05	2
TCGA-05-4424	7.72475267222465	3	05	2
TCGA-05-4426	8.78512960397401	4	05	2
TCGA-05-4427	7.42568915181895	2	05	2
TCGA-05-4430	8.20769057569036	3	05	2
TCGA-05-4432	7.45622847764317	2	05	2
TCGA-05-4433	8.17731289257928	3	05	2
TCGA-05-4434	7.52894572901642	3	05	2
TCGA-35-3615	6.70677003738904	2	35	1
TCGA-35-4122	6.50886706456605	2	35	1
TCGA-35-4123	6.84402761803017	2	35	1
TCGA-35-5375	5.90610925946412	1	35	1
TCGA-38-4625	7.24901708957233	2	38	2
TCGA-38-4626	9.40975263429708	4	38	2
TCGA-38-4627	7.92662947812686	3	38	2
TCGA-38-4628	6.60123240394985	2	38	2
TCGA-38-4629	6.51018842605486	2	38	2
TCGA-38-4630	6.81449474362531	2	38	2
TCGA-38-4631	4.79046341254474	0	38	2
TCGA-38-4632	7.41444472509057	2	38	2
TCGA-38-6178	7.70856524619992	3	38	2
TCGA-38-7271	8.46409513072038	3	38	2
TCGA-38-A44F	8.08137420903102	3	38	2
TCGA-44-2655	7.95739534605697	3	44	5
TCGA-44-2656	8.24936560733691	3	44	5
TCGA-44-2657	8.06266056509376	3	44	5
TCGA-44-2659	8.09525084181588	3	44	5
TCGA-44-2661	8.48806085664738	3	44	5
TCGA-44-2662	7.50090530100396	3	44	5
TCGA-44-2665	8.55068716703531	3	44	5
TCGA-44-2666	9.00570132626873	4	44	5
TCGA-44-2668	7.1369467018849	2	44	5
TCGA-44-3396	7.74050115147256	3	44	5
TCGA-44-3398	7.94061110837453	3	44	5
TCGA-44-3917	7.39678917405801	2	44	5
TCGA-44-3918	7.69119162122466	3	44	5
TCGA-44-3919	7.6631054751607	3	44	5
TCGA-44-4112	8.02583043022226	3	44	5
TCGA-44-5643	5.35474725774227	1	44	5
TCGA-44-5644	7.60216415946108	3	44	5
TCGA-44-5645	8.92640885160738	4	44	5
TCGA-44-6145	7.41722274886105	2	44	5
TCGA-44-6146	8.29395004890753	3	44	5
TCGA-44-6147	8.41463131992084	3	44	5
TCGA-44-6148	8.61713622790831	4	44	5
TCGA-44-6774	7.56067180093887	3	44	5
TCGA-44-6775	8.50583437392971	3	44	5
TCGA-44-6776	7.90087978800076	3	44	5
TCGA-44-6777	8.65822974520566	4	44	5
TCGA-44-6778	8.88533267104747	4	44	5
TCGA-44-6779	7.30324579870347	2	44	5
TCGA-44-7659	8.5948834701589	4	44	5
TCGA-44-7660	6.88080889765215	2	44	5
TCGA-44-7662	7.14658998596202	2	44	5
TCGA-44-7667	7.13462614594785	2	44	5
TCGA-44-7669	8.32431478347986	3	44	5
TCGA-44-7670	7.53342992742187	3	44	5
TCGA-44-7671	8.51010508818862	3	44	5
TCGA-44-7672	7.96357951207334	3	44	5
TCGA-44-8119	6.83182037308664	2	44	5
TCGA-44-A479	6.90013540830639	2	44	5
TCGA-44-A47A	7.92732840002987	3	44	5
TCGA-44-A47B	9.64295706226562	4	44	5
TCGA-44-A47G	7.78451780128592	3	44	5
TCGA-44-A4SS	7.28282435265406	2	44	5
TCGA-44-A4SU	6.53428444403048	2	44	5
TCGA-49-4487	7.0961657556823	2	49	3
TCGA-49-4488	7.18027168868081	2	49	3
TCGA-49-4490	7.0929113106394	2	49	3
TCGA-49-4494	8.12416642782909	3	49	3
TCGA-49-4501	7.79393092753968	3	49	3
TCGA-49-4505	7.61892402299072	3	49	3
TCGA-49-4506	5.23830353453244	0	49	3
TCGA-49-4507	5.34006809091733	1	49	3
TCGA-49-4510	7.65423420327752	3	49	3
TCGA-49-4512	7.78912222653556	3	49	3
TCGA-49-4514	7.19913818683607	2	49	3
TCGA-49-6742	7.15463579304469	2	49	3
TCGA-49-6743	7.78794613409154	3	49	3
TCGA-49-6744	8.91753662783255	4	49	3
TCGA-49-6745	7.50947789574265	3	49	3
TCGA-49-6761	6.56759206900663	2	49	3
TCGA-49-6767	6.39021629866859	2	49	3
TCGA-49-AAQV	6.02646649130407	1	49	3
TCGA-49-AAR0	7.83576141502151	3	49	3
TCGA-49-AAR2	6.43491334177858	2	49	3
TCGA-49-AAR3	6.38721128452065	2	49	3
TCGA-49-AAR4	6.49975071837818	2	49	3
TCGA-49-AAR9	5.04863747639687	0	49	3
TCGA-49-AARE	6.36152639473679	1	49	3
TCGA-49-AARN	7.80929592673251	3	49	3
TCGA-49-AARO	7.50529364407037	3	49	3
TCGA-49-AARQ	6.66680151176698	2	49	3
TCGA-49-AARR	7.9526431520345	3	49	3
TCGA-4B-A93V	7.82389521053689	3	4B	2
TCGA-50-5044	7.74265531424811	3	50	5
TCGA-50-5045	7.32905407803553	2	50	5
TCGA-50-5055	7.05231388866539	2	50	5
TCGA-50-5066	6.53101033303566	2	50	5
TCGA-50-5068	7.33888295027151	2	50	5
TCGA-50-5931	6.18323544969115	1	50	5
TCGA-50-5939	7.13832261755655	2	50	5
TCGA-50-5942	9.07526483892045	4	50	5
TCGA-50-5946	6.72014857775212	2	50	5
TCGA-50-6590	6.92489429232667	2	50	5
TCGA-50-6591	8.16687281251262	3	50	5
TCGA-50-6593	7.41034265503489	2	50	5
TCGA-50-6594	5.39882680368854	1	50	5
TCGA-50-6597	6.86146674266496	2	50	5
TCGA-50-6673	7.5892578825692	3	50	5
TCGA-50-7109	6.59287330052887	2	50	5
TCGA-50-8457	9.00394553491839	4	50	5
TCGA-50-8459	8.00543113836729	3	50	5
TCGA-53-7624	5.10600246008317	0	53	4
TCGA-53-7626	8.4601599686035	3	53	4
TCGA-53-7813	7.80738181601969	3	53	4
TCGA-53-A4EZ	5.91294926453783	1	53	4
TCGA-55-1592	7.35048314623813	2	55	1
TCGA-55-1594	5.72040457527538	1	55	1
TCGA-55-1595	7.54569820960399	3	55	1
TCGA-55-1596	4.85128454446674	0	55	1
TCGA-55-5899	6.14580893961483	1	55	1
TCGA-55-6543	8.67230934603965	4	55	1
TCGA-55-6642	7.92095875972789	3	55	1
TCGA-55-6712	6.97365147718353	2	55	1
TCGA-55-6968	7.88329092955512	3	55	1
TCGA-55-6969	7.21076219212802	2	55	1
TCGA-55-6970	8.28316984598297	3	55	1
TCGA-55-6971	8.13187075066931	3	55	1
TCGA-55-6972	6.28000129899644	1	55	1
TCGA-55-6975	7.74883580575316	3	55	1
TCGA-55-6978	8.19704273013254	3	55	1
TCGA-55-6979	7.68173371853625	3	55	1
TCGA-55-6980	7.91599134052555	3	55	1
TCGA-55-6981	7.43325896810399	2	55	1
TCGA-55-6982	8.41831851492222	3	55	1
TCGA-55-6983	8.30542662945578	3	55	1
TCGA-55-6984	7.30189114859929	2	55	1
TCGA-55-6985	7.80080589136214	3	55	1
TCGA-55-6986	9.07436293888769	4	55	1
TCGA-55-6987	7.30987980400269	2	55	1
TCGA-55-7227	9.62121558854794	4	55	1
TCGA-55-7281	8.89571356066567	4	55	1
TCGA-55-7283	9.07855881758531	4	55	1
TCGA-55-7284	8.07585300680643	3	55	1
TCGA-55-7570	6.24976042097456	1	55	1
TCGA-55-7573	8.71694650145441	4	55	1
TCGA-55-7574	8.07307500655799	3	55	1
TCGA-55-7576	7.99348349114168	3	55	1
TCGA-55-7724	8.60139534030628	4	55	1
TCGA-55-7725	8.4903266830472	3	55	1
TCGA-55-7726	7.53007581059711	3	55	1
TCGA-55-7727	7.73718293197624	3	55	1
TCGA-55-7728	7.77585808720485	3	55	1
TCGA-55-7815	7.5812173373824	3	55	1
TCGA-55-7816	8.91285509327873	4	55	1
TCGA-55-7903	6.80612916614999	2	55	1
TCGA-55-7907	8.91548342995332	4	55	1
TCGA-55-7910	7.1163088817963	2	55	1
TCGA-55-7911	8.90368149016873	4	55	1
TCGA-55-7913	6.61704024354599	2	55	1
TCGA-55-7914	6.14706672385063	1	55	1
TCGA-55-7994	7.49256533141045	3	55	1
TCGA-55-7995	6.63798061760193	2	55	1
TCGA-55-8085	6.63317220130003	2	55	1
TCGA-55-8087	8.48166337563365	3	55	1
TCGA-55-8089	8.11540186230147	3	55	1
TCGA-55-8090	9.2210942416342	4	55	1
TCGA-55-8091	8.35540526845988	3	55	1
TCGA-55-8092	6.46194520256828	2	55	1
TCGA-55-8094	7.49137315224967	3	55	1
TCGA-55-8096	7.44211456802911	2	55	1
TCGA-55-8097	7.96608577898332	3	55	1
TCGA-55-8203	8.21881066946203	3	55	1
TCGA-55-8204	6.35388046700236	1	55	1
TCGA-55-8205	7.55131901710879	3	55	1
TCGA-55-8206	8.22392543935137	3	55	1
TCGA-55-8207	8.02388571482015	3	55	1
TCGA-55-8208	7.33051928827186	2	55	1
TCGA-55-8299	8.11172442588824	3	55	1
TCGA-55-8301	7.89873424262783	3	55	1
TCGA-55-8302	6.52822136879571	2	55	1
TCGA-55-8505	6.81234373192559	2	55	1
TCGA-55-8506	7.91642111924688	3	55	1
TCGA-55-8507	7.80796101993585	3	55	1
TCGA-55-8508	7.78077243266703	3	55	1
TCGA-55-8510	7.71762684849107	3	55	1
TCGA-55-8511	6.80655491304243	2	55	1
TCGA-55-8512	7.53522829236518	3	55	1
TCGA-55-8513	8.22947299032409	3	55	1
TCGA-55-8514	8.50233655317588	3	55	1
TCGA-55-8614	6.57068429032822	2	55	1
TCGA-55-8615	7.41916230145367	2	55	1
TCGA-55-8616	7.17545586220486	2	55	1
TCGA-55-8619	9.04029509492095	4	55	1
TCGA-55-8620	7.68232473658875	3	55	1
TCGA-55-8621	8.66481177924729	4	55	1
TCGA-55-A48X	7.96251069698859	3	55	1
TCGA-55-A48Y	7.56356631283607	3	55	1
TCGA-55-A48Z	7.06846108515696	2	55	1
TCGA-55-A490	6.68700142244401	2	55	1
TCGA-55-A491	6.85722655420228	2	55	1
TCGA-55-A492	7.87311475723755	3	55	1
TCGA-55-A493	6.83051570164544	2	55	1
TCGA-55-A494	8.01063160645784	3	55	1
TCGA-55-A4DF	7.07377422207051	2	55	1
TCGA-55-A4DG	7.36812140225983	2	55	1
TCGA-55-A57B	7.98371074211147	3	55	1
TCGA-62-A46O	4.20374799253362	0	62	5
TCGA-62-A46P	7.1908674601987	2	62	5
TCGA-62-A46R	8.72304485054742	4	62	5
TCGA-62-A46S	7.70853789645087	3	62	5
TCGA-62-A46U	7.14654497759212	2	62	5
TCGA-62-A46V	9.34664019523123	4	62	5
TCGA-62-A470	7.85218117399033	3	62	5
TCGA-62-A471	5.7915311061411	1	62	5
TCGA-62-A472	7.12483440147873	2	62	5
TCGA-64-1676	6.54453568995623	2	64	4
TCGA-64-1677	6.92182969342643	2	64	4
TCGA-64-1678	5.95475811173832	1	64	4
TCGA-64-1679	8.41687985267655	3	64	4
TCGA-64-1680	8.9470678917429	4	64	4
TCGA-64-1681	7.88150044993503	3	64	4
TCGA-64-5774	7.10270740954053	2	64	4
TCGA-64-5775	7.33388399493986	2	64	4
TCGA-64-5778	6.96295112554473	2	64	4
TCGA-64-5779	7.79467739796643	3	64	4
TCGA-64-5781	6.04722414550266	1	64	4
TCGA-64-5815	7.94780367053394	3	64	4
TCGA-67-3770	7.12515115889702	2	67	3
TCGA-67-3771	6.13239817897072	1	67	3
TCGA-67-3772	7.9654540177497	3	67	3
TCGA-67-3773	7.62670532798392	3	67	3
TCGA-67-3774	8.11984539929754	3	67	3
TCGA-67-4679	8.46046251022037	3	67	3
TCGA-67-6215	9.13850914335711	4	67	3
TCGA-67-6216	8.76717859016187	4	67	3
TCGA-67-6217	8.9724273272784	4	67	3
TCGA-69-7760	7.29270400792211	2	69	2
TCGA-69-7761	7.93344496360038	3	69	2
TCGA-69-7763	8.70890447797661	4	69	2
TCGA-69-7764	8.24615422774665	3	69	2
TCGA-69-7765	8.85470039250109	4	69	2
TCGA-69-7973	8.13055192330401	3	69	2
TCGA-69-7974	8.97526931532059	4	69	2
TCGA-69-7978	7.65242294462547	3	69	2
TCGA-69-7979	7.17331789211958	2	69	2
TCGA-69-7980	7.95899423234382	3	69	2
TCGA-69-8253	7.5416105882375	3	69	2
TCGA-69-8254	8.84554735936144	4	69	2
TCGA-69-8255	5.87101492470279	1	69	2
TCGA-69-8453	8.49334483181532	3	69	2
TCGA-69-A59K	7.70917769023101	3	69	2
TCGA-71-6725	9.09008415539212	4	71	2
TCGA-71-8520	8.49578557670466	3	71	2
TCGA-73-4658	8.61758893968127	4	73	4
TCGA-73-4659	7.97789262619892	3	73	4
TCGA-73-4662	8.32699274803362	3	73	4
TCGA-73-4666	6.41360087170475	2	73	4
TCGA-73-4668	7.86204872170798	3	73	4
TCGA-73-4670	5.55462940870102	1	73	4
TCGA-73-4675	7.30532832583388	2	73	4
TCGA-73-4676	8.20450642786899	3	73	4
TCGA-73-4677	8.52426191317249	3	73	4
TCGA-73-7498	8.34118709416788	3	73	4
TCGA-73-7499	6.83456437209846	2	73	4
TCGA-73-A9RS	4.43837942906466	0	73	4
TCGA-75-5122	7.6603314352604	3	75	3
TCGA-75-5125	7.06607108939525	2	75	3
TCGA-75-5126	7.6810111570282	3	75	3
TCGA-75-5146	8.42026087245087	3	75	3
TCGA-75-5147	6.23478117948955	1	75	3
TCGA-75-6203	9.3500396729276	4	75	3
TCGA-75-6205	7.78430504434004	3	75	3
TCGA-75-6206	9.23755880864094	4	75	3
TCGA-75-6207	6.26680958959557	1	75	3
TCGA-75-6211	6.93168726055731	2	75	3
TCGA-75-6212	8.61304105370055	4	75	3
TCGA-75-6214	6.17754245645072	1	75	3
TCGA-75-7025	8.35371615915559	3	75	3
TCGA-75-7027	6.54671743259033	2	75	3
TCGA-75-7030	8.63234868965004	4	75	3
TCGA-75-7031	7.30460747219866	2	75	3
TCGA-78-7145	7.58426944925467	3	78	2
TCGA-78-7146	6.00499081580508	1	78	2
TCGA-78-7147	7.8542626291073	3	78	2
TCGA-78-7148	7.97068776293797	3	78	2
TCGA-78-7149	7.91970774968975	3	78	2
TCGA-78-7150	5.71334655461847	1	78	2
TCGA-78-7152	7.00011558923976	2	78	2
TCGA-78-7153	7.69977054265615	3	78	2
TCGA-78-7154	7.41101790869336	2	78	2
TCGA-78-7155	6.26813441743715	1	78	2
TCGA-78-7156	8.49751241266089	3	78	2
TCGA-78-7158	8.17342297353261	3	78	2
TCGA-78-7159	6.72217481506806	2	78	2
TCGA-78-7160	8.04639441802451	3	78	2
TCGA-78-7161	7.16650465055184	2	78	2
TCGA-78-7163	8.52320627516836	3	78	2
TCGA-78-7166	5.35417170432973	1	78	2
TCGA-78-7167	8.40959386714344	3	78	2
TCGA-78-7220	5.65029180193969	1	78	2
TCGA-78-7535	8.95361022897894	4	78	2
TCGA-78-7536	6.5725702061903	2	78	2
TCGA-78-7537	7.66177005416469	3	78	2
TCGA-78-7539	7.73992112594867	3	78	2
TCGA-78-7540	8.3525909151577	3	78	2
TCGA-78-7542	7.09771081600031	2	78	2
TCGA-78-7633	8.07688157465916	3	78	2
TCGA-78-8640	6.05723402130352	1	78	2
TCGA-78-8648	8.39622591235887	3	78	2
TCGA-78-8655	7.30750313230779	2	78	2
TCGA-78-8660	6.95486534880669	2	78	2
TCGA-78-8662	6.89085252703502	2	78	2
TCGA-80-5607	8.80377465640312	4	80	3
TCGA-80-5608	7.49928277190892	3	80	3
TCGA-80-5611	7.36864379654002	2	80	3
TCGA-83-5908	6.04920091185884	1	83	1
TCGA-86-6562	8.31894434088876	3	86	4
TCGA-86-6851	6.60210811421803	2	86	4
TCGA-86-7701	8.03433462495144	3	86	4
TCGA-86-7711	7.32024659930587	2	86	4
TCGA-86-7713	7.04597933107396	2	86	4
TCGA-86-7714	8.83214255337006	4	86	4
TCGA-86-7953	6.81532686273145	2	86	4
TCGA-86-7954	6.97286386800235	2	86	4
TCGA-86-7955	7.88485828671991	3	86	4
TCGA-86-8054	8.02642817203232	3	86	4
TCGA-86-8055	7.39967507997368	2	86	4
TCGA-86-8056	8.93112956229349	4	86	4
TCGA-86-8073	8.13433380193061	3	86	4
TCGA-86-8074	6.5942006608492	2	86	4
TCGA-86-8075	7.1982711281298	2	86	4
TCGA-86-8076	7.55786417357676	3	86	4
TCGA-86-8278	8.29489426626006	3	86	4
TCGA-86-8279	8.51956050091879	3	86	4
TCGA-86-8280	8.19643341883751	3	86	4
TCGA-86-8281	8.22942961040953	3	86	4
TCGA-86-8358	7.18151988893765	2	86	4
TCGA-86-8359	6.70970422355624	2	86	4
TCGA-86-8585	5.72843876428519	1	86	4
TCGA-86-8668	7.63518776385901	3	86	4
TCGA-86-8669	6.54063009102959	2	86	4
TCGA-86-8671	8.03481249778932	3	86	4
TCGA-86-8672	6.33986853385534	1	86	4
TCGA-86-8673	5.98881482905779	1	86	4
TCGA-86-8674	8.43083093805365	3	86	4
TCGA-86-A456	8.16041219759919	3	86	4
TCGA-86-A4D0	6.8826523803619	2	86	4
TCGA-86-A4JF	6.59712135874729	2	86	4
TCGA-86-A4P7	8.00329335939041	3	86	4
TCGA-86-A4P8	9.10400428108121	4	86	4
TCGA-91-A4BC	6.89366591942901	2	91	3
TCGA-91-A4BD	8.01618903372004	3	91	3
TCGA-93-7347	8.28809429444056	3	93	3
TCGA-93-7348	7.66743063962133	3	93	3
TCGA-93-8067	7.83931963437868	3	93	3
TCGA-93-A4JN	8.22387951490056	3	93	3
TCGA-93-A4JO	8.47215608900323	3	93	3
TCGA-93-A4JP	8.74323737020368	4	93	3
TCGA-93-A4JQ	6.94717628903213	2	93	3
TCGA-95-7039	8.28698635673004	3	95	5
TCGA-95-7043	5.69553204985037	1	95	5
TCGA-95-7562	8.02639282628382	3	95	5
TCGA-95-7567	8.2762708683504	3	95	5
TCGA-95-7944	5.95012300618354	1	95	5
TCGA-95-7947	6.03639063731239	1	95	5
TCGA-95-7948	7.38476204850928	2	95	5
TCGA-95-8039	7.91561770534329	3	95	5
TCGA-95-8494	7.47008915354062	3	95	5
TCGA-95-A4VK	6.28738385303785	1	95	5
TCGA-95-A4VN	6.96720759709879	2	95	5
TCGA-95-A4VP	8.21238540068487	3	95	5
TCGA-97-7546	8.622525664256	4	97	4
TCGA-97-7547	8.6043066530402	4	97	4
TCGA-97-7552	8.39814680649461	3	97	4
TCGA-97-7553	9.0297650578875	4	97	4
TCGA-97-7554	8.62355238373957	4	97	4
TCGA-97-7937	8.75998684767234	4	97	4
TCGA-97-7938	8.16473489452822	3	97	4
TCGA-97-7941	8.88632922053133	4	97	4
TCGA-97-8171	7.44644839336174	2	97	4
TCGA-97-8172	8.5474897199331	3	97	4
TCGA-97-8175	8.36745284744877	3	97	4
TCGA-97-8177	8.30952604285573	3	97	4
TCGA-97-8179	8.1749902446197	3	97	4
TCGA-97-8552	8.66865519616284	4	97	4
TCGA-97-A4LX	7.61488274084513	3	97	4
TCGA-97-A4M0	8.22162254732339	3	97	4
TCGA-97-A4M1	8.49024365436959	3	97	4
TCGA-97-A4M2	8.47853551677544	3	97	4
TCGA-97-A4M3	7.36906683672544	2	97	4
TCGA-97-A4M5	8.20519908088315	3	97	4
TCGA-97-A4M6	7.8648182466341	3	97	4
TCGA-97-A4M7	7.71193512284912	3	97	4
TCGA-99-7458	8.40067950172991	3	99	3
TCGA-99-8025	7.71387236161831	3	99	3
TCGA-99-8028	7.93896003969581	3	99	3
TCGA-99-8032	7.05728125071553	2	99	3
TCGA-99-8033	6.51796909852335	2	99	3
TCGA-99-AA5R	8.97925516281605	4	99	3
TCGA-J2-8192	7.94871873349905	3	J2	2
TCGA-J2-8194	7.36332590800234	2	J2	2
TCGA-J2-A4AD	8.00790510235189	3	J2	2
TCGA-J2-A4AE	7.84531842915105	3	J2	2
TCGA-J2-A4AG	8.65522637887587	4	J2	2
TCGA-L4-A4E5	6.43740669196871	2	L4	3
TCGA-L4-A4E6	8.87467031817814	4	L4	3
TCGA-L9-A443	7.97296216827599	3	L9	4
TCGA-L9-A444	7.13116870265131	2	L9	4
TCGA-L9-A50W	7.29711824563371	2	L9	4
TCGA-L9-A5IP	5.45189190999598	1	L9	4
TCGA-L9-A743	7.99720608020506	3	L9	4
TCGA-L9-A7SV	6.99524488534176	2	L9	4
TCGA-L9-A8F4	6.82089010716615	2	L9	4
TCGA-MN-A4N1	7.15807490552906	2	MN	2
TCGA-MN-A4N4	6.55989187242695	2	MN	2
TCGA-MN-A4N5	6.4428882024181	2	MN	2
TCGA-MP-A4SV	6.79428245218294	2	MP	3
TCGA-MP-A4SW	7.60635378499645	3	MP	3
TCGA-MP-A4SY	8.4216242650527	3	MP	3
TCGA-MP-A4T4	6.51434281020434	2	MP	3
TCGA-MP-A4T6	7.92364217226355	3	MP	3
TCGA-MP-A4T7	7.4128602055857	2	MP	3
TCGA-MP-A4T8	6.68555190618676	2	MP	3
TCGA-MP-A4T9	7.82557202493154	3	MP	3
TCGA-MP-A4TA	5.46110846340314	1	MP	3
TCGA-MP-A4TC	7.91212974149951	3	MP	3
TCGA-MP-A4TD	7.89824232063881	3	MP	3
TCGA-MP-A4TE	7.55167049670703	3	MP	3
TCGA-MP-A4TF	5.78073852901009	1	MP	3
TCGA-MP-A4TH	8.49707676987268	3	MP	3
TCGA-MP-A4TI	7.8854835281973	3	MP	3
TCGA-MP-A4TJ	7.48156152881961	3	MP	3
TCGA-MP-A4TK	7.61075398102138	3	MP	3
TCGA-MP-A5C7	7.43241334746457	2	MP	3
TCGA-NJ-A4YF	6.73869524496796	2	NJ	5
TCGA-NJ-A4YG	8.9520411880543	4	NJ	5
TCGA-NJ-A4YI	8.46521213235374	3	NJ	5
TCGA-NJ-A4YP	7.68313702429582	3	NJ	5
TCGA-NJ-A4YQ	6.32831055753914	1	NJ	5
TCGA-NJ-A55A	7.47127162015274	3	NJ	5
TCGA-NJ-A55O	8.26172448239357	3	NJ	5
TCGA-NJ-A55R	7.74035853738763	3	NJ	5
TCGA-NJ-A7XG	8.62657058123325	4	NJ	5
TCGA-O1-A52J	8.39488348063108	3	O1	5
TCGA-S2-AA1A	7.98308022863129	3	S2	2
