# Supplementary material for: Surrogate Biomarker Prediction from Whole-Slide Images for Evaluating Overall Survival in Lung Adenocarcinoma
Source: Diagnostics (Basel). 2024 Feb 20;14(5):462. doi: 10.3390/diagnostics14050462 (PMC10930763; doi:10.3390/diagnostics14050462)
Supplement: Supplementary file 1 [file diagnostics-14-00462-s001.zip › Supplementary_File_S5_TCGA_LUAD_crossfolds/crossfolds_DTL.csv]

PATIENT	DTL	DTL_quantile	site_code	CV5
TCGA-05-4244	5.55809158330577	3	05	2
TCGA-05-4249	3.50149568014376	2	05	2
TCGA-05-4250	6.0438427569587	4	05	2
TCGA-05-4382	3.81747614182432	2	05	2
TCGA-05-4395	5.20238108353099	3	05	2
TCGA-05-4396	3.81500747199278	2	05	2
TCGA-05-4397	6.7747895687529	4	05	2
TCGA-05-4398	3.82773936039874	2	05	2
TCGA-05-4402	4.16772504345044	2	05	2
TCGA-05-4403	3.25695321061032	2	05	2
TCGA-05-4405	4.17506518232656	2	05	2
TCGA-05-4415	6.82391597288499	4	05	2
TCGA-05-4417	4.34102018915055	2	05	2
TCGA-05-4418	3.94078128077439	2	05	2
TCGA-05-4420	3.89727855325666	2	05	2
TCGA-05-4422	4.10364029524873	2	05	2
TCGA-05-4424	5.21838510111931	3	05	2
TCGA-05-4426	4.60969662459175	3	05	2
TCGA-05-4427	4.85202070471283	3	05	2
TCGA-05-4430	4.46982643689528	3	05	2
TCGA-05-4432	4.35619700903298	2	05	2
TCGA-05-4433	4.42248604225787	2	05	2
TCGA-05-4434	4.68947980913266	3	05	2
TCGA-35-3615	2.15815600307142	1	35	3
TCGA-35-4122	4.4866656881258	3	35	3
TCGA-35-4123	4.27863634925409	2	35	3
TCGA-35-5375	5.29450625680131	3	35	3
TCGA-38-4625	5.54543318217346	3	38	3
TCGA-38-4626	3.78535513295721	2	38	3
TCGA-38-4627	3.48074775722583	2	38	3
TCGA-38-4628	4.49345985125495	3	38	3
TCGA-38-4629	5.35195297708179	3	38	3
TCGA-38-4630	5.12975328655844	3	38	3
TCGA-38-4631	4.26765336057099	2	38	3
TCGA-38-4632	5.30855500433541	3	38	3
TCGA-38-6178	3.95701554239963	2	38	3
TCGA-38-7271	4.1260723802588	2	38	3
TCGA-38-A44F	2.61015807901724	1	38	3
TCGA-44-2655	3.06851167432437	1	44	1
TCGA-44-2656	4.90178659531397	3	44	1
TCGA-44-2657	3.51054844370834	2	44	1
TCGA-44-2659	3.0475886257478	1	44	1
TCGA-44-2661	2.56161006090891	1	44	1
TCGA-44-2662	5.37913782364518	3	44	1
TCGA-44-2665	5.07879909816704	3	44	1
TCGA-44-2666	5.20056068064946	3	44	1
TCGA-44-2668	5.84182786244541	4	44	1
TCGA-44-3396	4.10188325966545	2	44	1
TCGA-44-3398	3.72102629088853	2	44	1
TCGA-44-3917	5.57790406188108	3	44	1
TCGA-44-3918	4.01129643817715	2	44	1
TCGA-44-3919	4.20174943809958	2	44	1
TCGA-44-4112	4.59562179616526	3	44	1
TCGA-44-5643	4.55567408873806	3	44	1
TCGA-44-5644	3.90977701324686	2	44	1
TCGA-44-5645	2.47178388629939	1	44	1
TCGA-44-6145	4.79258157660276	3	44	1
TCGA-44-6146	3.53982426536835	2	44	1
TCGA-44-6147	4.33879359088928	2	44	1
TCGA-44-6148	1.82008564512381	0	44	1
TCGA-44-6774	3.95285872266742	2	44	1
TCGA-44-6775	4.61941573585455	3	44	1
TCGA-44-6776	3.42727573945024	2	44	1
TCGA-44-6777	4.14250493275723	2	44	1
TCGA-44-6778	5.74149876098311	4	44	1
TCGA-44-6779	5.15470537288545	3	44	1
TCGA-44-7659	3.29388340431235	2	44	1
TCGA-44-7660	5.44562545517121	3	44	1
TCGA-44-7662	5.41876613030751	3	44	1
TCGA-44-7667	6.45711936284291	4	44	1
TCGA-44-7669	5.8473303330066	4	44	1
TCGA-44-7670	5.29846639673487	3	44	1
TCGA-44-7671	3.33712113322045	2	44	1
TCGA-44-7672	4.89720496479525	3	44	1
TCGA-44-8119	4.77245158366588	3	44	1
TCGA-44-A479	3.96420476942025	2	44	1
TCGA-44-A47A	4.86511861761595	3	44	1
TCGA-44-A47B	3.73010079982071	2	44	1
TCGA-44-A47G	4.00181134114824	2	44	1
TCGA-44-A4SS	4.41723236815534	2	44	1
TCGA-44-A4SU	2.89284791325737	1	44	1
TCGA-49-4487	5.20017638196621	3	49	1
TCGA-49-4488	4.09627949249571	2	49	1
TCGA-49-4490	3.06837460962613	1	49	1
TCGA-49-4494	5.09161392111515	3	49	1
TCGA-49-4501	2.62329729307416	1	49	1
TCGA-49-4505	2.45823581000098	1	49	1
TCGA-49-4506	4.72136472438612	3	49	1
TCGA-49-4507	3.3922923770353	2	49	1
TCGA-49-4510	0.811066515192321	0	49	1
TCGA-49-4512	3.14145568118598	1	49	1
TCGA-49-4514	5.01220986763346	3	49	1
TCGA-49-6742	5.11252920732214	3	49	1
TCGA-49-6743	5.82043535825811	4	49	1
TCGA-49-6744	3.75125057056058	2	49	1
TCGA-49-6745	5.0202805911899	3	49	1
TCGA-49-6761	4.38299955711576	2	49	1
TCGA-49-6767	5.20056420163006	3	49	1
TCGA-49-AAQV	4.99317119167401	3	49	1
TCGA-49-AAR0	4.05847581044436	2	49	1
TCGA-49-AAR2	3.9918245730048	2	49	1
TCGA-49-AAR3	5.93800543881366	4	49	1
TCGA-49-AAR4	4.41765229120282	2	49	1
TCGA-49-AAR9	6.02959788137027	4	49	1
TCGA-49-AARE	4.72579077266137	3	49	1
TCGA-49-AARN	3.93627924532049	2	49	1
TCGA-49-AARO	3.6931694778649	2	49	1
TCGA-49-AARQ	5.24244081112306	3	49	1
TCGA-49-AARR	2.60588584431646	1	49	1
TCGA-4B-A93V	4.29802781567951	2	4B	3
TCGA-50-5044	5.63524136160192	4	50	3
TCGA-50-5045	3.4108526048829	2	50	3
TCGA-50-5055	3.3159941465412	2	50	3
TCGA-50-5066	4.33132529193954	2	50	3
TCGA-50-5068	3.35740785465108	2	50	3
TCGA-50-5931	6.04110166636335	4	50	3
TCGA-50-5939	4.85065861082278	3	50	3
TCGA-50-5942	2.24020221669593	1	50	3
TCGA-50-5946	6.12712454493033	4	50	3
TCGA-50-6590	5.70264386853373	4	50	3
TCGA-50-6591	6.36373014174193	4	50	3
TCGA-50-6593	4.51464285906762	3	50	3
TCGA-50-6594	5.47643583551803	3	50	3
TCGA-50-6597	3.41637060534399	2	50	3
TCGA-50-6673	3.46694033673158	2	50	3
TCGA-50-7109	5.19816469637451	3	50	3
TCGA-50-8457	1.97405098525505	0	50	3
TCGA-50-8459	2.69997268983905	1	50	3
TCGA-53-7624	6.02266401406006	4	53	5
TCGA-53-7626	4.53054381847127	3	53	5
TCGA-53-7813	4.08444347363936	2	53	5
TCGA-53-A4EZ	4.58298911494437	3	53	5
TCGA-55-1592	4.70575929209409	3	55	4
TCGA-55-1594	4.36291875590696	2	55	4
TCGA-55-1595	5.10890086369949	3	55	4
TCGA-55-1596	5.32082280083671	3	55	4
TCGA-55-5899	5.54112003404966	3	55	4
TCGA-55-6543	2.30872421346392	1	55	4
TCGA-55-6642	4.57872332797005	3	55	4
TCGA-55-6712	4.5791771700651	3	55	4
TCGA-55-6968	6.38633953073513	4	55	4
TCGA-55-6969	5.00514124394405	3	55	4
TCGA-55-6970	5.21921184267812	3	55	4
TCGA-55-6971	4.30990580639966	2	55	4
TCGA-55-6972	3.23413429023911	2	55	4
TCGA-55-6975	5.34407696488256	3	55	4
TCGA-55-6978	5.35368187314597	3	55	4
TCGA-55-6979	4.25231868335972	2	55	4
TCGA-55-6980	2.02073754643456	1	55	4
TCGA-55-6981	4.23797052572081	2	55	4
TCGA-55-6982	5.05686855990923	3	55	4
TCGA-55-6983	4.01191421673251	2	55	4
TCGA-55-6984	4.44397288888977	3	55	4
TCGA-55-6985	4.32199924355502	2	55	4
TCGA-55-6986	3.25938299808703	2	55	4
TCGA-55-6987	5.06527957495806	3	55	4
TCGA-55-7227	4.16046733378268	2	55	4
TCGA-55-7281	3.47035434601347	2	55	4
TCGA-55-7283	5.0753945715984	3	55	4
TCGA-55-7284	3.61999275732255	2	55	4
TCGA-55-7570	5.63172267287245	4	55	4
TCGA-55-7573	2.67055404603811	1	55	4
TCGA-55-7574	4.19245769525842	2	55	4
TCGA-55-7576	4.9086044777699	3	55	4
TCGA-55-7724	4.98642547565652	3	55	4
TCGA-55-7725	4.01893768927724	2	55	4
TCGA-55-7726	5.49648109209118	3	55	4
TCGA-55-7727	4.85170509866042	3	55	4
TCGA-55-7728	2.61634375316692	1	55	4
TCGA-55-7815	4.58560989306281	3	55	4
TCGA-55-7816	2.63741095242625	1	55	4
TCGA-55-7903	5.57123140266305	3	55	4
TCGA-55-7907	4.82464466021772	3	55	4
TCGA-55-7910	5.20711062870716	3	55	4
TCGA-55-7911	5.47206195507251	3	55	4
TCGA-55-7913	5.41642655908151	3	55	4
TCGA-55-7914	3.92842023768839	2	55	4
TCGA-55-7994	5.01868329877203	3	55	4
TCGA-55-7995	4.804007309235	3	55	4
TCGA-55-8085	5.02906864907862	3	55	4
TCGA-55-8087	1.47087333365139	0	55	4
TCGA-55-8089	5.44154217585382	3	55	4
TCGA-55-8090	3.87333792647044	2	55	4
TCGA-55-8091	3.30389110977191	2	55	4
TCGA-55-8092	4.45585089304954	3	55	4
TCGA-55-8094	5.07357239788188	3	55	4
TCGA-55-8096	4.03507275748229	2	55	4
TCGA-55-8097	2.1309114699993	1	55	4
TCGA-55-8203	4.36038198729334	2	55	4
TCGA-55-8204	4.64964634176951	3	55	4
TCGA-55-8205	5.06997363630288	3	55	4
TCGA-55-8206	2.58355036365923	1	55	4
TCGA-55-8207	2.92128856526999	1	55	4
TCGA-55-8208	4.04589296365032	2	55	4
TCGA-55-8299	4.42099841965325	2	55	4
TCGA-55-8301	4.4180271711794	2	55	4
TCGA-55-8302	4.53886012483121	3	55	4
TCGA-55-8505	4.30248268644515	2	55	4
TCGA-55-8506	4.28277051238761	2	55	4
TCGA-55-8507	4.26867699843262	2	55	4
TCGA-55-8508	3.47984355435241	2	55	4
TCGA-55-8510	4.5173639894089	3	55	4
TCGA-55-8511	4.92416864489519	3	55	4
TCGA-55-8512	1.00522366832133	0	55	4
TCGA-55-8513	3.03828045515974	1	55	4
TCGA-55-8514	2.66306826162322	1	55	4
TCGA-55-8614	4.77815863334633	3	55	4
TCGA-55-8615	3.91630284546698	2	55	4
TCGA-55-8616	3.90486614790219	2	55	4
TCGA-55-8619	3.39689859803458	2	55	4
TCGA-55-8620	5.32926295749441	3	55	4
TCGA-55-8621	4.7379712297697	3	55	4
TCGA-55-A48X	4.2421417992159	2	55	4
TCGA-55-A48Y	5.01888740758026	3	55	4
TCGA-55-A48Z	4.83168754085891	3	55	4
TCGA-55-A490	4.1143772562861	2	55	4
TCGA-55-A491	4.33564114915567	2	55	4
TCGA-55-A492	2.18187687337958	1	55	4
TCGA-55-A493	4.77478621222476	3	55	4
TCGA-55-A494	4.05250496211925	2	55	4
TCGA-55-A4DF	5.45218237234253	3	55	4
TCGA-55-A4DG	3.54673645144322	2	55	4
TCGA-55-A57B	3.59324625439463	2	55	4
TCGA-62-A46O	6.19021862801352	4	62	1
TCGA-62-A46P	3.15177048525694	1	62	1
TCGA-62-A46R	4.99154978883711	3	62	1
TCGA-62-A46S	2.81415409164849	1	62	1
TCGA-62-A46U	5.1077533636259	3	62	1
TCGA-62-A46V	4.69013205854484	3	62	1
TCGA-62-A470	3.48351501927621	2	62	1
TCGA-62-A471	5.00496798568855	3	62	1
TCGA-62-A472	4.81828699641471	3	62	1
TCGA-64-1676	4.14649681524912	2	64	3
TCGA-64-1677	4.94802213964386	3	64	3
TCGA-64-1678	4.30014974876494	2	64	3
TCGA-64-1679	4.42951960151077	3	64	3
TCGA-64-1680	3.6346083083819	2	64	3
TCGA-64-1681	3.5147680100931	2	64	3
TCGA-64-5774	4.83106289716241	3	64	3
TCGA-64-5775	5.73710816278058	4	64	3
TCGA-64-5778	3.68331475237381	2	64	3
TCGA-64-5779	4.01570427727864	2	64	3
TCGA-64-5781	5.26453551553416	3	64	3
TCGA-64-5815	4.09138585914556	2	64	3
TCGA-67-3770	2.33191734508407	1	67	2
TCGA-67-3771	4.54164835513857	3	67	2
TCGA-67-3772	3.04982219713491	1	67	2
TCGA-67-3773	2.88835319354675	1	67	2
TCGA-67-3774	4.22364808333655	2	67	2
TCGA-67-4679	3.66147684761421	2	67	2
TCGA-67-6215	5.08753541037181	3	67	2
TCGA-67-6216	4.51845131966492	3	67	2
TCGA-67-6217	2.37593028642122	1	67	2
TCGA-69-7760	5.98541133214667	4	69	5
TCGA-69-7761	4.87568651880531	3	69	5
TCGA-69-7763	3.24926921828584	2	69	5
TCGA-69-7764	4.42135800583992	2	69	5
TCGA-69-7765	4.58488501821208	3	69	5
TCGA-69-7973	5.72867777728395	4	69	5
TCGA-69-7974	4.64948845086073	3	69	5
TCGA-69-7978	4.26773347221436	2	69	5
TCGA-69-7979	5.16023146374246	3	69	5
TCGA-69-7980	5.07338585358097	3	69	5
TCGA-69-8253	1.70449530083845	0	69	5
TCGA-69-8254	3.52755589529825	2	69	5
TCGA-69-8255	5.34206444965042	3	69	5
TCGA-69-8453	3.77347863196352	2	69	5
TCGA-69-A59K	4.89097186927801	3	69	5
TCGA-71-6725	3.99433736344612	2	71	1
TCGA-71-8520	5.02343792193461	3	71	1
TCGA-73-4658	4.42893173728999	3	73	5
TCGA-73-4659	4.7889604731851	3	73	5
TCGA-73-4662	4.51974105135075	3	73	5
TCGA-73-4666	6.83264514350198	4	73	5
TCGA-73-4668	4.66151292777856	3	73	5
TCGA-73-4670	5.09558225243533	3	73	5
TCGA-73-4675	3.78118527774777	2	73	5
TCGA-73-4676	5.81010189894339	4	73	5
TCGA-73-4677	2.4865461358106	1	73	5
TCGA-73-7498	2.15946468427249	1	73	5
TCGA-73-7499	5.41371240768143	3	73	5
TCGA-73-A9RS	5.59521085805371	3	73	5
TCGA-75-5122	4.67230992443768	3	75	2
TCGA-75-5125	5.03425879361455	3	75	2
TCGA-75-5126	4.69201833263128	3	75	2
TCGA-75-5146	2.28873302293578	1	75	2
TCGA-75-5147	4.8208927802642	3	75	2
TCGA-75-6203	4.46535815182717	3	75	2
TCGA-75-6205	4.57846208877922	3	75	2
TCGA-75-6206	1.88545210782646	0	75	2
TCGA-75-6207	5.77677912149046	4	75	2
TCGA-75-6211	4.87693100403256	3	75	2
TCGA-75-6212	3.28040292458729	2	75	2
TCGA-75-6214	5.11061849663007	3	75	2
TCGA-75-7025	1.86362410147926	0	75	2
TCGA-75-7027	5.4934807945942	3	75	2
TCGA-75-7030	2.32719033808262	1	75	2
TCGA-75-7031	3.97945088538322	2	75	2
TCGA-78-7145	5.49267696464789	3	78	3
TCGA-78-7146	5.37870850394393	3	78	3
TCGA-78-7147	5.05982291478436	3	78	3
TCGA-78-7148	5.36430758268413	3	78	3
TCGA-78-7149	2.41186078769509	1	78	3
TCGA-78-7150	5.47562861655161	3	78	3
TCGA-78-7152	4.17771286410165	2	78	3
TCGA-78-7153	4.42965732227573	3	78	3
TCGA-78-7154	5.55197407232516	3	78	3
TCGA-78-7155	6.27557292342815	4	78	3
TCGA-78-7156	2.77509652441822	1	78	3
TCGA-78-7158	4.93696666935585	3	78	3
TCGA-78-7159	4.72550385671341	3	78	3
TCGA-78-7160	5.11207112613808	3	78	3
TCGA-78-7161	2.56876058252928	1	78	3
TCGA-78-7163	1.69775767908938	0	78	3
TCGA-78-7166	4.05014617849364	2	78	3
TCGA-78-7167	1.01182967668874	0	78	3
TCGA-78-7220	5.62632031745648	3	78	3
TCGA-78-7535	4.5584973014454	3	78	3
TCGA-78-7536	5.8563734534718	4	78	3
TCGA-78-7537	2.25745786911113	1	78	3
TCGA-78-7539	3.04083541545355	1	78	3
TCGA-78-7540	3.49471588367622	2	78	3
TCGA-78-7542	6.19692113816773	4	78	3
TCGA-78-7633	4.39559619754163	2	78	3
TCGA-78-8640	5.33826544106865	3	78	3
TCGA-78-8648	3.85165186919637	2	78	3
TCGA-78-8655	3.77630706448508	2	78	3
TCGA-78-8660	5.27332452789179	3	78	3
TCGA-78-8662	5.07773328442318	3	78	3
TCGA-80-5607	4.86048568438363	3	80	5
TCGA-80-5608	4.43133610714378	3	80	5
TCGA-80-5611	5.79920850476081	4	80	5
TCGA-83-5908	5.96770436486792	4	83	4
TCGA-86-6562	5.24733427691843	3	86	2
TCGA-86-6851	3.45974635642038	2	86	2
TCGA-86-7701	5.19616720544503	3	86	2
TCGA-86-7711	4.78767459805254	3	86	2
TCGA-86-7713	5.0341177471071	3	86	2
TCGA-86-7714	2.69387718597511	1	86	2
TCGA-86-7953	4.73848375347162	3	86	2
TCGA-86-7954	4.78480741780765	3	86	2
TCGA-86-7955	4.27314772258622	2	86	2
TCGA-86-8054	6.22676067342164	4	86	2
TCGA-86-8055	4.64044361725405	3	86	2
TCGA-86-8056	3.07809050466882	1	86	2
TCGA-86-8073	3.45836901654433	2	86	2
TCGA-86-8074	5.24504251473724	3	86	2
TCGA-86-8075	5.05794298818294	3	86	2
TCGA-86-8076	2.64168097231733	1	86	2
TCGA-86-8278	4.26856536105933	2	86	2
TCGA-86-8279	4.62016702502695	3	86	2
TCGA-86-8280	3.85322346885095	2	86	2
TCGA-86-8281	3.48160048433253	2	86	2
TCGA-86-8358	6.43130342811491	4	86	2
TCGA-86-8359	3.56749019539504	2	86	2
TCGA-86-8585	4.71834787118333	3	86	2
TCGA-86-8668	3.00876616742031	1	86	2
TCGA-86-8669	2.50811432262505	1	86	2
TCGA-86-8671	3.52527800759455	2	86	2
TCGA-86-8672	4.57766564819011	3	86	2
TCGA-86-8673	4.70935143053378	3	86	2
TCGA-86-8674	3.85089387201831	2	86	2
TCGA-86-A456	3.33748490822784	2	86	2
TCGA-86-A4D0	5.86499929005872	4	86	2
TCGA-86-A4JF	6.13096584430329	4	86	2
TCGA-86-A4P7	4.62042564316368	3	86	2
TCGA-86-A4P8	4.02435768546845	2	86	2
TCGA-91-A4BC	4.98765689735289	3	91	1
TCGA-91-A4BD	2.53702602506768	1	91	1
TCGA-93-7347	3.44738649575473	2	93	1
TCGA-93-7348	3.72712625835353	2	93	1
TCGA-93-8067	4.86309936418465	3	93	1
TCGA-93-A4JN	5.74936117141282	4	93	1
TCGA-93-A4JO	4.05571656321223	2	93	1
TCGA-93-A4JP	4.92930777285002	3	93	1
TCGA-93-A4JQ	4.44652100427879	3	93	1
TCGA-95-7039	4.75731372626209	3	95	5
TCGA-95-7043	4.47012301467906	3	95	5
TCGA-95-7562	6.19925553769132	4	95	5
TCGA-95-7567	4.61063198843012	3	95	5
TCGA-95-7944	5.84683855424618	4	95	5
TCGA-95-7947	6.1067477769185	4	95	5
TCGA-95-7948	2.684420196599	1	95	5
TCGA-95-8039	4.76982026703848	3	95	5
TCGA-95-8494	5.31153384029047	3	95	5
TCGA-95-A4VK	4.49605671788373	3	95	5
TCGA-95-A4VN	5.37818259445805	3	95	5
TCGA-95-A4VP	4.15213938760755	2	95	5
TCGA-97-7546	3.84272913447054	2	97	5
TCGA-97-7547	2.79353886163756	1	97	5
TCGA-97-7552	3.80624440875329	2	97	5
TCGA-97-7553	4.53583633576957	3	97	5
TCGA-97-7554	5.24766651949593	3	97	5
TCGA-97-7937	4.10553315319763	2	97	5
TCGA-97-7938	3.63394187265813	2	97	5
TCGA-97-7941	2.97311483781474	1	97	5
TCGA-97-8171	4.90923862860298	3	97	5
TCGA-97-8172	2.29659057685754	1	97	5
TCGA-97-8175	3.77664613135122	2	97	5
TCGA-97-8177	3.20582762294972	1	97	5
TCGA-97-8179	4.9936742940817	3	97	5
TCGA-97-8552	1.84149387351664	0	97	5
TCGA-97-A4LX	3.91013967860091	2	97	5
TCGA-97-A4M0	2.84388180041228	1	97	5
TCGA-97-A4M1	3.28890021998318	2	97	5
TCGA-97-A4M2	2.36012608625341	1	97	5
TCGA-97-A4M3	2.95669266696758	1	97	5
TCGA-97-A4M5	3.46557117294474	2	97	5
TCGA-97-A4M6	3.25730433374442	2	97	5
TCGA-97-A4M7	3.73664696018356	2	97	5
TCGA-99-7458	3.93876433102312	2	99	5
TCGA-99-8025	4.15341989032259	2	99	5
TCGA-99-8028	3.57757375872075	2	99	5
TCGA-99-8032	3.83177078046993	2	99	5
TCGA-99-8033	5.46630856611662	3	99	5
TCGA-99-AA5R	2.77298346328595	1	99	5
TCGA-J2-8192	3.46093963818057	2	J2	3
TCGA-J2-8194	2.46381582333446	1	J2	3
TCGA-J2-A4AD	4.91939825750153	3	J2	3
TCGA-J2-A4AE	4.62968438966798	3	J2	3
TCGA-J2-A4AG	2.85362943475859	1	J2	3
TCGA-L4-A4E5	5.09538587461042	3	L4	2
TCGA-L4-A4E6	2.92374075123846	1	L4	2
TCGA-L9-A443	3.41822598505354	2	L9	2
TCGA-L9-A444	3.57010004892198	2	L9	2
TCGA-L9-A50W	3.47625209410095	2	L9	2
TCGA-L9-A5IP	5.65506970257937	4	L9	2
TCGA-L9-A743	4.4946785223527	3	L9	2
TCGA-L9-A7SV	5.29219281657272	3	L9	2
TCGA-L9-A8F4	3.98766787066295	2	L9	2
TCGA-MN-A4N1	4.80802804642236	3	MN	3
TCGA-MN-A4N4	3.88511352826639	2	MN	3
TCGA-MN-A4N5	5.16437861607506	3	MN	3
TCGA-MP-A4SV	4.79746296119015	3	MP	5
TCGA-MP-A4SW	3.74987794915083	2	MP	5
TCGA-MP-A4SY	4.10991008181352	2	MP	5
TCGA-MP-A4T4	4.28071946626737	2	MP	5
TCGA-MP-A4T6	3.7357358089469	2	MP	5
TCGA-MP-A4T7	3.98391506436543	2	MP	5
TCGA-MP-A4T8	3.93287002292237	2	MP	5
TCGA-MP-A4T9	4.17074037346413	2	MP	5
TCGA-MP-A4TA	5.40073940407059	3	MP	5
TCGA-MP-A4TC	4.66164709923434	3	MP	5
TCGA-MP-A4TD	3.79687800725881	2	MP	5
TCGA-MP-A4TE	4.14367247847077	2	MP	5
TCGA-MP-A4TF	4.43881895893527	3	MP	5
TCGA-MP-A4TH	2.092509724763	1	MP	5
TCGA-MP-A4TI	4.92819754923615	3	MP	5
TCGA-MP-A4TJ	3.63226224904085	2	MP	5
TCGA-MP-A4TK	4.67018740310774	3	MP	5
TCGA-MP-A5C7	3.47261903136348	2	MP	5
TCGA-NJ-A4YF	2.82125473001853	1	NJ	3
TCGA-NJ-A4YG	3.62873291986653	2	NJ	3
TCGA-NJ-A4YI	3.33216228548585	2	NJ	3
TCGA-NJ-A4YP	4.96883869746802	3	NJ	3
TCGA-NJ-A4YQ	5.11338270857019	3	NJ	3
TCGA-NJ-A55A	3.44755435885371	2	NJ	3
TCGA-NJ-A55O	4.30147467101719	2	NJ	3
TCGA-NJ-A55R	3.8752404951317	2	NJ	3
TCGA-NJ-A7XG	2.65735434481124	1	NJ	3
TCGA-O1-A52J	3.47288234681616	2	O1	1
TCGA-S2-AA1A	2.12363679542523	1	S2	4
