# Supplementary material for: Surrogate Biomarker Prediction from Whole-Slide Images for Evaluating Overall Survival in Lung Adenocarcinoma
Source: Diagnostics (Basel). 2024 Feb 20;14(5):462. doi: 10.3390/diagnostics14050462 (PMC10930763; doi:10.3390/diagnostics14050462)
Supplement: Supplementary file 1 [file diagnostics-14-00462-s001.zip › Supplementary_File_S5_TCGA_LUAD_crossfolds/crossfolds_DTYMK.csv]

PATIENT	DTYMK	DTYMK_quantile	site_code	CV5
TCGA-05-4244	5.35992527764921	2	05	1
TCGA-05-4249	4.85757669760974	2	05	1
TCGA-05-4250	6.43277488551573	3	05	1
TCGA-05-4382	5.98352397070765	3	05	1
TCGA-05-4395	6.85315315214106	3	05	1
TCGA-05-4396	4.73128983904377	2	05	1
TCGA-05-4397	6.51829682208627	3	05	1
TCGA-05-4398	6.1315115868696	3	05	1
TCGA-05-4402	5.67107889819779	2	05	1
TCGA-05-4403	5.14664103069326	2	05	1
TCGA-05-4405	5.04078536475311	2	05	1
TCGA-05-4415	5.9608108101077	3	05	1
TCGA-05-4417	5.16495418403873	2	05	1
TCGA-05-4418	6.33211089451704	3	05	1
TCGA-05-4420	6.80997810999842	3	05	1
TCGA-05-4422	5.11091601226885	2	05	1
TCGA-05-4424	5.25880280076683	2	05	1
TCGA-05-4426	5.3057228800507	2	05	1
TCGA-05-4427	5.238196523145	2	05	1
TCGA-05-4430	5.77584785098831	3	05	1
TCGA-05-4432	6.0570749181353	3	05	1
TCGA-05-4433	5.07098543759551	2	05	1
TCGA-05-4434	5.47690221091405	2	05	1
TCGA-35-3615	5.83714659851889	3	35	3
TCGA-35-4122	7.13621453868968	4	35	3
TCGA-35-4123	6.64076854505245	3	35	3
TCGA-35-5375	7.61166598327581	4	35	3
TCGA-38-4625	5.97374994119977	3	38	4
TCGA-38-4626	4.76117646523056	2	38	4
TCGA-38-4627	5.24739020986184	2	38	4
TCGA-38-4628	5.66388281208615	2	38	4
TCGA-38-4629	6.62233314389411	3	38	4
TCGA-38-4630	6.20775579855971	3	38	4
TCGA-38-4631	6.68257079035279	3	38	4
TCGA-38-4632	7.26968656112644	4	38	4
TCGA-38-6178	4.61703248551282	1	38	4
TCGA-38-7271	4.95681712259198	2	38	4
TCGA-38-A44F	4.65611700896935	1	38	4
TCGA-44-2655	5.30520003232729	2	44	4
TCGA-44-2656	4.18060980284393	1	44	4
TCGA-44-2657	5.29832782742918	2	44	4
TCGA-44-2659	4.80102753490622	2	44	4
TCGA-44-2661	4.98686247996741	2	44	4
TCGA-44-2662	5.8374825493412	3	44	4
TCGA-44-2665	3.34693728794473	0	44	4
TCGA-44-2666	4.80407689475578	2	44	4
TCGA-44-2668	4.07361467925943	1	44	4
TCGA-44-3396	5.83136830694178	3	44	4
TCGA-44-3398	5.70676669042898	2	44	4
TCGA-44-3917	6.7656493097489	3	44	4
TCGA-44-3918	3.19716500822668	0	44	4
TCGA-44-3919	5.52836038577313	2	44	4
TCGA-44-4112	3.68317462868538	1	44	4
TCGA-44-5643	5.99857517296181	3	44	4
TCGA-44-5644	6.01105150229197	3	44	4
TCGA-44-5645	4.17941499362936	1	44	4
TCGA-44-6145	4.79035519492498	2	44	4
TCGA-44-6146	2.72301465028271	0	44	4
TCGA-44-6147	2.44026646821539	0	44	4
TCGA-44-6148	4.26230797372889	1	44	4
TCGA-44-6774	5.25952006090148	2	44	4
TCGA-44-6775	4.92860946070795	2	44	4
TCGA-44-6776	5.04177476084057	2	44	4
TCGA-44-6777	4.45863232026861	1	44	4
TCGA-44-6778	5.25300671656727	2	44	4
TCGA-44-6779	5.97312266734757	3	44	4
TCGA-44-7659	4.82259812696492	2	44	4
TCGA-44-7660	6.52766738700832	3	44	4
TCGA-44-7662	5.83661664925801	3	44	4
TCGA-44-7667	6.30906321526765	3	44	4
TCGA-44-7669	6.03194013439323	3	44	4
TCGA-44-7670	6.53590112972599	3	44	4
TCGA-44-7671	5.13830041903801	2	44	4
TCGA-44-7672	5.33534076282506	2	44	4
TCGA-44-8119	4.8603543380286	2	44	4
TCGA-44-A479	4.99379566035724	2	44	4
TCGA-44-A47A	5.43563360276332	2	44	4
TCGA-44-A47B	4.68886658532211	2	44	4
TCGA-44-A47G	5.31583423795026	2	44	4
TCGA-44-A4SS	5.44418821848884	2	44	4
TCGA-44-A4SU	5.26639851144611	2	44	4
TCGA-49-4487	4.57253227816971	1	49	5
TCGA-49-4488	6.1482596438138	3	49	5
TCGA-49-4490	5.43863571858618	2	49	5
TCGA-49-4494	6.92353042318741	4	49	5
TCGA-49-4501	5.61764303245995	2	49	5
TCGA-49-4505	5.87855450658268	3	49	5
TCGA-49-4506	7.06842857020245	4	49	5
TCGA-49-4507	7.76984099849157	4	49	5
TCGA-49-4510	6.16617568862274	3	49	5
TCGA-49-4512	5.34929691675458	2	49	5
TCGA-49-4514	6.68512648318674	3	49	5
TCGA-49-6742	6.22322453424918	3	49	5
TCGA-49-6743	5.77193684056692	3	49	5
TCGA-49-6744	4.5138063450092	1	49	5
TCGA-49-6745	5.20825998463794	2	49	5
TCGA-49-6761	5.88974181575845	3	49	5
TCGA-49-6767	5.92640875582952	3	49	5
TCGA-49-AAQV	5.73356876514454	2	49	5
TCGA-49-AAR0	6.41605796700436	3	49	5
TCGA-49-AAR2	6.60745536078559	3	49	5
TCGA-49-AAR3	6.15767977221368	3	49	5
TCGA-49-AAR4	5.77334791727289	3	49	5
TCGA-49-AAR9	6.17870441130503	3	49	5
TCGA-49-AARE	5.49136978773178	2	49	5
TCGA-49-AARN	5.08773158669133	2	49	5
TCGA-49-AARO	4.85136951972167	2	49	5
TCGA-49-AARQ	6.32698000684363	3	49	5
TCGA-49-AARR	4.34709977389089	1	49	5
TCGA-4B-A93V	6.93172850010196	4	4B	1
TCGA-50-5044	6.05859024494444	3	50	2
TCGA-50-5045	5.96046795556417	3	50	2
TCGA-50-5055	5.35332693124351	2	50	2
TCGA-50-5066	7.32172835597861	4	50	2
TCGA-50-5068	7.37385626211144	4	50	2
TCGA-50-5931	5.57271474249157	2	50	2
TCGA-50-5939	5.48436946299812	2	50	2
TCGA-50-5942	4.0878459975507	1	50	2
TCGA-50-5946	5.72503363310703	2	50	2
TCGA-50-6590	5.38975703068989	2	50	2
TCGA-50-6591	5.97063653395446	3	50	2
TCGA-50-6593	5.94563258532395	3	50	2
TCGA-50-6594	5.59136805700847	2	50	2
TCGA-50-6597	4.94504012145988	2	50	2
TCGA-50-6673	4.16756167444123	1	50	2
TCGA-50-7109	5.53383094242925	2	50	2
TCGA-50-8457	4.50103030186979	1	50	2
TCGA-50-8459	4.44695008713332	1	50	2
TCGA-53-7624	5.87317880917312	3	53	4
TCGA-53-7626	4.9114357195438	2	53	4
TCGA-53-7813	4.20405729779838	1	53	4
TCGA-53-A4EZ	6.58239675400774	3	53	4
TCGA-55-1592	5.44180126584405	2	55	3
TCGA-55-1594	6.26200951020473	3	55	3
TCGA-55-1595	5.67093422784933	2	55	3
TCGA-55-1596	5.92062914879689	3	55	3
TCGA-55-5899	6.46099267581641	3	55	3
TCGA-55-6543	4.89832113847515	2	55	3
TCGA-55-6642	3.70772807409905	1	55	3
TCGA-55-6712	5.1051157216955	2	55	3
TCGA-55-6968	6.27979005679773	3	55	3
TCGA-55-6969	5.49951611293439	2	55	3
TCGA-55-6970	5.66906831923041	2	55	3
TCGA-55-6971	4.85739360170215	2	55	3
TCGA-55-6972	6.20892480984371	3	55	3
TCGA-55-6975	6.54767649971456	3	55	3
TCGA-55-6978	5.57334006724294	2	55	3
TCGA-55-6979	5.56078656075935	2	55	3
TCGA-55-6980	4.10881079388858	1	55	3
TCGA-55-6981	5.43103886757731	2	55	3
TCGA-55-6982	5.29991149055556	2	55	3
TCGA-55-6983	5.52374077259507	2	55	3
TCGA-55-6984	5.18892122246196	2	55	3
TCGA-55-6985	5.63911567736999	2	55	3
TCGA-55-6986	4.87049060552204	2	55	3
TCGA-55-6987	5.25918098389307	2	55	3
TCGA-55-7227	4.77795573802529	2	55	3
TCGA-55-7281	5.63078700633473	2	55	3
TCGA-55-7283	5.04946425724898	2	55	3
TCGA-55-7284	4.0757979935539	1	55	3
TCGA-55-7570	6.51485072718877	3	55	3
TCGA-55-7573	4.83287388995925	2	55	3
TCGA-55-7574	4.96166781600658	2	55	3
TCGA-55-7576	5.95815311373104	3	55	3
TCGA-55-7724	3.66944417243246	1	55	3
TCGA-55-7725	3.51716286801952	0	55	3
TCGA-55-7726	5.73236389166501	2	55	3
TCGA-55-7727	4.41269144742637	1	55	3
TCGA-55-7728	4.65935321098252	2	55	3
TCGA-55-7815	3.71010843518069	1	55	3
TCGA-55-7816	4.44347448692257	1	55	3
TCGA-55-7903	5.70426409042026	2	55	3
TCGA-55-7907	5.79498839318119	3	55	3
TCGA-55-7910	5.88894918162048	3	55	3
TCGA-55-7911	6.21660906022285	3	55	3
TCGA-55-7913	6.05595511707319	3	55	3
TCGA-55-7914	5.12473087753493	2	55	3
TCGA-55-7994	5.505513867275	2	55	3
TCGA-55-7995	5.72911540945447	2	55	3
TCGA-55-8085	5.60403572138002	2	55	3
TCGA-55-8087	4.6910822706044	2	55	3
TCGA-55-8089	5.15931611736239	2	55	3
TCGA-55-8090	5.11557857200469	2	55	3
TCGA-55-8091	4.83473885088086	2	55	3
TCGA-55-8092	5.31635679451107	2	55	3
TCGA-55-8094	6.39050316431676	3	55	3
TCGA-55-8096	4.85812587432494	2	55	3
TCGA-55-8097	4.71224975733551	2	55	3
TCGA-55-8203	4.94921200049308	2	55	3
TCGA-55-8204	5.71486603767108	2	55	3
TCGA-55-8205	6.11306194818507	3	55	3
TCGA-55-8206	4.05585506361093	1	55	3
TCGA-55-8207	4.62491470792953	1	55	3
TCGA-55-8208	5.21732397041118	2	55	3
TCGA-55-8299	5.45890016850104	2	55	3
TCGA-55-8301	5.49354581864214	2	55	3
TCGA-55-8302	5.97593044125214	3	55	3
TCGA-55-8505	5.70860654090674	2	55	3
TCGA-55-8506	5.9712414462277	3	55	3
TCGA-55-8507	5.8630970094526	3	55	3
TCGA-55-8508	5.74610289056825	2	55	3
TCGA-55-8510	5.52270621125809	2	55	3
TCGA-55-8511	5.40857670952623	2	55	3
TCGA-55-8512	4.23064378235534	1	55	3
TCGA-55-8513	4.40815869912433	1	55	3
TCGA-55-8514	5.46760679422439	2	55	3
TCGA-55-8614	5.77031361651204	3	55	3
TCGA-55-8615	5.75447785441603	2	55	3
TCGA-55-8616	5.32178747122353	2	55	3
TCGA-55-8619	4.52742132570839	1	55	3
TCGA-55-8620	6.69698626350829	3	55	3
TCGA-55-8621	4.81970324416903	2	55	3
TCGA-55-A48X	5.27823187729211	2	55	3
TCGA-55-A48Y	5.53504876132749	2	55	3
TCGA-55-A48Z	5.672361106608	2	55	3
TCGA-55-A490	5.74475162925462	2	55	3
TCGA-55-A491	5.51169225339482	2	55	3
TCGA-55-A492	5.82973173135289	3	55	3
TCGA-55-A493	6.47353303088635	3	55	3
TCGA-55-A494	5.72530019744479	2	55	3
TCGA-55-A4DF	5.97368332084077	3	55	3
TCGA-55-A4DG	4.47048509164769	1	55	3
TCGA-55-A57B	4.75667554454417	2	55	3
TCGA-62-A46O	6.65375236784282	3	62	5
TCGA-62-A46P	5.5929029334705	2	62	5
TCGA-62-A46R	5.28091899341737	2	62	5
TCGA-62-A46S	4.67475103498308	2	62	5
TCGA-62-A46U	5.40621317800935	2	62	5
TCGA-62-A46V	5.10320447914409	2	62	5
TCGA-62-A470	5.39942562020885	2	62	5
TCGA-62-A471	6.77481371119617	3	62	5
TCGA-62-A472	5.35185827154683	2	62	5
TCGA-64-1676	6.88573025569036	4	64	4
TCGA-64-1677	6.26591558942955	3	64	4
TCGA-64-1678	7.98298698847194	4	64	4
TCGA-64-1679	5.26237463997843	2	64	4
TCGA-64-1680	5.68281053202058	2	64	4
TCGA-64-1681	4.7495717082668	2	64	4
TCGA-64-5774	6.23866459518253	3	64	4
TCGA-64-5775	6.14135562951024	3	64	4
TCGA-64-5778	6.6873166829313	3	64	4
TCGA-64-5779	5.19835213016086	2	64	4
TCGA-64-5781	6.47284913701878	3	64	4
TCGA-64-5815	5.45699973968139	2	64	4
TCGA-67-3770	6.56690165696009	3	67	2
TCGA-67-3771	5.11120308449795	2	67	2
TCGA-67-3772	5.93978687721989	3	67	2
TCGA-67-3773	5.54268482698004	2	67	2
TCGA-67-3774	4.86898320203719	2	67	2
TCGA-67-4679	4.63661149928257	1	67	2
TCGA-67-6215	5.16770575905579	2	67	2
TCGA-67-6216	5.04701605290689	2	67	2
TCGA-67-6217	4.57035178429476	1	67	2
TCGA-69-7760	4.64316818627519	1	69	2
TCGA-69-7761	4.72080647955033	2	69	2
TCGA-69-7763	4.96365696447684	2	69	2
TCGA-69-7764	5.01571920456332	2	69	2
TCGA-69-7765	4.8105234834044	2	69	2
TCGA-69-7973	5.56663296658542	2	69	2
TCGA-69-7974	5.34432363515731	2	69	2
TCGA-69-7978	5.05859368004548	2	69	2
TCGA-69-7979	6.01191375330185	3	69	2
TCGA-69-7980	4.52443918869096	1	69	2
TCGA-69-8253	5.15904607453544	2	69	2
TCGA-69-8254	4.58598514543445	1	69	2
TCGA-69-8255	6.24639108215582	3	69	2
TCGA-69-8453	4.96622722908516	2	69	2
TCGA-69-A59K	5.42259845077293	2	69	2
TCGA-71-6725	5.37051074463065	2	71	1
TCGA-71-8520	6.02023244044253	3	71	1
TCGA-73-4658	5.12530943010785	2	73	2
TCGA-73-4659	5.91989302310457	3	73	2
TCGA-73-4662	4.89361348146005	2	73	2
TCGA-73-4666	6.56806488666255	3	73	2
TCGA-73-4668	5.62552744110943	2	73	2
TCGA-73-4670	6.6902504481765	3	73	2
TCGA-73-4675	5.6686827565197	2	73	2
TCGA-73-4676	5.97567091794284	3	73	2
TCGA-73-4677	4.84102142797047	2	73	2
TCGA-73-7498	4.8974418340755	2	73	2
TCGA-73-7499	6.2079530269626	3	73	2
TCGA-73-A9RS	5.87916864132806	3	73	2
TCGA-75-5122	5.64796722930121	2	75	4
TCGA-75-5125	5.66345391324564	2	75	4
TCGA-75-5126	5.56734601510294	2	75	4
TCGA-75-5146	6.04488615816655	3	75	4
TCGA-75-5147	6.06709197685053	3	75	4
TCGA-75-6203	4.6472170411122	1	75	4
TCGA-75-6205	5.38962393108843	2	75	4
TCGA-75-6206	4.85410055930749	2	75	4
TCGA-75-6207	4.73235845833762	2	75	4
TCGA-75-6211	6.34150269217394	3	75	4
TCGA-75-6212	4.88927804525278	2	75	4
TCGA-75-6214	6.50563942124623	3	75	4
TCGA-75-7025	3.98763800085368	1	75	4
TCGA-75-7027	6.43356526811664	3	75	4
TCGA-75-7030	4.17165431816111	1	75	4
TCGA-75-7031	5.428965192973	2	75	4
TCGA-78-7145	5.69912784211532	2	78	2
TCGA-78-7146	5.81101925716771	3	78	2
TCGA-78-7147	6.08058525658458	3	78	2
TCGA-78-7148	5.83300113153281	3	78	2
TCGA-78-7149	5.49342991471655	2	78	2
TCGA-78-7150	6.40488755956451	3	78	2
TCGA-78-7152	5.37184619426704	2	78	2
TCGA-78-7153	5.41445352248768	2	78	2
TCGA-78-7154	6.45087267857699	3	78	2
TCGA-78-7155	6.29619898889476	3	78	2
TCGA-78-7156	4.50010050665479	1	78	2
TCGA-78-7158	5.12838888249961	2	78	2
TCGA-78-7159	5.42328095636715	2	78	2
TCGA-78-7160	5.26851005215399	2	78	2
TCGA-78-7161	4.27693239580822	1	78	2
TCGA-78-7163	4.79129503474941	2	78	2
TCGA-78-7166	6.42870738826857	3	78	2
TCGA-78-7167	5.43096999695746	2	78	2
TCGA-78-7220	6.66234812481897	3	78	2
TCGA-78-7535	6.41546479387717	3	78	2
TCGA-78-7536	6.107098539005	3	78	2
TCGA-78-7537	4.93728523382899	2	78	2
TCGA-78-7539	5.06425704942007	2	78	2
TCGA-78-7540	5.10102944065354	2	78	2
TCGA-78-7542	6.36474935286944	3	78	2
TCGA-78-7633	5.47106927863519	2	78	2
TCGA-78-8640	6.321753226987	3	78	2
TCGA-78-8648	5.12037988266902	2	78	2
TCGA-78-8655	5.6775469127527	2	78	2
TCGA-78-8660	6.58154151002874	3	78	2
TCGA-78-8662	6.19283117466693	3	78	2
TCGA-80-5607	5.12016107812751	2	80	5
TCGA-80-5608	6.14171182554335	3	80	5
TCGA-80-5611	6.03345193992198	3	80	5
TCGA-83-5908	5.99177263180977	3	83	3
TCGA-86-6562	5.14247375940988	2	86	1
TCGA-86-6851	5.22967935716005	2	86	1
TCGA-86-7701	6.23725439748823	3	86	1
TCGA-86-7711	6.1346467962461	3	86	1
TCGA-86-7713	5.82385612576608	3	86	1
TCGA-86-7714	4.29326675733155	1	86	1
TCGA-86-7953	6.954761361279	4	86	1
TCGA-86-7954	4.56659130863982	1	86	1
TCGA-86-7955	6.08061980832935	3	86	1
TCGA-86-8054	5.718929572946	2	86	1
TCGA-86-8055	5.37282386032425	2	86	1
TCGA-86-8056	4.34598562147137	1	86	1
TCGA-86-8073	5.05386218475765	2	86	1
TCGA-86-8074	5.30147298013164	2	86	1
TCGA-86-8075	5.357628672714	2	86	1
TCGA-86-8076	4.43751810266006	1	86	1
TCGA-86-8278	4.87767135876522	2	86	1
TCGA-86-8279	4.98616665049789	2	86	1
TCGA-86-8280	4.95940186189796	2	86	1
TCGA-86-8281	4.72443541439178	2	86	1
TCGA-86-8358	6.33995414686551	3	86	1
TCGA-86-8359	5.42465541722359	2	86	1
TCGA-86-8585	5.39000214953811	2	86	1
TCGA-86-8668	4.63079599474186	1	86	1
TCGA-86-8669	5.04416722286526	2	86	1
TCGA-86-8671	5.14502269059662	2	86	1
TCGA-86-8672	6.49296848361483	3	86	1
TCGA-86-8673	6.36624995670206	3	86	1
TCGA-86-8674	5.76774816151744	3	86	1
TCGA-86-A456	4.65248847974916	1	86	1
TCGA-86-A4D0	6.47707973162633	3	86	1
TCGA-86-A4JF	6.198235126971	3	86	1
TCGA-86-A4P7	4.78360717602793	2	86	1
TCGA-86-A4P8	4.17239782338134	1	86	1
TCGA-91-A4BC	5.723917275794	2	91	5
TCGA-91-A4BD	5.39623182291836	2	91	5
TCGA-93-7347	5.19043976691441	2	93	5
TCGA-93-7348	4.86243306292627	2	93	5
TCGA-93-8067	6.68648250143414	3	93	5
TCGA-93-A4JN	5.82540930688553	3	93	5
TCGA-93-A4JO	5.2108141469769	2	93	5
TCGA-93-A4JP	4.56996827207749	1	93	5
TCGA-93-A4JQ	4.96054551954692	2	93	5
TCGA-95-7039	5.44313654711855	2	95	1
TCGA-95-7043	6.48545466843505	3	95	1
TCGA-95-7562	5.66775841000421	2	95	1
TCGA-95-7567	6.03968406836931	3	95	1
TCGA-95-7944	5.10246976209827	2	95	1
TCGA-95-7947	5.41179649911174	2	95	1
TCGA-95-7948	5.07976353399198	2	95	1
TCGA-95-8039	5.23735605491239	2	95	1
TCGA-95-8494	6.56854792568413	3	95	1
TCGA-95-A4VK	5.64568084839624	2	95	1
TCGA-95-A4VN	5.76950683430946	3	95	1
TCGA-95-A4VP	6.81916771953213	3	95	1
TCGA-97-7546	3.94738128687848	1	97	5
TCGA-97-7547	4.76516711736089	2	97	5
TCGA-97-7552	4.04021012659594	1	97	5
TCGA-97-7553	4.74996114112241	2	97	5
TCGA-97-7554	4.77540756505988	2	97	5
TCGA-97-7937	5.48260863369267	2	97	5
TCGA-97-7938	4.3773769621539	1	97	5
TCGA-97-7941	4.49958168922576	1	97	5
TCGA-97-8171	5.05911782325273	2	97	5
TCGA-97-8172	4.38966356381037	1	97	5
TCGA-97-8175	5.73614142544578	2	97	5
TCGA-97-8177	5.31197571545054	2	97	5
TCGA-97-8179	5.80027713784789	3	97	5
TCGA-97-8552	4.7634405041948	2	97	5
TCGA-97-A4LX	5.06627520530691	2	97	5
TCGA-97-A4M0	5.21621484873689	2	97	5
TCGA-97-A4M1	4.85088252288405	2	97	5
TCGA-97-A4M2	4.64263383140714	1	97	5
TCGA-97-A4M3	5.66034194158456	2	97	5
TCGA-97-A4M5	5.06150896464156	2	97	5
TCGA-97-A4M6	4.83240462292925	2	97	5
TCGA-97-A4M7	4.6474919530807	1	97	5
TCGA-99-7458	4.18160685095851	1	99	1
TCGA-99-8025	6.13937211583696	3	99	1
TCGA-99-8028	4.94957941811507	2	99	1
TCGA-99-8032	5.39015020841355	2	99	1
TCGA-99-8033	5.68675917992123	2	99	1
TCGA-99-AA5R	4.53396842220552	1	99	1
TCGA-J2-8192	4.33655968957689	1	J2	2
TCGA-J2-8194	4.77306840102043	2	J2	2
TCGA-J2-A4AD	5.53103080657813	2	J2	2
TCGA-J2-A4AE	4.75714901055008	2	J2	2
TCGA-J2-A4AG	4.36946757482492	1	J2	2
TCGA-L4-A4E5	5.54928874244567	2	L4	1
TCGA-L4-A4E6	4.48866549872307	1	L4	1
TCGA-L9-A443	5.0634664976988	2	L9	1
TCGA-L9-A444	4.52370714343753	1	L9	1
TCGA-L9-A50W	5.12373936815143	2	L9	1
TCGA-L9-A5IP	5.46087136869907	2	L9	1
TCGA-L9-A743	5.41526151508692	2	L9	1
TCGA-L9-A7SV	5.86895693848651	3	L9	1
TCGA-L9-A8F4	5.0450010457289	2	L9	1
TCGA-MN-A4N1	6.90442856109899	4	MN	1
TCGA-MN-A4N4	5.05223509787324	2	MN	1
TCGA-MN-A4N5	5.76429645762991	2	MN	1
TCGA-MP-A4SV	5.6389051988419	2	MP	5
TCGA-MP-A4SW	5.64579513018172	2	MP	5
TCGA-MP-A4SY	4.79754409462892	2	MP	5
TCGA-MP-A4T4	5.65702175518291	2	MP	5
TCGA-MP-A4T6	4.88557013460755	2	MP	5
TCGA-MP-A4T7	5.67545324235013	2	MP	5
TCGA-MP-A4T8	5.86067785320237	3	MP	5
TCGA-MP-A4T9	5.33736231767189	2	MP	5
TCGA-MP-A4TA	6.39834957663612	3	MP	5
TCGA-MP-A4TC	6.22883124754944	3	MP	5
TCGA-MP-A4TD	5.4711837468635	2	MP	5
TCGA-MP-A4TE	5.77314997283647	3	MP	5
TCGA-MP-A4TF	5.54495248262845	2	MP	5
TCGA-MP-A4TH	4.59794356577603	1	MP	5
TCGA-MP-A4TI	5.9218658453347	3	MP	5
TCGA-MP-A4TJ	5.05267763322156	2	MP	5
TCGA-MP-A4TK	5.79560944772476	3	MP	5
TCGA-MP-A5C7	5.08550553364708	2	MP	5
TCGA-NJ-A4YF	5.88859451734623	3	NJ	4
TCGA-NJ-A4YG	5.05175710675365	2	NJ	4
TCGA-NJ-A4YI	5.1789363469853	2	NJ	4
TCGA-NJ-A4YP	5.671609973559	2	NJ	4
TCGA-NJ-A4YQ	5.47718061359572	2	NJ	4
TCGA-NJ-A55A	4.57352395009129	1	NJ	4
TCGA-NJ-A55O	5.4990459202676	2	NJ	4
TCGA-NJ-A55R	5.16956507490189	2	NJ	4
TCGA-NJ-A7XG	5.32956373063521	2	NJ	4
TCGA-O1-A52J	4.76896031628562	2	O1	5
TCGA-S2-AA1A	4.4714435221382	1	S2	1
