# Supplementary material for: Surrogate Biomarker Prediction from Whole-Slide Images for Evaluating Overall Survival in Lung Adenocarcinoma
Source: Diagnostics (Basel). 2024 Feb 20;14(5):462. doi: 10.3390/diagnostics14050462 (PMC10930763; doi:10.3390/diagnostics14050462)
Supplement: Supplementary file 1 [file diagnostics-14-00462-s001.zip › Supplementary_File_S5_TCGA_LUAD_crossfolds/crossfolds_ECT2.csv]

PATIENT	ECT2	ECT2_quantile	site_code	CV5
TCGA-05-4244	6.05059303669523	3	05	3
TCGA-05-4249	5.23564547381029	2	05	3
TCGA-05-4250	7.32511917341364	4	05	3
TCGA-05-4382	6.569808752736	3	05	3
TCGA-05-4395	6.57913826549895	3	05	3
TCGA-05-4396	6.02956900143746	3	05	3
TCGA-05-4397	8.19855356691305	4	05	3
TCGA-05-4398	5.40505186949119	2	05	3
TCGA-05-4402	5.88322513389	2	05	3
TCGA-05-4403	5.96561699462178	3	05	3
TCGA-05-4405	5.23067549263335	2	05	3
TCGA-05-4415	8.38419532163285	4	05	3
TCGA-05-4417	5.91974399889195	2	05	3
TCGA-05-4418	6.72710570475025	3	05	3
TCGA-05-4420	7.93730686919994	4	05	3
TCGA-05-4422	5.24782910025347	2	05	3
TCGA-05-4424	6.66391754282535	3	05	3
TCGA-05-4426	5.73616884926962	2	05	3
TCGA-05-4427	7.07061528749635	3	05	3
TCGA-05-4430	6.11872031201981	3	05	3
TCGA-05-4432	6.03628531500238	3	05	3
TCGA-05-4433	6.55200297813986	3	05	3
TCGA-05-4434	6.15811530966982	3	05	3
TCGA-35-3615	5.82466739850645	2	35	3
TCGA-35-4122	7.07865896003023	3	35	3
TCGA-35-4123	6.34361161664047	3	35	3
TCGA-35-5375	6.25903110493	3	35	3
TCGA-38-4625	6.8494956017269	3	38	5
TCGA-38-4626	5.54033294184293	2	38	5
TCGA-38-4627	5.54334155078375	2	38	5
TCGA-38-4628	5.75270057153008	2	38	5
TCGA-38-4629	5.98134349546944	3	38	5
TCGA-38-4630	8.65888256090309	4	38	5
TCGA-38-4631	8.21470560271974	4	38	5
TCGA-38-4632	6.94527893274631	3	38	5
TCGA-38-6178	5.02705727480907	2	38	5
TCGA-38-7271	4.84665333581019	2	38	5
TCGA-38-A44F	4.94789668875207	2	38	5
TCGA-44-2655	5.56367307950109	2	44	1
TCGA-44-2656	5.48844738350715	2	44	1
TCGA-44-2657	4.67744575245308	2	44	1
TCGA-44-2659	4.91968656086056	2	44	1
TCGA-44-2661	4.62944679268441	2	44	1
TCGA-44-2662	7.37300687734685	4	44	1
TCGA-44-2665	6.64522663971357	3	44	1
TCGA-44-2666	6.97660212827637	3	44	1
TCGA-44-2668	7.52373642460138	4	44	1
TCGA-44-3396	6.60044574664023	3	44	1
TCGA-44-3398	6.63695212651183	3	44	1
TCGA-44-3917	7.34888785738156	4	44	1
TCGA-44-3918	5.92403894140851	2	44	1
TCGA-44-3919	5.68430942754686	2	44	1
TCGA-44-4112	6.31209487507638	3	44	1
TCGA-44-5643	8.26948614124752	4	44	1
TCGA-44-5644	6.39870417339001	3	44	1
TCGA-44-5645	5.08539378920599	2	44	1
TCGA-44-6145	7.06149009952989	3	44	1
TCGA-44-6146	7.03434021421043	3	44	1
TCGA-44-6147	5.60648035496596	2	44	1
TCGA-44-6148	4.18864482534498	1	44	1
TCGA-44-6774	5.65446614224085	2	44	1
TCGA-44-6775	6.27050881967651	3	44	1
TCGA-44-6776	4.86748584464313	2	44	1
TCGA-44-6777	5.03253963248077	2	44	1
TCGA-44-6778	5.80636112127226	2	44	1
TCGA-44-6779	6.99352363134766	3	44	1
TCGA-44-7659	5.41378183198311	2	44	1
TCGA-44-7660	7.19767877857115	3	44	1
TCGA-44-7662	6.59266753513585	3	44	1
TCGA-44-7667	7.18295811043294	3	44	1
TCGA-44-7669	7.51640155349236	4	44	1
TCGA-44-7670	7.12678723783292	3	44	1
TCGA-44-7671	5.78854220911803	2	44	1
TCGA-44-7672	5.38016248021009	2	44	1
TCGA-44-8119	6.36531206966436	3	44	1
TCGA-44-A479	6.12129660457762	3	44	1
TCGA-44-A47A	5.35217193316691	2	44	1
TCGA-44-A47B	6.59854309827218	3	44	1
TCGA-44-A47G	5.67445307887501	2	44	1
TCGA-44-A4SS	5.97780383920978	3	44	1
TCGA-44-A4SU	4.33037450630459	1	44	1
TCGA-49-4487	6.81881381876973	3	49	5
TCGA-49-4488	6.30189346599777	3	49	5
TCGA-49-4490	4.65333711034729	2	49	5
TCGA-49-4494	6.54559532106284	3	49	5
TCGA-49-4501	4.76658852263652	2	49	5
TCGA-49-4505	4.45405667805477	1	49	5
TCGA-49-4506	7.23790317514569	3	49	5
TCGA-49-4507	6.37058798038717	3	49	5
TCGA-49-4510	4.94581924707789	2	49	5
TCGA-49-4512	3.84464426336777	1	49	5
TCGA-49-4514	6.20984323942382	3	49	5
TCGA-49-6742	6.51954805658811	3	49	5
TCGA-49-6743	6.99119424496224	3	49	5
TCGA-49-6744	6.12525975320627	3	49	5
TCGA-49-6745	6.35326968002489	3	49	5
TCGA-49-6761	5.51836394357774	2	49	5
TCGA-49-6767	6.79500714454383	3	49	5
TCGA-49-AAQV	4.96486424163562	2	49	5
TCGA-49-AAR0	5.05785755672121	2	49	5
TCGA-49-AAR2	4.37075281898103	1	49	5
TCGA-49-AAR3	5.37806045905664	2	49	5
TCGA-49-AAR4	5.28382252188902	2	49	5
TCGA-49-AAR9	7.9078201102503	4	49	5
TCGA-49-AARE	4.96645148592682	2	49	5
TCGA-49-AARN	5.48706714509106	2	49	5
TCGA-49-AARO	4.72248779016724	2	49	5
TCGA-49-AARQ	5.32796894441753	2	49	5
TCGA-49-AARR	4.54566198078789	1	49	5
TCGA-4B-A93V	6.06733261002569	3	4B	3
TCGA-50-5044	5.3924298930622	2	50	1
TCGA-50-5045	5.21552842674462	2	50	1
TCGA-50-5055	5.67579425059646	2	50	1
TCGA-50-5066	6.47213357215464	3	50	1
TCGA-50-5068	5.23593804503315	2	50	1
TCGA-50-5931	7.29885490124484	3	50	1
TCGA-50-5939	6.84308061755698	3	50	1
TCGA-50-5942	5.17603576811541	2	50	1
TCGA-50-5946	7.76454693375825	4	50	1
TCGA-50-6590	6.84744785755973	3	50	1
TCGA-50-6591	6.48087091137201	3	50	1
TCGA-50-6593	5.87368001197587	2	50	1
TCGA-50-6594	5.92703965306072	2	50	1
TCGA-50-6597	1.91604791812018	0	50	1
TCGA-50-6673	5.72613267627098	2	50	1
TCGA-50-7109	7.42022203582793	4	50	1
TCGA-50-8457	4.59442412125301	1	50	1
TCGA-50-8459	4.4870931281566	1	50	1
TCGA-53-7624	7.88561239165787	4	53	5
TCGA-53-7626	5.2182975441337	2	53	5
TCGA-53-7813	6.24076252123601	3	53	5
TCGA-53-A4EZ	6.71621500135879	3	53	5
TCGA-55-1592	5.72706844449014	2	55	4
TCGA-55-1594	6.89990705387232	3	55	4
TCGA-55-1595	6.36276044214424	3	55	4
TCGA-55-1596	8.01930121885714	4	55	4
TCGA-55-5899	7.05409735508475	3	55	4
TCGA-55-6543	5.39192115020009	2	55	4
TCGA-55-6642	6.6933441559364	3	55	4
TCGA-55-6712	5.26717926447175	2	55	4
TCGA-55-6968	7.74229015239657	4	55	4
TCGA-55-6969	6.93849877837771	3	55	4
TCGA-55-6970	7.05811060997631	3	55	4
TCGA-55-6971	6.31580640783934	3	55	4
TCGA-55-6972	4.59760464736966	1	55	4
TCGA-55-6975	6.57962257848331	3	55	4
TCGA-55-6978	6.65208318246421	3	55	4
TCGA-55-6979	5.89493260772144	2	55	4
TCGA-55-6980	4.2659311287191	1	55	4
TCGA-55-6981	5.97425863922611	3	55	4
TCGA-55-6982	5.67709297212572	2	55	4
TCGA-55-6983	5.50138824918264	2	55	4
TCGA-55-6984	7.58984562162462	4	55	4
TCGA-55-6985	5.20445230570386	2	55	4
TCGA-55-6986	6.56793764972021	3	55	4
TCGA-55-6987	6.32700623496222	3	55	4
TCGA-55-7227	6.156153168423	3	55	4
TCGA-55-7281	4.85930816585477	2	55	4
TCGA-55-7283	5.43717126389707	2	55	4
TCGA-55-7284	6.6746305630445	3	55	4
TCGA-55-7570	8.16295813842013	4	55	4
TCGA-55-7573	5.1279155035498	2	55	4
TCGA-55-7574	5.47635221778214	2	55	4
TCGA-55-7576	6.39541442704652	3	55	4
TCGA-55-7724	6.50078626361347	3	55	4
TCGA-55-7725	6.23363793639794	3	55	4
TCGA-55-7726	6.82134050198813	3	55	4
TCGA-55-7727	6.31628896915385	3	55	4
TCGA-55-7728	4.91224733104607	2	55	4
TCGA-55-7815	7.13822127601459	3	55	4
TCGA-55-7816	4.58605861609427	1	55	4
TCGA-55-7903	6.45919897562145	3	55	4
TCGA-55-7907	6.39957970065128	3	55	4
TCGA-55-7910	7.52545827803814	4	55	4
TCGA-55-7911	6.69671494572275	3	55	4
TCGA-55-7913	8.14811321780312	4	55	4
TCGA-55-7914	5.87465902629635	2	55	4
TCGA-55-7994	7.84348757530834	4	55	4
TCGA-55-7995	7.20966293256983	3	55	4
TCGA-55-8085	6.1860354702629	3	55	4
TCGA-55-8087	4.6991279940205	2	55	4
TCGA-55-8089	7.31191604962262	4	55	4
TCGA-55-8090	6.00442405238747	3	55	4
TCGA-55-8091	5.47785162444938	2	55	4
TCGA-55-8092	6.52849853181804	3	55	4
TCGA-55-8094	6.22866998164655	3	55	4
TCGA-55-8096	4.74216183556045	2	55	4
TCGA-55-8097	4.71017468320447	2	55	4
TCGA-55-8203	5.90421426531801	2	55	4
TCGA-55-8204	5.94493839438012	2	55	4
TCGA-55-8205	7.22507060843823	3	55	4
TCGA-55-8206	3.9841225009998	1	55	4
TCGA-55-8207	4.90427351308232	2	55	4
TCGA-55-8208	6.26223727953644	3	55	4
TCGA-55-8299	6.30819851401258	3	55	4
TCGA-55-8301	5.72884985474146	2	55	4
TCGA-55-8302	5.67802945815167	2	55	4
TCGA-55-8505	6.80596662683578	3	55	4
TCGA-55-8506	6.48296468864691	3	55	4
TCGA-55-8507	6.39821877155098	3	55	4
TCGA-55-8508	6.19580993194587	3	55	4
TCGA-55-8510	5.30435675054409	2	55	4
TCGA-55-8511	4.87707083906521	2	55	4
TCGA-55-8512	4.76414668371995	2	55	4
TCGA-55-8513	4.98433213281481	2	55	4
TCGA-55-8514	4.66183676770219	2	55	4
TCGA-55-8614	5.87058329925757	2	55	4
TCGA-55-8615	5.46713801574705	2	55	4
TCGA-55-8616	4.56544807200934	1	55	4
TCGA-55-8619	5.46728792592597	2	55	4
TCGA-55-8620	7.45813895086751	4	55	4
TCGA-55-8621	4.44358997947079	1	55	4
TCGA-55-A48X	5.49568073568442	2	55	4
TCGA-55-A48Y	7.17546223831683	3	55	4
TCGA-55-A48Z	5.33474637448	2	55	4
TCGA-55-A490	5.91936622247244	2	55	4
TCGA-55-A491	5.14071401981191	2	55	4
TCGA-55-A492	4.03802922867808	1	55	4
TCGA-55-A493	6.98179364049323	3	55	4
TCGA-55-A494	5.79687254716622	2	55	4
TCGA-55-A4DF	8.2391585986458	4	55	4
TCGA-55-A4DG	4.75393324067786	2	55	4
TCGA-55-A57B	5.07524327839373	2	55	4
TCGA-62-A46O	7.96621803011897	4	62	2
TCGA-62-A46P	5.34932788713856	2	62	2
TCGA-62-A46R	6.10592204980771	3	62	2
TCGA-62-A46S	4.96197490638394	2	62	2
TCGA-62-A46U	6.2516430108605	3	62	2
TCGA-62-A46V	5.99467490147768	3	62	2
TCGA-62-A470	6.29517221601585	3	62	2
TCGA-62-A471	7.08905388836018	3	62	2
TCGA-62-A472	6.1892470785358	3	62	2
TCGA-64-1676	5.40673258773024	2	64	3
TCGA-64-1677	8.12173013382581	4	64	3
TCGA-64-1678	7.47600872275148	4	64	3
TCGA-64-1679	6.54120914085121	3	64	3
TCGA-64-1680	5.94123851480017	2	64	3
TCGA-64-1681	4.72116874087598	2	64	3
TCGA-64-5774	6.87449613140035	3	64	3
TCGA-64-5775	6.26511146161937	3	64	3
TCGA-64-5778	5.95144771877622	2	64	3
TCGA-64-5779	7.18383460264951	3	64	3
TCGA-64-5781	7.52171530086611	4	64	3
TCGA-64-5815	6.3318894316147	3	64	3
TCGA-67-3770	4.62559102326823	2	67	1
TCGA-67-3771	7.59186730186592	4	67	1
TCGA-67-3772	4.62233225891184	2	67	1
TCGA-67-3773	5.30521481121362	2	67	1
TCGA-67-3774	5.37187303155909	2	67	1
TCGA-67-4679	4.77975461580739	2	67	1
TCGA-67-6215	6.71701290473752	3	67	1
TCGA-67-6216	6.33464553877132	3	67	1
TCGA-67-6217	4.44286818912369	1	67	1
TCGA-69-7760	7.22911017989899	3	69	1
TCGA-69-7761	7.9688806654824	4	69	1
TCGA-69-7763	6.19408887206206	3	69	1
TCGA-69-7764	5.30916492329321	2	69	1
TCGA-69-7765	5.75361226529677	2	69	1
TCGA-69-7973	7.21307565884532	3	69	1
TCGA-69-7974	6.49572648102105	3	69	1
TCGA-69-7978	6.57999523250824	3	69	1
TCGA-69-7979	6.15409021914226	3	69	1
TCGA-69-7980	5.62485881734388	2	69	1
TCGA-69-8253	6.18388766120663	3	69	1
TCGA-69-8254	6.14984876969079	3	69	1
TCGA-69-8255	5.79973395368723	2	69	1
TCGA-69-8453	5.81229055178104	2	69	1
TCGA-69-A59K	5.59791897306603	2	69	1
TCGA-71-6725	6.31180392948972	3	71	3
TCGA-71-8520	5.8634843905938	2	71	3
TCGA-73-4658	5.22523444249283	2	73	5
TCGA-73-4659	6.6165151782395	3	73	5
TCGA-73-4662	5.01954701789417	2	73	5
TCGA-73-4666	7.1533604798959	3	73	5
TCGA-73-4668	6.87727225678256	3	73	5
TCGA-73-4670	7.49649580764678	4	73	5
TCGA-73-4675	5.01119629525222	2	73	5
TCGA-73-4676	7.52774359400065	4	73	5
TCGA-73-4677	5.99741781897081	3	73	5
TCGA-73-7498	4.88612993322076	2	73	5
TCGA-73-7499	6.9572252877891	3	73	5
TCGA-73-A9RS	7.18753876106939	3	73	5
TCGA-75-5122	6.07650057106428	3	75	2
TCGA-75-5125	6.69341219238696	3	75	2
TCGA-75-5126	6.68220058825819	3	75	2
TCGA-75-5146	4.89967038259024	2	75	2
TCGA-75-5147	6.47310869952588	3	75	2
TCGA-75-6203	4.60810965034721	1	75	2
TCGA-75-6205	6.29482380220848	3	75	2
TCGA-75-6206	5.21562681479507	2	75	2
TCGA-75-6207	6.37344397695822	3	75	2
TCGA-75-6211	6.67553313025568	3	75	2
TCGA-75-6212	4.91539088557191	2	75	2
TCGA-75-6214	6.53679104703398	3	75	2
TCGA-75-7025	4.52703967480525	1	75	2
TCGA-75-7027	7.34765521782807	4	75	2
TCGA-75-7030	5.12935103295997	2	75	2
TCGA-75-7031	5.92480531901829	2	75	2
TCGA-78-7145	6.84666754575383	3	78	2
TCGA-78-7146	7.17243108066896	3	78	2
TCGA-78-7147	6.9164705924609	3	78	2
TCGA-78-7148	6.19944542013097	3	78	2
TCGA-78-7149	4.21171408781668	1	78	2
TCGA-78-7150	7.80130316247113	4	78	2
TCGA-78-7152	6.58295583667335	3	78	2
TCGA-78-7153	5.46152341695881	2	78	2
TCGA-78-7154	7.33320592092385	4	78	2
TCGA-78-7155	7.97621237980961	4	78	2
TCGA-78-7156	5.41701016595286	2	78	2
TCGA-78-7158	6.12180840784034	3	78	2
TCGA-78-7159	7.13281732750132	3	78	2
TCGA-78-7160	6.31631197247316	3	78	2
TCGA-78-7161	5.64824004355363	2	78	2
TCGA-78-7163	4.7478588876573	2	78	2
TCGA-78-7166	6.44889560051693	3	78	2
TCGA-78-7167	5.2356174157978	2	78	2
TCGA-78-7220	8.62648816702804	4	78	2
TCGA-78-7535	4.76845960807546	2	78	2
TCGA-78-7536	7.78816094964038	4	78	2
TCGA-78-7537	5.32918488373804	2	78	2
TCGA-78-7539	3.87310796971548	1	78	2
TCGA-78-7540	7.21860123101246	3	78	2
TCGA-78-7542	7.64196972646391	4	78	2
TCGA-78-7633	4.92342213994387	2	78	2
TCGA-78-8640	6.56623619720771	3	78	2
TCGA-78-8648	5.79410453193788	2	78	2
TCGA-78-8655	5.75151688939497	2	78	2
TCGA-78-8660	5.86320251902707	2	78	2
TCGA-78-8662	6.18644352015461	3	78	2
TCGA-80-5607	6.60854744485545	3	80	5
TCGA-80-5608	6.25230202889509	3	80	5
TCGA-80-5611	6.16779027761202	3	80	5
TCGA-83-5908	7.66425647410272	4	83	3
TCGA-86-6562	5.40460150226225	2	86	5
TCGA-86-6851	5.75331589615403	2	86	5
TCGA-86-7701	6.6728657124793	3	86	5
TCGA-86-7711	6.48519206992991	3	86	5
TCGA-86-7713	7.40709028327794	4	86	5
TCGA-86-7714	5.68021951022198	2	86	5
TCGA-86-7953	7.4613999117887	4	86	5
TCGA-86-7954	5.33456418446638	2	86	5
TCGA-86-7955	7.03600233747593	3	86	5
TCGA-86-8054	7.23448270952698	3	86	5
TCGA-86-8055	6.18467807692734	3	86	5
TCGA-86-8056	6.05334773019734	3	86	5
TCGA-86-8073	5.72470252063922	2	86	5
TCGA-86-8074	6.31946393563957	3	86	5
TCGA-86-8075	6.95794143782163	3	86	5
TCGA-86-8076	5.22340924741297	2	86	5
TCGA-86-8278	6.19738767306981	3	86	5
TCGA-86-8279	4.86583380384651	2	86	5
TCGA-86-8280	4.68837802705678	2	86	5
TCGA-86-8281	5.71240068864415	2	86	5
TCGA-86-8358	7.0818822257051	3	86	5
TCGA-86-8359	5.20407519941758	2	86	5
TCGA-86-8585	5.48689282737549	2	86	5
TCGA-86-8668	4.77021757112205	2	86	5
TCGA-86-8669	5.50740694578279	2	86	5
TCGA-86-8671	4.19832447802137	1	86	5
TCGA-86-8672	6.31060573815784	3	86	5
TCGA-86-8673	5.63229190620548	2	86	5
TCGA-86-8674	5.79215419599321	2	86	5
TCGA-86-A456	4.72130056334149	2	86	5
TCGA-86-A4D0	7.68965688837637	4	86	5
TCGA-86-A4JF	7.27617530943547	3	86	5
TCGA-86-A4P7	4.76034912002374	2	86	5
TCGA-86-A4P8	3.93020855846459	1	86	5
TCGA-91-A4BC	5.27588104762337	2	91	4
TCGA-91-A4BD	5.40793732357064	2	91	4
TCGA-93-7347	5.34268911708804	2	93	2
TCGA-93-7348	4.98697127365376	2	93	2
TCGA-93-8067	7.09530037925667	3	93	2
TCGA-93-A4JN	5.57317069084288	2	93	2
TCGA-93-A4JO	4.94743904093114	2	93	2
TCGA-93-A4JP	4.96839245917842	2	93	2
TCGA-93-A4JQ	6.48384500038428	3	93	2
TCGA-95-7039	5.65137423930478	2	95	2
TCGA-95-7043	6.42312553514189	3	95	2
TCGA-95-7562	6.51582629088106	3	95	2
TCGA-95-7567	7.97332893495359	4	95	2
TCGA-95-7944	7.2791938775234	3	95	2
TCGA-95-7947	6.90200436284231	3	95	2
TCGA-95-7948	3.63129295732868	1	95	2
TCGA-95-8039	5.49567976164138	2	95	2
TCGA-95-8494	6.6229828682291	3	95	2
TCGA-95-A4VK	5.42496381973706	2	95	2
TCGA-95-A4VN	6.0337684885787	3	95	2
TCGA-95-A4VP	4.66298019922141	2	95	2
TCGA-97-7546	5.48965738849808	2	97	3
TCGA-97-7547	4.79884428673201	2	97	3
TCGA-97-7552	5.59162006760607	2	97	3
TCGA-97-7553	5.86214681194243	2	97	3
TCGA-97-7554	6.3416799086358	3	97	3
TCGA-97-7937	6.23618174369231	3	97	3
TCGA-97-7938	5.9154793824295	2	97	3
TCGA-97-7941	5.44379391104001	2	97	3
TCGA-97-8171	5.17284874719909	2	97	3
TCGA-97-8172	4.13066589192289	1	97	3
TCGA-97-8175	6.46455713992719	3	97	3
TCGA-97-8177	4.34448749986517	1	97	3
TCGA-97-8179	5.44665875778905	2	97	3
TCGA-97-8552	4.03161935957471	1	97	3
TCGA-97-A4LX	5.56308430091369	2	97	3
TCGA-97-A4M0	5.28330345831808	2	97	3
TCGA-97-A4M1	3.73407757933402	1	97	3
TCGA-97-A4M2	3.95542127243803	1	97	3
TCGA-97-A4M3	4.63697190896673	2	97	3
TCGA-97-A4M5	5.04722473863532	2	97	3
TCGA-97-A4M6	3.90208692064678	1	97	3
TCGA-97-A4M7	5.25128612853223	2	97	3
TCGA-99-7458	5.25571245879486	2	99	1
TCGA-99-8025	6.2060025221254	3	99	1
TCGA-99-8028	5.2322299214639	2	99	1
TCGA-99-8032	6.30107313786562	3	99	1
TCGA-99-8033	6.99325898347866	3	99	1
TCGA-99-AA5R	3.7571004216793	1	99	1
TCGA-J2-8192	4.83377170174521	2	J2	2
TCGA-J2-8194	4.54264835944136	1	J2	2
TCGA-J2-A4AD	5.79537649800323	2	J2	2
TCGA-J2-A4AE	5.50148941970647	2	J2	2
TCGA-J2-A4AG	5.27205274887681	2	J2	2
TCGA-L4-A4E5	6.10668442246565	3	L4	1
TCGA-L4-A4E6	4.388889596208	1	L4	1
TCGA-L9-A443	5.49738219167118	2	L9	2
TCGA-L9-A444	5.27834516955187	2	L9	2
TCGA-L9-A50W	4.95493485540994	2	L9	2
TCGA-L9-A5IP	6.01821923574871	3	L9	2
TCGA-L9-A743	5.51990511557255	2	L9	2
TCGA-L9-A7SV	5.19520577646834	2	L9	2
TCGA-L9-A8F4	6.15250880679172	3	L9	2
TCGA-MN-A4N1	6.18310940158841	3	MN	2
TCGA-MN-A4N4	5.25516021817817	2	MN	2
TCGA-MN-A4N5	5.45978061642727	2	MN	2
TCGA-MP-A4SV	7.00819921236103	3	MP	3
TCGA-MP-A4SW	5.28068193961412	2	MP	3
TCGA-MP-A4SY	6.06442929125718	3	MP	3
TCGA-MP-A4T4	5.9937555294718	3	MP	3
TCGA-MP-A4T6	2.88724347139776	0	MP	3
TCGA-MP-A4T7	7.16016327363893	3	MP	3
TCGA-MP-A4T8	5.6667909780781	2	MP	3
TCGA-MP-A4T9	5.57717700483109	2	MP	3
TCGA-MP-A4TA	6.33205312657241	3	MP	3
TCGA-MP-A4TC	6.15293074038501	3	MP	3
TCGA-MP-A4TD	5.01041379148268	2	MP	3
TCGA-MP-A4TE	6.55629793047905	3	MP	3
TCGA-MP-A4TF	7.05766094155666	3	MP	3
TCGA-MP-A4TH	5.51703202379104	2	MP	3
TCGA-MP-A4TI	5.67494115091839	2	MP	3
TCGA-MP-A4TJ	6.58359306312881	3	MP	3
TCGA-MP-A4TK	6.13979360729856	3	MP	3
TCGA-MP-A5C7	5.45568071071666	2	MP	3
TCGA-NJ-A4YF	5.93724092435004	2	NJ	3
TCGA-NJ-A4YG	5.16881792846959	2	NJ	3
TCGA-NJ-A4YI	5.21347288648203	2	NJ	3
TCGA-NJ-A4YP	6.96728850895315	3	NJ	3
TCGA-NJ-A4YQ	5.4080487234531	2	NJ	3
TCGA-NJ-A55A	4.46326444194237	1	NJ	3
TCGA-NJ-A55O	6.10533911735307	3	NJ	3
TCGA-NJ-A55R	5.87228824424351	2	NJ	3
TCGA-NJ-A7XG	5.07445529384479	2	NJ	3
TCGA-O1-A52J	4.60234535191442	1	O1	2
TCGA-S2-AA1A	5.37807761582749	2	S2	2
