# Supplementary material for: Surrogate Biomarker Prediction from Whole-Slide Images for Evaluating Overall Survival in Lung Adenocarcinoma
Source: Diagnostics (Basel). 2024 Feb 20;14(5):462. doi: 10.3390/diagnostics14050462 (PMC10930763; doi:10.3390/diagnostics14050462)
Supplement: Supplementary file 1 [file diagnostics-14-00462-s001.zip › Supplementary_File_S5_TCGA_LUAD_crossfolds/crossfolds_ELF5.csv]

PATIENT	ELF5	ELF5_quantile	site_code	CV5
TCGA-05-4244	0.430149672700356	2	05	2
TCGA-05-4249	1.84232107462372	2	05	2
TCGA-05-4250	-1.13800641745133	1	05	2
TCGA-05-4382	1.69889802038223	2	05	2
TCGA-05-4395	-2.93913659742746	1	05	2
TCGA-05-4396	1.87507404056476	2	05	2
TCGA-05-4397	2.03814447960068	2	05	2
TCGA-05-4398	2.72666409351461	2	05	2
TCGA-05-4402	5.28235349845557	3	05	2
TCGA-05-4403	3.33102165005561	3	05	2
TCGA-05-4405	5.01372800025436	3	05	2
TCGA-05-4415	0.307892188256059	2	05	2
TCGA-05-4417	3.81326958785297	3	05	2
TCGA-05-4418	-1.71397818690153	1	05	2
TCGA-05-4420	2.63441044274215	2	05	2
TCGA-05-4422	4.60997453397064	3	05	2
TCGA-05-4424	5.16008646055464	3	05	2
TCGA-05-4426	1.30084835674838	2	05	2
TCGA-05-4427	1.44386673388336	2	05	2
TCGA-05-4430	2.53438303126115	2	05	2
TCGA-05-4432	2.63037197247197	2	05	2
TCGA-05-4433	3.24311417832365	3	05	2
TCGA-05-4434	4.29704439089791	3	05	2
TCGA-35-3615	1.98172943568715	2	35	1
TCGA-35-4122	2.33869993925963	2	35	1
TCGA-35-4123	-0.167199637393089	1	35	1
TCGA-35-5375	2.47919527575194	2	35	1
TCGA-38-4625	2.72751077790895	2	38	4
TCGA-38-4626	6.60864521907429	4	38	4
TCGA-38-4627	-0.134354603567321	1	38	4
TCGA-38-4628	3.56406261135931	3	38	4
TCGA-38-4629	-1.35633867073248	1	38	4
TCGA-38-4630	1.51328778345263	2	38	4
TCGA-38-4631	-1.82558411830598	1	38	4
TCGA-38-4632	3.13155448581298	3	38	4
TCGA-38-6178	3.14173202903549	3	38	4
TCGA-38-7271	2.69161161771656	2	38	4
TCGA-38-A44F	3.11476096309207	3	38	4
TCGA-44-2655	4.5802603636037	3	44	1
TCGA-44-2656	2.99219022730975	3	44	1
TCGA-44-2657	6.30868256961248	4	44	1
TCGA-44-2659	3.95037800514313	3	44	1
TCGA-44-2661	3.70942292474293	3	44	1
TCGA-44-2662	2.26612464617673	2	44	1
TCGA-44-2665	-2.24935796075898	1	44	1
TCGA-44-2666	2.14342343076081	2	44	1
TCGA-44-2668	0.283377017386712	2	44	1
TCGA-44-3396	3.80025532209202	3	44	1
TCGA-44-3398	3.81800781974828	3	44	1
TCGA-44-3917	6.64125124262833	4	44	1
TCGA-44-3918	3.91515084527631	3	44	1
TCGA-44-3919	2.44165142186705	2	44	1
TCGA-44-4112	1.40100836267339	2	44	1
TCGA-44-5643	5.53523634134574	3	44	1
TCGA-44-5644	3.44013111819586	3	44	1
TCGA-44-5645	5.30792593210963	3	44	1
TCGA-44-6145	0.334261861712906	2	44	1
TCGA-44-6146	3.57369190139106	3	44	1
TCGA-44-6147	4.34326014257117	3	44	1
TCGA-44-6148	6.88085988413849	4	44	1
TCGA-44-6774	4.53071683668863	3	44	1
TCGA-44-6775	4.19567696233371	3	44	1
TCGA-44-6776	5.34126476161112	3	44	1
TCGA-44-6777	1.24396900406102	2	44	1
TCGA-44-6778	3.15602584276472	3	44	1
TCGA-44-6779	-4.94200978160308	0	44	1
TCGA-44-7659	0.427784691382089	2	44	1
TCGA-44-7660	2.66339675599854	2	44	1
TCGA-44-7662	1.3333496653448	2	44	1
TCGA-44-7667	2.70016686384672	2	44	1
TCGA-44-7669	3.0218249789233	3	44	1
TCGA-44-7670	1.69753883039037	2	44	1
TCGA-44-7671	1.53534724342614	2	44	1
TCGA-44-7672	0.716756073866078	2	44	1
TCGA-44-8119	4.87845511205254	3	44	1
TCGA-44-A479	4.56492347616747	3	44	1
TCGA-44-A47A	3.71519348964523	3	44	1
TCGA-44-A47B	-2.39123346400876	1	44	1
TCGA-44-A47G	-1.19196040224844	1	44	1
TCGA-44-A4SS	-1.15928976976516	1	44	1
TCGA-44-A4SU	4.71328266235896	3	44	1
TCGA-49-4487	0.524019700288173	2	49	4
TCGA-49-4488	-0.142943952067011	1	49	4
TCGA-49-4490	2.07291853477108	2	49	4
TCGA-49-4494	1.60662381107883	2	49	4
TCGA-49-4501	3.23483906575104	3	49	4
TCGA-49-4505	3.86759869151411	3	49	4
TCGA-49-4506	-0.952588896373303	1	49	4
TCGA-49-4507	-3.21750197666579	0	49	4
TCGA-49-4510	2.82558693293103	2	49	4
TCGA-49-4512	5.66898653944594	3	49	4
TCGA-49-4514	4.7513217974907	3	49	4
TCGA-49-6742	2.45210807013806	2	49	4
TCGA-49-6743	2.29134286165193	2	49	4
TCGA-49-6744	1.63693587942505	2	49	4
TCGA-49-6745	2.43911565791784	2	49	4
TCGA-49-6761	0.786232355481973	2	49	4
TCGA-49-6767	3.5273518349045	3	49	4
TCGA-49-AAQV	2.58939249029479	2	49	4
TCGA-49-AAR0	5.14775551091385	3	49	4
TCGA-49-AAR2	6.08575191969022	4	49	4
TCGA-49-AAR3	1.06288069941798	2	49	4
TCGA-49-AAR4	4.27352486902614	3	49	4
TCGA-49-AAR9	1.32275538135968	2	49	4
TCGA-49-AARE	3.67134298863899	3	49	4
TCGA-49-AARN	0.770752707775699	2	49	4
TCGA-49-AARO	1.78388833483138	2	49	4
TCGA-49-AARQ	4.58836467545833	3	49	4
TCGA-49-AARR	4.22398590704553	3	49	4
TCGA-4B-A93V	2.99266497448725	3	4B	5
TCGA-50-5044	1.86084848866907	2	50	3
TCGA-50-5045	3.06617739673528	3	50	3
TCGA-50-5055	4.30674013764156	3	50	3
TCGA-50-5066	4.97898383770902	3	50	3
TCGA-50-5068	6.93395811555604	4	50	3
TCGA-50-5931	2.90106559312151	3	50	3
TCGA-50-5939	1.45045924554273	2	50	3
TCGA-50-5942	0.296296778766856	2	50	3
TCGA-50-5946	4.61895420890351	3	50	3
TCGA-50-6590	-1.40836756531417	1	50	3
TCGA-50-6591	0.35126078977971	2	50	3
TCGA-50-6593	4.11721251289521	3	50	3
TCGA-50-6594	-5.36355523502185	0	50	3
TCGA-50-6597	4.33800483133881	3	50	3
TCGA-50-6673	-0.430536228469062	1	50	3
TCGA-50-7109	3.64370148034108	3	50	3
TCGA-50-8457	0.612230163244171	2	50	3
TCGA-50-8459	1.15464716135524	2	50	3
TCGA-53-7624	-2.61758092216229	1	53	1
TCGA-53-7626	5.90311007583235	4	53	1
TCGA-53-7813	5.10554616642873	3	53	1
TCGA-53-A4EZ	3.60415372494241	3	53	1
TCGA-55-1592	5.96165878844297	4	55	5
TCGA-55-1594	3.71651638342054	3	55	5
TCGA-55-1595	0.74033204369334	2	55	5
TCGA-55-1596	5.5821345855215	3	55	5
TCGA-55-5899	2.71071062158239	2	55	5
TCGA-55-6543	1.80761576406141	2	55	5
TCGA-55-6642	3.95069210535701	3	55	5
TCGA-55-6712	-0.226615548222216	1	55	5
TCGA-55-6968	1.02878752611704	2	55	5
TCGA-55-6969	3.19124677134492	3	55	5
TCGA-55-6970	3.31414114236492	3	55	5
TCGA-55-6971	4.87471604872419	3	55	5
TCGA-55-6972	3.25558739990543	3	55	5
TCGA-55-6975	2.72142808797379	2	55	5
TCGA-55-6978	1.37805949152373	2	55	5
TCGA-55-6979	3.57195756428241	3	55	5
TCGA-55-6980	-1.01074068503861	1	55	5
TCGA-55-6981	4.71108869907488	3	55	5
TCGA-55-6982	4.06047379720619	3	55	5
TCGA-55-6983	5.31039858741831	3	55	5
TCGA-55-6984	-0.142810047455759	1	55	5
TCGA-55-6985	3.84423784973399	3	55	5
TCGA-55-6986	1.81159691646847	2	55	5
TCGA-55-6987	3.24398155707308	3	55	5
TCGA-55-7227	5.24192836294924	3	55	5
TCGA-55-7281	5.32791581889525	3	55	5
TCGA-55-7283	2.40287999535807	2	55	5
TCGA-55-7284	1.90102359245019	2	55	5
TCGA-55-7570	3.45391572892886	3	55	5
TCGA-55-7573	1.2810782531733	2	55	5
TCGA-55-7574	3.64029578011276	3	55	5
TCGA-55-7576	3.69645515546006	3	55	5
TCGA-55-7724	4.64633211249269	3	55	5
TCGA-55-7725	7.37726828562033	4	55	5
TCGA-55-7726	1.7901608153698	2	55	5
TCGA-55-7727	2.24769200570501	2	55	5
TCGA-55-7728	1.29575832477097	2	55	5
TCGA-55-7815	4.87624185746063	3	55	5
TCGA-55-7816	2.79692418797858	2	55	5
TCGA-55-7903	0.638388111378063	2	55	5
TCGA-55-7907	3.63110710155346	3	55	5
TCGA-55-7910	3.79467828047446	3	55	5
TCGA-55-7911	2.31788705591948	2	55	5
TCGA-55-7913	2.3546668795482	2	55	5
TCGA-55-7914	1.67771258153003	2	55	5
TCGA-55-7994	-1.37117847228041	1	55	5
TCGA-55-7995	5.89380989633194	4	55	5
TCGA-55-8085	3.9005508658231	3	55	5
TCGA-55-8087	8.46657144273447	4	55	5
TCGA-55-8089	0.944861316934614	2	55	5
TCGA-55-8090	3.82593505723965	3	55	5
TCGA-55-8091	-0.289757118815466	1	55	5
TCGA-55-8092	2.71165489877351	2	55	5
TCGA-55-8094	3.452764698214	3	55	5
TCGA-55-8096	4.58381507029069	3	55	5
TCGA-55-8097	5.89210521921949	4	55	5
TCGA-55-8203	5.12684106161084	3	55	5
TCGA-55-8204	1.13307081602861	2	55	5
TCGA-55-8205	2.87789935759281	3	55	5
TCGA-55-8206	5.75497973962877	3	55	5
TCGA-55-8207	3.0183485085717	3	55	5
TCGA-55-8208	3.70374290882343	3	55	5
TCGA-55-8299	3.5442139505085	3	55	5
TCGA-55-8301	0.191699986986056	2	55	5
TCGA-55-8302	3.98731187825065	3	55	5
TCGA-55-8505	3.17276400739786	3	55	5
TCGA-55-8506	6.67171706704131	4	55	5
TCGA-55-8507	5.31138414500288	3	55	5
TCGA-55-8508	3.7965967191274	3	55	5
TCGA-55-8510	2.6172960622042	2	55	5
TCGA-55-8511	-0.008798170844173	2	55	5
TCGA-55-8512	4.91695552699934	3	55	5
TCGA-55-8513	3.69471027057915	3	55	5
TCGA-55-8514	7.48041212335254	4	55	5
TCGA-55-8614	3.99741816519781	3	55	5
TCGA-55-8615	3.53517210795523	3	55	5
TCGA-55-8616	4.58440346201933	3	55	5
TCGA-55-8619	3.03286867026738	3	55	5
TCGA-55-8620	0.29702645256219	2	55	5
TCGA-55-8621	4.74321739933566	3	55	5
TCGA-55-A48X	1.43253618241026	2	55	5
TCGA-55-A48Y	2.67164822416371	2	55	5
TCGA-55-A48Z	2.79992998174285	2	55	5
TCGA-55-A490	-1.03612224656856	1	55	5
TCGA-55-A491	4.60988694694609	3	55	5
TCGA-55-A492	5.18555253152298	3	55	5
TCGA-55-A493	-2.31512256638606	1	55	5
TCGA-55-A494	6.85409845866031	4	55	5
TCGA-55-A4DF	5.99277949694458	4	55	5
TCGA-55-A4DG	5.56342688697237	3	55	5
TCGA-55-A57B	-0.694101608782592	1	55	5
TCGA-62-A46O	2.91989172961337	3	62	1
TCGA-62-A46P	4.94752762715904	3	62	1
TCGA-62-A46R	4.25155808964765	3	62	1
TCGA-62-A46S	0.151189078926063	2	62	1
TCGA-62-A46U	1.66075884822682	2	62	1
TCGA-62-A46V	-1.91327610949713	1	62	1
TCGA-62-A470	6.90591682093407	4	62	1
TCGA-62-A471	-1.12202321974843	1	62	1
TCGA-62-A472	3.6201676194213	3	62	1
TCGA-64-1676	1.37423620569783	2	64	3
TCGA-64-1677	4.50955107090317	3	64	3
TCGA-64-1678	3.03399020932905	3	64	3
TCGA-64-1679	3.89708385251631	3	64	3
TCGA-64-1680	6.02511303720629	4	64	3
TCGA-64-1681	4.84240143154946	3	64	3
TCGA-64-5774	4.32401734949096	3	64	3
TCGA-64-5775	-5.77415033272169	0	64	3
TCGA-64-5778	0.443848817678416	2	64	3
TCGA-64-5779	2.86929520030682	3	64	3
TCGA-64-5781	-5.44713145803019	0	64	3
TCGA-64-5815	1.22563395833053	2	64	3
TCGA-67-3770	4.70537574061151	3	67	4
TCGA-67-3771	7.02516559230018	4	67	4
TCGA-67-3772	5.42085471845695	3	67	4
TCGA-67-3773	4.11740549995131	3	67	4
TCGA-67-3774	3.59588586968213	3	67	4
TCGA-67-4679	5.21902731789338	3	67	4
TCGA-67-6215	4.17648359168545	3	67	4
TCGA-67-6216	2.86872502595256	3	67	4
TCGA-67-6217	6.17476496650051	4	67	4
TCGA-69-7760	-0.573357228029261	1	69	4
TCGA-69-7761	-4.29507313411582	0	69	4
TCGA-69-7763	2.28175707103475	2	69	4
TCGA-69-7764	0.910396086562537	2	69	4
TCGA-69-7765	4.41211372481525	3	69	4
TCGA-69-7973	4.76982137306385	3	69	4
TCGA-69-7974	2.26284957395081	2	69	4
TCGA-69-7978	-1.68566022616801	1	69	4
TCGA-69-7979	3.71603955006245	3	69	4
TCGA-69-7980	-0.19237085264884	1	69	4
TCGA-69-8253	1.18288613736156	2	69	4
TCGA-69-8254	1.73646721075665	2	69	4
TCGA-69-8255	1.46409788749805	2	69	4
TCGA-69-8453	3.83190846389318	3	69	4
TCGA-69-A59K	1.17467093732934	2	69	4
TCGA-71-6725	6.13849825539199	4	71	1
TCGA-71-8520	-5.5995290228559	0	71	1
TCGA-73-4658	0.252230325827406	2	73	1
TCGA-73-4659	4.61889748742429	3	73	1
TCGA-73-4662	-1.67104723170731	1	73	1
TCGA-73-4666	-0.95335710107989	1	73	1
TCGA-73-4668	1.49158792633625	2	73	1
TCGA-73-4670	2.61621637215867	2	73	1
TCGA-73-4675	-1.18126091954245	1	73	1
TCGA-73-4676	0.770416318493218	2	73	1
TCGA-73-4677	2.41268089796098	2	73	1
TCGA-73-7498	3.66111442926917	3	73	1
TCGA-73-7499	-0.337143681862642	1	73	1
TCGA-73-A9RS	0.599818639169249	2	73	1
TCGA-75-5122	-3.3333146247562	0	75	2
TCGA-75-5125	-0.496171334825819	1	75	2
TCGA-75-5126	3.84186048945679	3	75	2
TCGA-75-5146	4.44261518188237	3	75	2
TCGA-75-5147	0.649654446877858	2	75	2
TCGA-75-6203	3.79259085217063	3	75	2
TCGA-75-6205	-0.561534059381041	1	75	2
TCGA-75-6206	-1.32170579981483	1	75	2
TCGA-75-6207	-2.78334137994643	1	75	2
TCGA-75-6211	4.72973258661318	3	75	2
TCGA-75-6212	-0.253240798848881	1	75	2
TCGA-75-6214	3.36850435492159	3	75	2
TCGA-75-7025	0.543834917348231	2	75	2
TCGA-75-7027	3.22979249619066	3	75	2
TCGA-75-7030	1.9568218881375	2	75	2
TCGA-75-7031	4.42573407170998	3	75	2
TCGA-78-7145	-1.69772874027861	1	78	3
TCGA-78-7146	0.509006879027198	2	78	3
TCGA-78-7147	-2.89278598113	1	78	3
TCGA-78-7148	3.79536150225226	3	78	3
TCGA-78-7149	2.97281782540545	3	78	3
TCGA-78-7150	-2.0526301262068	1	78	3
TCGA-78-7152	-2.10504463350503	1	78	3
TCGA-78-7153	1.79791506195553	2	78	3
TCGA-78-7154	3.06275566599254	3	78	3
TCGA-78-7155	0.920245012324885	2	78	3
TCGA-78-7156	0.444317511948594	2	78	3
TCGA-78-7158	1.40260776159059	2	78	3
TCGA-78-7159	3.70316375344959	3	78	3
TCGA-78-7160	3.22664873946271	3	78	3
TCGA-78-7161	3.40261015445529	3	78	3
TCGA-78-7163	4.68629856371432	3	78	3
TCGA-78-7166	2.30153022458851	2	78	3
TCGA-78-7167	3.86711244005984	3	78	3
TCGA-78-7220	3.98754689678362	3	78	3
TCGA-78-7535	5.83496675548292	4	78	3
TCGA-78-7536	6.41323966173195	4	78	3
TCGA-78-7537	4.58387568247952	3	78	3
TCGA-78-7539	2.90092230220128	3	78	3
TCGA-78-7540	-0.765555619862349	1	78	3
TCGA-78-7542	2.63612142896165	2	78	3
TCGA-78-7633	3.48241695633849	3	78	3
TCGA-78-8640	3.93920787205289	3	78	3
TCGA-78-8648	4.04144169488893	3	78	3
TCGA-78-8655	1.57284295246306	2	78	3
TCGA-78-8660	4.04435195813163	3	78	3
TCGA-78-8662	1.78218775074686	2	78	3
TCGA-80-5607	0.767644663406723	2	80	5
TCGA-80-5608	4.45486339683188	3	80	5
TCGA-80-5611	-2.01555880750685	1	80	5
TCGA-83-5908	0.890957715464165	2	83	5
TCGA-86-6562	0.587496407651563	2	86	2
TCGA-86-6851	4.67510122701689	3	86	2
TCGA-86-7701	2.4091860735717	2	86	2
TCGA-86-7711	1.58683351982753	2	86	2
TCGA-86-7713	3.09667155239246	3	86	2
TCGA-86-7714	6.88737159087598	4	86	2
TCGA-86-7953	5.93487131901267	4	86	2
TCGA-86-7954	4.49304888390567	3	86	2
TCGA-86-7955	5.28742992844549	3	86	2
TCGA-86-8054	4.15789787247724	3	86	2
TCGA-86-8055	-0.857445868806289	1	86	2
TCGA-86-8056	2.90310044814365	3	86	2
TCGA-86-8073	1.45731170976129	2	86	2
TCGA-86-8074	-0.582348019931189	1	86	2
TCGA-86-8075	1.88641186907863	2	86	2
TCGA-86-8076	3.87981061041148	3	86	2
TCGA-86-8278	-0.676917492912417	1	86	2
TCGA-86-8279	6.38091368921705	4	86	2
TCGA-86-8280	3.19990561074432	3	86	2
TCGA-86-8281	3.13298012575015	3	86	2
TCGA-86-8358	-0.32118443816535	1	86	2
TCGA-86-8359	4.13038596060712	3	86	2
TCGA-86-8585	2.37723152946975	2	86	2
TCGA-86-8668	-1.12268468620737	1	86	2
TCGA-86-8669	7.0531620647943	4	86	2
TCGA-86-8671	4.9400514462813	3	86	2
TCGA-86-8672	-1.43579661161645	1	86	2
TCGA-86-8673	-1.00983200994801	1	86	2
TCGA-86-8674	3.42667394980392	3	86	2
TCGA-86-A456	3.12612063293885	3	86	2
TCGA-86-A4D0	3.62041013560902	3	86	2
TCGA-86-A4JF	6.4787783612234	4	86	2
TCGA-86-A4P7	2.11630974250947	2	86	2
TCGA-86-A4P8	3.62007324248648	3	86	2
TCGA-91-A4BC	3.31924691294932	3	91	1
TCGA-91-A4BD	6.51599706942809	4	91	1
TCGA-93-7347	5.36642686534758	3	93	1
TCGA-93-7348	6.82226208562896	4	93	1
TCGA-93-8067	1.61828911872551	2	93	1
TCGA-93-A4JN	1.09058489095318	2	93	1
TCGA-93-A4JO	4.99305105131151	3	93	1
TCGA-93-A4JP	3.94562866318947	3	93	1
TCGA-93-A4JQ	2.39790861878264	2	93	1
TCGA-95-7039	5.50035703364386	3	95	1
TCGA-95-7043	8.77495138268948	4	95	1
TCGA-95-7562	4.64749505435448	3	95	1
TCGA-95-7567	-1.64523418442323	1	95	1
TCGA-95-7944	-2.44133541386613	1	95	1
TCGA-95-7947	1.8956840806827	2	95	1
TCGA-95-7948	-2.21485721489964	1	95	1
TCGA-95-8039	0.312856059710489	2	95	1
TCGA-95-8494	0.160543196754574	2	95	1
TCGA-95-A4VK	3.3307328459439	3	95	1
TCGA-95-A4VN	2.98217362193619	3	95	1
TCGA-95-A4VP	4.30400441750487	3	95	1
TCGA-97-7546	2.39568124028907	2	97	3
TCGA-97-7547	6.64469610908584	4	97	3
TCGA-97-7552	2.49356211111653	2	97	3
TCGA-97-7553	6.15400880206669	4	97	3
TCGA-97-7554	1.37693266370273	2	97	3
TCGA-97-7937	6.13239760723062	4	97	3
TCGA-97-7938	3.46198918986884	3	97	3
TCGA-97-7941	2.59517635700683	2	97	3
TCGA-97-8171	-0.626715561703155	1	97	3
TCGA-97-8172	5.76362980378854	3	97	3
TCGA-97-8175	2.57176525792409	2	97	3
TCGA-97-8177	6.69927046604179	4	97	3
TCGA-97-8179	3.49827150050127	3	97	3
TCGA-97-8552	6.06689095804269	4	97	3
TCGA-97-A4LX	1.35666457004847	2	97	3
TCGA-97-A4M0	-1.15320660416782	1	97	3
TCGA-97-A4M1	4.87955102788972	3	97	3
TCGA-97-A4M2	5.48974237891869	3	97	3
TCGA-97-A4M3	0.123400955726351	2	97	3
TCGA-97-A4M5	2.87812768271983	3	97	3
TCGA-97-A4M6	3.9858207380748	3	97	3
TCGA-97-A4M7	0.585083779850896	2	97	3
TCGA-99-7458	2.51007398970889	2	99	3
TCGA-99-8025	2.13872044299253	2	99	3
TCGA-99-8028	2.04362899526116	2	99	3
TCGA-99-8032	3.9423585960704	3	99	3
TCGA-99-8033	0.050744478139418	2	99	3
TCGA-99-AA5R	4.4574036308511	3	99	3
TCGA-J2-8192	3.41650953735185	3	J2	4
TCGA-J2-8194	4.7200221666588	3	J2	4
TCGA-J2-A4AD	3.90962892493311	3	J2	4
TCGA-J2-A4AE	6.20722421477782	4	J2	4
TCGA-J2-A4AG	5.51087399969722	3	J2	4
TCGA-L4-A4E5	1.1335050087112	2	L4	5
TCGA-L4-A4E6	4.09991676684295	3	L4	5
TCGA-L9-A443	2.87534744300363	3	L9	2
TCGA-L9-A444	1.82528659293309	2	L9	2
TCGA-L9-A50W	6.62173346815061	4	L9	2
TCGA-L9-A5IP	-0.997069092140478	1	L9	2
TCGA-L9-A743	2.92993246129213	3	L9	2
TCGA-L9-A7SV	-1.89548199516405	1	L9	2
TCGA-L9-A8F4	2.42042095758963	2	L9	2
TCGA-MN-A4N1	-1.00002298905811	1	MN	2
TCGA-MN-A4N4	3.37455930177537	3	MN	2
TCGA-MN-A4N5	4.97719607231241	3	MN	2
TCGA-MP-A4SV	3.73806755241638	3	MP	4
TCGA-MP-A4SW	1.12061534940694	2	MP	4
TCGA-MP-A4SY	-0.739199586108509	1	MP	4
TCGA-MP-A4T4	0.195462581166839	2	MP	4
TCGA-MP-A4T6	2.24658909563954	2	MP	4
TCGA-MP-A4T7	4.49939530735451	3	MP	4
TCGA-MP-A4T8	3.75880671607561	3	MP	4
TCGA-MP-A4T9	3.36312945015647	3	MP	4
TCGA-MP-A4TA	1.66247075844664	2	MP	4
TCGA-MP-A4TC	-6.01166197632736	0	MP	4
TCGA-MP-A4TD	4.40176234590602	3	MP	4
TCGA-MP-A4TE	3.23761268912816	3	MP	4
TCGA-MP-A4TF	-0.55681144143697	1	MP	4
TCGA-MP-A4TH	2.23499665602719	2	MP	4
TCGA-MP-A4TI	2.77710261602309	2	MP	4
TCGA-MP-A4TJ	4.31128465053631	3	MP	4
TCGA-MP-A4TK	-0.001802671085263	2	MP	4
TCGA-MP-A5C7	6.05366009710465	4	MP	4
TCGA-NJ-A4YF	4.98676106019384	3	NJ	2
TCGA-NJ-A4YG	2.3167127276124	2	NJ	2
TCGA-NJ-A4YI	4.42497699167574	3	NJ	2
TCGA-NJ-A4YP	-1.65011773310096	1	NJ	2
TCGA-NJ-A4YQ	1.17293955325065	2	NJ	2
TCGA-NJ-A55A	2.49926939539786	2	NJ	2
TCGA-NJ-A55O	5.05215582936088	3	NJ	2
TCGA-NJ-A55R	3.27668236242043	3	NJ	2
TCGA-NJ-A7XG	3.89539437117817	3	NJ	2
TCGA-O1-A52J	3.80527238052214	3	O1	1
TCGA-S2-AA1A	5.84005668432569	4	S2	1
