# Supplementary material for: Surrogate Biomarker Prediction from Whole-Slide Images for Evaluating Overall Survival in Lung Adenocarcinoma
Source: Diagnostics (Basel). 2024 Feb 20;14(5):462. doi: 10.3390/diagnostics14050462 (PMC10930763; doi:10.3390/diagnostics14050462)
Supplement: Supplementary file 1 [file diagnostics-14-00462-s001.zip › Supplementary_File_S5_TCGA_LUAD_crossfolds/crossfolds_ENO1.csv]

PATIENT	ENO1	ENO1_quantile	site_code	CV5
TCGA-05-4244	11.0991571314212	3	05	3
TCGA-05-4249	10.966540949581	3	05	3
TCGA-05-4250	11.5393318664709	3	05	3
TCGA-05-4382	11.646580931773	3	05	3
TCGA-05-4395	12.4882996494393	4	05	3
TCGA-05-4396	9.99021917559424	2	05	3
TCGA-05-4397	11.9364906775893	3	05	3
TCGA-05-4398	11.9997176016465	3	05	3
TCGA-05-4402	12.9054501566534	4	05	3
TCGA-05-4403	10.6724545192932	2	05	3
TCGA-05-4405	10.7468659647589	2	05	3
TCGA-05-4415	12.2930761849009	4	05	3
TCGA-05-4417	10.8313680720471	3	05	3
TCGA-05-4418	12.2739565334628	4	05	3
TCGA-05-4420	11.1040381877775	3	05	3
TCGA-05-4422	10.4178023489774	2	05	3
TCGA-05-4424	10.7454665344324	2	05	3
TCGA-05-4426	12.4340299901825	4	05	3
TCGA-05-4427	11.2450558036314	3	05	3
TCGA-05-4430	10.8236987364374	3	05	3
TCGA-05-4432	11.2725887567193	3	05	3
TCGA-05-4433	10.5413682085517	2	05	3
TCGA-05-4434	11.2253544918267	3	05	3
TCGA-35-3615	11.6639485213753	3	35	4
TCGA-35-4122	12.2016649735349	4	35	4
TCGA-35-4123	11.9890891421907	3	35	4
TCGA-35-5375	12.203742134558	4	35	4
TCGA-38-4625	11.9399908084631	3	38	4
TCGA-38-4626	11.3912759294196	3	38	4
TCGA-38-4627	11.8076662123008	3	38	4
TCGA-38-4628	12.2453648943965	4	38	4
TCGA-38-4629	12.7666270126136	4	38	4
TCGA-38-4630	11.5334257353096	3	38	4
TCGA-38-4631	11.7236864284892	3	38	4
TCGA-38-4632	11.8579384435756	3	38	4
TCGA-38-6178	11.7905989727609	3	38	4
TCGA-38-7271	10.942262006431	3	38	4
TCGA-38-A44F	10.4959468765241	2	38	4
TCGA-44-2655	11.6142100926606	3	44	3
TCGA-44-2656	9.21493670942106	1	44	3
TCGA-44-2657	11.6094563072895	3	44	3
TCGA-44-2659	11.4021693212769	3	44	3
TCGA-44-2661	11.101137749939	3	44	3
TCGA-44-2662	11.5714393936351	3	44	3
TCGA-44-2665	10.8295754248152	3	44	3
TCGA-44-2666	11.2119973913935	3	44	3
TCGA-44-2668	12.1908798474762	4	44	3
TCGA-44-3396	11.4992335240671	3	44	3
TCGA-44-3398	11.7480925406807	3	44	3
TCGA-44-3917	10.1669298861525	2	44	3
TCGA-44-3918	11.2095650818514	3	44	3
TCGA-44-3919	11.9606486504399	3	44	3
TCGA-44-4112	9.1692569371571	1	44	3
TCGA-44-5643	10.6749602053968	2	44	3
TCGA-44-5644	11.3088516279822	3	44	3
TCGA-44-5645	8.11767397910992	1	44	3
TCGA-44-6145	11.4630098819476	3	44	3
TCGA-44-6146	6.76795742720278	0	44	3
TCGA-44-6147	7.17587629291531	0	44	3
TCGA-44-6148	10.8130308208625	3	44	3
TCGA-44-6774	10.9199545042079	3	44	3
TCGA-44-6775	8.48146494059659	1	44	3
TCGA-44-6776	11.3300141956519	3	44	3
TCGA-44-6777	12.2566650210417	4	44	3
TCGA-44-6778	10.7176847114956	2	44	3
TCGA-44-6779	11.8506153130314	3	44	3
TCGA-44-7659	11.0822417143833	3	44	3
TCGA-44-7660	11.1943144973131	3	44	3
TCGA-44-7662	11.3881909521695	3	44	3
TCGA-44-7667	12.1009401775609	3	44	3
TCGA-44-7669	11.2691328597958	3	44	3
TCGA-44-7670	11.7021260733422	3	44	3
TCGA-44-7671	12.0322549876358	3	44	3
TCGA-44-7672	11.618038115734	3	44	3
TCGA-44-8119	11.7599509551036	3	44	3
TCGA-44-A479	10.003549247366	2	44	3
TCGA-44-A47A	11.0762753547333	3	44	3
TCGA-44-A47B	10.8616934673286	3	44	3
TCGA-44-A47G	11.1859333481991	3	44	3
TCGA-44-A4SS	10.9323175131508	3	44	3
TCGA-44-A4SU	11.575305316104	3	44	3
TCGA-49-4487	11.4662160429017	3	49	4
TCGA-49-4488	11.8542254456998	3	49	4
TCGA-49-4490	12.1552098665369	4	49	4
TCGA-49-4494	12.2582806040996	4	49	4
TCGA-49-4501	12.327932631112	4	49	4
TCGA-49-4505	12.4677729700861	4	49	4
TCGA-49-4506	11.9553827061709	3	49	4
TCGA-49-4507	11.786069614849	3	49	4
TCGA-49-4510	11.2296320815339	3	49	4
TCGA-49-4512	11.9834596329966	3	49	4
TCGA-49-4514	11.7692723899957	3	49	4
TCGA-49-6742	11.1723630629102	3	49	4
TCGA-49-6743	12.1321430222068	4	49	4
TCGA-49-6744	11.6741378234364	3	49	4
TCGA-49-6745	11.5991858921939	3	49	4
TCGA-49-6761	11.9067531831085	3	49	4
TCGA-49-6767	11.8024829608094	3	49	4
TCGA-49-AAQV	12.0072065283226	3	49	4
TCGA-49-AAR0	11.7705592277942	3	49	4
TCGA-49-AAR2	11.4806349928993	3	49	4
TCGA-49-AAR3	11.6101480002167	3	49	4
TCGA-49-AAR4	11.1668133594597	3	49	4
TCGA-49-AAR9	11.6855267155457	3	49	4
TCGA-49-AARE	10.9428414250058	3	49	4
TCGA-49-AARN	11.1728448919545	3	49	4
TCGA-49-AARO	11.3782500797388	3	49	4
TCGA-49-AARQ	12.3010005367162	4	49	4
TCGA-49-AARR	9.77395632623889	2	49	4
TCGA-4B-A93V	11.3016773700631	3	4B	5
TCGA-50-5044	12.7988761105111	4	50	2
TCGA-50-5045	11.662758333112	3	50	2
TCGA-50-5055	10.7129383016648	2	50	2
TCGA-50-5066	11.7356902731942	3	50	2
TCGA-50-5068	11.0221927463002	3	50	2
TCGA-50-5931	12.1724063624345	4	50	2
TCGA-50-5939	12.4398537453875	4	50	2
TCGA-50-5942	10.7158106748526	2	50	2
TCGA-50-5946	11.1995547928822	3	50	2
TCGA-50-6590	11.2818695047187	3	50	2
TCGA-50-6591	12.9221066304496	4	50	2
TCGA-50-6593	11.7560146961607	3	50	2
TCGA-50-6594	11.9055623103426	3	50	2
TCGA-50-6597	11.1804504178648	3	50	2
TCGA-50-6673	11.4300303356859	3	50	2
TCGA-50-7109	10.6752903306656	2	50	2
TCGA-50-8457	10.9268398759274	3	50	2
TCGA-50-8459	10.7198808488118	2	50	2
TCGA-53-7624	11.8803672817124	3	53	5
TCGA-53-7626	11.1924301202649	3	53	5
TCGA-53-7813	10.9941420863901	3	53	5
TCGA-53-A4EZ	11.3915491636147	3	53	5
TCGA-55-1592	11.0234627672735	3	55	5
TCGA-55-1594	10.9660543958042	3	55	5
TCGA-55-1595	11.1561884746753	3	55	5
TCGA-55-1596	10.6460697500945	2	55	5
TCGA-55-5899	11.9840220206614	3	55	5
TCGA-55-6543	12.7280133656216	4	55	5
TCGA-55-6642	11.2176880529761	3	55	5
TCGA-55-6712	12.4839887145435	4	55	5
TCGA-55-6968	10.9326286700705	3	55	5
TCGA-55-6969	11.6296174133909	3	55	5
TCGA-55-6970	11.2508052815798	3	55	5
TCGA-55-6971	10.7952148623803	3	55	5
TCGA-55-6972	11.1915298442154	3	55	5
TCGA-55-6975	11.2977056203178	3	55	5
TCGA-55-6978	11.4858886802713	3	55	5
TCGA-55-6979	11.5013744062271	3	55	5
TCGA-55-6980	12.5224387229128	4	55	5
TCGA-55-6981	12.156731134858	4	55	5
TCGA-55-6982	12.2168240374909	4	55	5
TCGA-55-6983	10.7858388053904	2	55	5
TCGA-55-6984	11.5733208789276	3	55	5
TCGA-55-6985	11.5156244201774	3	55	5
TCGA-55-6986	11.5057830292473	3	55	5
TCGA-55-6987	11.239950554057	3	55	5
TCGA-55-7227	11.4205146549099	3	55	5
TCGA-55-7281	12.1535383382074	4	55	5
TCGA-55-7283	11.2965021245863	3	55	5
TCGA-55-7284	9.54890813492165	2	55	5
TCGA-55-7570	11.8753316195249	3	55	5
TCGA-55-7573	11.0084502534042	3	55	5
TCGA-55-7574	11.046232412407	3	55	5
TCGA-55-7576	11.7115860880947	3	55	5
TCGA-55-7724	10.6545136378496	2	55	5
TCGA-55-7725	10.7360555069187	2	55	5
TCGA-55-7726	11.5806751105522	3	55	5
TCGA-55-7727	11.2168886949764	3	55	5
TCGA-55-7728	10.6792315585959	2	55	5
TCGA-55-7815	11.0718795571953	3	55	5
TCGA-55-7816	10.7659946112693	2	55	5
TCGA-55-7903	12.3211524279637	4	55	5
TCGA-55-7907	11.2354456401838	3	55	5
TCGA-55-7910	11.1561608678094	3	55	5
TCGA-55-7911	11.4444065700154	3	55	5
TCGA-55-7913	10.7288003746944	2	55	5
TCGA-55-7914	10.7190563774549	2	55	5
TCGA-55-7994	12.4797199357834	4	55	5
TCGA-55-7995	11.2835606966321	3	55	5
TCGA-55-8085	12.0298683087423	3	55	5
TCGA-55-8087	9.94270738997083	2	55	5
TCGA-55-8089	10.9982260155685	3	55	5
TCGA-55-8090	12.4374116955828	4	55	5
TCGA-55-8091	11.615733444491	3	55	5
TCGA-55-8092	10.2367536839678	2	55	5
TCGA-55-8094	11.7221921489537	3	55	5
TCGA-55-8096	12.1882499846151	4	55	5
TCGA-55-8097	10.683890378119	2	55	5
TCGA-55-8203	11.0030143402078	3	55	5
TCGA-55-8204	12.0912291943462	3	55	5
TCGA-55-8205	11.3015014030045	3	55	5
TCGA-55-8206	10.5675965707217	2	55	5
TCGA-55-8207	11.0787692786886	3	55	5
TCGA-55-8208	11.2107599078979	3	55	5
TCGA-55-8299	11.2653936719179	3	55	5
TCGA-55-8301	11.9878302804724	3	55	5
TCGA-55-8302	12.4526145742545	4	55	5
TCGA-55-8505	11.6805335092301	3	55	5
TCGA-55-8506	11.8102923636001	3	55	5
TCGA-55-8507	10.6251082424682	2	55	5
TCGA-55-8508	10.7624284016159	2	55	5
TCGA-55-8510	11.6433044305628	3	55	5
TCGA-55-8511	11.6421265527089	3	55	5
TCGA-55-8512	10.1552482353373	2	55	5
TCGA-55-8513	9.81210002872628	2	55	5
TCGA-55-8514	12.2568194674656	4	55	5
TCGA-55-8614	11.504414971709	3	55	5
TCGA-55-8615	10.2930227359849	2	55	5
TCGA-55-8616	11.6516710858626	3	55	5
TCGA-55-8619	10.5663802253559	2	55	5
TCGA-55-8620	11.7546677793811	3	55	5
TCGA-55-8621	10.8739335468513	3	55	5
TCGA-55-A48X	11.1766807311938	3	55	5
TCGA-55-A48Y	11.6406377717289	3	55	5
TCGA-55-A48Z	12.0183415437847	3	55	5
TCGA-55-A490	11.7264827975507	3	55	5
TCGA-55-A491	11.3295370882718	3	55	5
TCGA-55-A492	11.5699732564977	3	55	5
TCGA-55-A493	12.0265085119992	3	55	5
TCGA-55-A494	9.86749872053094	2	55	5
TCGA-55-A4DF	11.6840760234997	3	55	5
TCGA-55-A4DG	10.7264209909294	2	55	5
TCGA-55-A57B	11.8774722541154	3	55	5
TCGA-62-A46O	11.1727663426183	3	62	2
TCGA-62-A46P	10.3759571796593	2	62	2
TCGA-62-A46R	11.0152192013012	3	62	2
TCGA-62-A46S	10.2401539453416	2	62	2
TCGA-62-A46U	11.6727358874886	3	62	2
TCGA-62-A46V	11.6713479436267	3	62	2
TCGA-62-A470	11.1293554346482	3	62	2
TCGA-62-A471	11.970605470382	3	62	2
TCGA-62-A472	11.5663161730741	3	62	2
TCGA-64-1676	12.1950190979	4	64	3
TCGA-64-1677	11.6811230429048	3	64	3
TCGA-64-1678	12.7677741955235	4	64	3
TCGA-64-1679	12.4469897018119	4	64	3
TCGA-64-1680	11.2341439931414	3	64	3
TCGA-64-1681	12.0024404158616	3	64	3
TCGA-64-5774	11.2686713916461	3	64	3
TCGA-64-5775	12.3415182225528	4	64	3
TCGA-64-5778	11.1420711551872	3	64	3
TCGA-64-5779	11.152562777676	3	64	3
TCGA-64-5781	11.4984381148613	3	64	3
TCGA-64-5815	11.6560739143846	3	64	3
TCGA-67-3770	12.6292852574025	4	67	2
TCGA-67-3771	11.7651803296513	3	67	2
TCGA-67-3772	10.794030382461	3	67	2
TCGA-67-3773	11.5828978919332	3	67	2
TCGA-67-3774	10.9253819471768	3	67	2
TCGA-67-4679	11.1071159006896	3	67	2
TCGA-67-6215	11.7795677735265	3	67	2
TCGA-67-6216	11.8942459549517	3	67	2
TCGA-67-6217	11.7555958998928	3	67	2
TCGA-69-7760	11.9145969674455	3	69	3
TCGA-69-7761	10.5036855303753	2	69	3
TCGA-69-7763	10.5385148783659	2	69	3
TCGA-69-7764	11.0432662235403	3	69	3
TCGA-69-7765	11.2767921194928	3	69	3
TCGA-69-7973	10.1660530499507	2	69	3
TCGA-69-7974	12.0483300008853	3	69	3
TCGA-69-7978	11.1023056424881	3	69	3
TCGA-69-7979	11.8013293086748	3	69	3
TCGA-69-7980	11.2218787736738	3	69	3
TCGA-69-8253	11.6654521123633	3	69	3
TCGA-69-8254	10.5496720204783	2	69	3
TCGA-69-8255	11.8029712665075	3	69	3
TCGA-69-8453	10.8256941549715	3	69	3
TCGA-69-A59K	11.3862168405361	3	69	3
TCGA-71-6725	11.7209917406653	3	71	2
TCGA-71-8520	11.6667542579738	3	71	2
TCGA-73-4658	11.4675062330885	3	73	2
TCGA-73-4659	11.3956849729442	3	73	2
TCGA-73-4662	10.9543108054047	3	73	2
TCGA-73-4666	12.1383577570456	4	73	2
TCGA-73-4668	12.8105711689667	4	73	2
TCGA-73-4670	12.8546725730254	4	73	2
TCGA-73-4675	10.8615308337883	3	73	2
TCGA-73-4676	12.0294951350553	3	73	2
TCGA-73-4677	11.1002912891236	3	73	2
TCGA-73-7498	10.8071393917038	3	73	2
TCGA-73-7499	11.4695217986372	3	73	2
TCGA-73-A9RS	10.7893658851698	3	73	2
TCGA-75-5122	11.302573507757	3	75	2
TCGA-75-5125	11.5353785873988	3	75	2
TCGA-75-5126	12.0115235951374	3	75	2
TCGA-75-5146	11.1608936377817	3	75	2
TCGA-75-5147	11.3872712132283	3	75	2
TCGA-75-6203	10.7403224085872	2	75	2
TCGA-75-6205	11.8024221156818	3	75	2
TCGA-75-6206	11.217353200902	3	75	2
TCGA-75-6207	10.9567790058959	3	75	2
TCGA-75-6211	11.0843568149675	3	75	2
TCGA-75-6212	12.3595311113734	4	75	2
TCGA-75-6214	11.4426813596104	3	75	2
TCGA-75-7025	10.7527556583475	2	75	2
TCGA-75-7027	10.7953682789677	3	75	2
TCGA-75-7030	10.3815514796675	2	75	2
TCGA-75-7031	12.3070881311293	4	75	2
TCGA-78-7145	12.7889695159465	4	78	1
TCGA-78-7146	12.1208893890414	3	78	1
TCGA-78-7147	12.2202124809381	4	78	1
TCGA-78-7148	11.6997919063476	3	78	1
TCGA-78-7149	11.6532029169887	3	78	1
TCGA-78-7150	11.469403711208	3	78	1
TCGA-78-7152	11.5340860840981	3	78	1
TCGA-78-7153	11.5485037783961	3	78	1
TCGA-78-7154	11.2382697618812	3	78	1
TCGA-78-7155	12.5627765417878	4	78	1
TCGA-78-7156	10.9089260926435	3	78	1
TCGA-78-7158	11.3007619704149	3	78	1
TCGA-78-7159	11.0339463805425	3	78	1
TCGA-78-7160	10.6610439145688	2	78	1
TCGA-78-7161	9.77538992607637	2	78	1
TCGA-78-7163	11.486328036528	3	78	1
TCGA-78-7166	12.4725041020316	4	78	1
TCGA-78-7167	11.37381125244	3	78	1
TCGA-78-7220	10.9074925987395	3	78	1
TCGA-78-7535	11.9366602699056	3	78	1
TCGA-78-7536	11.1851840772487	3	78	1
TCGA-78-7537	10.4634510008256	2	78	1
TCGA-78-7539	11.4283550672138	3	78	1
TCGA-78-7540	9.76425337744643	2	78	1
TCGA-78-7542	13.1636238447376	4	78	1
TCGA-78-7633	11.1920948392907	3	78	1
TCGA-78-8640	11.8962023982415	3	78	1
TCGA-78-8648	10.5376107332751	2	78	1
TCGA-78-8655	10.9955676503176	3	78	1
TCGA-78-8660	12.6684486739359	4	78	1
TCGA-78-8662	11.3116707126938	3	78	1
TCGA-80-5607	11.8019305241218	3	80	1
TCGA-80-5608	11.449742952678	3	80	1
TCGA-80-5611	12.3992229705962	4	80	1
TCGA-83-5908	11.7310198742358	3	83	1
TCGA-86-6562	11.4327184592549	3	86	1
TCGA-86-6851	11.2157655646595	3	86	1
TCGA-86-7701	11.4024804859906	3	86	1
TCGA-86-7711	10.7304515710717	2	86	1
TCGA-86-7713	11.796890050332	3	86	1
TCGA-86-7714	11.3076435177676	3	86	1
TCGA-86-7953	11.8433085114065	3	86	1
TCGA-86-7954	11.0019801431127	3	86	1
TCGA-86-7955	11.8427572562017	3	86	1
TCGA-86-8054	11.0635345022346	3	86	1
TCGA-86-8055	12.0940828491291	3	86	1
TCGA-86-8056	10.9113024485216	3	86	1
TCGA-86-8073	10.8602612389658	3	86	1
TCGA-86-8074	12.1674381295623	4	86	1
TCGA-86-8075	12.0300444254543	3	86	1
TCGA-86-8076	10.9893979700849	3	86	1
TCGA-86-8278	11.4888060595457	3	86	1
TCGA-86-8279	11.9794243658029	3	86	1
TCGA-86-8280	11.5522272511736	3	86	1
TCGA-86-8281	11.6149570215948	3	86	1
TCGA-86-8358	11.6046837829958	3	86	1
TCGA-86-8359	11.1547365779659	3	86	1
TCGA-86-8585	11.124567801014	3	86	1
TCGA-86-8668	11.4940455107856	3	86	1
TCGA-86-8669	10.9987253494883	3	86	1
TCGA-86-8671	10.9422161417497	3	86	1
TCGA-86-8672	11.4591348049122	3	86	1
TCGA-86-8673	11.202384685381	3	86	1
TCGA-86-8674	11.7746454936719	3	86	1
TCGA-86-A456	11.3970858227196	3	86	1
TCGA-86-A4D0	11.3061635599851	3	86	1
TCGA-86-A4JF	11.6456466103779	3	86	1
TCGA-86-A4P7	10.4874121939228	2	86	1
TCGA-86-A4P8	9.6740304779463	2	86	1
TCGA-91-A4BC	9.99953302933498	2	91	4
TCGA-91-A4BD	11.9296924038253	3	91	4
TCGA-93-7347	11.4057718364243	3	93	1
TCGA-93-7348	10.7647823340095	2	93	1
TCGA-93-8067	12.1899909278882	4	93	1
TCGA-93-A4JN	10.9067640516799	3	93	1
TCGA-93-A4JO	10.6923094142395	2	93	1
TCGA-93-A4JP	10.2693324518004	2	93	1
TCGA-93-A4JQ	10.4250442767658	2	93	1
TCGA-95-7039	11.5723857584255	3	95	1
TCGA-95-7043	10.7781341513705	2	95	1
TCGA-95-7562	13.4677528422657	4	95	1
TCGA-95-7567	12.0886797732067	3	95	1
TCGA-95-7944	10.978019126185	3	95	1
TCGA-95-7947	10.3480416255094	2	95	1
TCGA-95-7948	11.364105077614	3	95	1
TCGA-95-8039	11.47265628024	3	95	1
TCGA-95-8494	13.2047107619694	4	95	1
TCGA-95-A4VK	11.6246257644102	3	95	1
TCGA-95-A4VN	11.9525276717808	3	95	1
TCGA-95-A4VP	10.2970561591437	2	95	1
TCGA-97-7546	10.8651085437472	3	97	4
TCGA-97-7547	11.0863690356381	3	97	4
TCGA-97-7552	9.75760695787857	2	97	4
TCGA-97-7553	10.5242458010525	2	97	4
TCGA-97-7554	12.1154648934912	3	97	4
TCGA-97-7937	12.0891627433501	3	97	4
TCGA-97-7938	11.4564653910004	3	97	4
TCGA-97-7941	10.6297456892726	2	97	4
TCGA-97-8171	12.0322007433343	3	97	4
TCGA-97-8172	9.8538176332626	2	97	4
TCGA-97-8175	12.2366270783973	4	97	4
TCGA-97-8177	11.9646531649674	3	97	4
TCGA-97-8179	11.0670767048797	3	97	4
TCGA-97-8552	10.5933437467142	2	97	4
TCGA-97-A4LX	11.390479818555	3	97	4
TCGA-97-A4M0	11.4446732426561	3	97	4
TCGA-97-A4M1	10.8682971781033	3	97	4
TCGA-97-A4M2	10.5438249956931	2	97	4
TCGA-97-A4M3	11.3934644829979	3	97	4
TCGA-97-A4M5	10.8641802046132	3	97	4
TCGA-97-A4M6	11.8812952633205	3	97	4
TCGA-97-A4M7	10.6992175727363	2	97	4
TCGA-99-7458	11.449794932232	3	99	4
TCGA-99-8025	11.2311400942571	3	99	4
TCGA-99-8028	10.8601332278142	3	99	4
TCGA-99-8032	10.8534108459294	3	99	4
TCGA-99-8033	12.2029552679566	4	99	4
TCGA-99-AA5R	10.1443600210259	2	99	4
TCGA-J2-8192	11.726593032734	3	J2	2
TCGA-J2-8194	11.684114811067	3	J2	2
TCGA-J2-A4AD	11.8962644867517	3	J2	2
TCGA-J2-A4AE	10.3352212563719	2	J2	2
TCGA-J2-A4AG	11.3425769416604	3	J2	2
TCGA-L4-A4E5	11.762445378878	3	L4	3
TCGA-L4-A4E6	10.5679451357254	2	L4	3
TCGA-L9-A443	11.3347504000593	3	L9	4
TCGA-L9-A444	11.1402439752183	3	L9	4
TCGA-L9-A50W	11.0806471686064	3	L9	4
TCGA-L9-A5IP	11.928075081653	3	L9	4
TCGA-L9-A743	11.1527067463931	3	L9	4
TCGA-L9-A7SV	11.137649193826	3	L9	4
TCGA-L9-A8F4	11.6524768501435	3	L9	4
TCGA-MN-A4N1	12.1353266615692	4	MN	1
TCGA-MN-A4N4	10.8998536738037	3	MN	1
TCGA-MN-A4N5	11.3033210861516	3	MN	1
TCGA-MP-A4SV	11.572943130223	3	MP	2
TCGA-MP-A4SW	11.87399926098	3	MP	2
TCGA-MP-A4SY	12.0464208915193	3	MP	2
TCGA-MP-A4T4	11.4227112526219	3	MP	2
TCGA-MP-A4T6	11.7731849629416	3	MP	2
TCGA-MP-A4T7	11.2431824748068	3	MP	2
TCGA-MP-A4T8	11.4479193734711	3	MP	2
TCGA-MP-A4T9	11.2190000153736	3	MP	2
TCGA-MP-A4TA	11.4027662946253	3	MP	2
TCGA-MP-A4TC	11.7172084960721	3	MP	2
TCGA-MP-A4TD	10.2390734985588	2	MP	2
TCGA-MP-A4TE	10.9498515856848	3	MP	2
TCGA-MP-A4TF	12.3609636431258	4	MP	2
TCGA-MP-A4TH	10.1436010354262	2	MP	2
TCGA-MP-A4TI	12.1195028053006	3	MP	2
TCGA-MP-A4TJ	10.249634489017	2	MP	2
TCGA-MP-A4TK	11.7144298073792	3	MP	2
TCGA-MP-A5C7	10.0171241524052	2	MP	2
TCGA-NJ-A4YF	11.7366407673332	3	NJ	4
TCGA-NJ-A4YG	11.5932882916205	3	NJ	4
TCGA-NJ-A4YI	11.1633556684032	3	NJ	4
TCGA-NJ-A4YP	11.5645960103976	3	NJ	4
TCGA-NJ-A4YQ	10.9255942700137	3	NJ	4
TCGA-NJ-A55A	9.92927032864027	2	NJ	4
TCGA-NJ-A55O	10.7868213889626	2	NJ	4
TCGA-NJ-A55R	11.0907530676551	3	NJ	4
TCGA-NJ-A7XG	11.639353655581	3	NJ	4
TCGA-O1-A52J	11.1310626412192	3	O1	5
TCGA-S2-AA1A	9.70972086554807	2	S2	4
