# Supplementary material for: Surrogate Biomarker Prediction from Whole-Slide Images for Evaluating Overall Survival in Lung Adenocarcinoma
Source: Diagnostics (Basel). 2024 Feb 20;14(5):462. doi: 10.3390/diagnostics14050462 (PMC10930763; doi:10.3390/diagnostics14050462)
Supplement: Supplementary file 1 [file diagnostics-14-00462-s001.zip › Supplementary_File_S5_TCGA_LUAD_crossfolds/crossfolds_EPGN.csv]

PATIENT	EPGN	EPGN_quantile	site_code	CV5
TCGA-05-4244	-4.19043673775152	0	05	1
TCGA-05-4249	-2.87086713625936	1	05	1
TCGA-05-4250	-1.54136211168254	1	05	1
TCGA-05-4382	-4.72400772222995	0	05	1
TCGA-05-4395	2.455820707224	3	05	1
TCGA-05-4396	1.52993855451607	2	05	1
TCGA-05-4397	-0.665795511282637	2	05	1
TCGA-05-4398	-3.33078617866929	1	05	1
TCGA-05-4402	-1.04521590254143	2	05	1
TCGA-05-4403	-1.84277636053391	1	05	1
TCGA-05-4405	-3.19475024195735	1	05	1
TCGA-05-4415	3.28045895813295	3	05	1
TCGA-05-4417	-3.93044283875382	1	05	1
TCGA-05-4418	-2.66506858642058	1	05	1
TCGA-05-4420	-1.65398802858001	1	05	1
TCGA-05-4422	-0.468328307994224	2	05	1
TCGA-05-4424	-0.75393497206055	2	05	1
TCGA-05-4426	-3.11245409115972	1	05	1
TCGA-05-4427	-0.84034169505484	2	05	1
TCGA-05-4430	-0.805154463219588	2	05	1
TCGA-05-4432	-2.27442624417531	1	05	1
TCGA-05-4433	-2.19058716522023	1	05	1
TCGA-05-4434	4.9835785993217	4	05	1
TCGA-35-3615	-1.3362942047443	1	35	1
TCGA-35-4122	-0.540134371217915	2	35	1
TCGA-35-4123	-6.14447956089301	0	35	1
TCGA-35-5375	-4.79692912952229	0	35	1
TCGA-38-4625	-3.842344830422	1	38	5
TCGA-38-4626	-0.532514745355798	2	38	5
TCGA-38-4627	0.079770201785527	2	38	5
TCGA-38-4628	-4.32224365209312	0	38	5
TCGA-38-4629	-2.86535231822033	1	38	5
TCGA-38-4630	-3.11005580899638	1	38	5
TCGA-38-4631	-1.03708822349969	2	38	5
TCGA-38-4632	-1.18612413607302	2	38	5
TCGA-38-6178	-0.611016562371645	2	38	5
TCGA-38-7271	-0.744828358294506	2	38	5
TCGA-38-A44F	-2.72374265753619	1	38	5
TCGA-44-2655	-2.03495702494625	1	44	4
TCGA-44-2656	-0.894835062473482	2	44	4
TCGA-44-2657	-1.58934078824182	1	44	4
TCGA-44-2659	-3.09103225577651	1	44	4
TCGA-44-2661	-2.73050237954289	1	44	4
TCGA-44-2662	-0.256206866274023	2	44	4
TCGA-44-2665	-0.52353292419797	2	44	4
TCGA-44-2666	0.444354444353133	2	44	4
TCGA-44-2668	-2.18174571332844	1	44	4
TCGA-44-3396	-3.04965565684979	1	44	4
TCGA-44-3398	-0.700626052811882	2	44	4
TCGA-44-3917	0.575824750868887	2	44	4
TCGA-44-3918	3.40443205636058	3	44	4
TCGA-44-3919	-4.37341159532582	0	44	4
TCGA-44-4112	2.51540773541047	3	44	4
TCGA-44-5643	-1.73342261368193	1	44	4
TCGA-44-5644	-5.5227648871414	0	44	4
TCGA-44-5645	-0.917543493873559	2	44	4
TCGA-44-6145	-3.22645309276157	1	44	4
TCGA-44-6146	-0.785534734919282	2	44	4
TCGA-44-6147	1.44858173642739	2	44	4
TCGA-44-6148	-5.87340131237551	0	44	4
TCGA-44-6774	2.35569576834074	3	44	4
TCGA-44-6775	-1.13057273850374	2	44	4
TCGA-44-6776	-0.891213271470356	2	44	4
TCGA-44-6777	-2.57479068126884	1	44	4
TCGA-44-6778	0.905799213231548	2	44	4
TCGA-44-6779	-2.13465485954548	1	44	4
TCGA-44-7659	-1.89414340350527	1	44	4
TCGA-44-7660	-0.506528245443776	2	44	4
TCGA-44-7662	-2.23433484394452	1	44	4
TCGA-44-7667	-6.38464152395764	0	44	4
TCGA-44-7669	-0.90244769491346	2	44	4
TCGA-44-7670	-3.89171102873389	1	44	4
TCGA-44-7671	-3.67410612220281	1	44	4
TCGA-44-7672	-0.739882329879539	2	44	4
TCGA-44-8119	-1.95239229234031	1	44	4
TCGA-44-A479	-2.45441452467099	1	44	4
TCGA-44-A47A	-1.53454078050398	1	44	4
TCGA-44-A47B	-2.18478258654134	1	44	4
TCGA-44-A47G	-1.74835375077283	1	44	4
TCGA-44-A4SS	-2.1027062413988	1	44	4
TCGA-44-A4SU	0.780870261024334	2	44	4
TCGA-49-4487	2.43272386626862	3	49	2
TCGA-49-4488	-1.36533637340346	1	49	2
TCGA-49-4490	-2.91803632562591	1	49	2
TCGA-49-4494	-2.20562991039162	1	49	2
TCGA-49-4501	-0.390508506450869	2	49	2
TCGA-49-4505	-3.32312390352368	1	49	2
TCGA-49-4506	-1.91411474855867	1	49	2
TCGA-49-4507	6.43494468185522	4	49	2
TCGA-49-4510	-6.6235617124444	0	49	2
TCGA-49-4512	-5.36237005680977	0	49	2
TCGA-49-4514	-5.22738866161566	0	49	2
TCGA-49-6742	-0.404364618484235	2	49	2
TCGA-49-6743	-4.2683528804588	0	49	2
TCGA-49-6744	-3.13313802655309	1	49	2
TCGA-49-6745	-0.511671367603488	2	49	2
TCGA-49-6761	0.826309794857308	2	49	2
TCGA-49-6767	-1.84634990970691	1	49	2
TCGA-49-AAQV	0.666261253679058	2	49	2
TCGA-49-AAR0	-1.48625684548826	1	49	2
TCGA-49-AAR2	-0.696030809536306	2	49	2
TCGA-49-AAR3	-2.84400989619054	1	49	2
TCGA-49-AAR4	-2.05808113976358	1	49	2
TCGA-49-AAR9	-1.97002636786816	1	49	2
TCGA-49-AARE	-6.17884384900678	0	49	2
TCGA-49-AARN	-2.61171692904671	1	49	2
TCGA-49-AARO	0.282583763157136	2	49	2
TCGA-49-AARQ	-2.59816229332111	1	49	2
TCGA-49-AARR	-0.651743757076528	2	49	2
TCGA-4B-A93V	-4.30806889813099	0	4B	1
TCGA-50-5044	-5.00951623091434	0	50	5
TCGA-50-5045	1.36411454505614	2	50	5
TCGA-50-5055	-2.12510564932384	1	50	5
TCGA-50-5066	-0.405018316857739	2	50	5
TCGA-50-5068	-1.53834218335224	1	50	5
TCGA-50-5931	-0.888411838205841	2	50	5
TCGA-50-5939	2.14598012141159	3	50	5
TCGA-50-5942	-2.77899134853738	1	50	5
TCGA-50-5946	1.68634104863338	3	50	5
TCGA-50-6590	-3.47875689320557	1	50	5
TCGA-50-6591	0.046406208251289	2	50	5
TCGA-50-6593	-1.518132177024	1	50	5
TCGA-50-6594	0.128297861307822	2	50	5
TCGA-50-6597	-4.95431680146323	0	50	5
TCGA-50-6673	-1.26452627703013	1	50	5
TCGA-50-7109	0.31585665108729	2	50	5
TCGA-50-8457	-3.80730872826961	1	50	5
TCGA-50-8459	-2.3284357253467	1	50	5
TCGA-53-7624	4.27060882776855	3	53	2
TCGA-53-7626	-2.2156053466145	1	53	2
TCGA-53-7813	0.222204644508635	2	53	2
TCGA-53-A4EZ	-4.66730930296196	0	53	2
TCGA-55-1592	0.061903102319361	2	55	3
TCGA-55-1594	-3.10649695130296	1	55	3
TCGA-55-1595	-3.90352414608138	1	55	3
TCGA-55-1596	-3.38998363286264	1	55	3
TCGA-55-5899	-5.68589415959947	0	55	3
TCGA-55-6543	-2.24865245558534	1	55	3
TCGA-55-6642	-3.85451435012202	1	55	3
TCGA-55-6712	-3.68604716685951	1	55	3
TCGA-55-6968	-3.4437002453457	1	55	3
TCGA-55-6969	0.580567100515389	2	55	3
TCGA-55-6970	1.62608514867966	2	55	3
TCGA-55-6971	-1.23380840805398	1	55	3
TCGA-55-6972	-4.82656164144844	0	55	3
TCGA-55-6975	1.26663287945721	2	55	3
TCGA-55-6978	-3.69110253298367	1	55	3
TCGA-55-6979	0.488416868739708	2	55	3
TCGA-55-6980	-2.29084860423134	1	55	3
TCGA-55-6981	-0.833774081782603	2	55	3
TCGA-55-6982	-2.36339246144739	1	55	3
TCGA-55-6983	-1.45778573735862	1	55	3
TCGA-55-6984	-2.37984924475661	1	55	3
TCGA-55-6985	-0.738496550095047	2	55	3
TCGA-55-6986	-1.48118483275937	1	55	3
TCGA-55-6987	-0.113925834919851	2	55	3
TCGA-55-7227	-1.77969941670014	1	55	3
TCGA-55-7281	-1.83464335292401	1	55	3
TCGA-55-7283	-1.817996193531	1	55	3
TCGA-55-7284	-0.536712955087787	2	55	3
TCGA-55-7570	-2.47317843740284	1	55	3
TCGA-55-7573	-2.83043006204369	1	55	3
TCGA-55-7574	0.235414895870084	2	55	3
TCGA-55-7576	-1.88028683845612	1	55	3
TCGA-55-7724	3.77156426902607	3	55	3
TCGA-55-7725	-1.23772463414395	1	55	3
TCGA-55-7726	-2.22266322498778	1	55	3
TCGA-55-7727	-1.64160452988877	1	55	3
TCGA-55-7728	-3.64507960276089	1	55	3
TCGA-55-7815	-2.54161065742527	1	55	3
TCGA-55-7816	3.54891240250361	3	55	3
TCGA-55-7903	-2.84989836993142	1	55	3
TCGA-55-7907	-1.44214188047718	1	55	3
TCGA-55-7910	-1.95723765515772	1	55	3
TCGA-55-7911	0.465183146687005	2	55	3
TCGA-55-7913	-2.03214406692402	1	55	3
TCGA-55-7914	-2.19927652836462	1	55	3
TCGA-55-7994	-1.74557398706191	1	55	3
TCGA-55-7995	-3.11806242730725	1	55	3
TCGA-55-8085	-4.17305517475184	0	55	3
TCGA-55-8087	-5.20625901099763	0	55	3
TCGA-55-8089	4.58968435252296	4	55	3
TCGA-55-8090	-1.70871297883081	1	55	3
TCGA-55-8091	5.21872665205833	4	55	3
TCGA-55-8092	-6.55747178037591	0	55	3
TCGA-55-8094	-2.92723245292889	1	55	3
TCGA-55-8096	-2.39836365262207	1	55	3
TCGA-55-8097	-3.56025043455378	1	55	3
TCGA-55-8203	1.76375435015584	3	55	3
TCGA-55-8204	0.223012941341406	2	55	3
TCGA-55-8205	-0.186415455888901	2	55	3
TCGA-55-8206	-2.21255980123075	1	55	3
TCGA-55-8207	-3.6398629741801	1	55	3
TCGA-55-8208	-3.21776747605787	1	55	3
TCGA-55-8299	-0.076882336266368	2	55	3
TCGA-55-8301	-4.63272844843049	0	55	3
TCGA-55-8302	-2.95184752083021	1	55	3
TCGA-55-8505	-5.71293236594154	0	55	3
TCGA-55-8506	-5.62261649263052	0	55	3
TCGA-55-8507	-0.568748777512796	2	55	3
TCGA-55-8508	0.701708771209797	2	55	3
TCGA-55-8510	-2.26756822707432	1	55	3
TCGA-55-8511	-3.41479053052001	1	55	3
TCGA-55-8512	2.10475934187224	3	55	3
TCGA-55-8513	-1.55068397611891	1	55	3
TCGA-55-8514	-2.36176359135671	1	55	3
TCGA-55-8614	4.36555313110004	3	55	3
TCGA-55-8615	-3.45351257881694	1	55	3
TCGA-55-8616	-2.14456356135356	1	55	3
TCGA-55-8619	-1.83831786365946	1	55	3
TCGA-55-8620	-4.14037885974511	0	55	3
TCGA-55-8621	-2.04076301434814	1	55	3
TCGA-55-A48X	-0.200520606511937	2	55	3
TCGA-55-A48Y	-2.92613831691503	1	55	3
TCGA-55-A48Z	0.939333038408271	2	55	3
TCGA-55-A490	-5.79100974873203	0	55	3
TCGA-55-A491	-2.40337227365939	1	55	3
TCGA-55-A492	-2.58483606418067	1	55	3
TCGA-55-A493	-0.34313694255566	2	55	3
TCGA-55-A494	-6.11114471389658	0	55	3
TCGA-55-A4DF	-3.35563251944347	1	55	3
TCGA-55-A4DG	1.17512671716423	2	55	3
TCGA-55-A57B	-2.00342966689032	1	55	3
TCGA-62-A46O	7.33132463830427	4	62	1
TCGA-62-A46P	-1.55293125973831	1	62	1
TCGA-62-A46R	-1.65912408512325	1	62	1
TCGA-62-A46S	-4.49266711084866	0	62	1
TCGA-62-A46U	-6.20342729642746	0	62	1
TCGA-62-A46V	-6.00073895074747	0	62	1
TCGA-62-A470	-0.980952189258384	2	62	1
TCGA-62-A471	-1.12202321974843	2	62	1
TCGA-62-A472	0.06645605268458	2	62	1
TCGA-64-1676	-3.04530268581596	1	64	1
TCGA-64-1677	0.639973633762704	2	64	1
TCGA-64-1678	-5.03747215322757	0	64	1
TCGA-64-1679	-1.7004280987175	1	64	1
TCGA-64-1680	-1.06290801455243	2	64	1
TCGA-64-1681	-4.06869090003767	0	64	1
TCGA-64-5774	-5.96254041211699	0	64	1
TCGA-64-5775	-0.916169337594115	2	64	1
TCGA-64-5778	-1.80853834395587	1	64	1
TCGA-64-5779	-2.2961701529448	1	64	1
TCGA-64-5781	-1.74669173988909	1	64	1
TCGA-64-5815	-1.44896575487531	1	64	1
TCGA-67-3770	-3.44944236844059	1	67	5
TCGA-67-3771	-4.05454140100584	0	67	5
TCGA-67-3772	-3.22763126861185	1	67	5
TCGA-67-3773	-1.35957431989683	1	67	5
TCGA-67-3774	0.484214233579598	2	67	5
TCGA-67-4679	-2.9256309249385	1	67	5
TCGA-67-6215	-3.41098141623888	1	67	5
TCGA-67-6216	-3.31317261715583	1	67	5
TCGA-67-6217	-5.74819102540796	0	67	5
TCGA-69-7760	-5.61775134738771	0	69	1
TCGA-69-7761	-3.07268071277937	1	69	1
TCGA-69-7763	2.32774327630893	3	69	1
TCGA-69-7764	-1.79855513143407	1	69	1
TCGA-69-7765	-1.94949269476415	1	69	1
TCGA-69-7973	-1.12808338599545	2	69	1
TCGA-69-7974	-1.7400561572246	1	69	1
TCGA-69-7978	-3.73628629923798	1	69	1
TCGA-69-7979	2.86027576046381	3	69	1
TCGA-69-7980	-1.65577137348908	1	69	1
TCGA-69-8253	-1.98703886408075	1	69	1
TCGA-69-8254	-1.75995861536285	1	69	1
TCGA-69-8255	-0.503584392229224	2	69	1
TCGA-69-8453	-0.062312939072461	2	69	1
TCGA-69-A59K	-3.4016784330871	1	69	1
TCGA-71-6725	-3.31248383905103	1	71	1
TCGA-71-8520	-3.27760092796853	1	71	1
TCGA-73-4658	-1.72352212792592	1	73	2
TCGA-73-4659	0.545441504167832	2	73	2
TCGA-73-4662	-4.22124431426779	0	73	2
TCGA-73-4666	-3.27528519596725	1	73	2
TCGA-73-4668	-2.33799694310482	1	73	2
TCGA-73-4670	-3.97089140039404	1	73	2
TCGA-73-4675	-5.08815151515097	0	73	2
TCGA-73-4676	-2.96138757055721	1	73	2
TCGA-73-4677	2.35186865613943	3	73	2
TCGA-73-7498	-3.63350631962245	1	73	2
TCGA-73-7499	-4.2050401458553	0	73	2
TCGA-73-A9RS	-5.01489120494596	0	73	2
TCGA-75-5122	-2.48531771820125	1	75	2
TCGA-75-5125	-0.427458584741805	2	75	2
TCGA-75-5126	-1.28256496383887	1	75	2
TCGA-75-5146	-2.6250112437138	1	75	2
TCGA-75-5147	3.01506856926891	3	75	2
TCGA-75-6203	-2.2149036843763	1	75	2
TCGA-75-6205	-0.561534059381041	2	75	2
TCGA-75-6206	-5.40916864106517	0	75	2
TCGA-75-6207	-1.8658035401384	1	75	2
TCGA-75-6211	-3.88129221069417	1	75	2
TCGA-75-6212	-5.20743710923576	0	75	2
TCGA-75-6214	-1.28125847581986	1	75	2
TCGA-75-7025	-2.28505316625901	1	75	2
TCGA-75-7027	-3.29234316707506	1	75	2
TCGA-75-7030	-0.031496306814861	2	75	2
TCGA-75-7031	-2.63820023404411	1	75	2
TCGA-78-7145	-4.20022908080779	0	78	5
TCGA-78-7146	-3.22279701002323	1	78	5
TCGA-78-7147	-2.6517778816262	1	78	5
TCGA-78-7148	-2.36175572288944	1	78	5
TCGA-78-7149	-4.24635069505671	0	78	5
TCGA-78-7150	-5.95952072181532	0	78	5
TCGA-78-7152	-3.32743705484148	1	78	5
TCGA-78-7153	-1.14612853207045	2	78	5
TCGA-78-7154	-2.12858831908468	1	78	5
TCGA-78-7155	-3.3276825011187	1	78	5
TCGA-78-7156	-5.57805030107986	0	78	5
TCGA-78-7158	-3.8528929715578	1	78	5
TCGA-78-7159	1.54132109830514	2	78	5
TCGA-78-7160	-1.65455521248216	1	78	5
TCGA-78-7161	-2.15197869722235	1	78	5
TCGA-78-7163	-4.60602306908772	0	78	5
TCGA-78-7166	-1.99038530123242	1	78	5
TCGA-78-7167	-4.33157814560907	0	78	5
TCGA-78-7220	-6.02786815560307	0	78	5
TCGA-78-7535	-6.34463137536692	0	78	5
TCGA-78-7536	-5.13349406114467	0	78	5
TCGA-78-7537	2.28712873578747	3	78	5
TCGA-78-7539	-6.56464410260812	0	78	5
TCGA-78-7540	-6.38026546397756	0	78	5
TCGA-78-7542	-1.40702306273887	1	78	5
TCGA-78-7633	-0.885447422715728	2	78	5
TCGA-78-8640	-3.35173253035079	1	78	5
TCGA-78-8648	-1.60019325496912	1	78	5
TCGA-78-8655	-0.881332940722741	2	78	5
TCGA-78-8660	-2.26935562995076	1	78	5
TCGA-78-8662	-3.85201826899415	1	78	5
TCGA-80-5607	-2.03971025865088	1	80	5
TCGA-80-5608	-0.944974607916675	2	80	5
TCGA-80-5611	-1.46807101220436	1	80	5
TCGA-83-5908	-1.4309703794232	1	83	1
TCGA-86-6562	-1.80939374491702	1	86	4
TCGA-86-6851	-3.34877910934516	1	86	4
TCGA-86-7701	1.40030792222525	2	86	4
TCGA-86-7711	-1.31745528059271	1	86	4
TCGA-86-7713	-3.29720638437392	1	86	4
TCGA-86-7714	-1.77282243312622	1	86	4
TCGA-86-7953	-1.1157878308755	2	86	4
TCGA-86-7954	-6.89335253973511	0	86	4
TCGA-86-7955	-3.04796042624844	1	86	4
TCGA-86-8054	-2.59787990743178	1	86	4
TCGA-86-8055	-0.281585575192385	2	86	4
TCGA-86-8056	-2.18944529339991	1	86	4
TCGA-86-8073	-1.91192209990443	1	86	4
TCGA-86-8074	-0.935019638249659	2	86	4
TCGA-86-8075	-2.50590555370013	1	86	4
TCGA-86-8076	-3.21353358851886	1	86	4
TCGA-86-8278	-2.26187999363357	1	86	4
TCGA-86-8279	-4.35768528294423	0	86	4
TCGA-86-8280	-4.93793941970407	0	86	4
TCGA-86-8281	-4.81148792767485	0	86	4
TCGA-86-8358	-1.90614693888651	1	86	4
TCGA-86-8359	-1.83273242546906	1	86	4
TCGA-86-8585	-1.13131785573224	2	86	4
TCGA-86-8668	-3.7856496989298	1	86	4
TCGA-86-8669	2.1210911995158	3	86	4
TCGA-86-8671	-3.08310883863793	1	86	4
TCGA-86-8672	-2.53533228516737	1	86	4
TCGA-86-8673	-3.33176010483537	1	86	4
TCGA-86-8674	-3.97988539555062	1	86	4
TCGA-86-A456	1.58359339853809	2	86	4
TCGA-86-A4D0	-1.49446382232444	1	86	4
TCGA-86-A4JF	-2.59292776158402	1	86	4
TCGA-86-A4P7	0.192141155469114	2	86	4
TCGA-86-A4P8	-1.56420705193291	1	86	4
TCGA-91-A4BC	0.500642849758757	2	91	5
TCGA-91-A4BD	-2.32095497005989	1	91	5
TCGA-93-7347	-2.07782519752138	1	93	3
TCGA-93-7348	-2.58877804890606	1	93	3
TCGA-93-8067	-2.60258707016356	1	93	3
TCGA-93-A4JN	-1.51903966400225	1	93	3
TCGA-93-A4JO	-4.5154040123553	0	93	3
TCGA-93-A4JP	2.71950062339898	3	93	3
TCGA-93-A4JQ	0.611474348352133	2	93	3
TCGA-95-7039	-3.80874031190901	1	95	5
TCGA-95-7043	-5.20759662696195	0	95	5
TCGA-95-7562	2.6377448818014	3	95	5
TCGA-95-7567	-6.59943049481011	0	95	5
TCGA-95-7944	-2.2607631682243	1	95	5
TCGA-95-7947	0.237348393631325	2	95	5
TCGA-95-7948	-3.00335310970593	1	95	5
TCGA-95-8039	-2.65496353454036	1	95	5
TCGA-95-8494	-1.54727605175212	1	95	5
TCGA-95-A4VK	-1.51857025811167	1	95	5
TCGA-95-A4VN	-0.364047386253111	2	95	5
TCGA-95-A4VP	-3.06979291730309	1	95	5
TCGA-97-7546	-3.25229105795789	1	97	1
TCGA-97-7547	-3.77631674669338	1	97	1
TCGA-97-7552	-4.59036037242856	0	97	1
TCGA-97-7553	-0.831502218807743	2	97	1
TCGA-97-7554	-4.42180912805017	0	97	1
TCGA-97-7937	-4.58213413105759	0	97	1
TCGA-97-7938	-1.40121896692228	1	97	1
TCGA-97-7941	-2.33929048295411	1	97	1
TCGA-97-8171	-6.60399548520307	0	97	1
TCGA-97-8172	-4.16985010029912	0	97	1
TCGA-97-8175	-1.59539330922684	1	97	1
TCGA-97-8177	-3.8117761955212	1	97	1
TCGA-97-8179	-4.68990520549727	0	97	1
TCGA-97-8552	-3.45862985105238	1	97	1
TCGA-97-A4LX	-3.91386437233225	1	97	1
TCGA-97-A4M0	-3.30004799249709	1	97	1
TCGA-97-A4M1	-1.71752604917625	1	97	1
TCGA-97-A4M2	-0.748884535665296	2	97	1
TCGA-97-A4M3	1.54700046850862	2	97	1
TCGA-97-A4M5	-2.39737607507619	1	97	1
TCGA-97-A4M6	-2.46221612596238	1	97	1
TCGA-97-A4M7	-1.83386876943133	1	97	1
TCGA-99-7458	-1.70608647791605	1	99	5
TCGA-99-8025	-4.23631898835439	0	99	5
TCGA-99-8028	-1.57460966033429	1	99	5
TCGA-99-8032	-1.75919046087267	1	99	5
TCGA-99-8033	-2.16716055220472	1	99	5
TCGA-99-AA5R	3.66930481718428	3	99	5
TCGA-J2-8192	-1.10231060657809	2	J2	2
TCGA-J2-8194	-1.0187456701414	2	J2	2
TCGA-J2-A4AD	1.10457862803155	2	J2	2
TCGA-J2-A4AE	-1.94421521581931	1	J2	2
TCGA-J2-A4AG	-2.08617578332267	1	J2	2
TCGA-L4-A4E5	-4.51993722989272	0	L4	1
TCGA-L4-A4E6	0.927053485279292	2	L4	1
TCGA-L9-A443	-2.6995613930536	1	L9	5
TCGA-L9-A444	-2.08160400267543	1	L9	5
TCGA-L9-A50W	-2.5931460313874	1	L9	5
TCGA-L9-A5IP	6.8824213348864	4	L9	5
TCGA-L9-A743	-0.826324471482841	2	L9	5
TCGA-L9-A7SV	-3.24911894977875	1	L9	5
TCGA-L9-A8F4	-2.89163689327367	1	L9	5
TCGA-MN-A4N1	-3.03955135324474	1	MN	1
TCGA-MN-A4N4	-1.79325495307114	1	MN	1
TCGA-MN-A4N5	-1.01674333238953	2	MN	1
TCGA-MP-A4SV	-2.02941998652672	1	MP	2
TCGA-MP-A4SW	-1.51165286609257	1	MP	2
TCGA-MP-A4SY	-1.47616518027472	1	MP	2
TCGA-MP-A4T4	-0.516735107850424	2	MP	2
TCGA-MP-A4T6	-2.54348783498623	1	MP	2
TCGA-MP-A4T7	-3.32896789091893	1	MP	2
TCGA-MP-A4T8	-1.20436905301436	1	MP	2
TCGA-MP-A4T9	-0.060896832349625	2	MP	2
TCGA-MP-A4TA	-2.39064057801292	1	MP	2
TCGA-MP-A4TC	-1.6193445535486	1	MP	2
TCGA-MP-A4TD	3.86982098380951	3	MP	2
TCGA-MP-A4TE	1.75368010863825	3	MP	2
TCGA-MP-A4TF	-2.70365282976624	1	MP	2
TCGA-MP-A4TH	2.32272550539866	3	MP	2
TCGA-MP-A4TI	-2.08749625786899	1	MP	2
TCGA-MP-A4TJ	-0.475628473907283	2	MP	2
TCGA-MP-A4TK	-1.5006085280567	1	MP	2
TCGA-MP-A5C7	-4.05251021984049	0	MP	2
TCGA-NJ-A4YF	-3.20996400059219	1	NJ	1
TCGA-NJ-A4YG	-2.26277464304261	1	NJ	1
TCGA-NJ-A4YI	-3.9252255572068	1	NJ	1
TCGA-NJ-A4YP	-2.01268781248567	1	NJ	1
TCGA-NJ-A4YQ	-2.91452328799969	1	NJ	1
TCGA-NJ-A55A	-2.06551522338566	1	NJ	1
TCGA-NJ-A55O	-1.02764892527438	2	NJ	1
TCGA-NJ-A55R	-0.60727473661864	2	NJ	1
TCGA-NJ-A7XG	-2.50159953881007	1	NJ	1
TCGA-O1-A52J	-5.95128394200194	0	O1	1
TCGA-S2-AA1A	-1.75737516835768	1	S2	1
