# Supplementary material for: Surrogate Biomarker Prediction from Whole-Slide Images for Evaluating Overall Survival in Lung Adenocarcinoma
Source: Diagnostics (Basel). 2024 Feb 20;14(5):462. doi: 10.3390/diagnostics14050462 (PMC10930763; doi:10.3390/diagnostics14050462)
Supplement: Supplementary file 1 [file diagnostics-14-00462-s001.zip › Supplementary_File_S5_TCGA_LUAD_crossfolds/crossfolds_ERO1A.csv]

PATIENT	ERO1A	ERO1A_quantile	site_code	CV5
TCGA-05-4244	8.65618977188031	2	05	4
TCGA-05-4249	7.45218762408229	1	05	4
TCGA-05-4250	8.74318217052778	2	05	4
TCGA-05-4382	8.9580431847787	3	05	4
TCGA-05-4395	9.7651827454688	3	05	4
TCGA-05-4396	7.71869445035397	1	05	4
TCGA-05-4397	7.75910006435276	1	05	4
TCGA-05-4398	9.32785673870189	3	05	4
TCGA-05-4402	8.54682269137172	2	05	4
TCGA-05-4403	8.02813518280567	2	05	4
TCGA-05-4405	6.77593088591959	0	05	4
TCGA-05-4415	9.05833533854539	3	05	4
TCGA-05-4417	7.59033951473256	1	05	4
TCGA-05-4418	10.6469351004614	4	05	4
TCGA-05-4420	7.61652828688085	1	05	4
TCGA-05-4422	7.27441815498077	1	05	4
TCGA-05-4424	7.73629255222008	1	05	4
TCGA-05-4426	8.85002485787867	2	05	4
TCGA-05-4427	8.13721521703014	2	05	4
TCGA-05-4430	6.92121310065081	1	05	4
TCGA-05-4432	7.66942630237097	1	05	4
TCGA-05-4433	8.13671596397957	2	05	4
TCGA-05-4434	8.92719675701747	3	05	4
TCGA-35-3615	6.51680456900353	0	35	3
TCGA-35-4122	8.20469946628163	2	35	3
TCGA-35-4123	9.64110061894985	3	35	3
TCGA-35-5375	8.92342202277791	3	35	3
TCGA-38-4625	7.93942468144113	2	38	1
TCGA-38-4626	6.96014862622174	1	38	1
TCGA-38-4627	8.14406387858168	2	38	1
TCGA-38-4628	6.66003695246516	0	38	1
TCGA-38-4629	9.0120203106282	3	38	1
TCGA-38-4630	6.82094235871894	0	38	1
TCGA-38-4631	10.5282393758012	4	38	1
TCGA-38-4632	7.52468229762633	1	38	1
TCGA-38-6178	7.99646171251249	2	38	1
TCGA-38-7271	6.90809453294037	1	38	1
TCGA-38-A44F	7.69094257827102	1	38	1
TCGA-44-2655	7.36511267355669	1	44	4
TCGA-44-2656	8.63377319187469	2	44	4
TCGA-44-2657	6.76743480858595	0	44	4
TCGA-44-2659	6.52351029025295	0	44	4
TCGA-44-2661	6.84572427411389	0	44	4
TCGA-44-2662	9.59746962371315	3	44	4
TCGA-44-2665	8.73292264379931	2	44	4
TCGA-44-2666	6.79995025200589	0	44	4
TCGA-44-2668	10.8926066628407	4	44	4
TCGA-44-3396	8.0641248049069	2	44	4
TCGA-44-3398	9.83672559659751	3	44	4
TCGA-44-3917	7.42786201424992	1	44	4
TCGA-44-3918	8.13342699273177	2	44	4
TCGA-44-3919	7.74377694007089	1	44	4
TCGA-44-4112	8.39277785101375	2	44	4
TCGA-44-5643	6.53741775774282	0	44	4
TCGA-44-5644	8.12548033106581	2	44	4
TCGA-44-5645	7.33881905203734	1	44	4
TCGA-44-6145	8.3580397042143	2	44	4
TCGA-44-6146	8.250900567285	2	44	4
TCGA-44-6147	8.45000610897497	2	44	4
TCGA-44-6148	6.02935063247465	0	44	4
TCGA-44-6774	7.3815935440818	1	44	4
TCGA-44-6775	8.10076593175612	2	44	4
TCGA-44-6776	6.94799051662659	1	44	4
TCGA-44-6777	8.1503861968627	2	44	4
TCGA-44-6778	6.78992346913098	0	44	4
TCGA-44-6779	9.36497751109114	3	44	4
TCGA-44-7659	8.3411093282236	2	44	4
TCGA-44-7660	7.36761726522418	1	44	4
TCGA-44-7662	8.13120647986768	2	44	4
TCGA-44-7667	6.77790715824229	0	44	4
TCGA-44-7669	6.71853852018027	0	44	4
TCGA-44-7670	8.11936643745174	2	44	4
TCGA-44-7671	6.78400749853863	0	44	4
TCGA-44-7672	9.39375180354754	3	44	4
TCGA-44-8119	7.64181189634026	1	44	4
TCGA-44-A479	7.96812812916093	2	44	4
TCGA-44-A47A	7.3167620895645	1	44	4
TCGA-44-A47B	8.26140470558494	2	44	4
TCGA-44-A47G	8.2207364554037	2	44	4
TCGA-44-A4SS	7.67220749819024	1	44	4
TCGA-44-A4SU	7.96359696282143	2	44	4
TCGA-49-4487	7.18115273407113	1	49	5
TCGA-49-4488	8.88709253227507	2	49	5
TCGA-49-4490	8.89213361203874	2	49	5
TCGA-49-4494	8.40288894801472	2	49	5
TCGA-49-4501	7.20014023005064	1	49	5
TCGA-49-4505	8.88702162128686	2	49	5
TCGA-49-4506	8.70682851038412	2	49	5
TCGA-49-4507	8.63792890298101	2	49	5
TCGA-49-4510	6.74207724579012	0	49	5
TCGA-49-4512	7.43954034608726	1	49	5
TCGA-49-4514	7.03029381909311	1	49	5
TCGA-49-6742	8.66750398827886	2	49	5
TCGA-49-6743	10.2686025553976	4	49	5
TCGA-49-6744	7.54646773777895	1	49	5
TCGA-49-6745	8.6390047049763	2	49	5
TCGA-49-6761	8.41034560994064	2	49	5
TCGA-49-6767	9.88852251902811	3	49	5
TCGA-49-AAQV	8.2423593136697	2	49	5
TCGA-49-AAR0	6.93311349703989	1	49	5
TCGA-49-AAR2	8.30387829199528	2	49	5
TCGA-49-AAR3	7.92400897242004	2	49	5
TCGA-49-AAR4	7.90914511907242	2	49	5
TCGA-49-AAR9	10.8240780723608	4	49	5
TCGA-49-AARE	9.16076262287696	3	49	5
TCGA-49-AARN	7.72765591324455	1	49	5
TCGA-49-AARO	9.18059960447577	3	49	5
TCGA-49-AARQ	8.14246175116831	2	49	5
TCGA-49-AARR	6.14932201752529	0	49	5
TCGA-4B-A93V	7.45528181025142	1	4B	4
TCGA-50-5044	8.75711619686377	2	50	5
TCGA-50-5045	7.91367853953753	2	50	5
TCGA-50-5055	7.09755510550931	1	50	5
TCGA-50-5066	7.13921336072933	1	50	5
TCGA-50-5068	7.08004331890637	1	50	5
TCGA-50-5931	6.25817878183424	0	50	5
TCGA-50-5939	10.1561375024004	4	50	5
TCGA-50-5942	7.005409805428	1	50	5
TCGA-50-5946	7.75720737935303	1	50	5
TCGA-50-6590	8.10140743901277	2	50	5
TCGA-50-6591	7.62856664258922	1	50	5
TCGA-50-6593	7.68485588108204	1	50	5
TCGA-50-6594	9.11502480975652	3	50	5
TCGA-50-6597	7.96286877487317	2	50	5
TCGA-50-6673	7.86262696945098	1	50	5
TCGA-50-7109	8.28140376090583	2	50	5
TCGA-50-8457	6.49167027272836	0	50	5
TCGA-50-8459	7.53420163221209	1	50	5
TCGA-53-7624	8.62250569111998	2	53	3
TCGA-53-7626	7.00324740504162	1	53	3
TCGA-53-7813	8.47676089641812	2	53	3
TCGA-53-A4EZ	8.66169279259566	2	53	3
TCGA-55-1592	8.0140036564878	2	55	2
TCGA-55-1594	9.94974560542199	4	55	2
TCGA-55-1595	6.69279874299727	0	55	2
TCGA-55-1596	9.51837145633445	3	55	2
TCGA-55-5899	7.90012461575646	1	55	2
TCGA-55-6543	8.19570364689822	2	55	2
TCGA-55-6642	8.47854779982415	2	55	2
TCGA-55-6712	9.35487037122486	3	55	2
TCGA-55-6968	7.42866682714885	1	55	2
TCGA-55-6969	7.93754940785437	2	55	2
TCGA-55-6970	8.31037503354286	2	55	2
TCGA-55-6971	8.39565536008471	2	55	2
TCGA-55-6972	5.98802082445783	0	55	2
TCGA-55-6975	9.40130078632263	3	55	2
TCGA-55-6978	8.51368692026813	2	55	2
TCGA-55-6979	7.57539002450448	1	55	2
TCGA-55-6980	8.35776577646908	2	55	2
TCGA-55-6981	8.82020234284855	2	55	2
TCGA-55-6982	9.86185801981879	3	55	2
TCGA-55-6983	7.62002184849345	1	55	2
TCGA-55-6984	9.26187997895058	3	55	2
TCGA-55-6985	7.70490750283369	1	55	2
TCGA-55-6986	7.93877534508852	2	55	2
TCGA-55-6987	7.8984870813023	1	55	2
TCGA-55-7227	8.07194553040938	2	55	2
TCGA-55-7281	7.82392518837209	1	55	2
TCGA-55-7283	6.94296829924259	1	55	2
TCGA-55-7284	7.71835085613652	1	55	2
TCGA-55-7570	8.42018143956579	2	55	2
TCGA-55-7573	7.07667520435473	1	55	2
TCGA-55-7574	7.47342961220255	1	55	2
TCGA-55-7576	7.76766210595248	1	55	2
TCGA-55-7724	8.24511748090222	2	55	2
TCGA-55-7725	8.06060234907647	2	55	2
TCGA-55-7726	8.58710490372263	2	55	2
TCGA-55-7727	8.73491555059864	2	55	2
TCGA-55-7728	7.87504794756397	1	55	2
TCGA-55-7815	9.61945822440001	3	55	2
TCGA-55-7816	6.45013424802544	0	55	2
TCGA-55-7903	7.81731175392238	1	55	2
TCGA-55-7907	8.18879258315613	2	55	2
TCGA-55-7910	8.53850635675953	2	55	2
TCGA-55-7911	8.10606602014764	2	55	2
TCGA-55-7913	8.33439672092132	2	55	2
TCGA-55-7914	7.81806726099501	1	55	2
TCGA-55-7994	8.79742201964582	2	55	2
TCGA-55-7995	8.72600956350347	2	55	2
TCGA-55-8085	9.34326043674607	3	55	2
TCGA-55-8087	7.1732096119491	1	55	2
TCGA-55-8089	8.98015960555529	3	55	2
TCGA-55-8090	9.00134353395636	3	55	2
TCGA-55-8091	8.48832001071989	2	55	2
TCGA-55-8092	7.35625913188129	1	55	2
TCGA-55-8094	8.49670881911563	2	55	2
TCGA-55-8096	8.89595622994654	2	55	2
TCGA-55-8097	6.03075237762375	0	55	2
TCGA-55-8203	8.0847003341231	2	55	2
TCGA-55-8204	8.17829559446759	2	55	2
TCGA-55-8205	8.46956766623606	2	55	2
TCGA-55-8206	6.85247577167153	0	55	2
TCGA-55-8207	7.29793118108412	1	55	2
TCGA-55-8208	8.0449146663043	2	55	2
TCGA-55-8299	9.08601975849255	3	55	2
TCGA-55-8301	8.04609173109354	2	55	2
TCGA-55-8302	8.84610344128511	2	55	2
TCGA-55-8505	10.3399964833124	4	55	2
TCGA-55-8506	8.05982951693873	2	55	2
TCGA-55-8507	7.98396957639169	2	55	2
TCGA-55-8508	7.58585250653595	1	55	2
TCGA-55-8510	7.82001515518298	1	55	2
TCGA-55-8511	9.40869613298069	3	55	2
TCGA-55-8512	6.38914573156349	0	55	2
TCGA-55-8513	7.4102832922454	1	55	2
TCGA-55-8514	6.32745790262693	0	55	2
TCGA-55-8614	7.76834567862555	1	55	2
TCGA-55-8615	7.74873370968325	1	55	2
TCGA-55-8616	6.85868404647289	0	55	2
TCGA-55-8619	8.03850600664692	2	55	2
TCGA-55-8620	6.93799436301209	1	55	2
TCGA-55-8621	7.05217026905907	1	55	2
TCGA-55-A48X	7.16491215330318	1	55	2
TCGA-55-A48Y	7.71939145851399	1	55	2
TCGA-55-A48Z	9.09772443485423	3	55	2
TCGA-55-A490	9.13292120969277	3	55	2
TCGA-55-A491	7.44226032904053	1	55	2
TCGA-55-A492	6.63190979401463	0	55	2
TCGA-55-A493	10.2107558229316	4	55	2
TCGA-55-A494	7.93759757215996	2	55	2
TCGA-55-A4DF	8.70838842859043	2	55	2
TCGA-55-A4DG	7.14267906226521	1	55	2
TCGA-55-A57B	7.40180430931418	1	55	2
TCGA-62-A46O	8.81295096269207	2	62	3
TCGA-62-A46P	7.96987658253806	2	62	3
TCGA-62-A46R	7.60556542508871	1	62	3
TCGA-62-A46S	7.33427853956682	1	62	3
TCGA-62-A46U	8.54492281512545	2	62	3
TCGA-62-A46V	8.10525137804438	2	62	3
TCGA-62-A470	8.64067706879661	2	62	3
TCGA-62-A471	9.4704684240668	3	62	3
TCGA-62-A472	8.34961056768795	2	62	3
TCGA-64-1676	8.6337375005771	2	64	1
TCGA-64-1677	8.88375532366456	2	64	1
TCGA-64-1678	7.73381096641344	1	64	1
TCGA-64-1679	9.38915052324177	3	64	1
TCGA-64-1680	7.00798969240369	1	64	1
TCGA-64-1681	8.13373906597768	2	64	1
TCGA-64-5774	8.48512401216538	2	64	1
TCGA-64-5775	9.07842794191569	3	64	1
TCGA-64-5778	6.79639637026228	0	64	1
TCGA-64-5779	7.94183643678734	2	64	1
TCGA-64-5781	8.14123182916193	2	64	1
TCGA-64-5815	10.3195685108167	4	64	1
TCGA-67-3770	7.18688014864873	1	67	1
TCGA-67-3771	10.2002165889287	4	67	1
TCGA-67-3772	8.69192376836733	2	67	1
TCGA-67-3773	7.18761683820077	1	67	1
TCGA-67-3774	7.24476330972412	1	67	1
TCGA-67-4679	6.73334557508666	0	67	1
TCGA-67-6215	8.41490488944548	2	67	1
TCGA-67-6216	8.27244721200357	2	67	1
TCGA-67-6217	7.45714405586777	1	67	1
TCGA-69-7760	8.16391572580311	2	69	4
TCGA-69-7761	8.74880857357293	2	69	4
TCGA-69-7763	7.52336878808259	1	69	4
TCGA-69-7764	7.11364331402961	1	69	4
TCGA-69-7765	8.74526698276093	2	69	4
TCGA-69-7973	8.12907332594471	2	69	4
TCGA-69-7974	8.96493513763053	3	69	4
TCGA-69-7978	10.1205977107773	4	69	4
TCGA-69-7979	7.78028097488636	1	69	4
TCGA-69-7980	8.18833995048194	2	69	4
TCGA-69-8253	8.49156898654547	2	69	4
TCGA-69-8254	7.77947718433025	1	69	4
TCGA-69-8255	10.3701030628027	4	69	4
TCGA-69-8453	7.39644662708103	1	69	4
TCGA-69-A59K	7.48194674674404	1	69	4
TCGA-71-6725	7.89283427024038	1	71	1
TCGA-71-8520	8.22711876546688	2	71	1
TCGA-73-4658	8.31329253997732	2	73	1
TCGA-73-4659	8.05358075085112	2	73	1
TCGA-73-4662	6.72513983103778	0	73	1
TCGA-73-4666	9.35744155629825	3	73	1
TCGA-73-4668	8.5878799587819	2	73	1
TCGA-73-4670	9.52190958433934	3	73	1
TCGA-73-4675	7.95550239558615	2	73	1
TCGA-73-4676	8.22940716384155	2	73	1
TCGA-73-4677	7.79172596364671	1	73	1
TCGA-73-7498	6.55480777936137	0	73	1
TCGA-73-7499	7.34810912974325	1	73	1
TCGA-73-A9RS	8.9332022098459	3	73	1
TCGA-75-5122	7.01075931300134	1	75	1
TCGA-75-5125	7.67924129225492	1	75	1
TCGA-75-5126	9.27737440553229	3	75	1
TCGA-75-5146	6.2369618386245	0	75	1
TCGA-75-5147	9.09958108985577	3	75	1
TCGA-75-6203	6.91752464061259	1	75	1
TCGA-75-6205	7.99055025771547	2	75	1
TCGA-75-6206	6.74406669762425	0	75	1
TCGA-75-6207	7.74032947108297	1	75	1
TCGA-75-6211	7.06390774181183	1	75	1
TCGA-75-6212	8.82882237546685	2	75	1
TCGA-75-6214	8.65526621736917	2	75	1
TCGA-75-7025	6.85328600706758	0	75	1
TCGA-75-7027	8.23215402789348	2	75	1
TCGA-75-7030	7.92775782425636	2	75	1
TCGA-75-7031	8.82010383858746	2	75	1
TCGA-78-7145	9.4016577498313	3	78	3
TCGA-78-7146	10.6394944090245	4	78	3
TCGA-78-7147	7.50683180658828	1	78	3
TCGA-78-7148	9.18912221062724	3	78	3
TCGA-78-7149	8.18957995664689	2	78	3
TCGA-78-7150	10.5303115625235	4	78	3
TCGA-78-7152	7.31671966509596	1	78	3
TCGA-78-7153	7.5866656473867	1	78	3
TCGA-78-7154	8.23916243100871	2	78	3
TCGA-78-7155	7.39016525322762	1	78	3
TCGA-78-7156	6.73907962530468	0	78	3
TCGA-78-7158	6.18080532719275	0	78	3
TCGA-78-7159	8.65340380605291	2	78	3
TCGA-78-7160	7.49085252127047	1	78	3
TCGA-78-7161	8.41822655243793	2	78	3
TCGA-78-7163	8.4459222152808	2	78	3
TCGA-78-7166	10.1144639386201	4	78	3
TCGA-78-7167	7.43038854977302	1	78	3
TCGA-78-7220	9.09265324243173	3	78	3
TCGA-78-7535	8.28216136445574	2	78	3
TCGA-78-7536	8.09517434079012	2	78	3
TCGA-78-7537	7.69431540099844	1	78	3
TCGA-78-7539	7.1219658481438	1	78	3
TCGA-78-7540	9.07380887301692	3	78	3
TCGA-78-7542	9.6863567713083	3	78	3
TCGA-78-7633	7.0813548756597	1	78	3
TCGA-78-8640	9.17725870605523	3	78	3
TCGA-78-8648	6.72554462377902	0	78	3
TCGA-78-8655	7.43027915746236	1	78	3
TCGA-78-8660	9.96232920744671	4	78	3
TCGA-78-8662	6.96042647466007	1	78	3
TCGA-80-5607	8.22616520210159	2	80	1
TCGA-80-5608	8.31396479797362	2	80	1
TCGA-80-5611	9.41918969315999	3	80	1
TCGA-83-5908	9.24882183512707	3	83	5
TCGA-86-6562	9.24837239813082	3	86	5
TCGA-86-6851	7.64859285497638	1	86	5
TCGA-86-7701	8.62567902703485	2	86	5
TCGA-86-7711	9.96261008033219	4	86	5
TCGA-86-7713	8.05548915233234	2	86	5
TCGA-86-7714	8.2267078631285	2	86	5
TCGA-86-7953	8.62722028592816	2	86	5
TCGA-86-7954	6.88913383924384	0	86	5
TCGA-86-7955	9.43944571089188	3	86	5
TCGA-86-8054	7.56039315474351	1	86	5
TCGA-86-8055	9.25691035113727	3	86	5
TCGA-86-8056	6.73691000931078	0	86	5
TCGA-86-8073	7.73395463324854	1	86	5
TCGA-86-8074	8.63603285194345	2	86	5
TCGA-86-8075	8.42035142137657	2	86	5
TCGA-86-8076	7.65177009145312	1	86	5
TCGA-86-8278	8.23489390915358	2	86	5
TCGA-86-8279	7.19795834565386	1	86	5
TCGA-86-8280	7.32913984596716	1	86	5
TCGA-86-8281	7.09652933338795	1	86	5
TCGA-86-8358	6.89101572975589	0	86	5
TCGA-86-8359	8.50976966973697	2	86	5
TCGA-86-8585	9.58215049102789	3	86	5
TCGA-86-8668	7.13643910259696	1	86	5
TCGA-86-8669	7.39697692581838	1	86	5
TCGA-86-8671	7.12163695545603	1	86	5
TCGA-86-8672	8.46999150414059	2	86	5
TCGA-86-8673	7.92692369527159	2	86	5
TCGA-86-8674	7.77207701791023	1	86	5
TCGA-86-A456	6.85282173678214	0	86	5
TCGA-86-A4D0	7.62188013891303	1	86	5
TCGA-86-A4JF	8.98170876645525	3	86	5
TCGA-86-A4P7	6.87424734103289	0	86	5
TCGA-86-A4P8	5.91960872533135	0	86	5
TCGA-91-A4BC	7.45499852993766	1	91	4
TCGA-91-A4BD	7.19727665309308	1	91	4
TCGA-93-7347	6.61401013410679	0	93	4
TCGA-93-7348	8.13810235282514	2	93	4
TCGA-93-8067	8.34272765635902	2	93	4
TCGA-93-A4JN	7.52883638630588	1	93	4
TCGA-93-A4JO	6.37257812070316	0	93	4
TCGA-93-A4JP	7.23781640989003	1	93	4
TCGA-93-A4JQ	9.09225672319685	3	93	4
TCGA-95-7039	8.49874513668047	2	95	5
TCGA-95-7043	6.68684222760031	0	95	5
TCGA-95-7562	9.28220098274141	3	95	5
TCGA-95-7567	8.44457933285927	2	95	5
TCGA-95-7944	7.33443945477117	1	95	5
TCGA-95-7947	7.95559087739279	2	95	5
TCGA-95-7948	6.05562254832814	0	95	5
TCGA-95-8039	7.49873750512501	1	95	5
TCGA-95-8494	8.54433563849948	2	95	5
TCGA-95-A4VK	7.44407431901985	1	95	5
TCGA-95-A4VN	8.13767715703338	2	95	5
TCGA-95-A4VP	6.63485183008076	0	95	5
TCGA-97-7546	7.36989152923399	1	97	3
TCGA-97-7547	6.8352614080487	0	97	3
TCGA-97-7552	7.97450361779838	2	97	3
TCGA-97-7553	7.11142138763757	1	97	3
TCGA-97-7554	8.55981761088023	2	97	3
TCGA-97-7937	8.49840584310698	2	97	3
TCGA-97-7938	7.19340029507777	1	97	3
TCGA-97-7941	7.38225846572208	1	97	3
TCGA-97-8171	7.82835066723153	1	97	3
TCGA-97-8172	6.32956872228616	0	97	3
TCGA-97-8175	9.76770298062873	3	97	3
TCGA-97-8177	7.31446733765837	1	97	3
TCGA-97-8179	6.84261306661456	0	97	3
TCGA-97-8552	6.18702858135634	0	97	3
TCGA-97-A4LX	8.07375493959208	2	97	3
TCGA-97-A4M0	7.43333056070627	1	97	3
TCGA-97-A4M1	5.91148356066936	0	97	3
TCGA-97-A4M2	6.23927169137902	0	97	3
TCGA-97-A4M3	7.19715999434384	1	97	3
TCGA-97-A4M5	6.59187649008981	0	97	3
TCGA-97-A4M6	8.02554662407649	2	97	3
TCGA-97-A4M7	7.07001307630485	1	97	3
TCGA-99-7458	8.34868155277427	2	99	1
TCGA-99-8025	7.44272119803867	1	99	1
TCGA-99-8028	7.54235803417743	1	99	1
TCGA-99-8032	7.21108802500312	1	99	1
TCGA-99-8033	8.95777551619544	3	99	1
TCGA-99-AA5R	6.58509438961205	0	99	1
TCGA-J2-8192	8.55478871268116	2	J2	1
TCGA-J2-8194	7.16943103585714	1	J2	1
TCGA-J2-A4AD	8.65646407511463	2	J2	1
TCGA-J2-A4AE	6.90022902497351	0	J2	1
TCGA-J2-A4AG	7.06571893052267	1	J2	1
TCGA-L4-A4E5	7.92550877315918	2	L4	3
TCGA-L4-A4E6	6.67776815327968	0	L4	3
TCGA-L9-A443	7.84185793676788	1	L9	1
TCGA-L9-A444	7.23970917636506	1	L9	1
TCGA-L9-A50W	7.91533442714551	2	L9	1
TCGA-L9-A5IP	9.94012636707651	4	L9	1
TCGA-L9-A743	7.35396724551773	1	L9	1
TCGA-L9-A7SV	6.48464963914317	0	L9	1
TCGA-L9-A8F4	7.94060583379091	2	L9	1
TCGA-MN-A4N1	7.761977387265	1	MN	3
TCGA-MN-A4N4	8.82053451140144	2	MN	3
TCGA-MN-A4N5	9.17015599803053	3	MN	3
TCGA-MP-A4SV	8.09680898826446	2	MP	3
TCGA-MP-A4SW	7.54915112859199	1	MP	3
TCGA-MP-A4SY	8.66551624048812	2	MP	3
TCGA-MP-A4T4	7.51211144456136	1	MP	3
TCGA-MP-A4T6	6.95383178945645	1	MP	3
TCGA-MP-A4T7	7.9144611433884	2	MP	3
TCGA-MP-A4T8	7.41590990539777	1	MP	3
TCGA-MP-A4T9	8.61600052654419	2	MP	3
TCGA-MP-A4TA	8.39818648960681	2	MP	3
TCGA-MP-A4TC	8.29190474860185	2	MP	3
TCGA-MP-A4TD	6.61810732739347	0	MP	3
TCGA-MP-A4TE	7.97055480974205	2	MP	3
TCGA-MP-A4TF	9.70948394330311	3	MP	3
TCGA-MP-A4TH	7.27142006427706	1	MP	3
TCGA-MP-A4TI	8.50040624286897	2	MP	3
TCGA-MP-A4TJ	7.51150631652149	1	MP	3
TCGA-MP-A4TK	8.67035064391439	2	MP	3
TCGA-MP-A5C7	7.32024603563832	1	MP	3
TCGA-NJ-A4YF	7.85518282382767	1	NJ	1
TCGA-NJ-A4YG	7.27761761733582	1	NJ	1
TCGA-NJ-A4YI	6.9397343579358	1	NJ	1
TCGA-NJ-A4YP	7.97368248747574	2	NJ	1
TCGA-NJ-A4YQ	9.4136306878197	3	NJ	1
TCGA-NJ-A55A	6.69122640451931	0	NJ	1
TCGA-NJ-A55O	7.0923296843805	1	NJ	1
TCGA-NJ-A55R	7.9365886321428	2	NJ	1
TCGA-NJ-A7XG	7.22089753506521	1	NJ	1
TCGA-O1-A52J	7.88051810409631	1	O1	4
TCGA-S2-AA1A	7.03898896978195	1	S2	2
