# Supplementary material for: Surrogate Biomarker Prediction from Whole-Slide Images for Evaluating Overall Survival in Lung Adenocarcinoma
Source: Diagnostics (Basel). 2024 Feb 20;14(5):462. doi: 10.3390/diagnostics14050462 (PMC10930763; doi:10.3390/diagnostics14050462)
Supplement: Supplementary file 1 [file diagnostics-14-00462-s001.zip › Supplementary_File_S5_TCGA_LUAD_crossfolds/crossfolds_ESYT3.csv]

PATIENT	ESYT3	ESYT3_quantile	site_code	CV5
TCGA-05-4244	4.89437165005284	3	05	3
TCGA-05-4249	4.92404853783553	3	05	3
TCGA-05-4250	3.56378603875501	2	05	3
TCGA-05-4382	2.62117572495771	2	05	3
TCGA-05-4395	1.7570284656133	1	05	3
TCGA-05-4396	4.26104349726103	2	05	3
TCGA-05-4397	3.09190152446766	2	05	3
TCGA-05-4398	2.71214993648131	2	05	3
TCGA-05-4402	4.41861343512112	3	05	3
TCGA-05-4403	3.40882057847637	2	05	3
TCGA-05-4405	5.0710991794835	3	05	3
TCGA-05-4415	1.6018834066403	1	05	3
TCGA-05-4417	4.81886794583221	3	05	3
TCGA-05-4418	0.027953660158024	1	05	3
TCGA-05-4420	4.14988127921648	2	05	3
TCGA-05-4422	4.88297438902665	3	05	3
TCGA-05-4424	4.0408321286287	2	05	3
TCGA-05-4426	4.45681731184197	3	05	3
TCGA-05-4427	6.49173095723807	3	05	3
TCGA-05-4430	4.14085399862405	2	05	3
TCGA-05-4432	3.57378844410561	2	05	3
TCGA-05-4433	4.14926283766439	2	05	3
TCGA-05-4434	3.92224499640366	2	05	3
TCGA-35-3615	5.37795131292183	3	35	4
TCGA-35-4122	2.02870846413996	1	35	4
TCGA-35-4123	2.29431229168526	2	35	4
TCGA-35-5375	0.629335625179804	1	35	4
TCGA-38-4625	4.01356183646772	2	38	3
TCGA-38-4626	5.89657457797201	3	38	3
TCGA-38-4627	1.80173363261249	1	38	3
TCGA-38-4628	4.88085959814352	3	38	3
TCGA-38-4629	0.467630965176024	1	38	3
TCGA-38-4630	3.19157487165775	2	38	3
TCGA-38-4631	1.50940012940683	1	38	3
TCGA-38-4632	4.32446552283824	2	38	3
TCGA-38-6178	6.18235914889311	3	38	3
TCGA-38-7271	4.2053154352679	2	38	3
TCGA-38-A44F	3.69691939093653	2	38	3
TCGA-44-2655	5.1941932814667	3	44	4
TCGA-44-2656	5.71116671532929	3	44	4
TCGA-44-2657	4.6004837706382	3	44	4
TCGA-44-2659	5.20984025087258	3	44	4
TCGA-44-2661	4.85650794982713	3	44	4
TCGA-44-2662	0.916857842698857	1	44	4
TCGA-44-2665	5.05303622616753	3	44	4
TCGA-44-2666	6.86335224457683	4	44	4
TCGA-44-2668	3.79902430605102	2	44	4
TCGA-44-3396	2.68146367938073	2	44	4
TCGA-44-3398	3.46772652881168	2	44	4
TCGA-44-3917	3.37682417788667	2	44	4
TCGA-44-3918	6.59090031322364	4	44	4
TCGA-44-3919	4.35246586379441	3	44	4
TCGA-44-4112	6.95976341579672	4	44	4
TCGA-44-5643	2.08078597941673	1	44	4
TCGA-44-5644	3.35067922537398	2	44	4
TCGA-44-5645	4.66442581876647	3	44	4
TCGA-44-6145	2.25251871227137	2	44	4
TCGA-44-6146	5.82847392082689	3	44	4
TCGA-44-6147	6.93304585352769	4	44	4
TCGA-44-6148	3.79371022969952	2	44	4
TCGA-44-6774	4.23849455743835	2	44	4
TCGA-44-6775	3.8310505897832	2	44	4
TCGA-44-6776	5.46382313522895	3	44	4
TCGA-44-6777	4.42144739993496	3	44	4
TCGA-44-6778	4.64167144240348	3	44	4
TCGA-44-6779	-1.03511918599456	0	44	4
TCGA-44-7659	6.9222584878709	4	44	4
TCGA-44-7660	3.74936997910839	2	44	4
TCGA-44-7662	3.52689976498483	2	44	4
TCGA-44-7667	3.64464570301061	2	44	4
TCGA-44-7669	3.40762797788549	2	44	4
TCGA-44-7670	3.77159292326906	2	44	4
TCGA-44-7671	4.52626707037184	3	44	4
TCGA-44-7672	2.69705066451852	2	44	4
TCGA-44-8119	3.20845504743453	2	44	4
TCGA-44-A479	3.75326539876674	2	44	4
TCGA-44-A47A	6.2645095101362	3	44	4
TCGA-44-A47B	8.77497791049298	4	44	4
TCGA-44-A47G	3.68578384770056	2	44	4
TCGA-44-A4SS	1.63148226809684	1	44	4
TCGA-44-A4SU	4.62902493400088	3	44	4
TCGA-49-4487	4.65873660328377	3	49	2
TCGA-49-4488	4.22961021589032	2	49	2
TCGA-49-4490	3.51825879421345	2	49	2
TCGA-49-4494	2.88385209849538	2	49	2
TCGA-49-4501	5.33801008039324	3	49	2
TCGA-49-4505	3.51091612667715	2	49	2
TCGA-49-4506	2.00286466467344	1	49	2
TCGA-49-4507	0.710605104852424	1	49	2
TCGA-49-4510	5.24795854988471	3	49	2
TCGA-49-4512	6.19652892433694	3	49	2
TCGA-49-4514	3.65830771172374	2	49	2
TCGA-49-6742	3.69334831945986	2	49	2
TCGA-49-6743	2.40877946419022	2	49	2
TCGA-49-6744	5.20861904209619	3	49	2
TCGA-49-6745	3.58404726178905	2	49	2
TCGA-49-6761	4.92765593529915	3	49	2
TCGA-49-6767	3.33279362176478	2	49	2
TCGA-49-AAQV	3.30320500915381	2	49	2
TCGA-49-AAR0	4.35672198630006	3	49	2
TCGA-49-AAR2	5.35047714908807	3	49	2
TCGA-49-AAR3	0.98380912842678	1	49	2
TCGA-49-AAR4	3.12717551543473	2	49	2
TCGA-49-AAR9	-0.922720653089806	0	49	2
TCGA-49-AARE	2.10192692112382	1	49	2
TCGA-49-AARN	5.84478416849176	3	49	2
TCGA-49-AARO	2.67586846390769	2	49	2
TCGA-49-AARQ	5.54309336528994	3	49	2
TCGA-49-AARR	4.00683393840496	2	49	2
TCGA-4B-A93V	3.71244811920952	2	4B	4
TCGA-50-5044	3.17535911199395	2	50	5
TCGA-50-5045	3.5127709297448	2	50	5
TCGA-50-5055	1.57533406881725	1	50	5
TCGA-50-5066	3.46831971903975	2	50	5
TCGA-50-5068	4.79876505246885	3	50	5
TCGA-50-5931	3.81011322133851	2	50	5
TCGA-50-5939	2.75440159495674	2	50	5
TCGA-50-5942	6.72000028309352	4	50	5
TCGA-50-5946	5.44410936642432	3	50	5
TCGA-50-6590	1.56563722615288	1	50	5
TCGA-50-6591	1.06048139346301	1	50	5
TCGA-50-6593	3.700466671154	2	50	5
TCGA-50-6594	2.48819380639421	2	50	5
TCGA-50-6597	4.40981785354482	3	50	5
TCGA-50-6673	4.46339417753307	3	50	5
TCGA-50-7109	4.24886008701494	2	50	5
TCGA-50-8457	5.65007215080292	3	50	5
TCGA-50-8459	1.48825706129024	1	50	5
TCGA-53-7624	2.77161039962975	2	53	2
TCGA-53-7626	5.30009449166954	3	53	2
TCGA-53-7813	5.06876959557045	3	53	2
TCGA-53-A4EZ	4.35042706133485	3	53	2
TCGA-55-1592	3.1635531784138	2	55	1
TCGA-55-1594	4.50575724108593	3	55	1
TCGA-55-1595	6.00786784176208	3	55	1
TCGA-55-1596	2.89171461723619	2	55	1
TCGA-55-5899	3.66061957356616	2	55	1
TCGA-55-6543	5.04429657233026	3	55	1
TCGA-55-6642	3.47041623292686	2	55	1
TCGA-55-6712	2.33632064616894	2	55	1
TCGA-55-6968	3.78319356822569	2	55	1
TCGA-55-6969	4.03621955512949	2	55	1
TCGA-55-6970	4.33247904382731	2	55	1
TCGA-55-6971	4.1725841999365	2	55	1
TCGA-55-6972	6.67178896648116	4	55	1
TCGA-55-6975	0.34909503964918	1	55	1
TCGA-55-6978	2.55411059576288	2	55	1
TCGA-55-6979	3.79920440602187	2	55	1
TCGA-55-6980	4.15682504352978	2	55	1
TCGA-55-6981	4.26923758632024	2	55	1
TCGA-55-6982	3.24288054551918	2	55	1
TCGA-55-6983	3.69486127265186	2	55	1
TCGA-55-6984	2.90555297410564	2	55	1
TCGA-55-6985	4.56596040856591	3	55	1
TCGA-55-6986	5.52106761897201	3	55	1
TCGA-55-6987	3.19188259460423	2	55	1
TCGA-55-7227	5.50014327682021	3	55	1
TCGA-55-7281	4.89599660299278	3	55	1
TCGA-55-7283	5.13551556403597	3	55	1
TCGA-55-7284	4.61212404239688	3	55	1
TCGA-55-7570	2.28170906476062	2	55	1
TCGA-55-7573	6.80489938376454	4	55	1
TCGA-55-7574	6.42765737996561	3	55	1
TCGA-55-7576	4.25086859282161	2	55	1
TCGA-55-7724	4.76332498312015	3	55	1
TCGA-55-7725	5.35070172188078	3	55	1
TCGA-55-7726	1.59933847303423	1	55	1
TCGA-55-7727	5.8783890468054	3	55	1
TCGA-55-7728	3.71623759331374	2	55	1
TCGA-55-7815	3.80534623195362	2	55	1
TCGA-55-7816	3.35007795046906	2	55	1
TCGA-55-7903	5.94992287944078	3	55	1
TCGA-55-7907	3.77767199675749	2	55	1
TCGA-55-7910	5.04651447970339	3	55	1
TCGA-55-7911	5.29359968427244	3	55	1
TCGA-55-7913	4.07638038985415	2	55	1
TCGA-55-7914	4.96059480841376	3	55	1
TCGA-55-7994	2.92789868347891	2	55	1
TCGA-55-7995	2.60566414336976	2	55	1
TCGA-55-8085	6.21000105525377	3	55	1
TCGA-55-8087	6.19337495868612	3	55	1
TCGA-55-8089	2.91431617368098	2	55	1
TCGA-55-8090	3.55019493042422	2	55	1
TCGA-55-8091	3.76032811262084	2	55	1
TCGA-55-8092	2.94833977354369	2	55	1
TCGA-55-8094	0.804571436121538	1	55	1
TCGA-55-8096	3.58977998968815	2	55	1
TCGA-55-8097	7.02272783147934	4	55	1
TCGA-55-8203	3.72500086471358	2	55	1
TCGA-55-8204	0.560708352087085	1	55	1
TCGA-55-8205	2.48900199577776	2	55	1
TCGA-55-8206	5.33835424344674	3	55	1
TCGA-55-8207	6.57080836960552	4	55	1
TCGA-55-8208	2.8720507861906	2	55	1
TCGA-55-8299	4.28525208101601	2	55	1
TCGA-55-8301	4.03379146146857	2	55	1
TCGA-55-8302	3.16857551919453	2	55	1
TCGA-55-8505	0.76280106502486	1	55	1
TCGA-55-8506	6.40286916417787	3	55	1
TCGA-55-8507	4.82444914272441	3	55	1
TCGA-55-8508	4.30553029918227	2	55	1
TCGA-55-8510	4.30504588121919	2	55	1
TCGA-55-8511	3.42062830995547	2	55	1
TCGA-55-8512	5.02852375604516	3	55	1
TCGA-55-8513	5.39339357925501	3	55	1
TCGA-55-8514	4.98105187000447	3	55	1
TCGA-55-8614	3.47127766503902	2	55	1
TCGA-55-8615	4.84752627108621	3	55	1
TCGA-55-8616	4.74464786702013	3	55	1
TCGA-55-8619	5.09320761652936	3	55	1
TCGA-55-8620	2.99917249265368	2	55	1
TCGA-55-8621	5.11506715720839	3	55	1
TCGA-55-A48X	5.68708727152109	3	55	1
TCGA-55-A48Y	3.68646693887526	2	55	1
TCGA-55-A48Z	3.9541715473839	2	55	1
TCGA-55-A490	7.02737270630912	4	55	1
TCGA-55-A491	3.88706553510015	2	55	1
TCGA-55-A492	3.77856866668285	2	55	1
TCGA-55-A493	3.04242943823202	2	55	1
TCGA-55-A494	5.07435021031429	3	55	1
TCGA-55-A4DF	5.04707504173916	3	55	1
TCGA-55-A4DG	6.53267872178232	3	55	1
TCGA-55-A57B	6.28498507142296	3	55	1
TCGA-62-A46O	3.59752047851276	2	62	2
TCGA-62-A46P	3.48472128174109	2	62	2
TCGA-62-A46R	4.85366834889879	3	62	2
TCGA-62-A46S	4.91460065339607	3	62	2
TCGA-62-A46U	4.32892862886139	2	62	2
TCGA-62-A46V	6.90671508757115	4	62	2
TCGA-62-A470	4.66512182576616	3	62	2
TCGA-62-A471	0.864556264489248	1	62	2
TCGA-62-A472	5.5692594485748	3	62	2
TCGA-64-1676	3.49385612529207	2	64	5
TCGA-64-1677	4.41854013239568	3	64	5
TCGA-64-1678	4.34839024741389	3	64	5
TCGA-64-1679	3.15111946304724	2	64	5
TCGA-64-1680	5.68281053202058	3	64	5
TCGA-64-1681	5.79084388634498	3	64	5
TCGA-64-5774	3.34807236954253	2	64	5
TCGA-64-5775	-2.31471871408439	0	64	5
TCGA-64-5778	5.63586758997134	3	64	5
TCGA-64-5779	4.36837589559711	3	64	5
TCGA-64-5781	2.11511096619089	1	64	5
TCGA-64-5815	3.97212804432363	2	64	5
TCGA-67-3770	6.14488223548426	3	67	3
TCGA-67-3771	1.828101648356	1	67	3
TCGA-67-3772	3.67064619669196	2	67	3
TCGA-67-3773	5.09100250085432	3	67	3
TCGA-67-3774	5.71065941922279	3	67	3
TCGA-67-4679	7.08459744168151	4	67	3
TCGA-67-6215	5.93109325176026	3	67	3
TCGA-67-6216	4.69693583631846	3	67	3
TCGA-67-6217	6.82047766797254	4	67	3
TCGA-69-7760	4.90286733316857	3	69	3
TCGA-69-7761	0.861431351564175	1	69	3
TCGA-69-7763	5.51143216831489	3	69	3
TCGA-69-7764	6.68246803169485	4	69	3
TCGA-69-7765	4.44150297341837	3	69	3
TCGA-69-7973	4.15876877775356	2	69	3
TCGA-69-7974	3.73306037652349	2	69	3
TCGA-69-7978	3.47455895751764	2	69	3
TCGA-69-7979	4.74848493500625	3	69	3
TCGA-69-7980	5.12836771760808	3	69	3
TCGA-69-8253	5.35174207981395	3	69	3
TCGA-69-8254	4.84758306679105	3	69	3
TCGA-69-8255	2.15553086493093	2	69	3
TCGA-69-8453	4.4776085974252	3	69	3
TCGA-69-A59K	4.37498958511283	3	69	3
TCGA-71-6725	5.83923745049804	3	71	4
TCGA-71-8520	5.20217933606057	3	71	4
TCGA-73-4658	3.73372193147362	2	73	2
TCGA-73-4659	4.65810134998903	3	73	2
TCGA-73-4662	8.21275088289702	4	73	2
TCGA-73-4666	1.70407503797371	1	73	2
TCGA-73-4668	5.15420458820804	3	73	2
TCGA-73-4670	0.915240635047676	1	73	2
TCGA-73-4675	3.04969351529742	2	73	2
TCGA-73-4676	3.73309469228748	2	73	2
TCGA-73-4677	5.29022258815256	3	73	2
TCGA-73-7498	5.74225717449545	3	73	2
TCGA-73-7499	4.55850421843862	3	73	2
TCGA-73-A9RS	1.61446541513365	1	73	2
TCGA-75-5122	3.18080763541451	2	75	4
TCGA-75-5125	5.60109000906862	3	75	4
TCGA-75-5126	3.5278176509163	2	75	4
TCGA-75-5146	4.80961698392292	3	75	4
TCGA-75-5147	4.05950904846737	2	75	4
TCGA-75-6203	5.32166733224258	3	75	4
TCGA-75-6205	2.01293606752247	1	75	4
TCGA-75-6206	6.22881466271269	3	75	4
TCGA-75-6207	5.71251364694075	3	75	4
TCGA-75-6211	1.07290409969271	1	75	4
TCGA-75-6212	6.26373002448863	3	75	4
TCGA-75-6214	3.15272812625997	2	75	4
TCGA-75-7025	5.12656931717727	3	75	4
TCGA-75-7027	1.37234652611683	1	75	4
TCGA-75-7030	4.07770246408677	2	75	4
TCGA-75-7031	3.53572669795569	2	75	4
TCGA-78-7145	3.98794762519074	2	78	5
TCGA-78-7146	2.44962833194827	2	78	5
TCGA-78-7147	5.35643523591924	3	78	5
TCGA-78-7148	3.32091971577582	2	78	5
TCGA-78-7149	3.60955597183301	2	78	5
TCGA-78-7150	1.18003063058347	1	78	5
TCGA-78-7152	5.17638868315427	3	78	5
TCGA-78-7153	5.09102945933816	3	78	5
TCGA-78-7154	1.9457590223754	1	78	5
TCGA-78-7155	4.58040983969957	3	78	5
TCGA-78-7156	4.22769357107176	2	78	5
TCGA-78-7158	6.74497336239399	4	78	5
TCGA-78-7159	4.60343509012635	3	78	5
TCGA-78-7160	3.37432590750497	2	78	5
TCGA-78-7161	4.20834861131198	2	78	5
TCGA-78-7163	2.67010133618652	2	78	5
TCGA-78-7166	1.88215378958532	1	78	5
TCGA-78-7167	5.82399907687327	3	78	5
TCGA-78-7220	2.86997730040244	2	78	5
TCGA-78-7535	4.59714986691161	3	78	5
TCGA-78-7536	4.23646673016449	2	78	5
TCGA-78-7537	5.89605833343436	3	78	5
TCGA-78-7539	4.51550720700597	3	78	5
TCGA-78-7540	4.46287044713379	3	78	5
TCGA-78-7542	0.898322147952889	1	78	5
TCGA-78-7633	5.28408463441232	3	78	5
TCGA-78-8640	3.306478952401	2	78	5
TCGA-78-8648	4.2170364150236	2	78	5
TCGA-78-8655	4.78655918450749	3	78	5
TCGA-78-8660	4.80940168346436	3	78	5
TCGA-78-8662	2.66630703869672	2	78	5
TCGA-80-5607	5.94834318985224	3	80	4
TCGA-80-5608	4.66253614420987	3	80	4
TCGA-80-5611	2.49832059515282	2	80	4
TCGA-83-5908	2.50052968352932	2	83	2
TCGA-86-6562	3.08137718532822	2	86	3
TCGA-86-6851	4.74397803157469	3	86	3
TCGA-86-7701	3.3778705331055	2	86	3
TCGA-86-7711	-0.59617130865877	0	86	3
TCGA-86-7713	4.10056546849695	2	86	3
TCGA-86-7714	5.90352647678137	3	86	3
TCGA-86-7953	3.36991303847258	2	86	3
TCGA-86-7954	3.09958579643071	2	86	3
TCGA-86-7955	2.08132259069653	1	86	3
TCGA-86-8054	4.55524985146755	3	86	3
TCGA-86-8055	3.39620095853353	2	86	3
TCGA-86-8056	5.14003713762572	3	86	3
TCGA-86-8073	3.78767664179729	2	86	3
TCGA-86-8074	4.40838818404815	3	86	3
TCGA-86-8075	3.21914671892257	2	86	3
TCGA-86-8076	4.70466710222703	3	86	3
TCGA-86-8278	3.7117312818859	2	86	3
TCGA-86-8279	5.3874848079168	3	86	3
TCGA-86-8280	4.90807325216284	3	86	3
TCGA-86-8281	4.8638810901616	3	86	3
TCGA-86-8358	3.28519704619071	2	86	3
TCGA-86-8359	4.41665456714896	3	86	3
TCGA-86-8585	2.78470375162841	2	86	3
TCGA-86-8668	7.67395268316167	4	86	3
TCGA-86-8669	6.31020614482804	3	86	3
TCGA-86-8671	4.13882346627271	2	86	3
TCGA-86-8672	0.014864797393114	1	86	3
TCGA-86-8673	3.18866214369107	2	86	3
TCGA-86-8674	3.24572373846937	2	86	3
TCGA-86-A456	5.40051741409581	3	86	3
TCGA-86-A4D0	3.76824384926701	2	86	3
TCGA-86-A4JF	5.52742794930567	3	86	3
TCGA-86-A4P7	5.28215789195336	3	86	3
TCGA-86-A4P8	6.104536137155	3	86	3
TCGA-91-A4BC	3.77638469568814	2	91	5
TCGA-91-A4BD	5.97432199673748	3	91	5
TCGA-93-7347	4.69035912725555	3	93	4
TCGA-93-7348	3.45804280784693	2	93	4
TCGA-93-8067	3.99382195720871	2	93	4
TCGA-93-A4JN	5.98629280524366	3	93	4
TCGA-93-A4JO	5.15643187300294	3	93	4
TCGA-93-A4JP	4.94954068003012	3	93	4
TCGA-93-A4JQ	3.8891131670947	2	93	4
TCGA-95-7039	3.01992511639401	2	95	2
TCGA-95-7043	-0.684034670904936	0	95	2
TCGA-95-7562	3.24257120182184	2	95	2
TCGA-95-7567	5.69030024527365	3	95	2
TCGA-95-7944	2.15559972852111	2	95	2
TCGA-95-7947	1.95027905595561	1	95	2
TCGA-95-7948	3.92199902175012	2	95	2
TCGA-95-8039	5.72645217802873	3	95	2
TCGA-95-8494	3.81496003178878	2	95	2
TCGA-95-A4VK	3.80805462347709	2	95	2
TCGA-95-A4VN	3.47598823459916	2	95	2
TCGA-95-A4VP	4.90993848519092	3	95	2
TCGA-97-7546	6.13971963684249	3	97	2
TCGA-97-7547	4.19981772613827	2	97	2
TCGA-97-7552	4.12731605063783	2	97	2
TCGA-97-7553	4.87858336794431	3	97	2
TCGA-97-7554	5.87854343227805	3	97	2
TCGA-97-7937	5.55869563971541	3	97	2
TCGA-97-7938	6.80695120459833	4	97	2
TCGA-97-7941	4.11061836156468	2	97	2
TCGA-97-8171	6.19670222916005	3	97	2
TCGA-97-8172	5.30964148037917	3	97	2
TCGA-97-8175	3.34590731716751	2	97	2
TCGA-97-8177	4.15153277533796	2	97	2
TCGA-97-8179	5.60509837344593	3	97	2
TCGA-97-8552	5.82723469597947	3	97	2
TCGA-97-A4LX	4.43574859949228	3	97	2
TCGA-97-A4M0	6.52718127893901	3	97	2
TCGA-97-A4M1	5.81978481106955	3	97	2
TCGA-97-A4M2	5.47903918269215	3	97	2
TCGA-97-A4M3	5.24612625664916	3	97	2
TCGA-97-A4M5	4.17450294879106	2	97	2
TCGA-97-A4M6	4.11463155602688	2	97	2
TCGA-97-A4M7	5.54758013690195	3	97	2
TCGA-99-7458	5.15489343894059	3	99	4
TCGA-99-8025	3.95646697089673	2	99	4
TCGA-99-8028	4.9344527260276	3	99	4
TCGA-99-8032	4.21808946262724	2	99	4
TCGA-99-8033	2.81905249606521	2	99	4
TCGA-99-AA5R	5.56724120354222	3	99	4
TCGA-J2-8192	3.64245977810149	2	J2	4
TCGA-J2-8194	4.60769346655592	3	J2	4
TCGA-J2-A4AD	3.39719588321203	2	J2	4
TCGA-J2-A4AE	6.45010455987059	3	J2	4
TCGA-J2-A4AG	5.60409087140902	3	J2	4
TCGA-L4-A4E5	5.71328297433476	3	L4	4
TCGA-L4-A4E6	6.31020287979402	3	L4	4
TCGA-L9-A443	5.91146340425375	3	L9	1
TCGA-L9-A444	5.88680098214579	3	L9	1
TCGA-L9-A50W	5.45250863417697	3	L9	1
TCGA-L9-A5IP	0.924321073163156	1	L9	1
TCGA-L9-A743	4.82122620184963	3	L9	1
TCGA-L9-A7SV	5.32031475621233	3	L9	1
TCGA-L9-A8F4	4.67337861212968	3	L9	1
TCGA-MN-A4N1	4.03726424380609	2	MN	4
TCGA-MN-A4N4	1.03563313053611	1	MN	4
TCGA-MN-A4N5	4.95941908908636	3	MN	4
TCGA-MP-A4SV	5.62087597124525	3	MP	5
TCGA-MP-A4SW	5.0763121227901	3	MP	5
TCGA-MP-A4SY	3.43960356668026	2	MP	5
TCGA-MP-A4T4	4.38913193678157	3	MP	5
TCGA-MP-A4T6	4.66661524695223	3	MP	5
TCGA-MP-A4T7	4.23762984239366	2	MP	5
TCGA-MP-A4T8	4.34823807439441	3	MP	5
TCGA-MP-A4T9	4.95167184115343	3	MP	5
TCGA-MP-A4TA	3.03114375370651	2	MP	5
TCGA-MP-A4TC	2.62858295989499	2	MP	5
TCGA-MP-A4TD	4.20988096235491	2	MP	5
TCGA-MP-A4TE	3.88515189166745	2	MP	5
TCGA-MP-A4TF	3.90895242602404	2	MP	5
TCGA-MP-A4TH	5.6408183431557	3	MP	5
TCGA-MP-A4TI	2.21018429077169	2	MP	5
TCGA-MP-A4TJ	5.22060145122368	3	MP	5
TCGA-MP-A4TK	4.51982796602082	3	MP	5
TCGA-MP-A5C7	5.50629312041381	3	MP	5
TCGA-NJ-A4YF	4.9120874471217	3	NJ	5
TCGA-NJ-A4YG	5.28692252785935	3	NJ	5
TCGA-NJ-A4YI	6.93042160882047	4	NJ	5
TCGA-NJ-A4YP	3.03918142743493	2	NJ	5
TCGA-NJ-A4YQ	2.42278003277458	2	NJ	5
TCGA-NJ-A55A	5.27730023797552	3	NJ	5
TCGA-NJ-A55O	5.15742471260239	3	NJ	5
TCGA-NJ-A55R	3.25551257624987	2	NJ	5
TCGA-NJ-A7XG	4.92847280596411	3	NJ	5
TCGA-O1-A52J	7.41134483959997	4	O1	2
TCGA-S2-AA1A	2.52060957894208	2	S2	2
