# Supplementary material for: Surrogate Biomarker Prediction from Whole-Slide Images for Evaluating Overall Survival in Lung Adenocarcinoma
Source: Diagnostics (Basel). 2024 Feb 20;14(5):462. doi: 10.3390/diagnostics14050462 (PMC10930763; doi:10.3390/diagnostics14050462)
Supplement: Supplementary file 1 [file diagnostics-14-00462-s001.zip › Supplementary_File_S5_TCGA_LUAD_crossfolds/crossfolds_EXO1.csv]

PATIENT	EXO1	EXO1_quantile	site_code	CV5
TCGA-05-4244	4.41467233608141	3	05	2
TCGA-05-4249	1.63326428984875	1	05	2
TCGA-05-4250	5.04408508416862	3	05	2
TCGA-05-4382	3.93348937821416	2	05	2
TCGA-05-4395	4.75649324207131	3	05	2
TCGA-05-4396	2.57472647626291	1	05	2
TCGA-05-4397	5.67555359036359	3	05	2
TCGA-05-4398	3.22890956344144	2	05	2
TCGA-05-4402	3.20044322200575	2	05	2
TCGA-05-4403	1.44620131255216	1	05	2
TCGA-05-4405	2.77334051008791	2	05	2
TCGA-05-4415	7.40505848100803	4	05	2
TCGA-05-4417	2.81102414764732	2	05	2
TCGA-05-4418	3.80416620724707	2	05	2
TCGA-05-4420	3.563871449926	2	05	2
TCGA-05-4422	3.07807778147445	2	05	2
TCGA-05-4424	3.70726791142894	2	05	2
TCGA-05-4426	2.85066429491646	2	05	2
TCGA-05-4427	4.1317579893394	2	05	2
TCGA-05-4430	3.11182495001251	2	05	2
TCGA-05-4432	4.16273779460674	2	05	2
TCGA-05-4433	2.73224497425731	1	05	2
TCGA-05-4434	4.2144364582881	2	05	2
TCGA-35-3615	1.42579598357752	1	35	4
TCGA-35-4122	3.89430852723352	2	35	4
TCGA-35-4123	3.33327870555088	2	35	4
TCGA-35-5375	3.88606545415939	2	35	4
TCGA-38-4625	6.03229505094832	4	38	5
TCGA-38-4626	1.63199675990015	1	38	5
TCGA-38-4627	2.28428513239172	1	38	5
TCGA-38-4628	3.29980816736326	2	38	5
TCGA-38-4629	4.68982671347817	3	38	5
TCGA-38-4630	4.61986477765051	3	38	5
TCGA-38-4631	4.3714091263345	3	38	5
TCGA-38-4632	4.29056251266237	2	38	5
TCGA-38-6178	3.20865162112481	2	38	5
TCGA-38-7271	2.75951568221837	2	38	5
TCGA-38-A44F	1.41921529630585	1	38	5
TCGA-44-2655	1.87855144942677	1	44	3
TCGA-44-2656	3.56018313710607	2	44	3
TCGA-44-2657	2.57586180295809	1	44	3
TCGA-44-2659	2.06056092289355	1	44	3
TCGA-44-2661	1.59796856121125	1	44	3
TCGA-44-2662	4.99692223162804	3	44	3
TCGA-44-2665	3.61053515531237	2	44	3
TCGA-44-2666	3.67625708497205	2	44	3
TCGA-44-2668	5.02218739963998	3	44	3
TCGA-44-3396	3.56245395518714	2	44	3
TCGA-44-3398	2.46299896027469	1	44	3
TCGA-44-3917	6.0377763614847	4	44	3
TCGA-44-3918	3.09667630868712	2	44	3
TCGA-44-3919	2.83409086393297	2	44	3
TCGA-44-4112	2.55371162358711	1	44	3
TCGA-44-5643	3.74554919135101	2	44	3
TCGA-44-5644	3.81485701485111	2	44	3
TCGA-44-5645	1.71876588684782	1	44	3
TCGA-44-6145	3.66350710689707	2	44	3
TCGA-44-6146	1.12592859047906	0	44	3
TCGA-44-6147	2.69912519807799	1	44	3
TCGA-44-6148	-0.200975970404017	0	44	3
TCGA-44-6774	3.088981016019	2	44	3
TCGA-44-6775	3.91209560343687	2	44	3
TCGA-44-6776	1.53664826816607	1	44	3
TCGA-44-6777	2.8663091145962	2	44	3
TCGA-44-6778	4.17881770763796	2	44	3
TCGA-44-6779	4.72154832261419	3	44	3
TCGA-44-7659	2.17780643837374	1	44	3
TCGA-44-7660	4.40793556986954	3	44	3
TCGA-44-7662	4.99768627858971	3	44	3
TCGA-44-7667	6.34816187043586	4	44	3
TCGA-44-7669	5.68224154223251	3	44	3
TCGA-44-7670	4.89665774331014	3	44	3
TCGA-44-7671	2.74976013645077	1	44	3
TCGA-44-7672	3.61091582346095	2	44	3
TCGA-44-8119	4.06135810308552	2	44	3
TCGA-44-A479	3.49342162093644	2	44	3
TCGA-44-A47A	4.03459149111545	2	44	3
TCGA-44-A47B	1.95817536730071	1	44	3
TCGA-44-A47G	3.21130732009086	2	44	3
TCGA-44-A4SS	3.30276254903127	2	44	3
TCGA-44-A4SU	1.98694242867442	1	44	3
TCGA-49-4487	5.28092213998712	3	49	3
TCGA-49-4488	3.11579031633316	2	49	3
TCGA-49-4490	2.29141704000303	1	49	3
TCGA-49-4494	4.49414908182042	3	49	3
TCGA-49-4501	0.781176952855881	0	49	3
TCGA-49-4505	1.44144615203713	1	49	3
TCGA-49-4506	5.10298668045591	3	49	3
TCGA-49-4507	5.18574680657838	3	49	3
TCGA-49-4510	-0.214170776306702	0	49	3
TCGA-49-4512	1.93225069208186	1	49	3
TCGA-49-4514	4.47824372574576	3	49	3
TCGA-49-6742	5.27148552044488	3	49	3
TCGA-49-6743	5.00388809032821	3	49	3
TCGA-49-6744	2.43888541846056	1	49	3
TCGA-49-6745	3.75831051225122	2	49	3
TCGA-49-6761	3.37457749559778	2	49	3
TCGA-49-6767	4.30651992755567	3	49	3
TCGA-49-AAQV	4.26551915469042	2	49	3
TCGA-49-AAR0	3.32726784380955	2	49	3
TCGA-49-AAR2	3.14743440593058	2	49	3
TCGA-49-AAR3	4.96463257172752	3	49	3
TCGA-49-AAR4	3.34738765066649	2	49	3
TCGA-49-AAR9	5.12237842354673	3	49	3
TCGA-49-AARE	3.37382524850749	2	49	3
TCGA-49-AARN	3.02801137510533	2	49	3
TCGA-49-AARO	2.93049816950621	2	49	3
TCGA-49-AARQ	4.3701845054088	3	49	3
TCGA-49-AARR	0.437893455408148	0	49	3
TCGA-4B-A93V	3.96339412977339	2	4B	5
TCGA-50-5044	4.14276861139225	2	50	5
TCGA-50-5045	2.57033081889009	1	50	5
TCGA-50-5055	1.98109375450808	1	50	5
TCGA-50-5066	3.72284262501803	2	50	5
TCGA-50-5068	2.35367513577475	1	50	5
TCGA-50-5931	5.40779237593188	3	50	5
TCGA-50-5939	4.04602205141764	2	50	5
TCGA-50-5942	0.08607907137651	0	50	5
TCGA-50-5946	5.04489806551147	3	50	5
TCGA-50-6590	5.13521669417466	3	50	5
TCGA-50-6591	5.61298262404538	3	50	5
TCGA-50-6593	3.37454455936482	2	50	5
TCGA-50-6594	4.55082989713359	3	50	5
TCGA-50-6597	2.01146748319886	1	50	5
TCGA-50-6673	2.84490696405581	2	50	5
TCGA-50-7109	2.62985783020302	1	50	5
TCGA-50-8457	0.813277682182264	0	50	5
TCGA-50-8459	1.6299851709019	1	50	5
TCGA-53-7624	7.09118946543768	4	53	2
TCGA-53-7626	3.0438309062489	2	53	2
TCGA-53-7813	3.65897566573476	2	53	2
TCGA-53-A4EZ	3.83651643503379	2	53	2
TCGA-55-1592	3.92821766369641	2	55	1
TCGA-55-1594	4.23236320931924	2	55	1
TCGA-55-1595	4.10850172272561	2	55	1
TCGA-55-1596	5.35888008167306	3	55	1
TCGA-55-5899	5.31762375250913	3	55	1
TCGA-55-6543	0.631765928661991	0	55	1
TCGA-55-6642	3.09579852577763	2	55	1
TCGA-55-6712	3.50047980191993	2	55	1
TCGA-55-6968	5.63044121740681	3	55	1
TCGA-55-6969	4.07541549226446	2	55	1
TCGA-55-6970	4.65614904611577	3	55	1
TCGA-55-6971	3.07533353187754	2	55	1
TCGA-55-6972	2.44956276382579	1	55	1
TCGA-55-6975	5.369982406123	3	55	1
TCGA-55-6978	4.24216658944814	2	55	1
TCGA-55-6979	4.12960715992853	2	55	1
TCGA-55-6980	0.879076397210968	0	55	1
TCGA-55-6981	3.38997361916586	2	55	1
TCGA-55-6982	3.69653135620467	2	55	1
TCGA-55-6983	3.23788998622494	2	55	1
TCGA-55-6984	3.42382063049314	2	55	1
TCGA-55-6985	3.08781652966644	2	55	1
TCGA-55-6986	1.88804897690635	1	55	1
TCGA-55-6987	4.47406945027087	3	55	1
TCGA-55-7227	2.67535376142659	1	55	1
TCGA-55-7281	2.07224724268451	1	55	1
TCGA-55-7283	3.67385690279868	2	55	1
TCGA-55-7284	1.93247323107524	1	55	1
TCGA-55-7570	5.40428268134303	3	55	1
TCGA-55-7573	0.932070624229652	0	55	1
TCGA-55-7574	2.16759951164251	1	55	1
TCGA-55-7576	3.78354077222378	2	55	1
TCGA-55-7724	3.6552652372627	2	55	1
TCGA-55-7725	2.37471860299931	1	55	1
TCGA-55-7726	4.3428469130672	3	55	1
TCGA-55-7727	4.27182891158652	2	55	1
TCGA-55-7728	1.94417025636337	1	55	1
TCGA-55-7815	4.2734523597676	2	55	1
TCGA-55-7816	1.54731029790711	1	55	1
TCGA-55-7903	3.79555992443981	2	55	1
TCGA-55-7907	2.95930655405371	2	55	1
TCGA-55-7910	4.69141952088083	3	55	1
TCGA-55-7911	4.25914021352907	2	55	1
TCGA-55-7913	5.45489201310788	3	55	1
TCGA-55-7914	3.30729807367182	2	55	1
TCGA-55-7994	4.03578572646275	2	55	1
TCGA-55-7995	3.7860510836307	2	55	1
TCGA-55-8085	3.91122173577965	2	55	1
TCGA-55-8087	0.028957450696401	0	55	1
TCGA-55-8089	4.17099091990285	2	55	1
TCGA-55-8090	2.5635029035711	1	55	1
TCGA-55-8091	2.28471300808805	1	55	1
TCGA-55-8092	3.76783367471378	2	55	1
TCGA-55-8094	4.03525046864295	2	55	1
TCGA-55-8096	2.69514823330108	1	55	1
TCGA-55-8097	0.564445312895532	0	55	1
TCGA-55-8203	4.03520400001541	2	55	1
TCGA-55-8204	4.24562463824178	2	55	1
TCGA-55-8205	3.98633558963217	2	55	1
TCGA-55-8206	1.05178080210367	0	55	1
TCGA-55-8207	1.02038765384529	0	55	1
TCGA-55-8208	3.14952592303842	2	55	1
TCGA-55-8299	3.66790276235914	2	55	1
TCGA-55-8301	4.12771429756615	2	55	1
TCGA-55-8302	3.42319191051672	2	55	1
TCGA-55-8505	4.2044397135353	2	55	1
TCGA-55-8506	3.66509588691893	2	55	1
TCGA-55-8507	4.27641956643038	2	55	1
TCGA-55-8508	3.4195655424283	2	55	1
TCGA-55-8510	3.08357178902953	2	55	1
TCGA-55-8511	4.20726128893637	2	55	1
TCGA-55-8512	-0.274884250871409	0	55	1
TCGA-55-8513	0.692172547777254	0	55	1
TCGA-55-8514	1.33867612678438	1	55	1
TCGA-55-8614	3.99741816519781	2	55	1
TCGA-55-8615	3.11634302951401	2	55	1
TCGA-55-8616	2.51694049424059	1	55	1
TCGA-55-8619	1.62111375497784	1	55	1
TCGA-55-8620	4.14348119430873	2	55	1
TCGA-55-8621	2.36068542018275	1	55	1
TCGA-55-A48X	2.89697592176538	2	55	1
TCGA-55-A48Y	3.78417614916118	2	55	1
TCGA-55-A48Z	4.05021368555319	2	55	1
TCGA-55-A490	3.76165934878224	2	55	1
TCGA-55-A491	3.87697671747657	2	55	1
TCGA-55-A492	1.25646618980027	1	55	1
TCGA-55-A493	4.57969519692188	3	55	1
TCGA-55-A494	3.5452801493812	2	55	1
TCGA-55-A4DF	4.88890121440431	3	55	1
TCGA-55-A4DG	2.35786540433431	1	55	1
TCGA-55-A57B	2.6554027304572	1	55	1
TCGA-62-A46O	6.24571374060523	4	62	5
TCGA-62-A46P	1.5410448884707	1	62	5
TCGA-62-A46R	3.78817669292892	2	62	5
TCGA-62-A46S	1.52970070217979	1	62	5
TCGA-62-A46U	3.37588864115255	2	62	5
TCGA-62-A46V	3.42342733807063	2	62	5
TCGA-62-A470	2.80242386986478	2	62	5
TCGA-62-A471	5.58916573948435	3	62	5
TCGA-62-A472	3.90006904107687	2	62	5
TCGA-64-1676	2.86638889605638	2	64	5
TCGA-64-1677	4.41405970941301	3	64	5
TCGA-64-1678	4.5151969442867	3	64	5
TCGA-64-1679	3.69520968235287	2	64	5
TCGA-64-1680	2.26659330003974	1	64	5
TCGA-64-1681	1.89939985200758	1	64	5
TCGA-64-5774	4.65676254329869	3	64	5
TCGA-64-5775	4.86156778760936	3	64	5
TCGA-64-5778	2.65474560017703	1	64	5
TCGA-64-5779	3.99128572468543	2	64	5
TCGA-64-5781	4.77082623983393	3	64	5
TCGA-64-5815	3.10325995943385	2	64	5
TCGA-67-3770	1.15541968971827	0	67	5
TCGA-67-3771	3.74203904945759	2	67	5
TCGA-67-3772	1.67237294141143	1	67	5
TCGA-67-3773	1.00607515241985	0	67	5
TCGA-67-3774	1.91644149415596	1	67	5
TCGA-67-4679	1.94649425250934	1	67	5
TCGA-67-6215	3.83800031357671	2	67	5
TCGA-67-6216	2.55965614237906	1	67	5
TCGA-67-6217	0.727542405558435	0	67	5
TCGA-69-7760	4.422538373638	3	69	5
TCGA-69-7761	3.86647868630149	2	69	5
TCGA-69-7763	1.6280105883417	1	69	5
TCGA-69-7764	3.34335549383864	2	69	5
TCGA-69-7765	3.3359095240981	2	69	5
TCGA-69-7973	5.18853090899544	3	69	5
TCGA-69-7974	3.79659840912882	2	69	5
TCGA-69-7978	3.20287309984288	2	69	5
TCGA-69-7979	3.92406745694754	2	69	5
TCGA-69-7980	3.16865706192746	2	69	5
TCGA-69-8253	0.13728927092145	0	69	5
TCGA-69-8254	1.93412560773842	1	69	5
TCGA-69-8255	5.46146922893743	3	69	5
TCGA-69-8453	2.50280475025182	1	69	5
TCGA-69-A59K	3.67818726032368	2	69	5
TCGA-71-6725	2.59173262225916	1	71	3
TCGA-71-8520	4.07819061878511	2	71	3
TCGA-73-4658	3.36110912254126	2	73	4
TCGA-73-4659	3.92140431409629	2	73	4
TCGA-73-4662	2.59162058918209	1	73	4
TCGA-73-4666	6.02288154121936	4	73	4
TCGA-73-4668	3.91898086831013	2	73	4
TCGA-73-4670	4.89196731428691	3	73	4
TCGA-73-4675	2.43279449269903	1	73	4
TCGA-73-4676	4.37973408956346	3	73	4
TCGA-73-4677	1.81821354847299	1	73	4
TCGA-73-7498	0.696414566018439	0	73	4
TCGA-73-7499	4.57566364811231	3	73	4
TCGA-73-A9RS	4.738325544233	3	73	4
TCGA-75-5122	3.71326374186413	2	75	4
TCGA-75-5125	4.34472170200846	3	75	4
TCGA-75-5126	3.74631615614826	2	75	4
TCGA-75-5146	1.46245159753654	1	75	4
TCGA-75-5147	4.43602228112034	3	75	4
TCGA-75-6203	1.46066136512577	1	75	4
TCGA-75-6205	3.82479706833199	2	75	4
TCGA-75-6206	0.740578478439515	0	75	4
TCGA-75-6207	4.6678697318859	3	75	4
TCGA-75-6211	4.11682805608761	2	75	4
TCGA-75-6212	2.06868729603848	1	75	4
TCGA-75-6214	4.3838952023654	3	75	4
TCGA-75-7025	0.833341534543216	0	75	4
TCGA-75-7027	4.69582507256759	3	75	4
TCGA-75-7030	0.742227837361463	0	75	4
TCGA-75-7031	3.61351885856185	2	75	4
TCGA-78-7145	4.35051770457545	3	78	2
TCGA-78-7146	4.5368534381662	3	78	2
TCGA-78-7147	3.79116561422253	2	78	2
TCGA-78-7148	4.54841000475194	3	78	2
TCGA-78-7149	1.81973849540106	1	78	2
TCGA-78-7150	5.47354304330675	3	78	2
TCGA-78-7152	2.53881155626969	1	78	2
TCGA-78-7153	3.25215044894702	2	78	2
TCGA-78-7154	5.16603242980695	3	78	2
TCGA-78-7155	5.39410026734109	3	78	2
TCGA-78-7156	1.66035443824522	1	78	2
TCGA-78-7158	3.5917078421537	2	78	2
TCGA-78-7159	3.86968262655533	2	78	2
TCGA-78-7160	4.37821982360946	3	78	2
TCGA-78-7161	1.95324061483215	1	78	2
TCGA-78-7163	-0.16861775678042	0	78	2
TCGA-78-7166	3.66866617865571	2	78	2
TCGA-78-7167	-0.349725492319333	0	78	2
TCGA-78-7220	5.56318661843371	3	78	2
TCGA-78-7535	3.45140823346285	2	78	2
TCGA-78-7536	5.55096236787527	3	78	2
TCGA-78-7537	1.36223019102819	1	78	2
TCGA-78-7539	1.63992704164109	1	78	2
TCGA-78-7540	1.62535908521632	1	78	2
TCGA-78-7542	4.87361516156584	3	78	2
TCGA-78-7633	3.30786050616454	2	78	2
TCGA-78-8640	5.194390228507	3	78	2
TCGA-78-8648	2.95203245934004	2	78	2
TCGA-78-8655	2.64973655200321	1	78	2
TCGA-78-8660	4.25847676348448	2	78	2
TCGA-78-8662	4.46539434477072	3	78	2
TCGA-80-5607	3.5080411629732	2	80	2
TCGA-80-5608	3.48374301511371	2	80	2
TCGA-80-5611	4.51402191005769	3	80	2
TCGA-83-5908	4.85860234215178	3	83	1
TCGA-86-6562	4.34845842422472	3	86	4
TCGA-86-6851	2.70156427634448	1	86	4
TCGA-86-7701	4.42896438084832	3	86	4
TCGA-86-7711	7.26598330001117	4	86	4
TCGA-86-7713	4.04829966904069	2	86	4
TCGA-86-7714	1.95207032873941	1	86	4
TCGA-86-7953	4.48380852671216	3	86	4
TCGA-86-7954	3.99767165041439	2	86	4
TCGA-86-7955	4.57142590507624	3	86	4
TCGA-86-8054	5.81743934070859	3	86	4
TCGA-86-8055	4.06119238678506	2	86	4
TCGA-86-8056	1.58032644584954	1	86	4
TCGA-86-8073	2.63052356869894	1	86	4
TCGA-86-8074	3.80333249618751	2	86	4
TCGA-86-8075	3.59821035865171	2	86	4
TCGA-86-8076	1.36473425962828	1	86	4
TCGA-86-8278	2.69603460499941	1	86	4
TCGA-86-8279	3.6986814780803	2	86	4
TCGA-86-8280	2.69868520083958	1	86	4
TCGA-86-8281	1.92096218536886	1	86	4
TCGA-86-8358	5.77008140483007	3	86	4
TCGA-86-8359	2.73829088429422	1	86	4
TCGA-86-8585	4.33589950787165	3	86	4
TCGA-86-8668	1.6406150557723	1	86	4
TCGA-86-8669	2.27531211821067	1	86	4
TCGA-86-8671	2.01040304728521	1	86	4
TCGA-86-8672	3.66574141484561	2	86	4
TCGA-86-8673	3.68393370226977	2	86	4
TCGA-86-8674	2.9469047574956	2	86	4
TCGA-86-A456	1.79957098031111	1	86	4
TCGA-86-A4D0	5.81130055746021	3	86	4
TCGA-86-A4JF	5.49790642664742	3	86	4
TCGA-86-A4P7	2.86422563623621	2	86	4
TCGA-86-A4P8	-0.141974051249858	0	86	4
TCGA-91-A4BC	4.01990210342908	2	91	3
TCGA-91-A4BD	1.34742353884891	1	91	3
TCGA-93-7347	2.13777166230622	1	93	4
TCGA-93-7348	2.59444377514971	1	93	4
TCGA-93-8067	4.23104717669289	2	93	4
TCGA-93-A4JN	4.02279130019586	2	93	4
TCGA-93-A4JO	2.45805420019221	1	93	4
TCGA-93-A4JP	3.68371305930464	2	93	4
TCGA-93-A4JQ	3.72307508773655	2	93	4
TCGA-95-7039	3.26807528514182	2	95	5
TCGA-95-7043	4.21656966185615	2	95	5
TCGA-95-7562	5.36699376227836	3	95	5
TCGA-95-7567	3.6520519158101	2	95	5
TCGA-95-7944	4.29472821400569	2	95	5
TCGA-95-7947	4.28591818896097	2	95	5
TCGA-95-7948	2.62732769132106	1	95	5
TCGA-95-8039	3.33305277369732	2	95	5
TCGA-95-8494	4.60787949035986	3	95	5
TCGA-95-A4VK	3.49508618636991	2	95	5
TCGA-95-A4VN	3.86368206671206	2	95	5
TCGA-95-A4VP	3.64837296973438	2	95	5
TCGA-97-7546	2.22112479011511	1	97	2
TCGA-97-7547	1.08166424843419	0	97	2
TCGA-97-7552	1.72554393483103	1	97	2
TCGA-97-7553	3.38428471941814	2	97	2
TCGA-97-7554	3.41739466004677	2	97	2
TCGA-97-7937	3.37399998357078	2	97	2
TCGA-97-7938	1.46979459235764	1	97	2
TCGA-97-7941	0.944163464118616	0	97	2
TCGA-97-8171	2.73362641678944	1	97	2
TCGA-97-8172	0.702275077148725	0	97	2
TCGA-97-8175	3.11458177106105	2	97	2
TCGA-97-8177	2.24195578841659	1	97	2
TCGA-97-8179	3.97661470440179	2	97	2
TCGA-97-8552	0.559292056944887	0	97	2
TCGA-97-A4LX	3.28972834187546	2	97	2
TCGA-97-A4M0	2.16406011334968	1	97	2
TCGA-97-A4M1	0.490069370232118	0	97	2
TCGA-97-A4M2	1.17357886386368	0	97	2
TCGA-97-A4M3	1.51244324647225	1	97	2
TCGA-97-A4M5	2.44056716681484	1	97	2
TCGA-97-A4M6	1.88719270534709	1	97	2
TCGA-97-A4M7	2.54645112024784	1	97	2
TCGA-99-7458	2.65751964822119	1	99	2
TCGA-99-8025	2.87846445889546	2	99	2
TCGA-99-8028	2.0715529968236	1	99	2
TCGA-99-8032	3.75556303756708	2	99	2
TCGA-99-8033	5.02309357197277	3	99	2
TCGA-99-AA5R	1.49086831588645	1	99	2
TCGA-J2-8192	2.20043607510565	1	J2	5
TCGA-J2-8194	0.873105526002982	0	J2	5
TCGA-J2-A4AD	4.0585149230909	2	J2	5
TCGA-J2-A4AE	2.19874273802273	1	J2	5
TCGA-J2-A4AG	1.80584153580432	1	J2	5
TCGA-L4-A4E5	3.86232652822211	2	L4	3
TCGA-L4-A4E6	0.666663800701062	0	L4	3
TCGA-L9-A443	2.59403797877527	1	L9	3
TCGA-L9-A444	2.35983118666802	1	L9	3
TCGA-L9-A50W	1.34303887101516	1	L9	3
TCGA-L9-A5IP	6.00736420186496	4	L9	3
TCGA-L9-A743	3.7601785473141	2	L9	3
TCGA-L9-A7SV	4.57176912793255	3	L9	3
TCGA-L9-A8F4	3.37173901925858	2	L9	3
TCGA-MN-A4N1	3.66550499296672	2	MN	2
TCGA-MN-A4N4	3.91446744101365	2	MN	2
TCGA-MN-A4N5	4.12853646705913	2	MN	2
TCGA-MP-A4SV	4.0298533091705	2	MP	4
TCGA-MP-A4SW	2.91863240688521	2	MP	4
TCGA-MP-A4SY	3.35203008506475	2	MP	4
TCGA-MP-A4T4	3.6684566502452	2	MP	4
TCGA-MP-A4T6	2.18261676654821	1	MP	4
TCGA-MP-A4T7	3.77806231917891	2	MP	4
TCGA-MP-A4T8	4.02754887614041	2	MP	4
TCGA-MP-A4T9	3.70038844101199	2	MP	4
TCGA-MP-A4TA	4.8503097200509	3	MP	4
TCGA-MP-A4TC	3.38280071828296	2	MP	4
TCGA-MP-A4TD	3.24487904511971	2	MP	4
TCGA-MP-A4TE	4.12493591588918	2	MP	4
TCGA-MP-A4TF	3.3988853319462	2	MP	4
TCGA-MP-A4TH	0.951007043799769	0	MP	4
TCGA-MP-A4TI	4.23563358222812	2	MP	4
TCGA-MP-A4TJ	2.56212644808813	1	MP	4
TCGA-MP-A4TK	3.35737246707087	2	MP	4
TCGA-MP-A5C7	2.80298122326139	2	MP	4
TCGA-NJ-A4YF	3.90481944665767	2	NJ	3
TCGA-NJ-A4YG	2.2607873130144	1	NJ	3
TCGA-NJ-A4YI	2.56127430462867	1	NJ	3
TCGA-NJ-A4YP	4.13821996278627	2	NJ	3
TCGA-NJ-A4YQ	4.06111999886312	2	NJ	3
TCGA-NJ-A55A	2.31145423505966	1	NJ	3
TCGA-NJ-A55O	2.84024753871828	2	NJ	3
TCGA-NJ-A55R	3.72007266449953	2	NJ	3
TCGA-NJ-A7XG	1.53881472963584	1	NJ	3
TCGA-O1-A52J	2.36612867176292	1	O1	1
TCGA-S2-AA1A	0.564552926529681	0	S2	4
