# Supplementary material for: Surrogate Biomarker Prediction from Whole-Slide Images for Evaluating Overall Survival in Lung Adenocarcinoma
Source: Diagnostics (Basel). 2024 Feb 20;14(5):462. doi: 10.3390/diagnostics14050462 (PMC10930763; doi:10.3390/diagnostics14050462)
Supplement: Supplementary file 1 [file diagnostics-14-00462-s001.zip › Supplementary_File_S5_TCGA_LUAD_crossfolds/crossfolds_F2.csv]

PATIENT	F2	F2_quantile	site_code	CV5
TCGA-05-4244	-4.92740233191773	0	05	5
TCGA-05-4249	-6.57130685440045	0	05	5
TCGA-05-4250	-4.17363032718205	0	05	5
TCGA-05-4382	-3.58650419848002	1	05	5
TCGA-05-4395	-0.911655861005358	1	05	5
TCGA-05-4396	-2.09455231039172	1	05	5
TCGA-05-4397	-0.759917688647188	1	05	5
TCGA-05-4398	-2.98974926083422	1	05	5
TCGA-05-4402	-3.9413800915569	0	05	5
TCGA-05-4403	0.023206291494401	2	05	5
TCGA-05-4405	-3.19475024195735	1	05	5
TCGA-05-4415	2.45345798406997	2	05	5
TCGA-05-4417	-3.19347724458762	1	05	5
TCGA-05-4418	4.6526454995094	3	05	5
TCGA-05-4420	-1.37158829787929	1	05	5
TCGA-05-4422	-0.749741243142872	1	05	5
TCGA-05-4424	-5.9633883376895	0	05	5
TCGA-05-4426	-6.81289380930081	0	05	5
TCGA-05-4427	-5.79453800544172	0	05	5
TCGA-05-4430	-6.63804447738433	0	05	5
TCGA-05-4432	1.59002908511282	2	05	5
TCGA-05-4433	0.367408287900658	2	05	5
TCGA-05-4434	-3.30336413761633	1	05	5
TCGA-35-3615	-4.22381947548589	0	35	4
TCGA-35-4122	-0.674435462929506	1	35	4
TCGA-35-4123	-4.55951706017185	0	35	4
TCGA-35-5375	-3.21196662880114	1	35	4
TCGA-38-4625	-7.01226983186431	0	38	3
TCGA-38-4626	-4.20089325426459	0	38	3
TCGA-38-4627	-4.04124519917584	0	38	3
TCGA-38-4628	-4.32224365209312	0	38	3
TCGA-38-4629	-6.56579203636143	0	38	3
TCGA-38-4630	-2.67395669418971	1	38	3
TCGA-38-4631	2.7206088122506	3	38	3
TCGA-38-4632	-1.18612413607302	1	38	3
TCGA-38-6178	-5.25487275214637	0	38	3
TCGA-38-7271	-5.26839031435152	0	38	3
TCGA-38-A44F	-1.98677706336999	1	38	3
TCGA-44-2655	-5.30797551935267	0	44	3
TCGA-44-2656	-6.18023728133573	0	44	3
TCGA-44-2657	-5.67680362949216	0	44	3
TCGA-44-2659	-6.5504638744138	0	44	3
TCGA-44-2661	-6.18993399818019	0	44	3
TCGA-44-2662	-2.021741612637	1	44	3
TCGA-44-2665	-5.94979767890007	0	44	3
TCGA-44-2666	-5.89549555853149	0	44	3
TCGA-44-2668	-3.53538266794314	1	44	3
TCGA-44-3396	-5.55215599737897	0	44	3
TCGA-44-3398	-6.37305139478338	0	44	3
TCGA-44-3917	-0.402148942801114	2	44	3
TCGA-44-3918	-3.66011825924101	1	44	3
TCGA-44-3919	-3.88798476815557	0	44	3
TCGA-44-4112	-2.47813724245223	1	44	3
TCGA-44-5643	-2.83295828723285	1	44	3
TCGA-44-5644	3.38111695859478	3	44	3
TCGA-44-5645	-2.27118044848826	1	44	3
TCGA-44-6145	0.641443371231082	2	44	3
TCGA-44-6146	-1.0903893164477	1	44	3
TCGA-44-6147	-4.99436175942134	0	44	3
TCGA-44-6148	-2.41396969373822	1	44	3
TCGA-44-6774	-3.35396247982973	1	44	3
TCGA-44-6775	-3.4525008333911	1	44	3
TCGA-44-6776	-5.28353069424912	0	44	3
TCGA-44-6777	-4.15975318198999	0	44	3
TCGA-44-6778	-5.72355740684806	0	44	3
TCGA-44-6779	-4.94200978160308	0	44	3
TCGA-44-7659	-3.76861252142142	1	44	3
TCGA-44-7660	-4.01749016472115	0	44	3
TCGA-44-7662	-4.30472417183592	0	44	3
TCGA-44-7667	-4.06271342907027	0	44	3
TCGA-44-7669	-2.98336769029703	1	44	3
TCGA-44-7670	0.219797286483103	2	44	3
TCGA-44-7671	-1.62348004913284	1	44	3
TCGA-44-7672	-4.70950868083602	0	44	3
TCGA-44-8119	-0.716764043847166	1	44	3
TCGA-44-A479	-2.00695554769977	1	44	3
TCGA-44-A47A	-5.92685820328274	0	44	3
TCGA-44-A47B	-6.09167318214986	0	44	3
TCGA-44-A47G	-3.02846166996556	1	44	3
TCGA-44-A4SS	-0.24855710786225	2	44	3
TCGA-44-A4SU	-3.88588633086047	0	44	3
TCGA-49-4487	-5.20390075427503	0	49	2
TCGA-49-4488	-2.95029887412462	1	49	2
TCGA-49-4490	-3.65500191979212	1	49	2
TCGA-49-4494	-5.01298483244922	0	49	2
TCGA-49-4501	-5.31334064592841	0	49	2
TCGA-49-4505	-6.78255552216098	0	49	2
TCGA-49-4506	0.027782296877765	2	49	2
TCGA-49-4507	-1.52944598298053	1	49	2
TCGA-49-4510	0.671059036447224	2	49	2
TCGA-49-4512	-5.36237005680977	0	49	2
TCGA-49-4514	-0.583532471840933	2	49	2
TCGA-49-6742	1.77040978261947	2	49	2
TCGA-49-6743	-5.85331538117995	0	49	2
TCGA-49-6744	-5.9404929486107	0	49	2
TCGA-49-6745	-5.86922337222157	0	49	2
TCGA-49-6761	-3.04158666913535	1	49	2
TCGA-49-6767	-3.22486153296064	1	49	2
TCGA-49-AAQV	-6.6466217016053	0	49	2
TCGA-49-AAR0	-2.42967331712189	1	49	2
TCGA-49-AAR2	-1.4022996064796	1	49	2
TCGA-49-AAR3	-3.58097549035675	1	49	2
TCGA-49-AAR4	-3.43659276301731	1	49	2
TCGA-49-AAR9	-0.591514744614434	2	49	2
TCGA-49-AARE	-4.59388134828563	0	49	2
TCGA-49-AARN	-3.09714375621696	1	49	2
TCGA-49-AARO	-3.54523526146018	1	49	2
TCGA-49-AARQ	-5.76808729476342	0	49	2
TCGA-49-AARR	-4.35218347521762	0	49	2
TCGA-4B-A93V	-4.30806889813099	0	4B	1
TCGA-50-5044	-2.20216130885673	1	50	3
TCGA-50-5045	-3.5080106323917	1	50	3
TCGA-50-5055	-5.29503065076615	0	50	3
TCGA-50-5066	-5.26299931198531	0	50	3
TCGA-50-5068	-2.91685380660597	1	50	3
TCGA-50-5931	-4.16143033261226	0	50	3
TCGA-50-5939	-3.04779162198509	1	50	3
TCGA-50-5942	-5.58634627059499	0	50	3
TCGA-50-5946	-4.29093887486654	0	50	3
TCGA-50-6590	-5.80068498809293	0	50	3
TCGA-50-6591	-4.04105663299905	0	50	3
TCGA-50-6593	-5.60559501827434	0	50	3
TCGA-50-6594	-5.36355523502185	0	50	3
TCGA-50-6597	-0.310460611688503	2	50	3
TCGA-50-6673	1.61279120319504	2	50	3
TCGA-50-7109	-5.87396790779273	0	50	3
TCGA-50-8457	-4.54427432243582	0	50	3
TCGA-50-8459	-0.115442002012507	2	50	3
TCGA-53-7624	-4.49205004007843	0	53	1
TCGA-53-7626	-5.15420480195036	0	53	1
TCGA-53-7813	-4.90707837243633	0	53	1
TCGA-53-A4EZ	-0.579846461711623	2	53	1
TCGA-55-1592	-2.99699058673421	1	55	4
TCGA-55-1594	2.68647405259199	3	55	4
TCGA-55-1595	-1.66648494878053	1	55	4
TCGA-55-1596	2.02279789247584	2	55	4
TCGA-55-5899	1.95073046094418	2	55	4
TCGA-55-6543	-5.70808407422263	0	55	4
TCGA-55-6642	-3.85451435012202	1	55	4
TCGA-55-6712	-5.27100966758067	0	55	4
TCGA-55-6968	-2.06518862209197	1	55	4
TCGA-55-6969	-2.45091113095778	1	55	4
TCGA-55-6970	1.66687076352616	2	55	4
TCGA-55-6971	-5.32127124930432	0	55	4
TCGA-55-6972	-4.82656164144844	0	55	4
TCGA-55-6975	-1.6833264380432	1	55	4
TCGA-55-6978	-4.91349495432011	0	55	4
TCGA-55-6979	-5.53395094428875	0	55	4
TCGA-55-6980	-3.51324102556779	1	55	4
TCGA-55-6981	-2.75977350033883	1	55	4
TCGA-55-6982	-5.17074738350499	0	55	4
TCGA-55-6983	-6.58706875430358	0	55	4
TCGA-55-6984	-3.60224166609306	1	55	4
TCGA-55-6985	-5.49338405225852	0	55	4
TCGA-55-6986	-5.38807542836789	0	55	4
TCGA-55-6987	-6.74328245499946	0	55	4
TCGA-55-7227	-5.68659001230865	0	55	4
TCGA-55-7281	-5.74153394853253	0	55	4
TCGA-55-7283	-4.32049653406018	0	55	4
TCGA-55-7284	2.85457873352698	3	55	4
TCGA-55-7570	-1.41873065338047	1	55	4
TCGA-55-7573	-5.6377849841013	0	55	4
TCGA-55-7574	-5.37929494824512	0	55	4
TCGA-55-7576	-4.11732603575697	0	55	4
TCGA-55-7724	-5.00651286050929	0	55	4
TCGA-55-7725	0.734260989686453	2	55	4
TCGA-55-7726	-5.03001814704538	0	55	4
TCGA-55-7727	-5.10103614852607	0	55	4
TCGA-55-7728	0.931269767655562	2	55	4
TCGA-55-7815	-4.86353875231263	0	55	4
TCGA-55-7816	-6.26647089330993	0	55	4
TCGA-55-7903	-3.69789527648637	1	55	4
TCGA-55-7907	-5.3490324760857	0	55	4
TCGA-55-7910	-5.12716265660003	0	55	4
TCGA-55-7911	-4.35924528872954	0	55	4
TCGA-55-7913	-3.21656863806144	1	55	4
TCGA-55-7914	-4.31475374578456	0	55	4
TCGA-55-7994	-4.91549898850422	0	55	4
TCGA-55-7995	-5.23353964472718	0	55	4
TCGA-55-8085	-4.17305517475184	0	55	4
TCGA-55-8087	-4.46929341683142	0	55	4
TCGA-55-8089	-6.53895446032964	0	55	4
TCGA-55-8090	-3.49298428777537	1	55	4
TCGA-55-8091	-4.81331907487248	0	55	4
TCGA-55-8092	0.129028746807312	2	55	4
TCGA-55-8094	7.92261940657037	4	55	4
TCGA-55-8096	-2.88379047979231	1	55	4
TCGA-55-8097	-2.64271259474576	1	55	4
TCGA-55-8203	-4.36140078116645	0	55	4
TCGA-55-8204	-3.11485669741498	1	55	4
TCGA-55-8205	-3.42588139058429	1	55	4
TCGA-55-8206	-3.92876683523016	0	55	4
TCGA-55-8207	-6.4472178962377	0	55	4
TCGA-55-8208	-2.13976496405659	1	55	4
TCGA-55-8299	-2.72597517440724	1	55	4
TCGA-55-8301	-6.21769094915165	0	55	4
TCGA-55-8302	-5.75920244288781	0	55	4
TCGA-55-8505	1.61798451217308	2	55	4
TCGA-55-8506	-4.03765399190937	0	55	4
TCGA-55-8507	-1.60622348293146	1	55	4
TCGA-55-8508	-5.13118124295494	0	55	4
TCGA-55-8510	-4.14203734499046	0	55	4
TCGA-55-8511	-5.73671862540737	0	55	4
TCGA-55-8512	-5.88959409498662	0	55	4
TCGA-55-8513	-2.65021964966982	1	55	4
TCGA-55-8514	-3.94672609207787	0	55	4
TCGA-55-8614	-3.33349871291681	1	55	4
TCGA-55-8615	1.86118394683935	2	55	4
TCGA-55-8616	-4.2600407787735	0	55	4
TCGA-55-8619	-4.16024595854682	0	55	4
TCGA-55-8620	7.61186238924829	4	55	4
TCGA-55-8621	-1.42409165389964	1	55	4
TCGA-55-A48X	-4.49820115515262	0	55	4
TCGA-55-A48Y	-3.41156514408527	1	55	4
TCGA-55-A48Z	-4.53098689637176	0	55	4
TCGA-55-A490	-1.39869232595327	1	55	4
TCGA-55-A491	-4.27784139157554	0	55	4
TCGA-55-A492	-4.16979856490183	0	55	4
TCGA-55-A493	-3.69363418963979	1	55	4
TCGA-55-A494	-0.753592709278494	1	55	4
TCGA-55-A4DF	-3.84105934661371	1	55	4
TCGA-55-A4DG	-5.92290536579629	0	55	4
TCGA-55-A57B	-4.94202912222618	0	55	4
TCGA-62-A46O	3.6625177333592	3	62	2
TCGA-62-A46P	-3.66840847715825	1	62	2
TCGA-62-A46R	-5.90705159856683	0	62	2
TCGA-62-A46S	2.59832742137193	2	62	2
TCGA-62-A46U	-6.20342729642746	0	62	2
TCGA-62-A46V	-6.00073895074747	0	62	2
TCGA-62-A470	-0.593929066149136	2	62	2
TCGA-62-A471	2.18378520977565	2	62	2
TCGA-62-A472	-5.06282696426039	0	62	2
TCGA-64-1676	-5.36723078070332	0	64	1
TCGA-64-1677	-2.59268712302757	1	64	1
TCGA-64-1678	-3.45250965250641	1	64	1
TCGA-64-1679	-5.06966190838322	0	64	1
TCGA-64-1680	-5.31083552799601	0	64	1
TCGA-64-1681	-3.58326407286743	1	64	1
TCGA-64-5774	-4.37757791139584	0	64	1
TCGA-64-5775	-5.77415033272169	0	64	1
TCGA-64-5778	-5.89600118520621	0	64	1
TCGA-64-5779	-1.37863231313677	1	64	1
TCGA-64-5781	-2.63977653597258	1	64	1
TCGA-64-5815	-5.1494054730164	0	64	1
TCGA-67-3770	-3.44944236844059	1	67	1
TCGA-67-3771	-4.05454140100584	0	67	1
TCGA-67-3772	-4.45002368994829	0	67	1
TCGA-67-3773	-5.06001403803792	0	67	1
TCGA-67-3774	-5.70561032530042	0	67	1
TCGA-67-4679	-4.14802334627495	0	67	1
TCGA-67-6215	-3.77355149562358	1	67	1
TCGA-67-6216	-5.63510071204319	0	67	1
TCGA-67-6217	-3.4262629305206	1	67	1
TCGA-69-7760	-5.61775134738771	0	69	3
TCGA-69-7761	-4.29507313411582	0	69	3
TCGA-69-7763	-5.66661016054993	0	69	3
TCGA-69-7764	-5.49899484957516	0	69	3
TCGA-69-7765	-5.64993241290524	0	69	3
TCGA-69-7973	-5.21554622724579	0	69	3
TCGA-69-7974	2.06397074711525	2	69	3
TCGA-69-7978	-3.37371621985327	1	69	3
TCGA-69-7979	2.3241255090956	2	69	3
TCGA-69-7980	-2.99972577470644	1	69	3
TCGA-69-8253	-6.63089505385548	0	69	3
TCGA-69-8254	-1.46297687760572	1	69	3
TCGA-69-8255	9.21511104408065	4	69	3
TCGA-69-8453	-2.08615968102683	1	69	3
TCGA-69-A59K	-6.20903335514471	0	69	3
TCGA-71-6725	-4.16048074560598	0	71	1
TCGA-71-8520	-4.01456652213474	0	71	1
TCGA-73-4658	-4.04545022281328	0	73	1
TCGA-73-4659	-7.14804545333149	0	73	1
TCGA-73-4662	-7.02859923632539	0	73	1
TCGA-73-4666	-6.73471681460455	0	73	1
TCGA-73-4668	-6.86155889916184	0	73	1
TCGA-73-4670	2.38414500630526	2	73	1
TCGA-73-4675	-3.86575909381452	1	73	1
TCGA-73-4676	-5.76874249261481	0	73	1
TCGA-73-4677	-6.64531082479819	0	73	1
TCGA-73-7498	-6.80343132106477	0	73	1
TCGA-73-7499	-6.52696824074266	0	73	1
TCGA-73-A9RS	-1.10800060933744	1	73	1
TCGA-75-5122	-5.65524271964356	0	75	1
TCGA-75-5125	-5.8537233394439	0	75	1
TCGA-75-5126	-5.37002780508921	0	75	1
TCGA-75-5146	-5.43236616577141	0	75	1
TCGA-75-5147	-2.34248343534917	1	75	1
TCGA-75-6203	-5.38482868581861	0	75	1
TCGA-75-6205	-5.08509601543805	0	75	1
TCGA-75-6206	-3.82420614034401	1	75	1
TCGA-75-6207	-4.36830388066758	0	75	1
TCGA-75-6211	-2.29632970997301	1	75	1
TCGA-75-6212	-5.20743710923576	0	75	1
TCGA-75-6214	-3.7593057726245	1	75	1
TCGA-75-7025	-4.94801817898144	0	75	1
TCGA-75-7027	4.33236922490279	3	75	1
TCGA-75-7030	-3.40073011648058	1	75	1
TCGA-75-7031	4.90869422584352	3	75	1
TCGA-78-7145	-4.20022908080779	0	78	1
TCGA-78-7146	-2.12326133647232	1	78	1
TCGA-78-7147	-4.76725509904614	0	78	1
TCGA-78-7148	5.23612753625597	3	78	1
TCGA-78-7149	-2.66138819433555	1	78	1
TCGA-78-7150	1.87968306628162	2	78	1
TCGA-78-7152	-4.91239955556263	0	78	1
TCGA-78-7153	-5.66969048812747	0	78	1
TCGA-78-7154	-0.619574671596821	1	78	1
TCGA-78-7155	0.281126741556823	2	78	1
TCGA-78-7156	-5.57805030107986	0	78	1
TCGA-78-7158	-6.17482106644516	0	78	1
TCGA-78-7159	-2.48306306032182	1	78	1
TCGA-78-7160	-0.787821743345619	1	78	1
TCGA-78-7161	-1.27062319372096	1	78	1
TCGA-78-7163	-6.19098556980888	0	78	1
TCGA-78-7166	1.74870034480816	2	78	1
TCGA-78-7167	-3.84615131843883	1	78	1
TCGA-78-7220	6.12600049962017	4	78	1
TCGA-78-7535	-4.02270328047956	0	78	1
TCGA-78-7536	-4.39652846697847	0	78	1
TCGA-78-7537	-6.33125676647113	0	78	1
TCGA-78-7539	-3.39471910116581	1	78	1
TCGA-78-7540	0.333980053688565	2	78	1
TCGA-78-7542	-4.95134357896268	0	78	1
TCGA-78-7633	-6.55787276468722	0	78	1
TCGA-78-8640	-5.67366062523815	0	78	1
TCGA-78-8648	-5.30063297311021	0	78	1
TCGA-78-8655	-5.52518913049747	0	78	1
TCGA-78-8660	-5.72878724858806	0	78	1
TCGA-78-8662	-3.85201826899415	1	78	1
TCGA-80-5607	-5.20963526009319	0	80	2
TCGA-80-5608	-0.236437422076986	2	80	2
TCGA-80-5611	-5.71599852564794	0	80	2
TCGA-83-5908	0.184688918520876	2	83	5
TCGA-86-6562	-2.01584462238445	1	86	5
TCGA-86-6851	-4.00085580592485	0	86	5
TCGA-86-7701	-4.93954208065937	0	86	5
TCGA-86-7711	-4.9419461455005	0	86	5
TCGA-86-7713	2.11680610950416	2	86	5
TCGA-86-7714	-4.94274743456853	0	86	5
TCGA-86-7953	-6.67037668255314	0	86	5
TCGA-86-7954	-3.43392092109781	1	86	5
TCGA-86-7955	-2.60050144927722	1	86	5
TCGA-86-8054	-3.045338884403	1	86	5
TCGA-86-8055	-3.12593470473219	1	86	5
TCGA-86-8056	-2.58537396973105	1	86	5
TCGA-86-8073	-6.95631621926289	0	86	5
TCGA-86-8074	-5.37242495055696	0	86	5
TCGA-86-8075	-4.43190497225636	0	86	5
TCGA-86-8076	-6.38345858996118	0	86	5
TCGA-86-8278	-3.446304564771	1	86	5
TCGA-86-8279	-3.87225845577399	1	86	5
TCGA-86-8280	-4.93793941970407	0	86	5
TCGA-86-8281	-3.22652542695369	1	86	5
TCGA-86-8358	-0.397133291398648	2	86	5
TCGA-86-8359	-1.83273242546906	1	86	5
TCGA-86-8585	-2.35371027706869	1	86	5
TCGA-86-8668	-5.37061219965095	0	86	5
TCGA-86-8669	-1.23831160079022	1	86	5
TCGA-86-8671	-5.89046376069554	0	86	5
TCGA-86-8672	-1.25522436597463	1	86	5
TCGA-86-8673	-3.33176010483537	1	86	5
TCGA-86-8674	-1.86440817813069	1	86	5
TCGA-86-A456	-5.74732347957653	0	86	5
TCGA-86-A4D0	2.38711568475489	2	86	5
TCGA-86-A4JF	-3.73043128533395	1	86	5
TCGA-86-A4P7	-4.59793577515665	0	86	5
TCGA-86-A4P8	-3.88613514682027	0	86	5
TCGA-91-A4BC	0.419342747656908	2	91	1
TCGA-91-A4BD	-5.12830989211749	0	91	1
TCGA-93-7347	-6.32575271096496	0	93	1
TCGA-93-7348	-4.17374054962722	0	93	1
TCGA-93-8067	-2.29773248863514	1	93	1
TCGA-93-A4JN	-4.79205815840867	0	93	1
TCGA-93-A4JO	-3.29301159101885	1	93	1
TCGA-93-A4JP	-3.57905296311458	1	93	1
TCGA-93-A4JQ	-3.22982790562881	1	93	1
TCGA-95-7039	-5.39370281263016	0	95	1
TCGA-95-7043	-5.20759662696195	0	95	1
TCGA-95-7562	-4.88842828771215	0	95	1
TCGA-95-7567	-6.59943049481011	0	95	1
TCGA-95-7944	-6.34822600947464	0	95	1
TCGA-95-7947	-3.43821665587074	1	95	1
TCGA-95-7948	-6.46278472834323	0	95	1
TCGA-95-8039	-3.9350714537331	0	95	1
TCGA-95-8494	-5.45416664736063	0	95	1
TCGA-95-A4VK	-3.72020411928132	1	95	1
TCGA-95-A4VN	-1.84404032737272	1	95	1
TCGA-95-A4VP	0.943031123054494	2	95	1
TCGA-97-7546	-6.05964598001549	0	97	4
TCGA-97-7547	-4.51328234085959	0	97	4
TCGA-97-7552	-2.2684322775412	1	97	4
TCGA-97-7553	-3.45041205145224	1	97	4
TCGA-97-7554	-6.00677162877133	0	97	4
TCGA-97-7937	-4.58213413105759	0	97	4
TCGA-97-7938	-2.84179155830827	1	97	4
TCGA-97-7941	0.592691093617238	2	97	4
TCGA-97-8171	-5.01903298448192	0	97	4
TCGA-97-8172	-3.27676530421563	1	97	4
TCGA-97-8175	-2.20544679091083	1	97	4
TCGA-97-8177	-4.29720302269144	0	97	4
TCGA-97-8179	-6.27486770621843	0	97	4
TCGA-97-8552	-5.78055794593974	0	97	4
TCGA-97-A4LX	-3.91386437233225	0	97	4
TCGA-97-A4M0	-2.93747791311238	1	97	4
TCGA-97-A4M1	-6.10984347195501	0	97	4
TCGA-97-A4M2	-2.7157176717301	1	97	4
TCGA-97-A4M3	-5.85387896777357	0	97	4
TCGA-97-A4M5	0.382233856498515	2	97	4
TCGA-97-A4M6	-6.16265584410347	0	97	4
TCGA-97-A4M7	-3.18750572404603	1	97	4
TCGA-99-7458	-4.97910497232246	0	99	4
TCGA-99-8025	-6.55824708324175	0	99	4
TCGA-99-8028	-6.21846585010902	0	99	4
TCGA-99-8032	4.15824129451743	3	99	4
TCGA-99-8033	-3.88336758620413	0	99	4
TCGA-99-AA5R	-5.91001112039573	0	99	4
TCGA-J2-8192	-6.83023106114129	0	J2	1
TCGA-J2-8194	-6.51059876647107	0	J2	1
TCGA-J2-A4AD	-6.37923714923271	0	J2	1
TCGA-J2-A4AE	-5.85110581142783	0	J2	1
TCGA-J2-A4AG	-5.78661550146376	0	J2	1
TCGA-L4-A4E5	-2.93497472917157	1	L4	1
TCGA-L4-A4E6	-5.84113083949763	0	L4	1
TCGA-L9-A443	-5.86948639449591	0	L9	3
TCGA-L9-A444	-3.95607312059157	0	L9	3
TCGA-L9-A50W	1.48120131007268	2	L9	3
TCGA-L9-A5IP	-1.18348221637136	1	L9	3
TCGA-L9-A743	-6.11172669034509	0	L9	3
TCGA-L9-A7SV	-3.61168902916346	1	L9	3
TCGA-L9-A8F4	-1.5961810097475	1	L9	3
TCGA-MN-A4N1	-4.6245138539659	0	MN	1
TCGA-MN-A4N4	-6.04118246651472	0	MN	1
TCGA-MN-A4N5	-4.05236724212025	0	MN	1
TCGA-MP-A4SV	-3.4699925779127	1	MP	2
TCGA-MP-A4SW	-4.57054655514614	0	MP	2
TCGA-MP-A4SY	-3.90912458755082	0	MP	2
TCGA-MP-A4T4	-4.48636145880691	0	MP	2
TCGA-MP-A4T6	-3.28045342915243	1	MP	2
TCGA-MP-A4T7	2.70602753043728	3	MP	2
TCGA-MP-A4T8	-0.377205649876573	2	MP	2
TCGA-MP-A4T9	-3.4823606007879	1	MP	2
TCGA-MP-A4TA	5.23531173733985	3	MP	2
TCGA-MP-A4TC	-3.68973388143999	1	MP	2
TCGA-MP-A4TD	1.37040992720356	2	MP	2
TCGA-MP-A4TE	4.52269542373619	3	MP	2
TCGA-MP-A4TF	-0.301554386194895	2	MP	2
TCGA-MP-A4TH	-3.76048786285032	1	MP	2
TCGA-MP-A4TI	-3.67245875859015	1	MP	2
TCGA-MP-A4TJ	-5.52002259326574	0	MP	2
TCGA-MP-A4TK	-1.93670764286338	1	MP	2
TCGA-MP-A5C7	-4.05251021984049	0	MP	2
TCGA-NJ-A4YF	-3.20996400059219	1	NJ	1
TCGA-NJ-A4YG	0.964294265503313	2	NJ	1
TCGA-NJ-A4YI	2.08226897934013	2	NJ	1
TCGA-NJ-A4YP	-2.89404331598705	1	NJ	1
TCGA-NJ-A4YQ	-4.13691570933614	0	NJ	1
TCGA-NJ-A55A	-5.23544022482797	0	NJ	1
TCGA-NJ-A55O	-1.97106539690801	1	NJ	1
TCGA-NJ-A55R	2.70999198089886	3	NJ	1
TCGA-NJ-A7XG	-5.96103115744736	0	NJ	1
TCGA-O1-A52J	-4.36632144128079	0	O1	1
TCGA-S2-AA1A	-2.8569108419086	1	S2	1
