# Supplementary material for: Surrogate Biomarker Prediction from Whole-Slide Images for Evaluating Overall Survival in Lung Adenocarcinoma
Source: Diagnostics (Basel). 2024 Feb 20;14(5):462. doi: 10.3390/diagnostics14050462 (PMC10930763; doi:10.3390/diagnostics14050462)
Supplement: Supplementary file 1 [file diagnostics-14-00462-s001.zip › Supplementary_File_S5_TCGA_LUAD_crossfolds/crossfolds_FAM131C.csv]

PATIENT	FAM131C	FAM131C_quantile	site_code	CV5
TCGA-05-4244	-3.34243983119657	1	05	3
TCGA-05-4249	-4.24937875951309	1	05	3
TCGA-05-4250	-0.612915372707571	2	05	3
TCGA-05-4382	0.605115874061613	3	05	3
TCGA-05-4395	0.617811527124095	3	05	3
TCGA-05-4396	-5.26447731183404	0	05	3
TCGA-05-4397	0.182201395272313	3	05	3
TCGA-05-4398	-4.91574867939044	0	05	3
TCGA-05-4402	-1.22866204363737	2	05	3
TCGA-05-4403	-0.354029175072058	2	05	3
TCGA-05-4405	-5.51667833684471	0	05	3
TCGA-05-4415	-2.71200736918165	1	05	3
TCGA-05-4417	-3.93044283875382	1	05	3
TCGA-05-4418	-0.957249337913896	2	05	3
TCGA-05-4420	-1.30885254253133	2	05	3
TCGA-05-4422	-3.60218405472901	1	05	3
TCGA-05-4424	-0.677986118827251	2	05	3
TCGA-05-4426	-3.35346219066351	1	05	3
TCGA-05-4427	-5.79453800544172	0	05	3
TCGA-05-4430	-2.39011696394074	1	05	3
TCGA-05-4432	0.421180320229843	3	05	3
TCGA-05-4433	-2.19058716522023	2	05	3
TCGA-05-4434	-0.176831731687403	2	05	3
TCGA-35-3615	-4.96078506965209	0	35	1
TCGA-35-4122	-1.07779115716071	2	35	1
TCGA-35-4123	-2.23758896528449	2	35	1
TCGA-35-5375	-1.337497510885	2	35	1
TCGA-38-4625	1.01563616470557	3	38	4
TCGA-38-4626	-3.83832317487988	1	38	4
TCGA-38-4627	-1.60828579189973	2	38	4
TCGA-38-4628	1.19503204111646	3	38	4
TCGA-38-4629	0.885419075470903	3	38	4
TCGA-38-4630	1.63220408483934	3	38	4
TCGA-38-4631	0.737352076085176	3	38	4
TCGA-38-4632	-2.951658882436	1	38	4
TCGA-38-6178	-0.396891757018797	2	38	4
TCGA-38-7271	-2.46103539229391	1	38	4
TCGA-38-A44F	0.08361226452141	3	38	4
TCGA-44-2655	-4.57100992518646	0	44	2
TCGA-44-2656	-6.18023728133573	0	44	2
TCGA-44-2657	-1.15324167343515	2	44	2
TCGA-44-2659	-3.7431089523562	1	44	2
TCGA-44-2661	-2.10247115692985	2	44	2
TCGA-44-2662	-3.60670411335816	1	44	2
TCGA-44-2665	-5.94979767890007	0	44	2
TCGA-44-2666	-4.31053305781034	1	44	2
TCGA-44-2668	-1.57602465244049	2	44	2
TCGA-44-3396	-4.32976357604252	1	44	2
TCGA-44-3398	-3.56569647272577	1	44	2
TCGA-44-3917	-5.44654306215957	0	44	2
TCGA-44-3918	-3.66011825924101	1	44	2
TCGA-44-3919	-5.11037718949202	0	44	2
TCGA-44-4112	-5.28549216450983	0	44	2
TCGA-44-5643	2.56425793495875	4	44	2
TCGA-44-5644	2.15671521236405	4	44	2
TCGA-44-5645	-2.63375052787297	1	44	2
TCGA-44-6145	-2.74102626559133	1	44	2
TCGA-44-6146	-5.17785215769804	0	44	2
TCGA-44-6147	-4.99436175942134	0	44	2
TCGA-44-6148	-1.48108388959675	2	44	2
TCGA-44-6774	-1.76899997910857	2	44	2
TCGA-44-6775	-0.730034808920013	2	44	2
TCGA-44-6776	-2.47617577219151	1	44	2
TCGA-44-6777	-2.57479068126884	1	44	2
TCGA-44-6778	-1.63609456559772	2	44	2
TCGA-44-6779	-0.694082268159496	2	44	2
TCGA-44-7659	-3.76861252142142	1	44	2
TCGA-44-7660	0.879750260853644	3	44	2
TCGA-44-7662	-3.16722064808598	1	44	2
TCGA-44-7667	-3.21471652251532	1	44	2
TCGA-44-7669	-5.09884490771696	0	44	2
TCGA-44-7670	1.81268670297589	3	44	2
TCGA-44-7671	-4.89649854353926	0	44	2
TCGA-44-7672	-1.4364901864296	2	44	2
TCGA-44-8119	-2.81912576147684	1	44	2
TCGA-44-A479	-3.59191804842093	1	44	2
TCGA-44-A47A	-3.60493010839538	1	44	2
TCGA-44-A47B	-2.39123346400876	1	44	2
TCGA-44-A47G	-3.02846166996556	1	44	2
TCGA-44-A4SS	-0.758751840181434	2	44	2
TCGA-44-A4SU	-0.715961329418157	2	44	2
TCGA-49-4487	-2.88197265938766	1	49	2
TCGA-49-4488	-2.95029887412462	1	49	2
TCGA-49-4490	0.374745423601931	3	49	2
TCGA-49-4494	-2.51048449192004	1	49	2
TCGA-49-4501	-1.17038269208637	2	49	2
TCGA-49-4505	-3.97520060010338	1	49	2
TCGA-49-4506	-1.20784595161538	2	49	2
TCGA-49-4507	0.50739078519984	3	49	2
TCGA-49-4510	0.907819748071909	3	49	2
TCGA-49-4512	-1.27490721555943	2	49	2
TCGA-49-4514	0.794979151412796	3	49	2
TCGA-49-6742	0.617330452615084	3	49	2
TCGA-49-6743	-0.298726529502317	2	49	2
TCGA-49-6744	-1.54817552583194	2	49	2
TCGA-49-6745	-4.28426087150042	1	49	2
TCGA-49-6761	-5.36351476402271	0	49	2
TCGA-49-6767	0.286100386316739	3	49	2
TCGA-49-AAQV	-2.73973110599678	1	49	2
TCGA-49-AAR0	-1.08571891590453	2	49	2
TCGA-49-AAR2	-0.364824901060933	2	49	2
TCGA-49-AAR3	-2.3585830690203	1	49	2
TCGA-49-AAR4	-2.29908923926737	2	49	2
TCGA-49-AAR9	1.94963152381423	3	49	2
TCGA-49-AARE	-1.32086285387921	2	49	2
TCGA-49-AARN	-1.33160900985398	2	49	2
TCGA-49-AARO	-2.40773173771025	1	49	2
TCGA-49-AARQ	-2.06764757662233	2	49	2
TCGA-49-AARR	-1.0791649808112	2	49	2
TCGA-4B-A93V	-4.30806889813099	1	4B	1
TCGA-50-5044	-0.617198808135576	2	50	5
TCGA-50-5045	-2.40847495884078	1	50	5
TCGA-50-5055	-1.38814005515764	2	50	5
TCGA-50-5066	-1.80356769334801	2	50	5
TCGA-50-5068	-3.65381940077217	1	50	5
TCGA-50-5931	1.76930700495063	3	50	5
TCGA-50-5939	0.561017620690434	3	50	5
TCGA-50-5942	-2.41642126915267	1	50	5
TCGA-50-5946	1.05246894743128	3	50	5
TCGA-50-6590	-0.185975143977723	2	50	5
TCGA-50-6591	0.046406208251289	3	50	5
TCGA-50-6593	-4.02063251755318	1	50	5
TCGA-50-6594	0.417804478502807	3	50	5
TCGA-50-6597	0.660393042651981	3	50	5
TCGA-50-6673	-1.03320073092368	2	50	5
TCGA-50-7109	-3.06661298573512	1	50	5
TCGA-50-8457	-3.32188190109937	1	50	5
TCGA-50-8459	1.83418447547237	3	50	5
TCGA-53-7624	0.581198941952209	3	53	2
TCGA-53-7626	-3.93181238061391	1	53	2
TCGA-53-7813	-1.44764675379903	2	53	2
TCGA-53-A4EZ	0.31758380464783	3	53	2
TCGA-55-1592	0.295791162493639	3	55	1
TCGA-55-1594	-3.95449385785791	1	55	1
TCGA-55-1595	-2.31856164536023	2	55	1
TCGA-55-1596	-1.31959430497124	2	55	1
TCGA-55-5899	2.34201183697041	4	55	1
TCGA-55-6543	-2.90072915216503	1	55	1
TCGA-55-6642	-3.85451435012202	1	55	1
TCGA-55-6712	-2.46365474552307	1	55	1
TCGA-55-6968	-0.556174974604113	2	55	1
TCGA-55-6969	0.516908463293071	3	55	1
TCGA-55-6970	-6.49803616314953	0	55	1
TCGA-55-6971	-0.463290254176749	2	55	1
TCGA-55-6972	-4.82656164144844	0	55	1
TCGA-55-6975	-2.33540313462289	2	55	1
TCGA-55-6978	-1.0066043587116	2	55	1
TCGA-55-6979	-3.21202284940138	1	55	1
TCGA-55-6980	-1.92827852484664	2	55	1
TCGA-55-6981	-1.62226997658889	2	55	1
TCGA-55-6982	-1.26385678789648	2	55	1
TCGA-55-6983	-2.68017815869506	1	55	1
TCGA-55-6984	-2.0172791653719	2	55	1
TCGA-55-6985	0.528983760769939	3	55	1
TCGA-55-6986	-5.38807542836789	0	55	1
TCGA-55-6987	-2.09942626522474	2	55	1
TCGA-55-7227	-3.36466191742129	1	55	1
TCGA-55-7281	-4.15657144781137	1	55	1
TCGA-55-7283	-4.32049653406018	1	55	1
TCGA-55-7284	1.15874908689892	3	55	1
TCGA-55-7570	0.269325340304792	3	55	1
TCGA-55-7573	-4.05282248338014	1	55	1
TCGA-55-7574	-3.79433244752397	1	55	1
TCGA-55-7576	0.214870394584216	3	55	1
TCGA-55-7724	-0.919050019258952	2	55	1
TCGA-55-7725	-4.93816435228504	0	55	1
TCGA-55-7726	-3.44505564632423	1	55	1
TCGA-55-7727	-3.51607364780492	1	55	1
TCGA-55-7728	-1.59445352969092	2	55	1
TCGA-55-7815	-4.86353875231263	0	55	1
TCGA-55-7816	-3.94454279842256	1	55	1
TCGA-55-7903	-6.01982337137373	0	55	1
TCGA-55-7907	1.52133224349771	3	55	1
TCGA-55-7910	-1.66773103796273	2	55	1
TCGA-55-7911	-5.9442077894507	0	55	1
TCGA-55-7913	0.357422744838709	3	55	1
TCGA-55-7914	-3.57778815161835	1	55	1
TCGA-55-7994	-4.91549898850422	0	55	1
TCGA-55-7995	0.361406944566597	3	55	1
TCGA-55-8085	-3.32505826819689	1	55	1
TCGA-55-8087	0.127641725555807	3	55	1
TCGA-55-8089	0.68021406013252	3	55	1
TCGA-55-8090	-1.61851516985923	2	55	1
TCGA-55-8091	-2.49139097998512	1	55	1
TCGA-55-8092	-0.148080844238205	3	55	1
TCGA-55-8094	0.287780438041961	3	55	1
TCGA-55-8096	1.11018573257992	3	55	1
TCGA-55-8097	-3.92282051393849	1	55	1
TCGA-55-8203	-5.09836637533266	0	55	1
TCGA-55-8204	1.02810125642707	3	55	1
TCGA-55-8205	-5.01084389130545	0	55	1
TCGA-55-8206	-3.56619675584545	1	55	1
TCGA-55-8207	-3.27729289479539	1	55	1
TCGA-55-8208	-2.92826085886288	1	55	1
TCGA-55-8299	-4.60044429232338	0	55	1
TCGA-55-8301	-3.89576285426428	1	55	1
TCGA-55-8302	0.022157270636849	3	55	1
TCGA-55-8505	1.00131315172458	3	55	1
TCGA-55-8506	-5.62261649263052	0	55	1
TCGA-55-8507	-5.85415099637504	0	55	1
TCGA-55-8508	-3.54621874223379	1	55	1
TCGA-55-8510	-3.40507175082425	1	55	1
TCGA-55-8511	-2.03627890726628	2	55	1
TCGA-55-8512	-2.43016247634932	1	55	1
TCGA-55-8513	-5.45757457172743	0	55	1
TCGA-55-8514	-3.94672609207787	1	55	1
TCGA-55-8614	0.648353940372934	3	55	1
TCGA-55-8615	-0.047520219141099	3	55	1
TCGA-55-8616	-1.93811268388613	2	55	1
TCGA-55-8619	0.185528878294912	3	55	1
TCGA-55-8620	-0.170752508788628	2	55	1
TCGA-55-8621	-1.5553361871779	2	55	1
TCGA-55-A48X	-1.83523614243019	2	55	1
TCGA-55-A48Y	-5.73349323897263	0	55	1
TCGA-55-A48Z	-1.25796840196535	2	55	1
TCGA-55-A490	-1.26744779267502	2	55	1
TCGA-55-A491	1.21401170475414	3	55	1
TCGA-55-A492	-5.75476106562299	0	55	1
TCGA-55-A493	1.7326305650623	3	55	1
TCGA-55-A494	0.36458871706982	3	55	1
TCGA-55-A4DF	-2.70355582286377	1	55	1
TCGA-55-A4DG	-0.713452000167342	2	55	1
TCGA-55-A57B	-6.52699162294733	0	55	1
TCGA-62-A46O	-1.66153041340253	2	62	1
TCGA-62-A46P	-5.2533709778794	0	62	1
TCGA-62-A46R	-4.32208909784567	1	62	1
TCGA-62-A46S	-1.68531218879106	2	62	1
TCGA-62-A46U	-3.8814992015401	1	62	1
TCGA-62-A46V	-3.67881085586011	1	62	1
TCGA-62-A470	-2.35946381251211	1	62	1
TCGA-62-A471	-1.62898320846831	2	62	1
TCGA-62-A472	-3.47786446353923	1	62	1
TCGA-64-1676	-5.36723078070332	0	64	5
TCGA-64-1677	-2.10726029585733	2	64	5
TCGA-64-1678	-1.86754715178526	2	64	5
TCGA-64-1679	-0.245233472966676	2	64	5
TCGA-64-1680	-3.72587302727486	1	64	5
TCGA-64-1681	-0.964354240222937	2	64	5
TCGA-64-5774	-3.15518549005939	1	64	5
TCGA-64-5775	-1.86725973711317	2	64	5
TCGA-64-5778	-3.57407309031885	1	64	5
TCGA-64-5779	-1.21816764094352	2	64	5
TCGA-64-5781	-1.1992039445866	2	64	5
TCGA-64-5815	-2.34205055095879	1	64	5
TCGA-67-3770	-2.71247677427438	1	67	5
TCGA-67-3771	-1.73261330611848	2	67	5
TCGA-67-3772	-1.94752334941911	2	67	5
TCGA-67-3773	-2.73808594315056	1	67	5
TCGA-67-3774	0.598170422876684	3	67	5
TCGA-67-4679	-5.7329858469961	0	67	5
TCGA-67-6215	-4.99594391696003	0	67	5
TCGA-67-6216	-5.63510071204319	0	67	5
TCGA-67-6217	-2.57826602396565	1	67	5
TCGA-69-7760	-4.03278884666656	1	69	3
TCGA-69-7761	-3.55810753994961	1	69	3
TCGA-69-7763	-2.49668515910762	1	69	3
TCGA-69-7764	-3.1770667546878	1	69	3
TCGA-69-7765	-2.84257749084764	1	69	3
TCGA-69-7973	-2.55258121452336	1	69	3
TCGA-69-7974	-3.88689754555387	1	69	3
TCGA-69-7978	-1.68566022616801	2	69	3
TCGA-69-7979	1.0204329856573	3	69	3
TCGA-69-7980	1.23647244615503	3	69	3
TCGA-69-8253	-2.72400445824696	1	69	3
TCGA-69-8254	-3.7193166308655	1	69	3
TCGA-69-8255	-1.13493979843483	2	69	3
TCGA-69-8453	-1.60073285385659	2	69	3
TCGA-69-A59K	-2.30214275953619	2	69	3
TCGA-71-6725	-3.31248383905103	1	71	1
TCGA-71-8520	-3.27760092796853	1	71	1
TCGA-73-4658	-5.63041272353443	0	73	5
TCGA-73-4659	-1.65619235700182	2	73	5
TCGA-73-4662	-3.3281595181843	1	73	5
TCGA-73-4666	-4.41278871971719	1	73	5
TCGA-73-4668	0.236473183798691	3	73	5
TCGA-73-4670	-1.5687929568227	2	73	5
TCGA-73-4675	-1.46366065024318	2	73	5
TCGA-73-4676	-1.2451805365578	2	73	5
TCGA-73-4677	-3.83795590274059	1	73	5
TCGA-73-7498	-3.63350631962245	1	73	5
TCGA-73-7499	-0.79904778617946	2	73	5
TCGA-73-A9RS	0.411373549756138	3	73	5
TCGA-75-5122	-1.95480300150247	2	75	3
TCGA-75-5125	-3.53179524455654	1	75	3
TCGA-75-5126	-0.084625586226963	3	75	3
TCGA-75-5146	-1.73192644763031	2	75	3
TCGA-75-5147	-1.91184908101931	2	75	3
TCGA-75-6203	-2.57747376376101	1	75	3
TCGA-75-6205	0.406757080891621	3	75	3
TCGA-75-6206	-3.82420614034401	1	75	3
TCGA-75-6207	-3.63133828650138	1	75	3
TCGA-75-6211	-5.46625471141533	0	75	3
TCGA-75-6212	-2.03751210779344	2	75	3
TCGA-75-6214	-0.785300981157449	2	75	3
TCGA-75-7025	-2.44551783845226	1	75	3
TCGA-75-7027	-0.308831289863631	2	75	3
TCGA-75-7030	0.223760748427213	3	75	3
TCGA-75-7031	-2.15277340687387	2	75	3
TCGA-78-7145	-2.97783665947134	1	78	4
TCGA-78-7146	0.309698070803791	3	78	4
TCGA-78-7147	-0.012367596882669	3	78	4
TCGA-78-7148	0.482593406650369	3	78	4
TCGA-78-7149	-3.02395827372026	1	78	4
TCGA-78-7150	0.190226397689361	3	78	4
TCGA-78-7152	-4.91239955556263	0	78	4
TCGA-78-7153	-5.66969048812747	0	78	4
TCGA-78-7154	0.101709300337115	3	78	4
TCGA-78-7155	-1.94917087786497	2	78	4
TCGA-78-7156	-3.9930878003587	1	78	4
TCGA-78-7158	-3.36746614438756	1	78	4
TCGA-78-7159	-1.18760717679565	2	78	4
TCGA-78-7160	-3.42008995884513	1	78	4
TCGA-78-7161	-2.00758878788717	2	78	4
TCGA-78-7163	-3.38363064775127	1	78	4
TCGA-78-7166	-0.720296137864674	2	78	4
TCGA-78-7167	-3.84615131843883	1	78	4
TCGA-78-7220	0.630343327148726	3	78	4
TCGA-78-7535	-4.02270328047956	1	78	4
TCGA-78-7536	-6.71845656186583	0	78	4
TCGA-78-7537	-6.33125676647113	0	78	4
TCGA-78-7539	-4.24271600772076	1	78	4
TCGA-78-7540	-2.67982574583647	1	78	4
TCGA-78-7542	-1.78141857752037	2	78	4
TCGA-78-7633	-3.75051784262962	1	78	4
TCGA-78-8640	-0.719464314851278	2	78	4
TCGA-78-8648	-1.60019325496912	2	78	4
TCGA-78-8655	-3.94022662977631	1	78	4
TCGA-78-8660	-5.72878724858806	0	78	4
TCGA-78-8662	-0.79312457994058	2	78	4
TCGA-80-5607	-0.817317837314433	2	80	2
TCGA-80-5608	-2.84309499389746	1	80	2
TCGA-80-5611	-2.90864360359034	1	80	2
TCGA-83-5908	-1.86160473375306	2	83	1
TCGA-86-6562	-3.39435624563818	1	86	5
TCGA-86-6851	-2.90132013237394	1	86	5
TCGA-86-7701	-0.852079239409034	2	86	5
TCGA-86-7711	-2.27898113277807	2	86	5
TCGA-86-7713	-2.66917516176088	1	86	5
TCGA-86-7714	-3.35778493384738	1	86	5
TCGA-86-7953	-1.62598256319468	2	86	5
TCGA-86-7954	-2.80588969848477	1	86	5
TCGA-86-7955	-3.04796042624844	1	86	5
TCGA-86-8054	-2.80433078489921	1	86	5
TCGA-86-8055	-0.97065647925428	2	86	5
TCGA-86-8056	-3.13286176503354	1	86	5
TCGA-86-8073	0.120499377787945	3	86	5
TCGA-86-8074	-1.82810443433315	2	86	5
TCGA-86-8075	-0.823095729580834	2	86	5
TCGA-86-8076	-4.06153049507382	1	86	5
TCGA-86-8278	-4.58380808852094	0	86	5
TCGA-86-8279	-3.50968837638928	1	86	5
TCGA-86-8280	-4.93793941970407	0	86	5
TCGA-86-8281	-2.93701880975871	1	86	5
TCGA-86-8358	2.05874926015758	4	86	5
TCGA-86-8359	-2.36324714216784	1	86	5
TCGA-86-8585	-1.43617243726066	2	86	5
TCGA-86-8668	-2.56325727759335	1	86	5
TCGA-86-8669	-1.78579939609272	2	86	5
TCGA-86-8671	-2.72053875925323	1	86	5
TCGA-86-8672	-3.75772470650381	1	86	5
TCGA-86-8673	-1.56622535847239	2	86	5
TCGA-86-8674	-3.24291980138442	1	86	5
TCGA-86-A456	-3.42539538468916	1	86	5
TCGA-86-A4D0	-0.66047377376337	2	86	5
TCGA-86-A4JF	-4.46739687950016	1	86	5
TCGA-86-A4P7	0.386957332453137	3	86	5
TCGA-86-A4P8	-3.40070831965003	1	86	5
TCGA-91-A4BC	-2.22975009048396	2	91	1
TCGA-91-A4BD	-2.80638179723013	1	91	1
TCGA-93-7347	-4.0038246160776	1	93	3
TCGA-93-7348	0.811152557982576	3	93	3
TCGA-93-8067	0.58607449386034	3	93	3
TCGA-93-A4JN	-0.822431807452185	2	93	3
TCGA-93-A4JO	-2.64093489443916	1	93	3
TCGA-93-A4JP	-1.0288558805541	2	93	3
TCGA-93-A4JQ	-1.87619095101411	2	93	3
TCGA-95-7039	-5.39370281263016	0	95	2
TCGA-95-7043	-2.40024170490434	1	95	2
TCGA-95-7562	-1.61540979330573	2	95	2
TCGA-95-7567	-1.55503637545165	2	95	2
TCGA-95-7944	-1.70436981969992	2	95	2
TCGA-95-7947	-1.5637475379546	2	95	2
TCGA-95-7948	0.107070879987719	3	95	2
TCGA-95-8039	-3.2829947571534	1	95	2
TCGA-95-8494	-5.45416664736063	0	95	2
TCGA-95-A4VK	-4.45716971344753	1	95	2
TCGA-95-A4VN	-3.77003974592895	1	95	2
TCGA-95-A4VP	-3.55521974447333	1	95	2
TCGA-97-7546	-3.25229105795789	1	97	2
TCGA-97-7547	-4.51328234085959	1	97	2
TCGA-97-7552	-3.85339477826236	1	97	2
TCGA-97-7553	-3.93583887862248	1	97	2
TCGA-97-7554	-3.19941670671372	1	97	2
TCGA-97-7937	-6.16709663177874	0	97	2
TCGA-97-7938	-5.64914648036587	0	97	2
TCGA-97-7941	-2.33929048295411	2	97	2
TCGA-97-8171	-2.69710488959455	1	97	2
TCGA-97-8172	-3.27676530421563	1	97	2
TCGA-97-8175	-2.75293458621332	1	97	2
TCGA-97-8177	-0.143397686612403	3	97	2
TCGA-97-8179	-6.27486770621843	0	97	2
TCGA-97-8552	-0.052637491376539	3	97	2
TCGA-97-A4LX	-2.77636084858231	1	97	2
TCGA-97-A4M0	-1.58384095849768	2	97	2
TCGA-97-A4M1	-2.65041185331771	1	97	2
TCGA-97-A4M2	-3.36779436830979	1	97	2
TCGA-97-A4M3	-4.26891646705241	1	97	2
TCGA-97-A4M5	-3.4969117486271	1	97	2
TCGA-97-A4M6	-2.25576524849495	2	97	2
TCGA-97-A4M7	-1.31303660612989	2	97	2
TCGA-99-7458	-2.86362775490253	1	99	4
TCGA-99-8025	-3.75089216118415	1	99	4
TCGA-99-8028	0.320692960999014	3	99	4
TCGA-99-8032	-0.294522193869227	2	99	4
TCGA-99-8033	-1.83274151313416	2	99	4
TCGA-99-AA5R	-1.51769369761697	2	99	4
TCGA-J2-8192	-3.66030605969898	1	J2	5
TCGA-J2-8194	-3.05116714783377	1	J2	5
TCGA-J2-A4AD	-0.40195722573279	2	J2	5
TCGA-J2-A4AE	-2.39167419279054	1	J2	5
TCGA-J2-A4AG	-4.2016530007426	1	J2	5
TCGA-L4-A4E5	-1.06050561125543	2	L4	1
TCGA-L4-A4E6	-5.84113083949763	0	L4	1
TCGA-L9-A443	-3.54755829960855	1	L9	3
TCGA-L9-A444	-2.37111061987041	1	L9	3
TCGA-L9-A50W	-0.512226036003832	2	L9	3
TCGA-L9-A5IP	-1.79353569805535	2	L9	3
TCGA-L9-A743	-2.65229507170779	1	L9	3
TCGA-L9-A7SV	1.76583139168722	3	L9	3
TCGA-L9-A8F4	0.519296207672439	3	L9	3
TCGA-MN-A4N1	-2.30258575907854	2	MN	1
TCGA-MN-A4N4	-4.45621996579357	1	MN	1
TCGA-MN-A4N5	-3.56694041495001	1	MN	1
TCGA-MP-A4SV	-3.4699925779127	1	MP	4
TCGA-MP-A4SW	-6.1555090558673	0	MP	4
TCGA-MP-A4SY	-2.53061296429709	1	MP	4
TCGA-MP-A4T4	-1.42746776975334	2	MP	4
TCGA-MP-A4T6	-2.74993871245365	1	MP	4
TCGA-MP-A4T7	-1.27834181784896	2	MP	4
TCGA-MP-A4T8	-3.83663726851387	1	MP	4
TCGA-MP-A4T9	-1.53482802068204	2	MP	4
TCGA-MP-A4TA	0.077508257725487	3	MP	4
TCGA-MP-A4TC	-3.68973388143999	1	MP	4
TCGA-MP-A4TD	-2.29547256890116	2	MP	4
TCGA-MP-A4TE	0.503136646987652	3	MP	4
TCGA-MP-A4TF	2.21009143688334	4	MP	4
TCGA-MP-A4TH	-3.76048786285032	1	MP	4
TCGA-MP-A4TI	-1.74645934003393	2	MP	4
TCGA-MP-A4TJ	-3.19809449837837	1	MP	4
TCGA-MP-A4TK	-0.894887467168751	2	MP	4
TCGA-MP-A5C7	-4.7894758140067	0	MP	4
TCGA-NJ-A4YF	-0.10562734077745	3	NJ	2
TCGA-NJ-A4YG	-4.13724376095875	1	NJ	2
TCGA-NJ-A4YI	-3.9252255572068	1	NJ	2
TCGA-NJ-A4YP	-3.97204582798832	1	NJ	2
TCGA-NJ-A4YQ	-3.39995011516994	1	NJ	2
TCGA-NJ-A55A	-1.77600860619068	2	NJ	2
TCGA-NJ-A55O	1.56689962427598	3	NJ	2
TCGA-NJ-A55R	4.22588740714059	4	NJ	2
TCGA-NJ-A7XG	-4.37606865672621	1	NJ	2
TCGA-O1-A52J	-3.62935584711458	1	O1	1
TCGA-S2-AA1A	0.843528876232496	3	S2	4
