# Supplementary material for: Surrogate Biomarker Prediction from Whole-Slide Images for Evaluating Overall Survival in Lung Adenocarcinoma
Source: Diagnostics (Basel). 2024 Feb 20;14(5):462. doi: 10.3390/diagnostics14050462 (PMC10930763; doi:10.3390/diagnostics14050462)
Supplement: Supplementary file 1 [file diagnostics-14-00462-s001.zip › Supplementary_File_S5_TCGA_LUAD_crossfolds/crossfolds_FAM72B.csv]

PATIENT	FAM72B	FAM72B_quantile	site_code	CV5
TCGA-05-4244	0.057490775692064	2	05	1
TCGA-05-4249	-1.14504209969835	2	05	1
TCGA-05-4250	0.905321014212772	3	05	1
TCGA-05-4382	0.453910069965889	3	05	1
TCGA-05-4395	1.78248845060426	3	05	1
TCGA-05-4396	1.17846618401469	3	05	1
TCGA-05-4397	2.68172095986326	4	05	1
TCGA-05-4398	0.523874458166674	3	05	1
TCGA-05-4402	0.554030824185969	3	05	1
TCGA-05-4403	-0.914329621558945	2	05	1
TCGA-05-4405	-1.60978774123619	1	05	1
TCGA-05-4415	2.29299331187672	4	05	1
TCGA-05-4417	-0.230003120612732	2	05	1
TCGA-05-4418	0.027953660158024	2	05	1
TCGA-05-4420	2.41964695881504	4	05	1
TCGA-05-4422	-0.362718120033625	2	05	1
TCGA-05-4424	1.27501640163558	3	05	1
TCGA-05-4426	-1.03153409577615	2	05	1
TCGA-05-4427	1.79791903182636	3	05	1
TCGA-05-4430	-0.707307139821444	2	05	1
TCGA-05-4432	1.51942441353255	3	05	1
TCGA-05-4433	0.661855646365913	3	05	1
TCGA-05-4434	0.102628222059502	2	05	1
TCGA-35-3615	-1.68776657524567	1	35	4
TCGA-35-4122	0.788191494867598	3	35	4
TCGA-35-4123	0.6499363054571	3	35	4
TCGA-35-5375	-0.273367173465281	2	35	4
TCGA-38-4625	2.64415503141347	4	38	5
TCGA-38-4626	-0.065733670982955	2	38	5
TCGA-38-4627	-0.581813580538542	2	38	5
TCGA-38-4628	-0.666891823480566	2	38	5
TCGA-38-4629	1.85627272981139	3	38	5
TCGA-38-4630	2.71686648190872	4	38	5
TCGA-38-4631	1.53516322547191	3	38	5
TCGA-38-4632	2.09273523692245	4	38	5
TCGA-38-6178	-0.499985249982901	2	38	5
TCGA-38-7271	-0.744828358294506	2	38	5
TCGA-38-A44F	-1.50135023619975	1	38	5
TCGA-44-2655	-1.93874170968695	1	44	2
TCGA-44-2656	1.10290318932382	3	44	2
TCGA-44-2657	-1.15324167343515	2	44	2
TCGA-44-2659	-2.15814645163504	1	44	2
TCGA-44-2661	-2.48949428003909	1	44	2
TCGA-44-2662	1.50599601939121	3	44	2
TCGA-44-2665	-1.0918166837725	2	44	2
TCGA-44-2666	-0.403642462201817	2	44	2
TCGA-44-2668	0.931316951158195	3	44	2
TCGA-44-3396	0.987002813729059	3	44	2
TCGA-44-3398	-2.12512388133979	1	44	2
TCGA-44-3917	1.84807768673206	3	44	2
TCGA-44-3918	-0.490193257798695	2	44	2
TCGA-44-3919	-0.21960625924678	2	44	2
TCGA-44-4112	-0.530604662346363	2	44	2
TCGA-44-5643	1.70841494494063	3	44	2
TCGA-44-5644	-0.999202931084386	2	44	2
TCGA-44-5645	-1.74066573178948	1	44	2
TCGA-44-6145	0.006207664028702	2	44	2
TCGA-44-6146	-1.0903893164477	2	44	2
TCGA-44-6147	0.678063582550157	3	44	2
TCGA-44-6148	-2.7034763109332	1	44	2
TCGA-44-6774	0.105469138807566	2	44	2
TCGA-44-6775	0.144929771494961	2	44	2
TCGA-44-6776	-1.58309097610802	1	44	2
TCGA-44-6777	-0.790519372324275	2	44	2
TCGA-44-6778	2.40056390498113	4	44	2
TCGA-44-6779	1.68734683847653	3	44	2
TCGA-44-7659	-3.03164692725521	0	44	2
TCGA-44-7660	2.32235983816347	4	44	2
TCGA-44-7662	2.04930476621847	4	44	2
TCGA-44-7667	2.68949993879487	4	44	2
TCGA-44-7669	2.50354466476238	4	44	2
TCGA-44-7670	2.57938350742899	4	44	2
TCGA-44-7671	-1.12390903964233	2	44	2
TCGA-44-7672	0.671313103104911	3	44	2
TCGA-44-8119	2.06782598707834	4	44	2
TCGA-44-A479	1.43488201092279	3	44	2
TCGA-44-A47A	0.003879134280143	2	44	2
TCGA-44-A47B	0.351270313698872	2	44	2
TCGA-44-A47G	-0.281227740345528	2	44	2
TCGA-44-A4SS	0.826210660539722	3	44	2
TCGA-44-A4SU	-0.099289968969663	2	44	2
TCGA-49-4487	2.88885638664483	4	49	5
TCGA-49-4488	0.219626127317697	2	49	5
TCGA-49-4490	0.18630033418882	2	49	5
TCGA-49-4494	0.296870430137568	2	49	5
TCGA-49-4501	-0.789778689871396	2	49	5
TCGA-49-4505	-1.11013018018948	2	49	5
TCGA-49-4506	1.0953455806904	3	49	5
TCGA-49-4507	0.689388618942728	3	49	5
TCGA-49-4510	-4.30163361755704	0	49	5
TCGA-49-4512	-0.317975937451313	2	49	5
TCGA-49-4514	1.84942693543517	3	49	5
TCGA-49-6742	2.00245237398964	4	49	5
TCGA-49-6743	1.1801076203575	3	49	5
TCGA-49-6744	-1.08251195348313	2	49	5
TCGA-49-6745	0.760133247858038	3	49	5
TCGA-49-6761	1.01152466732422	3	49	5
TCGA-49-6767	2.88366292381753	4	49	5
TCGA-49-AAQV	0.47231937111821	3	49	5
TCGA-49-AAR0	0.528098447488808	3	49	5
TCGA-49-AAR2	1.14418874642692	3	49	5
TCGA-49-AAR3	1.49227349167389	3	49	5
TCGA-49-AAR4	0.650870078233034	3	49	5
TCGA-49-AAR9	2.37574846897357	4	49	5
TCGA-49-AARE	-0.248106511443896	2	49	5
TCGA-49-AARN	0.362287862420342	2	49	5
TCGA-49-AARO	0.241361100430623	2	49	5
TCGA-49-AARQ	-0.040166840200221	2	49	5
TCGA-49-AARR	-1.41358401988176	1	49	5
TCGA-4B-A93V	0.516359537285556	3	4B	2
TCGA-50-5044	1.81066273150085	3	50	2
TCGA-50-5045	0.254490053881646	2	50	2
TCGA-50-5055	-0.771468694709141	2	50	2
TCGA-50-5066	0.926825246894706	3	50	2
TCGA-50-5068	-0.715219945436318	2	50	2
TCGA-50-5931	1.80050162655422	3	50	2
TCGA-50-5939	0.561017620690434	3	50	2
TCGA-50-5942	-1.3384187571514	1	50	2
TCGA-50-5946	3.62434299100112	4	50	2
TCGA-50-6590	1.92041420061425	3	50	2
TCGA-50-6591	1.66860161517142	3	50	2
TCGA-50-6593	0.96426059005661	3	50	2
TCGA-50-6594	1.53126252828609	3	50	2
TCGA-50-6597	-0.706389288019642	2	50	2
TCGA-50-6673	0.18919169041277	2	50	2
TCGA-50-7109	1.04489532948187	3	50	2
TCGA-50-8457	-2.22234622754846	1	50	2
TCGA-50-8459	-0.92988634885643	2	50	2
TCGA-53-7624	2.5847655569724	4	53	4
TCGA-53-7626	0.029017022105413	2	53	4
TCGA-53-7813	0.137315746922122	2	53	4
TCGA-53-A4EZ	0.377084816396491	3	53	4
TCGA-55-1592	0.547329929489603	3	55	3
TCGA-55-1594	1.19118359733772	3	55	3
TCGA-55-1595	0.620037809975629	3	55	3
TCGA-55-1596	1.29931552767325	3	55	3
TCGA-55-5899	3.02491227409988	4	55	3
TCGA-55-6543	-1.80119347861412	1	55	3
TCGA-55-6642	-0.01321209614108	2	55	3
TCGA-55-6712	0.995776873114232	3	55	3
TCGA-55-6968	2.43894280401614	4	55	3
TCGA-55-6969	2.44176560543104	4	55	3
TCGA-55-6970	0.535386838387924	3	55	3
TCGA-55-6971	0.51161876486042	3	55	3
TCGA-55-6972	-1.36713002281115	1	55	3
TCGA-55-6975	1.5154534260713	3	55	3
TCGA-55-6978	1.4381804839613	3	55	3
TCGA-55-6979	1.56408113867178	3	55	3
TCGA-55-6980	-1.63877190765165	1	55	3
TCGA-55-6981	-0.127505284839313	2	55	3
TCGA-55-6982	1.01907717537502	3	55	3
TCGA-55-6983	-0.247218751418959	2	55	3
TCGA-55-6984	0.594155546710448	3	55	3
TCGA-55-6985	0.389258997103326	3	55	3
TCGA-55-6986	-0.995758005589131	2	55	3
TCGA-55-6987	0.936197644505985	3	55	3
TCGA-55-7227	-0.071880168193446	2	55	3
TCGA-55-7281	-0.069108606561035	2	55	3
TCGA-55-7283	-1.04747803965376	2	55	3
TCGA-55-7284	-1.11094904921588	2	55	3
TCGA-55-7570	3.25474201716036	4	55	3
TCGA-55-7573	-1.38985747065771	1	55	3
TCGA-55-7574	-0.093892729382876	2	55	3
TCGA-55-7576	0.823511891774883	3	55	3
TCGA-55-7724	0.122770156435675	2	55	3
TCGA-55-7725	-0.850701511034703	2	55	3
TCGA-55-7726	1.47777649315331	3	55	3
TCGA-55-7727	1.52832047155354	3	55	3
TCGA-55-7728	-0.67107481129383	2	55	3
TCGA-55-7815	0.494013252305456	3	55	3
TCGA-55-7816	-0.651761049194718	2	55	3
TCGA-55-7903	0.945960913288356	3	55	3
TCGA-55-7907	0.142820620243977	2	55	3
TCGA-55-7910	0.981361800178141	3	55	3
TCGA-55-7911	0.770037728215426	3	55	3
TCGA-55-7913	1.47881785235336	3	55	3
TCGA-55-7914	-0.345127394828079	2	55	3
TCGA-55-7994	1.69429536519687	3	55	3
TCGA-55-7995	0.4576222598259	3	55	3
TCGA-55-8085	0.871338944606609	3	55	3
TCGA-55-8087	-1.50581929285654	1	55	3
TCGA-55-8089	2.33448965218573	4	55	3
TCGA-55-8090	-0.155114649018988	2	55	3
TCGA-55-8091	-0.421001652093718	2	55	3
TCGA-55-8092	1.30671436427837	3	55	3
TCGA-55-8094	1.70004085265023	3	55	3
TCGA-55-8096	-0.22082546706988	2	55	3
TCGA-55-8097	-1.97528793383263	1	55	3
TCGA-55-8203	1.13045231516322	3	55	3
TCGA-55-8204	0.34457492122232	2	55	3
TCGA-55-8205	2.5153292782081	4	55	3
TCGA-55-8206	-1.00820130272456	2	55	3
TCGA-55-8207	-1.31793487929274	1	55	3
TCGA-55-8208	0.182163130830769	2	55	3
TCGA-55-8299	0.994502296970398	3	55	3
TCGA-55-8301	0.859124647899185	3	55	3
TCGA-55-8302	0.779956368220221	3	55	3
TCGA-55-8505	0.515886324554343	3	55	3
TCGA-55-8506	1.19756246978467	3	55	3
TCGA-55-8507	-0.427886241672946	2	55	3
TCGA-55-8508	-0.48732505318022	2	55	3
TCGA-55-8510	-0.36944784109353	2	55	3
TCGA-55-8511	-0.244865529077698	2	55	3
TCGA-55-8512	-3.56766600009925	0	55	3
TCGA-55-8513	-0.702687069563959	2	55	3
TCGA-55-8514	-3.20976049791166	0	55	3
TCGA-55-8614	0.016998534167326	2	55	3
TCGA-55-8615	0.201839249795619	2	55	3
TCGA-55-8616	-0.890806969107777	2	55	3
TCGA-55-8619	-0.887227464140403	2	55	3
TCGA-55-8620	0.874571481720863	3	55	3
TCGA-55-8621	-0.662251391094409	2	55	3
TCGA-55-A48X	-1.43930746609905	1	55	3
TCGA-55-A48Y	0.774301401226066	3	55	3
TCGA-55-A48Z	1.2149674810217	3	55	3
TCGA-55-A490	2.84198544841093	4	55	3
TCGA-55-A491	-0.733520875351725	2	55	3
TCGA-55-A492	-2.0543213474819	1	55	3
TCGA-55-A493	1.20360623593501	3	55	3
TCGA-55-A494	0.428014097211453	3	55	3
TCGA-55-A4DF	0.825697245271094	3	55	3
TCGA-55-A4DG	-1.83544252454595	1	55	3
TCGA-55-A57B	-0.298172932451452	2	55	3
TCGA-62-A46O	3.00255080443623	4	62	1
TCGA-62-A46P	-1.00544346443582	2	62	1
TCGA-62-A46R	1.12637140297062	3	62	1
TCGA-62-A46S	-0.948346594624852	2	62	1
TCGA-62-A46U	1.03497744289762	3	62	1
TCGA-62-A46V	-0.715336731885222	2	62	1
TCGA-62-A470	0.447891109545491	3	62	1
TCGA-62-A471	1.43597223337246	3	62	1
TCGA-62-A472	0.429026132069289	3	62	1
TCGA-64-1676	0.187358070974318	2	64	1
TCGA-64-1677	0.577237878414741	3	64	1
TCGA-64-1678	2.46237373385564	4	64	1
TCGA-64-1679	0.81298114097862	3	64	1
TCGA-64-1680	-1.61039580985492	1	64	1
TCGA-64-1681	0.085114436041363	2	64	1
TCGA-64-5774	1.53730547496621	3	64	1
TCGA-64-5775	1.34479074000182	3	64	1
TCGA-64-5778	0.407779562970894	3	64	1
TCGA-64-5779	1.04169948581159	3	64	1
TCGA-64-5781	0.53014846546973	3	64	1
TCGA-64-5815	0.060047892612551	2	64	1
TCGA-67-3770	-3.44944236844059	0	67	5
TCGA-67-3771	1.10196308467415	3	67	5
TCGA-67-3772	-1.94752334941911	1	67	5
TCGA-67-3773	-1.35957431989683	1	67	5
TCGA-67-3774	-1.06175413552569	2	67	5
TCGA-67-4679	-1.20942389093909	2	67	5
TCGA-67-6215	0.01900642450594	2	67	5
TCGA-67-6216	-0.777119716915617	2	67	5
TCGA-67-6217	-1.66072818415762	1	67	5
TCGA-69-7760	0.791639588749987	3	69	4
TCGA-69-7761	1.23890543788654	3	69	4
TCGA-69-7763	-2.20717854191263	1	69	4
TCGA-69-7764	-0.289541483946215	2	69	4
TCGA-69-7765	-0.158079316575565	2	69	4
TCGA-69-7973	1.34414951486494	3	69	4
TCGA-69-7974	0.852641992276162	3	69	4
TCGA-69-7978	1.24426133809585	3	69	4
TCGA-69-7979	-0.197320540875627	2	69	4
TCGA-69-7980	-0.72288556934762	2	69	4
TCGA-69-8253	-1.01618520974027	2	69	4
TCGA-69-8254	-0.660422941811933	2	69	4
TCGA-69-8255	2.69844641351327	4	69	4
TCGA-69-8453	-0.635498272017264	2	69	4
TCGA-69-A59K	0.990638989691657	3	69	4
TCGA-71-6725	0.056749970614688	2	71	2
TCGA-71-8520	0.876204408110501	3	71	2
TCGA-73-4658	-0.272860718916351	2	73	1
TCGA-73-4659	0.976075858497694	3	73	1
TCGA-73-4662	-0.68874923344077	2	73	1
TCGA-73-4666	2.15097955873485	4	73	1
TCGA-73-4668	0.654140939122207	3	73	1
TCGA-73-4670	1.64381844372116	3	73	1
TCGA-73-4675	-0.742376678309239	2	73	1
TCGA-73-4676	1.52587825627681	3	73	1
TCGA-73-4677	-2.73842022918967	1	73	1
TCGA-73-7498	-2.0485438189013	1	73	1
TCGA-73-7499	1.15251185876279	3	73	1
TCGA-73-A9RS	2.31602567316866	4	73	1
TCGA-75-5122	0.648538028533541	3	75	2
TCGA-75-5125	1.90782789300058	3	75	2
TCGA-75-5126	1.19982780324174	3	75	2
TCGA-75-5146	-1.34490332452107	1	75	2
TCGA-75-5147	0.372359347918894	3	75	2
TCGA-75-6203	-1.13690117237502	2	75	2
TCGA-75-6205	0.747793998726688	3	75	2
TCGA-75-6206	-2.23924363962286	1	75	2
TCGA-75-6207	1.51433916869426	3	75	2
TCGA-75-6211	1.91744958105873	3	75	2
TCGA-75-6212	-0.683875153178744	2	75	2
TCGA-75-6214	1.61821464822618	3	75	2
TCGA-75-7025	-2.28505316625901	1	75	2
TCGA-75-7027	1.76786146713085	3	75	2
TCGA-75-7030	-0.593375194422976	2	75	2
TCGA-75-7031	-0.712200815487891	2	75	2
TCGA-78-7145	1.45321315779613	3	78	4
TCGA-78-7146	2.01969661736973	4	78	4
TCGA-78-7147	0.186941211340737	2	78	4
TCGA-78-7148	0.244901848931038	2	78	4
TCGA-78-7149	-1.74385035452752	1	78	4
TCGA-78-7150	1.60272170240575	3	78	4
TCGA-78-7152	-1.00550895995412	2	78	4
TCGA-78-7153	0.00273485384403	2	78	4
TCGA-78-7154	1.50188884088885	3	78	4
TCGA-78-7155	2.20213844540999	4	78	4
TCGA-78-7156	-2.40812529963755	1	78	4
TCGA-78-7158	-0.393461352920502	2	78	4
TCGA-78-7159	1.09092832257833	3	78	4
TCGA-78-7160	0.857894788454633	3	78	4
TCGA-78-7161	-1.04235420604785	2	78	4
TCGA-78-7163	-3.86905747492151	0	78	4
TCGA-78-7166	1.12182420235361	3	78	4
TCGA-78-7167	-3.19407462185914	0	78	4
TCGA-78-7220	1.22951968708958	3	78	4
TCGA-78-7535	1.36272775671396	3	78	4
TCGA-78-7536	3.15344867579336	4	78	4
TCGA-78-7537	-2.42436617086262	1	78	4
TCGA-78-7539	-2.04108214655111	1	78	4
TCGA-78-7540	-1.09486324511531	2	78	4
TCGA-78-7542	3.08757541032962	4	78	4
TCGA-78-7633	-2.6509821690787	1	78	4
TCGA-78-8640	1.99167529194702	3	78	4
TCGA-78-8648	1.00314777506689	3	78	4
TCGA-78-8655	-1.82474941235637	1	78	4
TCGA-78-8660	0.611062754296567	3	78	4
TCGA-78-8662	0.05487232661437	2	78	4
TCGA-80-5607	0.216629494608904	2	80	4
TCGA-80-5608	-0.073707922038878	2	80	4
TCGA-80-5611	2.08490137427236	4	80	4
TCGA-83-5908	2.15010868681073	4	83	4
TCGA-86-6562	0.623565662359085	3	86	5
TCGA-86-6851	0.062153991600946	2	86	5
TCGA-86-7701	0.732883261312122	3	86	5
TCGA-86-7711	1.28687254499538	3	86	5
TCGA-86-7713	1.59650882248687	3	86	5
TCGA-86-7714	-1.48331581593124	1	86	5
TCGA-86-7953	1.86489869406767	3	86	5
TCGA-86-7954	0.814006592345777	3	86	5
TCGA-86-7955	1.86329536192148	3	86	5
TCGA-86-8054	1.61935080878889	3	86	5
TCGA-86-8055	0.614306021466876	3	86	5
TCGA-86-8056	-1.21859163905943	2	86	5
TCGA-86-8073	0.120499377787945	2	86	5
TCGA-86-8074	1.43062983406702	3	86	5
TCGA-86-8075	0.522291338130517	3	86	5
TCGA-86-8076	-0.957193835259079	2	86	5
TCGA-86-8278	-1.41388308707862	1	86	5
TCGA-86-8279	0.927716935918022	3	86	5
TCGA-86-8280	-0.500534107396772	2	86	5
TCGA-86-8281	-1.75259423862128	1	86	5
TCGA-86-8358	2.46487570552903	4	86	5
TCGA-86-8359	-0.488778024251702	2	86	5
TCGA-86-8585	1.77098547038063	3	86	5
TCGA-86-8668	-0.847050243593939	2	86	5
TCGA-86-8669	-0.842382924459083	2	86	5
TCGA-86-8671	-0.218038418724043	2	86	5
TCGA-86-8672	1.50280284371941	3	86	5
TCGA-86-8673	0.946224642464394	3	86	5
TCGA-86-8674	-0.80996039410831	2	86	5
TCGA-86-A456	-0.192734627898889	2	86	5
TCGA-86-A4D0	1.80852270890946	3	86	5
TCGA-86-A4JF	1.04567270273921	3	86	5
TCGA-86-A4P7	-0.252160938314925	2	86	5
TCGA-86-A4P8	-1.07878022476266	2	86	5
TCGA-91-A4BC	1.97615420806392	3	91	5
TCGA-91-A4BD	-1.4278701739764	1	91	5
TCGA-93-7347	-1.04035049210271	2	93	2
TCGA-93-7348	-1.23514109429136	2	93	2
TCGA-93-8067	1.03104927729329	3	93	2
TCGA-93-A4JN	0.802888430885112	3	93	2
TCGA-93-A4JO	-0.485656668961244	2	93	2
TCGA-93-A4JP	-0.65848743060898	2	93	2
TCGA-93-A4JQ	-0.250005787566439	2	93	2
TCGA-95-7039	-1.0013853898514	2	95	1
TCGA-95-7043	0.769683296537967	3	95	1
TCGA-95-7562	1.7602288883264	3	95	1
TCGA-95-7567	1.26475564984417	3	95	1
TCGA-95-7944	1.94179283745797	3	95	1
TCGA-95-7947	1.21840682997786	3	95	1
TCGA-95-7948	-0.970931632013554	2	95	1
TCGA-95-8039	-0.51360768529482	2	95	1
TCGA-95-8494	2.16788517209574	4	95	1
TCGA-95-A4VK	0.433601216797711	3	95	1
TCGA-95-A4VN	1.30891159546587	3	95	1
TCGA-95-A4VP	0.005495210001147	2	95	1
TCGA-97-7546	-1.01525186065704	2	97	1
TCGA-97-7547	-4.51328234085959	0	97	1
TCGA-97-7552	-0.749058118447622	2	97	1
TCGA-97-7553	0.28139183759819	2	97	1
TCGA-97-7554	-0.173881614606584	2	97	1
TCGA-97-7937	-0.017349512274061	2	97	1
TCGA-97-7938	-1.94870676222478	1	97	1
TCGA-97-7941	-1.63302168601082	1	97	1
TCGA-97-8171	-1.31859326634082	1	97	1
TCGA-97-8172	-0.999925098856805	2	97	1
TCGA-97-8175	-0.186587763659515	2	97	1
TCGA-97-8177	-0.946705775607305	2	97	1
TCGA-97-8179	-0.008081165523525	2	97	1
TCGA-97-8552	-1.6930951046894	1	97	1
TCGA-97-A4LX	0.030994073475293	2	97	1
TCGA-97-A4M0	-1.46354672477997	1	97	1
TCGA-97-A4M1	-2.20295287634649	1	97	1
TCGA-97-A4M2	-1.53129310059267	1	97	1
TCGA-97-A4M3	-2.39444734913627	1	97	1
TCGA-97-A4M5	-1.78070471462769	1	97	1
TCGA-97-A4M6	-1.2084595337166	2	97	1
TCGA-97-A4M7	-0.99987872087026	2	97	1
TCGA-99-7458	-0.297280932348718	2	99	4
TCGA-99-8025	0.011608525089193	2	99	4
TCGA-99-8028	0.121384152775607	2	99	4
TCGA-99-8032	0.835358088677683	3	99	4
TCGA-99-8033	1.55245147521122	3	99	4
TCGA-99-AA5R	-1.15512361823226	2	99	4
TCGA-J2-8192	-1.33837796481162	1	J2	2
TCGA-J2-8194	-1.7557112643076	1	J2	2
TCGA-J2-A4AD	1.30024295027274	3	J2	2
TCGA-J2-A4AE	-0.236395967312624	2	J2	2
TCGA-J2-A4AG	-0.742221382105306	2	J2	2
TCGA-L4-A4E5	2.33389212196438	4	L4	3
TCGA-L4-A4E6	-0.796736720139181	2	L4	3
TCGA-L9-A443	-0.660033028866964	2	L9	4
TCGA-L9-A444	-0.586839310925852	2	L9	4
TCGA-L9-A50W	-2.83415413089119	1	L9	4
TCGA-L9-A5IP	-0.110725873936045	2	L9	4
TCGA-L9-A743	0.263312741001836	2	L9	4
TCGA-L9-A7SV	1.21758066932259	3	L9	4
TCGA-L9-A8F4	1.38364110831487	3	L9	4
TCGA-MN-A4N1	0.298318285511639	2	MN	4
TCGA-MN-A4N4	-1.64886504373596	1	MN	4
TCGA-MN-A4N5	0.591488947654476	3	MN	4
TCGA-MP-A4SV	1.65929043903226	3	MP	4
TCGA-MP-A4SW	0.073309634628582	2	MP	4
TCGA-MP-A4SY	-0.558627340466688	2	MP	4
TCGA-MP-A4T4	0.528588882659066	3	MP	4
TCGA-MP-A4T6	-1.32109541364978	1	MP	4
TCGA-MP-A4T7	0.273068123161169	2	MP	4
TCGA-MP-A4T8	0.441347478785895	3	MP	4
TCGA-MP-A4T9	-0.735126671167869	2	MP	4
TCGA-MP-A4TA	1.70809337557244	3	MP	4
TCGA-MP-A4TC	1.43954913550497	3	MP	4
TCGA-MP-A4TD	-0.638360282424168	2	MP	4
TCGA-MP-A4TE	0.630048759469872	3	MP	4
TCGA-MP-A4TF	1.08890509036328	3	MP	4
TCGA-MP-A4TH	-1.32752845557421	1	MP	4
TCGA-MP-A4TI	1.50545903360569	3	MP	4
TCGA-MP-A4TJ	0.362620456096104	2	MP	4
TCGA-MP-A4TK	0.690075033552405	3	MP	4
TCGA-MP-A5C7	-1.61955081256438	1	MP	4
TCGA-NJ-A4YF	1.0379635128514	3	NJ	5
TCGA-NJ-A4YG	-1.32988883890115	1	NJ	5
TCGA-NJ-A4YI	-1.60329746231944	1	NJ	5
TCGA-NJ-A4YP	0.17091212585372	2	NJ	5
TCGA-NJ-A4YQ	0.817280601050734	3	NJ	5
TCGA-NJ-A55A	-2.06551522338566	1	NJ	5
TCGA-NJ-A55O	-0.542222098104133	2	NJ	5
TCGA-NJ-A55R	0.504618143452258	3	NJ	5
TCGA-NJ-A7XG	-1.5687137346686	1	NJ	5
TCGA-O1-A52J	-0.997087631615069	2	O1	1
TCGA-S2-AA1A	-1.14070380790919	2	S2	3
