# Supplementary material for: Surrogate Biomarker Prediction from Whole-Slide Images for Evaluating Overall Survival in Lung Adenocarcinoma
Source: Diagnostics (Basel). 2024 Feb 20;14(5):462. doi: 10.3390/diagnostics14050462 (PMC10930763; doi:10.3390/diagnostics14050462)
Supplement: Supplementary file 1 [file diagnostics-14-00462-s001.zip › Supplementary_File_S5_TCGA_LUAD_crossfolds/crossfolds_FAM72D.csv]

PATIENT	FAM72D	FAM72D_quantile	site_code	CV5
TCGA-05-4244	-0.489997019610429	3	05	2
TCGA-05-4249	-1.2859046355382	2	05	2
TCGA-05-4250	0.581257174981418	3	05	2
TCGA-05-4382	-0.151118053809372	3	05	2
TCGA-05-4395	0.673306639715798	3	05	2
TCGA-05-4396	-1.80504569319674	2	05	2
TCGA-05-4397	1.17797680941059	4	05	2
TCGA-05-4398	-0.579465291526011	3	05	2
TCGA-05-4402	-1.27841507883447	2	05	2
TCGA-05-4403	-2.04208516875732	2	05	2
TCGA-05-4405	-1.26875082340112	2	05	2
TCGA-05-4415	1.98225377403032	4	05	2
TCGA-05-4417	-0.561209029088105	3	05	2
TCGA-05-4418	-0.129015686180375	3	05	2
TCGA-05-4420	-0.043262431793776	3	05	2
TCGA-05-4422	-0.505322515476425	3	05	2
TCGA-05-4424	0.102700852768273	3	05	2
TCGA-05-4426	-1.45534180468273	2	05	2
TCGA-05-4427	0.434280685054165	3	05	2
TCGA-05-4430	-0.571955286926558	3	05	2
TCGA-05-4432	1.40658294401689	4	05	2
TCGA-05-4433	-1.45362157105402	2	05	2
TCGA-05-4434	-0.244470448562766	3	05	2
TCGA-35-3615	-2.63885697476473	1	35	1
TCGA-35-4122	0.537868140783358	3	35	1
TCGA-35-4123	-0.213742223330119	3	35	1
TCGA-35-5375	-0.404611706743534	3	35	1
TCGA-38-4625	1.67072475181737	4	38	5
TCGA-38-4626	-1.5819834216201	2	38	5
TCGA-38-4627	-1.83961133800619	2	38	5
TCGA-38-4628	-1.15231865065081	2	38	5
TCGA-38-4629	0.42289265041074	3	38	5
TCGA-38-4630	1.18185971682454	4	38	5
TCGA-38-4631	0.269573114734359	3	38	5
TCGA-38-4632	1.26557183378467	4	38	5
TCGA-38-6178	-1.79544113350907	2	38	5
TCGA-38-7271	-2.46103539229391	2	38	5
TCGA-38-A44F	-1.98677706336999	2	38	5
TCGA-44-2655	-2.36937606401681	2	44	5
TCGA-44-2656	0.457568070623178	3	44	5
TCGA-44-2657	-1.03294743971743	2	44	5
TCGA-44-2659	-3.7431089523562	1	44	5
TCGA-44-2661	-2.73050237954289	1	44	5
TCGA-44-2662	-0.374043356567881	3	44	5
TCGA-44-2665	-1.86233483764973	2	44	5
TCGA-44-2666	-2.43606393989419	2	44	5
TCGA-44-2668	-0.166148858277423	3	44	5
TCGA-44-3396	-1.15983857460021	2	44	5
TCGA-44-3398	-2.67261167664229	1	44	5
TCGA-44-3917	0.10804578951807	3	44	5
TCGA-44-3918	-1.33819016435364	2	44	5
TCGA-44-3919	-2.78844909460466	1	44	5
TCGA-44-4112	0.329217679605376	3	44	5
TCGA-44-5643	0.959599632896676	3	44	5
TCGA-44-5644	-0.478370767782945	3	44	5
TCGA-44-5645	-0.486909139543696	3	44	5
TCGA-44-6145	0.334261861712906	3	44	5
TCGA-44-6146	-0.422964655534574	3	44	5
TCGA-44-6147	-0.040165449034464	3	44	5
TCGA-44-6148	-2.41396969373822	2	44	5
TCGA-44-6774	-1.03203438494237	2	44	5
TCGA-44-6775	-0.748155024588527	3	44	5
TCGA-44-6776	-2.96160259936175	1	44	5
TCGA-44-6777	-2.04427596457006	2	44	5
TCGA-44-6778	1.66014688562599	4	44	5
TCGA-44-6779	0.612579070074556	3	44	5
TCGA-44-7659	-0.830013066085558	2	44	5
TCGA-44-7660	2.05718652157334	4	44	5
TCGA-44-7662	1.21255152137367	4	44	5
TCGA-44-7667	1.95965438395818	4	44	5
TCGA-44-7669	0.496101681576815	3	44	5
TCGA-44-7670	1.11471524042555	4	44	5
TCGA-44-7671	-1.62348004913284	2	44	5
TCGA-44-7672	-0.027684640862275	3	44	5
TCGA-44-8119	0.624792857789129	3	44	5
TCGA-44-A479	0.063433780191626	3	44	5
TCGA-44-A47A	-0.500593448580645	3	44	5
TCGA-44-A47B	-0.476963338034648	3	44	5
TCGA-44-A47G	-0.706533575078199	3	44	5
TCGA-44-A4SS	-0.021786246015228	3	44	5
TCGA-44-A4SU	-1.34983343062026	2	44	5
TCGA-49-4487	1.82952224726242	4	49	1
TCGA-49-4488	-0.517339466848509	3	49	1
TCGA-49-4490	-2.07003941907097	2	49	1
TCGA-49-4494	-0.222907901823451	3	49	1
TCGA-49-4501	-1.54075114203148	2	49	1
TCGA-49-4505	-2.39023809938222	2	49	1
TCGA-49-4506	1.66450622528866	4	49	1
TCGA-49-4507	2.35740685939144	4	49	1
TCGA-49-4510	-2.37563419900082	2	49	1
TCGA-49-4512	0.129483039519908	3	49	1
TCGA-49-4514	1.64297605796775	4	49	1
TCGA-49-6742	1.29270824855846	4	49	1
TCGA-49-6743	1.34635696365641	4	49	1
TCGA-49-6744	-1.54817552583194	2	49	1
TCGA-49-6745	-0.442958617519474	3	49	1
TCGA-49-6761	0.826309794857308	3	49	1
TCGA-49-6767	0.602957491656679	3	49	1
TCGA-49-AAQV	-0.417803011109416	3	49	1
TCGA-49-AAR0	-0.152833111763071	3	49	1
TCGA-49-AAR2	1.22013759966022	4	49	1
TCGA-49-AAR3	1.52056253610532	4	49	1
TCGA-49-AAR4	0.616518573442257	3	49	1
TCGA-49-AAR9	1.87127588611278	4	49	1
TCGA-49-AARE	0.809840837765384	3	49	1
TCGA-49-AARN	-0.289788834159352	3	49	1
TCGA-49-AARO	-0.737880339402579	3	49	1
TCGA-49-AARQ	0.86126932531619	3	49	1
TCGA-49-AARR	-2.23670625779768	2	49	1
TCGA-4B-A93V	-0.535479394234062	3	4B	3
TCGA-50-5044	0.718404223648863	3	50	2
TCGA-50-5045	-0.587445099886103	3	50	2
TCGA-50-5055	-1.20756780951581	2	50	2
TCGA-50-5066	0.291589539692327	3	50	2
TCGA-50-5068	-1.33189130588481	2	50	2
TCGA-50-5931	1.63731145914064	4	50	2
TCGA-50-5939	0.056545037829645	3	50	2
TCGA-50-5942	-4.00138376987383	1	50	2
TCGA-50-5946	2.32082368519834	4	50	2
TCGA-50-6590	1.09413277521501	4	50	2
TCGA-50-6591	0.046406208251289	3	50	2
TCGA-50-6593	-0.320192799412089	3	50	2
TCGA-50-6594	-0.608667732858384	3	50	2
TCGA-50-6597	-2.14696187940562	2	50	2
TCGA-50-6673	-1.26452627703013	2	50	2
TCGA-50-7109	-0.919771597405852	2	50	2
TCGA-50-8457	-3.80730872826961	1	50	2
TCGA-50-8459	-1.14401115420928	2	50	2
TCGA-53-7624	1.21760820809204	4	53	2
TCGA-53-7626	-1.06674196070002	2	53	2
TCGA-53-7813	0.92581164172841	3	53	2
TCGA-53-A4EZ	1.41306411350206	4	53	2
TCGA-55-1592	-0.881513369314271	2	55	3
TCGA-55-1594	-0.167897495967107	3	55	3
TCGA-55-1595	0.183938695168955	3	55	3
TCGA-55-1596	1.05627259702692	4	55	3
TCGA-55-5899	2.31973038959441	4	55	3
TCGA-55-6543	-2.24865245558534	2	55	3
TCGA-55-6642	-1.19154933739959	2	55	3
TCGA-55-6712	-0.413028672453098	3	55	3
TCGA-55-6968	1.91385175927238	4	55	3
TCGA-55-6969	1.89207857945741	4	55	3
TCGA-55-6970	0.00975847704917	3	55	3
TCGA-55-6971	-0.797709293247308	2	55	3
TCGA-55-6972	-0.071674139284976	3	55	3
TCGA-55-6975	0.923331133777278	3	55	3
TCGA-55-6978	-0.158607452156646	3	55	3
TCGA-55-6979	0.138474397682749	3	55	3
TCGA-55-6980	-3.51324102556779	1	55	3
TCGA-55-6981	-1.3812618770851	2	55	3
TCGA-55-6982	-0.126353264146541	3	55	3
TCGA-55-6983	-1.63287244391671	2	55	3
TCGA-55-6984	0.540716287748987	3	55	3
TCGA-55-6985	-0.635403057130944	3	55	3
TCGA-55-6986	-2.21815042692558	2	55	3
TCGA-55-6987	1.00491039459	3	55	3
TCGA-55-7227	-1.77969941670014	2	55	3
TCGA-55-7281	-1.09767775875781	2	55	3
TCGA-55-7283	-1.04747803965376	2	55	3
TCGA-55-7284	-2.69591154993704	1	55	3
TCGA-55-7570	2.840402314771	4	55	3
TCGA-55-7573	-2.46785998265898	2	55	3
TCGA-55-7574	-1.47240435263661	2	55	3
TCGA-55-7576	-0.858591767356805	2	55	3
TCGA-55-7724	-0.482950904452278	3	55	3
TCGA-55-7725	-2.61623625739768	1	55	3
TCGA-55-7726	0.524570704632254	3	55	3
TCGA-55-7727	1.0074883082521	3	55	3
TCGA-55-7728	-1.80857833504377	2	55	3
TCGA-55-7815	-0.471221329533867	3	55	3
TCGA-55-7816	-0.981068674447678	2	55	3
TCGA-55-7903	-0.18693335720899	3	55	3
TCGA-55-7907	-0.825470520028685	2	55	3
TCGA-55-7910	0.48754718751518	3	55	3
TCGA-55-7911	-0.899813670092243	2	55	3
TCGA-55-7913	1.48890666997695	4	55	3
TCGA-55-7914	-3.57778815161835	1	55	3
TCGA-55-7994	0.069394119105568	3	55	3
TCGA-55-7995	-0.409111209310635	3	55	3
TCGA-55-8085	0.423879967635388	3	55	3
TCGA-55-8087	-2.88433091611027	1	55	3
TCGA-55-8089	1.85765032085222	4	55	3
TCGA-55-8090	-1.80492829409011	2	55	3
TCGA-55-8091	-1.54030058046606	2	55	3
TCGA-55-8092	1.25630941084113	4	55	3
TCGA-55-8094	1.90203724555716	4	55	3
TCGA-55-8096	-1.36441632069873	2	55	3
TCGA-55-8097	-1.60089241905113	2	55	3
TCGA-55-8203	0.832370962230228	3	55	3
TCGA-55-8204	-0.262413885828835	3	55	3
TCGA-55-8205	0.919893446257439	3	55	3
TCGA-55-8206	-2.64865891603742	1	55	3
TCGA-55-8207	-2.35975505498736	2	55	3
TCGA-55-8208	0.151466333607852	3	55	3
TCGA-55-8299	0.118373955132566	3	55	3
TCGA-55-8301	0.122159053732979	3	55	3
TCGA-55-8302	-0.332937688185713	3	55	3
TCGA-55-8505	-1.6254695246912	2	55	3
TCGA-55-8506	-0.265064488012438	3	55	3
TCGA-55-8507	-1.46183357359628	2	55	3
TCGA-55-8508	-1.22429064734643	2	55	3
TCGA-55-8510	-0.869018850584042	2	55	3
TCGA-55-8511	0.802440185700659	3	55	3
TCGA-55-8512	-2.43016247634932	2	55	3
TCGA-55-8513	-1.37011173047709	2	55	3
TCGA-55-8514	-1.62479799719051	2	55	3
TCGA-55-8614	-1.56796396655383	2	55	3
TCGA-55-8615	-0.417888669086214	3	55	3
TCGA-55-8616	-1.32144132343764	2	55	3
TCGA-55-8619	-1.35289103648921	2	55	3
TCGA-55-8620	0.578439387710838	3	55	3
TCGA-55-8621	-1.42409165389964	2	55	3
TCGA-55-A48X	-2.62373203723648	1	55	3
TCGA-55-A48Y	0.288874574055825	3	55	3
TCGA-55-A48Z	-0.007424940314749	3	55	3
TCGA-55-A490	1.62684276615387	4	55	3
TCGA-55-A491	-3.05544897023909	1	55	3
TCGA-55-A492	-1.5068335521794	2	55	3
TCGA-55-A493	0.251224256167746	3	55	3
TCGA-55-A494	-0.180407376333692	3	55	3
TCGA-55-A4DF	0.731830321806872	3	55	3
TCGA-55-A4DG	-2.2224656476552	2	55	3
TCGA-55-A57B	-2.00342966689032	2	55	3
TCGA-62-A46O	2.42593242784781	4	62	4
TCGA-62-A46P	-0.043917612250454	3	62	4
TCGA-62-A46R	1.03546290677241	4	62	4
TCGA-62-A46S	-1.82970209812623	2	62	4
TCGA-62-A46U	-0.137338105969687	3	62	4
TCGA-62-A46V	-0.574474196045372	3	62	4
TCGA-62-A470	0.363002211958978	3	62	4
TCGA-62-A471	0.781300760839896	3	62	4
TCGA-62-A472	0.551882879854822	3	62	4
TCGA-64-1676	0.74129367607485	3	64	1
TCGA-64-1677	-0.056634222787361	3	64	1
TCGA-64-1678	0.984895659800885	3	64	1
TCGA-64-1679	-0.677344485604462	3	64	1
TCGA-64-1680	-2.98890743310865	1	64	1
TCGA-64-1681	-0.718193652953539	3	64	1
TCGA-64-5774	0.956322825157601	3	64	1
TCGA-64-5775	0.795705275609261	3	64	1
TCGA-64-5778	1.06978309945588	4	64	1
TCGA-64-5779	-0.108543149769024	3	64	1
TCGA-64-5781	1.39835859291419	4	64	1
TCGA-64-5815	-1.97948047157409	2	64	1
TCGA-67-3770	-2.71247677427438	1	67	4
TCGA-67-3771	-0.024794057611788	3	67	4
TCGA-67-3772	-1.39113000089473	2	67	4
TCGA-67-3773	-3.47505153731677	1	67	4
TCGA-67-3774	-2.00517060715933	2	67	4
TCGA-67-4679	-2.03254612885501	2	67	4
TCGA-67-6215	-1.15464166297909	2	67	4
TCGA-67-6216	-2.46517571060088	2	67	4
TCGA-67-6217	-2.04775130726687	2	67	4
TCGA-69-7760	0.857982083578683	3	69	2
TCGA-69-7761	0.002607414524869	3	69	2
TCGA-69-7763	-2.85925523849232	1	69	2
TCGA-69-7764	-1.59210425396665	2	69	2
TCGA-69-7765	-0.223667658203142	3	69	2
TCGA-69-7973	0.878971371538501	3	69	2
TCGA-69-7974	-1.02182712563998	2	69	2
TCGA-69-7978	-0.20379121841096	3	69	2
TCGA-69-7979	-1.11846512016439	2	69	2
TCGA-69-7980	-0.972245038284337	2	69	2
TCGA-69-8253	-1.6766987434686	2	69	2
TCGA-69-8254	-2.49692420952905	2	69	2
TCGA-69-8255	1.86151984385992	4	69	2
TCGA-69-8453	-0.863767259690381	2	69	2
TCGA-69-A59K	-0.326390305782866	3	69	2
TCGA-71-6725	-0.867698996378136	2	71	2
TCGA-71-8520	0.181830690668763	3	71	2
TCGA-73-4658	-0.772431728406863	2	73	2
TCGA-73-4659	0.164837501952862	3	73	2
TCGA-73-4662	-0.920074779547226	2	73	2
TCGA-73-4666	1.73695839978749	4	73	2
TCGA-73-4668	0.080955606177404	3	73	2
TCGA-73-4670	1.27160222699891	4	73	2
TCGA-73-4675	-1.05840417175692	2	73	2
TCGA-73-4676	0.640648443522888	3	73	2
TCGA-73-4677	-2.55784798354785	2	73	2
TCGA-73-7498	-3.34399970242747	1	73	2
TCGA-73-7499	1.01992621914498	3	73	2
TCGA-73-A9RS	0.599818639169249	3	73	2
TCGA-75-5122	-0.701046409256687	3	75	2
TCGA-75-5125	0.887743646957244	3	75	2
TCGA-75-5126	0.056236949612887	3	75	2
TCGA-75-5146	-3.84740366505025	1	75	2
TCGA-75-5147	-0.676220832526167	3	75	2
TCGA-75-6203	-1.92539706718131	2	75	2
TCGA-75-6205	-0.130899705051179	3	75	2
TCGA-75-6206	-2.60181371900756	1	75	2
TCGA-75-6207	-0.225345926825539	3	75	2
TCGA-75-6211	2.14107560233429	4	75	2
TCGA-75-6212	-2.40008218717815	2	75	2
TCGA-75-6214	0.303704024901296	3	75	2
TCGA-75-7025	-4.21105258481524	1	75	2
TCGA-75-7027	1.87393405735211	4	75	2
TCGA-75-7030	-2.17833769514413	2	75	2
TCGA-75-7031	-0.436566372874463	3	75	2
TCGA-78-7145	0.280897608928826	3	78	5
TCGA-78-7146	0.840212787502571	3	78	5
TCGA-78-7147	-0.860364503437619	2	78	5
TCGA-78-7148	-0.463635336908651	3	78	5
TCGA-78-7149	-0.545910976915616	3	78	5
TCGA-78-7150	0.30726581887958	3	78	5
TCGA-78-7152	-0.520082132783874	3	78	5
TCGA-78-7153	-0.71549417774059	3	78	5
TCGA-78-7154	1.51970011700531	4	78	5
TCGA-78-7155	0.725428835340862	3	78	5
TCGA-78-7156	-1.67115970547134	2	78	5
TCGA-78-7158	-0.965367700816212	2	78	5
TCGA-78-7159	0.397355323925505	3	78	5
TCGA-78-7160	0.999448932668652	3	78	5
TCGA-78-7161	-0.908053114336257	2	78	5
TCGA-78-7163	-6.19098556980888	0	78	5
TCGA-78-7166	1.8350411937472	4	78	5
TCGA-78-7167	-3.19407462185914	1	78	5
TCGA-78-7220	0.890995081671526	3	78	5
TCGA-78-7535	1.21761104885415	4	78	5
TCGA-78-7536	1.0694459975256	4	78	5
TCGA-78-7537	-4.00932867158377	1	78	5
TCGA-78-7539	-1.92078791283339	2	78	5
TCGA-78-7540	-2.13233795053397	2	78	5
TCGA-78-7542	1.31544296173222	4	78	5
TCGA-78-7633	-2.6509821690787	1	78	5
TCGA-78-8640	0.834134014960543	3	78	5
TCGA-78-8648	0.371792368861285	3	78	5
TCGA-78-8655	-0.667208135369894	3	78	5
TCGA-78-8660	-0.236934152258383	3	78	5
TCGA-78-8662	0.58538704331315	3	78	5
TCGA-80-5607	-0.961707746649608	2	80	1
TCGA-80-5608	0.072512818812166	3	80	1
TCGA-80-5611	1.70185398923796	4	80	1
TCGA-83-5908	1.74925963041085	4	83	3
TCGA-86-6562	-0.101574496410332	3	86	4
TCGA-86-6851	-1.25362187630482	2	86	4
TCGA-86-7701	1.36423866751773	4	86	4
TCGA-86-7711	0.506514355315794	3	86	4
TCGA-86-7713	0.423271087003718	3	86	4
TCGA-86-7714	-1.77282243312622	2	86	4
TCGA-86-7953	0.6057477227211	3	86	4
TCGA-86-7954	-0.518313108388181	3	86	4
TCGA-86-7955	1.35679409976854	4	86	4
TCGA-86-8054	1.7288491737194	4	86	4
TCGA-86-8055	-0.14242282752076	3	86	4
TCGA-86-8056	-2.30973952711762	2	86	4
TCGA-86-8073	-0.727497528767005	3	86	4
TCGA-86-8074	1.09246109817245	4	86	4
TCGA-86-8075	-0.124476447064111	3	86	4
TCGA-86-8076	-1.17400522433223	2	86	4
TCGA-86-8278	-2.65780866996471	1	86	4
TCGA-86-8279	0.418418705128938	3	86	4
TCGA-86-8280	-2.13058449764647	2	86	4
TCGA-86-8281	-2.30898758714567	2	86	4
TCGA-86-8358	2.12812296319824	4	86	4
TCGA-86-8359	-0.778284641446687	2	86	4
TCGA-86-8585	1.24454904626593	4	86	4
TCGA-86-8668	-2.56325727759335	2	86	4
TCGA-86-8669	-1.57934851862529	2	86	4
TCGA-86-8671	-1.64253624725195	2	86	4
TCGA-86-8672	0.385233247338229	3	86	4
TCGA-86-8673	1.56548032073943	4	86	4
TCGA-86-8674	-0.207295891653695	3	86	4
TCGA-86-A456	0.22995644392339	3	86	4
TCGA-86-A4D0	2.09571638766773	4	86	4
TCGA-86-A4JF	1.04567270273921	4	86	4
TCGA-86-A4P7	-0.691045179548136	3	86	4
TCGA-86-A4P8	-1.96013572826404	2	86	4
TCGA-91-A4BC	1.15630834182311	4	91	1
TCGA-91-A4BD	-1.66887827348019	2	91	1
TCGA-93-7347	-4.0038246160776	1	93	4
TCGA-93-7348	-1.85181245473985	2	93	4
TCGA-93-8067	0.104365954936208	3	93	4
TCGA-93-A4JN	-0.187196100249805	3	93	4
TCGA-93-A4JO	-0.890913147447503	2	93	4
TCGA-93-A4JP	-1.4322115747853	2	93	4
TCGA-93-A4JQ	-1.54177191194355	2	93	4
TCGA-95-7039	-0.749846622855437	3	95	1
TCGA-95-7043	0.077805591900299	3	95	1
TCGA-95-7562	0.821229960458322	3	95	1
TCGA-95-7567	-0.060271683702077	3	95	1
TCGA-95-7944	0.190932801633387	3	95	1
TCGA-95-7947	0.740586496918028	3	95	1
TCGA-95-7948	-3.00335310970593	1	95	1
TCGA-95-8039	-1.98753887362723	2	95	1
TCGA-95-8494	1.02156678360576	3	95	1
TCGA-95-A4VK	-0.487543362491049	3	95	1
TCGA-95-A4VN	0.350975655032418	3	95	1
TCGA-95-A4VP	-0.149227384797495	3	95	1
TCGA-97-7546	-2.15275538440697	2	97	1
TCGA-97-7547	-6.09824484158075	0	97	1
TCGA-97-7552	-3.36796795109212	1	97	1
TCGA-97-7553	-0.643057129394633	3	97	1
TCGA-97-7554	-1.48320967271431	2	97	1
TCGA-97-7937	-0.439176177215544	3	97	1
TCGA-97-7938	-1.94870676222478	2	97	1
TCGA-97-7941	-3.41729299495538	1	97	1
TCGA-97-8171	-2.21167806242431	2	97	1
TCGA-97-8172	-2.45364306629971	2	97	1
TCGA-97-8175	-2.75293458621332	1	97	1
TCGA-97-8177	-2.09556916152179	2	97	1
TCGA-97-8179	0.466599280182721	3	97	1
TCGA-97-8552	-2.97320302388213	1	97	1
TCGA-97-A4LX	-1.28159615683273	2	97	1
TCGA-97-A4M0	-2.20051231894617	2	97	1
TCGA-97-A4M1	-2.65041185331771	1	97	1
TCGA-97-A4M2	-1.78283186758863	2	97	1
TCGA-97-A4M3	-2.15343924963247	2	97	1
TCGA-97-A4M5	-1.78070471462769	2	97	1
TCGA-97-A4M6	-1.40776834194	2	97	1
TCGA-97-A4M7	-1.83386876943133	2	97	1
TCGA-99-7458	-0.541699660015165	3	99	4
TCGA-99-8025	-0.21839708035713	3	99	4
TCGA-99-8028	-0.933063631246769	2	99	4
TCGA-99-8032	-0.253299531142714	3	99	4
TCGA-99-8033	1.94952242796062	4	99	4
TCGA-99-AA5R	-1.38644916433872	2	99	4
TCGA-J2-8192	-1.21552121702608	2	J2	5
TCGA-J2-8194	-2.42313592522073	2	J2	5
TCGA-J2-A4AD	0.95167972888191	3	J2	5
TCGA-J2-A4AE	-1.09621830926436	2	J2	5
TCGA-J2-A4AG	-0.928634506336188	2	J2	5
TCGA-L4-A4E5	2.46115430755721	4	L4	1
TCGA-L4-A4E6	-1.93424024388912	2	L4	1
TCGA-L9-A443	-0.088126680971254	3	L9	4
TCGA-L9-A444	-1.29310810786914	2	L9	4
TCGA-L9-A50W	-3.48623082747089	1	L9	4
TCGA-L9-A5IP	-0.019095398470477	3	L9	4
TCGA-L9-A743	-1.06733257098664	2	L9	4
TCGA-L9-A7SV	2.06073631280804	4	L9	4
TCGA-L9-A8F4	-0.084281971216065	3	L9	4
TCGA-MN-A4N1	0.057310186007844	3	MN	3
TCGA-MN-A4N4	-4.45621996579357	0	MN	3
TCGA-MN-A4N5	-0.443557999444724	3	MN	3
TCGA-MP-A4SV	1.2224983871129	4	MP	4
TCGA-MP-A4SW	-0.272866006505458	3	MP	4
TCGA-MP-A4SY	-1.47616518027472	2	MP	4
TCGA-MP-A4T4	-0.140586621965176	3	MP	4
TCGA-MP-A4T6	-2.20245091715116	2	MP	4
TCGA-MP-A4T7	0.961709269983994	3	MP	4
TCGA-MP-A4T8	0.181284639483392	3	MP	4
TCGA-MP-A4T9	-0.508355809320846	3	MP	4
TCGA-MP-A4TA	0.940873565703641	3	MP	4
TCGA-MP-A4TC	0.328188026557268	3	MP	4
TCGA-MP-A4TD	-0.323486945070756	3	MP	4
TCGA-MP-A4TE	-0.057163799499235	3	MP	4
TCGA-MP-A4TF	0.16141759014765	3	MP	4
TCGA-MP-A4TH	-3.27506103568008	1	MP	4
TCGA-MP-A4TI	0.114137603300657	3	MP	4
TCGA-MP-A4TJ	-0.765135091102269	3	MP	4
TCGA-MP-A4TK	-1.38031429433899	2	MP	4
TCGA-MP-A5C7	-1.42024200434098	2	MP	4
TCGA-NJ-A4YF	-0.577695785092673	3	NJ	1
TCGA-NJ-A4YG	-2.02176654353881	2	NJ	1
TCGA-NJ-A4YI	-1.11787063514919	2	NJ	1
TCGA-NJ-A4YP	-0.512614209351026	3	NJ	1
TCGA-NJ-A4YQ	0.817280601050734	3	NJ	1
TCGA-NJ-A55A	-2.42808530277037	2	NJ	1
TCGA-NJ-A55O	-2.50158011360679	2	NJ	1
TCGA-NJ-A55R	-1.31354353356193	2	NJ	1
TCGA-NJ-A7XG	-1.71310364400378	2	NJ	1
TCGA-O1-A52J	-2.25084422386085	2	O1	5
TCGA-S2-AA1A	-2.8569108419086	1	S2	4
