# Supplementary material for: Surrogate Biomarker Prediction from Whole-Slide Images for Evaluating Overall Survival in Lung Adenocarcinoma
Source: Diagnostics (Basel). 2024 Feb 20;14(5):462. doi: 10.3390/diagnostics14050462 (PMC10930763; doi:10.3390/diagnostics14050462)
Supplement: Supplementary file 1 [file diagnostics-14-00462-s001.zip › Supplementary_File_S5_TCGA_LUAD_crossfolds/crossfolds_FAM83D.csv]

PATIENT	FAM83D	FAM83D_quantile	site_code	CV5
TCGA-05-4244	5.43490681982146	3	05	4
TCGA-05-4249	2.42021499167525	2	05	4
TCGA-05-4250	5.63469036198128	4	05	4
TCGA-05-4382	5.0926559775202	3	05	4
TCGA-05-4395	4.5434386853142	3	05	4
TCGA-05-4396	3.65140206700174	2	05	4
TCGA-05-4397	6.36461026979671	4	05	4
TCGA-05-4398	5.2703655601512	3	05	4
TCGA-05-4402	4.15489581949975	3	05	4
TCGA-05-4403	3.7719334835813	2	05	4
TCGA-05-4405	3.08694800814148	2	05	4
TCGA-05-4415	4.83317163861221	3	05	4
TCGA-05-4417	3.39448774429506	2	05	4
TCGA-05-4418	4.84747436867627	3	05	4
TCGA-05-4420	6.41108236079772	4	05	4
TCGA-05-4422	2.97440526496714	2	05	4
TCGA-05-4424	4.84798635582044	3	05	4
TCGA-05-4426	3.19413345759316	2	05	4
TCGA-05-4427	2.4954808414909	2	05	4
TCGA-05-4430	3.60631935773618	2	05	4
TCGA-05-4432	4.85351202042042	3	05	4
TCGA-05-4433	3.95915995428445	3	05	4
TCGA-05-4434	4.89401639571204	3	05	4
TCGA-35-3615	2.77843297624549	2	35	3
TCGA-35-4122	4.95171872511176	3	35	3
TCGA-35-4123	4.95025794415509	3	35	3
TCGA-35-5375	5.72368955103399	4	35	3
TCGA-38-4625	6.39327055151262	4	38	2
TCGA-38-4626	2.82622287366203	2	38	2
TCGA-38-4627	6.37470778279458	4	38	2
TCGA-38-4628	4.04320393645698	3	38	2
TCGA-38-4629	4.90537509736297	3	38	2
TCGA-38-4630	5.80828131326325	4	38	2
TCGA-38-4631	5.47237427242336	3	38	2
TCGA-38-4632	5.20720322377245	3	38	2
TCGA-38-6178	3.94725107168409	3	38	2
TCGA-38-7271	3.04902229941335	2	38	2
TCGA-38-A44F	3.47046699602955	2	38	2
TCGA-44-2655	3.30796058496462	2	44	2
TCGA-44-2656	2.59001836664683	2	44	2
TCGA-44-2657	3.71336532670802	2	44	2
TCGA-44-2659	2.31062303158159	2	44	2
TCGA-44-2661	2.42109079912717	2	44	2
TCGA-44-2662	5.01900472970631	3	44	2
TCGA-44-2665	3.51576872590933	2	44	2
TCGA-44-2666	3.27693195011399	2	44	2
TCGA-44-2668	4.82070243767628	3	44	2
TCGA-44-3396	3.67586097315135	2	44	2
TCGA-44-3398	2.56652781953132	2	44	2
TCGA-44-3917	4.74944423586894	3	44	2
TCGA-44-3918	3.92162034060586	3	44	2
TCGA-44-3919	3.76511620609646	2	44	2
TCGA-44-4112	3.84121230833336	2	44	2
TCGA-44-5643	7.11728514653346	4	44	2
TCGA-44-5644	4.01056484516443	3	44	2
TCGA-44-5645	2.02650010015243	1	44	2
TCGA-44-6145	4.0271580591856	3	44	2
TCGA-44-6146	2.68633398695624	2	44	2
TCGA-44-6147	3.90348369658417	3	44	2
TCGA-44-6148	0.057336025187374	0	44	2
TCGA-44-6774	5.18648848993243	3	44	2
TCGA-44-6775	3.16786658277212	2	44	2
TCGA-44-6776	1.65898381109012	1	44	2
TCGA-44-6777	4.45127161531736	3	44	2
TCGA-44-6778	4.0950247706328	3	44	2
TCGA-44-6779	4.98724862703389	3	44	2
TCGA-44-7659	1.99515313208851	1	44	2
TCGA-44-7660	5.53748233143179	4	44	2
TCGA-44-7662	5.1955201947529	3	44	2
TCGA-44-7667	6.26528823307898	4	44	2
TCGA-44-7669	5.09878135105684	3	44	2
TCGA-44-7670	5.30971279748901	3	44	2
TCGA-44-7671	4.31376692176827	3	44	2
TCGA-44-7672	4.31563088144249	3	44	2
TCGA-44-8119	5.44573075211966	3	44	2
TCGA-44-A479	4.33526730940544	3	44	2
TCGA-44-A47A	3.30915598861734	2	44	2
TCGA-44-A47B	4.77792066109093	3	44	2
TCGA-44-A47G	2.44495417810744	2	44	2
TCGA-44-A4SS	3.87809245223792	3	44	2
TCGA-44-A4SU	3.56202341788161	2	44	2
TCGA-49-4487	5.17222463500115	3	49	3
TCGA-49-4488	4.04744515193502	3	49	3
TCGA-49-4490	3.58975831457278	2	49	3
TCGA-49-4494	4.47686312799008	3	49	3
TCGA-49-4501	4.05516581557928	3	49	3
TCGA-49-4505	3.31415963232756	2	49	3
TCGA-49-4506	4.56161868240773	3	49	3
TCGA-49-4507	5.01398590060607	3	49	3
TCGA-49-4510	2.98561702569758	2	49	3
TCGA-49-4512	3.82002429659476	2	49	3
TCGA-49-4514	4.34436398188789	3	49	3
TCGA-49-6742	4.70985095037179	3	49	3
TCGA-49-6743	5.34082585768318	3	49	3
TCGA-49-6744	3.69068410709328	2	49	3
TCGA-49-6745	4.64549068191691	3	49	3
TCGA-49-6761	3.44705687071844	2	49	3
TCGA-49-6767	5.38320843476102	3	49	3
TCGA-49-AAQV	4.04599380008928	3	49	3
TCGA-49-AAR0	4.14717436486737	3	49	3
TCGA-49-AAR2	4.26116486792028	3	49	3
TCGA-49-AAR3	4.99267169713658	3	49	3
TCGA-49-AAR4	3.18692297847324	2	49	3
TCGA-49-AAR9	5.74192733828997	4	49	3
TCGA-49-AARE	4.44777780335159	3	49	3
TCGA-49-AARN	3.51461880384792	2	49	3
TCGA-49-AARO	3.72342369356749	2	49	3
TCGA-49-AARQ	3.57398737323572	2	49	3
TCGA-49-AARR	3.40936775722686	2	49	3
TCGA-4B-A93V	5.6677790698758	4	4B	1
TCGA-50-5044	4.2828054018877	3	50	1
TCGA-50-5045	3.92423297479982	3	50	1
TCGA-50-5055	3.49613223778886	2	50	1
TCGA-50-5066	4.59031024341836	3	50	1
TCGA-50-5068	3.03268112641104	2	50	1
TCGA-50-5931	5.21866992341121	3	50	1
TCGA-50-5939	4.34280728356737	3	50	1
TCGA-50-5942	2.58857941190569	2	50	1
TCGA-50-5946	6.053135062891	4	50	1
TCGA-50-6590	6.74982132807717	4	50	1
TCGA-50-6591	6.32999394436789	4	50	1
TCGA-50-6593	4.28162559719405	3	50	1
TCGA-50-6594	4.36946008666411	3	50	1
TCGA-50-6597	-1.04742620585471	0	50	1
TCGA-50-6673	4.20201573077035	3	50	1
TCGA-50-7109	5.05455046746516	3	50	1
TCGA-50-8457	1.28861569172892	1	50	1
TCGA-50-8459	4.4373400929595	3	50	1
TCGA-53-7624	5.52057449878663	4	53	2
TCGA-53-7626	3.05036634229885	2	53	2
TCGA-53-7813	4.33847433381935	3	53	2
TCGA-53-A4EZ	4.73143438897623	3	53	2
TCGA-55-1592	4.07411418627024	3	55	5
TCGA-55-1594	5.32116508684094	3	55	5
TCGA-55-1595	4.48817975551403	3	55	5
TCGA-55-1596	5.28031853721589	3	55	5
TCGA-55-5899	5.22174764406606	3	55	5
TCGA-55-6543	2.31982192234725	2	55	5
TCGA-55-6642	6.15438108801505	4	55	5
TCGA-55-6712	4.80179286696354	3	55	5
TCGA-55-6968	5.61320837297755	4	55	5
TCGA-55-6969	6.06223588023859	4	55	5
TCGA-55-6970	4.77983238302731	3	55	5
TCGA-55-6971	4.05593928108423	3	55	5
TCGA-55-6972	2.93498959099604	2	55	5
TCGA-55-6975	5.85230241035222	4	55	5
TCGA-55-6978	5.64715632047212	4	55	5
TCGA-55-6979	4.61960108741937	3	55	5
TCGA-55-6980	4.68806610135952	3	55	5
TCGA-55-6981	4.37156903878444	3	55	5
TCGA-55-6982	4.148924737442	3	55	5
TCGA-55-6983	2.72808080795272	2	55	5
TCGA-55-6984	4.06309425109212	3	55	5
TCGA-55-6985	4.83416859182273	3	55	5
TCGA-55-6986	2.65084356092441	2	55	5
TCGA-55-6987	4.20581470072975	3	55	5
TCGA-55-7227	3.09804483324887	2	55	5
TCGA-55-7281	3.34327443927183	2	55	5
TCGA-55-7283	3.63563758056819	2	55	5
TCGA-55-7284	2.64275056071012	2	55	5
TCGA-55-7570	5.78963920108911	4	55	5
TCGA-55-7573	1.96954532964831	1	55	5
TCGA-55-7574	3.94488559837362	3	55	5
TCGA-55-7576	4.68588254611046	3	55	5
TCGA-55-7724	5.93233159695688	4	55	5
TCGA-55-7725	2.26150799255132	2	55	5
TCGA-55-7726	5.82095000393705	4	55	5
TCGA-55-7727	4.18205220449793	3	55	5
TCGA-55-7728	1.78118515194121	1	55	5
TCGA-55-7815	3.84036482113204	2	55	5
TCGA-55-7816	2.13867056982642	1	55	5
TCGA-55-7903	4.87877801603021	3	55	5
TCGA-55-7907	3.64248936999	2	55	5
TCGA-55-7910	5.09079504126409	3	55	5
TCGA-55-7911	4.33307961067966	3	55	5
TCGA-55-7913	5.44844420330984	3	55	5
TCGA-55-7914	3.23727486557451	2	55	5
TCGA-55-7994	3.924754414074	3	55	5
TCGA-55-7995	5.2316866221481	3	55	5
TCGA-55-8085	4.96803014381049	3	55	5
TCGA-55-8087	1.3534367311131	1	55	5
TCGA-55-8089	4.41014269539957	3	55	5
TCGA-55-8090	3.31580116988867	2	55	5
TCGA-55-8091	4.57254332576898	3	55	5
TCGA-55-8092	3.41550800569038	2	55	5
TCGA-55-8094	4.27243989190748	3	55	5
TCGA-55-8096	4.07736977834433	3	55	5
TCGA-55-8097	2.1309114699993	1	55	5
TCGA-55-8203	4.22130574561434	3	55	5
TCGA-55-8204	5.78433236291665	4	55	5
TCGA-55-8205	3.91099704576904	3	55	5
TCGA-55-8206	2.52832084293884	2	55	5
TCGA-55-8207	2.18577730090526	1	55	5
TCGA-55-8208	4.10115186895716	3	55	5
TCGA-55-8299	4.216539330932	3	55	5
TCGA-55-8301	4.79842088906887	3	55	5
TCGA-55-8302	4.27008478408043	3	55	5
TCGA-55-8505	5.42853618945155	3	55	5
TCGA-55-8506	4.52586008954776	3	55	5
TCGA-55-8507	5.0993179658538	3	55	5
TCGA-55-8508	4.99423222752837	3	55	5
TCGA-55-8510	3.55144961250887	2	55	5
TCGA-55-8511	4.55675302343076	3	55	5
TCGA-55-8512	4.94092111199022	3	55	5
TCGA-55-8513	2.44329223625332	2	55	5
TCGA-55-8514	1.54512700425181	1	55	5
TCGA-55-8614	5.55341718293045	4	55	5
TCGA-55-8615	4.31069555132301	3	55	5
TCGA-55-8616	3.22377499849076	2	55	5
TCGA-55-8619	2.7506465676192	2	55	5
TCGA-55-8620	5.21203245972588	3	55	5
TCGA-55-8621	3.1049144408475	2	55	5
TCGA-55-A48X	3.1623890503819	2	55	5
TCGA-55-A48Y	4.47717810481299	3	55	5
TCGA-55-A48Z	4.81108777162738	3	55	5
TCGA-55-A490	4.75105479355141	3	55	5
TCGA-55-A491	2.42721495463593	2	55	5
TCGA-55-A492	1.03965480072712	1	55	5
TCGA-55-A493	6.18134715801398	4	55	5
TCGA-55-A494	3.76690619883196	2	55	5
TCGA-55-A4DF	5.75251852073086	4	55	5
TCGA-55-A4DG	3.07990964981076	2	55	5
TCGA-55-A57B	2.45885031405601	2	55	5
TCGA-62-A46O	5.6167823806734	4	62	1
TCGA-62-A46P	1.64144678542854	1	62	1
TCGA-62-A46R	3.6684876482677	2	62	1
TCGA-62-A46S	4.8345112447259	3	62	1
TCGA-62-A46U	3.32990243587837	2	62	1
TCGA-62-A46V	3.96071074365073	3	62	1
TCGA-62-A470	4.74277438141862	3	62	1
TCGA-62-A471	5.52769867592581	4	62	1
TCGA-62-A472	4.01665781956643	3	62	1
TCGA-64-1676	4.12261717973598	3	64	2
TCGA-64-1677	4.85191369068393	3	64	2
TCGA-64-1678	5.08017094816152	3	64	2
TCGA-64-1679	5.52061324118666	4	64	2
TCGA-64-1680	2.38265142950331	2	64	2
TCGA-64-1681	3.36259775425392	2	64	2
TCGA-64-5774	5.93114032627391	4	64	2
TCGA-64-5775	4.95121592517395	3	64	2
TCGA-64-5778	3.35902738461252	2	64	2
TCGA-64-5779	4.90350219189157	3	64	2
TCGA-64-5781	5.33668530128999	3	64	2
TCGA-64-5815	4.19266919498274	3	64	2
TCGA-67-3770	2.18476365130041	1	67	2
TCGA-67-3771	5.8235095117227	4	67	2
TCGA-67-3772	3.95227782140309	3	67	2
TCGA-67-3773	1.6542314796282	1	67	2
TCGA-67-3774	1.87181850273533	1	67	2
TCGA-67-4679	2.20365209200647	1	67	2
TCGA-67-6215	2.28637232202847	2	67	2
TCGA-67-6216	1.73122150220263	1	67	2
TCGA-67-6217	0.938309501775256	1	67	2
TCGA-69-7760	4.2725129296334	3	69	1
TCGA-69-7761	4.75386777451155	3	69	1
TCGA-69-7763	4.09327802267191	3	69	1
TCGA-69-7764	5.17784375689899	3	69	1
TCGA-69-7765	4.34865801684009	3	69	1
TCGA-69-7973	5.52395312801037	4	69	1
TCGA-69-7974	4.51824391758247	3	69	1
TCGA-69-7978	4.7618505708151	3	69	1
TCGA-69-7979	4.59782532348676	3	69	1
TCGA-69-7980	3.79469009164366	2	69	1
TCGA-69-8253	2.50096190675332	2	69	1
TCGA-69-8254	2.1524175193294	1	69	1
TCGA-69-8255	5.70710236241294	4	69	1
TCGA-69-8453	3.25250242962033	2	69	1
TCGA-69-A59K	4.0137615477234	3	69	1
TCGA-71-6725	3.61693896990985	2	71	1
TCGA-71-8520	4.42975820411235	3	71	1
TCGA-73-4658	4.44773808420021	3	73	4
TCGA-73-4659	5.10727823667664	3	73	4
TCGA-73-4662	2.62424573667658	2	73	4
TCGA-73-4666	5.55443753911881	4	73	4
TCGA-73-4668	4.27863180403	3	73	4
TCGA-73-4670	5.52239223154207	4	73	4
TCGA-73-4675	3.43932549090943	2	73	4
TCGA-73-4676	5.38163947620303	3	73	4
TCGA-73-4677	2.34053111220515	2	73	4
TCGA-73-7498	1.84402710539015	1	73	4
TCGA-73-7499	4.7474099125037	3	73	4
TCGA-73-A9RS	5.69677576861839	4	73	4
TCGA-75-5122	3.76892356917454	2	75	1
TCGA-75-5125	5.23307634617955	3	75	1
TCGA-75-5126	5.16037853200986	3	75	1
TCGA-75-5146	1.62291626972978	1	75	1
TCGA-75-5147	4.55233432795877	3	75	1
TCGA-75-6203	1.62639856960465	1	75	1
TCGA-75-6205	4.56056241697066	3	75	1
TCGA-75-6206	2.41737984622575	2	75	1
TCGA-75-6207	5.572743725673	4	75	1
TCGA-75-6211	5.43837991025283	3	75	1
TCGA-75-6212	1.75834717542633	1	75	1
TCGA-75-6214	5.31712810857785	3	75	1
TCGA-75-7025	1.77535835043681	1	75	1
TCGA-75-7027	5.55229127741493	4	75	1
TCGA-75-7030	4.06687543360242	3	75	1
TCGA-75-7031	4.86800815526263	3	75	1
TCGA-78-7145	4.73346157414444	3	78	3
TCGA-78-7146	6.61708161789621	4	78	3
TCGA-78-7147	4.09176194283396	3	78	3
TCGA-78-7148	3.96834630344363	3	78	3
TCGA-78-7149	2.53937421102935	2	78	3
TCGA-78-7150	5.39307450931898	3	78	3
TCGA-78-7152	3.45828785124458	2	78	3
TCGA-78-7153	4.90490303921015	3	78	3
TCGA-78-7154	5.6512572837106	4	78	3
TCGA-78-7155	6.63723590672982	4	78	3
TCGA-78-7156	1.31676746222808	1	78	3
TCGA-78-7158	3.25353910625913	2	78	3
TCGA-78-7159	5.99524694111798	4	78	3
TCGA-78-7160	4.92242923081548	3	78	3
TCGA-78-7161	3.39613339816384	2	78	3
TCGA-78-7163	1.02818295065329	1	78	3
TCGA-78-7166	3.44767266661231	2	78	3
TCGA-78-7167	0.730198051977616	1	78	3
TCGA-78-7220	5.74320858465973	4	78	3
TCGA-78-7535	4.22617306235758	3	78	3
TCGA-78-7536	6.36850894124426	4	78	3
TCGA-78-7537	0.787684306252373	1	78	3
TCGA-78-7539	1.5386437058039	1	78	3
TCGA-78-7540	2.42386555720576	2	78	3
TCGA-78-7542	5.50637929253552	4	78	3
TCGA-78-7633	2.33391093853109	2	78	3
TCGA-78-8640	4.96386992628716	3	78	3
TCGA-78-8648	4.85545010317847	3	78	3
TCGA-78-8655	2.86282815484767	2	78	3
TCGA-78-8660	5.52801113749133	4	78	3
TCGA-78-8662	4.27554623072452	3	78	3
TCGA-80-5607	3.62641509496488	2	80	4
TCGA-80-5608	6.3718863693023	4	80	4
TCGA-80-5611	5.69073795704378	4	80	4
TCGA-83-5908	5.80001847701026	4	83	2
TCGA-86-6562	5.07080198402608	3	86	4
TCGA-86-6851	3.61069600327544	2	86	4
TCGA-86-7701	5.2928788465167	3	86	4
TCGA-86-7711	5.01079510168599	3	86	4
TCGA-86-7713	5.23027062168648	3	86	4
TCGA-86-7714	2.17619363815497	1	86	4
TCGA-86-7953	4.89520145423119	3	86	4
TCGA-86-7954	3.56505407350143	2	86	4
TCGA-86-7955	6.22201627209828	4	86	4
TCGA-86-8054	4.95414870392729	3	86	4
TCGA-86-8055	5.31512316146516	3	86	4
TCGA-86-8056	0.774028830574974	1	86	4
TCGA-86-8073	3.96478086884391	3	86	4
TCGA-86-8074	4.51377968244628	3	86	4
TCGA-86-8075	4.97110705131864	3	86	4
TCGA-86-8076	1.7914670925395	1	86	4
TCGA-86-8278	4.38716057200087	3	86	4
TCGA-86-8279	5.32073879964871	3	86	4
TCGA-86-8280	3.97195366406597	3	86	4
TCGA-86-8281	2.57796416140952	2	86	4
TCGA-86-8358	5.98633749860004	4	86	4
TCGA-86-8359	4.59739841919527	3	86	4
TCGA-86-8585	4.34209799234076	3	86	4
TCGA-86-8668	2.61238137504336	2	86	4
TCGA-86-8669	3.96290953114163	3	86	4
TCGA-86-8671	2.9581591797338	2	86	4
TCGA-86-8672	4.87769112047026	3	86	4
TCGA-86-8673	3.98474771426774	3	86	4
TCGA-86-8674	3.08978813225619	2	86	4
TCGA-86-A456	1.21846080508556	1	86	4
TCGA-86-A4D0	5.72554641055418	4	86	4
TCGA-86-A4JF	4.75901531328863	3	86	4
TCGA-86-A4P7	3.08622840327161	2	86	4
TCGA-86-A4P8	2.08195560522499	1	86	4
TCGA-91-A4BC	4.58344807585511	3	91	4
TCGA-91-A4BD	1.7905533451571	1	91	4
TCGA-93-7347	2.28527208634239	2	93	1
TCGA-93-7348	3.21571153945716	2	93	1
TCGA-93-8067	5.38910149400799	3	93	1
TCGA-93-A4JN	4.36697220193035	3	93	1
TCGA-93-A4JO	2.68426833248107	2	93	1
TCGA-93-A4JP	4.16722140874419	3	93	1
TCGA-93-A4JQ	4.35763710229552	3	93	1
TCGA-95-7039	4.01780817538191	3	95	2
TCGA-95-7043	4.75095608846906	3	95	2
TCGA-95-7562	4.90977347220181	3	95	2
TCGA-95-7567	5.19539147852111	3	95	2
TCGA-95-7944	4.21877936077239	3	95	2
TCGA-95-7947	4.85384929327252	3	95	2
TCGA-95-7948	3.06273608075184	2	95	2
TCGA-95-8039	3.03400665665403	2	95	2
TCGA-95-8494	5.19957413134594	3	95	2
TCGA-95-A4VK	2.47750403867453	2	95	2
TCGA-95-A4VN	4.55459086933824	3	95	2
TCGA-95-A4VP	3.71343921055434	2	95	2
TCGA-97-7546	2.94316903559156	2	97	1
TCGA-97-7547	3.08910723161975	2	97	1
TCGA-97-7552	2.3983243143436	2	97	1
TCGA-97-7553	3.77703198906743	2	97	1
TCGA-97-7554	4.19657637420844	3	97	1
TCGA-97-7937	4.83078849605037	3	97	1
TCGA-97-7938	2.98384871677709	2	97	1
TCGA-97-7941	2.15087426322279	1	97	1
TCGA-97-8171	3.10508832734727	2	97	1
TCGA-97-8172	3.3945716219812	2	97	1
TCGA-97-8175	2.11267973381668	1	97	1
TCGA-97-8177	4.07522676964265	3	97	1
TCGA-97-8179	4.93275676200833	3	97	1
TCGA-97-8552	3.17072676902723	2	97	1
TCGA-97-A4LX	3.53073644137926	2	97	1
TCGA-97-A4M0	1.76911403201031	1	97	1
TCGA-97-A4M1	2.47887116362725	2	97	1
TCGA-97-A4M2	2.52181823586689	2	97	1
TCGA-97-A4M3	2.8007570607544	2	97	1
TCGA-97-A4M5	4.00975003321665	3	97	1
TCGA-97-A4M6	3.42418394385835	2	97	1
TCGA-97-A4M7	2.39411333360075	2	97	1
TCGA-99-7458	2.66234471974517	2	99	3
TCGA-99-8025	3.85008265752564	2	99	3
TCGA-99-8028	2.85031242787639	2	99	3
TCGA-99-8032	4.6392967291463	3	99	3
TCGA-99-8033	4.82940504206312	3	99	3
TCGA-99-AA5R	3.2723832330088	2	99	3
TCGA-J2-8192	3.86063994815102	3	J2	3
TCGA-J2-8194	2.07060181545389	1	J2	3
TCGA-J2-A4AD	4.48881370451245	3	J2	3
TCGA-J2-A4AE	2.22035655112879	2	J2	3
TCGA-J2-A4AG	1.68099004861924	1	J2	3
TCGA-L4-A4E5	3.80349289015987	2	L4	5
TCGA-L4-A4E6	1.50759731473344	1	L4	5
TCGA-L9-A443	3.03439545124027	2	L9	4
TCGA-L9-A444	2.71162981113752	2	L9	4
TCGA-L9-A50W	2.07710165727873	1	L9	4
TCGA-L9-A5IP	4.09424607460547	3	L9	4
TCGA-L9-A743	3.68755493117683	2	L9	4
TCGA-L9-A7SV	2.52053526309363	2	L9	4
TCGA-L9-A8F4	5.33324179921338	3	L9	4
TCGA-MN-A4N1	4.5710634127849	3	MN	1
TCGA-MN-A4N4	4.48727164425007	3	MN	1
TCGA-MN-A4N5	2.91802629579443	2	MN	1
TCGA-MP-A4SV	4.86284320322153	3	MP	3
TCGA-MP-A4SW	3.17316587146065	2	MP	3
TCGA-MP-A4SY	4.14940838265079	3	MP	3
TCGA-MP-A4T4	4.60551464694609	3	MP	3
TCGA-MP-A4T6	1.31117280184973	1	MP	3
TCGA-MP-A4T7	4.38821890205932	3	MP	3
TCGA-MP-A4T8	4.43108578311355	3	MP	3
TCGA-MP-A4T9	3.73403883045391	2	MP	3
TCGA-MP-A4TA	5.09424943239173	3	MP	3
TCGA-MP-A4TC	4.9315854195742	3	MP	3
TCGA-MP-A4TD	4.74471175744716	3	MP	3
TCGA-MP-A4TE	4.63856584249973	3	MP	3
TCGA-MP-A4TF	4.33604959426749	3	MP	3
TCGA-MP-A4TH	1.33543655714822	1	MP	3
TCGA-MP-A4TI	5.06833391368753	3	MP	3
TCGA-MP-A4TJ	3.68210123056472	2	MP	3
TCGA-MP-A4TK	5.6671368460774	4	MP	3
TCGA-MP-A5C7	2.63399030734273	2	MP	3
TCGA-NJ-A4YF	4.93061017711772	3	NJ	4
TCGA-NJ-A4YG	2.63973751205534	2	NJ	4
TCGA-NJ-A4YI	2.59309975048407	2	NJ	4
TCGA-NJ-A4YP	4.41405616329404	3	NJ	4
TCGA-NJ-A4YQ	4.04795963357214	3	NJ	4
TCGA-NJ-A55A	3.72166181673431	2	NJ	4
TCGA-NJ-A55O	3.4908862137078	2	NJ	4
TCGA-NJ-A55R	3.98735086145324	3	NJ	4
TCGA-NJ-A7XG	1.40529105679845	1	NJ	4
TCGA-O1-A52J	2.92829930761084	2	O1	5
TCGA-S2-AA1A	2.98319266248872	2	S2	5
