# Supplementary material for: Surrogate Biomarker Prediction from Whole-Slide Images for Evaluating Overall Survival in Lung Adenocarcinoma
Source: Diagnostics (Basel). 2024 Feb 20;14(5):462. doi: 10.3390/diagnostics14050462 (PMC10930763; doi:10.3390/diagnostics14050462)
Supplement: Supplementary file 1 [file diagnostics-14-00462-s001.zip › Supplementary_File_S5_TCGA_LUAD_crossfolds/crossfolds_FBXO16.csv]

PATIENT	FBXO16	FBXO16_quantile	site_code	CV5
TCGA-05-4244	1.33938420877717	2	05	1
TCGA-05-4249	1.72790116398683	2	05	1
TCGA-05-4250	2.31501321267173	3	05	1
TCGA-05-4382	2.21850678310929	3	05	1
TCGA-05-4395	1.03990378393689	2	05	1
TCGA-05-4396	3.06195217528827	3	05	1
TCGA-05-4397	1.63779299290179	2	05	1
TCGA-05-4398	1.61094616615153	2	05	1
TCGA-05-4402	2.04604184236364	3	05	1
TCGA-05-4403	1.61665525810339	2	05	1
TCGA-05-4405	2.40813416676107	3	05	1
TCGA-05-4415	2.56515085558569	3	05	1
TCGA-05-4417	2.27249721991645	3	05	1
TCGA-05-4418	3.17455513910936	4	05	1
TCGA-05-4420	2.67377700632963	3	05	1
TCGA-05-4422	2.00596807336403	3	05	1
TCGA-05-4424	2.50828687670254	3	05	1
TCGA-05-4426	3.01841343450124	3	05	1
TCGA-05-4427	1.30349407751881	2	05	1
TCGA-05-4430	2.19167825770173	3	05	1
TCGA-05-4432	2.21603227008262	3	05	1
TCGA-05-4433	0.616767756837375	2	05	1
TCGA-05-4434	1.33277708703038	2	05	1
TCGA-35-3615	3.80187379819489	4	35	1
TCGA-35-4122	2.75917542100743	3	35	1
TCGA-35-4123	1.40241489899463	2	35	1
TCGA-35-5375	3.43669054723741	4	35	1
TCGA-38-4625	1.52300554475649	2	38	1
TCGA-38-4626	1.58046645926007	2	38	1
TCGA-38-4627	0.985554860167876	2	38	1
TCGA-38-4628	1.33882182771383	2	38	1
TCGA-38-4629	1.45101625132513	2	38	1
TCGA-38-4630	3.39960277854285	4	38	1
TCGA-38-4631	1.42922978072284	2	38	1
TCGA-38-4632	3.03475205281604	3	38	1
TCGA-38-6178	1.22086067882003	2	38	1
TCGA-38-7271	1.03539043382558	2	38	1
TCGA-38-A44F	1.59014811828575	2	38	1
TCGA-44-2655	3.60191756441737	4	44	3
TCGA-44-2656	1.20346701113832	2	44	3
TCGA-44-2657	2.12409627042815	3	44	3
TCGA-44-2659	2.46912685394408	3	44	3
TCGA-44-2661	2.95727092676204	3	44	3
TCGA-44-2662	1.06005247852665	2	44	3
TCGA-44-2665	2.62394463633113	3	44	3
TCGA-44-2666	1.75555613264744	2	44	3
TCGA-44-2668	1.13765873367079	2	44	3
TCGA-44-3396	2.32436094918603	3	44	3
TCGA-44-3398	2.79436675104836	3	44	3
TCGA-44-3917	3.34461982639545	4	44	3
TCGA-44-3918	0.519943999653535	2	44	3
TCGA-44-3919	1.53827998654652	2	44	3
TCGA-44-4112	2.46270068507963	3	44	3
TCGA-44-5643	1.59809153003463	2	44	3
TCGA-44-5644	2.74869814076298	3	44	3
TCGA-44-5645	2.23229829563675	3	44	3
TCGA-44-6145	0.894562308199793	2	44	3
TCGA-44-6146	1.78793212696404	2	44	3
TCGA-44-6147	1.30941898875576	2	44	3
TCGA-44-6148	2.41661753455711	3	44	3
TCGA-44-6774	1.2108221389538	2	44	3
TCGA-44-6775	1.59189328596735	2	44	3
TCGA-44-6776	1.93563782621305	3	44	3
TCGA-44-6777	1.24396900406102	2	44	3
TCGA-44-6778	2.68158405628828	3	44	3
TCGA-44-6779	-2.13465485954548	0	44	3
TCGA-44-7659	2.97285446497973	3	44	3
TCGA-44-7660	0.800133092790276	2	44	3
TCGA-44-7662	0.920242193164358	2	44	3
TCGA-44-7667	2.24835367318532	3	44	3
TCGA-44-7669	1.91238234770629	3	44	3
TCGA-44-7670	1.44559229204039	2	44	3
TCGA-44-7671	2.79698841396007	3	44	3
TCGA-44-7672	1.60639562642357	2	44	3
TCGA-44-8119	0.881313956664248	2	44	3
TCGA-44-A479	2.31977353345141	3	44	3
TCGA-44-A47A	2.7420267809835	3	44	3
TCGA-44-A47B	1.54495143839379	2	44	3
TCGA-44-A47G	1.80080802852048	2	44	3
TCGA-44-A4SS	0.76670964879106	2	44	3
TCGA-44-A4SU	2.03535955772512	3	44	3
TCGA-49-4487	2.21395176061087	3	49	4
TCGA-49-4488	-0.142943952067011	1	49	4
TCGA-49-4490	0.487956034049921	1	49	4
TCGA-49-4494	3.0112314049716	3	49	4
TCGA-49-4501	1.71272165065779	2	49	4
TCGA-49-4505	0.992231537440194	2	49	4
TCGA-49-4506	3.99150976970586	4	49	4
TCGA-49-4507	1.86523845434215	3	49	4
TCGA-49-4510	1.94249232572669	3	49	4
TCGA-49-4512	1.48311999413461	2	49	4
TCGA-49-4514	1.31177014949237	2	49	4
TCGA-49-6742	3.42468537467269	4	49	4
TCGA-49-6743	2.9247617483554	3	49	4
TCGA-49-6744	1.76686618347019	2	49	4
TCGA-49-6745	1.18605906327962	2	49	4
TCGA-49-6761	0.469375250142033	1	49	4
TCGA-49-6767	0.992369183260029	2	49	4
TCGA-49-AAQV	1.91179901166337	3	49	4
TCGA-49-AAR0	2.25790425008215	3	49	4
TCGA-49-AAR2	2.33276645477113	3	49	4
TCGA-49-AAR3	1.91087760597293	3	49	4
TCGA-49-AAR4	1.62518343456938	2	49	4
TCGA-49-AAR9	-0.148996508913483	1	49	4
TCGA-49-AARE	3.52332883635877	4	49	4
TCGA-49-AARN	1.76083723891062	2	49	4
TCGA-49-AARO	1.67973110354009	2	49	4
TCGA-49-AARQ	0.641303641374282	2	49	4
TCGA-49-AARR	2.68123952631983	3	49	4
TCGA-4B-A93V	3.19708102081214	4	4B	5
TCGA-50-5044	2.24787161177832	3	50	1
TCGA-50-5045	2.31034328861516	3	50	1
TCGA-50-5055	1.47315367401077	2	50	1
TCGA-50-5066	2.95131980881545	3	50	1
TCGA-50-5068	3.8083420106207	4	50	1
TCGA-50-5931	1.30888960216778	2	50	1
TCGA-50-5939	1.10601371409395	2	50	1
TCGA-50-5942	1.49046932645585	2	50	1
TCGA-50-5946	2.72920769824524	3	50	1
TCGA-50-6590	1.16509929656916	2	50	1
TCGA-50-6591	0.396348679308248	1	50	1
TCGA-50-6593	1.23989503267004	2	50	1
TCGA-50-6594	2.64206931417203	3	50	1
TCGA-50-6597	2.30307104122942	3	50	1
TCGA-50-6673	1.52479472219721	2	50	1
TCGA-50-7109	2.36920607568022	3	50	1
TCGA-50-8457	2.31784640305268	3	50	1
TCGA-50-8459	0.898633183199216	2	50	1
TCGA-53-7624	-0.349092086236386	1	53	3
TCGA-53-7626	1.02238392977297	2	53	3
TCGA-53-7813	3.42831198225759	4	53	3
TCGA-53-A4EZ	0.014514737011783	1	53	3
TCGA-55-1592	2.5411336635257	3	55	5
TCGA-55-1594	1.4983651068559	2	55	5
TCGA-55-1595	1.21393343546679	2	55	5
TCGA-55-1596	3.61676319957795	4	55	5
TCGA-55-5899	2.70212312574566	3	55	5
TCGA-55-6543	2.54458135822762	3	55	5
TCGA-55-6642	2.99931500173508	3	55	5
TCGA-55-6712	0.155255087121428	1	55	5
TCGA-55-6968	2.68145488597659	3	55	5
TCGA-55-6969	2.66374985162234	3	55	5
TCGA-55-6970	3.1690753789255	4	55	5
TCGA-55-6971	2.70663474726556	3	55	5
TCGA-55-6972	3.0743051665323	3	55	5
TCGA-55-6975	2.3248474934025	3	55	5
TCGA-55-6978	0.952753656791058	2	55	5
TCGA-55-6979	0.732835596406155	2	55	5
TCGA-55-6980	0.574221815682547	2	55	5
TCGA-55-6981	1.71271427112392	2	55	5
TCGA-55-6982	1.92728469945553	3	55	5
TCGA-55-6983	2.54478820630521	3	55	5
TCGA-55-6984	1.07958237388069	2	55	5
TCGA-55-6985	2.08404477577723	3	55	5
TCGA-55-6986	2.56029180321679	3	55	5
TCGA-55-6987	2.01494075972726	3	55	5
TCGA-55-7227	1.58953439296558	2	55	5
TCGA-55-7281	2.48246772566557	3	55	5
TCGA-55-7283	2.13345995451097	3	55	5
TCGA-55-7284	0.745926008685518	2	55	5
TCGA-55-7570	2.90586662828288	3	55	5
TCGA-55-7573	1.7800675307846	2	55	5
TCGA-55-7574	0.729229508533045	2	55	5
TCGA-55-7576	1.55509930621452	2	55	5
TCGA-55-7724	1.14323425899539	2	55	5
TCGA-55-7725	2.56168153479816	3	55	5
TCGA-55-7726	0.179435218583566	1	55	5
TCGA-55-7727	2.75071289288999	3	55	5
TCGA-55-7728	1.42408242174651	2	55	5
TCGA-55-7815	3.02520449658563	3	55	5
TCGA-55-7816	0.990916949382725	2	55	5
TCGA-55-7903	0.550032236957216	2	55	5
TCGA-55-7907	1.96385047919866	3	55	5
TCGA-55-7910	2.18572029868433	3	55	5
TCGA-55-7911	2.51111943085386	3	55	5
TCGA-55-7913	1.99288472756751	3	55	5
TCGA-55-7914	-0.066826232340975	1	55	5
TCGA-55-7994	0.213784028440743	1	55	5
TCGA-55-7995	-0.62867758656832	1	55	5
TCGA-55-8085	2.85153046352643	3	55	5
TCGA-55-8087	2.77292797826694	3	55	5
TCGA-55-8089	-0.163915028982717	1	55	5
TCGA-55-8090	1.84884336454969	3	55	5
TCGA-55-8091	2.48741479774576	3	55	5
TCGA-55-8092	2.30980695933376	3	55	5
TCGA-55-8094	3.90384853900398	4	55	5
TCGA-55-8096	1.31260673301119	2	55	5
TCGA-55-8097	0.564445312895532	2	55	5
TCGA-55-8203	3.59860115090163	4	55	5
TCGA-55-8204	1.8289604671919	2	55	5
TCGA-55-8205	0.996650645241477	2	55	5
TCGA-55-8206	2.1311569824219	3	55	5
TCGA-55-8207	2.40765048702253	3	55	5
TCGA-55-8208	1.7569657653317	2	55	5
TCGA-55-8299	2.00935006137771	3	55	5
TCGA-55-8301	1.89605121689754	3	55	5
TCGA-55-8302	1.74064344419539	2	55	5
TCGA-55-8505	2.74239485436302	3	55	5
TCGA-55-8506	0.78677444350718	2	55	5
TCGA-55-8507	1.93375156301639	3	55	5
TCGA-55-8508	3.10243843380476	3	55	5
TCGA-55-8510	1.65670444676244	2	55	5
TCGA-55-8511	-1.21315666935036	0	55	5
TCGA-55-8512	2.71403224999958	3	55	5
TCGA-55-8513	1.92612972074662	3	55	5
TCGA-55-8514	3.01134322745621	3	55	5
TCGA-55-8614	0.321853115695748	1	55	5
TCGA-55-8615	2.54197194006057	3	55	5
TCGA-55-8616	0.923181045282275	2	55	5
TCGA-55-8619	0.762586180930722	2	55	5
TCGA-55-8620	2.33535457122129	3	55	5
TCGA-55-8621	1.78705601026918	2	55	5
TCGA-55-A48X	2.15045602088592	3	55	5
TCGA-55-A48Y	3.04458389056273	3	55	5
TCGA-55-A48Z	1.93389915235764	3	55	5
TCGA-55-A490	0.618381187405669	2	55	5
TCGA-55-A491	1.91198316730448	3	55	5
TCGA-55-A492	2.92119596731876	3	55	5
TCGA-55-A493	1.50013755375689	2	55	5
TCGA-55-A494	2.52185048324638	3	55	5
TCGA-55-A4DF	2.23361733968079	3	55	5
TCGA-55-A4DG	0.677007476390836	2	55	5
TCGA-55-A57B	0.267424243402773	1	55	5
TCGA-62-A46O	2.68145929701266	3	62	1
TCGA-62-A46P	3.86816253946063	4	62	1
TCGA-62-A46R	1.91949688872408	3	62	1
TCGA-62-A46S	1.77411942984624	2	62	1
TCGA-62-A46U	1.18027699604659	2	62	1
TCGA-62-A46V	4.21479404899819	4	62	1
TCGA-62-A470	3.05331771282636	3	62	1
TCGA-62-A471	3.18108100084728	4	62	1
TCGA-62-A472	1.34656397187732	2	62	1
TCGA-64-1676	1.9636860974113	3	64	4
TCGA-64-1677	2.99827411831503	3	64	4
TCGA-64-1678	3.18652952097054	4	64	4
TCGA-64-1679	2.34255507183324	3	64	4
TCGA-64-1680	3.04231129750207	3	64	4
TCGA-64-1681	1.28886110458041	2	64	4
TCGA-64-5774	3.01759916552216	3	64	4
TCGA-64-5775	-1.5262228192781	0	64	4
TCGA-64-5778	3.18348359862061	4	64	4
TCGA-64-5779	2.15595666506927	3	64	4
TCGA-64-5781	3.22175352623606	4	64	4
TCGA-64-5815	1.1173810676785	2	64	4
TCGA-67-3770	2.71378798042771	3	67	1
TCGA-67-3771	1.74420039074706	2	67	1
TCGA-67-3772	2.53866099682387	3	67	1
TCGA-67-3773	2.48688042184971	3	67	1
TCGA-67-3774	2.42881599492051	3	67	1
TCGA-67-4679	1.34382975005473	2	67	1
TCGA-67-6215	2.29253769483419	3	67	1
TCGA-67-6216	2.35925272481567	3	67	1
TCGA-67-6217	2.56014800473144	3	67	1
TCGA-69-7760	1.30111188988688	2	69	3
TCGA-69-7761	2.02083117314378	3	69	3
TCGA-69-7763	1.95544165890645	3	69	3
TCGA-69-7764	2.36519129507912	3	69	3
TCGA-69-7765	2.80539480739932	3	69	3
TCGA-69-7973	3.43670123278808	4	69	3
TCGA-69-7974	1.6049555507758	2	69	3
TCGA-69-7978	0.822680992950231	2	69	3
TCGA-69-7979	2.42760836716317	3	69	3
TCGA-69-7980	1.49459136157471	2	69	3
TCGA-69-8253	2.70226029645514	3	69	3
TCGA-69-8254	2.50950205963038	3	69	3
TCGA-69-8255	2.31933933243686	3	69	3
TCGA-69-8453	1.08376532041548	2	69	3
TCGA-69-A59K	2.43842507131021	3	69	3
TCGA-71-6725	2.63393512074412	3	71	3
TCGA-71-8520	2.59522783156635	3	71	3
TCGA-73-4658	1.42486971196675	2	73	3
TCGA-73-4659	1.42560173416183	2	73	3
TCGA-73-4662	1.41848398988426	2	73	3
TCGA-73-4666	-0.584969695099868	1	73	3
TCGA-73-4668	1.80732608510441	2	73	3
TCGA-73-4670	2.17303839251532	3	73	3
TCGA-73-4675	3.40236513361589	4	73	3
TCGA-73-4676	3.28382555818934	4	73	3
TCGA-73-4677	2.84051848390371	3	73	3
TCGA-73-7498	1.44923411138548	2	73	3
TCGA-73-7499	2.51469091089456	3	73	3
TCGA-73-A9RS	2.81165728234496	3	73	3
TCGA-75-5122	-0.228977964941464	1	75	2
TCGA-75-5125	1.45915961584045	2	75	2
TCGA-75-5126	1.31647272209401	2	75	2
TCGA-75-5146	3.38461745748397	4	75	2
TCGA-75-5147	1.72266924417608	2	75	2
TCGA-75-6203	1.46066136512577	2	75	2
TCGA-75-6205	-1.62566439680076	0	75	2
TCGA-75-6206	3.30850778200123	4	75	2
TCGA-75-6207	1.43043791108531	2	75	2
TCGA-75-6211	2.74806440938544	3	75	2
TCGA-75-6212	1.45077437351604	2	75	2
TCGA-75-6214	0.900944855400889	2	75	2
TCGA-75-7025	2.29038656034363	3	75	2
TCGA-75-7027	2.81237470427337	3	75	2
TCGA-75-7030	1.58416299112921	2	75	2
TCGA-75-7031	2.00565595573061	3	75	2
TCGA-78-7145	0.929053936137176	2	78	2
TCGA-78-7146	1.46969395500237	2	78	2
TCGA-78-7147	2.74317942302526	3	78	2
TCGA-78-7148	2.54075643220851	3	78	2
TCGA-78-7149	3.51076147222127	4	78	2
TCGA-78-7150	1.66253109764105	2	78	2
TCGA-78-7152	2.30676896489953	3	78	2
TCGA-78-7153	1.90773833990828	3	78	2
TCGA-78-7154	2.55898924811936	3	78	2
TCGA-78-7155	1.86608924227798	3	78	2
TCGA-78-7156	2.95722507554094	3	78	2
TCGA-78-7158	1.51866589105416	2	78	2
TCGA-78-7159	2.76831175474023	3	78	2
TCGA-78-7160	1.51536978896016	2	78	2
TCGA-78-7161	2.95544488575888	3	78	2
TCGA-78-7163	3.89515065521843	4	78	2
TCGA-78-7166	3.63467885795707	4	78	2
TCGA-78-7167	2.26237313833934	3	78	2
TCGA-78-7220	1.9436753983477	3	78	2
TCGA-78-7535	3.08372879733737	3	78	2
TCGA-78-7536	2.20338437520866	3	78	2
TCGA-78-7537	3.34293550167455	4	78	2
TCGA-78-7539	1.76178538451418	2	78	2
TCGA-78-7540	1.6140879728813	2	78	2
TCGA-78-7542	1.44668749501047	2	78	2
TCGA-78-7633	2.52161201913959	3	78	2
TCGA-78-8640	3.10441650429721	3	78	2
TCGA-78-8648	0.889191585769807	2	78	2
TCGA-78-8655	1.89266338438843	3	78	2
TCGA-78-8660	1.32649518691313	2	78	2
TCGA-78-8662	2.17034954403431	3	78	2
TCGA-80-5607	2.90410690595599	3	80	1
TCGA-80-5608	2.48863627602026	3	80	1
TCGA-80-5611	1.99136060643294	3	80	1
TCGA-83-5908	0.057776806038656	1	83	3
TCGA-86-6562	2.0974968506915	3	86	2
TCGA-86-6851	1.0435383134336	2	86	2
TCGA-86-7701	2.84836047873206	3	86	2
TCGA-86-7711	0.438875638440431	1	86	2
TCGA-86-7713	2.60749665199684	3	86	2
TCGA-86-7714	2.21712390220986	3	86	2
TCGA-86-7953	1.54394243824763	2	86	2
TCGA-86-7954	0.868198692709373	2	86	2
TCGA-86-7955	4.48908144384749	4	86	2
TCGA-86-8054	2.55862457824821	3	86	2
TCGA-86-8055	1.37463560869859	2	86	2
TCGA-86-8056	2.7497812843283	3	86	2
TCGA-86-8073	1.2285591236454	2	86	2
TCGA-86-8074	0.008396833383974	1	86	2
TCGA-86-8075	0.85349724660589	2	86	2
TCGA-86-8076	2.99808436122341	3	86	2
TCGA-86-8278	0.908045007808739	2	86	2
TCGA-86-8279	1.14693510945933	2	86	2
TCGA-86-8280	2.18790451327413	3	86	2
TCGA-86-8281	2.48313282121678	3	86	2
TCGA-86-8358	2.54823145202451	3	86	2
TCGA-86-8359	2.22837908883432	3	86	2
TCGA-86-8585	2.18372385356988	3	86	2
TCGA-86-8668	1.25874442042866	2	86	2
TCGA-86-8669	0.663508005270874	2	86	2
TCGA-86-8671	0.929715201719649	2	86	2
TCGA-86-8672	2.66293734196891	3	86	2
TCGA-86-8673	2.41777416283389	3	86	2
TCGA-86-8674	3.90479392096774	4	86	2
TCGA-86-A456	1.97377570913066	3	86	2
TCGA-86-A4D0	2.12663246445043	3	86	2
TCGA-86-A4JF	1.94199405663754	3	86	2
TCGA-86-A4P7	1.09322612939643	2	86	2
TCGA-86-A4P8	0.478437285475588	1	86	2
TCGA-91-A4BC	3.13418553092497	3	91	1
TCGA-91-A4BD	2.72343914929857	3	91	1
TCGA-93-7347	1.5259963304511	2	93	2
TCGA-93-7348	3.03895847550539	3	93	2
TCGA-93-8067	1.81377582658185	2	93	2
TCGA-93-A4JN	1.18522176509125	2	93	2
TCGA-93-A4JO	1.98178252827742	3	93	2
TCGA-93-A4JP	1.94002160195012	3	93	2
TCGA-93-A4JQ	1.52505959653466	2	93	2
TCGA-95-7039	0.032561942071936	1	95	1
TCGA-95-7043	0.001856738667001	1	95	1
TCGA-95-7562	1.95706176323223	3	95	1
TCGA-95-7567	1.88034976921899	3	95	1
TCGA-95-7944	0.52213871010876	2	95	1
TCGA-95-7947	1.93489016294219	3	95	1
TCGA-95-7948	2.04104100965252	3	95	1
TCGA-95-8039	1.47189274501006	2	95	1
TCGA-95-8494	-0.168764428498385	1	95	1
TCGA-95-A4VK	1.28878466394593	2	95	1
TCGA-95-A4VN	1.77221830383797	2	95	1
TCGA-95-A4VP	2.85417119166437	3	95	1
TCGA-97-7546	1.77955780808145	2	97	4
TCGA-97-7547	2.99715218121181	3	97	4
TCGA-97-7552	1.79622068080105	2	97	4
TCGA-97-7553	1.66704553009594	2	97	4
TCGA-97-7554	1.95323030329675	3	97	4
TCGA-97-7937	1.44023368197087	2	97	4
TCGA-97-7938	1.85069940671734	3	97	4
TCGA-97-7941	1.85986522981196	3	97	4
TCGA-97-8171	1.0180563342533	2	97	4
TCGA-97-8172	1.44485974381609	2	97	4
TCGA-97-8175	2.83433807519503	3	97	4
TCGA-97-8177	2.8707168428605	3	97	4
TCGA-97-8179	1.93945141458234	3	97	4
TCGA-97-8552	2.47210748651051	3	97	4
TCGA-97-A4LX	0.944116622795326	2	97	4
TCGA-97-A4M0	1.84096431702998	3	97	4
TCGA-97-A4M1	2.36183174243703	3	97	4
TCGA-97-A4M2	1.89631307218923	3	97	4
TCGA-97-A4M3	1.98532482032338	3	97	4
TCGA-97-A4M5	2.53178368437337	3	97	4
TCGA-97-A4M6	2.52734212731597	3	97	4
TCGA-97-A4M7	1.04344871079384	2	97	4
TCGA-99-7458	0.766849405070997	2	99	4
TCGA-99-8025	2.22638776231577	3	99	4
TCGA-99-8028	2.00553582408909	3	99	4
TCGA-99-8032	1.72107466118179	2	99	4
TCGA-99-8033	1.53327916593638	2	99	4
TCGA-99-AA5R	0.279813438484286	1	99	4
TCGA-J2-8192	1.31442718169059	2	J2	3
TCGA-J2-8194	0.890280669811114	2	J2	3
TCGA-J2-A4AD	3.11861468771841	3	J2	3
TCGA-J2-A4AE	1.18231719010962	2	J2	3
TCGA-J2-A4AG	2.43738617273435	3	J2	3
TCGA-L4-A4E5	1.73430405748306	2	L4	5
TCGA-L4-A4E6	0.601812656351094	2	L4	5
TCGA-L9-A443	2.32527045992633	3	L9	4
TCGA-L9-A444	0.687783069183154	2	L9	4
TCGA-L9-A50W	0.845965602870302	2	L9	4
TCGA-L9-A5IP	1.27141974378542	2	L9	4
TCGA-L9-A743	2.28487809083677	3	L9	4
TCGA-L9-A7SV	1.88929507891834	3	L9	4
TCGA-L9-A8F4	1.08355971572576	2	L9	4
TCGA-MN-A4N1	2.46648067825469	3	MN	2
TCGA-MN-A4N4	1.09836888588407	2	MN	2
TCGA-MN-A4N5	0.283916145744184	1	MN	2
TCGA-MP-A4SV	1.12353193631188	2	MP	4
TCGA-MP-A4SW	1.59268379372216	2	MP	4
TCGA-MP-A4SY	3.37442683562349	4	MP	4
TCGA-MP-A4T4	1.16708077979702	2	MP	4
TCGA-MP-A4T6	2.56921229776313	3	MP	4
TCGA-MP-A4T7	2.48938603008793	3	MP	4
TCGA-MP-A4T8	2.47442983374172	3	MP	4
TCGA-MP-A4T9	0.629147714429088	2	MP	4
TCGA-MP-A4TA	2.38546341006025	3	MP	4
TCGA-MP-A4TC	0.674838550855862	2	MP	4
TCGA-MP-A4TD	2.20865885720695	3	MP	4
TCGA-MP-A4TE	3.37986527208592	4	MP	4
TCGA-MP-A4TF	2.27689480756759	3	MP	4
TCGA-MP-A4TH	1.41742992934552	2	MP	4
TCGA-MP-A4TI	1.01684040194574	2	MP	4
TCGA-MP-A4TJ	2.39286674296422	3	MP	4
TCGA-MP-A4TK	1.07386159884681	2	MP	4
TCGA-MP-A5C7	2.76255279735238	3	MP	4
TCGA-NJ-A4YF	2.50702689381275	3	NJ	3
TCGA-NJ-A4YG	3.04266532905618	3	NJ	3
TCGA-NJ-A4YI	2.05205436629312	3	NJ	3
TCGA-NJ-A4YP	2.31129980457999	3	NJ	3
TCGA-NJ-A4YQ	2.27247522680156	3	NJ	3
TCGA-NJ-A55A	2.60376356326897	3	NJ	3
TCGA-NJ-A55O	1.81231066221516	2	NJ	3
TCGA-NJ-A55R	3.26613629907854	4	NJ	3
TCGA-NJ-A7XG	2.37435919724656	3	NJ	3
TCGA-O1-A52J	1.6853406785417	2	O1	5
TCGA-S2-AA1A	2.01521433553925	3	S2	2
