# Supplementary material for: Surrogate Biomarker Prediction from Whole-Slide Images for Evaluating Overall Survival in Lung Adenocarcinoma
Source: Diagnostics (Basel). 2024 Feb 20;14(5):462. doi: 10.3390/diagnostics14050462 (PMC10930763; doi:10.3390/diagnostics14050462)
Supplement: Supplementary file 1 [file diagnostics-14-00462-s001.zip › Supplementary_File_S5_TCGA_LUAD_crossfolds/crossfolds_FCRL2.csv]

PATIENT	FCRL2	FCRL2_quantile	site_code	CV5
TCGA-05-4244	0.201880685027239	1	05	5
TCGA-05-4249	2.20018261510015	2	05	5
TCGA-05-4250	-0.155708419184788	1	05	5
TCGA-05-4382	4.11204263282812	3	05	5
TCGA-05-4395	-1.51029329862359	0	05	5
TCGA-05-4396	0.40794803013746	1	05	5
TCGA-05-4397	3.00633203008074	3	05	5
TCGA-05-4398	2.41157940323951	2	05	5
TCGA-05-4402	2.57344352742242	3	05	5
TCGA-05-4403	-0.167616050841177	1	05	5
TCGA-05-4405	2.50012995084184	2	05	5
TCGA-05-4415	-1.02395137549639	1	05	5
TCGA-05-4417	1.96841043778928	2	05	5
TCGA-05-4418	3.48738527879532	3	05	5
TCGA-05-4420	0.213374202841867	1	05	5
TCGA-05-4422	2.30737572765549	2	05	5
TCGA-05-4424	-0.348678493574291	1	05	5
TCGA-05-4426	-2.72543096805047	0	05	5
TCGA-05-4427	-0.84034169505484	1	05	5
TCGA-05-4430	0.480896595339178	1	05	5
TCGA-05-4432	3.54519751521556	3	05	5
TCGA-05-4433	0.194076685015096	1	05	5
TCGA-05-4434	4.08149154760909	3	05	5
TCGA-35-3615	1.28080091691767	2	35	2
TCGA-35-4122	3.70102785413837	3	35	2
TCGA-35-4123	0.484877059186604	1	35	2
TCGA-35-5375	2.1219341077523	2	35	2
TCGA-38-4625	1.87342654147509	2	38	2
TCGA-38-4626	-2.76032066287861	0	38	2
TCGA-38-4627	-0.0963867533683	1	38	2
TCGA-38-4628	-2.94373202883939	0	38	2
TCGA-38-4629	2.66542914434976	3	38	2
TCGA-38-4630	-1.31487560088488	1	38	2
TCGA-38-4631	3.19476452708582	3	38	2
TCGA-38-4632	-0.144303960378396	1	38	2
TCGA-38-6178	2.60931339250791	3	38	2
TCGA-38-7271	4.75258962455269	4	38	2
TCGA-38-A44F	4.08504280012785	3	38	2
TCGA-44-2655	1.68826256185113	2	44	4
TCGA-44-2656	3.66994955631004	3	44	4
TCGA-44-2657	4.24949236528895	3	44	4
TCGA-44-2659	3.29345717687523	3	44	4
TCGA-44-2661	3.45932217933713	3	44	4
TCGA-44-2662	1.77872692383536	2	44	4
TCGA-44-2665	3.85623551873382	3	44	4
TCGA-44-2666	3.53704634185677	3	44	4
TCGA-44-2668	2.74272880784052	3	44	4
TCGA-44-3396	1.82577750723713	2	44	4
TCGA-44-3398	3.88786813887953	3	44	4
TCGA-44-3917	1.79186167716551	2	44	4
TCGA-44-3918	2.91614485691952	3	44	4
TCGA-44-3919	2.25010414616473	2	44	4
TCGA-44-4112	3.32553263279752	3	44	4
TCGA-44-5643	1.12787111548647	2	44	4
TCGA-44-5644	1.32272516380298	2	44	4
TCGA-44-5645	1.96138336666871	2	44	4
TCGA-44-6145	3.58860992443129	3	44	4
TCGA-44-6146	0.799427765801874	2	44	4
TCGA-44-6147	4.90499516350177	4	44	4
TCGA-44-6148	1.34576720808665	2	44	4
TCGA-44-6774	1.50401851529784	2	44	4
TCGA-44-6775	3.01020591727905	3	44	4
TCGA-44-6776	-1.19606785299878	1	44	4
TCGA-44-6777	2.52674734519322	2	44	4
TCGA-44-6778	3.16213896649133	3	44	4
TCGA-44-6779	-2.62008168671572	0	44	4
TCGA-44-7659	2.60642690992551	3	44	4
TCGA-44-7660	6.01345279506948	4	44	4
TCGA-44-7662	2.57056442638677	3	44	4
TCGA-44-7667	-1.25535850701267	1	44	4
TCGA-44-7669	0.952817212105529	2	44	4
TCGA-44-7670	1.17745099577351	2	44	4
TCGA-44-7671	-1.35217802731545	1	44	4
TCGA-44-7672	2.56661572443822	3	44	4
TCGA-44-8119	2.23040250935305	2	44	4
TCGA-44-A479	3.87568750166207	3	44	4
TCGA-44-A47A	0.943506516300662	2	44	4
TCGA-44-A47B	0.175113358545046	1	44	4
TCGA-44-A47G	3.42392667166762	3	44	4
TCGA-44-A4SS	0.305378497238282	1	44	4
TCGA-44-A4SU	5.53995897477896	4	44	4
TCGA-49-4487	4.22864114611323	3	49	5
TCGA-49-4488	2.19537858107102	2	49	5
TCGA-49-4490	1.70255008482596	2	49	5
TCGA-49-4494	0.994509704097705	2	49	5
TCGA-49-4501	2.76525495756771	3	49	5
TCGA-49-4505	6.26269221241727	4	49	5
TCGA-49-4506	2.38098955825298	2	49	5
TCGA-49-4507	0.731514094615404	2	49	5
TCGA-49-4510	-0.248522281097479	1	49	5
TCGA-49-4512	3.71711472701705	3	49	5
TCGA-49-4514	0.838700528842114	2	49	5
TCGA-49-6742	-2.64140381578508	0	49	5
TCGA-49-6743	1.89487746840951	2	49	5
TCGA-49-6744	2.39489740608323	2	49	5
TCGA-49-6745	-0.824829252863118	1	49	5
TCGA-49-6761	1.64771249140055	2	49	5
TCGA-49-6767	-2.37686462640569	0	49	5
TCGA-49-AAQV	6.45387638681159	4	49	5
TCGA-49-AAR0	2.27502842787336	2	49	5
TCGA-49-AAR2	2.32131643402759	2	49	5
TCGA-49-AAR3	2.20038422316791	2	49	5
TCGA-49-AAR4	2.22447271678964	2	49	5
TCGA-49-AAR9	-3.06956204141908	0	49	5
TCGA-49-AARE	1.64770463828413	2	49	5
TCGA-49-AARN	3.04445252216686	3	49	5
TCGA-49-AARO	2.40429967155683	2	49	5
TCGA-49-AARQ	1.32994478819711	2	49	5
TCGA-49-AARR	2.95463772727953	3	49	5
TCGA-4B-A93V	2.54576045372612	3	4B	3
TCGA-50-5044	0.034877888444118	1	50	5
TCGA-50-5045	2.61832510050293	3	50	5
TCGA-50-5055	4.66061925676222	4	50	5
TCGA-50-5066	4.47340261933298	3	50	5
TCGA-50-5068	4.13408315861926	3	50	5
TCGA-50-5931	1.72121271674958	2	50	5
TCGA-50-5939	3.14991653597076	3	50	5
TCGA-50-5942	1.5735250661834	2	50	5
TCGA-50-5946	-2.91242725161281	0	50	5
TCGA-50-6590	3.15059972687404	3	50	5
TCGA-50-6591	-1.71912853811169	0	50	5
TCGA-50-6593	0.066830323697158	1	50	5
TCGA-50-6594	-1.27609239377151	1	50	5
TCGA-50-6597	0.878573212701514	2	50	5
TCGA-50-6673	0.654855262761582	2	50	5
TCGA-50-7109	2.01477534110553	2	50	5
TCGA-50-8457	3.65376138576344	3	50	5
TCGA-50-8459	2.8305181582746	3	50	5
TCGA-53-7624	-0.585159444469911	1	53	2
TCGA-53-7626	2.12811143703815	2	53	2
TCGA-53-7813	4.17240641139048	3	53	2
TCGA-53-A4EZ	1.54862809623719	2	53	2
TCGA-55-1592	0.107346073080528	1	55	1
TCGA-55-1594	2.51474093580974	2	55	1
TCGA-55-1595	1.59745996200042	2	55	1
TCGA-55-1596	-0.285646973047904	1	55	1
TCGA-55-5899	-0.071184315484263	1	55	1
TCGA-55-6543	4.59683759535904	4	55	1
TCGA-55-6642	3.76753746933435	3	55	1
TCGA-55-6712	1.03277108059643	2	55	1
TCGA-55-6968	3.75597209949066	3	55	1
TCGA-55-6969	4.88105957849726	4	55	1
TCGA-55-6970	1.03334529736679	2	55	1
TCGA-55-6971	4.33157372369766	3	55	1
TCGA-55-6972	-1.36713002281115	1	55	1
TCGA-55-6975	1.57148746098563	2	55	1
TCGA-55-6978	0.396360308266673	1	55	1
TCGA-55-6979	3.06967540069745	3	55	1
TCGA-55-6980	-0.454347336514224	1	55	1
TCGA-55-6981	2.58363432195899	3	55	1
TCGA-55-6982	1.77176712183425	2	55	1
TCGA-55-6983	3.49108205343107	3	55	1
TCGA-55-6984	2.71366264116654	3	55	1
TCGA-55-6985	2.68154163024216	3	55	1
TCGA-55-6986	1.7514759240309	2	55	1
TCGA-55-6987	4.19114558562734	3	55	1
TCGA-55-7227	1.15890003863572	2	55	1
TCGA-55-7281	-0.697139829174077	1	55	1
TCGA-55-7283	0.989358728526607	2	55	1
TCGA-55-7284	-1.11094904921588	1	55	1
TCGA-55-7570	0.768896349795304	2	55	1
TCGA-55-7573	3.52460634465561	3	55	1
TCGA-55-7574	4.8313763955405	4	55	1
TCGA-55-7576	0.810028662411261	2	55	1
TCGA-55-7724	2.55572956371178	3	55	1
TCGA-55-7725	2.60873010760259	3	55	1
TCGA-55-7726	0.642407194926112	2	55	1
TCGA-55-7727	3.63028288249899	3	55	1
TCGA-55-7728	2.81669215433093	3	55	1
TCGA-55-7815	1.24498570446554	2	55	1
TCGA-55-7816	0.333441948877201	1	55	1
TCGA-55-7903	3.71319195031223	3	55	1
TCGA-55-7907	1.1267009548807	2	55	1
TCGA-55-7910	3.80061530548231	3	55	1
TCGA-55-7911	2.6218462487204	3	55	1
TCGA-55-7913	-1.24973550199664	1	55	1
TCGA-55-7914	3.57804201993817	3	55	1
TCGA-55-7994	2.46243451611188	2	55	1
TCGA-55-7995	3.31976965472388	3	55	1
TCGA-55-8085	2.55758478116495	3	55	1
TCGA-55-8087	0.1745627729433	1	55	1
TCGA-55-8089	3.38734153445147	3	55	1
TCGA-55-8090	0.836936597865521	2	55	1
TCGA-55-8091	1.46590456906065	2	55	1
TCGA-55-8092	4.68033569334723	4	55	1
TCGA-55-8094	-2.56466237354418	0	55	1
TCGA-55-8096	3.78769161595998	3	55	1
TCGA-55-8097	1.81285638425914	2	55	1
TCGA-55-8203	4.58287203644515	4	55	1
TCGA-55-8204	2.9464394818539	3	55	1
TCGA-55-8205	2.27763772048877	2	55	1
TCGA-55-8206	0.856335279980318	2	55	1
TCGA-55-8207	0.712653440540687	2	55	1
TCGA-55-8208	4.21871273519761	3	55	1
TCGA-55-8299	2.57281642168219	3	55	1
TCGA-55-8301	4.63014940647907	4	55	1
TCGA-55-8302	1.45996607757435	2	55	1
TCGA-55-8505	1.98055459155779	2	55	1
TCGA-55-8506	1.22287355831385	2	55	1
TCGA-55-8507	0.588792499473684	2	55	1
TCGA-55-8508	5.14842933809754	4	55	1
TCGA-55-8510	1.53038799698104	2	55	1
TCGA-55-8511	3.10563171800644	3	55	1
TCGA-55-8512	0.710318747200511	2	55	1
TCGA-55-8513	2.58134441756487	3	55	1
TCGA-55-8514	1.7629321560926	2	55	1
TCGA-55-8614	0.820306623162229	2	55	1
TCGA-55-8615	-1.25187871764728	1	55	1
TCGA-55-8616	2.3981707039783	2	55	1
TCGA-55-8619	2.95175906696631	3	55	1
TCGA-55-8620	2.10120712682465	2	55	1
TCGA-55-8621	3.68352344574732	3	55	1
TCGA-55-A48X	4.59014541968792	4	55	1
TCGA-55-A48Y	2.19131926463315	2	55	1
TCGA-55-A48Z	3.30821689172518	3	55	1
TCGA-55-A490	-0.93302875360446	1	55	1
TCGA-55-A491	2.13154954456217	2	55	1
TCGA-55-A492	-0.710366946264534	1	55	1
TCGA-55-A493	2.5656382973978	3	55	1
TCGA-55-A494	-2.02368187264624	0	55	1
TCGA-55-A4DF	2.7528919373347	3	55	1
TCGA-55-A4DG	3.4758383261419	3	55	1
TCGA-55-A57B	-0.745631909422674	1	55	1
TCGA-62-A46O	1.16986998262172	2	62	4
TCGA-62-A46P	0.579519036285338	1	62	4
TCGA-62-A46R	1.98169165033143	2	62	4
TCGA-62-A46S	2.00451942978405	2	62	4
TCGA-62-A46U	0.666937423155945	2	62	4
TCGA-62-A46V	-0.167848936582728	1	62	4
TCGA-62-A470	-0.593929066149136	1	62	4
TCGA-62-A471	0.532480214225803	1	62	4
TCGA-62-A472	1.53708587792674	2	62	4
TCGA-64-1676	4.25665070931014	3	64	2
TCGA-64-1677	3.20950609391425	3	64	2
TCGA-64-1678	3.29791820146636	3	64	2
TCGA-64-1679	0.190865641839997	1	64	2
TCGA-64-1680	-0.918518105217252	1	64	2
TCGA-64-1681	0.885505410349203	2	64	2
TCGA-64-5774	1.64478990163262	2	64	2
TCGA-64-5775	-2.31471871408439	0	64	2
TCGA-64-5778	2.3280004889919	2	64	2
TCGA-64-5779	4.587830727144	4	64	2
TCGA-64-5781	2.48950648097238	2	64	2
TCGA-64-5815	0.733237576345443	2	64	2
TCGA-67-3770	-0.080208558774872	1	67	3
TCGA-67-3771	3.49748721035323	3	67	3
TCGA-67-3772	3.14740816273508	3	67	3
TCGA-67-3773	0.772875976126818	2	67	3
TCGA-67-3774	1.03585666110073	2	67	3
TCGA-67-4679	-0.603702830051138	1	67	3
TCGA-67-6215	-0.241056414796563	1	67	3
TCGA-67-6216	3.48124324919428	3	67	3
TCGA-67-6217	2.73964900841509	3	67	3
TCGA-69-7760	0.163608366136945	1	69	4
TCGA-69-7761	3.74749824963582	3	69	4
TCGA-69-7763	0.114749552974732	1	69	4
TCGA-69-7764	1.59903723338536	2	69	4
TCGA-69-7765	3.22351169961014	3	69	4
TCGA-69-7973	0.906850404113937	2	69	4
TCGA-69-7974	1.0805345919897	2	69	4
TCGA-69-7978	2.36625186247446	2	69	4
TCGA-69-7979	0.50685511817291	1	69	4
TCGA-69-7980	-0.070808872767927	1	69	4
TCGA-69-8253	2.24868819575731	2	69	4
TCGA-69-8254	3.28693151679968	3	69	4
TCGA-69-8255	2.30377052982838	2	69	4
TCGA-69-8453	1.08376532041548	2	69	4
TCGA-69-A59K	3.51718480418749	3	69	4
TCGA-71-6725	2.92910214751873	3	71	2
TCGA-71-8520	-0.044940171178259	1	71	2
TCGA-73-4658	0.478111733243734	1	73	4
TCGA-73-4659	-0.159360766559327	1	73	4
TCGA-73-4662	2.82158760132038	3	73	4
TCGA-73-4666	-1.37716480998647	0	73	4
TCGA-73-4668	0.730898138106245	2	73	4
TCGA-73-4670	0.440922198010512	1	73	4
TCGA-73-4675	-0.043757395792515	1	73	4
TCGA-73-4676	-2.5988174911725	0	73	4
TCGA-73-4677	0.388112176739259	1	73	4
TCGA-73-7498	1.37149436143591	2	73	4
TCGA-73-7499	3.10056564373013	3	73	4
TCGA-73-A9RS	-1.84496620350365	0	73	4
TCGA-75-5122	1.13917314670654	2	75	2
TCGA-75-5125	0.123556584056014	1	75	2
TCGA-75-5126	0.51261524427263	1	75	2
TCGA-75-5146	2.24711393373404	2	75	2
TCGA-75-5147	5.04422256440465	4	75	2
TCGA-75-6203	0.637539127209846	2	75	2
TCGA-75-6205	2.43060382284599	2	75	2
TCGA-75-6206	-1.70872892292408	0	75	2
TCGA-75-6207	0.989248123950502	2	75	2
TCGA-75-6211	0.642269745362844	2	75	2
TCGA-75-6212	2.45789880794942	2	75	2
TCGA-75-6214	-1.70867969955454	0	75	2
TCGA-75-7025	2.70781065245936	3	75	2
TCGA-75-7027	1.18486315329021	2	75	2
TCGA-75-7030	2.43215989768416	2	75	2
TCGA-75-7031	0.531724767398199	1	75	2
TCGA-78-7145	2.06655745988711	2	78	3
TCGA-78-7146	-3.22279701002323	0	78	3
TCGA-78-7147	-2.44532700415878	0	78	3
TCGA-78-7148	-1.29762538546972	1	78	3
TCGA-78-7149	-0.276724344100227	1	78	3
TCGA-78-7150	-0.750067356186372	1	78	3
TCGA-78-7152	2.20654151716087	2	78	3
TCGA-78-7153	1.15048847428772	2	78	3
TCGA-78-7154	-1.30546608116876	1	78	3
TCGA-78-7155	-3.3276825011187	0	78	3
TCGA-78-7156	-2.40812529963755	0	78	3
TCGA-78-7158	-1.41993356428169	0	78	3
TCGA-78-7159	3.73169758918656	3	78	3
TCGA-78-7160	0.59783194915213	2	78	3
TCGA-78-7161	-2.00758878788717	0	78	3
TCGA-78-7163	2.57388602092722	3	78	3
TCGA-78-7166	1.32303129379943	2	78	3
TCGA-78-7167	-0.72276890293355	1	78	3
TCGA-78-7220	-2.12097755999455	0	78	3
TCGA-78-7535	-1.48665038023935	0	78	3
TCGA-78-7536	1.42620168096605	2	78	3
TCGA-78-7537	-0.027476018294031	1	78	3
TCGA-78-7539	-0.056849462409422	1	78	3
TCGA-78-7540	-1.02271345935947	1	78	3
TCGA-78-7542	-0.559026156183919	1	78	3
TCGA-78-7633	-2.16555534190846	0	78	3
TCGA-78-8640	2.54065849556261	2	78	3
TCGA-78-8648	2.16697257697279	2	78	3
TCGA-78-8655	1.6744832143389	2	78	3
TCGA-78-8660	1.25989743818411	2	78	3
TCGA-78-8662	-1.18905325627172	1	78	3
TCGA-80-5607	0.344953591584443	1	80	1
TCGA-80-5608	2.29366314360965	2	80	1
TCGA-80-5611	-0.506545160018991	1	80	1
TCGA-83-5908	0.626060565613182	2	83	4
TCGA-86-6562	-0.961396838362071	1	86	2
TCGA-86-6851	3.17905328409008	3	86	2
TCGA-86-7701	4.26747223951816	3	86	2
TCGA-86-7711	0.612642706177138	2	86	2
TCGA-86-7713	-0.24884336281252	1	86	2
TCGA-86-7714	1.12334175588924	2	86	2
TCGA-86-7953	1.97708174390178	2	86	2
TCGA-86-7954	3.81314347832608	3	86	2
TCGA-86-7955	0.062463563445211	1	86	2
TCGA-86-8054	-0.67188048887556	1	86	2
TCGA-86-8055	3.02750217392155	3	86	2
TCGA-86-8056	1.46590653521264	2	86	2
TCGA-86-8073	0.120499377787945	1	86	2
TCGA-86-8074	0.119428145772718	1	86	2
TCGA-86-8075	2.63633588905646	3	86	2
TCGA-86-8076	2.89033700925309	3	86	2
TCGA-86-8278	3.15360827741613	3	86	2
TCGA-86-8279	-1.25334862312949	1	86	2
TCGA-86-8280	3.47003641574059	3	86	2
TCGA-86-8281	2.09940459849117	2	86	2
TCGA-86-8358	1.57332243298734	2	86	2
TCGA-86-8359	-0.323718777981205	1	86	2
TCGA-86-8585	2.94803993588105	3	86	2
TCGA-86-8668	2.32287475784837	2	86	2
TCGA-86-8669	2.06065534565383	2	86	2
TCGA-86-8671	4.5699921356141	4	86	2
TCGA-86-8672	2.32264870996021	2	86	2
TCGA-86-8673	1.08777878667841	2	86	2
TCGA-86-8674	-1.47738505502144	0	86	2
TCGA-86-A456	0.275044333451928	1	86	2
TCGA-86-A4D0	1.44957977170154	2	86	2
TCGA-86-A4JF	4.74449141504584	4	86	2
TCGA-86-A4P7	4.01800032916063	3	86	2
TCGA-86-A4P8	1.38439379556045	2	86	2
TCGA-91-A4BC	3.87877436629421	3	91	2
TCGA-91-A4BD	0.486399951997716	1	91	2
TCGA-93-7347	1.94571031693941	2	93	3
TCGA-93-7348	4.84027992068772	4	93	3
TCGA-93-8067	0.298634775358268	1	93	3
TCGA-93-A4JN	3.24319916637766	3	93	3
TCGA-93-A4JO	3.31959366477144	3	93	3
TCGA-93-A4JP	0.732533187551329	2	93	3
TCGA-93-A4JQ	4.70811800720849	4	93	3
TCGA-95-7039	0.714821644148007	2	95	3
TCGA-95-7043	-0.349615631834377	1	95	3
TCGA-95-7562	4.10120273890431	3	95	3
TCGA-95-7567	2.5629608339468	3	95	3
TCGA-95-7944	0.281130610604966	1	95	3
TCGA-95-7947	4.89816592378726	4	95	3
TCGA-95-7948	2.63787761066197	3	95	3
TCGA-95-8039	0.804468084096936	2	95	3
TCGA-95-8494	-1.20623913391705	1	95	3
TCGA-95-A4VK	3.15016060030208	3	95	3
TCGA-95-A4VN	1.60151911668301	2	95	3
TCGA-95-A4VP	4.16314188166502	3	95	3
TCGA-97-7546	2.68518785748406	3	97	3
TCGA-97-7547	4.69698312444793	4	97	3
TCGA-97-7552	3.40399306443029	3	97	3
TCGA-97-7553	2.05964564025503	2	97	3
TCGA-97-7554	2.79088989708243	3	97	3
TCGA-97-7937	1.36428482873757	2	97	3
TCGA-97-7938	1.62697792490837	2	97	3
TCGA-97-7941	1.32567133983227	2	97	3
TCGA-97-8171	-1.1121423888734	1	97	3
TCGA-97-8172	4.39620393787197	3	97	3
TCGA-97-8175	0.665566768369091	2	97	3
TCGA-97-8177	2.6453114826478	3	97	3
TCGA-97-8179	-1.14558468927346	1	97	3
TCGA-97-8552	2.99751918359562	3	97	3
TCGA-97-A4LX	3.94535978964596	3	97	3
TCGA-97-A4M0	2.20093611558471	2	97	3
TCGA-97-A4M1	-0.495133627839801	1	97	3
TCGA-97-A4M2	2.58307392435933	3	97	3
TCGA-97-A4M3	0.685279843334466	2	97	3
TCGA-97-A4M5	2.32872852645825	2	97	3
TCGA-97-A4M6	4.59473416526317	4	97	3
TCGA-97-A4M7	2.31852630745341	2	97	3
TCGA-99-7458	2.67194671885647	3	99	2
TCGA-99-8025	1.24265281667855	2	99	2
TCGA-99-8028	3.31096470403713	3	99	2
TCGA-99-8032	3.98604687125708	3	99	2
TCGA-99-8033	0.886706319774019	2	99	2
TCGA-99-AA5R	4.43539412632206	3	99	2
TCGA-J2-8192	3.34843378986518	3	J2	5
TCGA-J2-8194	0.059256841859877	1	J2	5
TCGA-J2-A4AD	-0.40195722573279	1	J2	5
TCGA-J2-A4AE	3.05878727234221	3	J2	5
TCGA-J2-A4AG	3.5992468991777	3	J2	5
TCGA-L4-A4E5	1.31295278427202	2	L4	3
TCGA-L4-A4E6	1.29842051290116	2	L4	3
TCGA-L9-A443	0.669672416612117	2	L9	3
TCGA-L9-A444	3.16977081238662	3	L9	3
TCGA-L9-A50W	0.845965602870302	2	L9	3
TCGA-L9-A5IP	-0.997069092140478	1	L9	3
TCGA-L9-A743	2.73689625008425	3	L9	3
TCGA-L9-A7SV	-0.229219392341045	1	L9	3
TCGA-L9-A8F4	3.33016989986684	3	L9	3
TCGA-MN-A4N1	3.52353896699891	3	MN	3
TCGA-MN-A4N4	2.33819590055654	2	MN	3
TCGA-MN-A4N5	1.33306379507327	2	MN	3
TCGA-MP-A4SV	2.43345893372904	2	MP	5
TCGA-MP-A4SW	4.00057402042138	3	MP	5
TCGA-MP-A4SY	0.368860159748944	1	MP	5
TCGA-MP-A4T4	3.6952049490708	3	MP	5
TCGA-MP-A4T6	4.13739908573346	3	MP	5
TCGA-MP-A4T7	0.463590029210595	1	MP	5
TCGA-MP-A4T8	-0.275922314039392	1	MP	5
TCGA-MP-A4T9	1.82402664320368	2	MP	5
TCGA-MP-A4TA	2.29118346196083	2	MP	5
TCGA-MP-A4TC	1.10727909639615	2	MP	5
TCGA-MP-A4TD	3.44495688056862	3	MP	5
TCGA-MP-A4TE	-0.057163799499235	1	MP	5
TCGA-MP-A4TF	2.11104406763253	2	MP	5
TCGA-MP-A4TH	4.78254395740492	4	MP	5
TCGA-MP-A4TI	1.5369946070388	2	MP	5
TCGA-MP-A4TJ	4.70277230960237	4	MP	5
TCGA-MP-A4TK	3.53616235009872	3	MP	5
TCGA-MP-A5C7	-0.443700977164965	1	MP	5
TCGA-NJ-A4YF	0.350750953882293	1	NJ	4
TCGA-NJ-A4YG	0.877706580507222	2	NJ	4
TCGA-NJ-A4YI	-2.34026305648564	0	NJ	4
TCGA-NJ-A4YP	0.494653791113013	1	NJ	4
TCGA-NJ-A4YQ	4.53196927493011	4	NJ	4
TCGA-NJ-A55A	4.22194065424456	3	NJ	4
TCGA-NJ-A55O	0.350862697979355	1	NJ	4
TCGA-NJ-A55R	3.46366851527299	3	NJ	4
TCGA-NJ-A7XG	4.87264959120738	4	NJ	4
TCGA-O1-A52J	-1.70335642855836	0	O1	1
TCGA-S2-AA1A	4.32867257219961	3	S2	5
