# Supplementary material for: Surrogate Biomarker Prediction from Whole-Slide Images for Evaluating Overall Survival in Lung Adenocarcinoma
Source: Diagnostics (Basel). 2024 Feb 20;14(5):462. doi: 10.3390/diagnostics14050462 (PMC10930763; doi:10.3390/diagnostics14050462)
Supplement: Supplementary file 1 [file diagnostics-14-00462-s001.zip › Supplementary_File_S5_TCGA_LUAD_crossfolds/crossfolds_FCRLA.csv]

PATIENT	FCRLA	FCRLA_quantile	site_code	CV5
TCGA-05-4244	-1.55816852225201	1	05	3
TCGA-05-4249	1.86748499817781	3	05	3
TCGA-05-4250	1.31822276914762	2	05	3
TCGA-05-4382	5.1522022352838	4	05	3
TCGA-05-4395	0.046924211614661	2	05	3
TCGA-05-4396	0.093074692784048	2	05	3
TCGA-05-4397	-0.696492308505554	2	05	3
TCGA-05-4398	1.94471757912672	3	05	3
TCGA-05-4402	2.909674845905	3	05	3
TCGA-05-4403	1.11591666530917	2	05	3
TCGA-05-4405	2.70732333735339	3	05	3
TCGA-05-4415	-1.02395137549639	1	05	3
TCGA-05-4417	3.16055169346677	3	05	3
TCGA-05-4418	3.24981479994146	3	05	3
TCGA-05-4420	1.46298809291334	2	05	3
TCGA-05-4422	2.3750958687709	3	05	3
TCGA-05-4424	0.831027528660607	2	05	3
TCGA-05-4426	-1.45534180468273	1	05	3
TCGA-05-4427	1.12432523183288	2	05	3
TCGA-05-4430	1.84173578664477	3	05	3
TCGA-05-4432	3.63768206070423	3	05	3
TCGA-05-4433	0.78923495284214	2	05	3
TCGA-05-4434	2.85717962753167	3	05	3
TCGA-35-3615	1.76259145976616	3	35	5
TCGA-35-4122	2.50328790907321	3	35	5
TCGA-35-4123	1.81552237117508	3	35	5
TCGA-35-5375	2.40274321531407	3	35	5
TCGA-38-4625	2.38647386007388	3	38	5
TCGA-38-4626	-0.565304680473467	2	38	5
TCGA-38-4627	1.63118014279566	2	38	5
TCGA-38-4628	-0.454347188100465	2	38	5
TCGA-38-4629	2.21228509317393	3	38	5
TCGA-38-4630	-0.857668647362095	2	38	5
TCGA-38-4631	1.15792775890545	2	38	5
TCGA-38-4632	1.16935651852537	2	38	5
TCGA-38-6178	1.71091153251572	3	38	5
TCGA-38-7271	6.763999854515	4	38	5
TCGA-38-A44F	4.46058172296673	4	38	5
TCGA-44-2655	3.58178192645266	3	44	2
TCGA-44-2656	2.33203718853932	3	44	2
TCGA-44-2657	5.73417763755164	4	44	2
TCGA-44-2659	3.22596915803093	3	44	2
TCGA-44-2661	4.13986234004052	3	44	2
TCGA-44-2662	-0.095742194080777	2	44	2
TCGA-44-2665	-0.820514661955102	2	44	2
TCGA-44-2666	1.43542131958313	2	44	2
TCGA-44-2668	1.49926347486375	2	44	2
TCGA-44-3396	2.00498855920242	3	44	2
TCGA-44-3398	2.6353772272872	3	44	2
TCGA-44-3917	2.17550875729681	3	44	2
TCGA-44-3918	4.17367541611262	3	44	2
TCGA-44-3919	2.88397624736684	3	44	2
TCGA-44-4112	1.34386445556978	2	44	2
TCGA-44-5643	2.14758935010098	3	44	2
TCGA-44-5644	1.16373564004182	2	44	2
TCGA-44-5645	1.52467883473152	2	44	2
TCGA-44-6145	4.19139942212432	3	44	2
TCGA-44-6146	-0.929924644254457	1	44	2
TCGA-44-6147	3.46916261384984	3	44	2
TCGA-44-6148	3.10101327743001	3	44	2
TCGA-44-6774	2.18001609217262	3	44	2
TCGA-44-6775	1.89295055417016	3	44	2
TCGA-44-6776	0.142734060452982	2	44	2
TCGA-44-6777	4.41136739357753	4	44	2
TCGA-44-6778	3.94000069736921	3	44	2
TCGA-44-6779	-0.298153591828357	2	44	2
TCGA-44-7659	4.19138941064667	3	44	2
TCGA-44-7660	1.25303877765956	2	44	2
TCGA-44-7662	1.69977722039902	3	44	2
TCGA-44-7667	0.024749412180065	2	44	2
TCGA-44-7669	1.61540060994916	2	44	2
TCGA-44-7670	2.62511459582725	3	44	2
TCGA-44-7671	0.595354552790418	2	44	2
TCGA-44-7672	3.92348651630694	3	44	2
TCGA-44-8119	2.18880842006537	3	44	2
TCGA-44-A479	3.12781300832892	3	44	2
TCGA-44-A47A	0.37692254489436	2	44	2
TCGA-44-A47B	-0.16093584458697	2	44	2
TCGA-44-A47G	3.56292709991503	3	44	2
TCGA-44-A4SS	0.463640581155014	2	44	2
TCGA-44-A4SU	4.10166192809327	3	44	2
TCGA-49-4487	5.02611968143061	4	49	3
TCGA-49-4488	2.05868990910264	3	49	3
TCGA-49-4490	0.541395293011382	2	49	3
TCGA-49-4494	-0.188556397032674	2	49	3
TCGA-49-4501	3.65916055494826	3	49	3
TCGA-49-4505	2.04716721292508	3	49	3
TCGA-49-4506	3.26212402681585	3	49	3
TCGA-49-4507	0.75212437429069	2	49	3
TCGA-49-4510	1.61961227102855	2	49	3
TCGA-49-4512	2.46417843048115	3	49	3
TCGA-49-4514	3.4056065355273	3	49	3
TCGA-49-6742	-0.69387123567922	2	49	3
TCGA-49-6743	1.81202053600522	3	49	3
TCGA-49-6744	2.96338889712548	3	49	3
TCGA-49-6745	0.872243614179575	2	49	3
TCGA-49-6761	2.66439123254718	3	49	3
TCGA-49-6767	-1.84634990970691	1	49	3
TCGA-49-AAQV	3.16555560390915	3	49	3
TCGA-49-AAR0	2.88390743505195	3	49	3
TCGA-49-AAR2	2.2745853836826	3	49	3
TCGA-49-AAR3	2.82841544578096	3	49	3
TCGA-49-AAR4	2.60342291583057	3	49	3
TCGA-49-AAR9	-1.6289894500331	1	49	3
TCGA-49-AARE	2.24322091716603	3	49	3
TCGA-49-AARN	3.73321299120226	3	49	3
TCGA-49-AARO	2.91091377318781	3	49	3
TCGA-49-AARQ	0.162650042799466	2	49	3
TCGA-49-AARR	3.23528153270671	3	49	3
TCGA-4B-A93V	2.8314824542678	3	4B	5
TCGA-50-5044	-0.365660041139611	2	50	2
TCGA-50-5045	4.66834063821005	4	50	2
TCGA-50-5055	6.23000069435785	4	50	2
TCGA-50-5066	4.18201553388311	3	50	2
TCGA-50-5068	4.68751409328778	4	50	2
TCGA-50-5931	-1.35407541055465	1	50	2
TCGA-50-5939	3.06073283479308	3	50	2
TCGA-50-5942	2.60841058382726	3	50	2
TCGA-50-5946	-1.12101387342422	1	50	2
TCGA-50-6590	4.21193955077213	4	50	2
TCGA-50-6591	-3.30409103883284	1	50	2
TCGA-50-6593	1.21458394414085	2	50	2
TCGA-50-6594	-1.66311551688076	1	50	2
TCGA-50-6597	3.78377545815726	3	50	2
TCGA-50-6673	1.43108028737502	2	50	2
TCGA-50-7109	2.68445280547594	3	50	2
TCGA-50-8457	4.85304378140131	4	50	2
TCGA-50-8459	3.54528800632661	3	50	2
TCGA-53-7624	1.45436891971673	2	53	5
TCGA-53-7626	3.75368731750323	3	53	5
TCGA-53-7813	4.00880100639944	3	53	5
TCGA-53-A4EZ	1.19893930814921	2	53	5
TCGA-55-1592	0.996985625638023	2	55	1
TCGA-55-1594	2.37103647370964	3	55	1
TCGA-55-1595	1.65980833866823	3	55	1
TCGA-55-1596	0.731031768098726	2	55	1
TCGA-55-5899	0.291385763900446	2	55	1
TCGA-55-6543	1.43146727817616	2	55	1
TCGA-55-6642	5.85456946242832	4	55	1
TCGA-55-6712	4.19863214965885	3	55	1
TCGA-55-6968	4.67627836430918	4	55	1
TCGA-55-6969	6.36945557237002	4	55	1
TCGA-55-6970	2.35683222011071	3	55	1
TCGA-55-6971	4.32078044362366	4	55	1
TCGA-55-6972	-2.50463354656108	1	55	1
TCGA-55-6975	2.98136325514869	3	55	1
TCGA-55-6978	-0.665567440876529	2	55	1
TCGA-55-6979	2.87967698473543	3	55	1
TCGA-55-6980	-0.850276012845363	2	55	1
TCGA-55-6981	1.45745721588184	2	55	1
TCGA-55-6982	2.48030430767393	3	55	1
TCGA-55-6983	5.00492101331154	4	55	1
TCGA-55-6984	3.01736697743499	3	55	1
TCGA-55-6985	2.50096938460034	3	55	1
TCGA-55-6986	2.18935339966786	3	55	1
TCGA-55-6987	4.5217464874587	4	55	1
TCGA-55-7227	0.290689911191263	2	55	1
TCGA-55-7281	0.235745974967386	2	55	1
TCGA-55-7283	-1.817996193531	1	55	1
TCGA-55-7284	-0.159858649696831	2	55	1
TCGA-55-7570	-0.290975106182095	2	55	1
TCGA-55-7573	3.77372600391077	3	55	1
TCGA-55-7574	4.92562672133655	4	55	1
TCGA-55-7576	1.91766938559923	3	55	1
TCGA-55-7724	3.52876251611151	3	55	1
TCGA-55-7725	3.44121401478622	3	55	1
TCGA-55-7726	1.41292534880334	2	55	1
TCGA-55-7727	3.99436087426649	3	55	1
TCGA-55-7728	3.27037300635106	3	55	1
TCGA-55-7815	2.60406679777037	3	55	1
TCGA-55-7816	0.108568538036998	2	55	1
TCGA-55-7903	0.455910059592666	2	55	1
TCGA-55-7907	0.954748272091405	2	55	1
TCGA-55-7910	2.67373724332028	3	55	1
TCGA-55-7911	1.83057927015048	3	55	1
TCGA-55-7913	-0.200266825732343	2	55	1
TCGA-55-7914	3.80245643885983	3	55	1
TCGA-55-7994	3.02896906492077	3	55	1
TCGA-55-7995	2.27689487734422	3	55	1
TCGA-55-8085	2.99486469080009	3	55	1
TCGA-55-8087	-1.66193849477382	1	55	1
TCGA-55-8089	3.56564429323473	3	55	1
TCGA-55-8090	0.754943225668213	2	55	1
TCGA-55-8091	2.69183084407065	3	55	1
TCGA-55-8092	4.60931897034227	4	55	1
TCGA-55-8094	-1.48665986154291	1	55	1
TCGA-55-8096	2.67488532940857	3	55	1
TCGA-55-8097	2.02804777873063	3	55	1
TCGA-55-8203	4.37398600172889	4	55	1
TCGA-55-8204	2.4533105607632	3	55	1
TCGA-55-8205	2.47297188595881	3	55	1
TCGA-55-8206	1.09042673000315	2	55	1
TCGA-55-8207	1.16011241751191	2	55	1
TCGA-55-8208	4.11911096029547	3	55	1
TCGA-55-8299	3.11150941383475	3	55	1
TCGA-55-8301	5.34311951957629	4	55	1
TCGA-55-8302	1.44046990194855	2	55	1
TCGA-55-8505	2.66644600112972	3	55	1
TCGA-55-8506	0.105303961932677	2	55	1
TCGA-55-8507	0.123128927124872	2	55	1
TCGA-55-8508	4.39041919676878	4	55	1
TCGA-55-8510	1.53038799698104	2	55	1
TCGA-55-8511	4.14439533526772	3	55	1
TCGA-55-8512	0.176495095471156	2	55	1
TCGA-55-8513	3.04625116626832	3	55	1
TCGA-55-8514	0.877702343338677	2	55	1
TCGA-55-8614	0.914428800526779	2	55	1
TCGA-55-8615	-0.22085182202666	2	55	1
TCGA-55-8616	3.38621790121653	3	55	1
TCGA-55-8619	3.47153739892733	3	55	1
TCGA-55-8620	2.50827831629344	3	55	1
TCGA-55-8621	4.62504661653064	4	55	1
TCGA-55-A48X	5.17716786268382	4	55	1
TCGA-55-A48Y	2.96347428726166	3	55	1
TCGA-55-A48Z	1.67195316229851	3	55	1
TCGA-55-A490	0.548840254152592	2	55	1
TCGA-55-A491	3.15121657801824	3	55	1
TCGA-55-A492	0.175976271939899	2	55	1
TCGA-55-A493	2.32873362338866	3	55	1
TCGA-55-A494	-3.78921661900922	0	55	1
TCGA-55-A4DF	2.37228793511973	3	55	1
TCGA-55-A4DG	3.91787255779876	3	55	1
TCGA-55-A57B	-2.00342966689032	1	55	1
TCGA-62-A46O	1.36994781807064	2	62	3
TCGA-62-A46P	0.301217873798233	2	62	3
TCGA-62-A46R	1.94469744284923	3	62	3
TCGA-62-A46S	-0.146892274006932	2	62	3
TCGA-62-A46U	-0.588717452312251	2	62	3
TCGA-62-A46V	-6.00073895074747	0	62	3
TCGA-62-A470	-0.980952189258384	1	62	3
TCGA-62-A471	0.389875818783002	2	62	3
TCGA-62-A472	0.146626401368564	2	62	3
TCGA-64-1676	1.68805165479787	3	64	4
TCGA-64-1677	3.49052624522141	3	64	4
TCGA-64-1678	2.01781028227362	3	64	4
TCGA-64-1679	0.086842577296769	2	64	4
TCGA-64-1680	-0.555948025832544	2	64	4
TCGA-64-1681	2.34747326469546	3	64	4
TCGA-64-5774	1.13549167084353	2	64	4
TCGA-64-5775	-1.38183290994293	1	64	4
TCGA-64-5778	4.27767595109721	4	64	4
TCGA-64-5779	3.53671986121995	3	64	4
TCGA-64-5781	3.20750457049778	3	64	4
TCGA-64-5815	2.06976304744576	3	64	4
TCGA-67-3770	-0.786477355718162	2	67	5
TCGA-67-3771	3.78885627097729	3	67	5
TCGA-67-3772	3.44277207577444	3	67	5
TCGA-67-3773	1.315025393309	2	67	5
TCGA-67-3774	2.27738324939389	3	67	5
TCGA-67-4679	0.197751490566782	2	67	5
TCGA-67-6215	-3.77355149562358	0	67	5
TCGA-67-6216	3.31618400292378	3	67	5
TCGA-67-6217	3.01003218931876	3	67	5
TCGA-69-7760	-0.488468330442748	2	69	5
TCGA-69-7761	3.5314753531751	3	69	5
TCGA-69-7763	1.4102054365009	2	69	5
TCGA-69-7764	2.61474731647402	3	69	5
TCGA-69-7765	4.46771068848385	4	69	5
TCGA-69-7973	1.19384470889191	2	69	5
TCGA-69-7974	1.85649431777177	3	69	5
TCGA-69-7978	3.44077723750555	3	69	5
TCGA-69-7979	0.068413014559123	2	69	5
TCGA-69-7980	1.16402065180674	2	69	5
TCGA-69-8253	2.61940336405086	3	69	5
TCGA-69-8254	2.96406792309586	3	69	5
TCGA-69-8255	2.08441856281198	3	69	5
TCGA-69-8453	2.23095139756276	3	69	5
TCGA-69-A59K	3.16383170496788	3	69	5
TCGA-71-6725	-1.1970066216311	1	71	1
TCGA-71-8520	-2.1400974042186	1	71	1
TCGA-73-4658	1.62697511915822	2	73	2
TCGA-73-4659	0.319560096751504	2	73	2
TCGA-73-4662	3.70017161321727	3	73	2
TCGA-73-4666	0.110773236339825	2	73	2
TCGA-73-4668	2.69877393505061	3	73	2
TCGA-73-4670	1.4744191099986	2	73	2
TCGA-73-4675	1.21562923302613	2	73	2
TCGA-73-4676	-2.06830277447372	1	73	2
TCGA-73-4677	2.25857102093799	3	73	2
TCGA-73-7498	2.08835238215354	3	73	2
TCGA-73-7499	3.51332148028306	3	73	2
TCGA-73-A9RS	-0.622573782167199	2	73	2
TCGA-75-5122	1.74563671663862	3	75	3
TCGA-75-5125	1.15750391597935	2	75	3
TCGA-75-5126	0.51261524427263	2	75	3
TCGA-75-5146	3.88278339648489	3	75	3
TCGA-75-5147	3.41588463554926	3	75	3
TCGA-75-6203	0.107024410511066	2	75	3
TCGA-75-6205	3.09977932747023	3	75	3
TCGA-75-6206	-0.765312451290443	2	75	3
TCGA-75-6207	0.313520159306164	2	75	3
TCGA-75-6211	2.11117411662042	3	75	3
TCGA-75-6212	4.5457796399432	4	75	3
TCGA-75-6214	-3.10722907604481	1	75	3
TCGA-75-7025	3.72322800882479	3	75	3
TCGA-75-7027	1.48184489104734	2	75	3
TCGA-75-7030	3.42793531182244	3	75	3
TCGA-75-7031	-0.205240826768007	2	75	3
TCGA-78-7145	-1.14133539175422	1	78	5
TCGA-78-7146	-1.38629574230611	1	78	5
TCGA-78-7147	-1.49423660463972	1	78	5
TCGA-78-7148	-0.535785122664486	2	78	5
TCGA-78-7149	1.24550240127297	2	78	5
TCGA-78-7150	-1.3156645320406	1	78	5
TCGA-78-7152	3.88526197029113	3	78	5
TCGA-78-7153	1.83015539895574	3	78	5
TCGA-78-7154	0.613915458622957	2	78	5
TCGA-78-7155	-1.94917087786497	1	78	5
TCGA-78-7156	-1.33012278763628	1	78	5
TCGA-78-7158	-1.13042694708671	1	78	5
TCGA-78-7159	2.88722805612694	3	78	5
TCGA-78-7160	2.15884875424825	3	78	5
TCGA-78-7161	-1.35551209130748	1	78	5
TCGA-78-7163	1.22686694507702	2	78	5
TCGA-78-7166	2.12672300176645	3	78	5
TCGA-78-7167	-0.114347429388405	2	78	5
TCGA-78-7220	-1.07367184521619	1	78	5
TCGA-78-7535	-1.30023725600847	1	78	5
TCGA-78-7536	0.176361201442114	2	78	5
TCGA-78-7537	1.2156376934165	2	78	5
TCGA-78-7539	1.45216418507844	2	78	5
TCGA-78-7540	0.779605872800832	2	78	5
TCGA-78-7542	0.334058639899569	2	78	5
TCGA-78-7633	-2.03431080863021	1	78	5
TCGA-78-8640	2.37618792421241	3	78	5
TCGA-78-8648	3.11299495591396	3	78	5
TCGA-78-8655	0.849850300849459	2	78	5
TCGA-78-8660	2.34267511396857	3	78	5
TCGA-78-8662	0.290939684847895	2	78	5
TCGA-80-5607	1.63585479085118	2	80	1
TCGA-80-5608	0.173206818431639	2	80	1
TCGA-80-5611	0.791796114550755	2	80	1
TCGA-83-5908	0.580617594852015	2	83	1
TCGA-86-6562	0.658755090821385	2	86	4
TCGA-86-6851	4.02862863176626	3	86	4
TCGA-86-7701	4.7204538117706	4	86	4
TCGA-86-7711	1.54455371633497	2	86	4
TCGA-86-7713	-0.489851462316315	2	86	4
TCGA-86-7714	-3.35778493384738	1	86	4
TCGA-86-7953	1.39031924913442	2	86	4
TCGA-86-7954	0.868198692709373	2	86	4
TCGA-86-7955	0.547890390615453	2	86	4
TCGA-86-8054	-0.314945944160285	2	86	4
TCGA-86-8055	2.10463164804996	3	86	4
TCGA-86-8056	1.22739444851292	2	86	4
TCGA-86-8073	-0.110826168318511	2	86	4
TCGA-86-8074	0.707948465907063	2	86	4
TCGA-86-8075	1.48934091632923	2	86	4
TCGA-86-8076	3.3082849292101	3	86	4
TCGA-86-8278	2.16840527934421	3	86	4
TCGA-86-8279	-0.95169292326839	1	86	4
TCGA-86-8280	2.99082567552721	3	86	4
TCGA-86-8281	1.97423697841121	3	86	4
TCGA-86-8358	0.99332618515953	2	86	4
TCGA-86-8359	0.021416708067482	2	86	4
TCGA-86-8585	3.71715605365096	3	86	4
TCGA-86-8668	2.872561783822	3	86	4
TCGA-86-8669	1.45627539110543	2	86	4
TCGA-86-8671	4.8484729209806	4	86	4
TCGA-86-8672	3.94502517232448	3	86	4
TCGA-86-8673	2.01164771746244	3	86	4
TCGA-86-8674	0.317795153090063	2	86	4
TCGA-86-A456	0.556457268600576	2	86	4
TCGA-86-A4D0	-0.66047377376337	2	86	4
TCGA-86-A4JF	0.890155125117923	2	86	4
TCGA-86-A4P7	3.05789305628415	3	86	4
TCGA-86-A4P8	0.868752355343201	2	86	4
TCGA-91-A4BC	2.58228131878311	3	91	5
TCGA-91-A4BD	0.229242112500592	2	91	5
TCGA-93-7347	3.24599993253858	3	93	3
TCGA-93-7348	4.12241091032672	3	93	3
TCGA-93-8067	-0.24710641556517	2	93	3
TCGA-93-A4JN	3.13670693682261	3	93	3
TCGA-93-A4JO	3.42123392664727	3	93	3
TCGA-93-A4JP	-1.74255169539745	1	93	3
TCGA-93-A4JQ	4.727596633988	4	93	3
TCGA-95-7039	0.981336618716762	2	95	2
TCGA-95-7043	-0.349615631834377	2	95	2
TCGA-95-7562	0.492393496228782	2	95	2
TCGA-95-7567	2.15211356427899	3	95	2
TCGA-95-7944	1.10298510235768	2	95	2
TCGA-95-7947	1.74500516818503	3	95	2
TCGA-95-7948	0.357394234071959	2	95	2
TCGA-95-8039	1.15844043219005	2	95	2
TCGA-95-8494	-2.28424164591832	1	95	2
TCGA-95-A4VK	3.45172323507214	3	95	2
TCGA-95-A4VN	2.09290750209197	3	95	2
TCGA-95-A4VP	3.30524651404383	3	95	2
TCGA-97-7546	3.42618332868642	3	97	4
TCGA-97-7547	2.20096317680653	3	97	4
TCGA-97-7552	5.38357610799698	4	97	4
TCGA-97-7553	2.99726159630889	3	97	4
TCGA-97-7554	3.41318854907656	3	97	4
TCGA-97-7937	1.89359929990881	3	97	4
TCGA-97-7938	1.86655335791817	3	97	4
TCGA-97-7941	1.76592882910039	3	97	4
TCGA-97-8171	0.164188839573854	2	97	4
TCGA-97-8172	4.62502987898434	4	97	4
TCGA-97-8175	0.535310382417749	2	97	4
TCGA-97-8177	3.30419636784039	3	97	4
TCGA-97-8179	-3.10494270477611	1	97	4
TCGA-97-8552	3.22787067613084	3	97	4
TCGA-97-A4LX	4.08500808166203	3	97	4
TCGA-97-A4M0	1.25891929969112	2	97	4
TCGA-97-A4M1	-1.86191595851142	1	97	4
TCGA-97-A4M2	2.60292783916796	3	97	4
TCGA-97-A4M3	0.99161108317081	2	97	4
TCGA-97-A4M5	2.15106054961986	3	97	4
TCGA-97-A4M6	2.85693488425441	3	97	4
TCGA-97-A4M7	2.13040930833471	3	97	4
TCGA-99-7458	2.19415574168311	3	99	5
TCGA-99-8025	2.31519702927362	3	99	5
TCGA-99-8028	4.018744110646	3	99	5
TCGA-99-8032	4.06353968707185	3	99	5
TCGA-99-8033	0.793093269002527	2	99	5
TCGA-99-AA5R	4.69268774462223	4	99	5
TCGA-J2-8192	1.55778622420384	2	J2	2
TCGA-J2-8194	0.203646751195052	2	J2	2
TCGA-J2-A4AD	-1.98691972645395	1	J2	2
TCGA-J2-A4AE	2.66853044141538	3	J2	2
TCGA-J2-A4AG	3.90512801770751	3	J2	2
TCGA-L4-A4E5	1.78384351828438	3	L4	5
TCGA-L4-A4E6	1.12465344516445	2	L4	5
TCGA-L9-A443	0.950692567919274	2	L9	5
TCGA-L9-A444	2.95481940557444	3	L9	5
TCGA-L9-A50W	1.25330871035915	2	L9	5
TCGA-L9-A5IP	1.48991824901738	2	L9	5
TCGA-L9-A743	3.33328815552333	3	L9	5
TCGA-L9-A7SV	0.838343891471589	2	L9	5
TCGA-L9-A8F4	2.60021620305601	3	L9	5
TCGA-MN-A4N1	-1.45458885252359	1	MN	4
TCGA-MN-A4N4	2.36395899662162	3	MN	4
TCGA-MN-A4N5	1.12555055007559	2	MN	4
TCGA-MP-A4SV	3.23242750435663	3	MP	4
TCGA-MP-A4SW	2.95562661436741	3	MP	4
TCGA-MP-A4SY	-0.002233991942303	2	MP	4
TCGA-MP-A4T4	2.22788405885922	3	MP	4
TCGA-MP-A4T6	2.053447307401	3	MP	4
TCGA-MP-A4T7	0.433532795354415	2	MP	4
TCGA-MP-A4T8	-1.20436905301436	1	MP	4
TCGA-MP-A4T9	0.652798982493734	2	MP	4
TCGA-MP-A4TA	0.547958877322938	2	MP	4
TCGA-MP-A4TC	1.35466023791846	2	MP	4
TCGA-MP-A4TD	3.96264042838876	3	MP	4
TCGA-MP-A4TE	-0.211886394297877	2	MP	4
TCGA-MP-A4TF	2.6837491025984	3	MP	4
TCGA-MP-A4TH	5.11664286591534	4	MP	4
TCGA-MP-A4TI	1.90647995450324	3	MP	4
TCGA-MP-A4TJ	4.34571067758602	4	MP	4
TCGA-MP-A4TK	3.67453418265663	3	MP	4
TCGA-MP-A5C7	-1.51645731960028	1	MP	4
TCGA-NJ-A4YF	-0.673911100351976	2	NJ	3
TCGA-NJ-A4YG	0.877706580507222	2	NJ	3
TCGA-NJ-A4YI	-1.42272521667762	1	NJ	3
TCGA-NJ-A4YP	0.874837458255919	2	NJ	3
TCGA-NJ-A4YQ	4.76092974666937	4	NJ	3
TCGA-NJ-A55A	4.62719713273082	4	NJ	3
TCGA-NJ-A55O	0.161384899115642	2	NJ	3
TCGA-NJ-A55R	4.01910159365125	3	NJ	3
TCGA-NJ-A7XG	-3.63910306256	0	NJ	3
TCGA-O1-A52J	-2.49185232336465	1	O1	1
TCGA-S2-AA1A	4.98229294618835	4	S2	5
