# Supplementary material for: Surrogate Biomarker Prediction from Whole-Slide Images for Evaluating Overall Survival in Lung Adenocarcinoma
Source: Diagnostics (Basel). 2024 Feb 20;14(5):462. doi: 10.3390/diagnostics14050462 (PMC10930763; doi:10.3390/diagnostics14050462)
Supplement: Supplementary file 1 [file diagnostics-14-00462-s001.zip › Supplementary_File_S5_TCGA_LUAD_crossfolds/crossfolds_FETUB.csv]

PATIENT	FETUB	FETUB_quantile	site_code	CV5
TCGA-05-4244	-4.92740233191773	0	05	1
TCGA-05-4249	-6.57130685440045	0	05	1
TCGA-05-4250	-2.10324099929065	1	05	1
TCGA-05-4382	-2.18795482198974	1	05	1
TCGA-05-4395	-0.756933266206716	2	05	1
TCGA-05-4396	-5.26447731183404	0	05	1
TCGA-05-4397	-7.23565111961359	0	05	1
TCGA-05-4398	-4.91574867939044	0	05	1
TCGA-05-4402	-5.52634259227805	0	05	1
TCGA-05-4403	-3.98961774886318	1	05	1
TCGA-05-4405	-3.93171583612355	1	05	1
TCGA-05-4415	-3.07457744856635	1	05	1
TCGA-05-4417	-3.19347724458762	1	05	1
TCGA-05-4418	-0.641221844466217	2	05	1
TCGA-05-4420	-6.86344139420896	0	05	1
TCGA-05-4422	-3.96475413411372	1	05	1
TCGA-05-4424	-5.9633883376895	0	05	1
TCGA-05-4426	-1.95491281417324	1	05	1
TCGA-05-4427	-5.79453800544172	0	05	1
TCGA-05-4430	-3.83068955532673	1	05	1
TCGA-05-4432	-6.79798820023232	0	05	1
TCGA-05-4433	-5.36051216666254	0	05	1
TCGA-05-4434	-3.75082311458756	1	05	1
TCGA-35-3615	-6.54574757037325	0	35	4
TCGA-35-4122	0.271793280629513	2	35	4
TCGA-35-4123	-2.23758896528449	1	35	4
TCGA-35-5375	-4.79692912952229	0	35	4
TCGA-38-4625	-7.01226983186431	0	38	1
TCGA-38-4626	-5.42328567560104	0	38	1
TCGA-38-4627	-6.3631732940632	0	38	1
TCGA-38-4628	-6.64417174698048	0	38	1
TCGA-38-4629	-6.56579203636143	0	38	1
TCGA-38-4630	-4.87559055535936	0	38	1
TCGA-38-4631	-5.28501573694328	0	38	1
TCGA-38-4632	-3.68862447660221	1	38	1
TCGA-38-6178	-5.25487275214637	0	38	1
TCGA-38-7271	-5.26839031435152	0	38	1
TCGA-38-A44F	-0.939471348591631	2	38	1
TCGA-44-2655	-6.89293802007383	0	44	1
TCGA-44-2656	-4.59527478061457	0	44	1
TCGA-44-2657	-5.67680362949216	0	44	1
TCGA-44-2659	-6.5504638744138	0	44	1
TCGA-44-2661	-6.18993399818019	0	44	1
TCGA-44-2662	-2.46920058960822	1	44	1
TCGA-44-2665	-3.75109479501579	1	44	1
TCGA-44-2666	-3.08814063647389	1	44	1
TCGA-44-2668	-3.1102687797728	1	44	1
TCGA-44-3396	-7.13711849810013	0	44	1
TCGA-44-3398	-2.91361977614608	1	44	1
TCGA-44-3917	-5.44654306215957	0	44	1
TCGA-44-3918	-3.62301395418851	1	44	1
TCGA-44-3919	-3.88798476815557	1	44	1
TCGA-44-4112	-2.96356406962247	1	44	1
TCGA-44-5643	3.94276955821248	4	44	1
TCGA-44-5644	-5.5227648871414	0	44	1
TCGA-44-5645	-5.77332625355713	0	44	1
TCGA-44-6145	-1.64149059204042	2	44	1
TCGA-44-6146	-3.59288965697689	1	44	1
TCGA-44-6147	-4.99436175942134	0	44	1
TCGA-44-6148	-4.28843881165436	1	44	1
TCGA-44-6774	-4.93892498055089	0	44	1
TCGA-44-6775	-5.77442892827847	0	44	1
TCGA-44-6776	-5.28353069424912	0	44	1
TCGA-44-6777	-0.989828180547682	2	44	1
TCGA-44-6778	-5.72355740684806	0	44	1
TCGA-44-6779	-4.94200978160308	0	44	1
TCGA-44-7659	-3.03164692725521	1	44	1
TCGA-44-7660	-1.38522194922164	2	44	1
TCGA-44-7662	-4.30472417183592	1	44	1
TCGA-44-7667	-6.38464152395764	0	44	1
TCGA-44-7669	-6.68380740843812	0	44	1
TCGA-44-7670	-5.11410345007033	0	44	1
TCGA-44-7671	-6.48146104426041	0	44	1
TCGA-44-7672	-6.29447118155718	0	44	1
TCGA-44-8119	-6.90658860272718	0	44	1
TCGA-44-A479	-5.91384614330829	0	44	1
TCGA-44-A47A	-3.60493010839538	1	44	1
TCGA-44-A47B	-6.09167318214986	0	44	1
TCGA-44-A47G	-1.58788907857958	2	44	1
TCGA-44-A4SS	-0.758751840181434	2	44	1
TCGA-44-A4SU	-3.40045950369023	1	44	1
TCGA-49-4487	-3.61893825355387	1	49	4
TCGA-49-4488	-5.27222696901198	0	49	4
TCGA-49-4490	-1.15250157926294	2	49	4
TCGA-49-4494	-0.575579520141921	2	49	4
TCGA-49-4501	-5.31334064592841	0	49	4
TCGA-49-4505	-6.78255552216098	0	49	4
TCGA-49-4506	-0.434121807439054	2	49	4
TCGA-49-4507	-3.21750197666579	1	49	4
TCGA-49-4510	-6.6235617124444	0	49	4
TCGA-49-4512	-5.36237005680977	0	49	4
TCGA-49-4514	-3.6424261608945	1	49	4
TCGA-49-6742	-2.27883373640038	1	49	4
TCGA-49-6743	-4.2683528804588	1	49	4
TCGA-49-6744	-5.9404929486107	0	49	4
TCGA-49-6745	-0.511671367603488	2	49	4
TCGA-49-6761	-3.77855226330155	1	49	4
TCGA-49-6767	-5.546789627848	0	49	4
TCGA-49-AAQV	-5.06165920088414	0	49	4
TCGA-49-AAR0	-4.54515053454183	0	49	4
TCGA-49-AAR2	-5.65022711992318	0	49	4
TCGA-49-AAR3	-5.1659379910779	0	49	4
TCGA-49-AAR4	-4.17355835718351	1	49	4
TCGA-49-AAR9	-2.41748534483938	1	49	4
TCGA-49-AARE	-6.17884384900678	0	49	4
TCGA-49-AARN	-5.41907185110432	0	49	4
TCGA-49-AARO	-5.86716335634755	0	49	4
TCGA-49-AARQ	-5.76808729476342	0	49	4
TCGA-49-AARR	-5.93714597593878	0	49	4
TCGA-4B-A93V	-5.89303139885215	0	4B	2
TCGA-50-5044	-3.42455373019318	1	50	5
TCGA-50-5045	-2.61492583630821	1	50	5
TCGA-50-5055	-5.29503065076615	0	50	5
TCGA-50-5066	-1.01507179854173	2	50	5
TCGA-50-5068	-5.23878190149333	0	50	5
TCGA-50-5931	-1.83950223772489	1	50	5
TCGA-50-5939	-3.7847572161513	1	50	5
TCGA-50-5942	-4.00138376987383	1	50	5
TCGA-50-5946	-5.02790446903274	0	50	5
TCGA-50-6590	-5.80068498809293	0	50	5
TCGA-50-6591	-4.04105663299905	1	50	5
TCGA-50-6593	-2.43567001683203	1	50	5
TCGA-50-6594	-3.7785927343007	1	50	5
TCGA-50-6597	-4.95431680146323	0	50	5
TCGA-50-6673	-2.61816323164483	1	50	5
TCGA-50-7109	-4.28900540707157	1	50	5
TCGA-50-8457	-6.12923682315698	0	50	5
TCGA-50-8459	-5.787867343984	0	50	5
TCGA-53-7624	-6.07701254079959	0	53	3
TCGA-53-7626	-6.73916730267151	0	53	3
TCGA-53-7813	-3.32211587171518	1	53	3
TCGA-53-A4EZ	-2.00434429023953	1	53	3
TCGA-55-1592	-6.90388118234273	0	55	2
TCGA-55-1594	-6.27642195274528	0	55	2
TCGA-55-1595	-6.71087906813899	0	55	2
TCGA-55-1596	-2.2524801091127	1	55	2
TCGA-55-5899	-4.10093165887831	1	55	2
TCGA-55-6543	-4.12312157350148	1	55	2
TCGA-55-6642	-5.43947685084318	0	55	2
TCGA-55-6712	-3.68604716685951	1	55	2
TCGA-55-6968	-5.76562834023306	0	55	2
TCGA-55-6969	-6.53837397220812	0	55	2
TCGA-55-6970	-6.49803616314953	0	55	2
TCGA-55-6971	-3.73630874858317	1	55	2
TCGA-55-6972	-4.82656164144844	0	55	2
TCGA-55-6975	-1.23586746107198	2	55	2
TCGA-55-6978	-6.49845745504127	0	55	2
TCGA-55-6979	-3.94898844356759	1	55	2
TCGA-55-6980	-3.51324102556779	1	55	2
TCGA-55-6981	-2.75977350033883	1	55	2
TCGA-55-6982	-3.58578488278384	1	55	2
TCGA-55-6983	-6.58706875430358	0	55	2
TCGA-55-6984	-1.09974132556387	2	55	2
TCGA-55-6985	-5.49338405225852	0	55	2
TCGA-55-6986	-1.92864380973059	1	55	2
TCGA-55-6987	-6.74328245499946	0	55	2
TCGA-55-7227	-3.36466191742129	1	55	2
TCGA-55-7281	-3.41960585364517	1	55	2
TCGA-55-7283	-5.90545903478134	0	55	2
TCGA-55-7284	-3.79544722348796	1	55	2
TCGA-55-7570	-4.58865565482278	0	55	2
TCGA-55-7573	-5.6377849841013	0	55	2
TCGA-55-7574	-3.05736685335776	1	55	2
TCGA-55-7576	-3.75475595637227	1	55	2
TCGA-55-7724	6.64767561255025	4	55	2
TCGA-55-7725	-4.93816435228504	0	55	2
TCGA-55-7726	-3.44505564632423	1	55	2
TCGA-55-7727	-5.10103614852607	0	55	2
TCGA-55-7728	-4.86747202409733	0	55	2
TCGA-55-7815	-4.86353875231263	0	55	2
TCGA-55-7816	-4.68150839258877	0	55	2
TCGA-55-7903	-3.21246844931613	1	55	2
TCGA-55-7907	-5.3490324760857	0	55	2
TCGA-55-7910	-5.12716265660003	0	55	2
TCGA-55-7911	-5.9442077894507	0	55	2
TCGA-55-7913	-5.09103775597759	0	55	2
TCGA-55-7914	-0.345127394828079	2	55	2
TCGA-55-7994	-6.50046148922538	0	55	2
TCGA-55-7995	-6.81850214544834	0	55	2
TCGA-55-8085	-4.17305517475184	1	55	2
TCGA-55-8087	-6.79122151171879	0	55	2
TCGA-55-8089	-4.21702636544228	1	55	2
TCGA-55-8090	-5.07794678849653	0	55	2
TCGA-55-8091	-1.11287935673139	2	55	2
TCGA-55-8092	-2.16515435759715	1	55	2
TCGA-55-8094	-5.73458737498649	0	55	2
TCGA-55-8096	-5.20571857467967	0	55	2
TCGA-55-8097	-6.7301754359961	0	55	2
TCGA-55-8203	-5.09836637533266	0	55	2
TCGA-55-8204	-3.96285360396993	1	55	2
TCGA-55-8205	-6.5958063920266	0	55	2
TCGA-55-8206	-6.73612175728776	0	55	2
TCGA-55-8207	-4.12528980135034	1	55	2
TCGA-55-8208	-6.38769247750018	0	55	2
TCGA-55-8299	-2.72597517440724	1	55	2
TCGA-55-8301	-2.31080035354313	1	55	2
TCGA-55-8302	-2.5892774414455	1	55	2
TCGA-55-8505	-0.583649348996571	2	55	2
TCGA-55-8506	-5.62261649263052	0	55	2
TCGA-55-8507	-5.85415099637504	0	55	2
TCGA-55-8508	-3.54621874223379	1	55	2
TCGA-55-8510	-0.772803535324739	2	55	2
TCGA-55-8511	-5.73671862540737	0	55	2
TCGA-55-8512	0.414186653190486	2	55	2
TCGA-55-8513	-5.45757457172743	0	55	2
TCGA-55-8514	-5.53168859279902	0	55	2
TCGA-55-8614	-5.65542680780417	0	55	2
TCGA-55-8615	-5.7754406737043	0	55	2
TCGA-55-8616	-4.2600407787735	1	55	2
TCGA-55-8619	-2.57528345782566	1	55	2
TCGA-55-8620	-5.72534136046627	0	55	2
TCGA-55-8621	-5.94765360995666	0	55	2
TCGA-55-A48X	-4.49820115515262	0	55	2
TCGA-55-A48Y	-5.73349323897263	0	55	2
TCGA-55-A48Z	-3.79402130220556	1	55	2
TCGA-55-A490	-1.26744779267502	2	55	2
TCGA-55-A491	-5.86280389229669	0	55	2
TCGA-55-A492	-2.29532944698569	1	55	2
TCGA-55-A493	-6.01556228452716	0	55	2
TCGA-55-A494	-6.11114471389658	0	55	2
TCGA-55-A4DF	-3.84105934661371	1	55	2
TCGA-55-A4DG	-5.92290536579629	0	55	2
TCGA-55-A57B	-4.20506352805997	1	55	2
TCGA-62-A46O	-0.704599135294419	2	62	3
TCGA-62-A46P	-5.2533709778794	0	62	3
TCGA-62-A46R	-5.90705159856683	0	62	3
TCGA-62-A46S	-4.49266711084866	0	62	3
TCGA-62-A46U	-4.6184647957063	0	62	3
TCGA-62-A46V	-2.83081394930516	1	62	3
TCGA-62-A470	-4.68139190739948	0	62	3
TCGA-62-A471	-0.262200877796691	2	62	3
TCGA-62-A472	-1.36238724611929	2	62	3
TCGA-64-1676	-5.36723078070332	0	64	3
TCGA-64-1677	-1.74469021647262	1	64	3
TCGA-64-1678	-5.03747215322757	0	64	3
TCGA-64-1679	-6.65462440910438	0	64	3
TCGA-64-1680	-5.31083552799601	0	64	3
TCGA-64-1681	-4.80565649420388	0	64	3
TCGA-64-5774	-5.96254041211699	0	64	3
TCGA-64-5775	-5.77415033272169	0	64	3
TCGA-64-5778	-2.19556146706512	1	64	3
TCGA-64-5779	-5.46609515438711	0	64	3
TCGA-64-5781	-1.74669173988909	1	64	3
TCGA-64-5815	-5.1494054730164	0	64	3
TCGA-67-3770	-5.03440486916175	0	67	5
TCGA-67-3771	-3.31757580683963	1	67	5
TCGA-67-3772	-6.03498619066945	0	67	5
TCGA-67-3773	-5.06001403803792	0	67	5
TCGA-67-3774	-5.70561032530042	0	67	5
TCGA-67-4679	-5.7329858469961	0	67	5
TCGA-67-6215	-3.77355149562358	1	67	5
TCGA-67-6216	-5.63510071204319	0	67	5
TCGA-67-6217	-5.74819102540796	0	67	5
TCGA-69-7760	-4.03278884666656	1	69	5
TCGA-69-7761	-5.88003563483697	0	69	5
TCGA-69-7763	-5.66661016054993	0	69	5
TCGA-69-7764	-5.49899484957516	0	69	5
TCGA-69-7765	-4.06496991218408	1	69	5
TCGA-69-7973	-6.80050872796695	0	69	5
TCGA-69-7974	0.581871937662762	2	69	5
TCGA-69-7978	-4.95867872057443	0	69	5
TCGA-69-7979	-6.67305397184202	0	69	5
TCGA-69-7980	-3.89281057078993	1	69	5
TCGA-69-8253	-4.30896695896811	1	69	5
TCGA-69-8254	-3.18880191416672	1	69	5
TCGA-69-8255	2.84547983259565	3	69	5
TCGA-69-8453	-4.40808777591419	1	69	5
TCGA-69-A59K	-0.717180258815033	2	69	5
TCGA-71-6725	-6.48240884049334	0	71	3
TCGA-71-8520	-3.27760092796853	1	71	3
TCGA-73-4658	-5.63041272353443	0	73	4
TCGA-73-4659	-5.56308295261034	0	73	4
TCGA-73-4662	-7.02859923632539	0	73	4
TCGA-73-4666	-6.73471681460455	0	73	4
TCGA-73-4668	-6.86155889916184	0	73	4
TCGA-73-4670	-3.31881470381435	1	73	4
TCGA-73-4675	-6.67311401587212	0	73	4
TCGA-73-4676	-1.68127965136447	2	73	4
TCGA-73-4677	-6.64531082479819	0	73	4
TCGA-73-7498	-5.21846882034361	0	73	4
TCGA-73-7499	-4.9420057400215	0	73	4
TCGA-73-A9RS	-5.01489120494596	0	73	4
TCGA-75-5122	-5.65524271964356	0	75	3
TCGA-75-5125	-5.8537233394439	0	75	3
TCGA-75-5126	-5.37002780508921	0	75	3
TCGA-75-5146	-5.43236616577141	0	75	3
TCGA-75-5147	-4.05869046934858	1	75	3
TCGA-75-6203	-3.79986618509745	1	75	3
TCGA-75-6205	-2.76316792055069	1	75	3
TCGA-75-6206	-5.40916864106517	0	75	3
TCGA-75-6207	-5.95326638138874	0	75	3
TCGA-75-6211	-2.65889978935772	1	75	3
TCGA-75-6212	-1.50699739109466	2	75	3
TCGA-75-6214	-4.24473259979475	1	75	3
TCGA-75-7025	-4.94801817898144	0	75	3
TCGA-75-7027	-4.429846690825	1	75	3
TCGA-75-7030	-4.98569261720174	0	75	3
TCGA-75-7031	-4.96012832893148	0	75	3
TCGA-78-7145	-5.78519158152895	0	78	4
TCGA-78-7146	-3.70822383719347	1	78	4
TCGA-78-7147	-1.49423660463972	2	78	4
TCGA-78-7148	-4.23622484080558	1	78	4
TCGA-78-7149	-4.24635069505671	1	78	4
TCGA-78-7150	1.50808482826768	3	78	4
TCGA-78-7152	-4.91239955556263	0	78	4
TCGA-78-7153	-1.96925076998637	1	78	4
TCGA-78-7154	-1.92213744161725	1	78	4
TCGA-78-7155	-5.64961059600606	0	78	4
TCGA-78-7156	-5.57805030107986	0	78	4
TCGA-78-7158	-3.00489606500285	1	78	4
TCGA-78-7159	-5.94249467895912	0	78	4
TCGA-78-7160	-2.93466313167489	1	78	4
TCGA-78-7161	-6.39990621066593	0	78	4
TCGA-78-7163	-4.60602306908772	0	78	4
TCGA-78-7166	-3.75592004759539	1	78	4
TCGA-78-7167	-3.19407462185914	1	78	4
TCGA-78-7220	1.92049907598161	3	78	4
TCGA-78-7535	-4.75966887464576	0	78	4
TCGA-78-7536	-6.71845656186583	0	78	4
TCGA-78-7537	-4.00932867158377	1	78	4
TCGA-78-7539	-6.56464410260812	0	78	4
TCGA-78-7540	-2.92083384534026	1	78	4
TCGA-78-7542	-4.21437798479647	1	78	4
TCGA-78-7633	-6.55787276468722	0	78	4
TCGA-78-8640	-4.088698124517	1	78	4
TCGA-78-8648	-5.30063297311021	0	78	4
TCGA-78-8655	-5.52518913049747	0	78	4
TCGA-78-8660	-4.1438247478669	1	78	4
TCGA-78-8662	-3.11505267482794	1	78	4
TCGA-80-5607	-3.62467275937204	1	80	1
TCGA-80-5608	-6.30252661253476	0	80	1
TCGA-80-5611	-5.71599852564794	0	80	1
TCGA-83-5908	-2.92573507117278	1	83	4
TCGA-86-6562	-5.71628434052554	0	86	5
TCGA-86-6851	-4.4862826330951	0	86	5
TCGA-86-7701	-4.93954208065937	0	86	5
TCGA-86-7711	-6.52690864622166	0	86	5
TCGA-86-7713	-5.17167550229006	0	86	5
TCGA-86-7714	-3.35778493384738	1	86	5
TCGA-86-7953	-6.67037668255314	0	86	5
TCGA-86-7954	-4.0859976176775	1	86	5
TCGA-86-7955	-6.50739204488574	0	86	5
TCGA-86-8054	-6.5047705030403	0	86	5
TCGA-86-8055	-4.26343822848213	1	86	5
TCGA-86-8056	-5.24833898245348	0	86	5
TCGA-86-8073	-4.14896129720528	1	86	5
TCGA-86-8074	-4.15003252922051	1	86	5
TCGA-86-8075	-3.94647814508612	1	86	5
TCGA-86-8076	-4.79849608924002	0	86	5
TCGA-86-8278	-6.9057361834083	0	86	5
TCGA-86-8279	-6.67961337783159	0	86	5
TCGA-86-8280	-6.52290192042523	0	86	5
TCGA-86-8281	-3.5890955063384	1	86	5
TCGA-86-8358	-5.6065866570276	0	86	5
TCGA-86-8359	-5.53317214361016	0	86	5
TCGA-86-8585	-5.523635278511	0	86	5
TCGA-86-8668	-5.37061219965095	0	86	5
TCGA-86-8669	-5.48623911423381	0	86	5
TCGA-86-8671	-5.89046376069554	0	86	5
TCGA-86-8672	-3.75772470650381	1	86	5
TCGA-86-8673	-5.65368819972273	0	86	5
TCGA-86-8674	-3.97988539555062	1	86	5
TCGA-86-A456	-5.74732347957653	0	86	5
TCGA-86-A4D0	-6.01802577838145	0	86	5
TCGA-86-A4JF	-4.46739687950016	0	86	5
TCGA-86-A4P7	-6.18289827587781	0	86	5
TCGA-86-A4P8	-6.20806324170763	0	86	5
TCGA-91-A4BC	-5.68918170912126	0	91	1
TCGA-91-A4BD	-5.12830989211749	0	91	1
TCGA-93-7347	-2.86632109232766	1	93	3
TCGA-93-7348	-5.75870305034837	0	93	3
TCGA-93-8067	-3.88269498935629	1	93	3
TCGA-93-A4JN	-6.37702065912982	0	93	3
TCGA-93-A4JO	-6.10036651307645	0	93	3
TCGA-93-A4JP	-6.38640788517218	0	93	3
TCGA-93-A4JQ	-6.39975290707112	0	93	3
TCGA-95-7039	-2.22377781118785	1	95	4
TCGA-95-7043	-3.62263412624079	1	95	4
TCGA-95-7562	-4.88842828771215	0	95	4
TCGA-95-7567	-5.01446799408895	0	95	4
TCGA-95-7944	-4.76326350875349	0	95	4
TCGA-95-7947	0.611026863149112	2	95	4
TCGA-95-7948	-6.46278472834323	0	95	4
TCGA-95-8039	-5.15746387506954	0	95	4
TCGA-95-8494	-5.45416664736063	0	95	4
TCGA-95-A4VK	-1.95466937291835	1	95	4
TCGA-95-A4VN	-6.09196784081631	0	95	4
TCGA-95-A4VP	-5.87714783936069	0	95	4
TCGA-97-7546	-6.05964598001549	0	97	3
TCGA-97-7547	-3.77631674669338	1	97	3
TCGA-97-7552	-4.59036037242856	0	97	3
TCGA-97-7553	-6.25776697350984	0	97	3
TCGA-97-7554	-6.00677162877133	0	97	3
TCGA-97-7937	-6.16709663177874	0	97	3
TCGA-97-7938	-4.06418397964471	1	97	3
TCGA-97-7941	-3.41729299495538	1	97	3
TCGA-97-8171	-5.01903298448192	0	97	3
TCGA-97-8172	-5.39224252163557	0	97	3
TCGA-97-8175	-0.838664460239208	2	97	3
TCGA-97-8177	-5.03416861685764	0	97	3
TCGA-97-8179	-2.36797711060991	1	97	3
TCGA-97-8552	-5.78055794593974	0	97	3
TCGA-97-A4LX	-3.91386437233225	1	97	3
TCGA-97-A4M0	-4.52244041383354	0	97	3
TCGA-97-A4M1	-6.10984347195501	0	97	3
TCGA-97-A4M2	-3.36779436830979	1	97	3
TCGA-97-A4M3	-4.26891646705241	1	97	3
TCGA-97-A4M5	-6.3042666706847	0	97	3
TCGA-97-A4M6	-3.84072774921611	1	97	3
TCGA-97-A4M7	-6.35743072548834	0	97	3
TCGA-99-7458	-4.97910497232246	0	99	4
TCGA-99-8025	-4.23631898835439	1	99	4
TCGA-99-8028	-2.13100300885868	1	99	4
TCGA-99-8032	-6.4030466506474	0	99	4
TCGA-99-8033	-1.07601266414652	2	99	4
TCGA-99-AA5R	-5.91001112039573	0	99	4
TCGA-J2-8192	-5.24526856042013	0	J2	1
TCGA-J2-8194	-3.34067376502876	1	J2	1
TCGA-J2-A4AD	-3.5718822271751	1	J2	1
TCGA-J2-A4AE	-4.26614331070668	1	J2	1
TCGA-J2-A4AG	-2.61669050002145	1	J2	1
TCGA-L4-A4E5	-2.01743688936354	1	L4	1
TCGA-L4-A4E6	-5.84113083949763	0	L4	1
TCGA-L9-A443	-1.22563020472119	2	L9	5
TCGA-L9-A444	-3.95607312059157	1	L9	5
TCGA-L9-A50W	-1.64972955975377	2	L9	5
TCGA-L9-A5IP	-3.23410828944133	1	L9	5
TCGA-L9-A743	-2.411286972204	1	L9	5
TCGA-L9-A7SV	-6.41904395122106	0	L9	5
TCGA-L9-A8F4	-4.76610601118981	0	L9	5
TCGA-MN-A4N1	-6.20947635468706	0	MN	1
TCGA-MN-A4N4	-2.1342918709062	1	MN	1
TCGA-MN-A4N5	-4.78933283628645	0	MN	1
TCGA-MP-A4SV	-3.107422498528	1	MP	3
TCGA-MP-A4SW	-2.24861846025878	1	MP	3
TCGA-MP-A4SY	-0.208684869409729	2	MP	3
TCGA-MP-A4T4	-2.37088424138697	1	MP	3
TCGA-MP-A4T6	-4.86541592987359	0	MP	3
TCGA-MP-A4T7	0.683856149438655	2	MP	3
TCGA-MP-A4T8	-2.69913374476394	1	MP	3
TCGA-MP-A4T9	-4.70475302212435	0	MP	3
TCGA-MP-A4TA	-3.12760617217913	1	MP	3
TCGA-MP-A4TC	-0.396952132212148	2	MP	3
TCGA-MP-A4TD	-5.99591228704225	0	MP	3
TCGA-MP-A4TE	-4.35484434813992	1	MP	3
TCGA-MP-A4TF	-3.92604525110269	1	MP	3
TCGA-MP-A4TH	-6.08241595773768	0	MP	3
TCGA-MP-A4TI	-5.99438685347751	0	MP	3
TCGA-MP-A4TJ	-5.52002259326574	0	MP	3
TCGA-MP-A4TK	-1.77624297067013	1	MP	3
TCGA-MP-A5C7	-6.37443831472785	0	MP	3
TCGA-NJ-A4YF	-5.53189209547955	0	NJ	5
TCGA-NJ-A4YG	-1.47427874823632	2	NJ	5
TCGA-NJ-A4YI	0.104521786187253	2	NJ	5
TCGA-NJ-A4YP	0.671810361786402	2	NJ	5
TCGA-NJ-A4YQ	-4.13691570933614	1	NJ	5
TCGA-NJ-A55A	-5.23544022482797	0	NJ	5
TCGA-NJ-A55O	-5.6715051150491	0	NJ	5
TCGA-NJ-A55R	-4.82450545283931	0	NJ	5
TCGA-NJ-A7XG	-4.37606865672621	1	NJ	5
TCGA-O1-A52J	-3.62935584711458	1	O1	4
TCGA-S2-AA1A	-5.6642657639662	0	S2	1
