# Supplementary material for: Surrogate Biomarker Prediction from Whole-Slide Images for Evaluating Overall Survival in Lung Adenocarcinoma
Source: Diagnostics (Basel). 2024 Feb 20;14(5):462. doi: 10.3390/diagnostics14050462 (PMC10930763; doi:10.3390/diagnostics14050462)
Supplement: Supplementary file 1 [file diagnostics-14-00462-s001.zip › Supplementary_File_S5_TCGA_LUAD_crossfolds/crossfolds_FMO2.csv]

PATIENT	FMO2	FMO2_quantile	site_code	CV5
TCGA-05-4244	4.48410865609434	3	05	4
TCGA-05-4249	4.96833665183759	3	05	4
TCGA-05-4250	5.60936788173836	3	05	4
TCGA-05-4382	6.20835468799974	4	05	4
TCGA-05-4395	2.455820707224	2	05	4
TCGA-05-4396	4.69407540359698	3	05	4
TCGA-05-4397	3.78324450150806	3	05	4
TCGA-05-4398	4.74210565642528	3	05	4
TCGA-05-4402	6.13914137714604	4	05	4
TCGA-05-4403	6.08662523653461	4	05	4
TCGA-05-4405	5.31066436738941	3	05	4
TCGA-05-4415	2.73645313163465	2	05	4
TCGA-05-4417	5.12031278085607	3	05	4
TCGA-05-4418	4.33568262163642	3	05	4
TCGA-05-4420	4.52080272803411	3	05	4
TCGA-05-4422	3.4674894730778	3	05	4
TCGA-05-4424	7.01800055842771	4	05	4
TCGA-05-4426	3.32793596147219	3	05	4
TCGA-05-4427	4.7142471566228	3	05	4
TCGA-05-4430	6.50995536467586	4	05	4
TCGA-05-4432	4.28349523786135	3	05	4
TCGA-05-4433	5.54863088067736	3	05	4
TCGA-05-4434	5.32914644580326	3	05	4
TCGA-35-3615	4.13636919457683	3	35	4
TCGA-35-4122	4.82677063238783	3	35	4
TCGA-35-4123	5.42774695190069	3	35	4
TCGA-35-5375	6.35852160178984	4	35	4
TCGA-38-4625	3.89236478980384	3	38	5
TCGA-38-4626	5.94285436867915	4	38	5
TCGA-38-4627	7.0976665189669	4	38	5
TCGA-38-4628	4.91472723416622	3	38	5
TCGA-38-4629	3.2367243287598	2	38	5
TCGA-38-4630	3.36567762197002	3	38	5
TCGA-38-4631	4.92565560684234	3	38	5
TCGA-38-4632	4.01412540222609	3	38	5
TCGA-38-6178	5.72883344051298	3	38	5
TCGA-38-7271	6.1351543638505	4	38	5
TCGA-38-A44F	7.40482455932419	4	38	5
TCGA-44-2655	5.76683494180778	3	44	2
TCGA-44-2656	6.05308280139509	4	44	2
TCGA-44-2657	6.27192861032745	4	44	2
TCGA-44-2659	6.38856430734945	4	44	2
TCGA-44-2661	6.78107059989324	4	44	2
TCGA-44-2662	4.70708591208553	3	44	2
TCGA-44-2665	6.49801865769794	4	44	2
TCGA-44-2666	5.4658999746344	3	44	2
TCGA-44-2668	1.88068608062419	2	44	2
TCGA-44-3396	5.70424928378221	3	44	2
TCGA-44-3398	7.05229565664945	4	44	2
TCGA-44-3917	3.84116931738988	3	44	2
TCGA-44-3918	6.77466067875976	4	44	2
TCGA-44-3919	5.81071989861477	4	44	2
TCGA-44-4112	6.57287743534491	4	44	2
TCGA-44-5643	2.78175155688236	2	44	2
TCGA-44-5644	2.63205322191071	2	44	2
TCGA-44-5645	4.52014539528101	3	44	2
TCGA-44-6145	5.40654210438139	3	44	2
TCGA-44-6146	7.52367090887639	4	44	2
TCGA-44-6147	6.70304024808137	4	44	2
TCGA-44-6148	7.53134112018412	4	44	2
TCGA-44-6774	6.35051759513745	4	44	2
TCGA-44-6775	4.68602696803117	3	44	2
TCGA-44-6776	5.30237075544165	3	44	2
TCGA-44-6777	6.71189541686377	4	44	2
TCGA-44-6778	6.60427588990227	4	44	2
TCGA-44-6779	2.60488467828455	2	44	2
TCGA-44-7659	4.62227294586421	3	44	2
TCGA-44-7660	3.9768632721377	3	44	2
TCGA-44-7662	6.02596866791489	4	44	2
TCGA-44-7667	2.44508121112842	2	44	2
TCGA-44-7669	5.31865603045442	3	44	2
TCGA-44-7670	3.46458372522433	3	44	2
TCGA-44-7671	4.91246563138	3	44	2
TCGA-44-7672	5.48565843806813	3	44	2
TCGA-44-8119	3.91279218813742	3	44	2
TCGA-44-A479	5.01170829656526	3	44	2
TCGA-44-A47A	3.8853191022317	3	44	2
TCGA-44-A47B	3.2941892184916	3	44	2
TCGA-44-A47G	4.57463475948083	3	44	2
TCGA-44-A4SS	3.90248642782153	3	44	2
TCGA-44-A4SU	5.7210740136498	3	44	2
TCGA-49-4487	4.62423572991908	3	49	2
TCGA-49-4488	4.31836008090306	3	49	2
TCGA-49-4490	5.32704094973376	3	49	2
TCGA-49-4494	4.13591538650817	3	49	2
TCGA-49-4501	5.0149602839792	3	49	2
TCGA-49-4505	4.94664033697111	3	49	2
TCGA-49-4506	4.8816686013449	3	49	2
TCGA-49-4507	2.4549233653057	2	49	2
TCGA-49-4510	5.62466237722407	3	49	2
TCGA-49-4512	4.39084669236919	3	49	2
TCGA-49-4514	3.9747351622148	3	49	2
TCGA-49-6742	3.65190360116251	3	49	2
TCGA-49-6743	4.84278278977591	3	49	2
TCGA-49-6744	6.69182071397543	4	49	2
TCGA-49-6745	5.28115859659628	3	49	2
TCGA-49-6761	3.17951705623253	2	49	2
TCGA-49-6767	1.65288271698836	2	49	2
TCGA-49-AAQV	4.69044263707944	3	49	2
TCGA-49-AAR0	5.3390199845666	3	49	2
TCGA-49-AAR2	1.95710319382643	2	49	2
TCGA-49-AAR3	4.39821149890783	3	49	2
TCGA-49-AAR4	4.37718842819973	3	49	2
TCGA-49-AAR9	-4.29195446275553	0	49	2
TCGA-49-AARE	3.50239456277102	3	49	2
TCGA-49-AARN	3.88242434387823	3	49	2
TCGA-49-AARO	4.50896203292863	3	49	2
TCGA-49-AARQ	1.50803711051082	2	49	2
TCGA-49-AARR	7.4464233275255	4	49	2
TCGA-4B-A93V	-0.338442547174508	1	4B	1
TCGA-50-5044	3.8138510091319	3	50	1
TCGA-50-5045	5.23970283688403	3	50	1
TCGA-50-5055	6.51915123342413	4	50	1
TCGA-50-5066	4.89561037622917	3	50	1
TCGA-50-5068	6.72085786287086	4	50	1
TCGA-50-5931	3.63946956730805	3	50	1
TCGA-50-5939	5.22367140591928	3	50	1
TCGA-50-5942	5.75517255265026	3	50	1
TCGA-50-5946	1.25131917490038	2	50	1
TCGA-50-6590	3.68514432060897	3	50	1
TCGA-50-6591	-2.8186642116626	0	50	1
TCGA-50-6593	5.96663149451936	4	50	1
TCGA-50-6594	2.96287425210045	2	50	1
TCGA-50-6597	4.29123590479245	3	50	1
TCGA-50-6673	4.97595398421944	3	50	1
TCGA-50-7109	5.2234058611975	3	50	1
TCGA-50-8457	6.70543173453389	4	50	1
TCGA-50-8459	6.34044925891954	4	50	1
TCGA-53-7624	1.90598103389472	2	53	3
TCGA-53-7626	6.54058835304959	4	53	3
TCGA-53-7813	4.2401265525059	3	53	3
TCGA-53-A4EZ	3.02617765453736	2	53	3
TCGA-55-1592	6.18738889947874	4	55	3
TCGA-55-1594	3.98214408114466	3	55	3
TCGA-55-1595	6.16812974585367	4	55	3
TCGA-55-1596	4.0312396663625	3	55	3
TCGA-55-5899	2.86485262578377	2	55	3
TCGA-55-6543	6.39553158217191	4	55	3
TCGA-55-6642	6.40326632988848	4	55	3
TCGA-55-6712	5.36833104107156	3	55	3
TCGA-55-6968	3.90856392791262	3	55	3
TCGA-55-6969	5.09325783370952	3	55	3
TCGA-55-6970	5.66151986490924	3	55	3
TCGA-55-6971	5.79961459348347	4	55	3
TCGA-55-6972	4.79365818405904	3	55	3
TCGA-55-6975	5.83523731193247	4	55	3
TCGA-55-6978	6.49713305732503	4	55	3
TCGA-55-6979	4.71989654069866	3	55	3
TCGA-55-6980	5.61518298864808	3	55	3
TCGA-55-6981	4.73368170058735	3	55	3
TCGA-55-6982	5.51312448511761	3	55	3
TCGA-55-6983	5.57248727375518	3	55	3
TCGA-55-6984	3.35582765344103	3	55	3
TCGA-55-6985	4.39383656320987	3	55	3
TCGA-55-6986	5.55956150958394	3	55	3
TCGA-55-6987	5.44623327480073	3	55	3
TCGA-55-7227	6.14748594112623	4	55	3
TCGA-55-7281	4.35781386187066	3	55	3
TCGA-55-7283	6.28282071718281	4	55	3
TCGA-55-7284	6.1409803947852	4	55	3
TCGA-55-7570	1.46300646499971	2	55	3
TCGA-55-7573	6.47758385371893	4	55	3
TCGA-55-7574	5.27085926542997	3	55	3
TCGA-55-7576	3.78698601574977	3	55	3
TCGA-55-7724	7.11080556550071	4	55	3
TCGA-55-7725	5.23050776584719	3	55	3
TCGA-55-7726	4.63709339502964	3	55	3
TCGA-55-7727	5.01660695286302	3	55	3
TCGA-55-7728	4.48199351580831	3	55	3
TCGA-55-7815	5.70726568541187	3	55	3
TCGA-55-7816	6.66112190608964	4	55	3
TCGA-55-7903	3.95315641469256	3	55	3
TCGA-55-7907	5.70828240169701	3	55	3
TCGA-55-7910	2.83283927546805	2	55	3
TCGA-55-7911	3.80900895972826	3	55	3
TCGA-55-7913	0.870894203188895	2	55	3
TCGA-55-7914	3.93159099729633	3	55	3
TCGA-55-7994	3.44936522153373	3	55	3
TCGA-55-7995	3.7767553360007	3	55	3
TCGA-55-8085	4.35442183130855	3	55	3
TCGA-55-8087	5.42582740183755	3	55	3
TCGA-55-8089	4.88153215249613	3	55	3
TCGA-55-8090	5.14081823733543	3	55	3
TCGA-55-8091	5.81269410213276	4	55	3
TCGA-55-8092	6.11252049924049	4	55	3
TCGA-55-8094	2.07919381623054	2	55	3
TCGA-55-8096	4.93936442747837	3	55	3
TCGA-55-8097	5.88338384179217	4	55	3
TCGA-55-8203	5.63831741493757	3	55	3
TCGA-55-8204	6.71785753910217	4	55	3
TCGA-55-8205	5.20063886703525	3	55	3
TCGA-55-8206	6.38460212142005	4	55	3
TCGA-55-8207	7.18498214594743	4	55	3
TCGA-55-8208	5.85696866726402	4	55	3
TCGA-55-8299	5.65733638768712	3	55	3
TCGA-55-8301	5.76565897852481	3	55	3
TCGA-55-8302	3.74660911103178	3	55	3
TCGA-55-8505	5.03442146353652	3	55	3
TCGA-55-8506	1.6720042562611	2	55	3
TCGA-55-8507	3.82708741540276	3	55	3
TCGA-55-8508	3.69218599709129	3	55	3
TCGA-55-8510	5.93433290708357	4	55	3
TCGA-55-8511	4.4117579567709	3	55	3
TCGA-55-8512	6.57009366125293	4	55	3
TCGA-55-8513	7.06132442104989	4	55	3
TCGA-55-8514	3.17911784090033	2	55	3
TCGA-55-8614	5.63631947302977	3	55	3
TCGA-55-8615	3.33046783486686	3	55	3
TCGA-55-8616	5.29774199725688	3	55	3
TCGA-55-8619	7.3031081148905	4	55	3
TCGA-55-8620	4.59771339987538	3	55	3
TCGA-55-8621	7.4050795395412	4	55	3
TCGA-55-A48X	5.09487867299104	3	55	3
TCGA-55-A48Y	4.7890882922822	3	55	3
TCGA-55-A48Z	4.79169240657261	3	55	3
TCGA-55-A490	3.96220700044692	3	55	3
TCGA-55-A491	3.87697671747657	3	55	3
TCGA-55-A492	3.82832170187995	3	55	3
TCGA-55-A493	3.45407953271236	3	55	3
TCGA-55-A494	-1.86321720045299	0	55	3
TCGA-55-A4DF	3.27372410063614	3	55	3
TCGA-55-A4DG	4.36365239581167	3	55	3
TCGA-55-A57B	4.15336790056638	3	55	3
TCGA-62-A46O	2.40582485439923	2	62	1
TCGA-62-A46P	3.52470615165595	3	62	1
TCGA-62-A46R	5.45324682805122	3	62	1
TCGA-62-A46S	5.39861029475403	3	62	1
TCGA-62-A46U	1.26417825365554	2	62	1
TCGA-62-A46V	5.19709204726473	3	62	1
TCGA-62-A470	5.67945517678019	3	62	1
TCGA-62-A471	2.59476449248015	2	62	1
TCGA-62-A472	3.88261687211753	3	62	1
TCGA-64-1676	4.15829002839175	3	64	2
TCGA-64-1677	3.31900445884477	3	64	2
TCGA-64-1678	3.1768469675732	2	64	2
TCGA-64-1679	5.10900294262325	3	64	2
TCGA-64-1680	5.11857121351797	3	64	2
TCGA-64-1681	5.2391929494572	3	64	2
TCGA-64-5774	4.51015042712579	3	64	2
TCGA-64-5775	2.00063672687949	2	64	2
TCGA-64-5778	4.67669904128108	3	64	2
TCGA-64-5779	6.73327046247087	4	64	2
TCGA-64-5781	4.45524365645584	3	64	2
TCGA-64-5815	5.39845303304202	3	64	2
TCGA-67-3770	6.11470712154514	4	67	4
TCGA-67-3771	5.05485398549446	3	67	4
TCGA-67-3772	6.67904462425933	4	67	4
TCGA-67-3773	6.5338439008203	4	67	4
TCGA-67-3774	5.0634009957966	3	67	4
TCGA-67-4679	6.53350790931608	4	67	4
TCGA-67-6215	3.1554955136371	2	67	4
TCGA-67-6216	3.86275112490793	3	67	4
TCGA-67-6217	5.83630177156791	4	67	4
TCGA-69-7760	4.9568421799499	3	69	4
TCGA-69-7761	6.40911871888638	4	69	4
TCGA-69-7763	6.8532717619475	4	69	4
TCGA-69-7764	3.65328999273142	3	69	4
TCGA-69-7765	5.70376579614279	3	69	4
TCGA-69-7973	4.19737639986217	3	69	4
TCGA-69-7974	5.21601548819936	3	69	4
TCGA-69-7978	6.14264043384885	4	69	4
TCGA-69-7979	4.48870777146265	3	69	4
TCGA-69-7980	4.06719136127815	3	69	4
TCGA-69-8253	3.50737674631675	3	69	4
TCGA-69-8254	6.17432197827718	4	69	4
TCGA-69-8255	3.76911920639053	3	69	4
TCGA-69-8453	6.77451348965145	4	69	4
TCGA-69-A59K	4.07057722590778	3	69	4
TCGA-71-6725	2.16504958596158	2	71	1
TCGA-71-8520	4.2815849378192	3	71	1
TCGA-73-4658	6.3436432990912	4	73	4
TCGA-73-4659	5.81647592056575	4	73	4
TCGA-73-4662	5.44890608104431	3	73	4
TCGA-73-4666	3.45880854589667	3	73	4
TCGA-73-4668	4.19846145534602	3	73	4
TCGA-73-4670	2.51866988442764	2	73	4
TCGA-73-4675	4.04883959692926	3	73	4
TCGA-73-4676	5.62196388025796	3	73	4
TCGA-73-4677	5.62877608083622	3	73	4
TCGA-73-7498	6.29838024875924	4	73	4
TCGA-73-7499	5.36367604287643	3	73	4
TCGA-73-A9RS	2.99073334424792	2	73	4
TCGA-75-5122	2.68014763505036	2	75	5
TCGA-75-5125	4.33733587508775	3	75	5
TCGA-75-5126	5.73391562480235	3	75	5
TCGA-75-5146	6.37055403281386	4	75	5
TCGA-75-5147	7.25265240062634	4	75	5
TCGA-75-6203	8.18182000841007	4	75	5
TCGA-75-6205	5.54152563692032	3	75	5
TCGA-75-6206	5.21927689907201	3	75	5
TCGA-75-6207	3.80328994113535	3	75	5
TCGA-75-6211	4.52100930065721	3	75	5
TCGA-75-6212	4.76266878137642	3	75	5
TCGA-75-6214	3.03881882337956	2	75	5
TCGA-75-7025	6.93398794703736	4	75	5
TCGA-75-7027	4.27682199135475	3	75	5
TCGA-75-7030	7.25301066222599	4	75	5
TCGA-75-7031	4.58483610385776	3	75	5
TCGA-78-7145	3.82028793653272	3	78	5
TCGA-78-7146	1.20825280724425	2	78	5
TCGA-78-7147	3.14563423718382	2	78	5
TCGA-78-7148	4.69943133902955	3	78	5
TCGA-78-7149	4.22532451933534	3	78	5
TCGA-78-7150	4.98665451890824	3	78	5
TCGA-78-7152	4.37068879746137	3	78	5
TCGA-78-7153	3.95052933738002	3	78	5
TCGA-78-7154	5.54655447526474	3	78	5
TCGA-78-7155	2.05774853607482	2	78	5
TCGA-78-7156	5.86437489225175	4	78	5
TCGA-78-7158	4.29176527127408	3	78	5
TCGA-78-7159	4.01024656822737	3	78	5
TCGA-78-7160	6.50383171729123	4	78	5
TCGA-78-7161	4.12854790009886	3	78	5
TCGA-78-7163	1.85886297964169	2	78	5
TCGA-78-7166	3.09457936616272	2	78	5
TCGA-78-7167	4.66898529710103	3	78	5
TCGA-78-7220	4.02605772592804	3	78	5
TCGA-78-7535	2.20611541001632	2	78	5
TCGA-78-7536	3.71512887928466	3	78	5
TCGA-78-7537	3.80701503370109	3	78	5
TCGA-78-7539	4.53404599406548	3	78	5
TCGA-78-7540	3.58984042663462	3	78	5
TCGA-78-7542	2.8102076534818	2	78	5
TCGA-78-7633	5.32820482018587	3	78	5
TCGA-78-8640	4.91599052127663	3	78	5
TCGA-78-8648	5.15366632050969	3	78	5
TCGA-78-8655	5.12496508317763	3	78	5
TCGA-78-8660	5.19528293699729	3	78	5
TCGA-78-8662	3.58260995864258	3	78	5
TCGA-80-5607	5.65841559365196	3	80	2
TCGA-80-5608	4.7411842508124	3	80	2
TCGA-80-5611	2.95288645861831	2	80	2
TCGA-83-5908	5.64653451293023	3	83	4
TCGA-86-6562	5.40848319529693	3	86	1
TCGA-86-6851	5.32203805606823	3	86	1
TCGA-86-7701	5.18069579668259	3	86	1
TCGA-86-7711	3.43743222157076	3	86	1
TCGA-86-7713	3.59098336555692	3	86	1
TCGA-86-7714	5.18524688640786	3	86	1
TCGA-86-7953	3.29972920805904	3	86	1
TCGA-86-7954	6.35145723687808	4	86	1
TCGA-86-7955	2.08879771125867	2	86	1
TCGA-86-8054	4.9765244015908	3	86	1
TCGA-86-8055	5.68171294230174	3	86	1
TCGA-86-8056	5.61765198153836	3	86	1
TCGA-86-8073	5.14926496201455	3	86	1
TCGA-86-8074	4.46625374379774	3	86	1
TCGA-86-8075	5.46986700884259	3	86	1
TCGA-86-8076	5.76342824545471	3	86	1
TCGA-86-8278	4.52837074520166	3	86	1
TCGA-86-8279	5.87233515276141	4	86	1
TCGA-86-8280	7.06100353173901	4	86	1
TCGA-86-8281	4.58867994507089	3	86	1
TCGA-86-8358	4.18294698794276	3	86	1
TCGA-86-8359	4.77402866553065	3	86	1
TCGA-86-8585	4.617194492262	3	86	1
TCGA-86-8668	5.81612108947791	4	86	1
TCGA-86-8669	4.98645172500897	3	86	1
TCGA-86-8671	6.23074595571375	4	86	1
TCGA-86-8672	5.56194741444318	3	86	1
TCGA-86-8673	4.04154009177302	3	86	1
TCGA-86-8674	2.01258093176397	2	86	1
TCGA-86-A456	5.7668974297816	3	86	1
TCGA-86-A4D0	2.40403898779136	2	86	1
TCGA-86-A4JF	3.33350302042014	3	86	1
TCGA-86-A4P7	6.71928838650934	4	86	1
TCGA-86-A4P8	7.3253881702711	4	86	1
TCGA-91-A4BC	6.06445290973213	4	91	5
TCGA-91-A4BD	5.10650753899983	3	91	5
TCGA-93-7347	5.39833475082903	3	93	5
TCGA-93-7348	5.81067790917392	4	93	5
TCGA-93-8067	3.90334121137784	3	93	5
TCGA-93-A4JN	5.13818637127893	3	93	5
TCGA-93-A4JO	6.0058692485393	4	93	5
TCGA-93-A4JP	8.2854095757856	4	93	5
TCGA-93-A4JQ	5.19597078703051	3	93	5
TCGA-95-7039	4.85777959799005	3	95	4
TCGA-95-7043	1.91134444576156	2	95	4
TCGA-95-7562	2.48950521690396	2	95	4
TCGA-95-7567	5.38035193589298	3	95	4
TCGA-95-7944	4.23955150685357	3	95	4
TCGA-95-7947	5.16210927008181	3	95	4
TCGA-95-7948	3.86252072674645	3	95	4
TCGA-95-8039	5.20630586402891	3	95	4
TCGA-95-8494	2.18245797318302	2	95	4
TCGA-95-A4VK	4.50186623596585	3	95	4
TCGA-95-A4VN	4.83210234476903	3	95	4
TCGA-95-A4VP	5.96951784253904	4	95	4
TCGA-97-7546	7.13495699514248	4	97	1
TCGA-97-7547	5.69576480344023	3	97	1
TCGA-97-7552	6.89731220796259	4	97	1
TCGA-97-7553	7.04015234890887	4	97	1
TCGA-97-7554	5.35900400655494	3	97	1
TCGA-97-7937	3.73527848270728	3	97	1
TCGA-97-7938	5.570627070527	3	97	1
TCGA-97-7941	6.01524890543287	4	97	1
TCGA-97-8171	2.93710113014645	2	97	1
TCGA-97-8172	7.43145642582272	4	97	1
TCGA-97-8175	2.22962027932727	2	97	1
TCGA-97-8177	5.44392684604469	3	97	1
TCGA-97-8179	5.23639078928384	3	97	1
TCGA-97-8552	7.03342360567494	4	97	1
TCGA-97-A4LX	4.75076068253705	3	97	1
TCGA-97-A4M0	3.78286136246642	3	97	1
TCGA-97-A4M1	6.7745178672107	4	97	1
TCGA-97-A4M2	7.14522820146389	4	97	1
TCGA-97-A4M3	5.20884179939148	3	97	1
TCGA-97-A4M5	6.50570237649145	4	97	1
TCGA-97-A4M6	5.81140017852216	4	97	1
TCGA-97-A4M7	5.73895500896431	3	97	1
TCGA-99-7458	6.40117569951327	4	99	2
TCGA-99-8025	4.94706827289448	3	99	2
TCGA-99-8028	5.72807495378409	3	99	2
TCGA-99-8032	4.12735968645167	3	99	2
TCGA-99-8033	3.65689886030641	3	99	2
TCGA-99-AA5R	7.99903814496728	4	99	2
TCGA-J2-8192	6.52360496087345	4	J2	5
TCGA-J2-8194	3.09857997167091	2	J2	5
TCGA-J2-A4AD	5.56876498174496	3	J2	5
TCGA-J2-A4AE	5.84542710265047	4	J2	5
TCGA-J2-A4AG	4.39949873807788	3	J2	5
TCGA-L4-A4E5	4.22937355469331	3	L4	4
TCGA-L4-A4E6	7.41993566050176	4	L4	4
TCGA-L9-A443	5.04863145653586	3	L9	1
TCGA-L9-A444	5.38600154740757	3	L9	1
TCGA-L9-A50W	3.33029574048497	3	L9	1
TCGA-L9-A5IP	3.06444529707223	2	L9	1
TCGA-L9-A743	4.76709059426914	3	L9	1
TCGA-L9-A7SV	2.39793967203432	2	L9	1
TCGA-L9-A8F4	5.12009862181343	3	L9	1
TCGA-MN-A4N1	2.52861590493343	2	MN	4
TCGA-MN-A4N4	4.79880860402517	3	MN	4
TCGA-MN-A4N5	4.87185143762825	3	MN	4
TCGA-MP-A4SV	4.60453120763014	3	MP	5
TCGA-MP-A4SW	4.51603201084458	3	MP	5
TCGA-MP-A4SY	5.79788936088423	4	MP	5
TCGA-MP-A4T4	5.95692746863473	4	MP	5
TCGA-MP-A4T6	3.63575779443256	3	MP	5
TCGA-MP-A4T7	5.39846639850373	3	MP	5
TCGA-MP-A4T8	3.74982725737252	3	MP	5
TCGA-MP-A4T9	6.25886559531962	4	MP	5
TCGA-MP-A4TA	3.22406926610229	2	MP	5
TCGA-MP-A4TC	3.86945198434774	3	MP	5
TCGA-MP-A4TD	5.19699693206976	3	MP	5
TCGA-MP-A4TE	2.08809914770881	2	MP	5
TCGA-MP-A4TF	3.31235948822239	3	MP	5
TCGA-MP-A4TH	5.48791414329312	3	MP	5
TCGA-MP-A4TI	5.0175392128293	3	MP	5
TCGA-MP-A4TJ	5.77402372000576	4	MP	5
TCGA-MP-A4TK	5.33393122332713	3	MP	5
TCGA-MP-A5C7	4.18110945691921	3	MP	5
TCGA-NJ-A4YF	2.7207733369707	2	NJ	4
TCGA-NJ-A4YG	5.04183595562668	3	NJ	4
TCGA-NJ-A4YI	3.2006183757714	2	NJ	4
TCGA-NJ-A4YP	5.14718352429272	3	NJ	4
TCGA-NJ-A4YQ	4.53433047847009	3	NJ	4
TCGA-NJ-A55A	7.11798231878674	4	NJ	4
TCGA-NJ-A55O	5.65436246552632	3	NJ	4
TCGA-NJ-A55R	4.17154427468045	3	NJ	4
TCGA-NJ-A7XG	1.60121126677371	2	NJ	4
TCGA-O1-A52J	4.60042431961874	3	O1	4
TCGA-S2-AA1A	6.28300588849415	4	S2	2
