# Supplementary material for: Surrogate Biomarker Prediction from Whole-Slide Images for Evaluating Overall Survival in Lung Adenocarcinoma
Source: Diagnostics (Basel). 2024 Feb 20;14(5):462. doi: 10.3390/diagnostics14050462 (PMC10930763; doi:10.3390/diagnostics14050462)
Supplement: Supplementary file 1 [file diagnostics-14-00462-s001.zip › Supplementary_File_S5_TCGA_LUAD_crossfolds/crossfolds_FMO3.csv]

PATIENT	FMO3	FMO3_quantile	site_code	CV5
TCGA-05-4244	2.34250355062135	1	05	2
TCGA-05-4249	3.17520746673801	2	05	2
TCGA-05-4250	3.44548918427117	2	05	2
TCGA-05-4382	5.15465632057194	3	05	2
TCGA-05-4395	1.90345550468668	1	05	2
TCGA-05-4396	4.49873505498036	2	05	2
TCGA-05-4397	1.24412914441551	1	05	2
TCGA-05-4398	2.63730457337597	1	05	2
TCGA-05-4402	3.52259831634931	2	05	2
TCGA-05-4403	4.09100946213767	2	05	2
TCGA-05-4405	3.09434646046264	2	05	2
TCGA-05-4415	0.593801060342439	0	05	2
TCGA-05-4417	3.83110839369065	2	05	2
TCGA-05-4418	2.96525921850949	2	05	2
TCGA-05-4420	3.36417454920526	2	05	2
TCGA-05-4422	3.66147638497917	2	05	2
TCGA-05-4424	8.03352643665598	4	05	2
TCGA-05-4426	0.57081048317324	0	05	2
TCGA-05-4427	2.94355425417877	2	05	2
TCGA-05-4430	4.64793562854388	3	05	2
TCGA-05-4432	2.71573939572012	1	05	2
TCGA-05-4433	2.95690044710233	2	05	2
TCGA-05-4434	4.16206622164241	2	05	2
TCGA-35-3615	4.06250725160466	2	35	3
TCGA-35-4122	4.14168966875583	2	35	3
TCGA-35-4123	4.58599057629121	3	35	3
TCGA-35-5375	8.1097736029385	4	35	3
TCGA-38-4625	2.91994492010408	2	38	3
TCGA-38-4626	3.62928237520311	2	38	3
TCGA-38-4627	6.35514551641606	4	38	3
TCGA-38-4628	4.58764943167692	3	38	3
TCGA-38-4629	4.11983280336493	2	38	3
TCGA-38-4630	3.58137982576166	2	38	3
TCGA-38-4631	4.02559704471625	2	38	3
TCGA-38-4632	3.81652544234093	2	38	3
TCGA-38-6178	4.09606642940006	2	38	3
TCGA-38-7271	5.07257244990018	3	38	3
TCGA-38-A44F	5.30170454842423	3	38	3
TCGA-44-2655	4.23441152098529	2	44	1
TCGA-44-2656	3.13216778382901	2	44	1
TCGA-44-2657	5.59990239040027	3	44	1
TCGA-44-2659	3.98772505763862	2	44	1
TCGA-44-2661	5.89520646352158	3	44	1
TCGA-44-2662	3.5450735413739	2	44	1
TCGA-44-2665	5.37719349600075	3	44	1
TCGA-44-2666	3.27693195011399	2	44	1
TCGA-44-2668	3.40452298489334	2	44	1
TCGA-44-3396	5.11820519190801	3	44	1
TCGA-44-3398	5.02408841145223	3	44	1
TCGA-44-3917	2.11569936206151	1	44	1
TCGA-44-3918	3.79344635236429	2	44	1
TCGA-44-3919	5.22910170212602	3	44	1
TCGA-44-4112	4.43389665643225	2	44	1
TCGA-44-5643	2.38759278727943	1	44	1
TCGA-44-5644	1.34759983244201	1	44	1
TCGA-44-5645	4.85695711778845	3	44	1
TCGA-44-6145	4.11161470478104	2	44	1
TCGA-44-6146	5.08071387619189	3	44	1
TCGA-44-6147	5.03216168309843	3	44	1
TCGA-44-6148	5.80299657466925	3	44	1
TCGA-44-6774	4.538833285893	3	44	1
TCGA-44-6775	5.11337503762012	3	44	1
TCGA-44-6776	3.84317377859407	2	44	1
TCGA-44-6777	4.71983006762279	3	44	1
TCGA-44-6778	3.51245678505202	2	44	1
TCGA-44-6779	0.415542223015002	0	44	1
TCGA-44-7659	2.99072088577325	2	44	1
TCGA-44-7660	4.62564449713611	3	44	1
TCGA-44-7662	3.37193816302205	2	44	1
TCGA-44-7667	2.02898640506654	1	44	1
TCGA-44-7669	2.43772610890191	1	44	1
TCGA-44-7670	1.62736353633081	1	44	1
TCGA-44-7671	4.13232842021217	2	44	1
TCGA-44-7672	4.21034780607567	2	44	1
TCGA-44-8119	3.0461526444593	2	44	1
TCGA-44-A479	4.86011722512527	3	44	1
TCGA-44-A47A	3.91391972031231	2	44	1
TCGA-44-A47B	2.06314492690225	1	44	1
TCGA-44-A47G	3.52831806298489	2	44	1
TCGA-44-A4SS	3.64600268583555	2	44	1
TCGA-44-A4SU	4.35156266477885	2	44	1
TCGA-49-4487	4.19056194033529	2	49	2
TCGA-49-4488	3.21561306481107	2	49	2
TCGA-49-4490	4.00082691164868	2	49	2
TCGA-49-4494	3.56570234284545	2	49	2
TCGA-49-4501	4.75229987556575	3	49	2
TCGA-49-4505	3.90131634646162	2	49	2
TCGA-49-4506	3.53666240476809	2	49	2
TCGA-49-4507	2.81469684572236	2	49	2
TCGA-49-4510	3.5895425071975	2	49	2
TCGA-49-4512	4.69967608091072	3	49	2
TCGA-49-4514	3.2114031909626	2	49	2
TCGA-49-6742	2.91318503589255	2	49	2
TCGA-49-6743	3.9779918626221	2	49	2
TCGA-49-6744	4.27988537908453	2	49	2
TCGA-49-6745	3.72882912794003	2	49	2
TCGA-49-6761	1.04587617211499	1	49	2
TCGA-49-6767	1.78412725026661	1	49	2
TCGA-49-AAQV	4.01248226186836	2	49	2
TCGA-49-AAR0	3.01709188967924	2	49	2
TCGA-49-AAR2	3.45568138864798	2	49	2
TCGA-49-AAR3	3.97105312100233	2	49	2
TCGA-49-AAR4	3.23300098817103	2	49	2
TCGA-49-AAR9	-0.832522844118229	0	49	2
TCGA-49-AARE	4.07026960370695	2	49	2
TCGA-49-AARN	3.154575336389	2	49	2
TCGA-49-AARO	3.22823366644501	2	49	2
TCGA-49-AARQ	1.17442721057582	1	49	2
TCGA-49-AARR	5.37516977075133	3	49	2
TCGA-4B-A93V	1.6843974291836	1	4B	2
TCGA-50-5044	3.28969178747294	2	50	2
TCGA-50-5045	5.22524685380023	3	50	2
TCGA-50-5055	6.07511182872924	3	50	2
TCGA-50-5066	4.56830793181674	3	50	2
TCGA-50-5068	5.36577132758571	3	50	2
TCGA-50-5931	3.17544810374108	2	50	2
TCGA-50-5939	2.6470885708141	1	50	2
TCGA-50-5942	3.77778838441307	2	50	2
TCGA-50-5946	2.55956053889158	1	50	2
TCGA-50-6590	2.57869337897833	1	50	2
TCGA-50-6591	1.2443455858632	1	50	2
TCGA-50-6593	5.18963294775434	3	50	2
TCGA-50-6594	2.32993172247747	1	50	2
TCGA-50-6597	3.88803354195058	2	50	2
TCGA-50-6673	5.08612470174373	3	50	2
TCGA-50-7109	4.10759937411029	2	50	2
TCGA-50-8457	4.6496616528514	3	50	2
TCGA-50-8459	5.18295755737862	3	50	2
TCGA-53-7624	0.430782099399111	0	53	1
TCGA-53-7626	3.73149157138904	2	53	1
TCGA-53-7813	2.56052717764667	1	53	1
TCGA-53-A4EZ	2.22750846034598	1	53	1
TCGA-55-1592	3.34760122827749	2	55	4
TCGA-55-1594	2.66902188363264	1	55	4
TCGA-55-1595	5.18583174758713	3	55	4
TCGA-55-1596	3.62571017424251	2	55	4
TCGA-55-5899	4.06062016153899	2	55	4
TCGA-55-6543	4.40695957593908	2	55	4
TCGA-55-6642	5.10452159929136	3	55	4
TCGA-55-6712	3.53956196716048	2	55	4
TCGA-55-6968	2.87461659598928	2	55	4
TCGA-55-6969	4.2487123523435	2	55	4
TCGA-55-6970	3.66057352506495	2	55	4
TCGA-55-6971	2.07960818697786	1	55	4
TCGA-55-6972	2.18466561397481	1	55	4
TCGA-55-6975	4.98781250612493	3	55	4
TCGA-55-6978	5.81527589522255	3	55	4
TCGA-55-6979	3.60304016779148	2	55	4
TCGA-55-6980	4.46212930792349	2	55	4
TCGA-55-6981	3.81614386077932	2	55	4
TCGA-55-6982	4.10304821570927	2	55	4
TCGA-55-6983	2.93453168542014	2	55	4
TCGA-55-6984	3.57101904791251	2	55	4
TCGA-55-6985	3.38619919735427	2	55	4
TCGA-55-6986	2.51279137961286	1	55	4
TCGA-55-6987	3.92648843352606	2	55	4
TCGA-55-7227	5.11511834660781	3	55	4
TCGA-55-7281	4.16685867224122	2	55	4
TCGA-55-7283	3.6082685611711	2	55	4
TCGA-55-7284	4.70724253410195	3	55	4
TCGA-55-7570	2.96337295653629	2	55	4
TCGA-55-7573	3.81548564990933	2	55	4
TCGA-55-7574	4.29489731990056	2	55	4
TCGA-55-7576	3.73798741770296	2	55	4
TCGA-55-7724	4.74335656688755	3	55	4
TCGA-55-7725	2.93835259427996	2	55	4
TCGA-55-7726	4.42325248696524	2	55	4
TCGA-55-7727	2.73816763957087	1	55	4
TCGA-55-7728	3.01720729242103	2	55	4
TCGA-55-7815	3.99132963094761	2	55	4
TCGA-55-7816	1.59771525134435	1	55	4
TCGA-55-7903	1.29305958391062	1	55	4
TCGA-55-7907	4.03251047509889	2	55	4
TCGA-55-7910	3.10645702015967	2	55	4
TCGA-55-7911	2.41773598428455	1	55	4
TCGA-55-7913	2.49642725194674	1	55	4
TCGA-55-7914	2.81109018719363	2	55	4
TCGA-55-7994	1.83492886546854	1	55	4
TCGA-55-7995	6.47970365334956	4	55	4
TCGA-55-8085	2.4504605667387	1	55	4
TCGA-55-8087	4.51540984999371	2	55	4
TCGA-55-8089	3.82408516992687	2	55	4
TCGA-55-8090	2.88205514357155	2	55	4
TCGA-55-8091	4.97077043140775	3	55	4
TCGA-55-8092	3.9592131689337	2	55	4
TCGA-55-8094	-0.37703537036841	0	55	4
TCGA-55-8096	3.90193442629375	2	55	4
TCGA-55-8097	5.06464653733513	3	55	4
TCGA-55-8203	3.46768766283843	2	55	4
TCGA-55-8204	5.47552242642909	3	55	4
TCGA-55-8205	2.87789935759281	2	55	4
TCGA-55-8206	4.65458461558501	3	55	4
TCGA-55-8207	5.04413417732573	3	55	4
TCGA-55-8208	3.67165198332425	2	55	4
TCGA-55-8299	4.4575474304358	2	55	4
TCGA-55-8301	3.82806871223104	2	55	4
TCGA-55-8302	2.05457874832923	1	55	4
TCGA-55-8505	3.89624637220044	2	55	4
TCGA-55-8506	2.49112567341867	1	55	4
TCGA-55-8507	2.24913681203698	1	55	4
TCGA-55-8508	4.00580986912528	2	55	4
TCGA-55-8510	3.3363952355769	2	55	4
TCGA-55-8511	3.89445843029661	2	55	4
TCGA-55-8512	3.75245759794136	2	55	4
TCGA-55-8513	5.63716293332067	3	55	4
TCGA-55-8514	2.09036322665735	1	55	4
TCGA-55-8614	3.84242502914695	2	55	4
TCGA-55-8615	2.24136761398226	1	55	4
TCGA-55-8616	3.70766581801962	2	55	4
TCGA-55-8619	4.62220629197885	3	55	4
TCGA-55-8620	1.82155309942137	1	55	4
TCGA-55-8621	4.33427641699879	2	55	4
TCGA-55-A48X	4.29513120003811	2	55	4
TCGA-55-A48Y	2.67164822416371	1	55	4
TCGA-55-A48Z	3.89107786980105	2	55	4
TCGA-55-A490	2.68877051529707	1	55	4
TCGA-55-A491	2.57598796028157	1	55	4
TCGA-55-A492	3.17892958932925	2	55	4
TCGA-55-A493	1.99006226466672	1	55	4
TCGA-55-A494	1.16497969137766	1	55	4
TCGA-55-A4DF	3.56323071783113	2	55	4
TCGA-55-A4DG	1.85188169380488	1	55	4
TCGA-55-A57B	4.35794202500243	2	55	4
TCGA-62-A46O	1.19352125068637	1	62	1
TCGA-62-A46P	1.73531370889276	1	62	1
TCGA-62-A46R	3.39901009086151	2	62	1
TCGA-62-A46S	3.94057056724341	2	62	1
TCGA-62-A46U	2.67615595318532	1	62	1
TCGA-62-A46V	3.70489343661394	2	62	1
TCGA-62-A470	2.8808505168216	2	62	1
TCGA-62-A471	0.809589805271319	0	62	1
TCGA-62-A472	1.92585772251178	1	62	1
TCGA-64-1676	3.4239321078517	2	64	5
TCGA-64-1677	2.94957092673935	2	64	5
TCGA-64-1678	2.47822768505647	1	64	5
TCGA-64-1679	5.80813345655598	3	64	5
TCGA-64-1680	3.49329549318731	2	64	5
TCGA-64-1681	4.29675668851243	2	64	5
TCGA-64-5774	3.0289814339587	2	64	5
TCGA-64-5775	1.2811321027795	1	64	5
TCGA-64-5778	3.54486798240466	2	64	5
TCGA-64-5779	6.81148284802863	4	64	5
TCGA-64-5781	4.57384848087402	3	64	5
TCGA-64-5815	4.33642383568551	2	64	5
TCGA-67-3770	5.27961183473961	3	67	5
TCGA-67-3771	3.52288742702991	2	67	5
TCGA-67-3772	5.75005752411027	3	67	5
TCGA-67-3773	4.86628195674319	3	67	5
TCGA-67-3774	3.18008604803898	2	67	5
TCGA-67-4679	4.72747004931353	3	67	5
TCGA-67-6215	1.33198291854877	1	67	5
TCGA-67-6216	2.05838624545614	1	67	5
TCGA-67-6217	4.02164681822148	2	67	5
TCGA-69-7760	4.04224454504226	2	69	1
TCGA-69-7761	5.18941413259081	3	69	1
TCGA-69-7763	4.45621783425774	2	69	1
TCGA-69-7764	4.17872479206584	2	69	1
TCGA-69-7765	3.527487125084	2	69	1
TCGA-69-7973	3.51350797593441	2	69	1
TCGA-69-7974	2.64336943438103	1	69	1
TCGA-69-7978	3.46338604559838	2	69	1
TCGA-69-7979	3.43154478172234	2	69	1
TCGA-69-7980	4.17250938742307	2	69	1
TCGA-69-8253	2.7806159341566	2	69	1
TCGA-69-8254	4.11988715723144	2	69	1
TCGA-69-8255	1.97071198912903	1	69	1
TCGA-69-8453	3.60872051177236	2	69	1
TCGA-69-A59K	3.13748037802093	2	69	1
TCGA-71-6725	2.70988397397742	1	71	3
TCGA-71-8520	3.77768150753266	2	71	3
TCGA-73-4658	5.99301156633548	3	73	3
TCGA-73-4659	3.81845999857425	2	73	3
TCGA-73-4662	4.55964691571942	3	73	3
TCGA-73-4666	2.53440986454487	1	73	3
TCGA-73-4668	3.7429943299172	2	73	3
TCGA-73-4670	2.91000398668153	2	73	3
TCGA-73-4675	3.68992561438439	2	73	3
TCGA-73-4676	2.94893393045158	2	73	3
TCGA-73-4677	4.24723199185036	2	73	3
TCGA-73-7498	5.06577692948606	3	73	3
TCGA-73-7499	4.04383619698184	2	73	3
TCGA-73-A9RS	1.64332027780584	1	73	3
TCGA-75-5122	3.31917187016196	2	75	2
TCGA-75-5125	2.22842570190997	1	75	2
TCGA-75-5126	3.46602254996886	2	75	2
TCGA-75-5146	4.18418267800758	2	75	2
TCGA-75-5147	5.2738256718063	3	75	2
TCGA-75-6203	4.27159617745917	2	75	2
TCGA-75-6205	4.89647126646496	3	75	2
TCGA-75-6206	3.47652773227423	2	75	2
TCGA-75-6207	2.48552547118952	1	75	2
TCGA-75-6211	2.58359383803524	1	75	2
TCGA-75-6212	2.7869163276231	2	75	2
TCGA-75-6214	2.17817314281744	1	75	2
TCGA-75-7025	4.15264416002375	2	75	2
TCGA-75-7027	3.01475412288651	2	75	2
TCGA-75-7030	5.74137694082197	3	75	2
TCGA-75-7031	2.77458129129436	2	75	2
TCGA-78-7145	2.71066344535822	1	78	3
TCGA-78-7146	0.159672626799184	0	78	3
TCGA-78-7147	3.42750175537611	2	78	3
TCGA-78-7148	3.58182468204826	2	78	3
TCGA-78-7149	4.04059204188132	2	78	3
TCGA-78-7150	2.09032782763524	1	78	3
TCGA-78-7152	3.64602115770603	2	78	3
TCGA-78-7153	3.95052933738002	2	78	3
TCGA-78-7154	3.65277139443998	2	78	3
TCGA-78-7155	1.24520716730188	1	78	3
TCGA-78-7156	3.37905174048243	2	78	3
TCGA-78-7158	2.78228097511712	2	78	3
TCGA-78-7159	3.98380131582199	2	78	3
TCGA-78-7160	3.57313150852381	2	78	3
TCGA-78-7161	3.26365189355134	2	78	3
TCGA-78-7163	5.23265562526698	3	78	3
TCGA-78-7166	1.6703447071067	1	78	3
TCGA-78-7167	2.85230531342316	2	78	3
TCGA-78-7220	1.28501479968129	1	78	3
TCGA-78-7535	1.9996645325489	1	78	3
TCGA-78-7536	1.83996415140283	1	78	3
TCGA-78-7537	2.26493298967328	1	78	3
TCGA-78-7539	3.34674788523534	2	78	3
TCGA-78-7540	2.37127859511154	1	78	3
TCGA-78-7542	2.2870611603624	1	78	3
TCGA-78-7633	3.07330429101676	2	78	3
TCGA-78-8640	2.01982633226117	1	78	3
TCGA-78-8648	3.40327060033445	2	78	3
TCGA-78-8655	3.26597375805755	2	78	3
TCGA-78-8660	1.83345517563302	1	78	3
TCGA-78-8662	2.14044805832044	1	78	3
TCGA-80-5607	2.82928372919911	2	80	1
TCGA-80-5608	3.1300152878535	2	80	1
TCGA-80-5611	7.34924929600959	4	80	1
TCGA-83-5908	2.48211204989959	1	83	2
TCGA-86-6562	3.71207583217875	2	86	5
TCGA-86-6851	2.84463424501952	2	86	5
TCGA-86-7701	3.86458894052394	2	86	5
TCGA-86-7711	3.42874126130672	2	86	5
TCGA-86-7713	0.936848954488108	0	86	5
TCGA-86-7714	3.68296140849593	2	86	5
TCGA-86-7953	2.2574012795292	1	86	5
TCGA-86-7954	5.39753028269447	3	86	5
TCGA-86-7955	0.692280299950628	0	86	5
TCGA-86-8054	2.76902509617396	2	86	5
TCGA-86-8055	4.89188600056846	3	86	5
TCGA-86-8056	3.76939738184333	2	86	5
TCGA-86-8073	2.77330452429015	2	86	5
TCGA-86-8074	2.66283237422937	1	86	5
TCGA-86-8075	4.79450722053243	3	86	5
TCGA-86-8076	3.67317912515202	2	86	5
TCGA-86-8278	5.12320585991411	3	86	5
TCGA-86-8279	3.33301116103347	2	86	5
TCGA-86-8280	4.88595851559953	3	86	5
TCGA-86-8281	4.04338045558539	2	86	5
TCGA-86-8358	2.47556238432627	1	86	5
TCGA-86-8359	3.61911269869643	2	86	5
TCGA-86-8585	3.05001190898232	2	86	5
TCGA-86-8668	3.94000058200858	2	86	5
TCGA-86-8669	4.13398071127368	2	86	5
TCGA-86-8671	3.63505704839953	2	86	5
TCGA-86-8672	4.11058342678565	2	86	5
TCGA-86-8673	2.32930537497158	1	86	5
TCGA-86-8674	1.57470345612702	1	86	5
TCGA-86-A456	3.6036157019699	2	86	5
TCGA-86-A4D0	1.55940304965429	1	86	5
TCGA-86-A4JF	2.80250900303892	2	86	5
TCGA-86-A4P7	3.88184448887244	2	86	5
TCGA-86-A4P8	4.56590012672593	3	86	5
TCGA-91-A4BC	5.27009579659924	3	91	2
TCGA-91-A4BD	3.52632613641048	2	91	2
TCGA-93-7347	5.056330879177	3	93	5
TCGA-93-7348	4.24270514404444	2	93	5
TCGA-93-8067	2.32397055890104	1	93	5
TCGA-93-A4JN	3.61874649174798	2	93	5
TCGA-93-A4JO	4.57999301043726	3	93	5
TCGA-93-A4JP	5.43735739461748	3	93	5
TCGA-93-A4JQ	4.15003176087674	2	93	5
TCGA-95-7039	3.3102007608145	2	95	1
TCGA-95-7043	1.73491787837729	1	95	1
TCGA-95-7562	4.69841150024968	3	95	1
TCGA-95-7567	3.54395271917971	2	95	1
TCGA-95-7944	2.76290966076006	2	95	1
TCGA-95-7947	2.40028696475753	1	95	1
TCGA-95-7948	3.48995651884326	2	95	1
TCGA-95-8039	3.49239105532662	2	95	1
TCGA-95-8494	1.76500187310153	1	95	1
TCGA-95-A4VK	3.35661147776951	2	95	1
TCGA-95-A4VN	3.04502327126392	2	95	1
TCGA-95-A4VP	7.83763429539954	4	95	1
TCGA-97-7546	5.6881274205113	3	97	3
TCGA-97-7547	4.58562702704186	3	97	3
TCGA-97-7552	4.57035145085241	3	97	3
TCGA-97-7553	3.58929037258149	2	97	3
TCGA-97-7554	4.0606627319852	2	97	3
TCGA-97-7937	2.61753821377878	1	97	3
TCGA-97-7938	3.99290521256211	2	97	3
TCGA-97-7941	3.59393426046787	2	97	3
TCGA-97-8171	2.24462745522627	1	97	3
TCGA-97-8172	5.61501839900268	3	97	3
TCGA-97-8175	0.964478210531481	1	97	3
TCGA-97-8177	4.01658700275225	2	97	3
TCGA-97-8179	3.77089195516426	2	97	3
TCGA-97-8552	4.65093965831831	3	97	3
TCGA-97-A4LX	4.23079387049964	2	97	3
TCGA-97-A4M0	2.83804092182322	2	97	3
TCGA-97-A4M1	5.19222420057151	3	97	3
TCGA-97-A4M2	3.94767870444027	2	97	3
TCGA-97-A4M3	4.53736462165388	3	97	3
TCGA-97-A4M5	4.76383980517407	3	97	3
TCGA-97-A4M6	4.18717824735377	2	97	3
TCGA-97-A4M7	3.50830254536341	2	97	3
TCGA-99-7458	5.26287817737187	3	99	1
TCGA-99-8025	4.27226812373508	2	99	1
TCGA-99-8028	3.98976850823077	2	99	1
TCGA-99-8032	3.78058873082582	2	99	1
TCGA-99-8033	1.89799212732053	1	99	1
TCGA-99-AA5R	4.19458763316864	2	99	1
TCGA-J2-8192	6.45531565119004	4	J2	2
TCGA-J2-8194	2.20707765659533	1	J2	2
TCGA-J2-A4AD	3.30551147118892	2	J2	2
TCGA-J2-A4AE	4.62361413509865	3	J2	2
TCGA-J2-A4AG	3.58189096004393	2	J2	2
TCGA-L4-A4E5	2.58509824080557	1	L4	1
TCGA-L4-A4E6	4.0152946891279	2	L4	1
TCGA-L9-A443	3.98070044314986	2	L9	5
TCGA-L9-A444	4.85020796811471	3	L9	5
TCGA-L9-A50W	3.62676710588659	2	L9	5
TCGA-L9-A5IP	1.66589592058195	1	L9	5
TCGA-L9-A743	3.24802286997724	2	L9	5
TCGA-L9-A7SV	1.11233750929525	1	L9	5
TCGA-L9-A8F4	3.18226122039487	2	L9	5
TCGA-MN-A4N1	1.57842620470437	1	MN	5
TCGA-MN-A4N4	3.80587487957661	2	MN	5
TCGA-MN-A4N5	2.30166169593414	1	MN	5
TCGA-MP-A4SV	3.26761693281893	2	MP	5
TCGA-MP-A4SW	2.8360127902084	2	MP	5
TCGA-MP-A4SY	4.32641101915964	2	MP	5
TCGA-MP-A4T4	4.24721885017466	2	MP	5
TCGA-MP-A4T6	2.35375259058857	1	MP	5
TCGA-MP-A4T7	2.42209790029213	1	MP	5
TCGA-MP-A4T8	3.65039881151803	2	MP	5
TCGA-MP-A4T9	3.86130101604674	2	MP	5
TCGA-MP-A4TA	3.61386081422202	2	MP	5
TCGA-MP-A4TC	4.04768248449707	2	MP	5
TCGA-MP-A4TD	4.68795958158035	3	MP	5
TCGA-MP-A4TE	1.652650188407	1	MP	5
TCGA-MP-A4TF	1.56580784522699	1	MP	5
TCGA-MP-A4TH	4.12337729165948	2	MP	5
TCGA-MP-A4TI	4.12325624791158	2	MP	5
TCGA-MP-A4TJ	4.19593939698941	2	MP	5
TCGA-MP-A4TK	3.91099456548998	2	MP	5
TCGA-MP-A5C7	3.07057653114057	2	MP	5
TCGA-NJ-A4YF	0.350750953882293	0	NJ	3
TCGA-NJ-A4YG	3.44521188415183	2	NJ	3
TCGA-NJ-A4YI	2.87782922741718	2	NJ	3
TCGA-NJ-A4YP	4.71872820318135	3	NJ	3
TCGA-NJ-A4YQ	2.96111637362439	2	NJ	3
TCGA-NJ-A55A	5.36911300425106	3	NJ	3
TCGA-NJ-A55O	3.67056955295004	2	NJ	3
TCGA-NJ-A55R	3.3303126562128	2	NJ	3
TCGA-NJ-A7XG	1.85275003376967	1	NJ	3
TCGA-O1-A52J	2.85284707918137	2	O1	3
TCGA-S2-AA1A	6.14429626599132	3	S2	4
