# Supplementary material for: Surrogate Biomarker Prediction from Whole-Slide Images for Evaluating Overall Survival in Lung Adenocarcinoma
Source: Diagnostics (Basel). 2024 Feb 20;14(5):462. doi: 10.3390/diagnostics14050462 (PMC10930763; doi:10.3390/diagnostics14050462)
Supplement: Supplementary file 1 [file diagnostics-14-00462-s001.zip › Supplementary_File_S5_TCGA_LUAD_crossfolds/crossfolds_FOXM1.csv]

PATIENT	FOXM1	FOXM1_quantile	site_code	CV5
TCGA-05-4244	4.85995612222838	2	05	2
TCGA-05-4249	2.95421395469462	1	05	2
TCGA-05-4250	5.73295967564678	3	05	2
TCGA-05-4382	5.47148752427916	2	05	2
TCGA-05-4395	7.16848287550029	4	05	2
TCGA-05-4396	5.13533464749165	2	05	2
TCGA-05-4397	7.34183671797453	4	05	2
TCGA-05-4398	6.52688385729319	3	05	2
TCGA-05-4402	5.32462555870439	2	05	2
TCGA-05-4403	3.67165137199723	1	05	2
TCGA-05-4405	3.95296348039481	1	05	2
TCGA-05-4415	7.60326801133147	4	05	2
TCGA-05-4417	5.52830552387218	2	05	2
TCGA-05-4418	5.85979956713705	3	05	2
TCGA-05-4420	6.67146937391635	3	05	2
TCGA-05-4422	5.40125577467771	2	05	2
TCGA-05-4424	5.51183844005277	2	05	2
TCGA-05-4426	4.31187372652166	2	05	2
TCGA-05-4427	5.94313185773574	3	05	2
TCGA-05-4430	4.55978652062787	2	05	2
TCGA-05-4432	5.18678625981452	2	05	2
TCGA-05-4433	5.42166702716867	2	05	2
TCGA-05-4434	6.16790462655725	3	05	2
TCGA-35-3615	2.94410039006605	1	35	5
TCGA-35-4122	5.7652687499622	3	35	5
TCGA-35-4123	5.37564798943185	2	35	5
TCGA-35-5375	4.30897937904886	2	35	5
TCGA-38-4625	6.84891402618521	3	38	2
TCGA-38-4626	4.35205025029585	2	38	2
TCGA-38-4627	3.71497751367145	1	38	2
TCGA-38-4628	4.82801136920906	2	38	2
TCGA-38-4629	6.01140072932562	3	38	2
TCGA-38-4630	6.68024476803584	3	38	2
TCGA-38-4631	6.39490414157514	3	38	2
TCGA-38-4632	6.25340122810865	3	38	2
TCGA-38-6178	4.23095655655554	2	38	2
TCGA-38-7271	3.71174926328764	1	38	2
TCGA-38-A44F	3.2687236697784	1	38	2
TCGA-44-2655	2.44021733023679	0	44	4
TCGA-44-2656	4.01451619517474	1	44	4
TCGA-44-2657	3.87201827896659	1	44	4
TCGA-44-2659	3.47605956810596	1	44	4
TCGA-44-2661	2.77296200715707	1	44	4
TCGA-44-2662	4.84203168467124	2	44	4
TCGA-44-2665	2.62384950859325	0	44	4
TCGA-44-2666	2.16520037315606	0	44	4
TCGA-44-2668	7.13340384892786	4	44	4
TCGA-44-3396	4.8505008138242	2	44	4
TCGA-44-3398	2.65761574146356	0	44	4
TCGA-44-3917	4.18463399354441	2	44	4
TCGA-44-3918	4.13893203139917	2	44	4
TCGA-44-3919	4.8957150838236	2	44	4
TCGA-44-4112	3.71732285109722	1	44	4
TCGA-44-5643	8.46731255020522	4	44	4
TCGA-44-5644	6.08132497432778	3	44	4
TCGA-44-5645	2.35979444998973	0	44	4
TCGA-44-6145	5.72249810767985	3	44	4
TCGA-44-6146	2.51563479980128	0	44	4
TCGA-44-6147	2.20531058541503	0	44	4
TCGA-44-6148	1.245539760348	0	44	4
TCGA-44-6774	4.84079437459252	2	44	4
TCGA-44-6775	3.58404140575266	1	44	4
TCGA-44-6776	3.0607652136667	1	44	4
TCGA-44-6777	4.24254832936139	2	44	4
TCGA-44-6778	5.72919862218443	3	44	4
TCGA-44-6779	7.03276328628626	4	44	4
TCGA-44-7659	3.15817763162481	1	44	4
TCGA-44-7660	6.21253027098448	3	44	4
TCGA-44-7662	5.96135958649181	3	44	4
TCGA-44-7667	7.88002098253277	4	44	4
TCGA-44-7669	8.1095418828741	4	44	4
TCGA-44-7670	6.66082084568227	3	44	4
TCGA-44-7671	3.98716299865761	1	44	4
TCGA-44-7672	5.40293082594553	2	44	4
TCGA-44-8119	6.19423796816855	3	44	4
TCGA-44-A479	4.73271256684626	2	44	4
TCGA-44-A47A	5.72374481893257	3	44	4
TCGA-44-A47B	4.23138157819179	2	44	4
TCGA-44-A47G	3.84893202839846	1	44	4
TCGA-44-A4SS	5.61944447435267	3	44	4
TCGA-44-A4SU	3.62665662423639	1	44	4
TCGA-49-4487	6.16624172522037	3	49	1
TCGA-49-4488	4.55908027479007	2	49	1
TCGA-49-4490	3.24787561330977	1	49	1
TCGA-49-4494	6.08964705640575	3	49	1
TCGA-49-4501	2.72191667885792	1	49	1
TCGA-49-4505	3.29292362732704	1	49	1
TCGA-49-4506	5.10883703332653	2	49	1
TCGA-49-4507	6.28079322078079	3	49	1
TCGA-49-4510	2.11453054717609	0	49	1
TCGA-49-4512	5.01375533246641	2	49	1
TCGA-49-4514	6.08719458265854	3	49	1
TCGA-49-6742	6.3565820905737	3	49	1
TCGA-49-6743	6.0066075916818	3	49	1
TCGA-49-6744	3.94367757049774	1	49	1
TCGA-49-6745	5.78048189324984	3	49	1
TCGA-49-6761	4.63225238685509	2	49	1
TCGA-49-6767	7.16337106393491	4	49	1
TCGA-49-AAQV	4.43885075757599	2	49	1
TCGA-49-AAR0	4.90537341602917	2	49	1
TCGA-49-AAR2	5.59354191203867	3	49	1
TCGA-49-AAR3	7.15852386489942	4	49	1
TCGA-49-AAR4	5.33621664714343	2	49	1
TCGA-49-AAR9	7.05363559085945	4	49	1
TCGA-49-AARE	4.90795583661667	2	49	1
TCGA-49-AARN	4.22297984182366	2	49	1
TCGA-49-AARO	5.57006854469193	2	49	1
TCGA-49-AARQ	5.49928463650185	2	49	1
TCGA-49-AARR	2.86051554991498	1	49	1
TCGA-4B-A93V	5.0604375633767	2	4B	3
TCGA-50-5044	5.76444713751922	3	50	2
TCGA-50-5045	3.89530578933632	1	50	2
TCGA-50-5055	3.77911081198635	1	50	2
TCGA-50-5066	4.51343372045942	2	50	2
TCGA-50-5068	2.19584632614339	0	50	2
TCGA-50-5931	6.65154913863922	3	50	2
TCGA-50-5939	5.38767029249419	2	50	2
TCGA-50-5942	1.77997594365083	0	50	2
TCGA-50-5946	6.51367619095843	3	50	2
TCGA-50-6590	7.78697534551655	4	50	2
TCGA-50-6591	6.98846067052512	3	50	2
TCGA-50-6593	5.34204191967749	2	50	2
TCGA-50-6594	5.58262000570171	3	50	2
TCGA-50-6597	3.08460218782907	1	50	2
TCGA-50-6673	4.86565254561942	2	50	2
TCGA-50-7109	5.42122704808793	2	50	2
TCGA-50-8457	2.48178797415038	0	50	2
TCGA-50-8459	3.98197049964544	1	50	2
TCGA-53-7624	7.82997197720999	4	53	1
TCGA-53-7626	4.72690915872474	2	53	1
TCGA-53-7813	4.75647973178094	2	53	1
TCGA-53-A4EZ	6.69810183134143	3	53	1
TCGA-55-1592	5.25567484571604	2	55	3
TCGA-55-1594	6.81021189633096	3	55	3
TCGA-55-1595	5.82318058831138	3	55	3
TCGA-55-1596	7.04443609776658	4	55	3
TCGA-55-5899	6.36293325376442	3	55	3
TCGA-55-6543	3.1405388662067	1	55	3
TCGA-55-6642	4.80963660187055	2	55	3
TCGA-55-6712	6.02303664569083	3	55	3
TCGA-55-6968	6.11892379375417	3	55	3
TCGA-55-6969	5.51385442113928	2	55	3
TCGA-55-6970	4.59141431796638	2	55	3
TCGA-55-6971	5.47881973832067	2	55	3
TCGA-55-6972	3.44490138645593	1	55	3
TCGA-55-6975	6.89375901380602	3	55	3
TCGA-55-6978	6.84791776388674	3	55	3
TCGA-55-6979	4.9326353934305	2	55	3
TCGA-55-6980	3.00508428212307	1	55	3
TCGA-55-6981	5.77238758464439	3	55	3
TCGA-55-6982	5.70806990110923	3	55	3
TCGA-55-6983	4.17531328440681	2	55	3
TCGA-55-6984	5.5998821577374	3	55	3
TCGA-55-6985	5.89086006998456	3	55	3
TCGA-55-6986	3.07544894490329	1	55	3
TCGA-55-6987	5.67060987337318	3	55	3
TCGA-55-7227	3.51553381152181	1	55	3
TCGA-55-7281	4.04146426038788	1	55	3
TCGA-55-7283	3.90671827073311	1	55	3
TCGA-55-7284	3.65811738811735	1	55	3
TCGA-55-7570	7.14873254200452	4	55	3
TCGA-55-7573	2.82573938916988	1	55	3
TCGA-55-7574	4.29136130087332	2	55	3
TCGA-55-7576	5.8658711799908	3	55	3
TCGA-55-7724	5.39756427573194	2	55	3
TCGA-55-7725	2.88838413500587	1	55	3
TCGA-55-7726	6.54882624451282	3	55	3
TCGA-55-7727	4.37672211791782	2	55	3
TCGA-55-7728	3.67813603798694	1	55	3
TCGA-55-7815	4.7006107376731	2	55	3
TCGA-55-7816	3.52306275166043	1	55	3
TCGA-55-7903	5.49932141662368	2	55	3
TCGA-55-7907	4.82714067302179	2	55	3
TCGA-55-7910	6.03207799381164	3	55	3
TCGA-55-7911	5.7951509179827	3	55	3
TCGA-55-7913	6.87342345172739	3	55	3
TCGA-55-7914	4.18110128110261	2	55	3
TCGA-55-7994	6.84923440643303	3	55	3
TCGA-55-7995	6.80274846288933	3	55	3
TCGA-55-8085	5.97134815244356	3	55	3
TCGA-55-8087	1.51711751842062	0	55	3
TCGA-55-8089	6.21070550136217	3	55	3
TCGA-55-8090	4.65167395505651	2	55	3
TCGA-55-8091	4.41790210583871	2	55	3
TCGA-55-8092	4.35167126696399	2	55	3
TCGA-55-8094	5.75676469857694	3	55	3
TCGA-55-8096	3.7436218070538	1	55	3
TCGA-55-8097	2.79142500372763	1	55	3
TCGA-55-8203	5.04926255991119	2	55	3
TCGA-55-8204	5.57125470096187	2	55	3
TCGA-55-8205	6.75802962998814	3	55	3
TCGA-55-8206	2.72944464752164	1	55	3
TCGA-55-8207	2.46267518753234	0	55	3
TCGA-55-8208	5.06609257799598	2	55	3
TCGA-55-8299	5.27453705533039	2	55	3
TCGA-55-8301	6.07203979093211	3	55	3
TCGA-55-8302	5.88149439468228	3	55	3
TCGA-55-8505	5.99658229476518	3	55	3
TCGA-55-8506	5.62353028200534	3	55	3
TCGA-55-8507	5.92433686484733	3	55	3
TCGA-55-8508	5.10123968422113	2	55	3
TCGA-55-8510	4.75580811101505	2	55	3
TCGA-55-8511	5.60813205853562	3	55	3
TCGA-55-8512	2.6300421578566	0	55	3
TCGA-55-8513	3.13861518441698	1	55	3
TCGA-55-8514	2.41667863878565	0	55	3
TCGA-55-8614	5.23559738234533	2	55	3
TCGA-55-8615	5.3698546612293	2	55	3
TCGA-55-8616	4.27782471531301	2	55	3
TCGA-55-8619	3.25760655633908	1	55	3
TCGA-55-8620	6.22412061889389	3	55	3
TCGA-55-8621	3.99339399638392	1	55	3
TCGA-55-A48X	4.08048602014205	1	55	3
TCGA-55-A48Y	5.29510353809448	2	55	3
TCGA-55-A48Z	4.92639398270077	2	55	3
TCGA-55-A490	6.21846899715603	3	55	3
TCGA-55-A491	4.15817604660752	2	55	3
TCGA-55-A492	2.53525778130963	0	55	3
TCGA-55-A493	8.37521125135584	4	55	3
TCGA-55-A494	6.2278701543535	3	55	3
TCGA-55-A4DF	6.93816753709945	3	55	3
TCGA-55-A4DG	2.82863869329281	1	55	3
TCGA-55-A57B	4.27309936467766	2	55	3
TCGA-62-A46O	5.89621482812181	3	62	2
TCGA-62-A46P	2.9014471311727	1	62	2
TCGA-62-A46R	4.55953473915241	2	62	2
TCGA-62-A46S	2.73294202317133	1	62	2
TCGA-62-A46U	5.43002207828603	2	62	2
TCGA-62-A46V	3.74913047664937	1	62	2
TCGA-62-A470	5.36709496659286	2	62	2
TCGA-62-A471	7.12818745632781	4	62	2
TCGA-62-A472	5.20746836221165	2	62	2
TCGA-64-1676	2.81764456220496	1	64	4
TCGA-64-1677	4.85852398880476	2	64	4
TCGA-64-1678	5.46535965083917	2	64	4
TCGA-64-1679	5.58646496975648	3	64	4
TCGA-64-1680	3.02455482669791	1	64	4
TCGA-64-1681	3.97242063533148	1	64	4
TCGA-64-5774	7.2329855925292	4	64	4
TCGA-64-5775	7.75296008839432	4	64	4
TCGA-64-5778	3.52816510361189	1	64	4
TCGA-64-5779	5.48737380784174	2	64	4
TCGA-64-5781	5.25417500392844	2	64	4
TCGA-64-5815	4.95519328054797	2	64	4
TCGA-67-3770	2.866461938819	1	67	2
TCGA-67-3771	4.23240133593219	2	67	2
TCGA-67-3772	2.94515338696971	1	67	2
TCGA-67-3773	3.0114483245187	1	67	2
TCGA-67-3774	2.94902570322755	1	67	2
TCGA-67-4679	3.1093644964177	1	67	2
TCGA-67-6215	4.89127669850835	2	67	2
TCGA-67-6216	4.32924015574923	2	67	2
TCGA-67-6217	2.59610488250785	0	67	2
TCGA-69-7760	5.19522812386377	2	69	4
TCGA-69-7761	5.59519114290529	3	69	4
TCGA-69-7763	3.69752449445812	1	69	4
TCGA-69-7764	5.29623311645351	2	69	4
TCGA-69-7765	4.67986392531546	2	69	4
TCGA-69-7973	7.17918440218578	4	69	4
TCGA-69-7974	5.71062298740373	3	69	4
TCGA-69-7978	5.2833044291199	2	69	4
TCGA-69-7979	5.62987049277593	3	69	4
TCGA-69-7980	5.60561127606227	3	69	4
TCGA-69-8253	2.96715744630612	1	69	4
TCGA-69-8254	3.84800571071992	1	69	4
TCGA-69-8255	6.33330489000878	3	69	4
TCGA-69-8453	4.77430657749034	2	69	4
TCGA-69-A59K	5.68388886848588	3	69	4
TCGA-71-6725	4.44017556222032	2	71	5
TCGA-71-8520	5.55085294596195	2	71	5
TCGA-73-4658	4.44238981100977	2	73	2
TCGA-73-4659	6.25563235780476	3	73	2
TCGA-73-4662	3.39451667382171	1	73	2
TCGA-73-4666	8.09217919639927	4	73	2
TCGA-73-4668	4.65856865116302	2	73	2
TCGA-73-4670	7.44552915899872	4	73	2
TCGA-73-4675	4.42557608080147	2	73	2
TCGA-73-4676	5.65174412021096	3	73	2
TCGA-73-4677	3.07749670637136	1	73	2
TCGA-73-7498	2.78715572885027	1	73	2
TCGA-73-7499	4.37465291760345	2	73	2
TCGA-73-A9RS	6.47445503577314	3	73	2
TCGA-75-5122	5.27918532098324	2	75	5
TCGA-75-5125	7.39790700196761	4	75	5
TCGA-75-5126	7.090684047052	4	75	5
TCGA-75-5146	3.70462494630882	1	75	5
TCGA-75-5147	5.1328975600369	2	75	5
TCGA-75-6203	3.63476204253927	1	75	5
TCGA-75-6205	6.17288104312592	3	75	5
TCGA-75-6206	2.40461255015187	0	75	5
TCGA-75-6207	6.79513614700945	3	75	5
TCGA-75-6211	6.36386431402919	3	75	5
TCGA-75-6212	3.97495724416877	1	75	5
TCGA-75-6214	6.01194786605564	3	75	5
TCGA-75-7025	2.34660256991018	0	75	5
TCGA-75-7027	7.30325339306192	4	75	5
TCGA-75-7030	3.08576974535489	1	75	5
TCGA-75-7031	5.31483214320913	2	75	5
TCGA-78-7145	4.81565053285835	2	78	5
TCGA-78-7146	7.16506646168128	4	78	5
TCGA-78-7147	5.10465013861305	2	78	5
TCGA-78-7148	5.83479052096021	3	78	5
TCGA-78-7149	3.0359655439318	1	78	5
TCGA-78-7150	7.39376396932775	4	78	5
TCGA-78-7152	4.3799220772394	2	78	5
TCGA-78-7153	5.02814586983491	2	78	5
TCGA-78-7154	7.48993836779418	4	78	5
TCGA-78-7155	7.11795317028074	4	78	5
TCGA-78-7156	3.10494428260182	1	78	5
TCGA-78-7158	4.64136261498718	2	78	5
TCGA-78-7159	5.76960237212843	3	78	5
TCGA-78-7160	4.98845208345173	2	78	5
TCGA-78-7161	3.59303212549988	1	78	5
TCGA-78-7163	2.06167986264137	0	78	5
TCGA-78-7166	5.16592088947909	2	78	5
TCGA-78-7167	2.01537874376981	0	78	5
TCGA-78-7220	6.89638764529818	3	78	5
TCGA-78-7535	4.60154386535664	2	78	5
TCGA-78-7536	6.84080101616931	3	78	5
TCGA-78-7537	2.89515542631765	1	78	5
TCGA-78-7539	3.88553614455663	1	78	5
TCGA-78-7540	3.61550168690024	1	78	5
TCGA-78-7542	7.02199504183768	3	78	5
TCGA-78-7633	4.11720215569822	1	78	5
TCGA-78-8640	6.06147225890179	3	78	5
TCGA-78-8648	5.62492146676334	3	78	5
TCGA-78-8655	4.31558879309759	2	78	5
TCGA-78-8660	6.57185130540566	3	78	5
TCGA-78-8662	5.91781957463529	3	78	5
TCGA-80-5607	5.04657342843419	2	80	2
TCGA-80-5608	6.20452468971316	3	80	2
TCGA-80-5611	5.77635541951193	3	80	2
TCGA-83-5908	6.36071767933197	3	83	1
TCGA-86-6562	5.70735685455032	3	86	1
TCGA-86-6851	6.24316817170507	3	86	1
TCGA-86-7701	6.61072372620937	3	86	1
TCGA-86-7711	6.58406396156124	3	86	1
TCGA-86-7713	6.20209594413172	3	86	1
TCGA-86-7714	3.21207067448357	1	86	1
TCGA-86-7953	6.51651132747683	3	86	1
TCGA-86-7954	5.89393788682448	3	86	1
TCGA-86-7955	7.06353095264824	4	86	1
TCGA-86-8054	6.77875198260372	3	86	1
TCGA-86-8055	5.20375972305574	2	86	1
TCGA-86-8056	3.19874424375617	1	86	1
TCGA-86-8073	4.43223928471968	2	86	1
TCGA-86-8074	4.68150093097415	2	86	1
TCGA-86-8075	5.76752199541454	3	86	1
TCGA-86-8076	2.98504787154651	1	86	1
TCGA-86-8278	4.34633785938789	2	86	1
TCGA-86-8279	4.65410104826238	2	86	1
TCGA-86-8280	4.82305767597889	2	86	1
TCGA-86-8281	3.05269821697943	1	86	1
TCGA-86-8358	7.18192777557901	4	86	1
TCGA-86-8359	4.3752204771636	2	86	1
TCGA-86-8585	6.04099058428437	3	86	1
TCGA-86-8668	3.50897104996183	1	86	1
TCGA-86-8669	4.5676867672973	2	86	1
TCGA-86-8671	4.39378198913413	2	86	1
TCGA-86-8672	5.30387150292958	2	86	1
TCGA-86-8673	5.69005271874947	3	86	1
TCGA-86-8674	4.64825632337013	2	86	1
TCGA-86-A456	3.99919084156194	1	86	1
TCGA-86-A4D0	7.05360417377179	4	86	1
TCGA-86-A4JF	6.14516449803647	3	86	1
TCGA-86-A4P7	4.52704710435469	2	86	1
TCGA-86-A4P8	2.75483276362963	1	86	1
TCGA-91-A4BC	5.77076213925367	3	91	1
TCGA-91-A4BD	2.91060909717481	1	91	1
TCGA-93-7347	4.4984104987792	2	93	5
TCGA-93-7348	3.97769888096992	1	93	5
TCGA-93-8067	6.01881842879778	3	93	5
TCGA-93-A4JN	5.35047440989561	2	93	5
TCGA-93-A4JO	4.50603869962133	2	93	5
TCGA-93-A4JP	4.31489857678645	2	93	5
TCGA-93-A4JQ	5.33622613254228	2	93	5
TCGA-95-7039	5.94224575257214	3	95	4
TCGA-95-7043	6.56100125523243	3	95	4
TCGA-95-7562	6.48498067251655	3	95	4
TCGA-95-7567	6.51219425222714	3	95	4
TCGA-95-7944	6.68502490462408	3	95	4
TCGA-95-7947	6.26971759881728	3	95	4
TCGA-95-7948	4.13805738604407	2	95	4
TCGA-95-8039	4.64720496346982	2	95	4
TCGA-95-8494	5.57443012970647	2	95	4
TCGA-95-A4VK	4.8937694680989	2	95	4
TCGA-95-A4VN	5.42914180283502	2	95	4
TCGA-95-A4VP	5.19766262179976	2	95	4
TCGA-97-7546	3.08755894492674	1	97	1
TCGA-97-7547	2.21009418855866	0	97	1
TCGA-97-7552	3.3657737421998	1	97	1
TCGA-97-7553	5.11672917218167	2	97	1
TCGA-97-7554	4.58848585267771	2	97	1
TCGA-97-7937	5.51106332576402	2	97	1
TCGA-97-7938	2.59402750310708	0	97	1
TCGA-97-7941	3.50421738992591	1	97	1
TCGA-97-8171	4.75080485914752	2	97	1
TCGA-97-8172	3.15078929861967	1	97	1
TCGA-97-8175	4.58211214693774	2	97	1
TCGA-97-8177	2.79661065071129	1	97	1
TCGA-97-8179	5.36673250961593	2	97	1
TCGA-97-8552	2.56373796197608	0	97	1
TCGA-97-A4LX	4.40535613019162	2	97	1
TCGA-97-A4M0	3.79798409046344	1	97	1
TCGA-97-A4M1	2.45621056621608	0	97	1
TCGA-97-A4M2	3.2405924779227	1	97	1
TCGA-97-A4M3	3.51462749373413	1	97	1
TCGA-97-A4M5	3.93533185856442	1	97	1
TCGA-97-A4M6	3.41666009347654	1	97	1
TCGA-97-A4M7	4.15728332865014	2	97	1
TCGA-99-7458	3.33226493086632	1	99	4
TCGA-99-8025	4.30671283190085	2	99	4
TCGA-99-8028	3.55467335661067	1	99	4
TCGA-99-8032	5.29782650449287	2	99	4
TCGA-99-8033	6.34562284347902	3	99	4
TCGA-99-AA5R	3.20112454983898	1	99	4
TCGA-J2-8192	3.77802376083662	1	J2	3
TCGA-J2-8194	3.06494048036346	1	J2	3
TCGA-J2-A4AD	5.10508227441156	2	J2	3
TCGA-J2-A4AE	4.6093500848818	2	J2	3
TCGA-J2-A4AG	3.40567731300701	1	J2	3
TCGA-L4-A4E5	6.21223019577066	3	L4	5
TCGA-L4-A4E6	3.18953629674931	1	L4	5
TCGA-L9-A443	4.24034425978288	2	L9	4
TCGA-L9-A444	4.50472404006996	2	L9	4
TCGA-L9-A50W	4.46713419793713	2	L9	4
TCGA-L9-A5IP	5.43274972569501	2	L9	4
TCGA-L9-A743	5.03356864458851	2	L9	4
TCGA-L9-A7SV	3.98928578954633	1	L9	4
TCGA-L9-A8F4	4.70759973842961	2	L9	4
TCGA-MN-A4N1	6.23061417026343	3	MN	2
TCGA-MN-A4N4	5.03630089034479	2	MN	2
TCGA-MN-A4N5	4.74399689601938	2	MN	2
TCGA-MP-A4SV	6.2072236809455	3	MP	5
TCGA-MP-A4SW	5.45228358605191	2	MP	5
TCGA-MP-A4SY	4.32641101915964	2	MP	5
TCGA-MP-A4T4	5.5456842681239	2	MP	5
TCGA-MP-A4T6	3.67761589038165	1	MP	5
TCGA-MP-A4T7	5.74287750497086	3	MP	5
TCGA-MP-A4T8	5.36156218692362	2	MP	5
TCGA-MP-A4T9	3.85876105933277	1	MP	5
TCGA-MP-A4TA	6.65138353569072	3	MP	5
TCGA-MP-A4TC	5.54340641500598	2	MP	5
TCGA-MP-A4TD	5.07353748038553	2	MP	5
TCGA-MP-A4TE	6.32492895226906	3	MP	5
TCGA-MP-A4TF	5.35704310192131	2	MP	5
TCGA-MP-A4TH	2.82747712603236	1	MP	5
TCGA-MP-A4TI	6.29245964925838	3	MP	5
TCGA-MP-A4TJ	4.20619556606646	2	MP	5
TCGA-MP-A4TK	5.71518822331968	3	MP	5
TCGA-MP-A5C7	4.37794233182504	2	MP	5
TCGA-NJ-A4YF	5.69632534681389	3	NJ	5
TCGA-NJ-A4YG	3.94844998743853	1	NJ	5
TCGA-NJ-A4YI	3.4926269576791	1	NJ	5
TCGA-NJ-A4YP	5.0567811357631	2	NJ	5
TCGA-NJ-A4YQ	4.50814222564834	2	NJ	5
TCGA-NJ-A55A	3.35327441075429	1	NJ	5
TCGA-NJ-A55O	4.88978283011573	2	NJ	5
TCGA-NJ-A55R	5.17577629602222	2	NJ	5
TCGA-NJ-A7XG	3.36764376988058	1	NJ	5
TCGA-O1-A52J	4.04448320887586	1	O1	5
TCGA-S2-AA1A	3.51812858943833	1	S2	2
