# Supplementary material for: Surrogate Biomarker Prediction from Whole-Slide Images for Evaluating Overall Survival in Lung Adenocarcinoma
Source: Diagnostics (Basel). 2024 Feb 20;14(5):462. doi: 10.3390/diagnostics14050462 (PMC10930763; doi:10.3390/diagnostics14050462)
Supplement: Supplementary file 1 [file diagnostics-14-00462-s001.zip › Supplementary_File_S5_TCGA_LUAD_crossfolds/crossfolds_FRMPD2.csv]

PATIENT	FRMPD2	FRMPD2_quantile	site_code	CV5
TCGA-05-4244	0.38245293066906	2	05	3
TCGA-05-4249	-0.505217663942677	2	05	3
TCGA-05-4250	-4.17363032718205	1	05	3
TCGA-05-4382	-3.1390452215088	1	05	3
TCGA-05-4395	-1.35417409670631	2	05	3
TCGA-05-4396	-2.94254921694667	1	05	3
TCGA-05-4397	1.96156557349647	3	05	3
TCGA-05-4398	-2.48278927211434	1	05	3
TCGA-05-4402	-0.736265661652282	2	05	3
TCGA-05-4403	-1.93899167579321	1	05	3
TCGA-05-4405	-2.05724671820741	1	05	3
TCGA-05-4415	-5.88193237062396	0	05	3
TCGA-05-4417	-0.871549149700256	2	05	3
TCGA-05-4418	-3.7646042599715	1	05	3
TCGA-05-4420	-2.00546039908139	1	05	3
TCGA-05-4422	-0.03064206977018	2	05	3
TCGA-05-4424	-0.918994218331046	2	05	3
TCGA-05-4426	-2.16903761952609	1	05	3
TCGA-05-4427	-4.20957550472056	1	05	3
TCGA-05-4430	0.692872400730287	3	05	3
TCGA-05-4432	-0.775620387203864	2	05	3
TCGA-05-4433	-2.55315724460494	1	05	3
TCGA-05-4434	0.469225366280593	2	05	3
TCGA-35-3615	-1.79086006820978	2	35	1
TCGA-35-4122	-6.03198746754759	0	35	1
TCGA-35-4123	-6.14447956089301	0	35	1
TCGA-35-5375	1.39289542935772	3	35	1
TCGA-38-4625	-4.69034173697695	0	38	4
TCGA-38-4626	-1.87896515937723	2	38	4
TCGA-38-4627	-1.07777107520095	2	38	4
TCGA-38-4628	0.631952658293755	3	38	4
TCGA-38-4629	-4.24386394147406	1	38	4
TCGA-38-4630	-3.11005580899638	1	38	4
TCGA-38-4631	-3.70005323622212	1	38	4
TCGA-38-4632	-1.81415535868607	2	38	4
TCGA-38-6178	-2.93294465725901	1	38	4
TCGA-38-7271	-5.26839031435152	0	38	4
TCGA-38-A44F	2.28125802352217	3	38	4
TCGA-44-2655	0.306734324762538	2	44	5
TCGA-44-2656	-2.50590605335171	1	44	5
TCGA-44-2657	-0.122214777814522	2	44	5
TCGA-44-2659	-4.96550137369265	0	44	5
TCGA-44-2661	-0.000109439300169	2	44	5
TCGA-44-2662	-4.34366970752436	1	44	5
TCGA-44-2665	-1.86233483764973	2	44	5
TCGA-44-2666	-1.50317813575273	2	44	5
TCGA-44-2668	-4.38337957449809	1	44	5
TCGA-44-3396	-2.88919098465654	1	44	5
TCGA-44-3398	-2.91361977614608	1	44	5
TCGA-44-3917	0.962847873978135	3	44	5
TCGA-44-3918	-1.10992117668053	2	44	5
TCGA-44-3919	-0.672971877184723	2	44	5
TCGA-44-4112	0.823032292268337	3	44	5
TCGA-44-5643	-0.511030192345485	2	44	5
TCGA-44-5644	0.407972450421488	2	44	5
TCGA-44-5645	2.44763779896769	3	44	5
TCGA-44-6145	-1.15606376487018	2	44	5
TCGA-44-6146	-1.47741243955695	2	44	5
TCGA-44-6147	3.47911166718965	4	44	5
TCGA-44-6148	2.26102500784541	3	44	5
TCGA-44-6774	-0.851462139300548	2	44	5
TCGA-44-6775	2.76039436061346	3	44	5
TCGA-44-6776	-2.47617577219151	1	44	5
TCGA-44-6777	-1.83782508710263	2	44	5
TCGA-44-6778	-0.968669904684594	2	44	5
TCGA-44-6779	-4.94200978160308	0	44	5
TCGA-44-7659	1.97734185597205	3	44	5
TCGA-44-7660	-1.05401604074627	2	44	5
TCGA-44-7662	-4.30472417183592	1	44	5
TCGA-44-7667	3.91342104376138	4	44	5
TCGA-44-7669	0.734045106447778	3	44	5
TCGA-44-7670	1.68895133455364	3	44	5
TCGA-44-7671	0.884861169985403	3	44	5
TCGA-44-7672	-0.027684640862275	2	44	5
TCGA-44-8119	0.828121017498654	3	44	5
TCGA-44-A479	1.99904319292167	3	44	5
TCGA-44-A47A	-3.60493010839538	1	44	5
TCGA-44-A47B	-2.39123346400876	1	44	5
TCGA-44-A47G	-0.706533575078199	2	44	5
TCGA-44-A4SS	-3.48121786465253	1	44	5
TCGA-44-A4SU	-1.68425246969082	2	44	5
TCGA-49-4487	-5.20390075427503	0	49	2
TCGA-49-4488	-3.68726446829082	1	49	2
TCGA-49-4490	-1.15250157926294	2	49	2
TCGA-49-4494	-2.51048449192004	1	49	2
TCGA-49-4501	-0.748556027144882	2	49	2
TCGA-49-4505	-2.69509268091064	1	49	2
TCGA-49-4506	-6.16204226200225	0	49	2
TCGA-49-4507	-3.21750197666579	1	49	2
TCGA-49-4510	0.221928338499972	2	49	2
TCGA-49-4512	-0.152916691180816	2	49	2
TCGA-49-4514	-1.76795704297836	2	49	2
TCGA-49-6742	-1.98932711920539	1	49	2
TCGA-49-6743	-5.85331538117995	0	49	2
TCGA-49-6744	-2.4810613299734	1	49	2
TCGA-49-6745	-0.254513528106364	2	49	2
TCGA-49-6761	-5.36351476402271	0	49	2
TCGA-49-6767	-3.96182712712685	1	49	2
TCGA-49-AAQV	-1.60222758224684	2	49	2
TCGA-49-AAR0	0.34562039570341	2	49	2
TCGA-49-AAR2	-2.48030211848087	1	49	2
TCGA-49-AAR3	-3.58097549035675	1	49	2
TCGA-49-AAR4	0.92797966927855	3	49	2
TCGA-49-AAR9	-5.87691696347668	0	49	2
TCGA-49-AARE	0.328950791191914	2	49	2
TCGA-49-AARN	-1.02675442832556	2	49	2
TCGA-49-AARO	2.31771198656074	3	49	2
TCGA-49-AARQ	-0.482685075901172	2	49	2
TCGA-49-AARR	5.59472279923878	4	49	2
TCGA-4B-A93V	1.07275288580994	3	4B	2
TCGA-50-5044	-5.00951623091434	0	50	2
TCGA-50-5045	-0.48247554028456	2	50	2
TCGA-50-5055	0.319679193349054	2	50	2
TCGA-50-5066	-5.26299931198531	0	50	2
TCGA-50-5068	-0.990854388049745	2	50	2
TCGA-50-5931	-2.5764678318911	1	50	2
TCGA-50-5939	-3.7847572161513	1	50	2
TCGA-50-5942	1.30847149271296	3	50	2
TCGA-50-5946	1.25131917490038	3	50	2
TCGA-50-6590	-4.21572248737178	1	50	2
TCGA-50-6591	-1.37809162027662	2	50	2
TCGA-50-6593	1.10865049939178	3	50	2
TCGA-50-6594	-5.36355523502185	0	50	2
TCGA-50-6597	-2.63238870657587	1	50	2
TCGA-50-6673	-0.930107237959574	2	50	2
TCGA-50-7109	2.03892142843723	3	50	2
TCGA-50-8457	-0.296346808992234	2	50	2
TCGA-50-8459	1.39204174603093	3	50	2
TCGA-53-7624	-6.07701254079959	0	53	4
TCGA-53-7626	-1.69477318331306	2	53	4
TCGA-53-7813	0.450473632181752	2	53	4
TCGA-53-A4EZ	-2.55183208554203	1	53	4
TCGA-55-1592	-2.14899368017926	1	55	1
TCGA-55-1594	3.95839547837205	4	55	1
TCGA-55-1595	-1.66648494878053	2	55	1
TCGA-55-1596	-2.01147200960891	1	55	1
TCGA-55-5899	-2.87853923754187	1	55	1
TCGA-55-6543	-0.498630708593684	2	55	1
TCGA-55-6642	0.969914085294524	3	55	1
TCGA-55-6712	-2.46365474552307	1	55	1
TCGA-55-6968	2.60505906657416	3	55	1
TCGA-55-6969	-3.73101905015051	1	55	1
TCGA-55-6970	-3.03860454451223	1	55	1
TCGA-55-6971	-1.07334373586074	2	55	1
TCGA-55-6972	-1.12612192330735	2	55	1
TCGA-55-6975	-2.33540313462289	1	55	1
TCGA-55-6978	-1.14090545042319	2	55	1
TCGA-55-6979	-2.36402594284643	1	55	1
TCGA-55-6980	-1.92827852484664	1	55	1
TCGA-55-6981	-3.49673909450503	1	55	1
TCGA-55-6982	-1.4703076653639	2	55	1
TCGA-55-6983	0.896747022960673	3	55	1
TCGA-55-6984	0.239060587887886	2	55	1
TCGA-55-6985	2.64104226796241	3	55	1
TCGA-55-6986	-5.38807542836789	0	55	1
TCGA-55-6987	-3.04284273685837	1	55	1
TCGA-55-7227	-2.51666501086634	1	55	1
TCGA-55-7281	-2.93417902647493	1	55	1
TCGA-55-7283	-0.861064915422883	2	55	1
TCGA-55-7284	-0.412977586665542	2	55	1
TCGA-55-7570	-6.17361815554394	0	55	1
TCGA-55-7573	2.29885295490127	3	55	1
TCGA-55-7574	-2.20936994680281	1	55	1
TCGA-55-7576	-6.92468095781458	0	55	1
TCGA-55-7724	-1.54708124187199	2	55	1
TCGA-55-7725	-1.76823935084273	2	55	1
TCGA-55-7726	-0.782090633601798	2	55	1
TCGA-55-7727	-2.29368122646847	1	55	1
TCGA-55-7728	-1.40804040546004	2	55	1
TCGA-55-7815	-4.86353875231263	0	55	1
TCGA-55-7816	-4.68150839258877	0	55	1
TCGA-55-7903	-6.01982337137373	0	55	1
TCGA-55-7907	-0.219749459140732	2	55	1
TCGA-55-7910	-3.54220015587887	1	55	1
TCGA-55-7911	-4.35924528872954	1	55	1
TCGA-55-7913	1.51875659772351	3	55	1
TCGA-55-7914	-3.09236132444811	1	55	1
TCGA-55-7994	-2.80002177108429	1	55	1
TCGA-55-7995	1.59512578357584	3	55	1
TCGA-55-8085	-1.54078695925233	2	55	1
TCGA-55-8087	-5.20625901099763	0	55	1
TCGA-55-8089	-6.53895446032964	0	55	1
TCGA-55-8090	-0.093053680886737	2	55	1
TCGA-55-8091	1.51460776063633	3	55	1
TCGA-55-8092	-3.7501168583183	1	55	1
TCGA-55-8094	-2.92723245292889	1	55	1
TCGA-55-8096	-0.768313262372373	2	55	1
TCGA-55-8097	-2.48224792255251	1	55	1
TCGA-55-8203	-0.706048952553897	2	55	1
TCGA-55-8204	2.82112680971387	3	55	1
TCGA-55-8205	-2.34787887858302	1	55	1
TCGA-55-8206	-2.343804334509	1	55	1
TCGA-55-8207	-2.05490047345894	1	55	1
TCGA-55-8208	-0.27916802072201	2	55	1
TCGA-55-8299	-6.18540679304454	0	55	1
TCGA-55-8301	-2.75825933051435	1	55	1
TCGA-55-8302	-0.144492598772602	2	55	1
TCGA-55-8505	-3.39100427105418	1	55	1
TCGA-55-8506	-2.45269149118821	1	55	1
TCGA-55-8507	-3.53222290148768	1	55	1
TCGA-55-8508	-0.001898226009978	2	55	1
TCGA-55-8510	-1.8201092501031	2	55	1
TCGA-55-8511	0.194018712155514	2	55	1
TCGA-55-8512	5.30700803153655	4	55	1
TCGA-55-8513	3.78321676043453	4	55	1
TCGA-55-8514	-5.53168859279902	0	55	1
TCGA-55-8614	0.275310529758717	2	55	1
TCGA-55-8615	3.06690966970951	3	55	1
TCGA-55-8616	2.01918286515963	3	55	1
TCGA-55-8619	-0.190619607590337	2	55	1
TCGA-55-8620	3.40651560014253	4	55	1
TCGA-55-8621	2.70698241857131	3	55	1
TCGA-55-A48X	2.03057851017541	3	55	1
TCGA-55-A48Y	0.836362369358318	3	55	1
TCGA-55-A48Z	0.391845243105778	2	55	1
TCGA-55-A490	-1.26744779267502	2	55	1
TCGA-55-A491	-1.47048646951793	2	55	1
TCGA-55-A492	-2.94740614356538	1	55	1
TCGA-55-A493	-2.31512256638606	1	55	1
TCGA-55-A494	1.35646083618642	3	55	1
TCGA-55-A4DF	-0.548277597385863	2	55	1
TCGA-55-A4DG	-5.92290536579629	0	55	1
TCGA-55-A57B	-2.13467420016857	1	55	1
TCGA-62-A46O	-2.57906825321056	1	62	5
TCGA-62-A46P	-5.2533709778794	0	62	5
TCGA-62-A46R	0.159037591890942	2	62	5
TCGA-62-A46S	-1.68531218879106	2	62	5
TCGA-62-A46U	-0.845875291809375	2	62	5
TCGA-62-A46V	-4.41577645002631	1	62	5
TCGA-62-A470	1.72799902873823	3	62	5
TCGA-62-A471	-4.29194822119074	1	62	5
TCGA-62-A472	-5.06282696426039	0	62	5
TCGA-64-1676	-3.78226827998216	1	64	2
TCGA-64-1677	-2.59268712302757	1	64	2
TCGA-64-1678	0.006921966130884	2	64	2
TCGA-64-1679	-1.29707240448629	2	64	2
TCGA-64-1680	0.755253662461761	3	64	2
TCGA-64-1681	1.44858479317191	3	64	2
TCGA-64-5774	3.55118718383544	4	64	2
TCGA-64-5775	-5.77415033272169	0	64	2
TCGA-64-5778	-2.19556146706512	1	64	2
TCGA-64-5779	1.00963827657929	3	64	2
TCGA-64-5781	-5.44713145803019	0	64	2
TCGA-64-5815	-2.82747737812904	1	64	2
TCGA-67-3770	-2.71247677427438	1	67	4
TCGA-67-3771	-0.430050536098047	2	67	4
TCGA-67-3772	0.114760928835232	2	67	4
TCGA-67-3773	-5.06001403803792	0	67	4
TCGA-67-3774	2.10817086591662	3	67	4
TCGA-67-4679	0.495832843499777	2	67	4
TCGA-67-6215	-4.99594391696003	0	67	4
TCGA-67-6216	-4.05013821132203	1	67	4
TCGA-67-6217	-0.462788806545714	2	67	4
TCGA-69-7760	-5.61775134738771	0	69	4
TCGA-69-7761	-5.88003563483697	0	69	4
TCGA-69-7763	-1.0227539707752	2	69	4
TCGA-69-7764	-3.91403234885401	1	69	4
TCGA-69-7765	-3.32800431801788	1	69	4
TCGA-69-7973	3.71617622134267	4	69	4
TCGA-69-7974	0.339170533925975	2	69	4
TCGA-69-7978	-1.78875371913212	2	69	4
TCGA-69-7979	-0.103198363511077	2	69	4
TCGA-69-7980	-1.08545564873233	2	69	4
TCGA-69-8253	-2.72400445824696	1	69	4
TCGA-69-8254	1.68440555518551	3	69	4
TCGA-69-8255	-6.80736514040633	0	69	4
TCGA-69-8453	1.96695165543273	3	69	4
TCGA-69-A59K	-1.6854713990877	2	69	4
TCGA-71-6725	-3.67505391843574	1	71	2
TCGA-71-8520	-2.79217410079829	1	71	2
TCGA-73-4658	-4.04545022281328	1	73	4
TCGA-73-4659	-0.578189845000546	2	73	4
TCGA-73-4662	-1.74319701746315	2	73	4
TCGA-73-4666	-6.73471681460455	0	73	4
TCGA-73-4668	-2.95466830355332	1	73	4
TCGA-73-4670	-1.16353647833644	2	73	4
TCGA-73-4675	0.221703747435818	2	73	4
TCGA-73-4676	-5.76874249261481	0	73	4
TCGA-73-4677	-1.09072197312055	2	73	4
TCGA-73-7498	-2.15957513129004	1	73	4
TCGA-73-7499	0.672704104093705	3	73	4
TCGA-73-A9RS	1.95089307971613	3	73	4
TCGA-75-5122	-5.65524271964356	0	75	3
TCGA-75-5125	-3.0463684173863	1	75	3
TCGA-75-5126	0.462862209075531	2	75	3
TCGA-75-5146	-1.04004874299265	2	75	3
TCGA-75-5147	0.189237044095005	2	75	3
TCGA-75-6203	-3.06290059093125	1	75	3
TCGA-75-6205	-1.91517101399574	2	75	3
TCGA-75-6206	-3.82420614034401	1	75	3
TCGA-75-6207	-3.14591145933113	1	75	3
TCGA-75-6211	3.41944166192407	4	75	3
TCGA-75-6212	-3.6224746085146	1	75	3
TCGA-75-6214	0.147584822984014	2	75	3
TCGA-75-7025	3.01968841781167	3	75	3
TCGA-75-7027	-1.25992168938268	2	75	3
TCGA-75-7030	1.64366400287787	3	75	3
TCGA-75-7031	-1.25968861079038	2	75	3
TCGA-78-7145	-5.78519158152895	0	78	5
TCGA-78-7146	-2.32971221393974	1	78	5
TCGA-78-7147	-1.06681538090505	2	78	5
TCGA-78-7148	-3.49925924663937	1	78	5
TCGA-78-7149	0.099424141785022	2	78	5
TCGA-78-7150	-5.95952072181532	0	78	5
TCGA-78-7152	-0.268543365787909	2	78	5
TCGA-78-7153	-1.2773730653487	2	78	5
TCGA-78-7154	-2.65910303578346	1	78	5
TCGA-78-7155	-5.64961059600606	0	78	5
TCGA-78-7156	-2.77069537902226	1	78	5
TCGA-78-7158	-4.589858565724	0	78	5
TCGA-78-7159	1.31489316373353	3	78	5
TCGA-78-7160	-2.0415783355914	1	78	5
TCGA-78-7161	-1.44570990027906	2	78	5
TCGA-78-7163	1.3712568544122	3	78	5
TCGA-78-7166	-3.75592004759539	1	78	5
TCGA-78-7167	-0.67622631699652	2	78	5
TCGA-78-7220	-2.56843653696577	1	78	5
TCGA-78-7535	-6.34463137536692	0	78	5
TCGA-78-7536	-0.179297750757798	2	78	5
TCGA-78-7537	-2.42436617086262	1	78	5
TCGA-78-7539	-1.52024998324967	2	78	5
TCGA-78-7540	-0.271741007199388	2	78	5
TCGA-78-7542	-2.28837856624025	1	78	5
TCGA-78-7633	-6.55787276468722	0	78	5
TCGA-78-8640	-4.088698124517	1	78	5
TCGA-78-8648	-2.97870487822285	1	78	5
TCGA-78-8655	-5.52518913049747	0	78	5
TCGA-78-8660	-2.55886224714574	1	78	5
TCGA-78-8662	-5.4369807697153	0	78	5
TCGA-80-5607	-1.30274466448468	2	80	1
TCGA-80-5608	0.326830007544851	2	80	1
TCGA-80-5611	-1.32368110286918	2	80	1
TCGA-83-5908	0.603517996962094	3	83	3
TCGA-86-6562	-2.54635933908323	1	86	3
TCGA-86-6851	-4.4862826330951	0	86	3
TCGA-86-7701	-1.23910236251828	2	86	3
TCGA-86-7711	-6.52690864622166	0	86	3
TCGA-86-7713	1.29321054643934	3	86	3
TCGA-86-7714	-3.35778493384738	1	86	3
TCGA-86-7953	0.730502753729047	3	86	3
TCGA-86-7954	0.841357080490732	3	86	3
TCGA-86-7955	-3.33746704344342	1	86	3
TCGA-86-8054	3.40662148480316	4	86	3
TCGA-86-8055	-2.49790348211915	1	86	3
TCGA-86-8056	0.666544403908569	3	86	3
TCGA-86-8073	-1.46446312293321	2	86	3
TCGA-86-8074	-2.70945993783453	1	86	3
TCGA-86-8075	-0.450052318966617	2	86	3
TCGA-86-8076	1.80141675294711	3	86	3
TCGA-86-8278	-0.839646992950525	2	86	3
TCGA-86-8279	-6.67961337783159	0	86	3
TCGA-86-8280	0.992797917858816	3	86	3
TCGA-86-8281	-1.53846943326843	2	86	3
TCGA-86-8358	-0.249034652409514	2	86	3
TCGA-86-8359	-1.28524463016657	2	86	3
TCGA-86-8585	-2.35371027706869	1	86	3
TCGA-86-8668	-1.91118058101365	2	86	3
TCGA-86-8669	0.888800317113117	3	86	3
TCGA-86-8671	-3.56853566580818	1	86	3
TCGA-86-8672	-5.34268720722497	0	86	3
TCGA-86-8673	-5.65368819972273	0	86	3
TCGA-86-8674	-2.39492289482947	1	86	3
TCGA-86-A456	-5.74732347957653	0	86	3
TCGA-86-A4D0	0.827464272562922	3	86	3
TCGA-86-A4JF	-4.46739687950016	0	86	3
TCGA-86-A4P7	-0.205618352377895	2	86	3
TCGA-86-A4P8	-0.099538784929461	2	86	3
TCGA-91-A4BC	-2.88182678706366	1	91	5
TCGA-91-A4BD	0.486399951997716	2	91	5
TCGA-93-7347	-1.19646969402	2	93	4
TCGA-93-7348	1.55417990493598	3	93	4
TCGA-93-8067	0.024195606252225	2	93	4
TCGA-93-A4JN	-2.4701300635213	1	93	4
TCGA-93-A4JO	1.63434310714939	3	93	4
TCGA-93-A4JP	-1.86284592911517	2	93	4
TCGA-93-A4JQ	-0.785043062955913	2	93	4
TCGA-95-7039	-3.80874031190901	1	95	2
TCGA-95-7043	-5.20759662696195	0	95	2
TCGA-95-7562	-0.407301597975532	2	95	2
TCGA-95-7567	-4.27750239992275	1	95	2
TCGA-95-7944	-3.17830100803233	1	95	2
TCGA-95-7947	1.43077733197925	3	95	2
TCGA-95-7948	0.502999556318858	2	95	2
TCGA-95-8039	-1.0145059212275	2	95	2
TCGA-95-8494	-2.28424164591832	1	95	2
TCGA-95-A4VK	-2.58270059553139	1	95	2
TCGA-95-A4VN	-0.069600027787856	2	95	2
TCGA-95-A4VP	1.11153684741147	3	95	2
TCGA-97-7546	-2.3592062618744	1	97	4
TCGA-97-7547	-3.77631674669338	1	97	4
TCGA-97-7552	1.88537305853783	3	97	4
TCGA-97-7553	0.708017311152246	3	97	4
TCGA-97-7554	-2.83684662732901	1	97	4
TCGA-97-7937	-3.35974170972114	1	97	4
TCGA-97-7938	-1.12558452430886	2	97	4
TCGA-97-7941	1.50553914452216	3	97	4
TCGA-97-8171	-0.45424836569839	2	97	4
TCGA-97-8172	-2.333348832582	1	97	4
TCGA-97-8175	-4.13144620946705	1	97	4
TCGA-97-8177	-2.09556916152179	1	97	4
TCGA-97-8179	-3.46751278416082	1	97	4
TCGA-97-8552	3.8900983031787	4	97	4
TCGA-97-A4LX	-1.10650945027464	2	97	4
TCGA-97-A4M0	-3.78547481966733	1	97	4
TCGA-97-A4M1	-1.86191595851142	2	97	4
TCGA-97-A4M2	1.70136765619761	3	97	4
TCGA-97-A4M3	-0.809484848415111	2	97	4
TCGA-97-A4M5	2.6644001225105	3	97	4
TCGA-97-A4M6	-0.736391089401375	2	97	4
TCGA-97-A4M7	2.03058655985679	3	97	4
TCGA-99-7458	-0.586787549543703	2	99	5
TCGA-99-8025	2.41616750656377	3	99	5
TCGA-99-8028	-0.933063631246769	2	99	5
TCGA-99-8032	1.65764928104016	3	99	5
TCGA-99-8033	-2.29840508548297	1	99	5
TCGA-99-AA5R	-5.91001112039573	0	99	5
TCGA-J2-8192	0.158453625630875	2	J2	3
TCGA-J2-8194	-1.15304676185299	2	J2	3
TCGA-J2-A4AD	0.190618459098241	2	J2	3
TCGA-J2-A4AE	1.3288032785871	3	J2	3
TCGA-J2-A4AG	-1.394298078685	2	J2	3
TCGA-L4-A4E5	-0.975616713668912	2	L4	4
TCGA-L4-A4E6	-5.84113083949763	0	L4	4
TCGA-L9-A443	0.434294353681189	2	L9	3
TCGA-L9-A444	-3.95607312059157	1	L9	3
TCGA-L9-A50W	-6.29358574952849	0	L9	3
TCGA-L9-A5IP	-4.45650071077778	0	L9	3
TCGA-L9-A743	1.41965477017122	3	L9	3
TCGA-L9-A7SV	-2.95961233258377	1	L9	3
TCGA-L9-A8F4	-4.76610601118981	0	L9	3
TCGA-MN-A4N1	-1.45458885252359	2	MN	3
TCGA-MN-A4N4	-4.45621996579357	0	MN	3
TCGA-MN-A4N5	-2.12636782356403	1	MN	3
TCGA-MP-A4SV	-0.087522941090291	2	MP	2
TCGA-MP-A4SW	-0.663655959537624	2	MP	2
TCGA-MP-A4SY	-0.676463830760547	2	MP	2
TCGA-MP-A4T4	0.558032660551548	2	MP	2
TCGA-MP-A4T6	-0.075338999247822	2	MP	2
TCGA-MP-A4T7	-1.88839529953295	2	MP	2
TCGA-MP-A4T8	-0.325675349236491	2	MP	2
TCGA-MP-A4T9	-1.16043250590054	2	MP	2
TCGA-MP-A4TA	-4.71256867290028	0	MP	2
TCGA-MP-A4TC	-6.01166197632736	0	MP	2
TCGA-MP-A4TD	-1.04171597665538	2	MP	2
TCGA-MP-A4TE	2.15295029205878	3	MP	2
TCGA-MP-A4TF	-3.18907965693648	1	MP	2
TCGA-MP-A4TH	-0.656151203035584	2	MP	2
TCGA-MP-A4TI	-2.8244618520352	1	MP	2
TCGA-MP-A4TJ	3.14175550450625	4	MP	2
TCGA-MP-A4TK	-3.21681556205611	1	MP	2
TCGA-MP-A5C7	1.15694314578846	3	MP	2
TCGA-NJ-A4YF	-3.94692959475839	1	NJ	4
TCGA-NJ-A4YG	-2.55228126023759	1	NJ	4
TCGA-NJ-A4YI	-5.51018805792796	0	NJ	4
TCGA-NJ-A4YP	-3.44153111128954	1	NJ	4
TCGA-NJ-A4YQ	-0.863897214929725	2	NJ	4
TCGA-NJ-A55A	4.64261068790056	4	NJ	4
TCGA-NJ-A55O	-1.97106539690801	1	NJ	4
TCGA-NJ-A55R	-0.251615784418728	2	NJ	4
TCGA-NJ-A7XG	-5.96103115744736	0	NJ	4
TCGA-O1-A52J	-3.14392901994434	1	O1	2
TCGA-S2-AA1A	-0.306713759348117	2	S2	3
