# Supplementary material for: Surrogate Biomarker Prediction from Whole-Slide Images for Evaluating Overall Survival in Lung Adenocarcinoma
Source: Diagnostics (Basel). 2024 Feb 20;14(5):462. doi: 10.3390/diagnostics14050462 (PMC10930763; doi:10.3390/diagnostics14050462)
Supplement: Supplementary file 1 [file diagnostics-14-00462-s001.zip › Supplementary_File_S5_TCGA_LUAD_crossfolds/crossfolds_FSTL3.csv]

PATIENT	FSTL3	FSTL3_quantile	site_code	CV5
TCGA-05-4244	5.23876075072839	2	05	1
TCGA-05-4249	4.02953525998685	1	05	1
TCGA-05-4250	6.92031535839453	3	05	1
TCGA-05-4382	6.31724073669465	3	05	1
TCGA-05-4395	7.45656230448555	3	05	1
TCGA-05-4396	5.44201870622715	2	05	1
TCGA-05-4397	4.50032791999982	1	05	1
TCGA-05-4398	5.82149866363729	2	05	1
TCGA-05-4402	5.72533705602664	2	05	1
TCGA-05-4403	6.76920031807206	3	05	1
TCGA-05-4405	6.34479633828106	3	05	1
TCGA-05-4415	8.44330280337737	4	05	1
TCGA-05-4417	4.67318350623237	1	05	1
TCGA-05-4418	6.75461074754071	3	05	1
TCGA-05-4420	5.94210097014976	2	05	1
TCGA-05-4422	2.91614125296185	0	05	1
TCGA-05-4424	4.9636488310308	2	05	1
TCGA-05-4426	6.39244127197492	3	05	1
TCGA-05-4427	3.55640117610471	1	05	1
TCGA-05-4430	7.4509921378574	3	05	1
TCGA-05-4432	5.49231869602558	2	05	1
TCGA-05-4433	4.50522110418922	1	05	1
TCGA-05-4434	7.35526390484657	3	05	1
TCGA-35-3615	7.4203071942523	3	35	4
TCGA-35-4122	5.75387363821201	2	35	4
TCGA-35-4123	5.56933651934149	2	35	4
TCGA-35-5375	4.44862357673339	1	35	4
TCGA-38-4625	7.53949850075095	3	38	4
TCGA-38-4626	6.29367664803936	2	38	4
TCGA-38-4627	6.78164424817158	3	38	4
TCGA-38-4628	4.9318401272263	2	38	4
TCGA-38-4629	7.37038578621534	3	38	4
TCGA-38-4630	4.23241109110655	1	38	4
TCGA-38-4631	5.16516451022148	2	38	4
TCGA-38-4632	5.43463475271499	2	38	4
TCGA-38-6178	6.33055929944659	3	38	4
TCGA-38-7271	5.98368372844466	2	38	4
TCGA-38-A44F	6.82465115150075	3	38	4
TCGA-44-2655	6.35898813742256	3	44	2
TCGA-44-2656	3.81241078798328	1	44	2
TCGA-44-2657	5.48621701008863	2	44	2
TCGA-44-2659	4.75502791769688	1	44	2
TCGA-44-2661	5.49174365702951	2	44	2
TCGA-44-2662	4.72331640247793	1	44	2
TCGA-44-2665	5.09527937303487	2	44	2
TCGA-44-2666	5.28999936567937	2	44	2
TCGA-44-2668	6.08687256286935	2	44	2
TCGA-44-3396	6.07735241343579	2	44	2
TCGA-44-3398	5.72859605524739	2	44	2
TCGA-44-3917	3.72087508367217	1	44	2
TCGA-44-3918	5.68004976305213	2	44	2
TCGA-44-3919	5.97686463375086	2	44	2
TCGA-44-4112	4.86552437438242	2	44	2
TCGA-44-5643	3.29926600502424	0	44	2
TCGA-44-5644	4.14434665493363	1	44	2
TCGA-44-5645	2.75365140449168	0	44	2
TCGA-44-6145	6.31309348747684	3	44	2
TCGA-44-6146	4.10986022185141	1	44	2
TCGA-44-6147	3.12975955240785	0	44	2
TCGA-44-6148	3.60839811929024	1	44	2
TCGA-44-6774	7.34560997345754	3	44	2
TCGA-44-6775	3.16786658277212	0	44	2
TCGA-44-6776	6.12850982030253	2	44	2
TCGA-44-6777	5.76159189838916	2	44	2
TCGA-44-6778	4.84724703087644	2	44	2
TCGA-44-6779	7.08209099864983	3	44	2
TCGA-44-7659	7.40527278096575	3	44	2
TCGA-44-7660	4.26883656236939	1	44	2
TCGA-44-7662	6.41722944096547	3	44	2
TCGA-44-7667	2.77270541140521	0	44	2
TCGA-44-7669	4.17183975758915	1	44	2
TCGA-44-7670	5.60557057301578	2	44	2
TCGA-44-7671	7.3352226527874	3	44	2
TCGA-44-7672	6.81910821639336	3	44	2
TCGA-44-8119	5.88803033140296	2	44	2
TCGA-44-A479	4.12370081065389	1	44	2
TCGA-44-A47A	4.55594975344393	1	44	2
TCGA-44-A47B	6.65589044810526	3	44	2
TCGA-44-A47G	7.37956472869792	3	44	2
TCGA-44-A4SS	5.61944447435267	2	44	2
TCGA-44-A4SU	5.02760150985469	2	44	2
TCGA-49-4487	6.80837459058109	3	49	2
TCGA-49-4488	6.18874079355844	2	49	2
TCGA-49-4490	6.06552737159741	2	49	2
TCGA-49-4494	5.52131805000541	2	49	2
TCGA-49-4501	6.40989365496497	3	49	2
TCGA-49-4505	5.57086702145374	2	49	2
TCGA-49-4506	8.73858873057712	4	49	2
TCGA-49-4507	6.83159024509202	3	49	2
TCGA-49-4510	6.22212434353266	2	49	2
TCGA-49-4512	5.4948334146984	2	49	2
TCGA-49-4514	5.89608613662848	2	49	2
TCGA-49-6742	4.77403616502542	1	49	2
TCGA-49-6743	5.90198950708244	2	49	2
TCGA-49-6744	6.88982418119951	3	49	2
TCGA-49-6745	5.42826612893941	2	49	2
TCGA-49-6761	6.30758396172576	3	49	2
TCGA-49-6767	4.39719028649574	1	49	2
TCGA-49-AAQV	5.18982320973607	2	49	2
TCGA-49-AAR0	5.78315039536577	2	49	2
TCGA-49-AAR2	5.03188964502689	2	49	2
TCGA-49-AAR3	6.71172958298998	3	49	2
TCGA-49-AAR4	6.24253541673011	2	49	2
TCGA-49-AAR9	4.5957738757661	1	49	2
TCGA-49-AARE	4.86076066894698	2	49	2
TCGA-49-AARN	5.56748129865234	2	49	2
TCGA-49-AARO	5.95819298513179	2	49	2
TCGA-49-AARQ	4.59932745648341	1	49	2
TCGA-49-AARR	5.78864629555538	2	49	2
TCGA-4B-A93V	3.88996681006827	1	4B	3
TCGA-50-5044	9.2059409313124	4	50	5
TCGA-50-5045	6.02364931380078	2	50	5
TCGA-50-5055	5.97234128049912	2	50	5
TCGA-50-5066	5.53547248911631	2	50	5
TCGA-50-5068	5.47632210774284	2	50	5
TCGA-50-5931	4.28565289359739	1	50	5
TCGA-50-5939	7.18941833876993	3	50	5
TCGA-50-5942	4.53389160674697	1	50	5
TCGA-50-5946	6.06990820931313	2	50	5
TCGA-50-6590	7.26725348834313	3	50	5
TCGA-50-6591	2.45612990763366	0	50	5
TCGA-50-6593	6.72951615015052	3	50	5
TCGA-50-6594	5.47170568360564	2	50	5
TCGA-50-6597	6.61411439170423	3	50	5
TCGA-50-6673	5.28672222807331	2	50	5
TCGA-50-7109	4.46253865201753	1	50	5
TCGA-50-8457	5.24959989005364	2	50	5
TCGA-50-8459	7.84274107230507	4	50	5
TCGA-53-7624	9.10005655913905	4	53	4
TCGA-53-7626	5.41216641662014	2	53	4
TCGA-53-7813	1.93841167850804	0	53	4
TCGA-53-A4EZ	3.03544057586633	0	53	4
TCGA-55-1592	5.09506176910036	2	55	3
TCGA-55-1594	3.34379787276221	0	55	3
TCGA-55-1595	5.09607326007175	2	55	3
TCGA-55-1596	3.05295986298609	0	55	3
TCGA-55-5899	3.82783343635297	1	55	3
TCGA-55-6543	5.72184566713064	2	55	3
TCGA-55-6642	5.97573674792211	2	55	3
TCGA-55-6712	6.87332992366717	3	55	3
TCGA-55-6968	3.95717919093648	1	55	3
TCGA-55-6969	4.44390663235016	1	55	3
TCGA-55-6970	5.77255117729799	2	55	3
TCGA-55-6971	4.77544390518421	1	55	3
TCGA-55-6972	4.19857792083006	1	55	3
TCGA-55-6975	7.24982769959497	3	55	3
TCGA-55-6978	6.76525188212462	3	55	3
TCGA-55-6979	5.82963630223583	2	55	3
TCGA-55-6980	6.84760605861187	3	55	3
TCGA-55-6981	5.55582895629912	2	55	3
TCGA-55-6982	5.82995688550625	2	55	3
TCGA-55-6983	5.46515963904382	2	55	3
TCGA-55-6984	6.69734796717302	3	55	3
TCGA-55-6985	5.62100900260879	2	55	3
TCGA-55-6986	6.23991435594781	2	55	3
TCGA-55-6987	5.04339557889119	2	55	3
TCGA-55-7227	6.83034110969004	3	55	3
TCGA-55-7281	6.01877017675385	2	55	3
TCGA-55-7283	4.84859333274759	2	55	3
TCGA-55-7284	6.79660930620131	3	55	3
TCGA-55-7570	4.31120473871821	1	55	3
TCGA-55-7573	5.52397675920338	2	55	3
TCGA-55-7574	6.70717304521894	3	55	3
TCGA-55-7576	6.13584610923407	2	55	3
TCGA-55-7724	3.72480617051577	1	55	3
TCGA-55-7725	2.24174473772989	0	55	3
TCGA-55-7726	6.96680838097528	3	55	3
TCGA-55-7727	3.91855457983181	1	55	3
TCGA-55-7728	5.21067878363732	2	55	3
TCGA-55-7815	2.89801248013185	0	55	3
TCGA-55-7816	4.6985918634347	1	55	3
TCGA-55-7903	6.47628140796639	3	55	3
TCGA-55-7907	5.77702663998498	2	55	3
TCGA-55-7910	5.02385388229222	2	55	3
TCGA-55-7911	5.83181392580212	2	55	3
TCGA-55-7913	3.10699795222167	0	55	3
TCGA-55-7914	4.96524366863688	2	55	3
TCGA-55-7994	4.13706906229993	1	55	3
TCGA-55-7995	3.62961415996113	1	55	3
TCGA-55-8085	5.24437543779419	2	55	3
TCGA-55-8087	4.94813719571461	2	55	3
TCGA-55-8089	5.90580162936539	2	55	3
TCGA-55-8090	6.50904932985944	3	55	3
TCGA-55-8091	5.74158948761885	2	55	3
TCGA-55-8092	6.40885341351237	3	55	3
TCGA-55-8094	7.45539157364603	3	55	3
TCGA-55-8096	5.2354965214884	2	55	3
TCGA-55-8097	6.15074727459045	2	55	3
TCGA-55-8203	5.16019965855727	2	55	3
TCGA-55-8204	5.05895921961491	2	55	3
TCGA-55-8205	5.41577031114957	2	55	3
TCGA-55-8206	5.35432151779384	2	55	3
TCGA-55-8207	7.24964098923138	3	55	3
TCGA-55-8208	5.10466146765969	2	55	3
TCGA-55-8299	6.71753353008374	3	55	3
TCGA-55-8301	5.70303407059953	2	55	3
TCGA-55-8302	6.69226627005955	3	55	3
TCGA-55-8505	7.70557912444611	3	55	3
TCGA-55-8506	6.76674596301336	3	55	3
TCGA-55-8507	4.85061724298755	2	55	3
TCGA-55-8508	5.83820527838734	2	55	3
TCGA-55-8510	6.08075755787765	2	55	3
TCGA-55-8511	5.02067138395927	2	55	3
TCGA-55-8512	5.39754109110009	2	55	3
TCGA-55-8513	5.86604319156415	2	55	3
TCGA-55-8514	5.40273944782778	2	55	3
TCGA-55-8614	5.79732922122832	2	55	3
TCGA-55-8615	5.43705571148965	2	55	3
TCGA-55-8616	6.42558406095286	3	55	3
TCGA-55-8619	6.12554154407814	2	55	3
TCGA-55-8620	3.63440819985606	1	55	3
TCGA-55-8621	5.95810943964614	2	55	3
TCGA-55-A48X	5.67963360662445	2	55	3
TCGA-55-A48Y	5.54088491427373	2	55	3
TCGA-55-A48Z	5.39629724573626	2	55	3
TCGA-55-A490	4.55217596671585	1	55	3
TCGA-55-A491	4.62604045416064	1	55	3
TCGA-55-A492	4.7638920900504	1	55	3
TCGA-55-A493	5.31367345720664	2	55	3
TCGA-55-A494	4.57272715472603	1	55	3
TCGA-55-A4DF	3.248523546511	0	55	3
TCGA-55-A4DG	4.30951556137978	1	55	3
TCGA-55-A57B	6.30846669528926	3	55	3
TCGA-62-A46O	8.29309357760909	4	62	5
TCGA-62-A46P	7.79494559627907	4	62	5
TCGA-62-A46R	4.06305429204535	1	62	5
TCGA-62-A46S	4.58859439123336	1	62	5
TCGA-62-A46U	4.00480706191233	1	62	5
TCGA-62-A46V	6.22356425862592	2	62	5
TCGA-62-A470	3.84608509866092	1	62	5
TCGA-62-A471	5.63335894898628	2	62	5
TCGA-62-A472	4.04308154431077	1	62	5
TCGA-64-1676	4.58551046648317	1	64	4
TCGA-64-1677	3.90236840534045	1	64	4
TCGA-64-1678	3.6171638753004	1	64	4
TCGA-64-1679	6.81946174791102	3	64	4
TCGA-64-1680	5.67001807838372	2	64	4
TCGA-64-1681	6.50135452410052	3	64	4
TCGA-64-5774	3.73268787937876	1	64	4
TCGA-64-5775	7.38367026449194	3	64	4
TCGA-64-5778	3.41461159645332	1	64	4
TCGA-64-5779	5.13102627440246	2	64	4
TCGA-64-5781	8.63526710539762	4	64	4
TCGA-64-5815	5.67634835986672	2	64	4
TCGA-67-3770	5.77375490370663	2	67	5
TCGA-67-3771	4.50642824409352	1	67	5
TCGA-67-3772	5.25791056473972	2	67	5
TCGA-67-3773	4.73602557079185	1	67	5
TCGA-67-3774	6.44000345021297	3	67	5
TCGA-67-4679	5.15042113939227	2	67	5
TCGA-67-6215	5.44527117920804	2	67	5
TCGA-67-6216	5.30374374542298	2	67	5
TCGA-67-6217	5.48002641688547	2	67	5
TCGA-69-7760	4.91070276337708	2	69	1
TCGA-69-7761	6.02422264796355	2	69	1
TCGA-69-7763	8.44916505879488	4	69	1
TCGA-69-7764	5.21267212398918	2	69	1
TCGA-69-7765	4.86478164123325	2	69	1
TCGA-69-7973	4.81649949968502	1	69	1
TCGA-69-7974	4.00531998567579	1	69	1
TCGA-69-7978	5.93588644796076	2	69	1
TCGA-69-7979	7.5132924424244	3	69	1
TCGA-69-7980	5.63940618553716	2	69	1
TCGA-69-8253	6.86733087749444	3	69	1
TCGA-69-8254	4.95192955694073	2	69	1
TCGA-69-8255	3.75583113181041	1	69	1
TCGA-69-8453	6.01992337173919	2	69	1
TCGA-69-A59K	5.72133439229424	2	69	1
TCGA-71-6725	5.41505850122855	2	71	1
TCGA-71-8520	6.15827764934133	2	71	1
TCGA-73-4658	7.22931616914395	3	73	5
TCGA-73-4659	5.56211523845142	2	73	5
TCGA-73-4662	5.78618347873671	2	73	5
TCGA-73-4666	6.32918379552434	3	73	5
TCGA-73-4668	7.40910143554514	3	73	5
TCGA-73-4670	7.08874276792643	3	73	5
TCGA-73-4675	7.19773229233974	3	73	5
TCGA-73-4676	4.90985764648465	2	73	5
TCGA-73-4677	7.71230990412815	3	73	5
TCGA-73-7498	5.79578417395295	2	73	5
TCGA-73-7499	3.74332708572938	1	73	5
TCGA-73-A9RS	5.8531596487992	2	73	5
TCGA-75-5122	4.74456923968212	1	75	1
TCGA-75-5125	4.71897688704339	1	75	1
TCGA-75-5126	5.91363936240229	2	75	1
TCGA-75-5146	4.10096356653443	1	75	1
TCGA-75-5147	5.13782384057287	2	75	1
TCGA-75-6203	5.99400802739201	2	75	1
TCGA-75-6205	6.40825910605685	3	75	1
TCGA-75-6206	6.64848469889877	3	75	1
TCGA-75-6207	6.24855123527918	2	75	1
TCGA-75-6211	5.43234667598861	2	75	1
TCGA-75-6212	4.69191981368735	1	75	1
TCGA-75-6214	6.97963090905164	3	75	1
TCGA-75-7025	5.48208585352769	2	75	1
TCGA-75-7027	6.20005630117589	2	75	1
TCGA-75-7030	8.4043419535444	4	75	1
TCGA-75-7031	4.16140518840856	1	75	1
TCGA-78-7145	4.57345961936394	1	78	1
TCGA-78-7146	4.27020062824739	1	78	1
TCGA-78-7147	3.93895309955457	1	78	1
TCGA-78-7148	6.06412771952264	2	78	1
TCGA-78-7149	7.55198609176931	3	78	1
TCGA-78-7150	6.92789031073786	3	78	1
TCGA-78-7152	7.88262542839875	4	78	1
TCGA-78-7153	4.94777697716673	2	78	1
TCGA-78-7154	4.71497041290877	1	78	1
TCGA-78-7155	3.40838112675311	1	78	1
TCGA-78-7156	5.82229549545483	2	78	1
TCGA-78-7158	3.78662862795303	1	78	1
TCGA-78-7159	4.4292819653788	1	78	1
TCGA-78-7160	6.21762171063169	2	78	1
TCGA-78-7161	5.33438002143042	2	78	1
TCGA-78-7163	3.75006203653171	1	78	1
TCGA-78-7166	6.95677889671459	3	78	1
TCGA-78-7167	5.00247162199051	2	78	1
TCGA-78-7220	5.08522282783931	2	78	1
TCGA-78-7535	7.63595451164653	3	78	1
TCGA-78-7536	3.19592857028961	0	78	1
TCGA-78-7537	6.37674936242494	3	78	1
TCGA-78-7539	5.26071223887122	2	78	1
TCGA-78-7540	5.87505822603058	2	78	1
TCGA-78-7542	7.47168476509894	3	78	1
TCGA-78-7633	5.36136302134112	2	78	1
TCGA-78-8640	4.89903960124914	2	78	1
TCGA-78-8648	6.61934762193875	3	78	1
TCGA-78-8655	5.9860693650048	2	78	1
TCGA-78-8660	6.18372789621434	2	78	1
TCGA-78-8662	4.27210304283504	1	78	1
TCGA-80-5607	5.75398335735078	2	80	5
TCGA-80-5608	4.43133610714378	1	80	5
TCGA-80-5611	5.44576321765673	2	80	5
TCGA-83-5908	4.53741771290359	1	83	3
TCGA-86-6562	5.96802597059881	2	86	4
TCGA-86-6851	3.47371929897299	1	86	4
TCGA-86-7701	4.81701424186471	1	86	4
TCGA-86-7711	4.30043405801246	1	86	4
TCGA-86-7713	3.30810476173904	0	86	4
TCGA-86-7714	4.6022169982207	1	86	4
TCGA-86-7953	4.49641406816504	1	86	4
TCGA-86-7954	4.22493969329188	1	86	4
TCGA-86-7955	5.33770591608724	2	86	4
TCGA-86-8054	3.76552482343174	1	86	4
TCGA-86-8055	6.57592305047692	3	86	4
TCGA-86-8056	4.5203967258734	1	86	4
TCGA-86-8073	5.71279029207341	2	86	4
TCGA-86-8074	6.11892712300648	2	86	4
TCGA-86-8075	5.99750176925762	2	86	4
TCGA-86-8076	5.09075434723277	2	86	4
TCGA-86-8278	5.6576984523019	2	86	4
TCGA-86-8279	5.70597943576977	2	86	4
TCGA-86-8280	5.80437001637993	2	86	4
TCGA-86-8281	6.71745448739005	3	86	4
TCGA-86-8358	3.43507249460962	1	86	4
TCGA-86-8359	6.79128971236716	3	86	4
TCGA-86-8585	6.24165082021268	2	86	4
TCGA-86-8668	6.79020465002259	3	86	4
TCGA-86-8669	3.89962328640765	1	86	4
TCGA-86-8671	5.47640482547155	2	86	4
TCGA-86-8672	8.36758112828423	4	86	4
TCGA-86-8673	7.5353641624676	3	86	4
TCGA-86-8674	4.71011257586882	1	86	4
TCGA-86-A456	5.26460258673028	2	86	4
TCGA-86-A4D0	3.75840725406328	1	86	4
TCGA-86-A4JF	4.95396669830362	2	86	4
TCGA-86-A4P7	5.67313812394134	2	86	4
TCGA-86-A4P8	6.10169730302199	2	86	4
TCGA-91-A4BC	5.28451565718409	2	91	5
TCGA-91-A4BD	4.00868121996274	1	91	5
TCGA-93-7347	5.46988113354182	2	93	4
TCGA-93-7348	5.71550988684557	2	93	4
TCGA-93-8067	6.44710134886441	3	93	4
TCGA-93-A4JN	6.68350640791882	3	93	4
TCGA-93-A4JO	5.17168001131349	2	93	4
TCGA-93-A4JP	5.70535805334462	2	93	4
TCGA-93-A4JQ	5.77797805996215	2	93	4
TCGA-95-7039	6.98811048335815	3	95	2
TCGA-95-7043	4.23741821890647	1	95	2
TCGA-95-7562	3.95392205570166	1	95	2
TCGA-95-7567	7.90669109608248	4	95	2
TCGA-95-7944	8.76514990252499	4	95	2
TCGA-95-7947	3.71941098676819	1	95	2
TCGA-95-7948	4.63327151083772	1	95	2
TCGA-95-8039	5.69766414915979	2	95	2
TCGA-95-8494	6.31029031625926	3	95	2
TCGA-95-A4VK	7.17082007086817	3	95	2
TCGA-95-A4VN	5.3126415570214	2	95	2
TCGA-95-A4VP	6.26782898468942	2	95	2
TCGA-97-7546	5.9554205532148	2	97	5
TCGA-97-7547	4.18136573947174	1	97	5
TCGA-97-7552	3.89747966139449	1	97	5
TCGA-97-7553	4.45733703572633	1	97	5
TCGA-97-7554	6.60862811495417	3	97	5
TCGA-97-7937	4.64748583412753	1	97	5
TCGA-97-7938	5.21116457455361	2	97	5
TCGA-97-7941	5.86425071654966	2	97	5
TCGA-97-8171	3.98565566131171	1	97	5
TCGA-97-8172	5.81903742584644	2	97	5
TCGA-97-8175	5.37753697538837	2	97	5
TCGA-97-8177	6.21632720065779	2	97	5
TCGA-97-8179	5.8122635953221	2	97	5
TCGA-97-8552	6.24007481571797	2	97	5
TCGA-97-A4LX	5.12998316810666	2	97	5
TCGA-97-A4M0	4.94720140340598	2	97	5
TCGA-97-A4M1	6.04275827206419	2	97	5
TCGA-97-A4M2	5.59344859182698	2	97	5
TCGA-97-A4M3	6.90121724253361	3	97	5
TCGA-97-A4M5	6.51131676316632	3	97	5
TCGA-97-A4M6	5.45159388358593	2	97	5
TCGA-97-A4M7	5.02789245068753	2	97	5
TCGA-99-7458	5.15060735426438	2	99	4
TCGA-99-8025	6.92241691437754	3	99	4
TCGA-99-8028	5.62584761109428	2	99	4
TCGA-99-8032	5.76781729976453	2	99	4
TCGA-99-8033	7.10013503723788	3	99	4
TCGA-99-AA5R	6.37971961968802	3	99	4
TCGA-J2-8192	5.86869060119852	2	J2	4
TCGA-J2-8194	5.79916177825855	2	J2	4
TCGA-J2-A4AD	5.42529725376252	2	J2	4
TCGA-J2-A4AE	4.78098060140735	1	J2	4
TCGA-J2-A4AG	7.32305194278704	3	J2	4
TCGA-L4-A4E5	5.17876743687762	2	L4	1
TCGA-L4-A4E6	5.8510487368149	2	L4	1
TCGA-L9-A443	5.65162324915542	2	L9	4
TCGA-L9-A444	5.06351760776631	2	L9	4
TCGA-L9-A50W	3.89252849001315	1	L9	4
TCGA-L9-A5IP	8.12320806412009	4	L9	4
TCGA-L9-A743	6.53009928169674	3	L9	4
TCGA-L9-A7SV	4.9630396389209	2	L9	4
TCGA-L9-A8F4	5.27783264011722	2	L9	4
TCGA-MN-A4N1	6.99096252491092	3	MN	3
TCGA-MN-A4N4	6.76758064993569	3	MN	3
TCGA-MN-A4N5	7.1088906349291	3	MN	3
TCGA-MP-A4SV	4.70350610640943	1	MP	5
TCGA-MP-A4SW	5.55055521146767	2	MP	5
TCGA-MP-A4SY	6.67715227068771	3	MP	5
TCGA-MP-A4T4	6.72816004609195	3	MP	5
TCGA-MP-A4T6	4.19257579288559	1	MP	5
TCGA-MP-A4T7	7.21751320903821	3	MP	5
TCGA-MP-A4T8	6.55632407083032	3	MP	5
TCGA-MP-A4T9	6.40180991832053	3	MP	5
TCGA-MP-A4TA	5.51504727051394	2	MP	5
TCGA-MP-A4TC	7.12131964220199	3	MP	5
TCGA-MP-A4TD	6.26823705268108	2	MP	5
TCGA-MP-A4TE	3.49690469327614	1	MP	5
TCGA-MP-A4TF	7.96611805875928	4	MP	5
TCGA-MP-A4TH	5.25129846835629	2	MP	5
TCGA-MP-A4TI	6.94574318300393	3	MP	5
TCGA-MP-A4TJ	4.3238984580233	1	MP	5
TCGA-MP-A4TK	7.3417418153571	3	MP	5
TCGA-MP-A5C7	3.05810358566041	0	MP	5
TCGA-NJ-A4YF	5.75870279260302	2	NJ	2
TCGA-NJ-A4YG	5.2399667694298	2	NJ	2
TCGA-NJ-A4YI	6.54678827825026	3	NJ	2
TCGA-NJ-A4YP	8.20180478213733	4	NJ	2
TCGA-NJ-A4YQ	4.22210170428644	1	NJ	2
TCGA-NJ-A55A	5.17924501097924	2	NJ	2
TCGA-NJ-A55O	6.69290316633073	3	NJ	2
TCGA-NJ-A55R	4.98959630165888	2	NJ	2
TCGA-NJ-A7XG	4.60597421279967	1	NJ	2
TCGA-O1-A52J	5.6592795619231	2	O1	4
TCGA-S2-AA1A	5.81096101377607	2	S2	1
