# Supplementary material for: Surrogate Biomarker Prediction from Whole-Slide Images for Evaluating Overall Survival in Lung Adenocarcinoma
Source: Diagnostics (Basel). 2024 Feb 20;14(5):462. doi: 10.3390/diagnostics14050462 (PMC10930763; doi:10.3390/diagnostics14050462)
Supplement: Supplementary file 1 [file diagnostics-14-00462-s001.zip › Supplementary_File_S5_TCGA_LUAD_crossfolds/crossfolds_GAPDH.csv]

PATIENT	GAPDH	GAPDH_quantile	site_code	CV5
TCGA-05-4244	11.3296969527332	3	05	5
TCGA-05-4249	9.72816949748354	0	05	5
TCGA-05-4250	10.9223188098306	3	05	5
TCGA-05-4382	10.9489534478394	3	05	5
TCGA-05-4395	13.9441134108883	4	05	5
TCGA-05-4396	10.0142988066484	1	05	5
TCGA-05-4397	10.5892516994921	2	05	5
TCGA-05-4398	12.4187882424476	4	05	5
TCGA-05-4402	11.5126513925793	4	05	5
TCGA-05-4403	10.9093951846285	3	05	5
TCGA-05-4405	9.34939314681478	0	05	5
TCGA-05-4415	12.5544009804918	4	05	5
TCGA-05-4417	10.7732264651274	2	05	5
TCGA-05-4418	12.3724469097663	4	05	5
TCGA-05-4420	10.4493440879674	2	05	5
TCGA-05-4422	10.5143494373257	2	05	5
TCGA-05-4424	10.7084429415907	2	05	5
TCGA-05-4426	12.1073572657116	4	05	5
TCGA-05-4427	10.1679287776449	1	05	5
TCGA-05-4430	10.4758706096507	2	05	5
TCGA-05-4432	10.1809344831501	1	05	5
TCGA-05-4433	10.6304559850117	2	05	5
TCGA-05-4434	11.6439227369195	4	05	5
TCGA-35-3615	10.9097963847084	3	35	5
TCGA-35-4122	11.9724579633406	4	35	5
TCGA-35-4123	12.0640072546109	4	35	5
TCGA-35-5375	12.0789521813816	4	35	5
TCGA-38-4625	11.2933600029131	3	38	1
TCGA-38-4626	10.0269267972367	1	38	1
TCGA-38-4627	11.1492816996809	3	38	1
TCGA-38-4628	9.90291858692933	0	38	1
TCGA-38-4629	12.203028729961	4	38	1
TCGA-38-4630	10.6618159366619	2	38	1
TCGA-38-4631	11.7796323099498	4	38	1
TCGA-38-4632	11.3953118533814	4	38	1
TCGA-38-6178	10.6085150067963	2	38	1
TCGA-38-7271	9.92286171971516	0	38	1
TCGA-38-A44F	10.4714073693437	2	38	1
TCGA-44-2655	9.53186796845056	0	44	1
TCGA-44-2656	8.15818562482501	0	44	1
TCGA-44-2657	9.74233360894554	0	44	1
TCGA-44-2659	9.89103763106698	0	44	1
TCGA-44-2661	9.65886007610099	0	44	1
TCGA-44-2662	11.2131057496022	3	44	1
TCGA-44-2665	10.0034666505716	1	44	1
TCGA-44-2666	9.06255865227065	0	44	1
TCGA-44-2668	10.1156315147045	1	44	1
TCGA-44-3396	10.3111510919684	1	44	1
TCGA-44-3398	11.5046820728661	4	44	1
TCGA-44-3917	10.3332019379323	1	44	1
TCGA-44-3918	10.3924134035175	1	44	1
TCGA-44-3919	10.7336828525155	2	44	1
TCGA-44-4112	11.2670466106337	3	44	1
TCGA-44-5643	12.8690017575184	4	44	1
TCGA-44-5644	10.7852363273539	2	44	1
TCGA-44-5645	6.63604406565916	0	44	1
TCGA-44-6145	10.8706078718297	3	44	1
TCGA-44-6146	6.87573438594113	0	44	1
TCGA-44-6147	9.34446316569506	0	44	1
TCGA-44-6148	9.57261577554175	0	44	1
TCGA-44-6774	10.4538955266005	2	44	1
TCGA-44-6775	6.75320829102362	0	44	1
TCGA-44-6776	10.0796116298923	1	44	1
TCGA-44-6777	11.4943700109619	4	44	1
TCGA-44-6778	9.821014673491	0	44	1
TCGA-44-6779	12.2155838720455	4	44	1
TCGA-44-7659	9.29607411497896	0	44	1
TCGA-44-7660	11.6602680099267	4	44	1
TCGA-44-7662	10.7917521606252	2	44	1
TCGA-44-7667	12.2039084277207	4	44	1
TCGA-44-7669	12.0565037002365	4	44	1
TCGA-44-7670	10.7404484325679	2	44	1
TCGA-44-7671	11.1351667665326	3	44	1
TCGA-44-7672	11.2355921820693	3	44	1
TCGA-44-8119	11.5508604141158	4	44	1
TCGA-44-A479	9.66219526496895	0	44	1
TCGA-44-A47A	10.7463818500828	2	44	1
TCGA-44-A47B	10.0242036146926	1	44	1
TCGA-44-A47G	10.769561642143	2	44	1
TCGA-44-A4SS	10.9140083130557	3	44	1
TCGA-44-A4SU	9.54897641989841	0	44	1
TCGA-49-4487	11.3313898123669	3	49	5
TCGA-49-4488	10.8959946282797	3	49	5
TCGA-49-4490	10.6839897433714	2	49	5
TCGA-49-4494	11.7422287629218	4	49	5
TCGA-49-4501	9.89876304336961	0	49	5
TCGA-49-4505	11.1539041391406	3	49	5
TCGA-49-4506	13.0386624142305	4	49	5
TCGA-49-4507	12.237436288079	4	49	5
TCGA-49-4510	10.0747495666476	1	49	5
TCGA-49-4512	10.3890955473271	1	49	5
TCGA-49-4514	11.476041828366	4	49	5
TCGA-49-6742	10.5722862874952	2	49	5
TCGA-49-6743	10.5777414338282	2	49	5
TCGA-49-6744	10.411119232363	1	49	5
TCGA-49-6745	10.7543009425612	2	49	5
TCGA-49-6761	10.9341717544441	3	49	5
TCGA-49-6767	11.2851237253836	3	49	5
TCGA-49-AAQV	10.3907858319999	1	49	5
TCGA-49-AAR0	10.436074821893	2	49	5
TCGA-49-AAR2	10.6860179067861	2	49	5
TCGA-49-AAR3	11.1381459023604	3	49	5
TCGA-49-AAR4	9.99174123573692	1	49	5
TCGA-49-AAR9	11.9887498633986	4	49	5
TCGA-49-AARE	10.8945969235007	3	49	5
TCGA-49-AARN	10.1081913250588	1	49	5
TCGA-49-AARO	11.0334558444499	3	49	5
TCGA-49-AARQ	11.1668129355775	3	49	5
TCGA-49-AARR	9.1219872031547	0	49	5
TCGA-4B-A93V	11.4518452849835	4	4B	5
TCGA-50-5044	12.7116296971927	4	50	4
TCGA-50-5045	11.137880961553	3	50	4
TCGA-50-5055	10.3551516175335	1	50	4
TCGA-50-5066	11.5754536974354	4	50	4
TCGA-50-5068	10.0008539177784	1	50	4
TCGA-50-5931	11.8970617692192	4	50	4
TCGA-50-5939	12.6138139209222	4	50	4
TCGA-50-5942	9.08403336169951	0	50	4
TCGA-50-5946	10.2456604708764	1	50	4
TCGA-50-6590	12.5707300865344	4	50	4
TCGA-50-6591	11.5312192322291	4	50	4
TCGA-50-6593	10.4326595543486	2	50	4
TCGA-50-6594	11.0839961968599	3	50	4
TCGA-50-6597	9.84663364041931	0	50	4
TCGA-50-6673	10.4269707167483	1	50	4
TCGA-50-7109	10.6640239378796	2	50	4
TCGA-50-8457	9.53645994474594	0	50	4
TCGA-50-8459	10.9918648336906	3	50	4
TCGA-53-7624	10.9906423922419	3	53	2
TCGA-53-7626	9.83037683499313	0	53	2
TCGA-53-7813	10.7104751836437	2	53	2
TCGA-53-A4EZ	9.94204260360892	0	53	2
TCGA-55-1592	9.95857456784079	0	55	3
TCGA-55-1594	10.7669151180563	2	55	3
TCGA-55-1595	10.7669819461993	2	55	3
TCGA-55-1596	10.9343516406912	3	55	3
TCGA-55-5899	11.1306270513811	3	55	3
TCGA-55-6543	10.6769525569602	2	55	3
TCGA-55-6642	10.8957913665059	3	55	3
TCGA-55-6712	11.8489345045792	4	55	3
TCGA-55-6968	10.5253444498962	2	55	3
TCGA-55-6969	10.9888204661853	3	55	3
TCGA-55-6970	10.6524350589523	2	55	3
TCGA-55-6971	10.7102791982273	2	55	3
TCGA-55-6972	10.0543132526543	1	55	3
TCGA-55-6975	11.5566923956636	4	55	3
TCGA-55-6978	11.1992499687763	3	55	3
TCGA-55-6979	10.1492355910632	1	55	3
TCGA-55-6980	10.9688316179236	3	55	3
TCGA-55-6981	11.8331623313102	4	55	3
TCGA-55-6982	11.5601870543856	4	55	3
TCGA-55-6983	10.5331589962688	2	55	3
TCGA-55-6984	12.2522777510167	4	55	3
TCGA-55-6985	10.5981959599688	2	55	3
TCGA-55-6986	10.7431987753513	2	55	3
TCGA-55-6987	11.4888807982836	4	55	3
TCGA-55-7227	10.4047420609207	1	55	3
TCGA-55-7281	10.6746203176991	2	55	3
TCGA-55-7283	9.70530630314762	0	55	3
TCGA-55-7284	10.060992200654	1	55	3
TCGA-55-7570	11.4598525052354	4	55	3
TCGA-55-7573	9.43422197347992	0	55	3
TCGA-55-7574	10.0985581626688	1	55	3
TCGA-55-7576	11.2666144570962	3	55	3
TCGA-55-7724	10.92022325222	3	55	3
TCGA-55-7725	10.5020235259832	2	55	3
TCGA-55-7726	11.7548594785879	4	55	3
TCGA-55-7727	9.94425425355801	0	55	3
TCGA-55-7728	10.3038481392034	1	55	3
TCGA-55-7815	10.2286815718416	1	55	3
TCGA-55-7816	9.91182436757261	0	55	3
TCGA-55-7903	11.6386182568909	4	55	3
TCGA-55-7907	10.3514343356832	1	55	3
TCGA-55-7910	10.6191679569519	2	55	3
TCGA-55-7911	11.6467958346453	4	55	3
TCGA-55-7913	10.9464734504595	3	55	3
TCGA-55-7914	9.86102968586712	0	55	3
TCGA-55-7994	11.4005408951595	4	55	3
TCGA-55-7995	11.6733861724983	4	55	3
TCGA-55-8085	11.4648772014901	4	55	3
TCGA-55-8087	9.07781800961776	0	55	3
TCGA-55-8089	11.3402159368004	3	55	3
TCGA-55-8090	11.4804689419806	4	55	3
TCGA-55-8091	11.0562346072713	3	55	3
TCGA-55-8092	9.99886961469386	1	55	3
TCGA-55-8094	11.349047764968	3	55	3
TCGA-55-8096	10.8772966775989	3	55	3
TCGA-55-8097	9.04077230216165	0	55	3
TCGA-55-8203	10.7087956511922	2	55	3
TCGA-55-8204	11.8958219484515	4	55	3
TCGA-55-8205	10.9743383788666	3	55	3
TCGA-55-8206	9.15777224154532	0	55	3
TCGA-55-8207	10.2937091371991	1	55	3
TCGA-55-8208	10.5128559705816	2	55	3
TCGA-55-8299	10.9544542802774	3	55	3
TCGA-55-8301	11.0595328739251	3	55	3
TCGA-55-8302	11.8102452735599	4	55	3
TCGA-55-8505	11.4886842669501	4	55	3
TCGA-55-8506	10.6119203040153	2	55	3
TCGA-55-8507	10.2705155860273	1	55	3
TCGA-55-8508	10.8192151760817	2	55	3
TCGA-55-8510	10.0469892701907	1	55	3
TCGA-55-8511	10.2450047259667	1	55	3
TCGA-55-8512	9.43088917273822	0	55	3
TCGA-55-8513	9.46245256112064	0	55	3
TCGA-55-8514	10.1287252015836	1	55	3
TCGA-55-8614	10.3512718194745	1	55	3
TCGA-55-8615	10.5605602126615	2	55	3
TCGA-55-8616	10.0058428191675	1	55	3
TCGA-55-8619	9.91670878062119	0	55	3
TCGA-55-8620	11.3705192052856	4	55	3
TCGA-55-8621	10.1108243990649	1	55	3
TCGA-55-A48X	9.54940561990227	0	55	3
TCGA-55-A48Y	10.4945174663662	2	55	3
TCGA-55-A48Z	10.5687855281786	2	55	3
TCGA-55-A490	11.8530084533612	4	55	3
TCGA-55-A491	10.7051373331675	2	55	3
TCGA-55-A492	10.6312192635095	2	55	3
TCGA-55-A493	11.8249267663185	4	55	3
TCGA-55-A494	10.7359493452618	2	55	3
TCGA-55-A4DF	10.894845674205	3	55	3
TCGA-55-A4DG	8.48310028515677	0	55	3
TCGA-55-A57B	9.8649735363598	0	55	3
TCGA-62-A46O	10.6030674182545	2	62	2
TCGA-62-A46P	10.1852584584243	1	62	2
TCGA-62-A46R	8.75009934573638	0	62	2
TCGA-62-A46S	9.69280200278638	0	62	2
TCGA-62-A46U	11.0866905739478	3	62	2
TCGA-62-A46V	10.5185440786606	2	62	2
TCGA-62-A470	10.4940406885092	2	62	2
TCGA-62-A471	11.5549214657435	4	62	2
TCGA-62-A472	10.9143858680664	3	62	2
TCGA-64-1676	10.8448665739139	3	64	4
TCGA-64-1677	11.1235107225825	3	64	4
TCGA-64-1678	11.4259404630451	4	64	4
TCGA-64-1679	11.530797921685	4	64	4
TCGA-64-1680	10.5721656672151	2	64	4
TCGA-64-1681	9.85628857249844	0	64	4
TCGA-64-5774	11.2048287282955	3	64	4
TCGA-64-5775	12.7310991093064	4	64	4
TCGA-64-5778	10.0967380410574	1	64	4
TCGA-64-5779	10.209613838908	1	64	4
TCGA-64-5781	11.4931018341988	4	64	4
TCGA-64-5815	12.0695266385006	4	64	4
TCGA-67-3770	9.951392605401	0	67	2
TCGA-67-3771	10.2846358924004	1	67	2
TCGA-67-3772	10.6711185587854	2	67	2
TCGA-67-3773	10.5876973325635	2	67	2
TCGA-67-3774	9.48085216231834	0	67	2
TCGA-67-4679	9.28212425573335	0	67	2
TCGA-67-6215	11.0595715478501	3	67	2
TCGA-67-6216	11.2421714373207	3	67	2
TCGA-67-6217	9.40000747751385	0	67	2
TCGA-69-7760	11.0696653459763	3	69	1
TCGA-69-7761	10.4852786634004	2	69	1
TCGA-69-7763	10.1347192896209	1	69	1
TCGA-69-7764	9.96590183218582	1	69	1
TCGA-69-7765	10.6604496042914	2	69	1
TCGA-69-7973	10.8675937165788	3	69	1
TCGA-69-7974	11.1878950000493	3	69	1
TCGA-69-7978	10.87346134285	3	69	1
TCGA-69-7979	10.5919108510401	2	69	1
TCGA-69-7980	10.7213816320269	2	69	1
TCGA-69-8253	11.0593962626573	3	69	1
TCGA-69-8254	9.75949511293807	0	69	1
TCGA-69-8255	11.869194588946	4	69	1
TCGA-69-8453	10.6045513108672	2	69	1
TCGA-69-A59K	11.6380178720113	4	69	1
TCGA-71-6725	9.95448159618696	0	71	3
TCGA-71-8520	10.2411751514932	1	71	3
TCGA-73-4658	11.0868486722578	3	73	2
TCGA-73-4659	11.3917078440245	4	73	2
TCGA-73-4662	9.71769200827154	0	73	2
TCGA-73-4666	12.5312209453279	4	73	2
TCGA-73-4668	10.8893246975441	3	73	2
TCGA-73-4670	12.9072809957432	4	73	2
TCGA-73-4675	11.3560275968171	3	73	2
TCGA-73-4676	11.4053737088832	4	73	2
TCGA-73-4677	10.4129874888291	1	73	2
TCGA-73-7498	9.3587042717374	0	73	2
TCGA-73-7499	9.75392936848255	0	73	2
TCGA-73-A9RS	10.836198988032	2	73	2
TCGA-75-5122	10.6673016294278	2	75	2
TCGA-75-5125	11.242981521807	3	75	2
TCGA-75-5126	12.3139468354503	4	75	2
TCGA-75-5146	9.66981460533894	0	75	2
TCGA-75-5147	10.9351261507447	3	75	2
TCGA-75-6203	10.1175369758922	1	75	2
TCGA-75-6205	11.2680680439862	3	75	2
TCGA-75-6206	9.80146465646349	0	75	2
TCGA-75-6207	10.8747089015939	3	75	2
TCGA-75-6211	10.8954321004933	3	75	2
TCGA-75-6212	11.6558417446876	4	75	2
TCGA-75-6214	10.8836565066218	3	75	2
TCGA-75-7025	9.66102585823295	0	75	2
TCGA-75-7027	12.0903391899639	4	75	2
TCGA-75-7030	10.1903636277225	1	75	2
TCGA-75-7031	11.593185970979	4	75	2
TCGA-78-7145	10.7035429522801	2	78	2
TCGA-78-7146	12.4223748778386	4	78	2
TCGA-78-7147	10.2298508571543	1	78	2
TCGA-78-7148	11.5508529788691	4	78	2
TCGA-78-7149	10.5269087312406	2	78	2
TCGA-78-7150	12.3708666345784	4	78	2
TCGA-78-7152	10.3675374229817	1	78	2
TCGA-78-7153	10.0402279759017	1	78	2
TCGA-78-7154	11.9997220867684	4	78	2
TCGA-78-7155	10.2715562442361	1	78	2
TCGA-78-7156	10.0993665454054	1	78	2
TCGA-78-7158	10.7127684593024	2	78	2
TCGA-78-7159	10.7586086866325	2	78	2
TCGA-78-7160	10.7045322018143	2	78	2
TCGA-78-7161	10.4135869137211	1	78	2
TCGA-78-7163	11.0119704263511	3	78	2
TCGA-78-7166	11.8144990034457	4	78	2
TCGA-78-7167	10.2883323013814	1	78	2
TCGA-78-7220	10.9582516406127	3	78	2
TCGA-78-7535	10.2694601534034	1	78	2
TCGA-78-7536	11.478563306381	4	78	2
TCGA-78-7537	9.9671459518445	1	78	2
TCGA-78-7539	9.83448358898448	0	78	2
TCGA-78-7540	10.0061864827457	1	78	2
TCGA-78-7542	12.3988791172217	4	78	2
TCGA-78-7633	10.0497609686344	1	78	2
TCGA-78-8640	12.3858158709571	4	78	2
TCGA-78-8648	10.4580847297157	2	78	2
TCGA-78-8655	10.4019638122626	1	78	2
TCGA-78-8660	12.2071662140137	4	78	2
TCGA-78-8662	11.2864535360362	3	78	2
TCGA-80-5607	11.210670412375	3	80	1
TCGA-80-5608	11.4966348299946	4	80	1
TCGA-80-5611	10.9615146716442	3	80	1
TCGA-83-5908	9.80791584566594	0	83	2
TCGA-86-6562	11.0872287835961	3	86	4
TCGA-86-6851	10.8350465627032	2	86	4
TCGA-86-7701	11.1316059989218	3	86	4
TCGA-86-7711	11.8597916799255	4	86	4
TCGA-86-7713	10.7369125796614	2	86	4
TCGA-86-7714	10.5831097847043	2	86	4
TCGA-86-7953	10.5328087939397	2	86	4
TCGA-86-7954	10.5377450947506	2	86	4
TCGA-86-7955	12.0820433190276	4	86	4
TCGA-86-8054	11.0695051824909	3	86	4
TCGA-86-8055	11.1744373569652	3	86	4
TCGA-86-8056	9.47021173098125	0	86	4
TCGA-86-8073	9.10886847994967	0	86	4
TCGA-86-8074	10.4697534928884	2	86	4
TCGA-86-8075	10.8374774293982	3	86	4
TCGA-86-8076	11.203344555614	3	86	4
TCGA-86-8278	10.793775270697	2	86	4
TCGA-86-8279	10.8220605618662	2	86	4
TCGA-86-8280	10.270739487692	1	86	4
TCGA-86-8281	9.96022505420583	0	86	4
TCGA-86-8358	10.748093182275	2	86	4
TCGA-86-8359	9.96108969419971	1	86	4
TCGA-86-8585	11.5737076246401	4	86	4
TCGA-86-8668	10.1488704884119	1	86	4
TCGA-86-8669	10.6633690947366	2	86	4
TCGA-86-8671	9.88136096439099	0	86	4
TCGA-86-8672	11.3285359406283	3	86	4
TCGA-86-8673	10.4172084041741	1	86	4
TCGA-86-8674	11.0637542766827	3	86	4
TCGA-86-A456	9.86660983292554	0	86	4
TCGA-86-A4D0	11.2478547681192	3	86	4
TCGA-86-A4JF	11.3134247969933	3	86	4
TCGA-86-A4P7	9.49715900609423	0	86	4
TCGA-86-A4P8	8.63620117409304	0	86	4
TCGA-91-A4BC	9.79887807783919	0	91	4
TCGA-91-A4BD	10.4079676829953	1	91	4
TCGA-93-7347	10.1940524442593	1	93	4
TCGA-93-7348	9.31036904272574	0	93	4
TCGA-93-8067	12.0958526901282	4	93	4
TCGA-93-A4JN	9.55295429503169	0	93	4
TCGA-93-A4JO	10.5777521705588	2	93	4
TCGA-93-A4JP	9.38030217711608	0	93	4
TCGA-93-A4JQ	10.0963362640073	1	93	4
TCGA-95-7039	11.6480525782022	4	95	1
TCGA-95-7043	10.6623104344724	2	95	1
TCGA-95-7562	12.0299108900576	4	95	1
TCGA-95-7567	11.1156399891852	3	95	1
TCGA-95-7944	11.6227954340179	4	95	1
TCGA-95-7947	10.650911939826	2	95	1
TCGA-95-7948	10.0190304669497	1	95	1
TCGA-95-8039	10.2019539773148	1	95	1
TCGA-95-8494	11.6883493017754	4	95	1
TCGA-95-A4VK	10.1421426555028	1	95	1
TCGA-95-A4VN	10.8306281755085	2	95	1
TCGA-95-A4VP	9.93118793478512	0	95	1
TCGA-97-7546	9.00934217199611	0	97	5
TCGA-97-7547	9.69161989243508	0	97	5
TCGA-97-7552	9.90638940070316	0	97	5
TCGA-97-7553	9.8364550734388	0	97	5
TCGA-97-7554	10.2834092529834	1	97	5
TCGA-97-7937	10.6347253803584	2	97	5
TCGA-97-7938	8.22823352284809	0	97	5
TCGA-97-7941	10.4141572091643	1	97	5
TCGA-97-8171	11.1405690303908	3	97	5
TCGA-97-8172	9.53168843678924	0	97	5
TCGA-97-8175	11.7331413804299	4	97	5
TCGA-97-8177	10.9741067982724	3	97	5
TCGA-97-8179	10.0416790024499	1	97	5
TCGA-97-8552	9.3095958348014	0	97	5
TCGA-97-A4LX	10.3945742094324	1	97	5
TCGA-97-A4M0	10.3191730711747	1	97	5
TCGA-97-A4M1	8.70858891628822	0	97	5
TCGA-97-A4M2	9.19938081667206	0	97	5
TCGA-97-A4M3	10.4955232178514	2	97	5
TCGA-97-A4M5	9.83590405708305	0	97	5
TCGA-97-A4M6	9.46399432424128	0	97	5
TCGA-97-A4M7	10.0187794698355	1	97	5
TCGA-99-7458	10.4677306354414	2	99	5
TCGA-99-8025	10.0549812368305	1	99	5
TCGA-99-8028	10.5660028592219	2	99	5
TCGA-99-8032	10.8035194276655	2	99	5
TCGA-99-8033	12.0135898195189	4	99	5
TCGA-99-AA5R	9.27536765258736	0	99	5
TCGA-J2-8192	10.2586917201679	1	J2	5
TCGA-J2-8194	10.8640926460544	3	J2	5
TCGA-J2-A4AD	10.9524233568237	3	J2	5
TCGA-J2-A4AE	9.22491641920377	0	J2	5
TCGA-J2-A4AG	9.62684715335775	0	J2	5
TCGA-L4-A4E5	11.1625910790923	3	L4	3
TCGA-L4-A4E6	9.26759778861172	0	L4	3
TCGA-L9-A443	10.028666206412	1	L9	1
TCGA-L9-A444	10.0853864033575	1	L9	1
TCGA-L9-A50W	10.2737019267085	1	L9	1
TCGA-L9-A5IP	11.2907919210595	3	L9	1
TCGA-L9-A743	10.1600463494511	1	L9	1
TCGA-L9-A7SV	8.59117817016864	0	L9	1
TCGA-L9-A8F4	10.2984543284387	1	L9	1
TCGA-MN-A4N1	11.2571975998805	3	MN	1
TCGA-MN-A4N4	11.1274015173051	3	MN	1
TCGA-MN-A4N5	10.1305081363574	1	MN	1
TCGA-MP-A4SV	10.6624268212477	2	MP	4
TCGA-MP-A4SW	10.6046261074181	2	MP	4
TCGA-MP-A4SY	11.6048188537728	4	MP	4
TCGA-MP-A4T4	10.2242476955255	1	MP	4
TCGA-MP-A4T6	9.90344036551908	0	MP	4
TCGA-MP-A4T7	11.3155241682377	3	MP	4
TCGA-MP-A4T8	11.0769160185684	3	MP	4
TCGA-MP-A4T9	9.8626287438348	0	MP	4
TCGA-MP-A4TA	10.2643683073752	1	MP	4
TCGA-MP-A4TC	10.5937451968203	2	MP	4
TCGA-MP-A4TD	10.3588708429177	1	MP	4
TCGA-MP-A4TE	11.8964346328718	4	MP	4
TCGA-MP-A4TF	11.8735652301629	4	MP	4
TCGA-MP-A4TH	9.30536579379969	0	MP	4
TCGA-MP-A4TI	11.7110902954332	4	MP	4
TCGA-MP-A4TJ	9.97448927293078	1	MP	4
TCGA-MP-A4TK	10.3161490696427	1	MP	4
TCGA-MP-A5C7	9.58440889067508	0	MP	4
TCGA-NJ-A4YF	10.4040326004993	1	NJ	2
TCGA-NJ-A4YG	10.1159881925191	1	NJ	2
TCGA-NJ-A4YI	9.67611966314565	0	NJ	2
TCGA-NJ-A4YP	10.7264237234112	2	NJ	2
TCGA-NJ-A4YQ	10.7291879809321	2	NJ	2
TCGA-NJ-A55A	8.82550896676383	0	NJ	2
TCGA-NJ-A55O	10.8745301985168	3	NJ	2
TCGA-NJ-A55R	10.9289777022418	3	NJ	2
TCGA-NJ-A7XG	10.5137046302501	2	NJ	2
TCGA-O1-A52J	9.43231910989891	0	O1	3
TCGA-S2-AA1A	10.1629528726878	1	S2	5
