# Supplementary material for: Surrogate Biomarker Prediction from Whole-Slide Images for Evaluating Overall Survival in Lung Adenocarcinoma
Source: Diagnostics (Basel). 2024 Feb 20;14(5):462. doi: 10.3390/diagnostics14050462 (PMC10930763; doi:10.3390/diagnostics14050462)
Supplement: Supplementary file 1 [file diagnostics-14-00462-s001.zip › Supplementary_File_S5_TCGA_LUAD_crossfolds/crossfolds_GGT6.csv]

PATIENT	GGT6	GGT6_quantile	site_code	CV5
TCGA-05-4244	0.782255916252743	2	05	4
TCGA-05-4249	1.14979233430674	2	05	4
TCGA-05-4250	2.24253383755108	2	05	4
TCGA-05-4382	4.89621210327753	3	05	4
TCGA-05-4395	-1.78159532044098	1	05	4
TCGA-05-4396	0.40794803013746	2	05	4
TCGA-05-4397	3.60118824013513	3	05	4
TCGA-05-4398	1.44531780940388	2	05	4
TCGA-05-4402	5.87684700469133	4	05	4
TCGA-05-4403	6.34113910539892	4	05	4
TCGA-05-4405	4.20271048409737	3	05	4
TCGA-05-4415	0.184156819833814	2	05	4
TCGA-05-4417	4.89716450733023	3	05	4
TCGA-05-4418	1.99409485614199	2	05	4
TCGA-05-4420	5.92955219679375	4	05	4
TCGA-05-4422	6.16287177648251	4	05	4
TCGA-05-4424	4.95621990091375	3	05	4
TCGA-05-4426	2.63625483607462	3	05	4
TCGA-05-4427	-0.12211266347022	2	05	4
TCGA-05-4430	1.67029455275508	2	05	4
TCGA-05-4432	5.710549395115	4	05	4
TCGA-05-4433	4.97152438169911	3	05	4
TCGA-05-4434	5.10234464563778	4	05	4
TCGA-35-3615	0.57319350235026	2	35	3
TCGA-35-4122	0.654513059635629	2	35	3
TCGA-35-4123	-1.89655204744942	1	35	3
TCGA-35-5375	2.3426222228765	3	35	3
TCGA-38-4625	-0.166779780919935	2	38	4
TCGA-38-4626	4.03819377168512	3	38	4
TCGA-38-4627	0.457005668351986	2	38	4
TCGA-38-4628	6.17580771394218	4	38	4
TCGA-38-4629	-1.9219358465867	1	38	4
TCGA-38-4630	4.88961265129381	3	38	4
TCGA-38-4631	-2.47766081488567	1	38	4
TCGA-38-4632	0.834937479454807	2	38	4
TCGA-38-6178	5.3006750195007	4	38	4
TCGA-38-7271	1.80842528269931	2	38	4
TCGA-38-A44F	5.73887321756838	4	38	4
TCGA-44-2655	5.86340980544276	4	44	2
TCGA-44-2656	-0.970783915706781	1	44	2
TCGA-44-2657	5.06550580659184	4	44	2
TCGA-44-2659	-0.995875022736165	1	44	2
TCGA-44-2661	4.65790635745053	3	44	2
TCGA-44-2662	1.42009594598556	2	44	2
TCGA-44-2665	-0.58116979357348	1	44	2
TCGA-44-2666	0.974869161051913	2	44	2
TCGA-44-2668	-1.73175715651907	1	44	2
TCGA-44-3396	4.13142350219999	3	44	2
TCGA-44-3398	0.92156935410825	2	44	2
TCGA-44-3917	-1.19861554871598	1	44	2
TCGA-44-3918	1.13187354797496	2	44	2
TCGA-44-3919	3.49818567028804	3	44	2
TCGA-44-4112	-0.893174741731072	1	44	2
TCGA-44-5643	7.09376128213759	4	44	2
TCGA-44-5644	-3.20083679225404	0	44	2
TCGA-44-5645	5.50105189968923	4	44	2
TCGA-44-6145	1.02147442068201	2	44	2
TCGA-44-6146	4.46058375629243	3	44	2
TCGA-44-6147	-0.23947425725787	2	44	2
TCGA-44-6148	6.56200851078781	4	44	2
TCGA-44-6774	2.2209463562275	2	44	2
TCGA-44-6775	3.92427573849188	3	44	2
TCGA-44-6776	6.00821558658482	4	44	2
TCGA-44-6777	-1.22115372665414	1	44	2
TCGA-44-6778	1.66014688562599	2	44	2
TCGA-44-6779	-2.13465485954548	1	44	2
TCGA-44-7659	2.40797621030191	3	44	2
TCGA-44-7660	4.85102375917431	3	44	2
TCGA-44-7662	3.15961736092519	3	44	2
TCGA-44-7667	3.93164000778858	3	44	2
TCGA-44-7669	2.1203236127452	2	44	2
TCGA-44-7670	2.53215522991969	3	44	2
TCGA-44-7671	4.21289684296104	3	44	2
TCGA-44-7672	1.94870280191577	2	44	2
TCGA-44-8119	4.26145666549691	3	44	2
TCGA-44-A479	0.314972547187591	2	44	2
TCGA-44-A47A	-0.88246408392429	1	44	2
TCGA-44-A47B	0.985142414900975	2	44	2
TCGA-44-A47G	4.39660433515291	3	44	2
TCGA-44-A4SS	4.7253081512249	3	44	2
TCGA-44-A4SU	5.64744340144536	4	44	2
TCGA-49-4487	4.02251143851376	3	49	5
TCGA-49-4488	0.400198372959518	2	49	5
TCGA-49-4490	6.923999670899	4	49	5
TCGA-49-4494	0.732969544944241	2	49	5
TCGA-49-4501	4.65003714102658	3	49	5
TCGA-49-4505	5.0268106856551	4	49	5
TCGA-49-4506	-0.380682548477593	2	49	5
TCGA-49-4507	-2.48053638249958	1	49	5
TCGA-49-4510	5.68733503635331	4	49	5
TCGA-49-4512	0.365550397753433	2	49	5
TCGA-49-4514	1.93248267516273	2	49	5
TCGA-49-6742	1.96909377704321	2	49	5
TCGA-49-6743	0.556075554957747	2	49	5
TCGA-49-6744	4.38030760027094	3	49	5
TCGA-49-6745	0.925192494128534	2	49	5
TCGA-49-6761	-0.154061398393759	2	49	5
TCGA-49-6767	-2.37686462640569	1	49	5
TCGA-49-AAQV	4.88524707357226	3	49	5
TCGA-49-AAR0	4.02849665295149	3	49	5
TCGA-49-AAR2	7.69420750200081	4	49	5
TCGA-49-AAR3	0.764799346484985	2	49	5
TCGA-49-AAR4	3.56115126304233	3	49	5
TCGA-49-AAR9	-2.41748534483938	1	49	5
TCGA-49-AARE	2.20917343633835	2	49	5
TCGA-49-AARN	3.01972000147394	3	49	5
TCGA-49-AARO	3.25437016099249	3	49	5
TCGA-49-AARQ	5.51210349745349	4	49	5
TCGA-49-AARR	5.49069062751974	4	49	5
TCGA-4B-A93V	-1.24917520907742	1	4B	1
TCGA-50-5044	2.49032965616887	3	50	2
TCGA-50-5045	2.7587759083032	3	50	2
TCGA-50-5055	6.10424727374281	4	50	2
TCGA-50-5066	3.66477865009703	3	50	2
TCGA-50-5068	0.783585911535124	2	50	2
TCGA-50-5931	2.09281095476353	2	50	2
TCGA-50-5939	0.738804739905716	2	50	2
TCGA-50-5942	6.33957899437787	4	50	2
TCGA-50-5946	5.80735644959475	4	50	2
TCGA-50-6590	-5.80068498809293	0	50	2
TCGA-50-6591	-2.8186642116626	1	50	2
TCGA-50-6593	5.27322226633989	4	50	2
TCGA-50-6594	2.6971406966657	3	50	2
TCGA-50-6597	7.12483460395866	4	50	2
TCGA-50-6673	5.83167323021128	4	50	2
TCGA-50-7109	6.48934555658075	4	50	2
TCGA-50-8457	4.64307775076468	3	50	2
TCGA-50-8459	4.17358235041419	3	50	2
TCGA-53-7624	1.77473650061647	2	53	2
TCGA-53-7626	3.75968190386021	3	53	2
TCGA-53-7813	4.14548967836782	3	53	2
TCGA-53-A4EZ	6.51859852767442	4	53	2
TCGA-55-1592	5.9952868937916	4	55	1
TCGA-55-1594	1.03646100253908	2	55	1
TCGA-55-1595	-0.371029065254364	2	55	1
TCGA-55-1596	0.516906962745879	2	55	1
TCGA-55-5899	-2.87853923754187	1	55	1
TCGA-55-6543	4.2763343845785	3	55	1
TCGA-55-6642	2.89591350385075	3	55	1
TCGA-55-6712	0.561880346584072	2	55	1
TCGA-55-6968	1.07986171071131	2	55	1
TCGA-55-6969	2.74933840734133	3	55	1
TCGA-55-6970	4.66246558440616	3	55	1
TCGA-55-6971	1.24858435902663	2	55	1
TCGA-55-6972	5.69012330786117	4	55	1
TCGA-55-6975	3.85442142425713	3	55	1
TCGA-55-6978	1.28944510435016	2	55	1
TCGA-55-6979	3.71160176196694	3	55	1
TCGA-55-6980	3.86469247904831	3	55	1
TCGA-55-6981	3.9544720173273	3	55	1
TCGA-55-6982	3.73914570026505	3	55	1
TCGA-55-6983	3.61137628714878	3	55	1
TCGA-55-6984	3.93432935052582	3	55	1
TCGA-55-6985	4.83641228596219	3	55	1
TCGA-55-6986	2.63983056820199	3	55	1
TCGA-55-6987	1.93267457794229	2	55	1
TCGA-55-7227	1.78101553777434	2	55	1
TCGA-55-7281	5.54675539364844	4	55	1
TCGA-55-7283	3.09172044615628	3	55	1
TCGA-55-7284	5.24229581542741	4	55	1
TCGA-55-7570	-0.340728141379194	2	55	1
TCGA-55-7573	4.25854741980865	3	55	1
TCGA-55-7574	2.22803536550449	2	55	1
TCGA-55-7576	0.255228132200357	2	55	1
TCGA-55-7724	3.38150442483584	3	55	1
TCGA-55-7725	4.88679438824348	3	55	1
TCGA-55-7726	0.802871867119358	2	55	1
TCGA-55-7727	2.41466368975797	3	55	1
TCGA-55-7728	5.90758949475339	4	55	1
TCGA-55-7815	-4.86353875231263	0	55	1
TCGA-55-7816	0.933201451526438	2	55	1
TCGA-55-7903	-0.18693335720899	2	55	1
TCGA-55-7907	1.28032414399391	2	55	1
TCGA-55-7910	-1.66773103796273	1	55	1
TCGA-55-7911	-0.586655784832613	1	55	1
TCGA-55-7913	-1.46654689106979	1	55	1
TCGA-55-7914	0.03102109105717	2	55	1
TCGA-55-7994	-3.04102987058808	1	55	1
TCGA-55-7995	4.54179628116971	3	55	1
TCGA-55-8085	2.35363967079013	3	55	1
TCGA-55-8087	5.02055454360787	4	55	1
TCGA-55-8089	0.737169944944596	2	55	1
TCGA-55-8090	4.24021938759463	3	55	1
TCGA-55-8091	1.4154996156234	2	55	1
TCGA-55-8092	5.85324455322836	4	55	1
TCGA-55-8094	2.21377985659818	2	55	1
TCGA-55-8096	4.47669085586445	3	55	1
TCGA-55-8097	3.05282277292432	3	55	1
TCGA-55-8203	4.11189908997486	3	55	1
TCGA-55-8204	4.54889904979745	3	55	1
TCGA-55-8205	0.904039495056602	2	55	1
TCGA-55-8206	5.73173848342012	4	55	1
TCGA-55-8207	4.72458439244528	3	55	1
TCGA-55-8208	2.59814945950316	3	55	1
TCGA-55-8299	2.41078296309987	3	55	1
TCGA-55-8301	-3.04776594770933	1	55	1
TCGA-55-8302	1.13561532042013	2	55	1
TCGA-55-8505	0.014988088621661	2	55	1
TCGA-55-8506	-1.09905453657351	1	55	1
TCGA-55-8507	4.77429454376214	3	55	1
TCGA-55-8508	4.67456262919667	3	55	1
TCGA-55-8510	1.69085266917428	2	55	1
TCGA-55-8511	-0.310453870705274	2	55	1
TCGA-55-8512	5.85313638153256	4	55	1
TCGA-55-8513	4.42659594738101	3	55	1
TCGA-55-8514	5.27324907925288	4	55	1
TCGA-55-8614	3.80195407126837	3	55	1
TCGA-55-8615	4.53857603019706	3	55	1
TCGA-55-8616	6.47212664688989	4	55	1
TCGA-55-8619	5.39753681748355	4	55	1
TCGA-55-8620	-0.680947241107812	1	55	1
TCGA-55-8621	3.79549778415584	3	55	1
TCGA-55-A48X	4.95232279541838	3	55	1
TCGA-55-A48Y	1.4464158510423	2	55	1
TCGA-55-A48Z	-0.007424940314749	2	55	1
TCGA-55-A490	-3.46908165384467	0	55	1
TCGA-55-A491	5.89750023298969	4	55	1
TCGA-55-A492	6.42483706522685	4	55	1
TCGA-55-A493	-1.92809944327682	1	55	1
TCGA-55-A494	5.31669188956194	4	55	1
TCGA-55-A4DF	1.32082833576318	2	55	1
TCGA-55-A4DG	5.9300142193277	4	55	1
TCGA-55-A57B	1.16649533455199	2	55	1
TCGA-62-A46O	-1.50106574120929	1	62	3
TCGA-62-A46P	6.24896360231859	4	62	3
TCGA-62-A46R	1.01181163870776	2	62	3
TCGA-62-A46S	1.14153890889234	2	62	3
TCGA-62-A46U	3.53297463489083	3	62	3
TCGA-62-A46V	-2.54130733211017	1	62	3
TCGA-62-A470	4.07015215168962	3	62	3
TCGA-62-A471	1.41771002697973	2	62	3
TCGA-62-A472	-0.307939462096918	2	62	3
TCGA-64-1676	-1.90779916206602	1	64	4
TCGA-64-1677	1.59317942228376	2	64	4
TCGA-64-1678	-3.45250965250641	0	64	4
TCGA-64-1679	3.72583665598459	3	64	4
TCGA-64-1680	4.764643621492	3	64	4
TCGA-64-1681	4.64211553366168	3	64	4
TCGA-64-5774	2.6410859328692	3	64	4
TCGA-64-5775	-4.18918783200053	0	64	4
TCGA-64-5778	3.61377381912073	3	64	4
TCGA-64-5779	3.85357696655989	3	64	4
TCGA-64-5781	-5.44713145803019	0	64	4
TCGA-64-5815	-0.901477959572813	1	64	4
TCGA-67-3770	5.8581379474868	4	67	1
TCGA-67-3771	2.37730438595956	3	67	1
TCGA-67-3772	4.4895555243664	3	67	1
TCGA-67-3773	4.57116301766605	3	67	1
TCGA-67-3774	5.87417700422657	4	67	1
TCGA-67-4679	5.71358056206996	4	67	1
TCGA-67-6215	4.76061240556406	3	67	1
TCGA-67-6216	6.15402533438204	4	67	1
TCGA-67-6217	5.45943344281879	4	67	1
TCGA-69-7760	-2.81039642533011	1	69	5
TCGA-69-7761	4.66202890744647	3	69	5
TCGA-69-7763	2.35019812713663	3	69	5
TCGA-69-7764	2.64566339325672	3	69	5
TCGA-69-7765	3.27190852416925	3	69	5
TCGA-69-7973	2.33648238411328	3	69	5
TCGA-69-7974	1.88694811431348	2	69	5
TCGA-69-7978	-0.762281507770925	1	69	5
TCGA-69-7979	3.85344526729454	3	69	5
TCGA-69-7980	4.33669495382551	3	69	5
TCGA-69-8253	4.11477927014666	3	69	5
TCGA-69-8254	6.43788993037503	4	69	5
TCGA-69-8255	-1.25277628872869	1	69	5
TCGA-69-8453	5.37053696988923	4	69	5
TCGA-69-A59K	0.477467172038511	2	69	5
TCGA-71-6725	2.22149473295132	2	71	3
TCGA-71-8520	-2.1400974042186	1	71	3
TCGA-73-4658	0.969500118652693	2	73	5
TCGA-73-4659	3.48040008680569	3	73	5
TCGA-73-4662	-0.799780545829514	1	73	5
TCGA-73-4666	-0.668627624146778	1	73	5
TCGA-73-4668	5.12107823450759	4	73	5
TCGA-73-4670	1.99983080708371	2	73	5
TCGA-73-4675	5.08219087239027	4	73	5
TCGA-73-4676	0.739052147583882	2	73	5
TCGA-73-4677	6.4656617829847	4	73	5
TCGA-73-7498	5.57459252986072	4	73	5
TCGA-73-7499	5.06221472629669	4	73	5
TCGA-73-A9RS	-1.84496620350365	1	73	5
TCGA-75-5122	-4.07028021892241	0	75	3
TCGA-75-5125	-1.33016138338689	1	75	3
TCGA-75-5126	3.31997016633023	3	75	3
TCGA-75-5146	6.73787188656524	4	75	3
TCGA-75-5147	5.10801063121945	4	75	3
TCGA-75-6203	2.84879099094109	3	75	3
TCGA-75-6205	-0.837168501994468	1	75	3
TCGA-75-6206	5.18235370550557	4	75	3
TCGA-75-6207	1.60897604283233	2	75	3
TCGA-75-6211	5.02860087307587	4	75	3
TCGA-75-6212	5.06752336290485	4	75	3
TCGA-75-6214	4.11017791179204	3	75	3
TCGA-75-7025	5.19536503500838	4	75	3
TCGA-75-7027	0.48662995361272	2	75	3
TCGA-75-7030	5.49913027706041	4	75	3
TCGA-75-7031	3.39301849656661	3	75	3
TCGA-78-7145	3.27820349975956	3	78	3
TCGA-78-7146	-0.538298835751159	1	78	3
TCGA-78-7147	6.45171168820715	4	78	3
TCGA-78-7148	4.04763521324826	3	78	3
TCGA-78-7149	6.96005321891714	4	78	3
TCGA-78-7150	0.910843997768083	2	78	3
TCGA-78-7152	5.80270445367353	4	78	3
TCGA-78-7153	4.81714453343558	3	78	3
TCGA-78-7154	1.55467625524828	2	78	3
TCGA-78-7155	-4.06464809528491	0	78	3
TCGA-78-7156	5.1421939572077	4	78	3
TCGA-78-7158	4.10013940569544	3	78	3
TCGA-78-7159	5.17449899858786	4	78	3
TCGA-78-7160	2.83918252819246	3	78	3
TCGA-78-7161	2.49187749255238	3	78	3
TCGA-78-7163	5.58256577661963	4	78	3
TCGA-78-7166	1.21677260640887	2	78	3
TCGA-78-7167	6.67978889907265	4	78	3
TCGA-78-7220	1.98894013208349	2	78	3
TCGA-78-7535	-1.82106941930991	1	78	3
TCGA-78-7536	2.76737274683608	3	78	3
TCGA-78-7537	6.37588663550977	4	78	3
TCGA-78-7539	5.98200924504684	4	78	3
TCGA-78-7540	5.63061225902948	4	78	3
TCGA-78-7542	2.80131582230867	3	78	3
TCGA-78-7633	6.34544424122149	4	78	3
TCGA-78-8640	1.04058489242797	2	78	3
TCGA-78-8648	2.48726958628122	3	78	3
TCGA-78-8655	4.96365521595987	3	78	3
TCGA-78-8660	1.56583350030357	2	78	3
TCGA-78-8662	4.94131408619659	3	78	3
TCGA-80-5607	4.74310598709329	3	80	3
TCGA-80-5608	5.52759241290976	4	80	3
TCGA-80-5611	4.15590671201125	3	80	3
TCGA-83-5908	2.87927591041653	3	83	5
TCGA-86-6562	3.78555284437676	3	86	4
TCGA-86-6851	5.24061668538143	4	86	4
TCGA-86-7701	0.788378373903826	2	86	4
TCGA-86-7711	0.821819508009421	2	86	4
TCGA-86-7713	5.05513805231544	4	86	4
TCGA-86-7714	-2.13539251251093	1	86	4
TCGA-86-7953	4.25666048616716	3	86	4
TCGA-86-7954	1.84473971988538	2	86	4
TCGA-86-7955	-2.4199292036354	1	86	4
TCGA-86-8054	1.08768653422778	2	86	4
TCGA-86-8055	3.79509474171948	3	86	4
TCGA-86-8056	5.37340766618401	4	86	4
TCGA-86-8073	2.41219024224481	3	86	4
TCGA-86-8074	2.86438653069245	3	86	4
TCGA-86-8075	3.16949441827547	3	86	4
TCGA-86-8076	5.05896660337043	4	86	4
TCGA-86-8278	4.36280581689183	3	86	4
TCGA-86-8279	3.74139947794764	3	86	4
TCGA-86-8280	5.87450532395015	4	86	4
TCGA-86-8281	6.64811445441662	4	86	4
TCGA-86-8358	-1.51912381577726	1	86	4
TCGA-86-8359	0.84186728773677	2	86	4
TCGA-86-8585	5.8201056399612	4	86	4
TCGA-86-8668	4.53477480536718	3	86	4
TCGA-86-8669	5.80205022794716	4	86	4
TCGA-86-8671	3.66220533681873	3	86	4
TCGA-86-8672	-0.298293087866517	2	86	4
TCGA-86-8673	5.02315040675142	4	86	4
TCGA-86-8674	6.99429015937061	4	86	4
TCGA-86-A456	4.46091087876326	3	86	4
TCGA-86-A4D0	2.54039493488721	3	86	4
TCGA-86-A4JF	0.634141146961901	2	86	4
TCGA-86-A4P7	2.17904549785743	2	86	4
TCGA-86-A4P8	3.72710180789606	3	86	4
TCGA-91-A4BC	-1.44125419567768	1	91	4
TCGA-91-A4BD	4.80094851651948	3	91	4
TCGA-93-7347	4.22595555065573	3	93	3
TCGA-93-7348	4.00782585825049	3	93	3
TCGA-93-8067	0.946574709129751	2	93	3
TCGA-93-A4JN	5.07573536990267	4	93	3
TCGA-93-A4JO	3.49395809084839	3	93	3
TCGA-93-A4JP	4.14594804011667	3	93	3
TCGA-93-A4JQ	2.24049202915122	2	93	3
TCGA-95-7039	2.63420318393972	3	95	5
TCGA-95-7043	4.71869936781916	3	95	5
TCGA-95-7562	3.72505425301906	3	95	5
TCGA-95-7567	-3.4295054933678	0	95	5
TCGA-95-7944	-4.02629791458728	0	95	5
TCGA-95-7947	5.7480351732033	4	95	5
TCGA-95-7948	7.56762377542983	4	95	5
TCGA-95-8039	1.67120155323347	2	95	5
TCGA-95-8494	-0.810310457585909	1	95	5
TCGA-95-A4VK	0.186686476327194	2	95	5
TCGA-95-A4VN	2.20724017757097	2	95	5
TCGA-95-A4VP	5.57457842871381	4	95	5
TCGA-97-7546	4.90252705109422	3	97	5
TCGA-97-7547	6.20980971748589	4	97	5
TCGA-97-7552	5.85981987473619	4	97	5
TCGA-97-7553	4.23308390323046	3	97	5
TCGA-97-7554	0.959012655890761	2	97	5
TCGA-97-7937	5.12119271040223	4	97	5
TCGA-97-7938	5.15740314162009	4	97	5
TCGA-97-7941	2.76813310002712	3	97	5
TCGA-97-8171	6.68155122712826	4	97	5
TCGA-97-8172	4.14108721067027	3	97	5
TCGA-97-8175	-1.32409128740945	1	97	5
TCGA-97-8177	4.12822271189926	3	97	5
TCGA-97-8179	4.52198308904873	3	97	5
TCGA-97-8552	4.90506689378662	3	97	5
TCGA-97-A4LX	1.44368763228584	2	97	5
TCGA-97-A4M0	1.39244297252851	2	97	5
TCGA-97-A4M1	4.4984113500229	3	97	5
TCGA-97-A4M2	4.64742154058277	3	97	5
TCGA-97-A4M3	4.55657238373043	3	97	5
TCGA-97-A4M5	4.72294821447513	3	97	5
TCGA-97-A4M6	3.88037143949107	3	97	5
TCGA-97-A4M7	5.18608449066382	4	97	5
TCGA-99-7458	3.26723977075843	3	99	3
TCGA-99-8025	4.96482474369864	3	99	3
TCGA-99-8028	2.33228093527423	3	99	3
TCGA-99-8032	3.42508983354671	3	99	3
TCGA-99-8033	0.46914882851666	2	99	3
TCGA-99-AA5R	3.21669335244746	3	99	3
TCGA-J2-8192	4.78769549565746	3	J2	2
TCGA-J2-8194	6.4532004474607	4	J2	2
TCGA-J2-A4AD	4.53888070179907	3	J2	2
TCGA-J2-A4AE	4.81334147312014	3	J2	2
TCGA-J2-A4AG	3.36566934084282	3	J2	2
TCGA-L4-A4E5	-1.46104354083915	1	L4	4
TCGA-L4-A4E6	3.81529402378015	3	L4	4
TCGA-L9-A443	2.97913654593342	3	L9	3
TCGA-L9-A444	-2.08160400267543	1	L9	3
TCGA-L9-A50W	-1.64972955975377	1	L9	3
TCGA-L9-A5IP	0.298386791385693	2	L9	3
TCGA-L9-A743	2.99940897988962	3	L9	3
TCGA-L9-A7SV	-1.20959058559211	1	L9	3
TCGA-L9-A8F4	1.43683404748047	2	L9	3
TCGA-MN-A4N1	1.49788277739383	2	MN	3
TCGA-MN-A4N4	3.37032852149735	3	MN	3
TCGA-MN-A4N5	1.29104058017757	2	MN	3
TCGA-MP-A4SV	2.7967939627822	3	MP	2
TCGA-MP-A4SW	4.90856002451821	3	MP	2
TCGA-MP-A4SY	0.368860159748944	2	MP	2
TCGA-MP-A4T4	3.06566715255217	3	MP	2
TCGA-MP-A4T6	5.57302941254547	4	MP	2
TCGA-MP-A4T7	2.76152264302898	3	MP	2
TCGA-MP-A4T8	-0.873163144538985	1	MP	2
TCGA-MP-A4T9	5.20163655071793	4	MP	2
TCGA-MP-A4TA	1.62728132998434	2	MP	2
TCGA-MP-A4TC	5.18494015019581	4	MP	2
TCGA-MP-A4TD	1.56633013717882	2	MP	2
TCGA-MP-A4TE	4.22384282715475	3	MP	2
TCGA-MP-A4TF	1.40785548545075	2	MP	2
TCGA-MP-A4TH	5.93682725886593	4	MP	2
TCGA-MP-A4TI	1.40649258280467	2	MP	2
TCGA-MP-A4TJ	4.47008137059176	3	MP	2
TCGA-MP-A4TK	1.50721097640259	2	MP	2
TCGA-MP-A5C7	6.33830361234788	4	MP	2
TCGA-NJ-A4YF	6.45927541066046	4	NJ	4
TCGA-NJ-A4YG	4.28482100521406	3	NJ	4
TCGA-NJ-A4YI	5.31238277302221	4	NJ	4
TCGA-NJ-A4YP	-0.699027333581907	1	NJ	4
TCGA-NJ-A4YQ	0.87803463212983	2	NJ	4
TCGA-NJ-A55A	4.74897823397316	3	NJ	4
TCGA-NJ-A55O	2.552496559149	3	NJ	4
TCGA-NJ-A55R	3.83013057568866	3	NJ	4
TCGA-NJ-A7XG	6.40447111074575	4	NJ	4
TCGA-O1-A52J	3.01738285119326	3	O1	2
TCGA-S2-AA1A	2.65314684979867	3	S2	3
