# Supplementary material for: Surrogate Biomarker Prediction from Whole-Slide Images for Evaluating Overall Survival in Lung Adenocarcinoma
Source: Diagnostics (Basel). 2024 Feb 20;14(5):462. doi: 10.3390/diagnostics14050462 (PMC10930763; doi:10.3390/diagnostics14050462)
Supplement: Supplementary file 1 [file diagnostics-14-00462-s001.zip › Supplementary_File_S5_TCGA_LUAD_crossfolds/crossfolds_GIMAP1.csv]

PATIENT	GIMAP1	GIMAP1_quantile	site_code	CV5
TCGA-05-4244	2.1846026935954	2	05	2
TCGA-05-4249	2.50817792942637	2	05	2
TCGA-05-4250	2.37172031764025	2	05	2
TCGA-05-4382	3.15496278792113	3	05	2
TCGA-05-4395	1.89569906105225	2	05	2
TCGA-05-4396	2.20312823824896	2	05	2
TCGA-05-4397	1.97136320056395	2	05	2
TCGA-05-4398	2.74958723779473	2	05	2
TCGA-05-4402	2.5699333187786	2	05	2
TCGA-05-4403	3.16158004451022	3	05	2
TCGA-05-4405	3.22141392277578	3	05	2
TCGA-05-4415	1.56927874120837	1	05	2
TCGA-05-4417	3.76768301354902	3	05	2
TCGA-05-4418	2.47516473008492	2	05	2
TCGA-05-4420	1.19725453747859	1	05	2
TCGA-05-4422	3.25164529712809	3	05	2
TCGA-05-4424	3.59311771698243	3	05	2
TCGA-05-4426	2.09699927446923	2	05	2
TCGA-05-4427	2.5761494013655	2	05	2
TCGA-05-4430	3.64156610366816	3	05	2
TCGA-05-4432	2.84767023217639	2	05	2
TCGA-05-4433	3.44361885452078	3	05	2
TCGA-05-4434	3.45063253707771	3	05	2
TCGA-35-3615	2.11603052739874	2	35	4
TCGA-35-4122	2.71284636995196	2	35	4
TCGA-35-4123	2.80680515407397	2	35	4
TCGA-35-5375	2.49769161936933	2	35	4
TCGA-38-4625	2.25217276836229	2	38	5
TCGA-38-4626	3.88732710605849	3	38	5
TCGA-38-4627	4.19620379646348	3	38	5
TCGA-38-4628	1.52073517969521	1	38	5
TCGA-38-4629	3.05442778914606	2	38	5
TCGA-38-4630	1.05514678220353	1	38	5
TCGA-38-4631	-0.330819426556403	0	38	5
TCGA-38-4632	1.75983602421409	1	38	5
TCGA-38-6178	2.29202170774127	2	38	5
TCGA-38-7271	4.65790568042959	4	38	5
TCGA-38-A44F	4.42713288990313	4	38	5
TCGA-44-2655	3.09432599199871	3	44	4
TCGA-44-2656	3.63569022503211	3	44	4
TCGA-44-2657	4.05959830182613	3	44	4
TCGA-44-2659	3.67233102845431	3	44	4
TCGA-44-2661	3.52602799207496	3	44	4
TCGA-44-2662	2.93864653146414	2	44	4
TCGA-44-2665	1.36308527638429	1	44	4
TCGA-44-2666	2.2286257532977	2	44	4
TCGA-44-2668	2.76433414785406	2	44	4
TCGA-44-3396	3.02149119011435	2	44	4
TCGA-44-3398	2.51873230843493	2	44	4
TCGA-44-3917	2.08483839835674	2	44	4
TCGA-44-3918	3.4227910957225	3	44	4
TCGA-44-3919	3.79751492996157	3	44	4
TCGA-44-4112	2.69750141018448	2	44	4
TCGA-44-5643	2.57400591151031	2	44	4
TCGA-44-5644	2.17072207035793	2	44	4
TCGA-44-5645	3.67003022030414	3	44	4
TCGA-44-6145	3.7981325455167	3	44	4
TCGA-44-6146	3.10291861243256	3	44	4
TCGA-44-6147	3.70260576681295	3	44	4
TCGA-44-6148	3.58807813491064	3	44	4
TCGA-44-6774	3.088981016019	3	44	4
TCGA-44-6775	3.0244344793084	2	44	4
TCGA-44-6776	2.50437186514232	2	44	4
TCGA-44-6777	4.32002708203911	4	44	4
TCGA-44-6778	4.73074188677184	4	44	4
TCGA-44-6779	3.75495774463121	3	44	4
TCGA-44-7659	2.19331943774507	2	44	4
TCGA-44-7660	2.41212579948058	2	44	4
TCGA-44-7662	2.92985378794865	2	44	4
TCGA-44-7667	1.82967759684313	1	44	4
TCGA-44-7669	2.52808088610788	2	44	4
TCGA-44-7670	1.24930128079319	1	44	4
TCGA-44-7671	1.61129609665944	1	44	4
TCGA-44-7672	4.09891927588681	3	44	4
TCGA-44-8119	2.33420272943477	2	44	4
TCGA-44-A479	3.93321120278305	3	44	4
TCGA-44-A47A	2.97702364245344	2	44	4
TCGA-44-A47B	2.54857175407249	2	44	4
TCGA-44-A47G	3.79536046368081	3	44	4
TCGA-44-A4SS	2.97493116999547	2	44	4
TCGA-44-A4SU	2.65327248024756	2	44	4
TCGA-49-4487	3.63844958913878	3	49	5
TCGA-49-4488	2.02239377987965	2	49	5
TCGA-49-4490	2.89446189970765	2	49	5
TCGA-49-4494	2.3533373817966	2	49	5
TCGA-49-4501	3.25777992963912	3	49	5
TCGA-49-4505	3.18178534563144	3	49	5
TCGA-49-4506	2.72365411133714	2	49	5
TCGA-49-4507	3.59128348099825	3	49	5
TCGA-49-4510	2.4015778498341	2	49	5
TCGA-49-4512	2.99077676868832	2	49	5
TCGA-49-4514	3.3538119203093	3	49	5
TCGA-49-6742	2.01884681224031	2	49	5
TCGA-49-6743	2.56031254784422	2	49	5
TCGA-49-6744	3.98876546002628	3	49	5
TCGA-49-6745	3.13359164338548	3	49	5
TCGA-49-6761	3.09181245628185	3	49	5
TCGA-49-6767	2.42475392610277	2	49	5
TCGA-49-AAQV	3.16555560390915	3	49	5
TCGA-49-AAR0	3.64631999718175	3	49	5
TCGA-49-AAR2	3.08109191110188	2	49	5
TCGA-49-AAR3	4.12177438847155	3	49	5
TCGA-49-AAR4	4.30082360291976	4	49	5
TCGA-49-AAR9	1.38047087921597	1	49	5
TCGA-49-AARE	2.67602453425345	2	49	5
TCGA-49-AARN	2.55247170284645	2	49	5
TCGA-49-AARO	3.18540469445661	3	49	5
TCGA-49-AARQ	2.42666955965883	2	49	5
TCGA-49-AARR	4.21640605576934	3	49	5
TCGA-4B-A93V	2.10132203800671	2	4B	4
TCGA-50-5044	4.35023332940799	4	50	2
TCGA-50-5045	3.72492416657641	3	50	2
TCGA-50-5055	4.56139487785938	4	50	2
TCGA-50-5066	3.1590654541875	3	50	2
TCGA-50-5068	2.8956444187276	2	50	2
TCGA-50-5931	0.593457169551211	0	50	2
TCGA-50-5939	3.05234504930036	2	50	2
TCGA-50-5942	3.43879329168352	3	50	2
TCGA-50-5946	0.918514490762414	1	50	2
TCGA-50-6590	3.80479452996874	3	50	2
TCGA-50-6591	-0.49673611677524	0	50	2
TCGA-50-6593	2.89026000861283	2	50	2
TCGA-50-6594	0.940225513155251	1	50	2
TCGA-50-6597	3.73568116995622	3	50	2
TCGA-50-6673	2.83762060997732	2	50	2
TCGA-50-7109	3.18402381496645	3	50	2
TCGA-50-8457	4.13168271050593	3	50	2
TCGA-50-8459	4.0497605891874	3	50	2
TCGA-53-7624	1.69777451880159	1	53	1
TCGA-53-7626	3.98449364173847	3	53	1
TCGA-53-7813	1.98773939087161	2	53	1
TCGA-53-A4EZ	1.69609542790156	1	53	1
TCGA-55-1592	3.17159796714529	3	55	3
TCGA-55-1594	2.15403059892026	2	55	3
TCGA-55-1595	2.75876274910053	2	55	3
TCGA-55-1596	1.72271649988672	1	55	3
TCGA-55-5899	2.7277337694247	2	55	3
TCGA-55-6543	2.47679126868565	2	55	3
TCGA-55-6642	2.79414282591652	2	55	3
TCGA-55-6712	3.36198552956229	3	55	3
TCGA-55-6968	3.33503399877214	3	55	3
TCGA-55-6969	3.74587177762155	3	55	3
TCGA-55-6970	3.02748464594554	2	55	3
TCGA-55-6971	3.99840087164267	3	55	3
TCGA-55-6972	1.71259716965959	1	55	3
TCGA-55-6975	3.18367143044181	3	55	3
TCGA-55-6978	3.59562023063063	3	55	3
TCGA-55-6979	4.45898739187707	4	55	3
TCGA-55-6980	3.38157673774015	3	55	3
TCGA-55-6981	2.61178536227314	2	55	3
TCGA-55-6982	2.50873271600045	2	55	3
TCGA-55-6983	3.59656662716964	3	55	3
TCGA-55-6984	2.58758289278696	2	55	3
TCGA-55-6985	2.95369917395114	2	55	3
TCGA-55-6986	3.42249620637326	3	55	3
TCGA-55-6987	4.27004021842599	3	55	3
TCGA-55-7227	3.68191644919904	3	55	3
TCGA-55-7281	3.25564553240509	3	55	3
TCGA-55-7283	3.71842245523212	3	55	3
TCGA-55-7284	3.96800229217894	3	55	3
TCGA-55-7570	1.50586194396151	1	55	3
TCGA-55-7573	3.48891948874189	3	55	3
TCGA-55-7574	4.1772111064268	3	55	3
TCGA-55-7576	3.19555691952738	3	55	3
TCGA-55-7724	3.66944417243246	3	55	3
TCGA-55-7725	3.68754449077942	3	55	3
TCGA-55-7726	1.59933847303423	1	55	3
TCGA-55-7727	2.95965978316148	2	55	3
TCGA-55-7728	4.31657679627852	4	55	3
TCGA-55-7815	3.33121810210962	3	55	3
TCGA-55-7816	4.34547604851005	4	55	3
TCGA-55-7903	2.41896848120453	2	55	3
TCGA-55-7907	2.9317382940449	2	55	3
TCGA-55-7910	1.2478767747469	1	55	3
TCGA-55-7911	3.36185389997764	3	55	3
TCGA-55-7913	0.839699581585301	1	55	3
TCGA-55-7914	2.92365099354052	2	55	3
TCGA-55-7994	3.47824896988098	3	55	3
TCGA-55-7995	3.82805656470621	3	55	3
TCGA-55-8085	3.17212827243582	3	55	3
TCGA-55-8087	1.83448733134568	1	55	3
TCGA-55-8089	4.20839936914842	3	55	3
TCGA-55-8090	2.93886149919003	2	55	3
TCGA-55-8091	3.47669977206014	3	55	3
TCGA-55-8092	2.89579885363472	2	55	3
TCGA-55-8094	1.3206950605147	1	55	3
TCGA-55-8096	2.7504155399487	2	55	3
TCGA-55-8097	3.40296677640451	3	55	3
TCGA-55-8203	3.19778508462128	3	55	3
TCGA-55-8204	2.53220192439809	2	55	3
TCGA-55-8205	4.276868488244	4	55	3
TCGA-55-8206	4.02126825207888	3	55	3
TCGA-55-8207	2.94295105996248	2	55	3
TCGA-55-8208	4.52893344471106	4	55	3
TCGA-55-8299	4.216539330932	3	55	3
TCGA-55-8301	3.99784205059401	3	55	3
TCGA-55-8302	2.77607293373299	2	55	3
TCGA-55-8505	2.31497363062835	2	55	3
TCGA-55-8506	2.53220161642158	2	55	3
TCGA-55-8507	2.70426971689362	2	55	3
TCGA-55-8508	2.53415467423023	2	55	3
TCGA-55-8510	4.12942568291392	3	55	3
TCGA-55-8511	2.85947113073704	2	55	3
TCGA-55-8512	2.9145369261967	2	55	3
TCGA-55-8513	4.38634647956161	4	55	3
TCGA-55-8514	2.68263052800174	2	55	3
TCGA-55-8614	2.22109013876083	2	55	3
TCGA-55-8615	1.30137492334653	1	55	3
TCGA-55-8616	2.67463297334856	2	55	3
TCGA-55-8619	4.87409449614771	4	55	3
TCGA-55-8620	2.67126342071559	2	55	3
TCGA-55-8621	4.76745039927951	4	55	3
TCGA-55-A48X	3.25891101212536	3	55	3
TCGA-55-A48Y	2.94950134470905	2	55	3
TCGA-55-A48Z	2.86419018054624	2	55	3
TCGA-55-A490	2.89898822268741	2	55	3
TCGA-55-A491	3.19518783046248	3	55	3
TCGA-55-A492	3.85810743166805	3	55	3
TCGA-55-A493	3.0798347382654	2	55	3
TCGA-55-A494	0.263894717450347	0	55	3
TCGA-55-A4DF	3.04402687867646	2	55	3
TCGA-55-A4DG	2.75305166714546	2	55	3
TCGA-55-A57B	2.99067776518648	2	55	3
TCGA-62-A46O	-0.076567912681377	0	62	4
TCGA-62-A46P	3.00872386749078	2	62	4
TCGA-62-A46R	3.12912201398665	3	62	4
TCGA-62-A46S	2.79581450094556	2	62	4
TCGA-62-A46U	3.88005203090438	3	62	4
TCGA-62-A46V	2.05995698094008	2	62	4
TCGA-62-A470	2.9839440097857	2	62	4
TCGA-62-A471	1.5906948281711	1	62	4
TCGA-62-A472	3.47244841236042	3	62	4
TCGA-64-1676	2.87594320276963	2	64	4
TCGA-64-1677	1.46042421343199	1	64	4
TCGA-64-1678	0.517116698450068	0	64	4
TCGA-64-1679	2.45651126113033	2	64	4
TCGA-64-1680	1.53465452294836	1	64	4
TCGA-64-1681	2.86440957489369	2	64	4
TCGA-64-5774	1.4553121027689	1	64	4
TCGA-64-5775	2.65630221894384	2	64	4
TCGA-64-5778	3.23585577540258	3	64	4
TCGA-64-5779	1.86482172372751	1	64	4
TCGA-64-5781	2.94947332315167	2	64	4
TCGA-64-5815	3.14061337391622	3	64	4
TCGA-67-3770	1.5354507391692	1	67	2
TCGA-67-3771	2.54537144118129	2	67	2
TCGA-67-3772	2.61964983785852	2	67	2
TCGA-67-3773	2.72788852135351	2	67	2
TCGA-67-3774	2.56585270260396	2	67	2
TCGA-67-4679	2.69746670466943	2	67	2
TCGA-67-6215	2.01528333846322	2	67	2
TCGA-67-6216	2.66410730634409	2	67	2
TCGA-67-6217	3.1190877143017	3	67	2
TCGA-69-7760	-0.191486592685616	0	69	1
TCGA-69-7761	3.67647041983496	3	69	1
TCGA-69-7763	3.24926921828584	3	69	1
TCGA-69-7764	2.13762977096848	2	69	1
TCGA-69-7765	2.90848830036342	2	69	1
TCGA-69-7973	2.39178408650382	2	69	1
TCGA-69-7974	3.56431356627846	3	69	1
TCGA-69-7978	4.0460099252192	3	69	1
TCGA-69-7979	2.03084960160264	2	69	1
TCGA-69-7980	3.50073311219091	3	69	1
TCGA-69-8253	2.3886956745024	2	69	1
TCGA-69-8254	2.68251101119573	2	69	1
TCGA-69-8255	3.77477684125245	3	69	1
TCGA-69-8453	3.93916447533304	3	69	1
TCGA-69-A59K	2.1173961319776	2	69	1
TCGA-71-6725	2.57015921031081	2	71	1
TCGA-71-8520	2.00780129089371	2	71	1
TCGA-73-4658	3.66650348334485	3	73	2
TCGA-73-4659	2.75131146959162	2	73	2
TCGA-73-4662	3.28087711751571	3	73	2
TCGA-73-4666	3.0774604909099	2	73	2
TCGA-73-4668	1.67371647745897	1	73	2
TCGA-73-4670	1.60113204461961	1	73	2
TCGA-73-4675	2.20033009664325	2	73	2
TCGA-73-4676	1.89659342457036	2	73	2
TCGA-73-4677	2.7704309434919	2	73	2
TCGA-73-7498	4.12952157112995	3	73	2
TCGA-73-7499	3.12945662253512	3	73	2
TCGA-73-A9RS	1.69935431272016	1	73	2
TCGA-75-5122	4.30330999578745	4	75	2
TCGA-75-5125	3.33856947502686	3	75	2
TCGA-75-5126	3.15744920097118	3	75	2
TCGA-75-5146	3.40368418928666	3	75	2
TCGA-75-5147	2.3936978722846	2	75	2
TCGA-75-6203	5.26532552785648	4	75	2
TCGA-75-6205	4.38860973418136	4	75	2
TCGA-75-6206	2.46734830549983	2	75	2
TCGA-75-6207	1.26590213907342	1	75	2
TCGA-75-6211	2.65786660041386	2	75	2
TCGA-75-6212	2.33945735065188	2	75	2
TCGA-75-6214	1.30985625188289	1	75	2
TCGA-75-7025	3.47404658719137	3	75	2
TCGA-75-7027	1.82187240178096	1	75	2
TCGA-75-7030	3.58036142096936	3	75	2
TCGA-75-7031	2.92861491996678	2	75	2
TCGA-78-7145	1.41448076330742	1	78	5
TCGA-78-7146	1.83403421257345	1	78	5
TCGA-78-7147	2.3993264593218	2	78	5
TCGA-78-7148	2.37356951289551	2	78	5
TCGA-78-7149	3.65048623588789	3	78	5
TCGA-78-7150	0.640392120371806	0	78	5
TCGA-78-7152	3.39593947457677	3	78	5
TCGA-78-7153	2.44405167792172	2	78	5
TCGA-78-7154	2.46099080970685	2	78	5
TCGA-78-7155	1.46933047671744	1	78	5
TCGA-78-7156	3.0476585419846	2	78	5
TCGA-78-7158	1.51866589105416	1	78	5
TCGA-78-7159	2.15026246196073	2	78	5
TCGA-78-7160	3.64384434690897	3	78	5
TCGA-78-7161	2.04717701554372	2	78	5
TCGA-78-7163	1.27661998027412	1	78	5
TCGA-78-7166	2.17481728996749	2	78	5
TCGA-78-7167	2.00827185727555	2	78	5
TCGA-78-7220	2.30752219909086	2	78	5
TCGA-78-7535	3.70657756554785	3	78	5
TCGA-78-7536	2.68028713007236	2	78	5
TCGA-78-7537	2.97480492295721	2	78	5
TCGA-78-7539	3.17850729150438	3	78	5
TCGA-78-7540	2.50543090936184	2	78	5
TCGA-78-7542	1.71635935276641	1	78	5
TCGA-78-7633	2.74818892474112	2	78	5
TCGA-78-8640	2.54065849556261	2	78	5
TCGA-78-8648	4.54955386453556	4	78	5
TCGA-78-8655	3.65223040749177	3	78	5
TCGA-78-8660	4.16451428227251	3	78	5
TCGA-78-8662	1.13287483861564	1	78	5
TCGA-80-5607	2.92479106012773	2	80	2
TCGA-80-5608	2.06816079427246	2	80	2
TCGA-80-5611	3.6081820209708	3	80	2
TCGA-83-5908	3.28194485226496	3	83	5
TCGA-86-6562	2.73079888568411	2	86	1
TCGA-86-6851	4.14525823424639	3	86	1
TCGA-86-7701	3.51578513964519	3	86	1
TCGA-86-7711	3.24292919740778	3	86	1
TCGA-86-7713	1.35710416303797	1	86	1
TCGA-86-7714	2.47510508031736	2	86	1
TCGA-86-7953	3.13213968256809	3	86	1
TCGA-86-7954	3.82689171855246	3	86	1
TCGA-86-7955	0.435122460453503	0	86	1
TCGA-86-8054	1.40811883318966	1	86	1
TCGA-86-8055	2.76557285817694	2	86	1
TCGA-86-8056	2.95623216179572	2	86	1
TCGA-86-8073	3.11916293022513	3	86	1
TCGA-86-8074	2.19995948408473	2	86	1
TCGA-86-8075	2.29329084497031	2	86	1
TCGA-86-8076	3.93055811394018	3	86	1
TCGA-86-8278	2.5184301054098	2	86	1
TCGA-86-8279	1.35930561146071	1	86	1
TCGA-86-8280	3.94978891881755	3	86	1
TCGA-86-8281	2.8251366928688	2	86	1
TCGA-86-8358	1.8112658578583	1	86	1
TCGA-86-8359	2.40346579539242	2	86	1
TCGA-86-8585	3.91307626362622	3	86	1
TCGA-86-8668	3.3401942340484	3	86	1
TCGA-86-8669	2.84019037288849	2	86	1
TCGA-86-8671	5.38856637575411	4	86	1
TCGA-86-8672	3.27569829503364	3	86	1
TCGA-86-8673	2.75993972930144	2	86	1
TCGA-86-8674	1.14939762139434	1	86	1
TCGA-86-A456	2.78015352648387	2	86	1
TCGA-86-A4D0	1.67546117911787	1	86	1
TCGA-86-A4JF	2.93916246585438	2	86	1
TCGA-86-A4P7	3.91907739507142	3	86	1
TCGA-86-A4P8	5.13789635469648	4	86	1
TCGA-91-A4BC	3.92368678816978	3	91	5
TCGA-91-A4BD	3.79946806996485	3	91	5
TCGA-93-7347	4.27880051811407	4	93	1
TCGA-93-7348	2.63790173083349	2	93	1
TCGA-93-8067	1.29294366328041	1	93	1
TCGA-93-A4JN	2.89677494008444	2	93	1
TCGA-93-A4JO	4.1054267363207	3	93	1
TCGA-93-A4JP	4.50461630497732	4	93	1
TCGA-93-A4JQ	3.73338930532948	3	93	1
TCGA-95-7039	2.81086833161904	2	95	5
TCGA-95-7043	2.24361448487038	2	95	5
TCGA-95-7562	2.57917726237085	2	95	5
TCGA-95-7567	2.87427525480931	2	95	5
TCGA-95-7944	3.67552834382477	3	95	5
TCGA-95-7947	3.13837266382541	3	95	5
TCGA-95-7948	1.02103104892103	1	95	5
TCGA-95-8039	3.44863283874096	3	95	5
TCGA-95-8494	1.41619807222277	1	95	5
TCGA-95-A4VK	3.01043583663547	2	95	5
TCGA-95-A4VN	3.11992045372969	3	95	5
TCGA-95-A4VP	3.95415940444136	3	95	5
TCGA-97-7546	3.65288102042433	3	97	4
TCGA-97-7547	3.02328867575929	2	97	4
TCGA-97-7552	4.46220767837559	4	97	4
TCGA-97-7553	4.29969672808798	4	97	4
TCGA-97-7554	2.83557871464248	2	97	4
TCGA-97-7937	1.25075588310716	1	97	4
TCGA-97-7938	1.11903784441106	1	97	4
TCGA-97-7941	3.64039794701653	3	97	4
TCGA-97-8171	0.813857029682826	1	97	4
TCGA-97-8172	3.96163943510945	3	97	4
TCGA-97-8175	2.63143408344994	2	97	4
TCGA-97-8177	3.09683087267634	3	97	4
TCGA-97-8179	2.53570392852272	2	97	4
TCGA-97-8552	3.8100291039753	3	97	4
TCGA-97-A4LX	4.40716175626072	4	97	4
TCGA-97-A4M0	3.44526618295958	3	97	4
TCGA-97-A4M1	4.32374196919548	4	97	4
TCGA-97-A4M2	4.61030317779115	4	97	4
TCGA-97-A4M3	1.70836345644751	1	97	4
TCGA-97-A4M5	4.24744159093598	3	97	4
TCGA-97-A4M6	3.93669196629972	3	97	4
TCGA-97-A4M7	3.21810852134619	3	97	4
TCGA-99-7458	4.31321666047958	4	99	5
TCGA-99-8025	2.56845738960144	2	99	5
TCGA-99-8028	4.30998826065577	4	99	5
TCGA-99-8032	2.47653659896539	2	99	5
TCGA-99-8033	2.81111467664057	2	99	5
TCGA-99-AA5R	5.46665694146194	4	99	5
TCGA-J2-8192	2.86499723035446	2	J2	1
TCGA-J2-8194	2.87526363417039	2	J2	1
TCGA-J2-A4AD	1.99145025757451	2	J2	1
TCGA-J2-A4AE	2.72254137606549	2	J2	1
TCGA-J2-A4AG	2.86084292499116	2	J2	1
TCGA-L4-A4E5	1.97724931073999	2	L4	2
TCGA-L4-A4E6	4.65771836703409	4	L4	2
TCGA-L9-A443	2.57759683171374	2	L9	1
TCGA-L9-A444	4.59723617885949	4	L9	1
TCGA-L9-A50W	3.24751086582103	3	L9	1
TCGA-L9-A5IP	2.32922419530829	2	L9	1
TCGA-L9-A743	3.21245385627365	3	L9	1
TCGA-L9-A7SV	1.9603344158502	2	L9	1
TCGA-L9-A8F4	3.85472473748619	3	L9	1
TCGA-MN-A4N1	1.45585956249812	1	MN	3
TCGA-MN-A4N4	2.56984233079263	2	MN	3
TCGA-MN-A4N5	3.02444835493058	2	MN	3
TCGA-MP-A4SV	3.2403218881635	3	MP	1
TCGA-MP-A4SW	2.92929933193706	2	MP	1
TCGA-MP-A4SY	1.9538226604701	2	MP	1
TCGA-MP-A4T4	3.61342466089356	3	MP	1
TCGA-MP-A4T6	3.031421001071	2	MP	1
TCGA-MP-A4T7	3.05102926022396	2	MP	1
TCGA-MP-A4T8	1.66798312388968	1	MP	1
TCGA-MP-A4T9	2.89763655035499	2	MP	1
TCGA-MP-A4TA	2.28366940830352	2	MP	1
TCGA-MP-A4TC	2.59936282098	2	MP	1
TCGA-MP-A4TD	3.22567483422255	3	MP	1
TCGA-MP-A4TE	1.07142040656218	1	MP	1
TCGA-MP-A4TF	1.17549277535937	1	MP	1
TCGA-MP-A4TH	4.05072625466292	3	MP	1
TCGA-MP-A4TI	4.71210916458368	4	MP	1
TCGA-MP-A4TJ	4.40923581537124	4	MP	1
TCGA-MP-A4TK	3.29097907814258	3	MP	1
TCGA-MP-A5C7	1.88765653064233	1	MP	1
TCGA-NJ-A4YF	1.43389218918254	1	NJ	2
TCGA-NJ-A4YG	2.8961792405787	2	NJ	2
TCGA-NJ-A4YI	2.89495340520839	2	NJ	2
TCGA-NJ-A4YP	2.64102737948978	2	NJ	2
TCGA-NJ-A4YQ	4.10625827413681	3	NJ	2
TCGA-NJ-A55A	3.91684461747861	3	NJ	2
TCGA-NJ-A55O	3.38648660771008	3	NJ	2
TCGA-NJ-A55R	2.61677881908773	2	NJ	2
TCGA-NJ-A7XG	1.58586330244027	1	NJ	2
TCGA-O1-A52J	2.94656151400357	2	O1	4
TCGA-S2-AA1A	3.41521901986061	3	S2	5
