# Supplementary material for: Surrogate Biomarker Prediction from Whole-Slide Images for Evaluating Overall Survival in Lung Adenocarcinoma
Source: Diagnostics (Basel). 2024 Feb 20;14(5):462. doi: 10.3390/diagnostics14050462 (PMC10930763; doi:10.3390/diagnostics14050462)
Supplement: Supplementary file 1 [file diagnostics-14-00462-s001.zip › Supplementary_File_S5_TCGA_LUAD_crossfolds/crossfolds_GIMAP8.csv]

PATIENT	GIMAP8	GIMAP8_quantile	site_code	CV5
TCGA-05-4244	3.79483597650193	2	05	5
TCGA-05-4249	4.07345073811581	2	05	5
TCGA-05-4250	4.19356598284384	2	05	5
TCGA-05-4382	4.50817333545669	2	05	5
TCGA-05-4395	3.41163262534621	1	05	5
TCGA-05-4396	4.22537064860526	2	05	5
TCGA-05-4397	3.67499161085604	2	05	5
TCGA-05-4398	4.34869392083616	2	05	5
TCGA-05-4402	3.87666943129695	2	05	5
TCGA-05-4403	4.89607862447621	3	05	5
TCGA-05-4405	4.78596058694284	3	05	5
TCGA-05-4415	3.74560151384883	2	05	5
TCGA-05-4417	5.13833543923159	3	05	5
TCGA-05-4418	4.21512714252251	2	05	5
TCGA-05-4420	2.5224210064325	1	05	5
TCGA-05-4422	4.40094340160279	2	05	5
TCGA-05-4424	5.58591503082407	3	05	5
TCGA-05-4426	3.30474929208828	1	05	5
TCGA-05-4427	4.26209970967149	2	05	5
TCGA-05-4430	5.18253340527144	3	05	5
TCGA-05-4432	4.47172292091046	2	05	5
TCGA-05-4433	5.02642807866177	3	05	5
TCGA-05-4434	5.05037082284337	3	05	5
TCGA-35-3615	3.7862889779884	2	35	2
TCGA-35-4122	4.15412677199405	2	35	2
TCGA-35-4123	3.93899976643884	2	35	2
TCGA-35-5375	3.50227888886498	1	35	2
TCGA-38-4625	4.17446345726456	2	38	4
TCGA-38-4626	6.02052124420122	4	38	4
TCGA-38-4627	5.53807073840417	3	38	4
TCGA-38-4628	2.82953400263893	1	38	4
TCGA-38-4629	4.17651739972257	2	38	4
TCGA-38-4630	2.37043742516875	1	38	4
TCGA-38-4631	1.45645124945787	0	38	4
TCGA-38-4632	3.40940760635832	1	38	4
TCGA-38-6178	4.23898269709445	2	38	4
TCGA-38-7271	5.74213779153497	3	38	4
TCGA-38-A44F	5.28686314836598	3	38	4
TCGA-44-2655	4.86069659877956	3	44	4
TCGA-44-2656	5.41890645025407	3	44	4
TCGA-44-2657	5.02796460987044	3	44	4
TCGA-44-2659	4.95683524970896	3	44	4
TCGA-44-2661	4.52859887788903	2	44	4
TCGA-44-2662	5.07488570386308	3	44	4
TCGA-44-2665	3.82004016472937	2	44	4
TCGA-44-2666	3.9764096791277	2	44	4
TCGA-44-2668	4.81580197426588	3	44	4
TCGA-44-3396	4.46697136336905	2	44	4
TCGA-44-3398	4.04796146099585	2	44	4
TCGA-44-3917	4.24520045701171	2	44	4
TCGA-44-3918	4.63778059840227	2	44	4
TCGA-44-3919	4.93538247189066	3	44	4
TCGA-44-4112	4.42703483592999	2	44	4
TCGA-44-5643	3.71943635103188	2	44	4
TCGA-44-5644	3.05843569478356	1	44	4
TCGA-44-5645	4.79849307931855	3	44	4
TCGA-44-6145	5.37122705095432	3	44	4
TCGA-44-6146	4.64073001978282	2	44	4
TCGA-44-6147	4.9200233727341	3	44	4
TCGA-44-6148	5.41834496845843	3	44	4
TCGA-44-6774	5.04549347825025	3	44	4
TCGA-44-6775	4.64579718028118	2	44	4
TCGA-44-6776	4.05409120774339	2	44	4
TCGA-44-6777	5.82466527681114	3	44	4
TCGA-44-6778	6.82261359541929	4	44	4
TCGA-44-6779	5.33527761852728	3	44	4
TCGA-44-7659	3.34339250409172	1	44	4
TCGA-44-7660	2.9937370907021	1	44	4
TCGA-44-7662	4.4994068493474	2	44	4
TCGA-44-7667	4.6047529758871	2	44	4
TCGA-44-7669	4.60793887239582	2	44	4
TCGA-44-7670	3.52854999262273	2	44	4
TCGA-44-7671	4.16149317921992	2	44	4
TCGA-44-7672	5.16547266681776	3	44	4
TCGA-44-8119	4.10254018681207	2	44	4
TCGA-44-A479	5.75813712878357	3	44	4
TCGA-44-A47A	4.08016906361123	2	44	4
TCGA-44-A47B	4.0207663246317	2	44	4
TCGA-44-A47G	4.63687424721962	2	44	4
TCGA-44-A4SS	4.22060839375953	2	44	4
TCGA-44-A4SU	3.53533696836467	2	44	4
TCGA-49-4487	4.64940880112865	2	49	1
TCGA-49-4488	3.18310025129258	1	49	1
TCGA-49-4490	3.8180273022459	2	49	1
TCGA-49-4494	3.0112314049716	1	49	1
TCGA-49-4501	4.26597529165161	2	49	1
TCGA-49-4505	4.13854156594581	2	49	1
TCGA-49-4506	3.49438260127553	1	49	1
TCGA-49-4507	4.07507529448916	2	49	1
TCGA-49-4510	3.92429679361401	2	49	1
TCGA-49-4512	3.64044495879729	2	49	1
TCGA-49-4514	4.0134026705463	2	49	1
TCGA-49-6742	4.10774731682924	2	49	1
TCGA-49-6743	4.19244428020273	2	49	1
TCGA-49-6744	5.4143073957399	3	49	1
TCGA-49-6745	4.92924842888005	3	49	1
TCGA-49-6761	4.14626024030423	2	49	1
TCGA-49-6767	3.26378200689314	1	49	1
TCGA-49-AAQV	3.70983026861646	2	49	1
TCGA-49-AAR0	4.71145131246759	2	49	1
TCGA-49-AAR2	3.63748525962627	2	49	1
TCGA-49-AAR3	4.98761404063021	3	49	1
TCGA-49-AAR4	4.35912224348442	2	49	1
TCGA-49-AAR9	2.32765418077252	1	49	1
TCGA-49-AARE	3.34275659071694	1	49	1
TCGA-49-AARN	3.54382415423294	2	49	1
TCGA-49-AARO	4.44685334755381	2	49	1
TCGA-49-AARQ	3.17149191955127	1	49	1
TCGA-49-AARR	5.78010202988887	3	49	1
TCGA-4B-A93V	3.14862775278507	1	4B	3
TCGA-50-5044	5.56128820681016	3	50	1
TCGA-50-5045	4.47661126644939	2	50	1
TCGA-50-5055	5.19381369569118	3	50	1
TCGA-50-5066	3.99674395170547	2	50	1
TCGA-50-5068	3.64080134811945	2	50	1
TCGA-50-5931	2.86463196397394	1	50	1
TCGA-50-5939	4.84823798099166	3	50	1
TCGA-50-5942	4.86589496983583	3	50	1
TCGA-50-5946	2.92046276255194	1	50	1
TCGA-50-6590	4.97162958582872	3	50	1
TCGA-50-6591	1.82519197811212	0	50	1
TCGA-50-6593	4.4778843090575	2	50	1
TCGA-50-6594	2.35754395368533	1	50	1
TCGA-50-6597	3.69314162499169	2	50	1
TCGA-50-6673	4.59237283200183	2	50	1
TCGA-50-7109	4.78335054178856	3	50	1
TCGA-50-8457	4.93078353135088	3	50	1
TCGA-50-8459	4.76576194993236	3	50	1
TCGA-53-7624	2.78407436519581	1	53	3
TCGA-53-7626	6.00797669551523	4	53	3
TCGA-53-7813	3.15361755925122	1	53	3
TCGA-53-A4EZ	2.65762128008692	1	53	3
TCGA-55-1592	4.82955790055671	3	55	3
TCGA-55-1594	4.05785133256192	2	55	3
TCGA-55-1595	4.77243288686036	3	55	3
TCGA-55-1596	3.59870105390953	2	55	3
TCGA-55-5899	4.23743332581972	2	55	3
TCGA-55-6543	3.98365944494864	2	55	3
TCGA-55-6642	4.78331805202493	3	55	3
TCGA-55-6712	4.84663343380842	3	55	3
TCGA-55-6968	4.65538451554616	2	55	3
TCGA-55-6969	4.25847682305904	2	55	3
TCGA-55-6970	5.03675304833074	3	55	3
TCGA-55-6971	5.52969690167812	3	55	3
TCGA-55-6972	2.92163120814102	1	55	3
TCGA-55-6975	4.86986648218457	3	55	3
TCGA-55-6978	5.58867384649926	3	55	3
TCGA-55-6979	5.7086277451626	3	55	3
TCGA-55-6980	4.24387114171019	2	55	3
TCGA-55-6981	3.97086645557797	2	55	3
TCGA-55-6982	3.80366720630053	2	55	3
TCGA-55-6983	4.45253576365018	2	55	3
TCGA-55-6984	3.97518716194269	2	55	3
TCGA-55-6985	4.45059586208522	2	55	3
TCGA-55-6986	4.70863972612065	2	55	3
TCGA-55-6987	5.69056375344336	3	55	3
TCGA-55-7227	4.87087368928917	3	55	3
TCGA-55-7281	4.16685867224122	2	55	3
TCGA-55-7283	5.16399073264645	3	55	3
TCGA-55-7284	5.59164693393346	3	55	3
TCGA-55-7570	2.85704898070301	1	55	3
TCGA-55-7573	4.94811646558948	3	55	3
TCGA-55-7574	5.73639900395189	3	55	3
TCGA-55-7576	4.57267193566247	2	55	3
TCGA-55-7724	5.58313828600549	3	55	3
TCGA-55-7725	5.08003582652818	3	55	3
TCGA-55-7726	3.72820506768134	2	55	3
TCGA-55-7727	4.63197917315989	2	55	3
TCGA-55-7728	4.42484960870471	2	55	3
TCGA-55-7815	4.86947656937333	3	55	3
TCGA-55-7816	6.45484194886539	4	55	3
TCGA-55-7903	4.00393098192569	2	55	3
TCGA-55-7907	4.1408154843536	2	55	3
TCGA-55-7910	3.42358412878321	1	55	3
TCGA-55-7911	5.14920977493726	3	55	3
TCGA-55-7913	2.38739482458977	1	55	3
TCGA-55-7914	4.05011046425339	2	55	3
TCGA-55-7994	5.13298788548811	3	55	3
TCGA-55-7995	5.2506119163256	3	55	3
TCGA-55-8085	4.34815264147214	2	55	3
TCGA-55-8087	3.08682940100975	1	55	3
TCGA-55-8089	5.9156018836323	3	55	3
TCGA-55-8090	4.4785592661754	2	55	3
TCGA-55-8091	4.69909219339659	2	55	3
TCGA-55-8092	4.26669142936825	2	55	3
TCGA-55-8094	2.97621905871286	1	55	3
TCGA-55-8096	4.1169607282647	2	55	3
TCGA-55-8097	4.55464866422853	2	55	3
TCGA-55-8203	4.54006953865781	2	55	3
TCGA-55-8204	5.6262357089397	3	55	3
TCGA-55-8205	6.16304141108172	4	55	3
TCGA-55-8206	5.18609096049769	3	55	3
TCGA-55-8207	4.43771575171206	2	55	3
TCGA-55-8208	5.91637358562711	3	55	3
TCGA-55-8299	6.16359792498321	4	55	3
TCGA-55-8301	5.02964322887708	3	55	3
TCGA-55-8302	3.51459315632645	2	55	3
TCGA-55-8505	3.66861058524305	2	55	3
TCGA-55-8506	3.75892645855406	2	55	3
TCGA-55-8507	4.3467476086634	2	55	3
TCGA-55-8508	3.55181334072674	2	55	3
TCGA-55-8510	5.11299122482827	3	55	3
TCGA-55-8511	3.90893980700134	2	55	3
TCGA-55-8512	3.93854238920749	2	55	3
TCGA-55-8513	6.04077603620217	4	55	3
TCGA-55-8514	3.55311979500534	2	55	3
TCGA-55-8614	3.61369987134525	2	55	3
TCGA-55-8615	3.50300878451618	1	55	3
TCGA-55-8616	3.30728156281193	1	55	3
TCGA-55-8619	5.93646919594172	3	55	3
TCGA-55-8620	3.93821674375101	2	55	3
TCGA-55-8621	6.54944974706022	4	55	3
TCGA-55-A48X	4.79258569554628	3	55	3
TCGA-55-A48Y	4.32585122185179	2	55	3
TCGA-55-A48Z	3.29556159091915	1	55	3
TCGA-55-A490	4.03712673546207	2	55	3
TCGA-55-A491	3.66662666184946	2	55	3
TCGA-55-A492	4.39117108019753	2	55	3
TCGA-55-A493	4.53998548711991	2	55	3
TCGA-55-A494	2.48504504224783	1	55	3
TCGA-55-A4DF	4.13736511882715	2	55	3
TCGA-55-A4DG	4.02400090866011	2	55	3
TCGA-55-A57B	5.2308150492499	3	55	3
TCGA-62-A46O	1.95836587742801	0	62	5
TCGA-62-A46P	4.16658919996849	2	62	5
TCGA-62-A46R	3.98016901690155	2	62	5
TCGA-62-A46S	4.25216672665088	2	62	5
TCGA-62-A46U	5.5709479763746	3	62	5
TCGA-62-A46V	3.20627536943006	1	62	5
TCGA-62-A470	4.17969499859592	2	62	5
TCGA-62-A471	3.10322885572726	1	62	5
TCGA-62-A472	4.18747145364595	2	62	5
TCGA-64-1676	3.65790878157519	2	64	4
TCGA-64-1677	2.82009440231091	1	64	4
TCGA-64-1678	1.50168665788046	0	64	4
TCGA-64-1679	4.17747443693476	2	64	4
TCGA-64-1680	2.94182990445424	1	64	4
TCGA-64-1681	4.71070015949824	2	64	4
TCGA-64-5774	3.45741976573089	1	64	4
TCGA-64-5775	4.31463790599522	2	64	4
TCGA-64-5778	3.81996080504894	2	64	4
TCGA-64-5779	4.31690305453331	2	64	4
TCGA-64-5781	3.33094567150517	1	64	4
TCGA-64-5815	4.24933821892179	2	64	4
TCGA-67-3770	3.11025337367013	1	67	2
TCGA-67-3771	4.50642824409352	2	67	2
TCGA-67-3772	3.67064619669196	2	67	2
TCGA-67-3773	3.93150780803777	2	67	2
TCGA-67-3774	4.65304087559247	2	67	2
TCGA-67-4679	4.81872241462458	3	67	2
TCGA-67-6215	3.82529858773767	2	67	2
TCGA-67-6216	3.40655843959403	1	67	2
TCGA-67-6217	4.49140750384116	2	67	2
TCGA-69-7760	1.81687688024901	0	69	1
TCGA-69-7761	4.73375382963561	2	69	1
TCGA-69-7763	5.29411583428913	3	69	1
TCGA-69-7764	3.66842329625657	2	69	1
TCGA-69-7765	4.47548105757808	2	69	1
TCGA-69-7973	4.45864604089989	2	69	1
TCGA-69-7974	5.22721659291994	3	69	1
TCGA-69-7978	5.55076641178562	3	69	1
TCGA-69-7979	3.1262276496799	1	69	1
TCGA-69-7980	4.46033625470815	2	69	1
TCGA-69-8253	4.23715579988968	2	69	1
TCGA-69-8254	4.51961880371695	2	69	1
TCGA-69-8255	4.85039989485904	3	69	1
TCGA-69-8453	5.19615655796168	3	69	1
TCGA-69-A59K	4.61353747580546	2	69	1
TCGA-71-6725	3.99433736344612	2	71	5
TCGA-71-8520	3.5011333161493	1	71	5
TCGA-73-4658	5.1451975572251	3	73	5
TCGA-73-4659	4.80724119219297	3	73	5
TCGA-73-4662	4.49251040732594	2	73	5
TCGA-73-4666	4.9825311912231	3	73	5
TCGA-73-4668	3.26385457132148	1	73	5
TCGA-73-4670	2.80483644505128	1	73	5
TCGA-73-4675	3.65892253248953	2	73	5
TCGA-73-4676	3.64699927567528	2	73	5
TCGA-73-4677	4.43617261329548	2	73	5
TCGA-73-7498	5.53892118902303	3	73	5
TCGA-73-7499	3.94572259850012	2	73	5
TCGA-73-A9RS	3.0349573445046	1	73	5
TCGA-75-5122	6.56483325134074	4	75	1
TCGA-75-5125	5.10119995258642	3	75	1
TCGA-75-5126	5.26569031524184	3	75	1
TCGA-75-5146	4.76853243926704	3	75	1
TCGA-75-5147	3.48157597716195	1	75	1
TCGA-75-6203	7.13259465557786	4	75	1
TCGA-75-6205	6.35836559678934	4	75	1
TCGA-75-6206	4.66631050842285	2	75	1
TCGA-75-6207	3.39767280015769	1	75	1
TCGA-75-6211	4.54357390595278	2	75	1
TCGA-75-6212	4.27436232243	2	75	1
TCGA-75-6214	2.60075745114963	1	75	1
TCGA-75-7025	4.69282926092094	2	75	1
TCGA-75-7027	3.72294516081412	2	75	1
TCGA-75-7030	4.82648468831271	3	75	1
TCGA-75-7031	4.04268668667558	2	75	1
TCGA-78-7145	3.36709326077764	1	78	2
TCGA-78-7146	3.1170529928614	1	78	2
TCGA-78-7147	2.75369090880386	1	78	2
TCGA-78-7148	3.92196405258577	2	78	2
TCGA-78-7149	5.12651436505588	3	78	2
TCGA-78-7150	2.76499313130463	1	78	2
TCGA-78-7152	4.21430491728056	2	78	2
TCGA-78-7153	3.5226023263433	2	78	2
TCGA-78-7154	4.18917214158745	2	78	2
TCGA-78-7155	2.89342122424917	1	78	2
TCGA-78-7156	5.03941716421434	3	78	2
TCGA-78-7158	2.17832575905292	0	78	2
TCGA-78-7159	4.3962417036148	2	78	2
TCGA-78-7160	5.17311439521816	3	78	2
TCGA-78-7161	4.25562451248971	2	78	2
TCGA-78-7163	1.02818295065329	0	78	2
TCGA-78-7166	3.11444467198801	1	78	2
TCGA-78-7167	3.74416839245183	2	78	2
TCGA-78-7220	4.18036620273672	2	78	2
TCGA-78-7535	4.47155230606542	2	78	2
TCGA-78-7536	3.8485488083812	2	78	2
TCGA-78-7537	3.70629018749104	2	78	2
TCGA-78-7539	4.10157990019506	2	78	2
TCGA-78-7540	4.45657389577116	2	78	2
TCGA-78-7542	3.35699545117673	1	78	2
TCGA-78-7633	4.95437387814196	3	78	2
TCGA-78-8640	3.71220177540331	2	78	2
TCGA-78-8648	5.87116931557277	3	78	2
TCGA-78-8655	4.68791508914444	2	78	2
TCGA-78-8660	5.02191973763689	3	78	2
TCGA-78-8662	2.64516827163857	1	78	2
TCGA-80-5607	4.31588554900188	2	80	1
TCGA-80-5608	3.91785171516047	2	80	1
TCGA-80-5611	4.49467281813768	2	80	1
TCGA-83-5908	4.8358161612717	3	83	5
TCGA-86-6562	4.42964780529498	2	86	5
TCGA-86-6851	5.32075022287324	3	86	5
TCGA-86-7701	5.30005644858975	3	86	5
TCGA-86-7711	5.41303780623703	3	86	5
TCGA-86-7713	3.81036736723582	2	86	5
TCGA-86-7714	4.04877441150716	2	86	5
TCGA-86-7953	4.49766858567095	2	86	5
TCGA-86-7954	5.33936816822977	3	86	5
TCGA-86-7955	1.80094698525367	0	86	5
TCGA-86-8054	3.46820928302599	1	86	5
TCGA-86-8055	4.10375808154377	2	86	5
TCGA-86-8056	4.68289099470473	2	86	5
TCGA-86-8073	4.69697672611993	2	86	5
TCGA-86-8074	3.7334835580142	2	86	5
TCGA-86-8075	4.12498421747051	2	86	5
TCGA-86-8076	5.02008608824084	3	86	5
TCGA-86-8278	3.56085015431095	2	86	5
TCGA-86-8279	2.58012988585919	1	86	5
TCGA-86-8280	5.24155504319466	3	86	5
TCGA-86-8281	4.44511391933457	2	86	5
TCGA-86-8358	3.76627840308499	2	86	5
TCGA-86-8359	3.18450427945624	1	86	5
TCGA-86-8585	4.19575354243108	2	86	5
TCGA-86-8668	4.91825387451487	3	86	5
TCGA-86-8669	4.17375677819617	2	86	5
TCGA-86-8671	6.26403793316923	4	86	5
TCGA-86-8672	3.96792557443456	2	86	5
TCGA-86-8673	3.45744747051197	1	86	5
TCGA-86-8674	2.34804143995818	1	86	5
TCGA-86-A456	3.9197880624985	2	86	5
TCGA-86-A4D0	3.18409804544901	1	86	5
TCGA-86-A4JF	4.22027040475505	2	86	5
TCGA-86-A4P7	5.78540851855299	3	86	5
TCGA-86-A4P8	6.7984381658618	4	86	5
TCGA-91-A4BC	5.43816783193786	3	91	5
TCGA-91-A4BD	4.2401965693902	2	91	5
TCGA-93-7347	5.04002292436131	3	93	5
TCGA-93-7348	3.77462668195746	2	93	5
TCGA-93-8067	3.46096662747835	1	93	5
TCGA-93-A4JN	4.33979880220013	2	93	5
TCGA-93-A4JO	5.18792282910452	3	93	5
TCGA-93-A4JP	6.15734896820372	4	93	5
TCGA-93-A4JQ	4.44338300404023	2	93	5
TCGA-95-7039	4.55320346182623	2	95	2
TCGA-95-7043	3.83406252467527	2	95	2
TCGA-95-7562	3.9643612838903	2	95	2
TCGA-95-7567	4.30670850138527	2	95	2
TCGA-95-7944	4.85939845875211	3	95	2
TCGA-95-7947	4.54097033339384	2	95	2
TCGA-95-7948	2.50588206485198	1	95	2
TCGA-95-8039	4.54816851229187	2	95	2
TCGA-95-8494	2.61729571519599	1	95	2
TCGA-95-A4VK	4.18307522277482	2	95	2
TCGA-95-A4VN	4.9199582254905	3	95	2
TCGA-95-A4VP	6.04059717408252	4	95	2
TCGA-97-7546	4.92690716974117	3	97	2
TCGA-97-7547	4.51370210023923	2	97	2
TCGA-97-7552	5.60398610081018	3	97	2
TCGA-97-7553	6.38631461975583	4	97	2
TCGA-97-7554	4.85353942614816	3	97	2
TCGA-97-7937	3.09264663191204	1	97	2
TCGA-97-7938	3.49805844457636	1	97	2
TCGA-97-7941	5.09709231472665	3	97	2
TCGA-97-8171	2.49666685380213	1	97	2
TCGA-97-8172	5.39593201344541	3	97	2
TCGA-97-8175	3.7302610771188	2	97	2
TCGA-97-8177	3.79555411822841	2	97	2
TCGA-97-8179	4.82776418263654	3	97	2
TCGA-97-8552	4.8146995355093	3	97	2
TCGA-97-A4LX	5.41570775343313	3	97	2
TCGA-97-A4M0	3.89118751519064	2	97	2
TCGA-97-A4M1	5.61765159707042	3	97	2
TCGA-97-A4M2	5.75225832258164	3	97	2
TCGA-97-A4M3	3.91926023894613	2	97	2
TCGA-97-A4M5	5.75338666927923	3	97	2
TCGA-97-A4M6	5.00036479547732	3	97	2
TCGA-97-A4M7	4.31234016303717	2	97	2
TCGA-99-7458	5.73828585338758	3	99	2
TCGA-99-8025	4.212416809675	2	99	2
TCGA-99-8028	5.3182670397264	3	99	2
TCGA-99-8032	3.92450599343384	2	99	2
TCGA-99-8033	4.29725201603442	2	99	2
TCGA-99-AA5R	7.24306584571096	4	99	2
TCGA-J2-8192	4.10272183105342	2	J2	4
TCGA-J2-8194	4.82980772438222	3	J2	4
TCGA-J2-A4AD	3.35716478208558	1	J2	4
TCGA-J2-A4AE	3.84063770774344	2	J2	4
TCGA-J2-A4AG	4.29153530627089	2	J2	4
TCGA-L4-A4E5	3.34011511525454	1	L4	4
TCGA-L4-A4E6	6.27943105694527	4	L4	4
TCGA-L9-A443	4.12910403524941	2	L9	2
TCGA-L9-A444	5.50540632669458	3	L9	2
TCGA-L9-A50W	3.69935258663732	2	L9	2
TCGA-L9-A5IP	3.93151657456736	2	L9	2
TCGA-L9-A743	4.55449731245809	2	L9	2
TCGA-L9-A7SV	3.50725204356005	1	L9	2
TCGA-L9-A8F4	4.23670900441724	2	L9	2
TCGA-MN-A4N1	2.10793625907781	0	MN	3
TCGA-MN-A4N4	3.46859253781222	1	MN	3
TCGA-MN-A4N5	4.31308034642986	2	MN	3
TCGA-MP-A4SV	4.27243716797755	2	MP	4
TCGA-MP-A4SW	3.87377817110095	2	MP	4
TCGA-MP-A4SY	3.03807399671123	1	MP	4
TCGA-MP-A4T4	4.7173943731624	2	MP	4
TCGA-MP-A4T6	3.75296957238502	2	MP	4
TCGA-MP-A4T7	4.22232838791635	2	MP	4
TCGA-MP-A4T8	3.34327182150106	1	MP	4
TCGA-MP-A4T9	5.00662716184738	3	MP	4
TCGA-MP-A4TA	2.94802153263424	1	MP	4
TCGA-MP-A4TC	4.03136530726719	2	MP	4
TCGA-MP-A4TD	4.60864094203679	2	MP	4
TCGA-MP-A4TE	2.38662263826123	1	MP	4
TCGA-MP-A4TF	2.67386759108444	1	MP	4
TCGA-MP-A4TH	5.22762872190982	3	MP	4
TCGA-MP-A4TI	5.62537460982091	3	MP	4
TCGA-MP-A4TJ	5.51546385802642	3	MP	4
TCGA-MP-A4TK	3.65002178403197	2	MP	4
TCGA-MP-A5C7	3.69568262974897	2	MP	4
TCGA-NJ-A4YF	3.21294174202	1	NJ	1
TCGA-NJ-A4YG	4.18618635909384	2	NJ	1
TCGA-NJ-A4YI	3.16576897501379	1	NJ	1
TCGA-NJ-A4YP	3.78950540445616	2	NJ	1
TCGA-NJ-A4YQ	5.19623964097447	3	NJ	1
TCGA-NJ-A55A	5.26141355256007	3	NJ	1
TCGA-NJ-A55O	4.97864909862599	3	NJ	1
TCGA-NJ-A55R	4.61885255099701	2	NJ	1
TCGA-NJ-A7XG	2.84954047729378	1	NJ	1
TCGA-O1-A52J	3.84150635229912	2	O1	1
TCGA-S2-AA1A	4.70314898728063	2	S2	1
