# Supplementary material for: Surrogate Biomarker Prediction from Whole-Slide Images for Evaluating Overall Survival in Lung Adenocarcinoma
Source: Diagnostics (Basel). 2024 Feb 20;14(5):462. doi: 10.3390/diagnostics14050462 (PMC10930763; doi:10.3390/diagnostics14050462)
Supplement: Supplementary file 1 [file diagnostics-14-00462-s001.zip › Supplementary_File_S5_TCGA_LUAD_crossfolds/crossfolds_GJB2.csv]

PATIENT	GJB2	GJB2_quantile	site_code	CV5
TCGA-05-4244	4.24669110652129	2	05	2
TCGA-05-4249	5.07480178710565	2	05	2
TCGA-05-4250	5.91727601804986	3	05	2
TCGA-05-4382	6.05456227129957	3	05	2
TCGA-05-4395	8.07901007193558	4	05	2
TCGA-05-4396	5.52749950906465	2	05	2
TCGA-05-4397	3.82436923489427	2	05	2
TCGA-05-4398	5.54961365228178	2	05	2
TCGA-05-4402	5.35859105567171	2	05	2
TCGA-05-4403	6.26760170222836	3	05	2
TCGA-05-4405	6.24777862677518	3	05	2
TCGA-05-4415	2.81503515561033	1	05	2
TCGA-05-4417	4.71461509623065	2	05	2
TCGA-05-4418	7.40451544139917	3	05	2
TCGA-05-4420	7.38737514007603	3	05	2
TCGA-05-4422	5.28554428379261	2	05	2
TCGA-05-4424	3.34267335173884	1	05	2
TCGA-05-4426	1.75316022887028	1	05	2
TCGA-05-4427	7.03934035913565	3	05	2
TCGA-05-4430	6.26112359874999	3	05	2
TCGA-05-4432	3.66041841300421	2	05	2
TCGA-05-4433	5.62461820680436	2	05	2
TCGA-05-4434	4.72454185895355	2	05	2
TCGA-35-3615	1.95010745651392	1	35	4
TCGA-35-4122	6.28909505046245	3	35	4
TCGA-35-4123	7.75327137583178	3	35	4
TCGA-35-5375	8.37908814523564	4	35	4
TCGA-38-4625	2.74094691731465	1	38	3
TCGA-38-4626	3.19509982665757	1	38	3
TCGA-38-4627	7.9696325238312	4	38	3
TCGA-38-4628	5.16599819068418	2	38	3
TCGA-38-4629	6.60084182293787	3	38	3
TCGA-38-4630	4.09537810516245	2	38	3
TCGA-38-4631	7.61415233919104	3	38	3
TCGA-38-4632	5.39972209823833	2	38	3
TCGA-38-6178	5.41489813637915	2	38	3
TCGA-38-7271	4.74980986446171	2	38	3
TCGA-38-A44F	5.71874013416016	3	38	3
TCGA-44-2655	1.84515423954666	1	44	1
TCGA-44-2656	4.16959681012152	2	44	1
TCGA-44-2657	3.82900792442744	2	44	1
TCGA-44-2659	3.5436138112581	2	44	1
TCGA-44-2661	3.97119788480412	2	44	1
TCGA-44-2662	5.57668314789072	2	44	1
TCGA-44-2665	7.77687084611816	3	44	1
TCGA-44-2666	2.75914046999648	1	44	1
TCGA-44-2668	5.66385936452078	2	44	1
TCGA-44-3396	8.80619758720736	4	44	1
TCGA-44-3398	7.61038760738704	3	44	1
TCGA-44-3917	1.47232017511503	1	44	1
TCGA-44-3918	2.92644986531126	1	44	1
TCGA-44-3919	4.72093005431003	2	44	1
TCGA-44-4112	3.78864929824267	2	44	1
TCGA-44-5643	5.55751778872175	2	44	1
TCGA-44-5644	0.92017860870733	0	44	1
TCGA-44-5645	2.27652229589343	1	44	1
TCGA-44-6145	5.95395339254906	3	44	1
TCGA-44-6146	5.19827323157813	2	44	1
TCGA-44-6147	1.54479705168669	1	44	1
TCGA-44-6148	2.03948802385445	1	44	1
TCGA-44-6774	6.29649095505164	3	44	1
TCGA-44-6775	6.89112906156795	3	44	1
TCGA-44-6776	1.97385714844354	1	44	1
TCGA-44-6777	6.34042477899061	3	44	1
TCGA-44-6778	2.50044426735004	1	44	1
TCGA-44-6779	6.76750487910363	3	44	1
TCGA-44-7659	4.37604572141047	2	44	1
TCGA-44-7660	3.77302124717303	2	44	1
TCGA-44-7662	6.42506649045484	3	44	1
TCGA-44-7667	2.20407311162463	1	44	1
TCGA-44-7669	0.515864936398245	0	44	1
TCGA-44-7670	4.48642897341937	2	44	1
TCGA-44-7671	5.8774648248943	3	44	1
TCGA-44-7672	6.30148556238599	3	44	1
TCGA-44-8119	4.28261823186984	2	44	1
TCGA-44-A479	3.34589712038249	1	44	1
TCGA-44-A47A	4.75350132023097	2	44	1
TCGA-44-A47B	2.82420619668592	1	44	1
TCGA-44-A47G	5.82996343630632	3	44	1
TCGA-44-A4SS	5.51821847249956	2	44	1
TCGA-44-A4SU	4.87898525987562	2	44	1
TCGA-49-4487	4.36785188922852	2	49	5
TCGA-49-4488	7.94679025418814	4	49	5
TCGA-49-4490	5.31941267001341	2	49	5
TCGA-49-4494	6.16547254102171	3	49	5
TCGA-49-4501	3.72466379814095	2	49	5
TCGA-49-4505	4.53429166144149	2	49	5
TCGA-49-4506	7.00302174399646	3	49	5
TCGA-49-4507	4.60480328685779	2	49	5
TCGA-49-4510	2.01668322377794	1	49	5
TCGA-49-4512	6.32456811486062	3	49	5
TCGA-49-4514	7.64393907451835	3	49	5
TCGA-49-6742	7.32004587861311	3	49	5
TCGA-49-6743	5.2506280487116	2	49	5
TCGA-49-6744	5.216222195614	2	49	5
TCGA-49-6745	5.53218950649261	2	49	5
TCGA-49-6761	6.01532194918791	3	49	5
TCGA-49-6767	6.25693789870511	3	49	5
TCGA-49-AAQV	3.90700759231107	2	49	5
TCGA-49-AAR0	2.18729957850188	1	49	5
TCGA-49-AAR2	2.63979172700944	1	49	5
TCGA-49-AAR3	5.288361302542	2	49	5
TCGA-49-AAR4	4.97364656775872	2	49	5
TCGA-49-AAR9	9.28441178039909	4	49	5
TCGA-49-AARE	7.66752801495483	3	49	5
TCGA-49-AARN	5.7082776899548	3	49	5
TCGA-49-AARO	6.43404701495088	3	49	5
TCGA-49-AARQ	2.65397747140939	1	49	5
TCGA-49-AARR	2.5263783973324	1	49	5
TCGA-4B-A93V	1.32613712161002	1	4B	5
TCGA-50-5044	5.05522653383592	2	50	3
TCGA-50-5045	5.9101431657867	3	50	3
TCGA-50-5055	6.53191499964933	3	50	3
TCGA-50-5066	5.65063811606379	2	50	3
TCGA-50-5068	5.51527046603559	2	50	3
TCGA-50-5931	3.68614906705485	2	50	3
TCGA-50-5939	5.54391771117665	2	50	3
TCGA-50-5942	2.78434113621223	1	50	3
TCGA-50-5946	4.94316002297078	2	50	3
TCGA-50-6590	5.52405812240148	2	50	3
TCGA-50-6591	0.913139677387825	0	50	3
TCGA-50-6593	6.30242224278846	3	50	3
TCGA-50-6594	4.19295081965008	2	50	3
TCGA-50-6597	3.21059012521246	1	50	3
TCGA-50-6673	6.40697633063367	3	50	3
TCGA-50-7109	4.89669598512403	2	50	3
TCGA-50-8457	3.79705917162414	2	50	3
TCGA-50-8459	8.26512516621916	4	50	3
TCGA-53-7624	7.28889975867123	3	53	5
TCGA-53-7626	4.63097517682389	2	53	5
TCGA-53-7813	4.15631670885218	2	53	5
TCGA-53-A4EZ	5.00805971487448	2	53	5
TCGA-55-1592	3.88972212693668	2	55	4
TCGA-55-1594	2.94516516851953	1	55	4
TCGA-55-1595	5.06678721274177	2	55	4
TCGA-55-1596	2.81556527831039	1	55	4
TCGA-55-5899	2.03520502910771	1	55	4
TCGA-55-6543	2.60932853954224	1	55	4
TCGA-55-6642	6.42277305000833	3	55	4
TCGA-55-6712	4.19863214965885	2	55	4
TCGA-55-6968	3.34028016833809	1	55	4
TCGA-55-6969	5.08230406992729	2	55	4
TCGA-55-6970	5.56029386305613	2	55	4
TCGA-55-6971	4.88452200009284	2	55	4
TCGA-55-6972	-0.182705451673719	0	55	4
TCGA-55-6975	7.52102239400264	3	55	4
TCGA-55-6978	6.04819589261368	3	55	4
TCGA-55-6979	5.88969025078711	3	55	4
TCGA-55-6980	3.7123681084522	2	55	4
TCGA-55-6981	4.045002877617	2	55	4
TCGA-55-6982	7.08929003760161	3	55	4
TCGA-55-6983	5.1241680134902	2	55	4
TCGA-55-6984	6.67194232861175	3	55	4
TCGA-55-6985	6.12729398987689	3	55	4
TCGA-55-6986	2.7360458834613	1	55	4
TCGA-55-6987	4.14012453138891	2	55	4
TCGA-55-7227	5.18300383093213	2	55	4
TCGA-55-7281	8.49843743757673	4	55	4
TCGA-55-7283	1.59438685230187	1	55	4
TCGA-55-7284	6.59579636593949	3	55	4
TCGA-55-7570	3.96721161522907	2	55	4
TCGA-55-7573	4.50048681607093	2	55	4
TCGA-55-7574	5.60725820151153	2	55	4
TCGA-55-7576	5.08759438704154	2	55	4
TCGA-55-7724	7.54399345566081	3	55	4
TCGA-55-7725	3.82670723845105	2	55	4
TCGA-55-7726	10.1152373778731	4	55	4
TCGA-55-7727	3.30410531461027	1	55	4
TCGA-55-7728	4.79489965321024	2	55	4
TCGA-55-7815	5.11802852959039	2	55	4
TCGA-55-7816	4.82958534587102	2	55	4
TCGA-55-7903	3.26788900817572	1	55	4
TCGA-55-7907	6.8997845831928	3	55	4
TCGA-55-7910	2.69938583069089	1	55	4
TCGA-55-7911	8.71907233348652	4	55	4
TCGA-55-7913	4.13858220920753	2	55	4
TCGA-55-7914	5.39203003432822	2	55	4
TCGA-55-7994	6.94675091234729	3	55	4
TCGA-55-7995	4.58717118683353	2	55	4
TCGA-55-8085	2.473683523556	1	55	4
TCGA-55-8087	3.5674296891741	2	55	4
TCGA-55-8089	7.20724491919413	3	55	4
TCGA-55-8090	4.66968676857153	2	55	4
TCGA-55-8091	5.22879626492376	2	55	4
TCGA-55-8092	5.14599926569604	2	55	4
TCGA-55-8094	1.08559158742869	0	55	4
TCGA-55-8096	5.53546748580473	2	55	4
TCGA-55-8097	4.18046729447353	2	55	4
TCGA-55-8203	4.94283644385068	2	55	4
TCGA-55-8204	8.16456042805011	4	55	4
TCGA-55-8205	6.53009133973372	3	55	4
TCGA-55-8206	2.08724548275847	1	55	4
TCGA-55-8207	4.12737563109991	2	55	4
TCGA-55-8208	5.53005253594304	2	55	4
TCGA-55-8299	6.76021992918529	3	55	4
TCGA-55-8301	4.94028750079379	2	55	4
TCGA-55-8302	4.59944875800508	2	55	4
TCGA-55-8505	7.07435806061804	3	55	4
TCGA-55-8506	3.14887297687008	1	55	4
TCGA-55-8507	1.85320813570584	1	55	4
TCGA-55-8508	4.45940580696009	2	55	4
TCGA-55-8510	3.96125046342156	2	55	4
TCGA-55-8511	4.6328787208713	2	55	4
TCGA-55-8512	2.69912054059565	1	55	4
TCGA-55-8513	3.47611608322481	2	55	4
TCGA-55-8514	5.17480742526216	2	55	4
TCGA-55-8614	4.76558604797506	2	55	4
TCGA-55-8615	3.22173880723332	1	55	4
TCGA-55-8616	4.21704285822584	2	55	4
TCGA-55-8619	3.74463950117132	2	55	4
TCGA-55-8620	1.62338679376481	1	55	4
TCGA-55-8621	4.91730630518594	2	55	4
TCGA-55-A48X	4.82897720042194	2	55	4
TCGA-55-A48Y	6.20351268754396	3	55	4
TCGA-55-A48Z	5.83715575349842	3	55	4
TCGA-55-A490	5.02837104213257	2	55	4
TCGA-55-A491	4.79093688640988	2	55	4
TCGA-55-A492	0.959484452043135	0	55	4
TCGA-55-A493	6.89639139109482	3	55	4
TCGA-55-A494	2.36863555013252	1	55	4
TCGA-55-A4DF	4.4636342108573	2	55	4
TCGA-55-A4DG	4.56593898066104	2	55	4
TCGA-55-A57B	4.54781883821312	2	55	4
TCGA-62-A46O	5.48761894556288	2	62	1
TCGA-62-A46P	3.56999626216683	2	62	1
TCGA-62-A46R	6.51159165080907	3	62	1
TCGA-62-A46S	3.45180094257633	1	62	1
TCGA-62-A46U	5.05690422213014	2	62	1
TCGA-62-A46V	4.33576760906278	2	62	1
TCGA-62-A470	4.40341648040489	2	62	1
TCGA-62-A471	6.40646706737366	3	62	1
TCGA-62-A472	3.57741797196196	2	62	1
TCGA-64-1676	5.27932792945123	2	64	1
TCGA-64-1677	6.02569837923104	3	64	1
TCGA-64-1678	2.29344472488705	1	64	1
TCGA-64-1679	7.84690181663282	3	64	1
TCGA-64-1680	7.08977711308599	3	64	1
TCGA-64-1681	3.24781691906544	1	64	1
TCGA-64-5774	2.49278680818757	1	64	1
TCGA-64-5775	8.77533354189671	4	64	1
TCGA-64-5778	5.25438078361164	2	64	1
TCGA-64-5779	3.70132299144463	2	64	1
TCGA-64-5781	6.61525203384615	3	64	1
TCGA-64-5815	8.17912921664039	4	64	1
TCGA-67-3770	2.26021587972988	1	67	3
TCGA-67-3771	6.72709152434444	3	67	3
TCGA-67-3772	6.06534762845709	3	67	3
TCGA-67-3773	3.71147543146267	2	67	3
TCGA-67-3774	3.09205120055334	1	67	3
TCGA-67-4679	3.04509128253925	1	67	3
TCGA-67-6215	6.30954787515065	3	67	3
TCGA-67-6216	7.13865666009661	3	67	3
TCGA-67-6217	2.37593028642122	1	67	3
TCGA-69-7760	4.6803112203313	2	69	1
TCGA-69-7761	5.70069401676199	3	69	1
TCGA-69-7763	4.10652904616976	2	69	1
TCGA-69-7764	2.80021316881211	1	69	1
TCGA-69-7765	7.02756702037987	3	69	1
TCGA-69-7973	1.71912752487627	1	69	1
TCGA-69-7974	6.13209739710862	3	69	1
TCGA-69-7978	6.63983909003819	3	69	1
TCGA-69-7979	4.39773783758104	2	69	1
TCGA-69-7980	4.47663098530006	2	69	1
TCGA-69-8253	1.07646407822541	0	69	1
TCGA-69-8254	4.77653839602167	2	69	1
TCGA-69-8255	2.29329719859887	1	69	1
TCGA-69-8453	4.24893287305898	2	69	1
TCGA-69-A59K	4.55832349898098	2	69	1
TCGA-71-6725	0.774979002199308	0	71	4
TCGA-71-8520	6.0266362970486	3	71	4
TCGA-73-4658	3.27346912220175	1	73	2
TCGA-73-4659	4.2523003432032	2	73	2
TCGA-73-4662	4.37281364238878	2	73	2
TCGA-73-4666	4.02100533903773	2	73	2
TCGA-73-4668	7.00446427323634	3	73	2
TCGA-73-4670	7.07340513077207	3	73	2
TCGA-73-4675	5.87883451472087	3	73	2
TCGA-73-4676	5.25847239254502	2	73	2
TCGA-73-4677	2.38535631144875	1	73	2
TCGA-73-7498	2.86722492805367	1	73	2
TCGA-73-7499	5.53541525113368	2	73	2
TCGA-73-A9RS	5.08708446600327	2	73	2
TCGA-75-5122	2.85650993412382	1	75	2
TCGA-75-5125	7.46015169459522	3	75	2
TCGA-75-5126	4.49879474968579	2	75	2
TCGA-75-5146	4.84956386118404	2	75	2
TCGA-75-5147	5.00239136445198	2	75	2
TCGA-75-6203	2.74959763440232	1	75	2
TCGA-75-6205	5.17582351822485	2	75	2
TCGA-75-6206	2.37873391832626	1	75	2
TCGA-75-6207	5.8641170465085	3	75	2
TCGA-75-6211	3.68603013089126	2	75	2
TCGA-75-6212	3.92441985137304	2	75	2
TCGA-75-6214	8.97028462619075	4	75	2
TCGA-75-7025	3.30149037028162	1	75	2
TCGA-75-7027	8.66913941413351	4	75	2
TCGA-75-7030	7.18704739984763	3	75	2
TCGA-75-7031	5.55655662037813	2	75	2
TCGA-78-7145	6.52229386706053	3	78	2
TCGA-78-7146	5.10875978606191	2	78	2
TCGA-78-7147	2.94010403303475	1	78	2
TCGA-78-7148	5.46247982596477	2	78	2
TCGA-78-7149	2.88636322728853	1	78	2
TCGA-78-7150	6.35817452394984	3	78	2
TCGA-78-7152	4.05049644977463	2	78	2
TCGA-78-7153	3.51766158507303	2	78	2
TCGA-78-7154	2.57611342591057	1	78	2
TCGA-78-7155	0.540213962873954	0	78	2
TCGA-78-7156	-0.720069305952288	0	78	2
TCGA-78-7158	5.87468718460993	3	78	2
TCGA-78-7159	4.44659884294535	2	78	2
TCGA-78-7160	4.68109785641461	2	78	2
TCGA-78-7161	-0.291381753887762	0	78	2
TCGA-78-7163	-0.981532204179925	0	78	2
TCGA-78-7166	7.07491202629264	3	78	2
TCGA-78-7167	2.40988884079207	1	78	2
TCGA-78-7220	7.39878972187022	3	78	2
TCGA-78-7535	5.25853130416746	2	78	2
TCGA-78-7536	7.02100763272009	3	78	2
TCGA-78-7537	2.7902767508689	1	78	2
TCGA-78-7539	3.67017332850921	2	78	2
TCGA-78-7540	6.74304766059119	3	78	2
TCGA-78-7542	7.47360999229836	3	78	2
TCGA-78-7633	1.24302713523308	1	78	2
TCGA-78-8640	1.44528044748535	1	78	2
TCGA-78-8648	5.41275354182682	2	78	2
TCGA-78-8655	8.68981292287979	4	78	2
TCGA-78-8660	2.7265399717165	1	78	2
TCGA-78-8662	5.63246899771248	2	78	2
TCGA-80-5607	5.25695107762605	2	80	2
TCGA-80-5608	4.63190142809205	2	80	2
TCGA-80-5611	3.38990998292322	1	80	2
TCGA-83-5908	3.6218605770839	2	83	1
TCGA-86-6562	6.03902054773686	3	86	5
TCGA-86-6851	4.8822238284126	2	86	5
TCGA-86-7701	3.30363190281358	1	86	5
TCGA-86-7711	10.0813606164976	4	86	5
TCGA-86-7713	3.7241521980846	2	86	5
TCGA-86-7714	4.2346721034207	2	86	5
TCGA-86-7953	7.73003582974567	3	86	5
TCGA-86-7954	3.38857748722034	1	86	5
TCGA-86-7955	3.31438193708483	1	86	5
TCGA-86-8054	3.23501010673296	1	86	5
TCGA-86-8055	8.22374862701533	4	86	5
TCGA-86-8056	3.91740550305031	2	86	5
TCGA-86-8073	3.85826624664339	2	86	5
TCGA-86-8074	6.73577277197887	3	86	5
TCGA-86-8075	6.84642832226658	3	86	5
TCGA-86-8076	3.36305573117729	1	86	5
TCGA-86-8278	7.23085448038311	3	86	5
TCGA-86-8279	6.08877774047266	3	86	5
TCGA-86-8280	4.04600423407686	2	86	5
TCGA-86-8281	3.10140140855511	1	86	5
TCGA-86-8358	3.76627840308499	2	86	5
TCGA-86-8359	5.09709498141661	2	86	5
TCGA-86-8585	6.89553488651754	3	86	5
TCGA-86-8668	3.7714948576516	2	86	5
TCGA-86-8669	2.88444829257341	1	86	5
TCGA-86-8671	4.2956504788461	2	86	5
TCGA-86-8672	6.19695629901307	3	86	5
TCGA-86-8673	5.05625718050976	2	86	5
TCGA-86-8674	3.25851934377446	1	86	5
TCGA-86-A456	0.791835331531505	0	86	5
TCGA-86-A4D0	1.74352545406303	1	86	5
TCGA-86-A4JF	4.01238338452894	2	86	5
TCGA-86-A4P7	1.16582987835327	0	86	5
TCGA-86-A4P8	0.201327694430072	0	86	5
TCGA-91-A4BC	4.94834884240405	2	91	1
TCGA-91-A4BD	1.71718015882688	1	91	1
TCGA-93-7347	5.69557432165941	3	93	1
TCGA-93-7348	6.64883028132295	3	93	1
TCGA-93-8067	4.58082938391489	2	93	1
TCGA-93-A4JN	4.51248330428165	2	93	1
TCGA-93-A4JO	3.55962937935353	2	93	1
TCGA-93-A4JP	2.82060643500535	1	93	1
TCGA-93-A4JQ	7.2060738160881	3	93	1
TCGA-95-7039	3.51017903310602	2	95	5
TCGA-95-7043	1.8258263745755	1	95	5
TCGA-95-7562	4.87478407910225	2	95	5
TCGA-95-7567	5.06989750958579	2	95	5
TCGA-95-7944	5.72758736798681	3	95	5
TCGA-95-7947	4.83635562979076	2	95	5
TCGA-95-7948	4.88539013919233	2	95	5
TCGA-95-8039	5.36184475314619	2	95	5
TCGA-95-8494	4.01953910225878	2	95	5
TCGA-95-A4VK	6.32446321190275	3	95	5
TCGA-95-A4VN	7.0062287737109	3	95	5
TCGA-95-A4VP	1.2624035130381	1	95	5
TCGA-97-7546	1.37498224762124	1	97	3
TCGA-97-7547	5.7429263476678	3	97	3
TCGA-97-7552	4.96230872508571	2	97	3
TCGA-97-7553	2.3824779627125	1	97	3
TCGA-97-7554	5.66609564766247	2	97	3
TCGA-97-7937	6.13296987817858	3	97	3
TCGA-97-7938	4.86753846894374	2	97	3
TCGA-97-7941	4.63134523979257	2	97	3
TCGA-97-8171	4.90825115762611	2	97	3
TCGA-97-8172	2.12870348621444	1	97	3
TCGA-97-8175	8.03553278843503	4	97	3
TCGA-97-8177	5.19665242654938	2	97	3
TCGA-97-8179	2.82579463278677	1	97	3
TCGA-97-8552	1.7663365139479	1	97	3
TCGA-97-A4LX	4.01805501776779	2	97	3
TCGA-97-A4M0	3.0193015582885	1	97	3
TCGA-97-A4M1	2.18017537497761	1	97	3
TCGA-97-A4M2	1.66405449772955	1	97	3
TCGA-97-A4M3	3.967895014197	2	97	3
TCGA-97-A4M5	3.64556004007441	2	97	3
TCGA-97-A4M6	4.96081895414067	2	97	3
TCGA-97-A4M7	3.43535956881272	1	97	3
TCGA-99-7458	4.85114612572167	2	99	5
TCGA-99-8025	6.76184830161935	3	99	5
TCGA-99-8028	7.08431585115808	3	99	5
TCGA-99-8032	4.88177744957723	2	99	5
TCGA-99-8033	5.43436803104153	2	99	5
TCGA-99-AA5R	2.41641836672657	1	99	5
TCGA-J2-8192	7.00157098495696	3	J2	4
TCGA-J2-8194	2.84034041507536	1	J2	4
TCGA-J2-A4AD	3.43614614658083	1	J2	4
TCGA-J2-A4AE	2.45723321871157	1	J2	4
TCGA-J2-A4AG	2.72513715230362	1	J2	4
TCGA-L4-A4E5	4.61534452767369	2	L4	5
TCGA-L4-A4E6	1.98541764779328	1	L4	5
TCGA-L9-A443	3.16118074175103	1	L9	2
TCGA-L9-A444	6.95905932835908	3	L9	2
TCGA-L9-A50W	4.61255324666689	2	L9	2
TCGA-L9-A5IP	6.7052610325269	3	L9	2
TCGA-L9-A743	6.39681090500223	3	L9	2
TCGA-L9-A7SV	2.86404440180294	1	L9	2
TCGA-L9-A8F4	4.53691362114749	2	L9	2
TCGA-MN-A4N1	5.22358741043501	2	MN	3
TCGA-MN-A4N4	7.85240347933757	3	MN	3
TCGA-MN-A4N5	7.2266628943294	3	MN	3
TCGA-MP-A4SV	4.5275901720816	2	MP	3
TCGA-MP-A4SW	4.88956799606764	2	MP	3
TCGA-MP-A4SY	6.56316008754488	3	MP	3
TCGA-MP-A4T4	4.47267449060648	2	MP	3
TCGA-MP-A4T6	1.47443407301103	1	MP	3
TCGA-MP-A4T7	6.64728935227951	3	MP	3
TCGA-MP-A4T8	6.70232761893759	3	MP	3
TCGA-MP-A4T9	5.47058860244088	2	MP	3
TCGA-MP-A4TA	4.84521410313009	2	MP	3
TCGA-MP-A4TC	7.45937810926689	3	MP	3
TCGA-MP-A4TD	4.57109308320478	2	MP	3
TCGA-MP-A4TE	0.880372113554112	0	MP	3
TCGA-MP-A4TF	6.34580680067916	3	MP	3
TCGA-MP-A4TH	2.61455156849661	1	MP	3
TCGA-MP-A4TI	7.39860130948762	3	MP	3
TCGA-MP-A4TJ	5.59697108428124	2	MP	3
TCGA-MP-A4TK	6.85828151776842	3	MP	3
TCGA-MP-A5C7	3.62415211501748	2	MP	3
TCGA-NJ-A4YF	3.38994884159494	1	NJ	3
TCGA-NJ-A4YG	6.07990615690616	3	NJ	3
TCGA-NJ-A4YI	3.54780366483122	2	NJ	3
TCGA-NJ-A4YP	6.92890481618043	3	NJ	3
TCGA-NJ-A4YQ	5.67953466865688	3	NJ	3
TCGA-NJ-A55A	3.18662454134484	1	NJ	3
TCGA-NJ-A55O	4.57047803464523	2	NJ	3
TCGA-NJ-A55R	4.27720764734918	2	NJ	3
TCGA-NJ-A7XG	3.50044828983879	2	NJ	3
TCGA-O1-A52J	2.07662205456794	1	O1	5
TCGA-S2-AA1A	5.07298157906154	2	S2	5
