# Supplementary material for: Surrogate Biomarker Prediction from Whole-Slide Images for Evaluating Overall Survival in Lung Adenocarcinoma
Source: Diagnostics (Basel). 2024 Feb 20;14(5):462. doi: 10.3390/diagnostics14050462 (PMC10930763; doi:10.3390/diagnostics14050462)
Supplement: Supplementary file 1 [file diagnostics-14-00462-s001.zip › Supplementary_File_S5_TCGA_LUAD_crossfolds/crossfolds_GJB3.csv]

PATIENT	GJB3	GJB3_quantile	site_code	CV5
TCGA-05-4244	2.94090580137174	3	05	3
TCGA-05-4249	0.759610023714168	2	05	3
TCGA-05-4250	5.54712695014994	4	05	3
TCGA-05-4382	0.830581129447684	2	05	3
TCGA-05-4395	7.67181724126684	4	05	3
TCGA-05-4396	2.77444167745827	3	05	3
TCGA-05-4397	-0.665795511282637	2	05	3
TCGA-05-4398	4.18701441723515	3	05	3
TCGA-05-4402	2.91798213396904	3	05	3
TCGA-05-4403	7.14233105342632	4	05	3
TCGA-05-4405	1.19756718082141	2	05	3
TCGA-05-4415	4.47231701132128	3	05	3
TCGA-05-4417	-0.305951973846031	2	05	3
TCGA-05-4418	6.43629434506694	4	05	3
TCGA-05-4420	1.1864071552416	2	05	3
TCGA-05-4422	2.7920404338144	3	05	3
TCGA-05-4424	1.82451422170193	2	05	3
TCGA-05-4426	5.2318418167561	3	05	3
TCGA-05-4427	-0.750143886083262	1	05	3
TCGA-05-4430	2.4834890399557	3	05	3
TCGA-05-4432	0.85306349094661	2	05	3
TCGA-05-4433	6.54223977818762	4	05	3
TCGA-05-4434	6.70515785975222	4	05	3
TCGA-35-3615	-0.241966822196144	2	35	1
TCGA-35-4122	5.15350745666328	3	35	1
TCGA-35-4123	5.92329089655482	4	35	1
TCGA-35-5375	2.09788863378565	2	35	1
TCGA-38-4625	4.08904932255897	3	38	1
TCGA-38-4626	1.78291471223282	2	38	1
TCGA-38-4627	4.32245154566315	3	38	1
TCGA-38-4628	1.46957041906871	2	38	1
TCGA-38-4629	5.33921882602887	4	38	1
TCGA-38-4630	0.603381249673585	2	38	1
TCGA-38-4631	3.41888783650139	3	38	1
TCGA-38-4632	3.60599627228942	3	38	1
TCGA-38-6178	2.21273279793663	2	38	1
TCGA-38-7271	1.36096630572809	2	38	1
TCGA-38-A44F	5.66331729861596	4	38	1
TCGA-44-2655	2.16505370268535	2	44	5
TCGA-44-2656	2.61742424451803	3	44	5
TCGA-44-2657	1.8070121477721	2	44	5
TCGA-44-2659	-3.38053887297149	1	44	5
TCGA-44-2661	-0.357043984015444	2	44	5
TCGA-44-2662	4.20707707785888	3	44	5
TCGA-44-2665	3.63328508860287	3	44	5
TCGA-44-2666	2.91507607620966	3	44	5
TCGA-44-2668	6.88469451205727	4	44	5
TCGA-44-3396	2.89768046447714	3	44	5
TCGA-44-3398	3.30818701699443	3	44	5
TCGA-44-3917	-2.63918814010196	1	44	5
TCGA-44-3918	3.01028508514528	3	44	5
TCGA-44-3919	4.07862367822038	3	44	5
TCGA-44-4112	-0.530604662346363	2	44	5
TCGA-44-5643	6.01923678758942	4	44	5
TCGA-44-5644	1.69640363332076	2	44	5
TCGA-44-5645	-1.74066573178948	1	44	5
TCGA-44-6145	5.35474748916338	4	44	5
TCGA-44-6146	4.19065430380965	3	44	5
TCGA-44-6147	-3.40939925870018	1	44	5
TCGA-44-6148	0.103878611124404	2	44	5
TCGA-44-6774	3.11092356889967	3	44	5
TCGA-44-6775	3.98878343853593	3	44	5
TCGA-44-6776	-0.074077328620166	2	44	5
TCGA-44-6777	0.698227813137578	2	44	5
TCGA-44-6778	-0.594274389903095	2	44	5
TCGA-44-6779	7.56652781374424	4	44	5
TCGA-44-7659	0.87524366835331	2	44	5
TCGA-44-7660	4.90435077235334	3	44	5
TCGA-44-7662	4.56994985979989	3	44	5
TCGA-44-7667	-0.551751509792896	2	44	5
TCGA-44-7669	-1.01138206646662	1	44	5
TCGA-44-7670	3.53575148032583	3	44	5
TCGA-44-7671	3.0362083438734	3	44	5
TCGA-44-7672	4.66770184955253	3	44	5
TCGA-44-8119	-2.81912576147684	1	44	5
TCGA-44-A479	-2.45441452467099	1	44	5
TCGA-44-A47A	1.65057062475301	2	44	5
TCGA-44-A47B	3.36159745186077	3	44	5
TCGA-44-A47G	5.79490557008067	4	44	5
TCGA-44-A4SS	6.51454928622528	4	44	5
TCGA-44-A4SU	3.77375285615518	3	44	5
TCGA-49-4487	3.07687001585558	3	49	4
TCGA-49-4488	2.85189434281721	3	49	4
TCGA-49-4490	5.5438523388069	4	49	4
TCGA-49-4494	3.14183327660288	3	49	4
TCGA-49-4501	1.77058183761668	2	49	4
TCGA-49-4505	3.91354264879488	3	49	4
TCGA-49-4506	6.32252891891355	4	49	4
TCGA-49-4507	6.88505701382677	4	49	4
TCGA-49-4510	2.90976801986143	3	49	4
TCGA-49-4512	1.04702087932794	2	49	4
TCGA-49-4514	2.2564271156486	3	49	4
TCGA-49-6742	5.9202932691587	4	49	4
TCGA-49-6743	2.57713717048558	3	49	4
TCGA-49-6744	4.8118876979422	3	49	4
TCGA-49-6745	5.91827112747519	4	49	4
TCGA-49-6761	4.07735440358816	3	49	4
TCGA-49-6767	6.19846451410925	4	49	4
TCGA-49-AAQV	2.49548535569725	3	49	4
TCGA-49-AAR0	0.499243584816622	2	49	4
TCGA-49-AAR2	2.04325983757614	2	49	4
TCGA-49-AAR3	4.43954152698377	3	49	4
TCGA-49-AAR4	5.77334791727289	4	49	4
TCGA-49-AAR9	7.69329452900874	4	49	4
TCGA-49-AARE	3.40799593895504	3	49	4
TCGA-49-AARN	4.81574558001301	3	49	4
TCGA-49-AARO	4.28891971994114	3	49	4
TCGA-49-AARQ	2.3033750677932	3	49	4
TCGA-49-AARR	3.69766507423294	3	49	4
TCGA-4B-A93V	-4.30806889813099	0	4B	1
TCGA-50-5044	7.66489675092273	4	50	1
TCGA-50-5045	3.48067405438047	3	50	1
TCGA-50-5055	4.40714203459939	3	50	1
TCGA-50-5066	1.07685069089931	2	50	1
TCGA-50-5068	-1.15131906024299	1	50	1
TCGA-50-5931	3.1990510030445	3	50	1
TCGA-50-5939	7.34988301096318	4	50	1
TCGA-50-5942	1.12789924707114	2	50	1
TCGA-50-5946	1.4260520195384	2	50	1
TCGA-50-6590	5.97121709260479	4	50	1
TCGA-50-6591	-0.134166037390532	2	50	1
TCGA-50-6593	4.7486543636709	3	50	1
TCGA-50-6594	4.06480493768244	3	50	1
TCGA-50-6597	2.46353571342267	3	50	1
TCGA-50-6673	4.50997433463187	3	50	1
TCGA-50-7109	-1.96707731218421	1	50	1
TCGA-50-8457	-0.45681148118548	2	50	1
TCGA-50-8459	5.98485960525585	4	50	1
TCGA-53-7624	7.74804561023998	4	53	1
TCGA-53-7626	-1.18457845099388	1	53	1
TCGA-53-7813	-2.58515027754897	1	53	1
TCGA-53-A4EZ	-2.79284018504582	1	53	1
TCGA-55-1592	2.72365270213007	3	55	2
TCGA-55-1594	-0.299142029245359	2	55	2
TCGA-55-1595	0.508289452323173	2	55	2
TCGA-55-1596	2.84650898551866	3	55	2
TCGA-55-5899	-2.87853923754187	1	55	2
TCGA-55-6543	2.46684160827805	3	55	2
TCGA-55-6642	1.57175040458008	2	55	2
TCGA-55-6712	7.12800116537132	4	55	2
TCGA-55-6968	-0.721234220874609	2	55	2
TCGA-55-6969	-0.983785120530481	1	55	2
TCGA-55-6970	2.97566958646989	3	55	2
TCGA-55-6971	2.57959555867643	3	55	2
TCGA-55-6972	-2.50463354656108	1	55	2
TCGA-55-6975	5.92937454748674	4	55	2
TCGA-55-6978	4.1281641973171	3	55	2
TCGA-55-6979	3.59275352855444	3	55	2
TCGA-55-6980	4.41552406966349	3	55	2
TCGA-55-6981	0.34456315947591	2	55	2
TCGA-55-6982	4.43473213455667	3	55	2
TCGA-55-6983	1.79230961276768	2	55	2
TCGA-55-6984	6.83273398961058	4	55	2
TCGA-55-6985	3.55918399854564	3	55	2
TCGA-55-6986	4.66313351254687	3	55	2
TCGA-55-6987	0.977816733707724	2	55	2
TCGA-55-7227	4.84186409845613	3	55	2
TCGA-55-7281	3.71584693054001	3	55	2
TCGA-55-7283	3.16331924320408	3	55	2
TCGA-55-7284	5.90919752389589	4	55	2
TCGA-55-7570	1.04555036491823	2	55	2
TCGA-55-7573	1.35089970267087	2	55	2
TCGA-55-7574	2.91991307014215	3	55	2
TCGA-55-7576	2.44382550369311	3	55	2
TCGA-55-7724	4.68871543098646	3	55	2
TCGA-55-7725	2.72717156490013	3	55	2
TCGA-55-7726	6.66128918314573	4	55	2
TCGA-55-7727	-0.056642029167618	2	55	2
TCGA-55-7728	5.68423623752335	4	55	2
TCGA-55-7815	-2.54161065742527	1	55	2
TCGA-55-7816	-1.40848989818235	1	55	2
TCGA-55-7903	2.09391879467546	2	55	2
TCGA-55-7907	3.25459386890049	3	55	2
TCGA-55-7910	-1.66773103796273	1	55	2
TCGA-55-7911	3.98505061918628	3	55	2
TCGA-55-7913	1.97863577182923	2	55	2
TCGA-55-7914	-0.407863150176042	2	55	2
TCGA-55-7994	4.73015944390449	3	55	2
TCGA-55-7995	0.026987905496038	2	55	2
TCGA-55-8085	-0.51770334613929	2	55	2
TCGA-55-8087	1.5619253137793	2	55	2
TCGA-55-8089	6.73090273432523	4	55	2
TCGA-55-8090	5.8962287664247	4	55	2
TCGA-55-8091	2.10554416240212	2	55	2
TCGA-55-8092	3.93538283979884	3	55	2
TCGA-55-8094	1.05982849136361	2	55	2
TCGA-55-8096	2.96253567377813	3	55	2
TCGA-55-8097	0.488993084466067	2	55	2
TCGA-55-8203	0.996151223451632	2	55	2
TCGA-55-8204	6.80450325015576	4	55	2
TCGA-55-8205	5.16366572917623	3	55	2
TCGA-55-8206	-2.21255980123075	1	55	2
TCGA-55-8207	1.36656329497933	2	55	2
TCGA-55-8208	2.516189368236	3	55	2
TCGA-55-8299	4.22504455845946	3	55	2
TCGA-55-8301	-0.195323136123192	2	55	2
TCGA-55-8302	6.34506868604908	4	55	2
TCGA-55-8505	6.47596550730065	4	55	2
TCGA-55-8506	-2.81526157057292	1	55	2
TCGA-55-8507	-0.427886241672946	2	55	2
TCGA-55-8508	3.1214841894953	3	55	2
TCGA-55-8510	0.748733585254784	2	55	2
TCGA-55-8511	5.11424952557507	3	55	2
TCGA-55-8512	4.74249231784856	3	55	2
TCGA-55-8513	3.48786926465048	3	55	2
TCGA-55-8514	-0.673707597671453	2	55	2
TCGA-55-8614	5.4126796680546	4	55	2
TCGA-55-8615	-0.103015331732802	2	55	2
TCGA-55-8616	2.30981482955745	3	55	2
TCGA-55-8619	4.95609800269065	3	55	2
TCGA-55-8620	-1.81845076485775	1	55	2
TCGA-55-8621	2.58762176666415	3	55	2
TCGA-55-A48X	3.05382745620645	3	55	2
TCGA-55-A48Y	4.30130572360464	3	55	2
TCGA-55-A48Z	-1.16175308670604	1	55	2
TCGA-55-A490	1.30702233422849	2	55	2
TCGA-55-A491	2.84800254140266	3	55	2
TCGA-55-A492	-1.66729822437265	1	55	2
TCGA-55-A493	5.13608854544627	3	55	2
TCGA-55-A494	3.25736174761111	3	55	2
TCGA-55-A4DF	2.53398008473322	3	55	2
TCGA-55-A4DG	-2.46347374715899	1	55	2
TCGA-55-A57B	-0.549711699447417	2	55	2
TCGA-62-A46O	5.52071786648991	4	62	4
TCGA-62-A46P	-1.34648038227089	1	62	4
TCGA-62-A46R	0.987766164741113	2	62	4
TCGA-62-A46S	0.226151136607285	2	62	4
TCGA-62-A46U	1.69743951155329	2	62	4
TCGA-62-A46V	2.93884026356722	3	62	4
TCGA-62-A470	-0.774501311790957	1	62	4
TCGA-62-A471	5.17225715046027	3	62	4
TCGA-62-A472	4.89862273013781	3	62	4
TCGA-64-1676	0.936549967473783	2	64	5
TCGA-64-1677	2.72200940262872	3	64	5
TCGA-64-1678	0.939807770272347	2	64	5
TCGA-64-1679	4.67685241275524	3	64	5
TCGA-64-1680	5.16185531124677	3	64	5
TCGA-64-1681	-0.161800304429154	2	64	5
TCGA-64-5774	0.446850524020708	2	64	5
TCGA-64-5775	1.81830670454639	2	64	5
TCGA-64-5778	2.02881131839957	2	64	5
TCGA-64-5779	-1.76565543624602	1	64	5
TCGA-64-5781	6.95454806795227	4	64	5
TCGA-64-5815	6.84105309205731	4	64	5
TCGA-67-3770	-2.22704994710414	1	67	3
TCGA-67-3771	3.22777483798267	3	67	3
TCGA-67-3772	1.77879500054759	2	67	3
TCGA-67-3773	-3.47505153731677	1	67	3
TCGA-67-3774	3.62306460202753	3	67	3
TCGA-67-4679	0.806172964111927	2	67	3
TCGA-67-6215	4.06204780579914	3	67	3
TCGA-67-6216	5.45567334259756	4	67	3
TCGA-67-6217	-1.84130042979944	1	67	3
TCGA-69-7760	0.531995772116968	2	69	1
TCGA-69-7761	5.47806607260388	4	69	1
TCGA-69-7763	5.59489714865213	4	69	1
TCGA-69-7764	-0.975432893518152	1	69	1
TCGA-69-7765	-0.035222568790032	2	69	1
TCGA-69-7973	-0.778140914938491	1	69	1
TCGA-69-7974	5.17572686528849	3	69	1
TCGA-69-7978	4.22702267162118	3	69	1
TCGA-69-7979	3.81176892242012	3	69	1
TCGA-69-7980	4.56486344961062	3	69	1
TCGA-69-8253	5.55552874368347	4	69	1
TCGA-69-8254	2.25286542499474	3	69	1
TCGA-69-8255	0.558957073839489	2	69	1
TCGA-69-8453	5.99953406737045	4	69	1
TCGA-69-A59K	1.80777493254185	2	69	1
TCGA-71-6725	-3.67505391843574	1	71	1
TCGA-71-8520	-0.844641520692428	1	71	1
TCGA-73-4658	3.50657838854579	3	73	1
TCGA-73-4659	0.051626891504871	2	73	1
TCGA-73-4662	-0.458743627994447	2	73	1
TCGA-73-4666	3.36988193895982	3	73	1
TCGA-73-4668	4.75453041442028	3	73	1
TCGA-73-4670	5.95370905132028	4	73	1
TCGA-73-4675	5.93259698153876	4	73	1
TCGA-73-4676	0.535038255562289	2	73	1
TCGA-73-4677	2.2942683895165	3	73	1
TCGA-73-7498	-0.394040384927064	2	73	1
TCGA-73-7499	-0.460879050284887	2	73	1
TCGA-73-A9RS	-1.55545958630866	1	73	1
TCGA-75-5122	1.48430863275523	2	75	4
TCGA-75-5125	4.96884749150627	3	75	4
TCGA-75-5126	4.82841723636315	3	75	4
TCGA-75-5146	0.977024770366295	2	75	4
TCGA-75-5147	4.13606638507367	3	75	4
TCGA-75-6203	1.05811481003012	2	75	4
TCGA-75-6205	5.30614757398939	4	75	4
TCGA-75-6206	-0.051616636447084	2	75	4
TCGA-75-6207	3.34822981359381	3	75	4
TCGA-75-6211	-0.711367209251857	2	75	4
TCGA-75-6212	1.63805294170862	2	75	4
TCGA-75-6214	8.2314566669938	4	75	4
TCGA-75-7025	1.83770672710462	2	75	4
TCGA-75-7027	4.75849488518582	3	75	4
TCGA-75-7030	6.18109813351644	4	75	4
TCGA-75-7031	-1.25968861079038	1	75	4
TCGA-78-7145	3.99124145091579	3	78	3
TCGA-78-7146	4.93202109902887	3	78	3
TCGA-78-7147	-0.048436851590191	2	78	3
TCGA-78-7148	3.11839187278796	3	78	3
TCGA-78-7149	3.22667852698131	3	78	3
TCGA-78-7150	5.44402395638669	4	78	3
TCGA-78-7152	4.34734370812815	3	78	3
TCGA-78-7153	3.08185357096163	3	78	3
TCGA-78-7154	3.65277139443998	3	78	3
TCGA-78-7155	-2.84225567394846	1	78	3
TCGA-78-7156	0.796989130267064	2	78	3
TCGA-78-7158	-1.65125911038815	1	78	3
TCGA-78-7159	-1.41893272290211	1	78	3
TCGA-78-7160	2.14672519516576	2	78	3
TCGA-78-7161	0.107888429532765	2	78	3
TCGA-78-7163	0.550481416592272	2	78	3
TCGA-78-7166	4.43489232032074	3	78	3
TCGA-78-7167	0.087960745904711	2	78	3
TCGA-78-7220	4.36766597985923	3	78	3
TCGA-78-7535	0.71065106013427	2	78	3
TCGA-78-7536	-6.71845656186583	0	78	3
TCGA-78-7537	1.33407915071404	2	78	3
TCGA-78-7539	-0.731754088443377	2	78	3
TCGA-78-7540	7.18114182560897	4	78	3
TCGA-78-7542	7.81759884387787	4	78	3
TCGA-78-7633	-0.535504951658768	2	78	3
TCGA-78-8640	1.22115713806979	2	78	3
TCGA-78-8648	2.36470294407497	3	78	3
TCGA-78-8655	1.65471995951747	2	78	3
TCGA-78-8660	3.66567544602226	3	78	3
TCGA-78-8662	-2.6296258476577	1	78	3
TCGA-80-5607	5.3611691776313	4	80	1
TCGA-80-5608	2.50804502220639	3	80	1
TCGA-80-5611	-1.32368110286918	1	80	1
TCGA-83-5908	5.46541085739554	4	83	1
TCGA-86-6562	0.06507537299912	2	86	4
TCGA-86-6851	3.83474349549787	3	86	4
TCGA-86-7701	-2.13218715860177	1	86	4
TCGA-86-7711	-2.00334669016464	1	86	4
TCGA-86-7713	1.21490555093956	2	86	4
TCGA-86-7714	1.32403910612637	2	86	4
TCGA-86-7953	0.66054019556148	2	86	4
TCGA-86-7954	0.455375614495971	2	86	4
TCGA-86-7955	1.15794387229944	2	86	4
TCGA-86-8054	-2.59787990743178	1	86	4
TCGA-86-8055	3.11680636199606	3	86	4
TCGA-86-8056	0.012188567769739	2	86	4
TCGA-86-8073	1.06049206842367	2	86	4
TCGA-86-8074	2.92372650939698	3	86	4
TCGA-86-8075	3.29192659423896	3	86	4
TCGA-86-8076	2.7688262523454	3	86	4
TCGA-86-8278	4.98414798689453	3	86	4
TCGA-86-8279	0.577774464861063	2	86	4
TCGA-86-8280	-0.59216458286234	2	86	4
TCGA-86-8281	1.1033954586872	2	86	4
TCGA-86-8358	-1.90614693888651	1	86	4
TCGA-86-8359	4.5449786641245	3	86	4
TCGA-86-8585	6.13947802994481	4	86	4
TCGA-86-8668	-3.7856496989298	0	86	4
TCGA-86-8669	0.491040809266108	2	86	4
TCGA-86-8671	-0.532911756077455	2	86	4
TCGA-86-8672	5.91764431133263	4	86	4
TCGA-86-8673	3.88740841562679	3	86	4
TCGA-86-8674	2.48500065317878	3	86	4
TCGA-86-A456	-1.22376152351951	1	86	4
TCGA-86-A4D0	0.090498678396716	2	86	4
TCGA-86-A4JF	-0.379934038249821	2	86	4
TCGA-86-A4P7	-0.691045179548136	2	86	4
TCGA-86-A4P8	-0.781798487005532	1	86	4
TCGA-91-A4BC	0.786551721845137	2	91	2
TCGA-91-A4BD	1.76650787119045	2	91	2
TCGA-93-7347	2.91979999529072	3	93	5
TCGA-93-7348	2.28021593894393	3	93	5
TCGA-93-8067	4.83007763891095	3	93	5
TCGA-93-A4JN	4.68974127325709	3	93	5
TCGA-93-A4JO	1.9164417746101	2	93	5
TCGA-93-A4JP	2.02722004385199	2	93	5
TCGA-93-A4JQ	5.18943005996823	3	93	5
TCGA-95-7039	0.583577110869754	2	95	3
TCGA-95-7043	-2.88566853207459	1	95	3
TCGA-95-7562	0.994214761649693	2	95	3
TCGA-95-7567	3.43811645915207	3	95	3
TCGA-95-7944	6.89092496430606	4	95	3
TCGA-95-7947	2.27755471602635	3	95	3
TCGA-95-7948	4.96190646316972	3	95	3
TCGA-95-8039	3.47553132207341	3	95	3
TCGA-95-8494	3.40692025863476	3	95	3
TCGA-95-A4VK	4.77724857669591	3	95	3
TCGA-95-A4VN	4.55638974119335	3	95	3
TCGA-95-A4VP	0.188941351097079	2	95	3
TCGA-97-7546	1.50259644420558	2	97	5
TCGA-97-7547	2.84719899479717	3	97	5
TCGA-97-7552	5.05649830550768	3	97	5
TCGA-97-7553	0.185176522338887	2	97	5
TCGA-97-7554	-2.54734001013403	1	97	5
TCGA-97-7937	1.05207188868342	2	97	5
TCGA-97-7938	1.26971675690872	2	97	5
TCGA-97-7941	5.28737919600394	4	97	5
TCGA-97-8171	-1.8491079830396	1	97	5
TCGA-97-8172	-0.209020697579795	2	97	5
TCGA-97-8175	4.84067200891708	3	97	5
TCGA-97-8177	0.323383387760439	2	97	5
TCGA-97-8179	-0.125120586713744	2	97	5
TCGA-97-8552	1.67065316589259	2	97	5
TCGA-97-A4LX	1.75856096963925	2	97	5
TCGA-97-A4M0	1.31044960033121	2	97	5
TCGA-97-A4M1	0.365889959011388	2	97	5
TCGA-97-A4M2	1.80784428432692	2	97	5
TCGA-97-A4M3	0.746033874413563	2	97	5
TCGA-97-A4M5	3.70835786818036	3	97	5
TCGA-97-A4M6	-0.877253625241224	1	97	5
TCGA-97-A4M7	-0.865577629158669	1	97	5
TCGA-99-7458	3.5060534714332	3	99	1
TCGA-99-8025	3.12650153717987	3	99	1
TCGA-99-8028	2.93888108525383	3	99	1
TCGA-99-8032	1.03158157698933	2	99	1
TCGA-99-8033	6.00602772826044	4	99	1
TCGA-99-AA5R	1.22954023200306	2	99	1
TCGA-J2-8192	2.91292033297121	3	J2	3
TCGA-J2-8194	1.9030291625531	2	J2	3
TCGA-J2-A4AD	1.99145025757451	2	J2	3
TCGA-J2-A4AE	2.18781317786447	2	J2	3
TCGA-J2-A4AG	1.03356346095143	2	J2	3
TCGA-L4-A4E5	0.270139700733046	2	L4	1
TCGA-L4-A4E6	-0.008240825332893	2	L4	1
TCGA-L9-A443	2.4205324524367	3	L9	1
TCGA-L9-A444	-3.95607312059157	0	L9	1
TCGA-L9-A50W	1.84084057069243	2	L9	1
TCGA-L9-A5IP	6.81437858455101	4	L9	1
TCGA-L9-A743	3.23921249120134	3	L9	1
TCGA-L9-A7SV	-4.83408145049991	0	L9	1
TCGA-L9-A8F4	2.58262214304127	3	L9	1
TCGA-MN-A4N1	2.28637867220011	3	MN	5
TCGA-MN-A4N4	4.99705066821706	3	MN	5
TCGA-MN-A4N5	5.73912127447834	4	MN	5
TCGA-MP-A4SV	2.6680963364076	3	MP	1
TCGA-MP-A4SW	1.06365946459486	2	MP	1
TCGA-MP-A4SY	4.27575075535746	3	MP	1
TCGA-MP-A4T4	4.345473568078	3	MP	1
TCGA-MP-A4T6	-1.1649762117325	1	MP	1
TCGA-MP-A4T7	4.72398824194295	3	MP	1
TCGA-MP-A4T8	5.0899552415372	3	MP	1
TCGA-MP-A4T9	5.21261905735249	3	MP	1
TCGA-MP-A4TA	5.70422885470578	4	MP	1
TCGA-MP-A4TC	4.88995918201876	3	MP	1
TCGA-MP-A4TD	0.343937715842373	2	MP	1
TCGA-MP-A4TE	-2.76988184741876	1	MP	1
TCGA-MP-A4TF	5.66578872632375	4	MP	1
TCGA-MP-A4TH	2.75993438567613	3	MP	1
TCGA-MP-A4TI	5.82539307836097	4	MP	1
TCGA-MP-A4TJ	1.10933402681387	2	MP	1
TCGA-MP-A4TK	3.86305013135467	3	MP	1
TCGA-MP-A5C7	-1.1649849490989	1	MP	1
TCGA-NJ-A4YF	1.0379635128514	2	NJ	3
TCGA-NJ-A4YG	4.25650419742645	3	NJ	3
TCGA-NJ-A4YI	2.4841653789309	3	NJ	3
TCGA-NJ-A4YP	5.5604183305457	4	NJ	3
TCGA-NJ-A4YQ	0.653161221289627	2	NJ	3
TCGA-NJ-A55A	1.63492449475543	2	NJ	3
TCGA-NJ-A55O	4.65380034004058	3	NJ	3
TCGA-NJ-A55R	-1.53172370361146	1	NJ	3
TCGA-NJ-A7XG	4.00619510138863	3	NJ	3
TCGA-O1-A52J	-2.04439334639343	1	O1	1
TCGA-S2-AA1A	-0.534982747021234	2	S2	1
