# Supplementary material for: Surrogate Biomarker Prediction from Whole-Slide Images for Evaluating Overall Survival in Lung Adenocarcinoma
Source: Diagnostics (Basel). 2024 Feb 20;14(5):462. doi: 10.3390/diagnostics14050462 (PMC10930763; doi:10.3390/diagnostics14050462)
Supplement: Supplementary file 1 [file diagnostics-14-00462-s001.zip › Supplementary_File_S5_TCGA_LUAD_crossfolds/crossfolds_GNG7.csv]

PATIENT	GNG7	GNG7_quantile	site_code	CV5
TCGA-05-4244	2.81181571397986	2	05	3
TCGA-05-4249	4.64240494370522	4	05	3
TCGA-05-4250	2.81505435959012	2	05	3
TCGA-05-4382	2.75334580440461	2	05	3
TCGA-05-4395	1.87217633819882	2	05	3
TCGA-05-4396	1.47698967456711	1	05	3
TCGA-05-4397	1.52922047112251	1	05	3
TCGA-05-4398	3.65334741587169	3	05	3
TCGA-05-4402	3.12111583417687	2	05	3
TCGA-05-4403	2.99256097404957	2	05	3
TCGA-05-4405	5.10262461857098	4	05	3
TCGA-05-4415	0.912483495726147	1	05	3
TCGA-05-4417	3.40643559759951	3	05	3
TCGA-05-4418	2.82678450990909	2	05	3
TCGA-05-4420	1.49850237952628	1	05	3
TCGA-05-4422	4.3655225420641	3	05	3
TCGA-05-4424	3.05620239066838	2	05	3
TCGA-05-4426	5.60785594899599	4	05	3
TCGA-05-4427	1.65667310639061	1	05	3
TCGA-05-4430	4.34280912899541	3	05	3
TCGA-05-4432	2.596474494378	2	05	3
TCGA-05-4433	3.3294858047569	3	05	3
TCGA-05-4434	3.4345028592914	3	05	3
TCGA-35-3615	4.65331125327977	4	35	4
TCGA-35-4122	2.93667932564762	2	35	4
TCGA-35-4123	2.7473041423253	2	35	4
TCGA-35-5375	4.27184914846312	3	35	4
TCGA-38-4625	4.65439800882605	4	38	1
TCGA-38-4626	4.01342586653617	3	38	1
TCGA-38-4627	3.39004345511575	3	38	1
TCGA-38-4628	3.60967573800692	3	38	1
TCGA-38-4629	2.30148670334824	2	38	1
TCGA-38-4630	-0.017609560231785	0	38	1
TCGA-38-4631	1.79179986010755	2	38	1
TCGA-38-4632	3.05284250979894	2	38	1
TCGA-38-6178	4.08274914984614	3	38	1
TCGA-38-7271	5.44499620058551	4	38	1
TCGA-38-A44F	4.10492277076682	3	38	1
TCGA-44-2655	3.38202245206678	3	44	2
TCGA-44-2656	2.75934193297896	2	44	2
TCGA-44-2657	4.94799182636808	4	44	2
TCGA-44-2659	4.55740703986581	4	44	2
TCGA-44-2661	4.83866277888692	4	44	2
TCGA-44-2662	0.700724411834091	1	44	2
TCGA-44-2665	2.58875520786883	2	44	2
TCGA-44-2666	3.32125029966381	3	44	2
TCGA-44-2668	2.18985494479621	2	44	2
TCGA-44-3396	3.10962210039301	2	44	2
TCGA-44-3398	3.64514878402985	3	44	2
TCGA-44-3917	1.37363590025562	1	44	2
TCGA-44-3918	2.38448058235842	2	44	2
TCGA-44-3919	4.31798298321227	3	44	2
TCGA-44-4112	2.97660268086035	2	44	2
TCGA-44-5643	1.63581119598379	1	44	2
TCGA-44-5644	0.706053803354482	1	44	2
TCGA-44-5645	4.26970103003742	3	44	2
TCGA-44-6145	3.72541441156533	3	44	2
TCGA-44-6146	0.971894961806639	1	44	2
TCGA-44-6147	3.46096546088322	3	44	2
TCGA-44-6148	5.36321088784024	4	44	2
TCGA-44-6774	3.66470136443531	3	44	2
TCGA-44-6775	1.97376392131099	2	44	2
TCGA-44-6776	4.45624991552414	3	44	2
TCGA-44-6777	4.14554859430996	3	44	2
TCGA-44-6778	3.92210102556065	3	44	2
TCGA-44-6779	1.53372364936332	1	44	2
TCGA-44-7659	4.53972650871799	4	44	2
TCGA-44-7660	0.917969583084134	1	44	2
TCGA-44-7662	2.01359266949907	2	44	2
TCGA-44-7667	1.41625837596267	1	44	2
TCGA-44-7669	2.37958767285039	2	44	2
TCGA-44-7670	3.87930674056931	3	44	2
TCGA-44-7671	3.63877683308155	3	44	2
TCGA-44-7672	4.12864472858992	3	44	2
TCGA-44-8119	2.73184731126329	2	44	2
TCGA-44-A479	3.37386623624116	3	44	2
TCGA-44-A47A	3.16853881950981	3	44	2
TCGA-44-A47B	3.79859109487125	3	44	2
TCGA-44-A47G	4.36997665737399	3	44	2
TCGA-44-A4SS	1.39652638529648	1	44	2
TCGA-44-A4SU	4.28303645099247	3	44	2
TCGA-49-4487	3.92280371856816	3	49	3
TCGA-49-4488	2.9898678763582	2	49	3
TCGA-49-4490	2.99365525624642	2	49	3
TCGA-49-4494	3.32240552224471	3	49	3
TCGA-49-4501	3.92903955758455	3	49	3
TCGA-49-4505	4.20825755699263	3	49	3
TCGA-49-4506	2.24309920113409	2	49	3
TCGA-49-4507	2.22359781919925	2	49	3
TCGA-49-4510	4.37432341538471	3	49	3
TCGA-49-4512	4.63622037293556	4	49	3
TCGA-49-4514	2.63679748303862	2	49	3
TCGA-49-6742	2.14369829942539	2	49	3
TCGA-49-6743	2.60201183912461	2	49	3
TCGA-49-6744	3.58893760553545	3	49	3
TCGA-49-6745	2.32553348220068	2	49	3
TCGA-49-6761	4.7900372676854	4	49	3
TCGA-49-6767	0.643034931032015	1	49	3
TCGA-49-AAQV	4.00711907710127	3	49	3
TCGA-49-AAR0	3.85430542353815	3	49	3
TCGA-49-AAR2	3.5953255863325	3	49	3
TCGA-49-AAR3	3.44508680622945	3	49	3
TCGA-49-AAR4	3.66983931479962	3	49	3
TCGA-49-AAR9	-0.148996508913483	0	49	3
TCGA-49-AARE	2.43218094830057	2	49	3
TCGA-49-AARN	4.53366939608217	4	49	3
TCGA-49-AARO	3.7271612475773	3	49	3
TCGA-49-AARQ	1.22059739200875	1	49	3
TCGA-49-AARR	4.0039016304018	3	49	3
TCGA-4B-A93V	3.12098907146279	2	4B	4
TCGA-50-5044	3.99891239115624	3	50	4
TCGA-50-5045	4.47661126644939	3	50	4
TCGA-50-5055	5.18373896870961	4	50	4
TCGA-50-5066	4.32384047597652	3	50	4
TCGA-50-5068	4.57660139432021	4	50	4
TCGA-50-5931	1.47277568712875	1	50	4
TCGA-50-5939	3.3547941362475	3	50	4
TCGA-50-5942	4.94600965469386	4	50	4
TCGA-50-5946	2.2482199362415	2	50	4
TCGA-50-6590	3.62767518461136	3	50	4
TCGA-50-6591	0.602799556775674	1	50	4
TCGA-50-6593	4.66703476670203	4	50	4
TCGA-50-6594	2.51296171154315	2	50	4
TCGA-50-6597	3.83684608709179	3	50	4
TCGA-50-6673	4.1292838463897	3	50	4
TCGA-50-7109	4.30966747368049	3	50	4
TCGA-50-8457	5.82022515620318	4	50	4
TCGA-50-8459	4.11450777050202	3	50	4
TCGA-53-7624	1.14215597966258	1	53	3
TCGA-53-7626	4.12733890955469	3	53	3
TCGA-53-7813	3.35501647293385	3	53	3
TCGA-53-A4EZ	3.70628091174789	3	53	3
TCGA-55-1592	2.43374071964978	2	55	5
TCGA-55-1594	2.2353307010221	2	55	5
TCGA-55-1595	2.97035934363882	2	55	5
TCGA-55-1596	1.91014009170637	2	55	5
TCGA-55-5899	0.914018682587657	1	55	5
TCGA-55-6543	3.57500427880137	3	55	5
TCGA-55-6642	4.65723830364536	4	55	5
TCGA-55-6712	2.96261000917903	2	55	5
TCGA-55-6968	3.1972676651042	3	55	5
TCGA-55-6969	4.21400667434478	3	55	5
TCGA-55-6970	3.31414114236492	3	55	5
TCGA-55-6971	3.91952008285764	3	55	5
TCGA-55-6972	3.30786467877248	3	55	5
TCGA-55-6975	2.99166826354043	2	55	5
TCGA-55-6978	2.6938353594295	2	55	5
TCGA-55-6979	2.92137627601581	2	55	5
TCGA-55-6980	3.54925490016597	3	55	5
TCGA-55-6981	2.46519286466145	2	55	5
TCGA-55-6982	2.48030430767393	2	55	5
TCGA-55-6983	4.05588546917675	3	55	5
TCGA-55-6984	3.75237504750048	3	55	5
TCGA-55-6985	4.09345573570331	3	55	5
TCGA-55-6986	4.48997548436065	4	55	5
TCGA-55-6987	3.98888497066392	3	55	5
TCGA-55-7227	3.83893079678642	3	55	5
TCGA-55-7281	3.99486798278576	3	55	5
TCGA-55-7283	4.43104752502892	3	55	5
TCGA-55-7284	3.24425520054578	3	55	5
TCGA-55-7570	1.62728174437637	1	55	5
TCGA-55-7573	4.7811217471566	4	55	5
TCGA-55-7574	4.96832642032301	4	55	5
TCGA-55-7576	2.58113059610502	2	55	5
TCGA-55-7724	3.27425790962131	3	55	5
TCGA-55-7725	3.24671099062324	3	55	5
TCGA-55-7726	1.91249635829386	2	55	5
TCGA-55-7727	3.50998864878128	3	55	5
TCGA-55-7728	3.68070768758211	3	55	5
TCGA-55-7815	1.20255043814514	1	55	5
TCGA-55-7816	4.05432965557171	3	55	5
TCGA-55-7903	3.60771051309906	3	55	5
TCGA-55-7907	2.27301934337068	2	55	5
TCGA-55-7910	1.71832739434435	1	55	5
TCGA-55-7911	3.94605648757041	3	55	5
TCGA-55-7913	0.442940816024766	0	55	5
TCGA-55-7914	4.30851811183407	3	55	5
TCGA-55-7994	1.70410965502382	1	55	5
TCGA-55-7995	2.7645806220546	2	55	5
TCGA-55-8085	3.29455037533115	3	55	5
TCGA-55-8087	4.99871961667213	4	55	5
TCGA-55-8089	2.87678730796045	2	55	5
TCGA-55-8090	3.05989824195186	2	55	5
TCGA-55-8091	3.98217948949534	3	55	5
TCGA-55-8092	3.47732718220136	3	55	5
TCGA-55-8094	2.82383333828217	2	55	5
TCGA-55-8096	3.49587668620713	3	55	5
TCGA-55-8097	5.07919077181998	4	55	5
TCGA-55-8203	3.35969840754073	3	55	5
TCGA-55-8204	3.51125790997248	3	55	5
TCGA-55-8205	2.42378433633128	2	55	5
TCGA-55-8206	4.63402072220764	4	55	5
TCGA-55-8207	3.85542102754985	3	55	5
TCGA-55-8208	3.84951748325484	3	55	5
TCGA-55-8299	3.74680795892385	3	55	5
TCGA-55-8301	4.67636889712238	4	55	5
TCGA-55-8302	3.05136919185334	2	55	5
TCGA-55-8505	2.21188013766424	2	55	5
TCGA-55-8506	3.56967632184024	3	55	5
TCGA-55-8507	2.77155784668942	2	55	5
TCGA-55-8508	4.43677483246052	3	55	5
TCGA-55-8510	3.8747709426961	3	55	5
TCGA-55-8511	4.81113988065104	4	55	5
TCGA-55-8512	3.77396400923066	3	55	5
TCGA-55-8513	4.6232429558809	4	55	5
TCGA-55-8514	2.24309846680215	2	55	5
TCGA-55-8614	3.60901579242243	3	55	5
TCGA-55-8615	1.94565851500289	2	55	5
TCGA-55-8616	4.67561540106163	4	55	5
TCGA-55-8619	4.81033931237909	4	55	5
TCGA-55-8620	3.56237101908318	3	55	5
TCGA-55-8621	4.61935176029038	4	55	5
TCGA-55-A48X	4.72821103763616	4	55	5
TCGA-55-A48Y	2.63719416783459	2	55	5
TCGA-55-A48Z	4.0947219466927	3	55	5
TCGA-55-A490	2.38391593376865	2	55	5
TCGA-55-A491	3.9998334652621	3	55	5
TCGA-55-A492	3.56038849663331	3	55	5
TCGA-55-A493	3.18656153930331	3	55	5
TCGA-55-A494	2.52910022232577	2	55	5
TCGA-55-A4DF	1.84263710769281	2	55	5
TCGA-55-A4DG	4.89807132682495	4	55	5
TCGA-55-A57B	4.46098290134882	3	55	5
TCGA-62-A46O	1.48941148467221	1	62	4
TCGA-62-A46P	2.67144152572638	2	62	4
TCGA-62-A46R	1.82765802165901	2	62	4
TCGA-62-A46S	3.60009003007119	3	62	4
TCGA-62-A46U	3.02298489636133	2	62	4
TCGA-62-A46V	3.91961390466761	3	62	4
TCGA-62-A470	2.13878705501571	2	62	4
TCGA-62-A471	1.24203035081161	1	62	4
TCGA-62-A472	3.39250025604417	3	62	4
TCGA-64-1676	3.19118993256534	3	64	4
TCGA-64-1677	3.35684780998944	3	64	4
TCGA-64-1678	2.14243693678737	2	64	4
TCGA-64-1679	4.67124317147104	4	64	4
TCGA-64-1680	3.85658261783573	3	64	4
TCGA-64-1681	3.69286033240681	3	64	4
TCGA-64-5774	1.21736867789794	1	64	4
TCGA-64-5775	0.912350194461531	1	64	4
TCGA-64-5778	3.64896324758303	3	64	4
TCGA-64-5779	3.71629919901742	3	64	4
TCGA-64-5781	3.42014728167948	3	64	4
TCGA-64-5815	3.54059249840305	3	64	4
TCGA-67-3770	3.70368739045874	3	67	3
TCGA-67-3771	2.69588645296693	2	67	3
TCGA-67-3772	4.3015203691408	3	67	3
TCGA-67-3773	3.94280097756913	3	67	3
TCGA-67-3774	4.56234675910242	4	67	3
TCGA-67-4679	3.46913797683436	3	67	3
TCGA-67-6215	3.39780404142517	3	67	3
TCGA-67-6216	4.09791460964277	3	67	3
TCGA-67-6217	4.25039940433737	3	67	3
TCGA-69-7760	1.45906424966312	1	69	1
TCGA-69-7761	3.12839298723361	2	69	1
TCGA-69-7763	4.33479803384288	3	69	1
TCGA-69-7764	2.40187195840558	2	69	1
TCGA-69-7765	4.03130599887256	3	69	1
TCGA-69-7973	2.23566488458654	2	69	1
TCGA-69-7974	3.04552814216179	2	69	1
TCGA-69-7978	4.53784221679809	4	69	1
TCGA-69-7979	4.90201249273663	4	69	1
TCGA-69-7980	1.730287058818	1	69	1
TCGA-69-8253	3.71451019286232	3	69	1
TCGA-69-8254	4.00481821396621	3	69	1
TCGA-69-8255	1.95750645032976	2	69	1
TCGA-69-8453	3.43111601218275	3	69	1
TCGA-69-A59K	4.48880300281767	4	69	1
TCGA-71-6725	2.6749380948695	2	71	2
TCGA-71-8520	3.79493367175442	3	71	2
TCGA-73-4658	3.16724880231933	3	73	4
TCGA-73-4659	2.86178316403661	2	73	4
TCGA-73-4662	4.60938406745246	4	73	4
TCGA-73-4666	1.48928485959355	1	73	4
TCGA-73-4668	3.07065585280655	2	73	4
TCGA-73-4670	1.78017439081702	1	73	4
TCGA-73-4675	3.73309098954673	3	73	4
TCGA-73-4676	3.83673702544686	3	73	4
TCGA-73-4677	4.07150863653176	3	73	4
TCGA-73-7498	4.58189185511111	4	73	4
TCGA-73-7499	3.38741689141278	3	73	4
TCGA-73-A9RS	2.08314087801457	2	73	4
TCGA-75-5122	1.95208759410605	2	75	2
TCGA-75-5125	3.27298113339929	3	75	2
TCGA-75-5126	2.63559674410467	2	75	2
TCGA-75-5146	4.9545740795529	4	75	2
TCGA-75-5147	3.43659353238137	3	75	2
TCGA-75-6203	4.65271826814357	4	75	2
TCGA-75-6205	3.6257104182613	3	75	2
TCGA-75-6206	4.27557997935646	3	75	2
TCGA-75-6207	3.78313554992955	3	75	2
TCGA-75-6211	2.38549433000073	2	75	2
TCGA-75-6212	4.32978129130284	3	75	2
TCGA-75-6214	0.352202542592486	0	75	2
TCGA-75-7025	4.03021559251414	3	75	2
TCGA-75-7027	2.16410459312341	2	75	2
TCGA-75-7030	4.62348612094024	4	75	2
TCGA-75-7031	1.30665821176343	1	75	2
TCGA-78-7145	2.8550533546934	2	78	4
TCGA-78-7146	4.32630003814092	3	78	4
TCGA-78-7147	3.50420792885824	3	78	4
TCGA-78-7148	3.22047181011048	3	78	4
TCGA-78-7149	3.95168501314255	3	78	4
TCGA-78-7150	0.808663602961605	1	78	4
TCGA-78-7152	4.76883885621517	4	78	4
TCGA-78-7153	4.17108743546759	3	78	4
TCGA-78-7154	1.51970011700531	1	78	4
TCGA-78-7155	-0.894723093842594	0	78	4
TCGA-78-7156	2.68404454429032	2	78	4
TCGA-78-7158	3.85997789613211	3	78	4
TCGA-78-7159	2.82899479054148	2	78	4
TCGA-78-7160	3.20342578264542	3	78	4
TCGA-78-7161	3.47199902699326	3	78	4
TCGA-78-7163	4.40613585898069	3	78	4
TCGA-78-7166	2.41800688440441	2	78	4
TCGA-78-7167	3.94361518829313	3	78	4
TCGA-78-7220	0.447865275363329	0	78	4
TCGA-78-7535	3.71471308545751	3	78	4
TCGA-78-7536	0.176361201442114	0	78	4
TCGA-78-7537	5.08606835120878	4	78	4
TCGA-78-7539	4.6133982262567	4	78	4
TCGA-78-7540	2.6225495516295	2	78	4
TCGA-78-7542	1.17105305239705	1	78	4
TCGA-78-7633	3.625762616786	3	78	4
TCGA-78-8640	3.10441650429721	2	78	4
TCGA-78-8648	4.7091956442579	4	78	4
TCGA-78-8655	3.04845805699586	2	78	4
TCGA-78-8660	2.86740250755635	2	78	4
TCGA-78-8662	2.48783173389048	2	78	4
TCGA-80-5607	4.03115607206876	3	80	1
TCGA-80-5608	2.76625166545065	2	80	1
TCGA-80-5611	-0.224145429318266	0	80	1
TCGA-83-5908	2.52472639395997	2	83	1
TCGA-86-6562	3.86679842697739	3	86	1
TCGA-86-6851	4.13210286916351	3	86	1
TCGA-86-7701	3.38688740646293	3	86	1
TCGA-86-7711	1.34960830034334	1	86	1
TCGA-86-7713	1.03126455638021	1	86	1
TCGA-86-7714	4.4081917469779	3	86	1
TCGA-86-7953	1.44336548349605	1	86	1
TCGA-86-7954	2.88308049270963	2	86	1
TCGA-86-7955	0.672517045129198	1	86	1
TCGA-86-8054	1.3717464435247	1	86	1
TCGA-86-8055	2.44530081287745	2	86	1
TCGA-86-8056	2.46361472370465	2	86	1
TCGA-86-8073	3.35316013457822	3	86	1
TCGA-86-8074	3.75255792895438	3	86	1
TCGA-86-8075	2.72796636452203	2	86	1
TCGA-86-8076	4.55096945066563	4	86	1
TCGA-86-8278	2.72907486676342	2	86	1
TCGA-86-8279	3.76850292757787	3	86	1
TCGA-86-8280	4.12365678972932	3	86	1
TCGA-86-8281	3.67367051608082	3	86	1
TCGA-86-8358	1.33592784831164	1	86	1
TCGA-86-8359	3.61403278133207	3	86	1
TCGA-86-8585	2.96420475531205	2	86	1
TCGA-86-8668	4.98143122614448	4	86	1
TCGA-86-8669	3.43560182284068	3	86	1
TCGA-86-8671	4.80563441026032	4	86	1
TCGA-86-8672	2.29393741331868	2	86	1
TCGA-86-8673	4.63055755010694	4	86	1
TCGA-86-8674	2.27435589182517	2	86	1
TCGA-86-A456	3.36902048166094	3	86	1
TCGA-86-A4D0	1.20114274208071	1	86	1
TCGA-86-A4JF	3.51559669519415	3	86	1
TCGA-86-A4P7	4.46366043427674	3	86	1
TCGA-86-A4P8	4.54765891193465	4	86	1
TCGA-91-A4BC	3.70956198281693	3	91	4
TCGA-91-A4BD	4.65140946302591	4	91	4
TCGA-93-7347	4.60276566429293	4	93	2
TCGA-93-7348	4.18820322410803	3	93	2
TCGA-93-8067	3.33093002749031	3	93	2
TCGA-93-A4JN	3.88859438735463	3	93	2
TCGA-93-A4JO	4.05824317513803	3	93	2
TCGA-93-A4JP	3.69440964243615	3	93	2
TCGA-93-A4JQ	3.88217711988432	3	93	2
TCGA-95-7039	2.61192173656372	2	95	2
TCGA-95-7043	2.41445519249443	2	95	2
TCGA-95-7562	1.52096264842555	1	95	2
TCGA-95-7567	3.75261293098532	3	95	2
TCGA-95-7944	2.6824411267723	2	95	2
TCGA-95-7947	2.26530245520233	2	95	2
TCGA-95-7948	4.66069006990091	4	95	2
TCGA-95-8039	4.20082102011085	3	95	2
TCGA-95-8494	2.07721481315568	2	95	2
TCGA-95-A4VK	3.12025911458822	2	95	2
TCGA-95-A4VN	3.76134171458736	3	95	2
TCGA-95-A4VP	4.10156261974566	3	95	2
TCGA-97-7546	4.43920322651624	3	97	3
TCGA-97-7547	5.64195754718715	4	97	3
TCGA-97-7552	4.42923035592932	3	97	3
TCGA-97-7553	3.87022734746655	3	97	3
TCGA-97-7554	4.53915814031414	4	97	3
TCGA-97-7937	1.19922558246707	1	97	3
TCGA-97-7938	4.59759411812727	4	97	3
TCGA-97-7941	4.31591068041462	3	97	3
TCGA-97-8171	2.96015400478266	2	97	3
TCGA-97-8172	5.30906394032306	4	97	3
TCGA-97-8175	1.72155137814626	1	97	3
TCGA-97-8177	4.35600033934254	3	97	3
TCGA-97-8179	2.54849953382781	2	97	3
TCGA-97-8552	4.37805174227474	3	97	3
TCGA-97-A4LX	4.16188216572866	3	97	3
TCGA-97-A4M0	4.85477011655502	4	97	3
TCGA-97-A4M1	4.48727795683456	4	97	3
TCGA-97-A4M2	4.61682753053129	4	97	3
TCGA-97-A4M3	4.01802626988562	3	97	3
TCGA-97-A4M5	4.27787531097407	3	97	3
TCGA-97-A4M6	3.07813548805848	2	97	3
TCGA-97-A4M7	3.83609463501287	3	97	3
TCGA-99-7458	4.31628133511241	3	99	4
TCGA-99-8025	3.43185688061575	3	99	4
TCGA-99-8028	4.17492460733497	3	99	4
TCGA-99-8032	3.36679119298204	3	99	4
TCGA-99-8033	1.56194292418852	1	99	4
TCGA-99-AA5R	5.11166292246264	4	99	4
TCGA-J2-8192	3.31824552103699	3	J2	3
TCGA-J2-8194	3.37357175263736	3	J2	3
TCGA-J2-A4AD	1.59230640471807	1	J2	3
TCGA-J2-A4AE	4.40510287709955	3	J2	3
TCGA-J2-A4AG	4.15443210487682	3	J2	3
TCGA-L4-A4E5	4.55420423285978	4	L4	2
TCGA-L4-A4E6	4.30225237449219	3	L4	2
TCGA-L9-A443	3.33752792568162	3	L9	2
TCGA-L9-A444	4.5290853231641	4	L9	2
TCGA-L9-A50W	3.79784963679512	3	L9	2
TCGA-L9-A5IP	1.47423662678511	1	L9	2
TCGA-L9-A743	4.36906351075073	3	L9	2
TCGA-L9-A7SV	4.51095411138796	4	L9	2
TCGA-L9-A8F4	3.5422330189496	3	L9	2
TCGA-MN-A4N1	2.97291799871747	2	MN	2
TCGA-MN-A4N4	4.49894557206738	4	MN	2
TCGA-MN-A4N5	3.37892141217134	3	MN	2
TCGA-MP-A4SV	3.15519440041795	3	MP	1
TCGA-MP-A4SW	3.96213404552179	3	MP	1
TCGA-MP-A4SY	2.71439115393973	2	MP	1
TCGA-MP-A4T4	4.16349347158926	3	MP	1
TCGA-MP-A4T6	3.95795131017264	3	MP	1
TCGA-MP-A4T7	3.16973887645181	3	MP	1
TCGA-MP-A4T8	1.95517680264796	2	MP	1
TCGA-MP-A4T9	3.68326426322078	3	MP	1
TCGA-MP-A4TA	1.68546240107287	1	MP	1
TCGA-MP-A4TC	3.00792875203052	2	MP	1
TCGA-MP-A4TD	4.28369829401023	3	MP	1
TCGA-MP-A4TE	0.955010914446868	1	MP	1
TCGA-MP-A4TF	3.72021342888734	3	MP	1
TCGA-MP-A4TH	5.07429918648702	4	MP	1
TCGA-MP-A4TI	3.0743914245079	2	MP	1
TCGA-MP-A4TJ	3.69186570128027	3	MP	1
TCGA-MP-A4TK	4.55985245614382	4	MP	1
TCGA-MP-A5C7	4.01250193059646	3	MP	1
TCGA-NJ-A4YF	4.1633361960162	3	NJ	1
TCGA-NJ-A4YG	3.75555200476398	3	NJ	1
TCGA-NJ-A4YI	3.33216228548585	3	NJ	1
TCGA-NJ-A4YP	3.14919986989123	3	NJ	1
TCGA-NJ-A4YQ	4.55773237099519	4	NJ	1
TCGA-NJ-A55A	4.09323470249997	3	NJ	1
TCGA-NJ-A55O	4.03757869750124	3	NJ	1
TCGA-NJ-A55R	3.86549251858014	3	NJ	1
TCGA-NJ-A7XG	4.00907473316482	3	NJ	1
TCGA-O1-A52J	1.78342567822389	1	O1	5
TCGA-S2-AA1A	5.18670238701624	4	S2	1
