# Supplementary material for: Surrogate Biomarker Prediction from Whole-Slide Images for Evaluating Overall Survival in Lung Adenocarcinoma
Source: Diagnostics (Basel). 2024 Feb 20;14(5):462. doi: 10.3390/diagnostics14050462 (PMC10930763; doi:10.3390/diagnostics14050462)
Supplement: Supplementary file 1 [file diagnostics-14-00462-s001.zip › Supplementary_File_S5_TCGA_LUAD_crossfolds/crossfolds_GNMT.csv]

PATIENT	GNMT	GNMT_quantile	site_code	CV5
TCGA-05-4244	-1.55816852225201	1	05	4
TCGA-05-4249	-1.21375484978237	1	05	4
TCGA-05-4250	-2.79511870392832	0	05	4
TCGA-05-4382	-1.76053359825507	1	05	4
TCGA-05-4395	-2.55211347431822	0	05	4
TCGA-05-4396	1.70130697282805	3	05	4
TCGA-05-4397	0.400973500930064	2	05	4
TCGA-05-4398	0.229928775805192	2	05	4
TCGA-05-4402	-1.04521590254143	1	05	4
TCGA-05-4403	-2.04208516875732	1	05	4
TCGA-05-4405	-0.090413582142612	2	05	4
TCGA-05-4415	-0.59653015176171	2	05	4
TCGA-05-4417	-1.12308791669622	1	05	4
TCGA-05-4418	-1.61776287164223	1	05	4
TCGA-05-4420	-0.293585785878016	2	05	4
TCGA-05-4422	0.122708707136617	2	05	4
TCGA-05-4424	-1.00919202730262	1	05	4
TCGA-05-4426	-0.473043806416187	2	05	4
TCGA-05-4427	-1.15068181566699	1	05	4
TCGA-05-4430	0.076201040281793	2	05	4
TCGA-05-4432	-0.731899009774546	2	05	4
TCGA-05-4433	-1.2730493254122	1	05	4
TCGA-05-4434	-0.364764682280478	2	05	4
TCGA-35-3615	1.44860586648561	3	35	1
TCGA-35-4122	-0.25062775402293	2	35	1
TCGA-35-4123	-1.89655204744942	1	35	1
TCGA-35-5375	1.54292087336233	3	35	1
TCGA-38-4625	0.708829356842875	2	38	2
TCGA-38-4626	1.55017253694647	3	38	2
TCGA-38-4627	-1.07777107520095	1	38	2
TCGA-38-4628	-0.666891823480566	2	38	2
TCGA-38-4629	-1.13952728165933	1	38	2
TCGA-38-4630	-0.689724010048024	2	38	2
TCGA-38-4631	-2.11509073550097	1	38	2
TCGA-38-4632	-0.41560598219579	2	38	2
TCGA-38-6178	-0.862555329367609	1	38	2
TCGA-38-7271	-0.314194003964644	2	38	2
TCGA-38-A44F	0.214856797799663	2	38	2
TCGA-44-2655	1.2414883001471	3	44	4
TCGA-44-2656	-0.822685276717647	1	44	4
TCGA-44-2657	0.862355181615872	2	44	4
TCGA-44-2659	2.88624766772341	4	44	4
TCGA-44-2661	0.349224812927845	2	44	4
TCGA-44-2662	-0.884238088887065	1	44	4
TCGA-44-2665	-0.58116979357348	2	44	4
TCGA-44-2666	-0.537943553913408	2	44	4
TCGA-44-2668	-1.0398794518814	1	44	4
TCGA-44-3396	-0.833337749923026	1	44	4
TCGA-44-3398	-0.591691681258718	2	44	4
TCGA-44-3917	-2.27661806071726	1	44	4
TCGA-44-3918	-0.453088952746196	2	44	4
TCGA-44-3919	-0.812696640851337	1	44	4
TCGA-44-4112	-1.03756465106625	1	44	4
TCGA-44-5643	-2.47038820784814	1	44	4
TCGA-44-5644	-1.43530204589106	1	44	4
TCGA-44-5645	0.884885229194667	3	44	4
TCGA-44-6145	-0.503987068290482	2	44	4
TCGA-44-6146	-1.27096156208952	1	44	4
TCGA-44-6147	-0.350505569646614	2	44	4
TCGA-44-6148	1.13782594304774	3	44	4
TCGA-44-6774	-1.23848526240979	1	44	4
TCGA-44-6775	-0.219840076600829	2	44	4
TCGA-44-6776	-0.425549699121544	2	44	4
TCGA-44-6777	-0.989828180547682	1	44	4
TCGA-44-6778	-0.968669904684594	1	44	4
TCGA-44-6779	-3.35704728088193	0	44	4
TCGA-44-7659	1.30463646060922	3	44	4
TCGA-44-7660	1.65493517725034	3	44	4
TCGA-44-7662	-1.20038751202118	1	44	4
TCGA-44-7667	-2.92520990532034	0	44	4
TCGA-44-7669	-0.706527484938203	2	44	4
TCGA-44-7670	-0.012565423608273	2	44	4
TCGA-44-7671	2.30970184429461	3	44	4
TCGA-44-7672	-1.25007706219872	1	44	4
TCGA-44-8119	-0.602807854550081	2	44	4
TCGA-44-A479	-1.52152872052953	1	44	4
TCGA-44-A47A	-0.972661892895867	1	44	4
TCGA-44-A47B	-1.0472790627914	1	44	4
TCGA-44-A47G	-0.478264587405082	2	44	4
TCGA-44-A4SS	-2.1027062413988	1	44	4
TCGA-44-A4SU	0.235129070100897	2	44	4
TCGA-49-4487	-0.811583331496265	1	49	2
TCGA-49-4488	0.219626127317697	2	49	2
TCGA-49-4490	-0.596108230738553	2	49	2
TCGA-49-4494	-1.55355321381192	1	49	2
TCGA-49-4501	0.485401145824488	2	49	2
TCGA-49-4505	-1.2907024258313	1	49	2
TCGA-49-4506	-0.547332417887045	2	49	2
TCGA-49-4507	-1.63253947594463	1	49	2
TCGA-49-4510	1.90391529361599	3	49	2
TCGA-49-4512	0.418989656714893	2	49	2
TCGA-49-4514	-0.835071238836898	1	49	2
TCGA-49-6742	-1.2008312243991	1	49	2
TCGA-49-6743	-1.46099795840119	1	49	2
TCGA-49-6744	0.434546482736227	2	49	2
TCGA-49-6745	-1.78176053097123	1	49	2
TCGA-49-6761	-1.11558725057912	1	49	2
TCGA-49-6767	-1.02322767179099	1	49	2
TCGA-49-AAQV	-0.306771698720673	2	49	2
TCGA-49-AAR0	1.86424040159587	3	49	2
TCGA-49-AAR2	0.949685722263947	3	49	2
TCGA-49-AAR3	0.615421722446758	2	49	2
TCGA-49-AAR4	-0.14381101378946	2	49	2
TCGA-49-AAR9	-3.06956204141908	0	49	2
TCGA-49-AARE	-0.564134004891574	2	49	2
TCGA-49-AARN	-1.33160900985398	1	49	2
TCGA-49-AARO	-0.509611351729462	2	49	2
TCGA-49-AARQ	-0.276234198433745	2	49	2
TCGA-49-AARR	1.18179509678473	3	49	2
TCGA-4B-A93V	1.50784803743004	3	4B	3
TCGA-50-5044	-0.76158871747075	2	50	1
TCGA-50-5045	-0.125540995569285	2	50	1
TCGA-50-5055	0.537859363398588	2	50	1
TCGA-50-5066	-1.56255959384422	1	50	1
TCGA-50-5068	0.046620317368918	2	50	1
TCGA-50-5931	0.792765977774618	2	50	1
TCGA-50-5939	-1.46282912126393	1	50	1
TCGA-50-5942	1.89746950666927	3	50	1
TCGA-50-5946	-1.05827811807626	1	50	1
TCGA-50-6590	-1.71322214684259	1	50	1
TCGA-50-6591	1.29284410355439	3	50	1
TCGA-50-6593	-0.747614023146766	2	50	1
TCGA-50-6594	-1.90412361638456	1	50	1
TCGA-50-6597	-0.706389288019642	2	50	1
TCGA-50-6673	-1.39577081030839	1	50	1
TCGA-50-7109	0.69588770053822	2	50	1
TCGA-50-8457	0.741127896426429	2	50	1
TCGA-50-8459	-0.361602589281904	2	50	1
TCGA-53-7624	-0.40458719882809	2	53	1
TCGA-53-7626	-1.60988428572655	1	53	1
TCGA-53-7813	-0.514760949657572	2	53	1
TCGA-53-A4EZ	1.38435281686053	3	53	1
TCGA-55-1592	0.673547645693023	2	55	3
TCGA-55-1594	-1.23202783338682	1	55	3
TCGA-55-1595	-1.09616922402378	1	55	3
TCGA-55-1596	0.170731321611839	2	55	3
TCGA-55-5899	-0.827913164471899	1	55	3
TCGA-55-6543	0.314283738805821	2	55	3
TCGA-55-6642	-0.684589348679709	2	55	3
TCGA-55-6712	-2.10108466613836	1	55	3
TCGA-55-6968	0.165108997329824	2	55	3
TCGA-55-6969	-0.983785120530481	1	55	3
TCGA-55-6970	-0.308211604269509	2	55	3
TCGA-55-6971	-0.463290254176749	2	55	3
TCGA-55-6972	0.031419353679128	2	55	3
TCGA-55-6975	-1.4423183385394	1	55	3
TCGA-55-6978	-2.25052994159768	1	55	3
TCGA-55-6979	-1.62706034868023	1	55	3
TCGA-55-6980	-0.454347336514224	2	55	3
TCGA-55-6981	-1.3812618770851	1	55	3
TCGA-55-6982	-2.84881928861763	0	55	3
TCGA-55-6983	-0.805709040778924	1	55	3
TCGA-55-6984	-2.86527607192685	0	55	3
TCGA-55-6985	-0.635403057130944	2	55	3
TCGA-55-6986	-0.744219238593166	2	55	3
TCGA-55-6987	-0.300338959150733	2	55	3
TCGA-55-7227	-0.732393701921779	2	55	3
TCGA-55-7281	-2.57160894709022	0	55	3
TCGA-55-7283	-1.26160284500661	1	55	3
TCGA-55-7284	-0.988092301430351	1	55	3
TCGA-55-7570	-0.816066150925852	1	55	3
TCGA-55-7573	1.71094317012978	3	55	3
TCGA-55-7574	-0.334900828886671	2	55	3
TCGA-55-7576	-1.79539794086961	1	55	3
TCGA-55-7724	-1.09962226490077	1	55	3
TCGA-55-7725	-2.61623625739768	0	55	3
TCGA-55-7726	-1.57058652840809	1	55	3
TCGA-55-7727	-0.708718725747311	2	55	3
TCGA-55-7728	0.747237820017874	2	55	3
TCGA-55-7815	-0.471221329533867	2	55	3
TCGA-55-7816	-1.6226147035352	1	55	3
TCGA-55-7903	-1.37596718159901	1	55	3
TCGA-55-7907	-2.17910747464339	1	55	3
TCGA-55-7910	0.002120360344938	2	55	3
TCGA-55-7911	-1.42064583339368	1	55	3
TCGA-55-7913	-1.63160613734029	1	55	3
TCGA-55-7914	-1.9928256508972	1	55	3
TCGA-55-7994	-0.617818439863539	2	55	3
TCGA-55-7995	0.803549674008039	2	55	3
TCGA-55-8085	0.79963747925242	2	55	3
TCGA-55-8087	0.692594265545469	2	55	3
TCGA-55-8089	-0.924244616214434	1	55	3
TCGA-55-8090	-0.596820098759912	2	55	3
TCGA-55-8091	-2.00596415281487	1	55	3
TCGA-55-8092	-1.00288292869827	1	55	3
TCGA-55-8094	-0.062162033014998	2	55	3
TCGA-55-8096	-1.74628695604237	1	55	3
TCGA-55-8097	1.03137579644838	3	55	3
TCGA-55-8203	-1.12874002437618	1	55	3
TCGA-55-8204	-0.730192847179652	2	55	3
TCGA-55-8205	-1.10395329569693	1	55	3
TCGA-55-8206	1.83752543020556	3	55	3
TCGA-55-8207	-0.719297441674503	2	55	3
TCGA-55-8208	-0.505049428138338	2	55	3
TCGA-55-8299	-0.693553696714862	2	55	3
TCGA-55-8301	0.086089799025457	2	55	3
TCGA-55-8302	-2.29977082425051	1	55	3
TCGA-55-8505	-1.6254695246912	1	55	3
TCGA-55-8506	-0.76463549750295	2	55	3
TCGA-55-8507	0.295596123129638	2	55	3
TCGA-55-8508	-1.04371840170461	1	55	3
TCGA-55-8510	0.155643203650227	2	55	3
TCGA-55-8511	0.044641088117287	2	55	3
TCGA-55-8512	2.40961392340066	3	55	3
TCGA-55-8513	0.425068477634413	2	55	3
TCGA-55-8514	0.735097947895877	2	55	3
TCGA-55-8614	-0.445973442175219	2	55	3
TCGA-55-8615	-1.38312325092554	1	55	3
TCGA-55-8616	0.037639769867189	2	55	3
TCGA-55-8619	-1.65774561801764	1	55	3
TCGA-55-8620	0.205395977096621	2	55	3
TCGA-55-8621	0.461737326181045	2	55	3
TCGA-55-A48X	1.13600486458838	3	55	3
TCGA-55-A48Y	-4.14853073825147	0	55	3
TCGA-55-A48Z	-0.83054717823067	1	55	3
TCGA-55-A490	-3.46908165384467	0	55	3
TCGA-55-A491	-1.61487637885311	1	55	3
TCGA-55-A492	2.99007277187656	4	55	3
TCGA-55-A493	-0.460973432849518	2	55	3
TCGA-55-A494	-2.41070499575549	1	55	3
TCGA-55-A4DF	-0.548277597385863	2	55	3
TCGA-55-A4DG	1.66955167147179	3	55	3
TCGA-55-A57B	0.012167188160698	2	55	3
TCGA-62-A46O	-2.57906825321056	0	62	5
TCGA-62-A46P	0.723908945620512	2	62	5
TCGA-62-A46R	-0.621649379704582	2	62	5
TCGA-62-A46S	0.888154673092269	3	62	5
TCGA-62-A46U	-0.09490283964929	2	62	5
TCGA-62-A46V	0.189085608132547	2	62	5
TCGA-62-A470	0.604010311462773	2	62	5
TCGA-62-A471	0.100369201588017	2	62	5
TCGA-62-A472	-0.975364123010047	1	62	5
TCGA-64-1676	-1.90779916206602	1	64	1
TCGA-64-1677	-0.666687704471348	2	64	1
TCGA-64-1678	-0.95000931197723	1	64	1
TCGA-64-1679	-1.79664341397681	1	64	1
TCGA-64-1680	-0.666979338221287	2	64	1
TCGA-64-1681	0.350847991476112	2	64	1
TCGA-64-5774	-2.2621006939759	1	64	1
TCGA-64-5775	-2.0737106145806	1	64	1
TCGA-64-5778	0.845465801194938	2	64	1
TCGA-64-5779	-0.108543149769024	2	64	1
TCGA-64-5781	-1.54024086242167	1	64	1
TCGA-64-5815	-2.82747737812904	0	64	1
TCGA-67-3770	1.47338977103695	3	67	1
TCGA-67-3771	-0.884616399563528	1	67	1
TCGA-67-3772	-0.420276346554242	2	67	1
TCGA-67-3773	-2.25265911598032	1	67	1
TCGA-67-3774	0.127279688864323	2	67	1
TCGA-67-4679	1.61574230723497	3	67	1
TCGA-67-6215	-0.314119876986287	2	67	1
TCGA-67-6216	-0.505817695098222	2	67	1
TCGA-67-6217	2.20017620617672	3	67	1
TCGA-69-7760	-1.53028850613737	1	69	5
TCGA-69-7761	-0.835641515478518	1	69	5
TCGA-69-7763	-2.85925523849232	0	69	5
TCGA-69-7764	-0.00714175324549	2	69	5
TCGA-69-7765	-2.19050079426794	1	69	5
TCGA-69-7973	-0.823228804467029	1	69	5
TCGA-69-7974	-1.40885024874923	1	69	5
TCGA-69-7978	-2.84320150315449	0	69	5
TCGA-69-7979	1.00642612766342	3	69	5
TCGA-69-7980	-1.1455766411699	1	69	5
TCGA-69-8253	-0.291045050970851	2	69	5
TCGA-69-8254	-1.10788191878315	1	69	5
TCGA-69-8255	1.58923964077553	3	69	5
TCGA-69-8453	0.346799726249277	2	69	5
TCGA-69-A59K	-0.999579989515758	1	69	5
TCGA-71-6725	3.72338440890381	4	71	2
TCGA-71-8520	-1.51206618160556	1	71	2
TCGA-73-4658	-0.420959357905485	2	73	2
TCGA-73-4659	-0.327866490916305	2	73	2
TCGA-73-4662	-0.761812695630493	2	73	2
TCGA-73-4666	-1.60543379765958	1	73	2
TCGA-73-4668	-0.041379936746648	2	73	2
TCGA-73-4670	-0.712157131993877	2	73	2
TCGA-73-4675	-0.65074620284367	2	73	2
TCGA-73-4676	-1.12488630284009	1	73	2
TCGA-73-4677	2.50189410014404	3	73	2
TCGA-73-7498	1.66009305220641	3	73	2
TCGA-73-7499	0.549847356308172	2	73	2
TCGA-73-A9RS	1.49290343525274	3	73	2
TCGA-75-5122	-1.01138652986884	1	75	2
TCGA-75-5125	0.028919709917938	2	75	2
TCGA-75-5126	-1.28256496383887	1	75	2
TCGA-75-5146	0.348993547753253	2	75	2
TCGA-75-5147	0.167377610131266	2	75	2
TCGA-75-6203	1.71320339714192	3	75	2
TCGA-75-6205	-1.38465629729696	1	75	2
TCGA-75-6206	1.77074044894977	3	75	2
TCGA-75-6207	-1.70533886794515	1	75	2
TCGA-75-6211	-1.21832719797174	1	75	2
TCGA-75-6212	2.26016844084724	3	75	2
TCGA-75-6214	-1.20910869006402	1	75	2
TCGA-75-7025	0.797936198412017	2	75	2
TCGA-75-7027	-2.50384727226877	0	75	2
TCGA-75-7030	0.629017226913472	2	75	2
TCGA-75-7031	0.767792125631723	2	75	2
TCGA-78-7145	-1.69772874027861	1	78	5
TCGA-78-7146	-1.27526442991736	1	78	5
TCGA-78-7147	-0.421480262204407	2	78	5
TCGA-78-7148	-3.01383241946913	0	78	5
TCGA-78-7149	0.051329853583977	2	78	5
TCGA-78-7150	-1.56720329903656	1	78	5
TCGA-78-7152	-0.824936714312295	1	78	5
TCGA-78-7153	1.58769735456519	3	78	5
TCGA-78-7154	-1.0741405350623	1	78	5
TCGA-78-7155	-1.94917087786497	1	78	5
TCGA-78-7156	2.74837918604244	4	78	5
TCGA-78-7158	1.13806188883919	3	78	5
TCGA-78-7159	-1.08451368383155	1	78	5
TCGA-78-7160	-0.127308209617286	2	78	5
TCGA-78-7161	0.931010667448686	3	78	5
TCGA-78-7163	1.06640227288378	3	78	5
TCGA-78-7166	-1.12365183209588	1	78	5
TCGA-78-7167	1.29486099108824	3	78	5
TCGA-78-7220	-2.12097755999455	1	78	5
TCGA-78-7535	0.835277714648015	2	78	5
TCGA-78-7536	-0.242723130899432	2	78	5
TCGA-78-7537	1.92140866597911	3	78	5
TCGA-78-7539	0.377870402731121	2	78	5
TCGA-78-7540	-1.85670350792054	1	78	5
TCGA-78-7542	-1.04445298335416	1	78	5
TCGA-78-7633	0.909732785395774	3	78	5
TCGA-78-8640	-1.15009866918114	1	78	5
TCGA-78-8648	0.480726740414449	2	78	5
TCGA-78-8655	-0.881332940722741	1	78	5
TCGA-78-8660	-0.056361906616562	2	78	5
TCGA-78-8662	1.45783699359264	3	78	5
TCGA-80-5607	-3.62467275937204	0	80	2
TCGA-80-5608	0.465657712242168	2	80	2
TCGA-80-5611	1.87645851162014	3	80	2
TCGA-83-5908	-1.25588367286511	1	83	2
TCGA-86-6562	-1.6288214992752	1	86	1
TCGA-86-6851	-0.040026403205532	2	86	1
TCGA-86-7701	-1.23910236251828	1	86	1
TCGA-86-7711	-3.06747702758436	0	86	1
TCGA-86-7713	-1.80244169262434	1	86	1
TCGA-86-7714	0.011448875818342	2	86	1
TCGA-86-7953	-0.739639344990251	2	86	1
TCGA-86-7954	-0.91607261623519	1	86	1
TCGA-86-7955	-0.952803193208099	1	86	1
TCGA-86-8054	-2.41730766178996	1	86	1
TCGA-86-8055	-2.8849266052284	0	86	1
TCGA-86-8056	-1.05194176964998	1	86	1
TCGA-86-8073	-0.386460610931938	2	86	1
TCGA-86-8074	-0.582348019931189	2	86	1
TCGA-86-8075	0.040582799206385	2	86	1
TCGA-86-8076	-0.116672049266276	2	86	1
TCGA-86-8278	-0.601955435231195	2	86	1
TCGA-86-8279	3.25555167177211	4	86	1
TCGA-86-8280	2.02784486495802	3	86	1
TCGA-86-8281	1.77847525410467	3	86	1
TCGA-86-8358	1.44869577847359	3	86	1
TCGA-86-8359	-1.44570930235982	1	86	1
TCGA-86-8585	-0.879779088736273	1	86	1
TCGA-86-8668	0.183976652026685	2	86	1
TCGA-86-8669	0.346650899930934	2	86	1
TCGA-86-8671	0.413316987481564	2	86	1
TCGA-86-8672	-1.43579661161645	1	86	1
TCGA-86-8673	0.018737142248761	2	86	1
TCGA-86-8674	0.701938644423123	2	86	1
TCGA-86-A456	0.275044333451928	2	86	1
TCGA-86-A4D0	-0.591761023679356	2	86	1
TCGA-86-A4JF	-1.19437838509374	1	86	1
TCGA-86-A4P7	0.475313206873984	2	86	1
TCGA-86-A4P8	1.086557507184	3	86	1
TCGA-91-A4BC	1.07900261565567	3	91	3
TCGA-91-A4BD	2.14781451315675	3	91	3
TCGA-93-7347	-0.653327368993466	2	93	2
TCGA-93-7348	-0.030782595785173	2	93	2
TCGA-93-8067	-1.64565579205544	1	93	2
TCGA-93-A4JN	-0.822431807452185	1	93	2
TCGA-93-A4JO	0.309024423061249	2	93	2
TCGA-93-A4JP	3.07507156211398	4	93	2
TCGA-93-A4JQ	0.519110330203473	2	93	2
TCGA-95-7039	-0.439506502243287	2	95	5
TCGA-95-7043	0.284256469367726	2	95	5
TCGA-95-7562	0.268076197967842	2	95	5
TCGA-95-7567	-0.818070781285448	1	95	5
TCGA-95-7944	0.338274517708574	2	95	5
TCGA-95-7947	-0.100347017114354	2	95	5
TCGA-95-7948	1.05291510994081	3	95	5
TCGA-95-8039	-0.592679256286019	2	95	5
TCGA-95-8494	-1.75372692921954	1	95	5
TCGA-95-A4VK	0.332907217178238	2	95	5
TCGA-95-A4VN	-0.537378989138673	2	95	5
TCGA-95-A4VP	0.692707768970254	2	95	5
TCGA-97-7546	2.0644753318137	3	97	4
TCGA-97-7547	-1.57468288552373	1	97	4
TCGA-97-7552	-0.683469776820046	2	97	4
TCGA-97-7553	0.428733553673377	2	97	4
TCGA-97-7554	-0.649219624153242	2	97	4
TCGA-97-7937	-0.385736918254083	2	97	4
TCGA-97-7938	0.500600639138812	2	97	4
TCGA-97-7941	0.070993486354098	2	97	4
TCGA-97-8171	3.43355146875911	4	97	4
TCGA-97-8172	0.406499270117331	2	97	4
TCGA-97-8175	-1.40898018499596	1	97	4
TCGA-97-8177	0.323383387760439	2	97	4
TCGA-97-8179	1.1597605214183	3	97	4
TCGA-97-8552	1.88477797124544	3	97	4
TCGA-97-A4LX	-0.50787201265641	2	97	4
TCGA-97-A4M0	-0.326043201030033	2	97	4
TCGA-97-A4M1	2.24330335354307	3	97	4
TCGA-97-A4M2	1.34055054791665	3	97	4
TCGA-97-A4M3	1.56397354711233	3	97	4
TCGA-97-A4M5	0.463917654092223	2	97	4
TCGA-97-A4M6	0.631760022246633	2	97	4
TCGA-97-A4M7	0.761510347235164	2	97	4
TCGA-99-7458	-0.189028041696695	2	99	2
TCGA-99-8025	-1.06639398691208	1	99	2
TCGA-99-8028	0.085314898068085	2	99	2
TCGA-99-8032	0.608180604775858	2	99	2
TCGA-99-8033	-1.33317050364365	1	99	2
TCGA-99-AA5R	1.36611328487851	3	99	2
TCGA-J2-8192	-0.60141237064541	2	J2	2
TCGA-J2-8194	-0.360851646966389	2	J2	2
TCGA-J2-A4AD	-1.52125615410513	1	J2	2
TCGA-J2-A4AE	1.49762234280325	3	J2	2
TCGA-J2-A4AG	0.442203189032121	2	J2	2
TCGA-L4-A4E5	-0.613046634284205	2	L4	3
TCGA-L4-A4E6	1.07773239777696	3	L4	3
TCGA-L9-A443	-0.254776550380706	2	L9	5
TCGA-L9-A444	-0.255633402450479	2	L9	5
TCGA-L9-A50W	-0.227496559070719	2	L9	5
TCGA-L9-A5IP	-1.64914578872017	1	L9	5
TCGA-L9-A743	-0.134446766845173	2	L9	5
TCGA-L9-A7SV	1.26043614828438	3	L9	5
TCGA-L9-A8F4	-0.047287763733863	2	L9	5
TCGA-MN-A4N1	0.990195990149307	3	MN	4
TCGA-MN-A4N4	0.528673141816227	2	MN	4
TCGA-MN-A4N5	0.225617505179517	2	MN	4
TCGA-MP-A4SV	-0.99194528110806	1	MP	5
TCGA-MP-A4SW	1.49554263531163	3	MP	5
TCGA-MP-A4SY	-0.676463830760547	2	MP	5
TCGA-MP-A4T4	-0.23843394536332	2	MP	5
TCGA-MP-A4T6	-0.341853973816578	2	MP	5
TCGA-MP-A4T7	-0.07023362251876	2	MP	5
TCGA-MP-A4T8	0.070253327094648	2	MP	5
TCGA-MP-A4T9	-1.24532140348705	1	MP	5
TCGA-MP-A4TA	-1.01212895475919	1	MP	5
TCGA-MP-A4TC	-0.585397221625258	2	MP	5
TCGA-MP-A4TD	0.193912271837766	2	MP	5
TCGA-MP-A4TE	-0.985610538474201	1	MP	5
TCGA-MP-A4TF	-0.084742997121747	2	MP	5
TCGA-MP-A4TH	0.257434045146943	2	MP	5
TCGA-MP-A4TI	0.027980959550942	2	MP	5
TCGA-MP-A4TJ	-0.093757838563639	2	MP	5
TCGA-MP-A4TK	-1.93670764286338	1	MP	5
TCGA-MP-A5C7	2.20676226719711	3	MP	5
TCGA-NJ-A4YF	1.70651264384553	3	NJ	1
TCGA-NJ-A4YG	0.110683752484836	2	NJ	1
TCGA-NJ-A4YI	-2.05075643929066	1	NJ	1
TCGA-NJ-A4YP	-2.01268781248567	1	NJ	1
TCGA-NJ-A4YQ	0.006042244505901	2	NJ	1
TCGA-NJ-A55A	0.914306894676707	3	NJ	1
TCGA-NJ-A55O	-0.542222098104133	2	NJ	1
TCGA-NJ-A55R	0.742309701171588	2	NJ	1
TCGA-NJ-A7XG	-0.831748140502397	1	NJ	1
TCGA-O1-A52J	4.22239319430147	4	O1	1
TCGA-S2-AA1A	0.218377285395641	2	S2	4
