# Supplementary material for: Surrogate Biomarker Prediction from Whole-Slide Images for Evaluating Overall Survival in Lung Adenocarcinoma
Source: Diagnostics (Basel). 2024 Feb 20;14(5):462. doi: 10.3390/diagnostics14050462 (PMC10930763; doi:10.3390/diagnostics14050462)
Supplement: Supplementary file 1 [file diagnostics-14-00462-s001.zip › Supplementary_File_S5_TCGA_LUAD_crossfolds/crossfolds_GPR37.csv]

PATIENT	GPR37	GPR37_quantile	site_code	CV5
TCGA-05-4244	-1.30291146700993	1	05	2
TCGA-05-4249	-0.594026930900533	1	05	2
TCGA-05-4250	4.21438695816308	3	05	2
TCGA-05-4382	3.52676440936998	3	05	2
TCGA-05-4395	3.94820120075965	3	05	2
TCGA-05-4396	4.56365917236007	3	05	2
TCGA-05-4397	3.60276495618375	3	05	2
TCGA-05-4398	1.67221630949224	2	05	2
TCGA-05-4402	5.32670699465192	3	05	2
TCGA-05-4403	0.382936419094148	1	05	2
TCGA-05-4405	0.633068782659972	1	05	2
TCGA-05-4415	7.69820840181221	4	05	2
TCGA-05-4417	0.824444663409644	2	05	2
TCGA-05-4418	4.8443105624941	3	05	2
TCGA-05-4420	0.467475483905653	1	05	2
TCGA-05-4422	3.19799683444085	3	05	2
TCGA-05-4424	0.778078648711648	2	05	2
TCGA-05-4426	3.90735044898675	3	05	2
TCGA-05-4427	0.681195425524682	2	05	2
TCGA-05-4430	3.0290670646907	3	05	2
TCGA-05-4432	2.57051826127537	2	05	2
TCGA-05-4433	0.131340929667133	1	05	2
TCGA-05-4434	1.68759072278066	2	05	2
TCGA-35-3615	1.43724600432106	2	35	2
TCGA-35-4122	0.537868140783358	1	35	2
TCGA-35-4123	4.50926121781356	3	35	2
TCGA-35-5375	-2.47500103463493	0	35	2
TCGA-38-4625	-2.25738232970084	0	38	5
TCGA-38-4626	1.73658566117735	2	38	5
TCGA-38-4627	3.89539273982673	3	38	5
TCGA-38-4628	2.53324779100875	2	38	5
TCGA-38-4629	4.02946544508761	3	38	5
TCGA-38-4630	-4.02759364880441	0	38	5
TCGA-38-4631	3.7345749914146	3	38	5
TCGA-38-4632	-0.064133611694413	1	38	5
TCGA-38-6178	2.5199143074548	2	38	5
TCGA-38-7271	2.88642779470059	2	38	5
TCGA-38-A44F	0.128700154049948	1	38	5
TCGA-44-2655	2.60889916482847	2	44	4
TCGA-44-2656	0.785547003326356	2	44	4
TCGA-44-2657	4.12571273562906	3	44	4
TCGA-44-2659	0.269715088001386	1	44	4
TCGA-44-2661	-0.462013543616987	1	44	4
TCGA-44-2662	1.64879661979023	2	44	4
TCGA-44-2665	1.86361504909942	2	44	4
TCGA-44-2666	1.91828563268555	2	44	4
TCGA-44-2668	0.676327582118008	2	44	4
TCGA-44-3396	4.3011535580247	3	44	4
TCGA-44-3398	2.58405064677891	2	44	4
TCGA-44-3917	5.11665321005717	3	44	4
TCGA-44-3918	0.001476910719285	1	44	4
TCGA-44-3919	4.56616761898888	3	44	4
TCGA-44-4112	2.77520376717772	2	44	4
TCGA-44-5643	1.72600900495536	2	44	4
TCGA-44-5644	4.94789398691915	3	44	4
TCGA-44-5645	0.968140732844019	2	44	4
TCGA-44-6145	0.641443371231082	1	44	4
TCGA-44-6146	-1.0903893164477	1	44	4
TCGA-44-6147	1.9004560038866	2	44	4
TCGA-44-6148	4.17235834900717	3	44	4
TCGA-44-6774	3.85223790800413	3	44	4
TCGA-44-6775	5.36703962711462	4	44	4
TCGA-44-6776	0.074021310368968	1	44	4
TCGA-44-6777	0.036644030813509	1	44	4
TCGA-44-6778	-0.86557641172049	1	44	4
TCGA-44-6779	-0.187122279439613	1	44	4
TCGA-44-7659	1.36067049552355	2	44	4
TCGA-44-7660	2.48394898043772	2	44	4
TCGA-44-7662	5.55853290009705	4	44	4
TCGA-44-7667	-0.19481696507762	1	44	4
TCGA-44-7669	3.47732447454619	3	44	4
TCGA-44-7670	3.59440569804664	3	44	4
TCGA-44-7671	1.40728220463785	2	44	4
TCGA-44-7672	5.12179856296603	3	44	4
TCGA-44-8119	1.42880175196674	2	44	4
TCGA-44-A479	2.53323708290136	2	44	4
TCGA-44-A47A	-0.972661892895867	1	44	4
TCGA-44-A47B	0.728505780265332	2	44	4
TCGA-44-A47G	0.393002098472716	1	44	4
TCGA-44-A4SS	1.29488612342064	2	44	4
TCGA-44-A4SU	3.93301534502517	3	44	4
TCGA-49-4487	4.00311356590251	3	49	4
TCGA-49-4488	0.750140844016477	2	49	4
TCGA-49-4490	5.07405228338808	3	49	4
TCGA-49-4494	5.18382217869276	3	49	4
TCGA-49-4501	3.14745651473312	3	49	4
TCGA-49-4505	5.11264105040236	3	49	4
TCGA-49-4506	5.06376767862129	3	49	4
TCGA-49-4507	2.97670767689995	2	49	4
TCGA-49-4510	1.5312563966077	2	49	4
TCGA-49-4512	1.95051289847459	2	49	4
TCGA-49-4514	1.34246694671529	2	49	4
TCGA-49-6742	2.74599811657956	2	49	4
TCGA-49-6743	3.93947491312111	3	49	4
TCGA-49-6744	1.4773595662752	2	49	4
TCGA-49-6745	4.70726097457528	3	49	4
TCGA-49-6761	6.68395000929571	4	49	4
TCGA-49-6767	-0.502395508489549	1	49	4
TCGA-49-AAQV	4.36390640428119	3	49	4
TCGA-49-AAR0	1.74640391130201	2	49	4
TCGA-49-AAR2	1.56894140053898	2	49	4
TCGA-49-AAR3	3.80847659872763	3	49	4
TCGA-49-AAR4	2.8671879851598	2	49	4
TCGA-49-AAR9	3.58456248380947	3	49	4
TCGA-49-AARE	1.44320797044959	2	49	4
TCGA-49-AARN	2.82410213236863	2	49	4
TCGA-49-AARO	4.90350053656921	3	49	4
TCGA-49-AARQ	2.73573844323233	2	49	4
TCGA-49-AARR	1.33897842933546	2	49	4
TCGA-4B-A93V	4.22461170253695	3	4B	4
TCGA-50-5044	0.416748523787762	1	50	5
TCGA-50-5045	0.739916881051887	2	50	5
TCGA-50-5055	1.39146987641706	2	50	5
TCGA-50-5066	1.63181845132263	2	50	5
TCGA-50-5068	2.46857723058755	2	50	5
TCGA-50-5931	2.30345571611715	2	50	5
TCGA-50-5939	3.44726390638293	3	50	5
TCGA-50-5942	1.04301034948462	2	50	5
TCGA-50-5946	3.10309502050125	3	50	5
TCGA-50-6590	0.574354443253994	1	50	5
TCGA-50-6591	3.56627368075056	3	50	5
TCGA-50-6593	0.277048031087503	1	50	5
TCGA-50-6594	3.84833305952415	3	50	5
TCGA-50-6597	0.928326247898614	2	50	5
TCGA-50-6673	-0.233499381409509	1	50	5
TCGA-50-7109	1.4206528410989	2	50	5
TCGA-50-8457	0.612230163244171	1	50	5
TCGA-50-8459	0.320657112794167	1	50	5
TCGA-53-7624	4.70843992735896	3	53	5
TCGA-53-7626	3.11101953497426	3	53	5
TCGA-53-7813	2.56052717764667	2	53	5
TCGA-53-A4EZ	-2.79284018504582	0	53	5
TCGA-55-1592	3.56270515537652	3	55	1
TCGA-55-1594	4.43179977729308	3	55	1
TCGA-55-1595	2.27496286886435	2	55	1
TCGA-55-1596	1.23060277758924	2	55	1
TCGA-55-5899	4.87730211261727	3	55	1
TCGA-55-6543	6.23699392088518	4	55	1
TCGA-55-6642	1.9092513033879	2	55	1
TCGA-55-6712	4.59781288719433	3	55	1
TCGA-55-6968	1.52899240865856	2	55	1
TCGA-55-6969	1.66619717204109	2	55	1
TCGA-55-6970	2.06801787502157	2	55	1
TCGA-55-6971	3.0494161575029	3	55	1
TCGA-55-6972	2.6891381968356	2	55	1
TCGA-55-6975	5.02841874097128	3	55	1
TCGA-55-6978	1.7158616657595	2	55	1
TCGA-55-6979	4.90587993969265	3	55	1
TCGA-55-6980	3.42143272655426	3	55	1
TCGA-55-6981	5.28571315602064	3	55	1
TCGA-55-6982	4.41609240445683	3	55	1
TCGA-55-6983	1.72127027583582	2	55	1
TCGA-55-6984	1.9317369059093	2	55	1
TCGA-55-6985	4.81609230158259	3	55	1
TCGA-55-6986	4.81527257461187	3	55	1
TCGA-55-6987	4.05518934610216	3	55	1
TCGA-55-7227	2.15261377578829	2	55	1
TCGA-55-7281	3.63133111158006	3	55	1
TCGA-55-7283	2.87917581077618	2	55	1
TCGA-55-7284	0.474013451505271	1	55	1
TCGA-55-7570	3.54234383471121	3	55	1
TCGA-55-7573	1.13039934067563	2	55	1
TCGA-55-7574	-0.7354387584704	1	55	1
TCGA-55-7576	4.24587007750212	3	55	1
TCGA-55-7724	4.88070775495909	3	55	1
TCGA-55-7725	-0.183276850121574	1	55	1
TCGA-55-7726	2.94152540690539	2	55	1
TCGA-55-7727	4.25871341179626	3	55	1
TCGA-55-7728	0.442383238489454	1	55	1
TCGA-55-7815	3.99132963094761	3	55	1
TCGA-55-7816	2.75311983504795	2	55	1
TCGA-55-7903	1.54241905284734	2	55	1
TCGA-55-7907	0.483857538079044	1	55	1
TCGA-55-7910	0.002120360344938	1	55	1
TCGA-55-7911	0.284610901045185	1	55	1
TCGA-55-7913	1.1632035313982	2	55	1
TCGA-55-7914	-1.81225340525538	0	55	1
TCGA-55-7994	4.78436261099924	3	55	1
TCGA-55-7995	1.87149582597111	2	55	1
TCGA-55-8085	1.51064127955467	2	55	1
TCGA-55-8087	-0.348278015870059	1	55	1
TCGA-55-8089	2.12282363744235	2	55	1
TCGA-55-8090	3.27225576038601	3	55	1
TCGA-55-8091	5.46164139726812	4	55	1
TCGA-55-8092	2.387972056002	2	55	1
TCGA-55-8094	-1.64712453373615	1	55	1
TCGA-55-8096	-0.415641644053903	1	55	1
TCGA-55-8097	-0.621650979217926	1	55	1
TCGA-55-8203	0.75129935158291	2	55	1
TCGA-55-8204	3.03036786339901	3	55	1
TCGA-55-8205	0.274558327556801	1	55	1
TCGA-55-8206	2.50466957487419	2	55	1
TCGA-55-8207	-0.072178464890778	1	55	1
TCGA-55-8208	0.212220364686948	1	55	1
TCGA-55-8299	4.52281493699382	3	55	1
TCGA-55-8301	3.22317821845922	3	55	1
TCGA-55-8302	4.51342734208856	3	55	1
TCGA-55-8505	2.61349712118077	2	55	1
TCGA-55-8506	1.61578824669456	2	55	1
TCGA-55-8507	3.14302848456258	3	55	1
TCGA-55-8508	3.31590198325471	3	55	1
TCGA-55-8510	0.000920608851585	1	55	1
TCGA-55-8511	5.76163198252223	4	55	1
TCGA-55-8512	1.05292041035262	2	55	1
TCGA-55-8513	0.519705351772488	1	55	1
TCGA-55-8514	-0.402405575854058	1	55	1
TCGA-55-8614	3.9125292676113	3	55	1
TCGA-55-8615	1.59088154054152	2	55	1
TCGA-55-8616	0.263521177283517	1	55	1
TCGA-55-8619	0.363315997510195	1	55	1
TCGA-55-8620	3.47187533264379	3	55	1
TCGA-55-8621	1.48697461768007	2	55	1
TCGA-55-A48X	2.98561462211163	2	55	1
TCGA-55-A48Y	0.04786647455203	1	55	1
TCGA-55-A48Z	4.13789808789448	3	55	1
TCGA-55-A490	-0.364744994029935	1	55	1
TCGA-55-A491	4.50242495695485	3	55	1
TCGA-55-A492	2.4301142772853	2	55	1
TCGA-55-A493	4.61470484049961	3	55	1
TCGA-55-A494	2.66034475560402	2	55	1
TCGA-55-A4DF	2.91649734232574	2	55	1
TCGA-55-A4DG	0.22684175370839	1	55	1
TCGA-55-A57B	4.12853910020831	3	55	1
TCGA-62-A46O	6.15375869019729	4	62	5
TCGA-62-A46P	-1.16590813662906	1	62	5
TCGA-62-A46R	1.85449963387765	2	62	5
TCGA-62-A46S	1.68392162087466	2	62	5
TCGA-62-A46U	2.5278917345976	2	62	5
TCGA-62-A46V	0.374300480599455	1	62	5
TCGA-62-A470	0.528061458229474	1	62	5
TCGA-62-A471	2.68150999135677	2	62	5
TCGA-62-A472	2.51460186377536	2	62	5
TCGA-64-1676	0.305194561268176	1	64	5
TCGA-64-1677	4.27767759655583	3	64	5
TCGA-64-1678	1.19134653726831	2	64	5
TCGA-64-1679	3.08515620066888	3	64	5
TCGA-64-1680	3.6578312651992	3	64	5
TCGA-64-1681	3.90514993949547	3	64	5
TCGA-64-5774	3.63923037629072	3	64	5
TCGA-64-5775	-1.25058837666467	1	64	5
TCGA-64-5778	1.20203089775432	2	64	5
TCGA-64-5779	3.6080463083654	3	64	5
TCGA-64-5781	0.4836058795327	1	64	5
TCGA-64-5815	3.20374135248168	3	64	5
TCGA-67-3770	3.76972615202157	3	67	4
TCGA-67-3771	2.19969988636995	2	67	4
TCGA-67-3772	4.21412726204428	3	67	4
TCGA-67-3773	-0.972551196787584	1	67	4
TCGA-67-3774	0.523208365195462	1	67	4
TCGA-67-4679	-0.978098344832636	1	67	4
TCGA-67-6215	-0.558538604652734	1	67	4
TCGA-67-6216	4.09111744728901	3	67	4
TCGA-67-6217	0.033168688116697	1	67	4
TCGA-69-7760	7.20780375348312	4	69	5
TCGA-69-7761	1.6822067893841	2	69	5
TCGA-69-7763	-0.91172265838646	1	69	5
TCGA-69-7764	3.44058436473953	3	69	5
TCGA-69-7765	3.3359095240981	3	69	5
TCGA-69-7973	3.42469870897656	3	69	5
TCGA-69-7974	1.91677232969588	2	69	5
TCGA-69-7978	4.81446048614526	3	69	5
TCGA-69-7979	4.17947553756217	3	69	5
TCGA-69-7980	3.74381404975372	3	69	5
TCGA-69-8253	-0.441070494975459	1	69	5
TCGA-69-8254	1.19290740904606	2	69	5
TCGA-69-8255	1.28539200051353	2	69	5
TCGA-69-8453	0.115474180142822	1	69	5
TCGA-69-A59K	2.30271929862267	2	69	5
TCGA-71-6725	5.10583731155147	3	71	4
TCGA-71-8520	5.7071023388566	4	71	4
TCGA-73-4658	4.98889023188125	3	73	2
TCGA-73-4659	2.41991062208397	2	73	2
TCGA-73-4662	-1.67104723170731	1	73	2
TCGA-73-4666	6.81639059946221	4	73	2
TCGA-73-4668	-0.06714303281173	1	73	2
TCGA-73-4670	2.8160782814732	2	73	2
TCGA-73-4675	1.52164283855012	2	73	2
TCGA-73-4676	4.58550688933043	3	73	2
TCGA-73-4677	0.273552412476403	1	73	2
TCGA-73-7498	0.631196906571959	1	73	2
TCGA-73-7499	3.05611452676027	3	73	2
TCGA-73-A9RS	4.1872326188845	3	73	2
TCGA-75-5122	3.24260273636195	3	75	3
TCGA-75-5125	2.51696406736331	2	75	3
TCGA-75-5126	2.80489787741147	2	75	3
TCGA-75-5146	2.28873302293578	2	75	3
TCGA-75-5147	3.82133029203128	3	75	3
TCGA-75-6203	3.65683046581861	3	75	3
TCGA-75-6205	1.57311546731374	2	75	3
TCGA-75-6206	2.44258040035089	2	75	3
TCGA-75-6207	4.52550323808703	3	75	3
TCGA-75-6211	-0.942692755358312	1	75	3
TCGA-75-6212	2.59346279068455	2	75	3
TCGA-75-6214	3.0789977377266	3	75	3
TCGA-75-7025	2.06320907644181	2	75	3
TCGA-75-7027	1.1369684631859	2	75	3
TCGA-75-7030	0.896950432160105	2	75	3
TCGA-75-7031	3.19468978012063	3	75	3
TCGA-78-7145	1.83686023792743	2	78	2
TCGA-78-7146	2.67375164136383	2	78	2
TCGA-78-7147	3.19660430869146	3	78	2
TCGA-78-7148	3.41003383918445	3	78	2
TCGA-78-7149	-0.158887853806369	1	78	2
TCGA-78-7150	3.77010002173772	3	78	2
TCGA-78-7152	1.88201631078747	2	78	2
TCGA-78-7153	1.44925058459604	2	78	2
TCGA-78-7154	2.13097389484231	2	78	2
TCGA-78-7155	5.62243592838387	4	78	2
TCGA-78-7156	3.93567729487258	3	78	2
TCGA-78-7158	-1.92689355300158	0	78	2
TCGA-78-7159	0.432544752387805	1	78	2
TCGA-78-7160	2.45273880068975	2	78	2
TCGA-78-7161	2.65266184013822	2	78	2
TCGA-78-7163	4.9181921335464	3	78	2
TCGA-78-7166	1.52948217126685	2	78	2
TCGA-78-7167	0.814099309586561	2	78	2
TCGA-78-7220	0.866949607704875	2	78	2
TCGA-78-7535	2.99744329263222	2	78	2
TCGA-78-7536	4.28224770714542	3	78	2
TCGA-78-7537	-1.04585454760889	1	78	2
TCGA-78-7539	2.2199907429494	2	78	2
TCGA-78-7540	0.277946018774237	1	78	2
TCGA-78-7542	2.13257890458241	2	78	2
TCGA-78-7633	2.99479633282705	2	78	2
TCGA-78-8640	-0.388258406375905	1	78	2
TCGA-78-8648	1.68805171366196	2	78	2
TCGA-78-8655	5.27813478854403	3	78	2
TCGA-78-8660	5.60827709009668	4	78	2
TCGA-78-8662	2.8713582604241	2	78	2
TCGA-80-5607	2.88312188082666	2	80	1
TCGA-80-5608	2.97126898667951	2	80	1
TCGA-80-5611	6.15936687499383	4	80	1
TCGA-83-5908	3.93337611989265	3	83	5
TCGA-86-6562	0.01163611403766	1	86	3
TCGA-86-6851	-0.975320713817716	1	86	3
TCGA-86-7701	2.04914260611279	2	86	3
TCGA-86-7711	3.4857158926434	3	86	3
TCGA-86-7713	3.51832246912938	3	86	3
TCGA-86-7714	3.15000970635132	3	86	3
TCGA-86-7953	3.81041351854268	3	86	3
TCGA-86-7954	5.54985003756191	4	86	3
TCGA-86-7955	7.25509381097585	4	86	3
TCGA-86-8054	5.26382737915407	3	86	3
TCGA-86-8055	5.15145837572938	3	86	3
TCGA-86-8056	2.38828563809017	2	86	3
TCGA-86-8073	4.36392022597876	3	86	3
TCGA-86-8074	3.40126374961477	3	86	3
TCGA-86-8075	5.63337651357592	4	86	3
TCGA-86-8076	2.34105526315877	2	86	3
TCGA-86-8278	3.57303343606747	3	86	3
TCGA-86-8279	-1.18776028150191	1	86	3
TCGA-86-8280	3.11553399356525	3	86	3
TCGA-86-8281	0.569333856266082	1	86	3
TCGA-86-8358	4.1196315023046	3	86	3
TCGA-86-8359	-0.57897583322328	1	86	3
TCGA-86-8585	2.55851376284287	2	86	3
TCGA-86-8668	0.410747513873707	1	86	3
TCGA-86-8669	2.46212811735087	2	86	3
TCGA-86-8671	3.15666015141849	3	86	3
TCGA-86-8672	3.66012780838208	3	86	3
TCGA-86-8673	1.54598414511363	2	86	3
TCGA-86-8674	1.99739452794929	2	86	3
TCGA-86-A456	2.5880668751174	2	86	3
TCGA-86-A4D0	3.60219404712603	3	86	3
TCGA-86-A4JF	5.17103903449031	3	86	3
TCGA-86-A4P7	-0.160530462849356	1	86	3
TCGA-86-A4P8	0.058723298987271	1	86	3
TCGA-91-A4BC	1.88824711891449	2	91	2
TCGA-91-A4BD	0.70458012204725	2	91	2
TCGA-93-7347	2.89583441029984	2	93	2
TCGA-93-7348	3.27747056220511	3	93	2
TCGA-93-8067	1.66309691408418	2	93	2
TCGA-93-A4JN	0.822651685706542	2	93	2
TCGA-93-A4JO	3.67606651936828	3	93	2
TCGA-93-A4JP	3.50992451873776	3	93	2
TCGA-93-A4JQ	3.53541214253257	3	93	2
TCGA-95-7039	1.20621002955697	2	95	3
TCGA-95-7043	3.87721176084241	3	95	3
TCGA-95-7562	6.05041616975402	4	95	3
TCGA-95-7567	0.731486383304509	2	95	3
TCGA-95-7944	0.309985473277151	1	95	3
TCGA-95-7947	5.60161629926834	4	95	3
TCGA-95-7948	2.36693800674283	2	95	3
TCGA-95-8039	2.62170827921735	2	95	3
TCGA-95-8494	4.99601359980412	3	95	3
TCGA-95-A4VK	-1.7942047007251	0	95	3
TCGA-95-A4VN	1.45492661907133	2	95	3
TCGA-95-A4VP	1.80233226014475	2	95	3
TCGA-97-7546	3.51966995756452	3	97	3
TCGA-97-7547	1.77827210498425	2	97	3
TCGA-97-7552	-0.342432858984978	1	97	3
TCGA-97-7553	2.64611487222634	2	97	3
TCGA-97-7554	6.43072038135403	4	97	3
TCGA-97-7937	4.38268803616912	3	97	3
TCGA-97-7938	3.63394187265813	3	97	3
TCGA-97-7941	0.378566288264391	1	97	3
TCGA-97-8171	-3.79664056314547	0	97	3
TCGA-97-8172	-0.157026059941534	1	97	3
TCGA-97-8175	5.1627150092277	3	97	3
TCGA-97-8177	-0.176187621730073	1	97	3
TCGA-97-8179	2.35812749092453	2	97	3
TCGA-97-8552	3.46499476031594	3	97	3
TCGA-97-A4LX	2.16081231396225	2	97	3
TCGA-97-A4M0	2.51830592850977	2	97	3
TCGA-97-A4M1	0.94543896354618	2	97	3
TCGA-97-A4M2	1.53220984171349	2	97	3
TCGA-97-A4M3	0.374939722722316	1	97	3
TCGA-97-A4M5	2.36461831358154	2	97	3
TCGA-97-A4M6	3.80745004650871	3	97	3
TCGA-97-A4M7	-0.248906268710175	1	97	3
TCGA-99-7458	1.725951373889	2	99	3
TCGA-99-8025	0.62166200677318	1	99	3
TCGA-99-8028	-0.933063631246769	1	99	3
TCGA-99-8032	3.18754039926764	3	99	3
TCGA-99-8033	0.960329182917199	2	99	3
TCGA-99-AA5R	-0.483746365693633	1	99	3
TCGA-J2-8192	4.56154954487188	3	J2	5
TCGA-J2-8194	0.283817099879035	1	J2	5
TCGA-J2-A4AD	6.58816925507906	4	J2	5
TCGA-J2-A4AE	2.31380111524786	2	J2	5
TCGA-J2-A4AG	4.57861334778779	3	J2	5
TCGA-L4-A4E5	0.161886810081022	1	L4	3
TCGA-L4-A4E6	1.57672167538826	2	L4	3
TCGA-L9-A443	1.47924175973516	2	L9	4
TCGA-L9-A444	-2.08160400267543	0	L9	4
TCGA-L9-A50W	-0.316305826028575	1	L9	4
TCGA-L9-A5IP	4.09424607460547	3	L9	4
TCGA-L9-A743	3.18059494245695	3	L9	4
TCGA-L9-A7SV	-1.77518776144634	0	L9	4
TCGA-L9-A8F4	0.091874983937762	1	L9	4
TCGA-MN-A4N1	6.10255570405781	4	MN	4
TCGA-MN-A4N4	5.58771868551347	4	MN	4
TCGA-MN-A4N5	3.22002926691724	3	MN	4
TCGA-MP-A4SV	1.79411486258632	2	MP	5
TCGA-MP-A4SW	2.93988796692526	2	MP	5
TCGA-MP-A4SY	3.53215968437622	3	MP	5
TCGA-MP-A4T4	2.80212015298731	2	MP	5
TCGA-MP-A4T6	4.14674299819482	3	MP	5
TCGA-MP-A4T7	1.61187003661293	2	MP	5
TCGA-MP-A4T8	3.46531612661223	3	MP	5
TCGA-MP-A4T9	5.08042695664989	3	MP	5
TCGA-MP-A4TA	4.75707314433923	3	MP	5
TCGA-MP-A4TC	5.58312914176191	4	MP	5
TCGA-MP-A4TD	2.2472616964307	2	MP	5
TCGA-MP-A4TE	2.57982940398214	2	MP	5
TCGA-MP-A4TF	0.555081438633927	1	MP	5
TCGA-MP-A4TH	2.25297439695624	2	MP	5
TCGA-MP-A4TI	3.56594598073493	3	MP	5
TCGA-MP-A4TJ	1.37479517004221	2	MP	5
TCGA-MP-A4TK	6.38760529146281	4	MP	5
TCGA-MP-A5C7	0.225474527459276	1	MP	5
TCGA-NJ-A4YF	2.18920709322764	2	NJ	2
TCGA-NJ-A4YG	-0.967318759516437	1	NJ	2
TCGA-NJ-A4YI	4.02703034261064	3	NJ	2
TCGA-NJ-A4YP	-0.542057987243508	1	NJ	2
TCGA-NJ-A4YQ	5.43357252125484	4	NJ	2
TCGA-NJ-A55A	2.94943511808031	2	NJ	2
TCGA-NJ-A55O	1.87538934483854	2	NJ	2
TCGA-NJ-A55R	3.29131852459693	3	NJ	2
TCGA-NJ-A7XG	3.69181381555462	3	NJ	2
TCGA-O1-A52J	4.68986465540929	3	O1	2
TCGA-S2-AA1A	-1.41633825052261	1	S2	2
