# Supplementary material for: Surrogate Biomarker Prediction from Whole-Slide Images for Evaluating Overall Survival in Lung Adenocarcinoma
Source: Diagnostics (Basel). 2024 Feb 20;14(5):462. doi: 10.3390/diagnostics14050462 (PMC10930763; doi:10.3390/diagnostics14050462)
Supplement: Supplementary file 1 [file diagnostics-14-00462-s001.zip › Supplementary_File_S5_TCGA_LUAD_crossfolds/crossfolds_GPRASP1.csv]

PATIENT	GPRASP1	GPRASP1_quantile	site_code	CV5
TCGA-05-4244	3.19671897991146	2	05	3
TCGA-05-4249	2.45936028184649	1	05	3
TCGA-05-4250	1.00428746501379	0	05	3
TCGA-05-4382	2.87739166830188	2	05	3
TCGA-05-4395	0.018635167183238	0	05	3
TCGA-05-4396	2.70706624211674	2	05	3
TCGA-05-4397	1.6861898174609	1	05	3
TCGA-05-4398	2.53546243244189	1	05	3
TCGA-05-4402	2.19019110198334	1	05	3
TCGA-05-4403	1.40759847332842	1	05	3
TCGA-05-4405	3.75711726236955	2	05	3
TCGA-05-4415	3.36836604728237	2	05	3
TCGA-05-4417	2.81998501521894	2	05	3
TCGA-05-4418	1.32890762595164	0	05	3
TCGA-05-4420	1.40802163369541	1	05	3
TCGA-05-4422	2.59202559883673	1	05	3
TCGA-05-4424	2.98789637727747	2	05	3
TCGA-05-4426	2.42789752286114	1	05	3
TCGA-05-4427	2.10632880253903	1	05	3
TCGA-05-4430	2.24153877222845	1	05	3
TCGA-05-4432	3.01097597468694	2	05	3
TCGA-05-4433	2.57612577234003	1	05	3
TCGA-05-4434	2.92545455287955	2	05	3
TCGA-35-3615	2.46268105169733	1	35	2
TCGA-35-4122	1.36889196873459	1	35	2
TCGA-35-4123	0.623704763883921	0	35	2
TCGA-35-5375	3.10393767845845	2	35	2
TCGA-38-4625	1.24039560058594	0	38	4
TCGA-38-4626	2.70771381393295	2	38	4
TCGA-38-4627	3.72826209226041	2	38	4
TCGA-38-4628	1.8675809067869	1	38	4
TCGA-38-4629	1.27341175173552	0	38	4
TCGA-38-4630	2.87528388429749	2	38	4
TCGA-38-4631	1.37319574580852	1	38	4
TCGA-38-4632	1.20214645364304	0	38	4
TCGA-38-6178	3.15026871098997	2	38	4
TCGA-38-7271	4.1260723802588	3	38	4
TCGA-38-A44F	4.07355859985749	3	38	4
TCGA-44-2655	2.34307617182626	1	44	3
TCGA-44-2656	4.697686660856	3	44	3
TCGA-44-2657	3.62011257738713	2	44	3
TCGA-44-2659	4.3222110058568	3	44	3
TCGA-44-2661	2.62063763656096	1	44	3
TCGA-44-2662	2.84285726125508	2	44	3
TCGA-44-2665	3.42741285148848	2	44	3
TCGA-44-2666	3.80320910823885	2	44	3
TCGA-44-2668	1.99165985684883	1	44	3
TCGA-44-3396	2.71306833954565	2	44	3
TCGA-44-3398	1.8018742877173	1	44	3
TCGA-44-3917	0.928496369187357	0	44	3
TCGA-44-3918	1.86791717339531	1	44	3
TCGA-44-3919	3.51045355918398	2	44	3
TCGA-44-4112	4.71872830180836	3	44	3
TCGA-44-5643	2.53461247321023	1	44	3
TCGA-44-5644	3.51340872541209	2	44	3
TCGA-44-5645	5.97621966774935	4	44	3
TCGA-44-6145	2.97909581841146	2	44	3
TCGA-44-6146	5.01567320280317	3	44	3
TCGA-44-6147	4.66206310385644	3	44	3
TCGA-44-6148	6.1170572526982	4	44	3
TCGA-44-6774	3.77188145314846	2	44	3
TCGA-44-6775	4.71906233901537	3	44	3
TCGA-44-6776	2.21631519283409	1	44	3
TCGA-44-6777	3.43767867069338	2	44	3
TCGA-44-6778	4.21749019949252	3	44	3
TCGA-44-6779	1.90348026934129	1	44	3
TCGA-44-7659	3.39796903694653	2	44	3
TCGA-44-7660	3.56897436116523	2	44	3
TCGA-44-7662	2.45815612108108	1	44	3
TCGA-44-7667	0.73429954876587	0	44	3
TCGA-44-7669	2.35785174319909	1	44	3
TCGA-44-7670	2.79478949844933	2	44	3
TCGA-44-7671	2.70589102894008	2	44	3
TCGA-44-7672	2.52889605848906	1	44	3
TCGA-44-8119	3.47387246236179	2	44	3
TCGA-44-A479	4.54045315031161	3	44	3
TCGA-44-A47A	2.89012541997264	2	44	3
TCGA-44-A47B	2.85961153281712	2	44	3
TCGA-44-A47G	3.41448182588317	2	44	3
TCGA-44-A4SS	3.01383766371549	2	44	3
TCGA-44-A4SU	4.22159231576615	3	44	3
TCGA-49-4487	3.11351185948984	2	49	2
TCGA-49-4488	0.91759758986804	0	49	2
TCGA-49-4490	2.91485368853883	2	49	2
TCGA-49-4494	0.143519653230771	0	49	2
TCGA-49-4501	3.5290096974854	2	49	2
TCGA-49-4505	1.80615911342128	1	49	2
TCGA-49-4506	1.98261598082963	1	49	2
TCGA-49-4507	1.14395448240821	0	49	2
TCGA-49-4510	3.15943649647601	2	49	2
TCGA-49-4512	3.17290531981104	2	49	2
TCGA-49-4514	0.881135795162511	0	49	2
TCGA-49-6742	2.08262272267362	1	49	2
TCGA-49-6743	2.51737202562726	1	49	2
TCGA-49-6744	3.26163087521976	2	49	2
TCGA-49-6745	2.09077855984651	1	49	2
TCGA-49-6761	1.55534847325189	1	49	2
TCGA-49-6767	1.2476262385021	0	49	2
TCGA-49-AAQV	3.05208296516505	2	49	2
TCGA-49-AAR0	2.91701087685104	2	49	2
TCGA-49-AAR2	2.42123524263344	1	49	2
TCGA-49-AAR3	2.09144985161475	1	49	2
TCGA-49-AAR4	3.40387047085224	2	49	2
TCGA-49-AAR9	1.75970765706697	1	49	2
TCGA-49-AARE	2.1743029764913	1	49	2
TCGA-49-AARN	3.3655629944532	2	49	2
TCGA-49-AARO	3.46599199396307	2	49	2
TCGA-49-AARQ	1.98010555482604	1	49	2
TCGA-49-AARR	4.46693116030246	3	49	2
TCGA-4B-A93V	2.61872125491523	1	4B	5
TCGA-50-5044	1.56033937741661	1	50	2
TCGA-50-5045	2.53950282881093	1	50	2
TCGA-50-5055	3.40887292267851	2	50	2
TCGA-50-5066	2.32945772528277	1	50	2
TCGA-50-5068	2.4122697896856	1	50	2
TCGA-50-5931	2.95751074011125	2	50	2
TCGA-50-5939	2.28133197430648	1	50	2
TCGA-50-5942	4.25757478069405	3	50	2
TCGA-50-5946	2.58925685407656	1	50	2
TCGA-50-6590	1.83593963245072	1	50	2
TCGA-50-6591	2.85376113030889	2	50	2
TCGA-50-6593	2.7824222670708	2	50	2
TCGA-50-6594	1.98517291920923	1	50	2
TCGA-50-6597	1.55347783873547	1	50	2
TCGA-50-6673	2.43591344111096	1	50	2
TCGA-50-7109	2.75174093527174	2	50	2
TCGA-50-8457	4.50284958967821	3	50	2
TCGA-50-8459	4.06231949366177	3	50	2
TCGA-53-7624	1.73676865041745	1	53	1
TCGA-53-7626	3.56575436691016	2	53	1
TCGA-53-7813	2.71497344702004	2	53	1
TCGA-53-A4EZ	2.58377855137495	1	53	1
TCGA-55-1592	2.81892634882682	2	55	5
TCGA-55-1594	2.19525326164677	1	55	5
TCGA-55-1595	3.12359198184523	2	55	5
TCGA-55-1596	1.02955525865114	0	55	5
TCGA-55-5899	2.7277337694247	2	55	5
TCGA-55-6543	2.45682285245305	1	55	5
TCGA-55-6642	3.33860027869218	2	55	5
TCGA-55-6712	2.82174747333918	2	55	5
TCGA-55-6968	1.75007149805098	1	55	5
TCGA-55-6969	3.19802795911017	2	55	5
TCGA-55-6970	2.35058677727981	1	55	5
TCGA-55-6971	3.28975354800303	2	55	5
TCGA-55-6972	1.23952754900933	0	55	5
TCGA-55-6975	2.57834113202669	1	55	5
TCGA-55-6978	2.53220968120567	1	55	5
TCGA-55-6979	2.42605098777933	1	55	5
TCGA-55-6980	3.47544366120437	2	55	5
TCGA-55-6981	2.56935009595274	1	55	5
TCGA-55-6982	2.64303380771204	1	55	5
TCGA-55-6983	3.14933317701471	2	55	5
TCGA-55-6984	2.3441772937021	1	55	5
TCGA-55-6985	3.36148433100172	2	55	5
TCGA-55-6986	3.13156082447532	2	55	5
TCGA-55-6987	2.71819699228669	2	55	5
TCGA-55-7227	2.84868536431215	2	55	5
TCGA-55-7281	1.85092308873555	1	55	5
TCGA-55-7283	1.97105791178366	1	55	5
TCGA-55-7284	3.34410412891084	2	55	5
TCGA-55-7570	2.27346507066572	1	55	5
TCGA-55-7573	4.3294412747347	3	55	5
TCGA-55-7574	4.50487557086331	3	55	5
TCGA-55-7576	2.85503839732883	2	55	5
TCGA-55-7724	3.38150442483584	2	55	5
TCGA-55-7725	3.37924826147983	2	55	5
TCGA-55-7726	3.34936022002588	2	55	5
TCGA-55-7727	3.75383223473417	2	55	5
TCGA-55-7728	3.37570195937562	2	55	5
TCGA-55-7815	4.86608199124041	3	55	5
TCGA-55-7816	4.7300025954233	3	55	5
TCGA-55-7903	3.16752870182677	2	55	5
TCGA-55-7907	2.21320994813537	1	55	5
TCGA-55-7910	2.73702348805425	2	55	5
TCGA-55-7911	2.95363766655482	2	55	5
TCGA-55-7913	2.41939676609382	1	55	5
TCGA-55-7914	5.41259950018439	4	55	5
TCGA-55-7994	1.87022591758184	1	55	5
TCGA-55-7995	2.81630890472338	2	55	5
TCGA-55-8085	2.85153046352643	2	55	5
TCGA-55-8087	3.67128076087848	2	55	5
TCGA-55-8089	2.24568038522788	1	55	5
TCGA-55-8090	2.70122536579037	2	55	5
TCGA-55-8091	3.26882996648139	2	55	5
TCGA-55-8092	4.03778570107313	3	55	5
TCGA-55-8094	2.68747739118632	2	55	5
TCGA-55-8096	3.69414181886132	2	55	5
TCGA-55-8097	4.01044860849332	3	55	5
TCGA-55-8203	2.74921302433444	2	55	5
TCGA-55-8204	2.2812723393138	1	55	5
TCGA-55-8205	2.53605056858219	1	55	5
TCGA-55-8206	4.13655312298284	3	55	5
TCGA-55-8207	4.79297715774222	3	55	5
TCGA-55-8208	3.10215548293912	2	55	5
TCGA-55-8299	3.43847469696892	2	55	5
TCGA-55-8301	3.41348610655233	2	55	5
TCGA-55-8302	2.40570448378788	1	55	5
TCGA-55-8505	2.46199331655914	1	55	5
TCGA-55-8506	1.61578824669456	1	55	5
TCGA-55-8507	1.99759804504101	1	55	5
TCGA-55-8508	3.04374443954573	2	55	5
TCGA-55-8510	3.38934411552585	2	55	5
TCGA-55-8511	3.2145660895596	2	55	5
TCGA-55-8512	3.67073873922582	2	55	5
TCGA-55-8513	3.6794165403528	2	55	5
TCGA-55-8514	3.07193775218717	2	55	5
TCGA-55-8614	2.57819286895553	1	55	5
TCGA-55-8615	4.22314975604103	3	55	5
TCGA-55-8616	3.4836716478333	2	55	5
TCGA-55-8619	3.64065394137349	2	55	5
TCGA-55-8620	3.13574554552913	2	55	5
TCGA-55-8621	3.92425162770253	2	55	5
TCGA-55-A48X	3.71287595295599	2	55	5
TCGA-55-A48Y	2.92828485879936	2	55	5
TCGA-55-A48Z	3.94339506373151	2	55	5
TCGA-55-A490	1.91634938334885	1	55	5
TCGA-55-A491	3.08263994408122	2	55	5
TCGA-55-A492	2.33799607529687	1	55	5
TCGA-55-A493	2.40650248164566	1	55	5
TCGA-55-A494	3.23092995410256	2	55	5
TCGA-55-A4DF	3.61344559094366	2	55	5
TCGA-55-A4DG	3.86662827917407	2	55	5
TCGA-55-A57B	4.47230376407608	3	55	5
TCGA-62-A46O	2.49418072882008	1	62	4
TCGA-62-A46P	2.32405785015634	1	62	4
TCGA-62-A46R	3.6570978914189	2	62	4
TCGA-62-A46S	3.26888412159582	2	62	4
TCGA-62-A46U	2.44403113002746	1	62	4
TCGA-62-A46V	3.91663312872937	2	62	4
TCGA-62-A470	2.80242386986478	2	62	4
TCGA-62-A471	2.74879812115257	2	62	4
TCGA-62-A472	3.61313006868136	2	62	4
TCGA-64-1676	1.23268206148381	0	64	1
TCGA-64-1677	1.77188530926828	1	64	1
TCGA-64-1678	1.90504235211167	1	64	1
TCGA-64-1679	2.41951705364813	1	64	1
TCGA-64-1680	1.53465452294836	1	64	1
TCGA-64-1681	3.35925043247181	2	64	1
TCGA-64-5774	1.65951140733938	1	64	1
TCGA-64-5775	0.600889098625238	0	64	1
TCGA-64-5778	2.09835225165265	1	64	1
TCGA-64-5779	3.86257977294084	2	64	1
TCGA-64-5781	2.03668431923407	1	64	1
TCGA-64-5815	2.36629436526764	1	64	1
TCGA-67-3770	1.7070621172394	1	67	2
TCGA-67-3771	3.48720057111619	2	67	2
TCGA-67-3772	2.85071018266995	2	67	2
TCGA-67-3773	1.78547601290645	1	67	2
TCGA-67-3774	3.36853113745209	2	67	2
TCGA-67-4679	3.88356299678289	2	67	2
TCGA-67-6215	1.40208715701312	1	67	2
TCGA-67-6216	2.35925272481567	1	67	2
TCGA-67-6217	5.23408957915032	3	67	2
TCGA-69-7760	2.59656777341305	1	69	3
TCGA-69-7761	3.45311971547364	2	69	3
TCGA-69-7763	3.20683395196545	2	69	3
TCGA-69-7764	3.61214082065954	2	69	3
TCGA-69-7765	3.52249509574024	2	69	3
TCGA-69-7973	2.28960369169734	1	69	3
TCGA-69-7974	2.49804034685929	1	69	3
TCGA-69-7978	2.99745539405394	2	69	3
TCGA-69-7979	2.01694399957742	1	69	3
TCGA-69-7980	2.45718144251531	1	69	3
TCGA-69-8253	2.44324640889703	1	69	3
TCGA-69-8254	3.37167790135509	2	69	3
TCGA-69-8255	3.09199178251678	2	69	3
TCGA-69-8453	3.2946621029141	2	69	3
TCGA-69-A59K	2.80498711517023	2	69	3
TCGA-71-6725	1.74159283370476	1	71	2
TCGA-71-8520	3.77333603725669	2	71	2
TCGA-73-4658	2.66879529485284	1	73	3
TCGA-73-4659	1.99915947161074	1	73	3
TCGA-73-4662	3.27860157281541	2	73	3
TCGA-73-4666	1.06618308531575	0	73	3
TCGA-73-4668	2.67565950137676	2	73	3
TCGA-73-4670	1.34587498937754	1	73	3
TCGA-73-4675	2.97973095712985	2	73	3
TCGA-73-4676	2.41613285029347	1	73	3
TCGA-73-4677	1.73406754227307	1	73	3
TCGA-73-7498	3.81770479220988	2	73	3
TCGA-73-7499	1.66778861367959	1	73	3
TCGA-73-A9RS	2.08314087801457	1	73	3
TCGA-75-5122	1.81236283043944	1	75	1
TCGA-75-5125	2.23903380147595	1	75	1
TCGA-75-5126	1.00501162625771	0	75	1
TCGA-75-5146	2.20425845477224	1	75	1
TCGA-75-5147	2.62380256903311	1	75	1
TCGA-75-6203	3.29112834712314	2	75	1
TCGA-75-6205	2.99705302591582	2	75	1
TCGA-75-6206	2.84349679138508	2	75	1
TCGA-75-6207	2.13949075953111	1	75	1
TCGA-75-6211	2.24110442066556	1	75	1
TCGA-75-6212	2.66907983732924	1	75	1
TCGA-75-6214	2.43051878625551	1	75	1
TCGA-75-7025	4.43063793774137	3	75	1
TCGA-75-7027	2.76982565401137	2	75	1
TCGA-75-7030	3.85665772621207	2	75	1
TCGA-75-7031	2.00565595573061	1	75	1
TCGA-78-7145	1.86586010964998	1	78	4
TCGA-78-7146	1.22723591061182	0	78	4
TCGA-78-7147	2.67292196251121	2	78	4
TCGA-78-7148	1.81543727901691	1	78	4
TCGA-78-7149	2.80893174044448	2	78	4
TCGA-78-7150	1.57186073870099	1	78	4
TCGA-78-7152	2.55520599452036	1	78	4
TCGA-78-7153	1.92276654914061	1	78	4
TCGA-78-7154	2.2531210041281	1	78	4
TCGA-78-7155	3.12187887349454	2	78	4
TCGA-78-7156	3.41347154499583	2	78	4
TCGA-78-7158	2.4508877766193	1	78	4
TCGA-78-7159	3.27909244230569	2	78	4
TCGA-78-7160	3.01620516099423	2	78	4
TCGA-78-7161	3.33649572065236	2	78	4
TCGA-78-7163	2.25609765640078	1	78	4
TCGA-78-7166	2.54053735977585	1	78	4
TCGA-78-7167	2.77066004832166	2	78	4
TCGA-78-7220	1.65161194390238	1	78	4
TCGA-78-7535	1.26269893838269	0	78	4
TCGA-78-7536	1.94332153590616	1	78	4
TCGA-78-7537	2.50479358858694	1	78	4
TCGA-78-7539	3.36461430602885	2	78	4
TCGA-78-7540	2.05018708768797	1	78	4
TCGA-78-7542	1.14317401982161	0	78	4
TCGA-78-7633	2.47279437155972	1	78	4
TCGA-78-8640	1.56474411408693	1	78	4
TCGA-78-8648	3.85671396225263	2	78	4
TCGA-78-8655	2.92189409571219	2	78	4
TCGA-78-8660	2.0194056010014	1	78	4
TCGA-78-8662	2.21407092146362	1	78	4
TCGA-80-5607	2.36779356794255	1	80	5
TCGA-80-5608	2.4013769609099	1	80	5
TCGA-80-5611	2.47875832877431	1	80	5
TCGA-83-5908	2.27661140796191	1	83	5
TCGA-86-6562	2.72250751205272	2	86	4
TCGA-86-6851	2.79726879007921	2	86	4
TCGA-86-7701	3.19488423956155	2	86	4
TCGA-86-7711	2.13486945155033	1	86	4
TCGA-86-7713	2.61186845849647	1	86	4
TCGA-86-7714	2.63468139346721	1	86	4
TCGA-86-7953	1.89567735561795	1	86	4
TCGA-86-7954	2.42631958121189	1	86	4
TCGA-86-7955	2.30959157836964	1	86	4
TCGA-86-8054	2.5693709597122	1	86	4
TCGA-86-8055	3.84194652076548	2	86	4
TCGA-86-8056	3.27913802360692	2	86	4
TCGA-86-8073	4.05560984704392	3	86	4
TCGA-86-8074	2.67014643319468	1	86	4
TCGA-86-8075	3.41734373050805	2	86	4
TCGA-86-8076	2.77893273879573	2	86	4
TCGA-86-8278	3.23764703058152	2	86	4
TCGA-86-8279	2.79002843940793	2	86	4
TCGA-86-8280	4.09640103499046	3	86	4
TCGA-86-8281	3.14464618695352	2	86	4
TCGA-86-8358	6.64991691040544	4	86	4
TCGA-86-8359	1.7797108116742	1	86	4
TCGA-86-8585	3.45077931129453	2	86	4
TCGA-86-8668	4.54077978819251	3	86	4
TCGA-86-8669	5.79046690565862	4	86	4
TCGA-86-8671	4.28071303695623	3	86	4
TCGA-86-8672	2.54605604167329	1	86	4
TCGA-86-8673	3.5533261204548	2	86	4
TCGA-86-8674	2.15625129243541	1	86	4
TCGA-86-A456	3.6036157019699	2	86	4
TCGA-86-A4D0	2.02089321091085	1	86	4
TCGA-86-A4JF	1.58426524032233	1	86	4
TCGA-86-A4P7	3.21156441873251	2	86	4
TCGA-86-A4P8	4.49150921157964	3	86	4
TCGA-91-A4BC	3.47320961963564	2	91	2
TCGA-91-A4BD	1.76650787119045	1	91	2
TCGA-93-7347	3.00740263934565	2	93	1
TCGA-93-7348	3.33669397244418	2	93	1
TCGA-93-8067	2.36251813939026	1	93	1
TCGA-93-A4JN	3.32515202623573	2	93	1
TCGA-93-A4JO	3.85528339445192	2	93	1
TCGA-93-A4JP	4.05549881937006	3	93	1
TCGA-93-A4JQ	4.01493232873609	3	93	1
TCGA-95-7039	1.97261940161565	1	95	1
TCGA-95-7043	4.36794261987258	3	95	1
TCGA-95-7562	0.686480548345085	0	95	1
TCGA-95-7567	1.61488862599066	1	95	1
TCGA-95-7944	2.28476918766831	1	95	1
TCGA-95-7947	1.4086666303735	1	95	1
TCGA-95-7948	3.19364013493455	2	95	1
TCGA-95-8039	2.72721544144882	2	95	1
TCGA-95-8494	1.31401767741629	0	95	1
TCGA-95-A4VK	3.3778279636792	2	95	1
TCGA-95-A4VN	2.79372853252308	2	95	1
TCGA-95-A4VP	3.77210833815662	2	95	1
TCGA-97-7546	4.3401659793102	3	97	2
TCGA-97-7547	3.94751481980194	2	97	2
TCGA-97-7552	3.9629489270225	2	97	2
TCGA-97-7553	3.06190514743715	2	97	2
TCGA-97-7554	3.25767097145528	2	97	2
TCGA-97-7937	3.18825446464607	2	97	2
TCGA-97-7938	3.12234298913473	2	97	2
TCGA-97-7941	3.35676191794604	2	97	2
TCGA-97-8171	2.18063936035445	1	97	2
TCGA-97-8172	5.06821337467407	3	97	2
TCGA-97-8175	1.76094481644635	1	97	2
TCGA-97-8177	2.70054100336819	2	97	2
TCGA-97-8179	3.55326877797568	2	97	2
TCGA-97-8552	3.96259344817276	2	97	2
TCGA-97-A4LX	3.62684489033918	2	97	2
TCGA-97-A4M0	3.23021898743782	2	97	2
TCGA-97-A4M1	4.09839088638478	3	97	2
TCGA-97-A4M2	3.93989435979432	2	97	2
TCGA-97-A4M3	2.50806480596168	1	97	2
TCGA-97-A4M5	3.7523710444285	2	97	2
TCGA-97-A4M6	3.56015168706607	2	97	2
TCGA-97-A4M7	4.33169367942491	3	97	2
TCGA-99-7458	3.57164181306078	2	99	4
TCGA-99-8025	2.96335335648197	2	99	4
TCGA-99-8028	3.19727591818107	2	99	4
TCGA-99-8032	3.23176439952432	2	99	4
TCGA-99-8033	2.95132918466625	2	99	4
TCGA-99-AA5R	4.90296835085575	3	99	4
TCGA-J2-8192	3.95685526341033	2	J2	1
TCGA-J2-8194	2.08559098967334	1	J2	1
TCGA-J2-A4AD	3.19630209760182	2	J2	1
TCGA-J2-A4AE	3.86142118901199	2	J2	1
TCGA-J2-A4AG	3.67895090334564	2	J2	1
TCGA-L4-A4E5	2.52809546652908	1	L4	2
TCGA-L4-A4E6	3.85757382727271	2	L4	2
TCGA-L9-A443	3.17763751761811	2	L9	1
TCGA-L9-A444	3.57530833992474	2	L9	1
TCGA-L9-A50W	3.05735343201794	2	L9	1
TCGA-L9-A5IP	1.42614233858407	1	L9	1
TCGA-L9-A743	3.47511309761674	2	L9	1
TCGA-L9-A7SV	5.76552150122509	4	L9	1
TCGA-L9-A8F4	3.98096803645068	2	L9	1
TCGA-MN-A4N1	2.23760687152259	1	MN	2
TCGA-MN-A4N4	2.04096657483915	1	MN	2
TCGA-MN-A4N5	2.94988520961113	2	MN	2
TCGA-MP-A4SV	3.0602744020222	2	MP	1
TCGA-MP-A4SW	2.70557785012809	2	MP	1
TCGA-MP-A4SY	3.37071810596953	2	MP	1
TCGA-MP-A4T4	3.05538051331513	2	MP	1
TCGA-MP-A4T6	3.17350305941871	2	MP	1
TCGA-MP-A4T7	2.46730353200966	1	MP	1
TCGA-MP-A4T8	2.59297869568787	1	MP	1
TCGA-MP-A4T9	3.03895940448244	2	MP	1
TCGA-MP-A4TA	1.17007437646156	0	MP	1
TCGA-MP-A4TC	2.55439206184374	1	MP	1
TCGA-MP-A4TD	4.10080286744628	3	MP	1
TCGA-MP-A4TE	2.02019508320701	1	MP	1
TCGA-MP-A4TF	2.27689480756759	1	MP	1
TCGA-MP-A4TH	4.39635366173808	3	MP	1
TCGA-MP-A4TI	2.73693217754755	2	MP	1
TCGA-MP-A4TJ	4.0403102409467	3	MP	1
TCGA-MP-A4TK	3.39578969373417	2	MP	1
TCGA-MP-A5C7	2.87586010317848	2	MP	1
TCGA-NJ-A4YF	2.09015972397683	1	NJ	1
TCGA-NJ-A4YG	2.88142008330629	2	NJ	1
TCGA-NJ-A4YI	2.65471886874773	1	NJ	1
TCGA-NJ-A4YP	2.38354997966443	1	NJ	1
TCGA-NJ-A4YQ	3.65966474112729	2	NJ	1
TCGA-NJ-A55A	4.9231694633865	3	NJ	1
TCGA-NJ-A55O	2.59058973032108	1	NJ	1
TCGA-NJ-A55R	3.64879441830201	2	NJ	1
TCGA-NJ-A7XG	3.29871210624342	2	NJ	1
TCGA-O1-A52J	6.33267254566317	4	O1	2
TCGA-S2-AA1A	4.72912469347779	3	S2	4
