# Supplementary material for: Surrogate Biomarker Prediction from Whole-Slide Images for Evaluating Overall Survival in Lung Adenocarcinoma
Source: Diagnostics (Basel). 2024 Feb 20;14(5):462. doi: 10.3390/diagnostics14050462 (PMC10930763; doi:10.3390/diagnostics14050462)
Supplement: Supplementary file 1 [file diagnostics-14-00462-s001.zip › Supplementary_File_S5_TCGA_LUAD_crossfolds/crossfolds_GTSE1.csv]

PATIENT	GTSE1	GTSE1_quantile	site_code	CV5
TCGA-05-4244	3.12607108135159	2	05	1
TCGA-05-4249	2.45383270787806	2	05	1
TCGA-05-4250	4.83255547276424	3	05	1
TCGA-05-4382	4.02485599230574	3	05	1
TCGA-05-4395	4.33412105073679	3	05	1
TCGA-05-4396	2.75233097585252	2	05	1
TCGA-05-4397	5.63760072328854	4	05	1
TCGA-05-4398	5.04570101500775	4	05	1
TCGA-05-4402	3.88939917601204	3	05	1
TCGA-05-4403	2.36541865783612	2	05	1
TCGA-05-4405	2.94684603642647	2	05	1
TCGA-05-4415	6.11277462463414	4	05	1
TCGA-05-4417	3.24946625126111	2	05	1
TCGA-05-4418	3.96234370042553	3	05	1
TCGA-05-4420	4.81911434687135	3	05	1
TCGA-05-4422	3.50052072880504	2	05	1
TCGA-05-4424	3.9054342170855	3	05	1
TCGA-05-4426	3.06822015137428	2	05	1
TCGA-05-4427	4.81371681653619	3	05	1
TCGA-05-4430	3.0467041430373	2	05	1
TCGA-05-4432	3.96439383847807	3	05	1
TCGA-05-4433	3.4881107737668	2	05	1
TCGA-05-4434	5.15634069284659	4	05	1
TCGA-35-3615	1.57837374145594	1	35	1
TCGA-35-4122	3.66324082394816	3	35	1
TCGA-35-4123	4.09511896835612	3	35	1
TCGA-35-5375	3.70689660847346	3	35	1
TCGA-38-4625	6.0813127911636	4	38	3
TCGA-38-4626	2.72815375499609	2	38	3
TCGA-38-4627	2.91527616415728	2	38	3
TCGA-38-4628	2.87349764115333	2	38	3
TCGA-38-4629	4.10574903035046	3	38	3
TCGA-38-4630	5.52208407758891	4	38	3
TCGA-38-4631	5.0911096523329	4	38	3
TCGA-38-4632	4.62576994559975	3	38	3
TCGA-38-6178	3.04433526624091	2	38	3
TCGA-38-7271	2.71460326034279	2	38	3
TCGA-38-A44F	2.12314062870805	1	38	3
TCGA-44-2655	1.31163312417538	1	44	2
TCGA-44-2656	2.48504880704529	2	44	2
TCGA-44-2657	3.47040129545007	2	44	2
TCGA-44-2659	2.18085515661126	2	44	2
TCGA-44-2661	2.42845150407842	2	44	2
TCGA-44-2662	4.57220967131141	3	44	2
TCGA-44-2665	2.48065487276546	2	44	2
TCGA-44-2666	2.55158766767816	2	44	2
TCGA-44-2668	5.31948571531709	4	44	2
TCGA-44-3396	3.72629346084151	3	44	2
TCGA-44-3398	2.41811149377164	2	44	2
TCGA-44-3917	3.92196339934812	3	44	2
TCGA-44-3918	2.80165349785081	2	44	2
TCGA-44-3919	3.41449096406562	2	44	2
TCGA-44-4112	2.23020767377421	2	44	2
TCGA-44-5643	4.44847502942646	3	44	2
TCGA-44-5644	4.46449912493114	3	44	2
TCGA-44-5645	0.624983740527201	0	44	2
TCGA-44-6145	3.68283999306225	3	44	2
TCGA-44-6146	0.655037856466699	0	44	2
TCGA-44-6147	0.497491336908336	0	44	2
TCGA-44-6148	-0.318812460697875	0	44	2
TCGA-44-6774	3.60410683970435	3	44	2
TCGA-44-6775	2.76039436061346	2	44	2
TCGA-44-6776	1.63533254302548	1	44	2
TCGA-44-6777	3.31327604004803	2	44	2
TCGA-44-6778	4.02965934233089	3	44	2
TCGA-44-6779	5.16782087267571	4	44	2
TCGA-44-7659	1.27578159793704	1	44	2
TCGA-44-7660	5.29039368477372	4	44	2
TCGA-44-7662	4.77262565778569	3	44	2
TCGA-44-7667	5.7736525796464	4	44	2
TCGA-44-7669	5.12636252922654	4	44	2
TCGA-44-7670	5.95713542940306	4	44	2
TCGA-44-7671	2.68093028449649	2	44	2
TCGA-44-7672	4.30078629989186	3	44	2
TCGA-44-8119	4.54513766534732	3	44	2
TCGA-44-A479	4.33051769181222	3	44	2
TCGA-44-A47A	4.51919120343381	3	44	2
TCGA-44-A47B	3.31133884142514	2	44	2
TCGA-44-A47G	3.15002534498018	2	44	2
TCGA-44-A4SS	3.97328707290485	3	44	2
TCGA-44-A4SU	2.66562968676754	2	44	2
TCGA-49-4487	5.18734283515242	4	49	1
TCGA-49-4488	2.05868990910264	1	49	1
TCGA-49-4490	2.73157913343749	2	49	1
TCGA-49-4494	4.81832241135283	3	49	1
TCGA-49-4501	1.37315988125481	1	49	1
TCGA-49-4505	1.86490290429394	1	49	1
TCGA-49-4506	4.26317364129713	3	49	1
TCGA-49-4507	4.84319395502176	3	49	1
TCGA-49-4510	0.689321242839952	0	49	1
TCGA-49-4512	3.38917400227933	2	49	1
TCGA-49-4514	5.51492077446834	4	49	1
TCGA-49-6742	5.12772560895416	4	49	1
TCGA-49-6743	5.6559647869079	4	49	1
TCGA-49-6744	2.92678579109896	2	49	1
TCGA-49-6745	4.42424827661656	3	49	1
TCGA-49-6761	3.75282919721476	3	49	1
TCGA-49-6767	4.86366172365599	3	49	1
TCGA-49-AAQV	3.85023207578274	3	49	1
TCGA-49-AAR0	4.05847581044436	3	49	1
TCGA-49-AAR2	4.98549100040787	4	49	1
TCGA-49-AAR3	5.29451790523173	4	49	1
TCGA-49-AAR4	4.58021552466925	3	49	1
TCGA-49-AAR9	4.31907033455183	3	49	1
TCGA-49-AARE	4.61150464774513	3	49	1
TCGA-49-AARN	3.47877360490119	2	49	1
TCGA-49-AARO	4.22162488236936	3	49	1
TCGA-49-AARQ	6.25462727828134	4	49	1
TCGA-49-AARR	1.81104687365068	1	49	1
TCGA-4B-A93V	3.822930591403	3	4B	5
TCGA-50-5044	5.06060471356249	4	50	1
TCGA-50-5045	3.55653968320988	3	50	1
TCGA-50-5055	3.04926525714966	2	50	1
TCGA-50-5066	3.86370516085788	3	50	1
TCGA-50-5068	3.06042611689395	2	50	1
TCGA-50-5931	5.86047500404074	4	50	1
TCGA-50-5939	3.69367536441606	3	50	1
TCGA-50-5942	0.921448369603711	1	50	1
TCGA-50-5946	5.78881255622855	4	50	1
TCGA-50-6590	4.7606029570719	3	50	1
TCGA-50-6591	6.08177136180862	4	50	1
TCGA-50-6593	4.08614850089694	3	50	1
TCGA-50-6594	5.78428565865048	4	50	1
TCGA-50-6597	1.73218372571999	1	50	1
TCGA-50-6673	3.09149501652564	2	50	1
TCGA-50-7109	3.21084048001163	2	50	1
TCGA-50-8457	1.2194913310741	1	50	1
TCGA-50-8459	3.13991061809834	2	50	1
TCGA-53-7624	5.61342201559547	4	53	5
TCGA-53-7626	3.43700584643598	2	53	5
TCGA-53-7813	3.74755765609164	3	53	5
TCGA-53-A4EZ	5.11787067581228	4	53	5
TCGA-55-1592	4.01870322037094	3	55	4
TCGA-55-1594	4.61612086390328	3	55	4
TCGA-55-1595	3.97299280048362	3	55	4
TCGA-55-1596	5.67233239449308	4	55	4
TCGA-55-5899	5.50701505951254	4	55	4
TCGA-55-6543	1.88437296304545	1	55	4
TCGA-55-6642	3.20798157561174	2	55	4
TCGA-55-6712	3.9212831468901	3	55	4
TCGA-55-6968	5.29303991010751	4	55	4
TCGA-55-6969	4.15075043270514	3	55	4
TCGA-55-6970	4.04789360593594	3	55	4
TCGA-55-6971	3.76353713850004	3	55	4
TCGA-55-6972	2.04380307813496	1	55	4
TCGA-55-6975	4.35509378027062	3	55	4
TCGA-55-6978	4.720105781149	3	55	4
TCGA-55-6979	4.958903675886	4	55	4
TCGA-55-6980	1.91302372913431	1	55	4
TCGA-55-6981	4.90840236863131	4	55	4
TCGA-55-6982	4.0166046896955	3	55	4
TCGA-55-6983	2.92270625002335	2	55	4
TCGA-55-6984	4.45484752611376	3	55	4
TCGA-55-6985	4.09720299765652	3	55	4
TCGA-55-6986	2.92933718539698	2	55	4
TCGA-55-6987	3.84636869151532	3	55	4
TCGA-55-7227	2.85644180794658	2	55	4
TCGA-55-7281	3.06903768620862	2	55	4
TCGA-55-7283	2.86603043471926	2	55	4
TCGA-55-7284	2.10800428815379	1	55	4
TCGA-55-7570	5.12042815772756	4	55	4
TCGA-55-7573	1.86206090298191	1	55	4
TCGA-55-7574	3.4053398973124	2	55	4
TCGA-55-7576	2.91924009347446	2	55	4
TCGA-55-7724	3.36417454629793	2	55	4
TCGA-55-7725	2.02761993237704	1	55	4
TCGA-55-7726	5.19036018064984	4	55	4
TCGA-55-7727	4.10597817165146	3	55	4
TCGA-55-7728	3.57961120211232	3	55	4
TCGA-55-7815	3.48075715560319	2	55	4
TCGA-55-7816	2.41652369037176	2	55	4
TCGA-55-7903	4.05297916317048	3	55	4
TCGA-55-7907	3.93867990346375	3	55	4
TCGA-55-7910	4.3944377831237	3	55	4
TCGA-55-7911	4.27132521029496	3	55	4
TCGA-55-7913	5.83451668389597	4	55	4
TCGA-55-7914	3.72050357900177	3	55	4
TCGA-55-7994	4.97780254235634	4	55	4
TCGA-55-7995	5.3610959854015	4	55	4
TCGA-55-8085	4.72236863563113	3	55	4
TCGA-55-8087	0.996681047672644	1	55	4
TCGA-55-8089	4.62406617925115	3	55	4
TCGA-55-8090	4.05733496906988	3	55	4
TCGA-55-8091	3.35158785180321	2	55	4
TCGA-55-8092	3.6963757046115	3	55	4
TCGA-55-8094	3.90022367518522	3	55	4
TCGA-55-8096	3.17942481521135	2	55	4
TCGA-55-8097	1.65784184934904	1	55	4
TCGA-55-8203	3.25771873028677	2	55	4
TCGA-55-8204	3.99250570127307	3	55	4
TCGA-55-8205	5.15866360324902	4	55	4
TCGA-55-8206	1.8222989559809	1	55	4
TCGA-55-8207	1.37933059105321	1	55	4
TCGA-55-8208	4.37136346165999	3	55	4
TCGA-55-8299	3.90602859327907	3	55	4
TCGA-55-8301	4.25499989009113	3	55	4
TCGA-55-8302	4.59284098290762	3	55	4
TCGA-55-8505	4.22223268366216	3	55	4
TCGA-55-8506	4.21816143096453	3	55	4
TCGA-55-8507	4.33690821815661	3	55	4
TCGA-55-8508	3.69854149213111	3	55	4
TCGA-55-8510	3.9786325416498	3	55	4
TCGA-55-8511	4.04955100224109	3	55	4
TCGA-55-8512	1.441322783128	1	55	4
TCGA-55-8513	1.9770536559093	1	55	4
TCGA-55-8514	1.85201569967503	1	55	4
TCGA-55-8614	4.98029131252688	4	55	4
TCGA-55-8615	4.03673663181015	3	55	4
TCGA-55-8616	2.56862464952952	2	55	4
TCGA-55-8619	2.94478951215147	2	55	4
TCGA-55-8620	5.17023392191442	4	55	4
TCGA-55-8621	2.77686024316329	2	55	4
TCGA-55-A48X	3.58039444834349	3	55	4
TCGA-55-A48Y	3.05766964958239	2	55	4
TCGA-55-A48Z	4.96952306208836	4	55	4
TCGA-55-A490	4.28179278581217	3	55	4
TCGA-55-A491	3.93647772922523	3	55	4
TCGA-55-A492	1.23392362114918	1	55	4
TCGA-55-A493	5.51922692695311	4	55	4
TCGA-55-A494	4.77683741916188	3	55	4
TCGA-55-A4DF	5.14592036256287	4	55	4
TCGA-55-A4DG	1.69914645366008	1	55	4
TCGA-55-A57B	2.86747107166298	2	55	4
TCGA-62-A46O	5.0299052213555	4	62	5
TCGA-62-A46P	2.05951197740495	1	62	5
TCGA-62-A46R	3.52130857413746	2	62	5
TCGA-62-A46S	2.20314115856078	2	62	5
TCGA-62-A46U	4.07850273052798	3	62	5
TCGA-62-A46V	3.22084817051734	2	62	5
TCGA-62-A470	3.8144631194877	3	62	5
TCGA-62-A471	5.61042689329528	4	62	5
TCGA-62-A472	3.57741797196196	3	62	5
TCGA-64-1676	3.13659495729243	2	64	5
TCGA-64-1677	4.17549720174936	3	64	5
TCGA-64-1678	4.7290567553713	3	64	5
TCGA-64-1679	3.73015934098897	3	64	5
TCGA-64-1680	1.92756921132907	1	64	5
TCGA-64-1681	2.82126929962097	2	64	5
TCGA-64-5774	5.47156651649296	4	64	5
TCGA-64-5775	4.87060725979457	3	64	5
TCGA-64-5778	3.37779441400806	2	64	5
TCGA-64-5779	4.47495245195347	3	64	5
TCGA-64-5781	3.84058092151926	3	64	5
TCGA-64-5815	3.736290900323	3	64	5
TCGA-67-3770	1.78577409325344	1	67	2
TCGA-67-3771	3.7290025597807	3	67	2
TCGA-67-3772	2.09944012955148	1	67	2
TCGA-67-3773	1.62648648914529	1	67	2
TCGA-67-3774	2.00174880678046	1	67	2
TCGA-67-4679	2.28382244069045	2	67	2
TCGA-67-6215	3.69405405445941	3	67	2
TCGA-67-6216	3.23217802766647	2	67	2
TCGA-67-6217	0.881165594671647	1	67	2
TCGA-69-7760	3.28613049834847	2	69	5
TCGA-69-7761	3.98569763601479	3	69	5
TCGA-69-7763	1.97001445999372	1	69	5
TCGA-69-7764	2.83639550511876	2	69	5
TCGA-69-7765	3.32448217690029	2	69	5
TCGA-69-7973	5.23669501318503	4	69	5
TCGA-69-7974	4.89117958398149	4	69	5
TCGA-69-7978	3.67673710639964	3	69	5
TCGA-69-7979	4.35968055674469	3	69	5
TCGA-69-7980	3.71240435395767	3	69	5
TCGA-69-8253	2.02374097467249	1	69	5
TCGA-69-8254	2.76360334069417	2	69	5
TCGA-69-8255	5.4597141252649	4	69	5
TCGA-69-8453	3.65620590088197	3	69	5
TCGA-69-A59K	4.09588831443696	3	69	5
TCGA-71-6725	2.50911300558235	2	71	4
TCGA-71-8520	5.19244779804279	4	71	4
TCGA-73-4658	3.18015891120671	2	73	5
TCGA-73-4659	4.39933111016661	3	73	5
TCGA-73-4662	2.21219209583656	2	73	5
TCGA-73-4666	5.84954107314002	4	73	5
TCGA-73-4668	3.04081621532419	2	73	5
TCGA-73-4670	5.38194025414901	4	73	5
TCGA-73-4675	2.82872316903017	2	73	5
TCGA-73-4676	4.62250109681263	3	73	5
TCGA-73-4677	1.8821661812622	1	73	5
TCGA-73-7498	1.31031084498442	1	73	5
TCGA-73-7499	4.72392229498068	3	73	5
TCGA-73-A9RS	4.89350141582779	4	73	5
TCGA-75-5122	4.45980093051815	3	75	5
TCGA-75-5125	5.51859761542336	4	75	5
TCGA-75-5126	4.79362187092661	3	75	5
TCGA-75-5146	1.74754292424353	1	75	5
TCGA-75-5147	3.78769538730038	3	75	5
TCGA-75-6203	2.20762835144947	2	75	5
TCGA-75-6205	4.16520240246828	3	75	5
TCGA-75-6206	0.78065591781485	0	75	5
TCGA-75-6207	4.08976090220581	3	75	5
TCGA-75-6211	5.26421542576889	4	75	5
TCGA-75-6212	3.01656456496235	2	75	5
TCGA-75-6214	3.75864476040757	3	75	5
TCGA-75-7025	1.53848168285402	1	75	5
TCGA-75-7027	5.02177656071615	4	75	5
TCGA-75-7030	1.61422022498539	1	75	5
TCGA-75-7031	2.61730049910427	2	75	5
TCGA-78-7145	4.09285933119959	3	78	3
TCGA-78-7146	5.12023003673701	4	78	3
TCGA-78-7147	4.91866169556149	4	78	3
TCGA-78-7148	3.92196405258577	3	78	3
TCGA-78-7149	2.24014916677876	2	78	3
TCGA-78-7150	5.26146212926646	4	78	3
TCGA-78-7152	2.8223100646632	2	78	3
TCGA-78-7153	3.52752620498259	3	78	3
TCGA-78-7154	4.82650268592987	3	78	3
TCGA-78-7155	6.14439904901491	4	78	3
TCGA-78-7156	1.24212866133533	1	78	3
TCGA-78-7158	3.30697836522059	2	78	3
TCGA-78-7159	3.60632722949963	3	78	3
TCGA-78-7160	4.08611843046161	3	78	3
TCGA-78-7161	2.44244413274788	2	78	3
TCGA-78-7163	-0.576275725693667	0	78	3
TCGA-78-7166	4.72708952956915	3	78	3
TCGA-78-7167	0.401776195004753	0	78	3
TCGA-78-7220	4.78350653790687	3	78	3
TCGA-78-7535	4.30012621714934	3	78	3
TCGA-78-7536	5.32627906419108	4	78	3
TCGA-78-7537	1.82356134258097	1	78	3
TCGA-78-7539	2.29644280338728	2	78	3
TCGA-78-7540	2.34424838914239	2	78	3
TCGA-78-7542	5.16889429837928	4	78	3
TCGA-78-7633	2.33997269131829	2	78	3
TCGA-78-8640	4.22871448924787	3	78	3
TCGA-78-8648	4.01903914783678	3	78	3
TCGA-78-8655	3.44347766269774	2	78	3
TCGA-78-8660	4.60324929977359	3	78	3
TCGA-78-8662	5.19873735061574	4	78	3
TCGA-80-5607	4.34687079457873	3	80	2
TCGA-80-5608	3.88358762700688	3	80	2
TCGA-80-5611	5.04472142181768	4	80	2
TCGA-83-5908	5.33977342865229	4	83	2
TCGA-86-6562	4.8882688885535	3	86	2
TCGA-86-6851	4.00797295344988	3	86	2
TCGA-86-7701	4.65104496925566	3	86	2
TCGA-86-7711	4.44535320251164	3	86	2
TCGA-86-7713	4.93292325127431	4	86	2
TCGA-86-7714	2.38816944354608	2	86	2
TCGA-86-7953	5.53327720297646	4	86	2
TCGA-86-7954	4.09035365292424	3	86	2
TCGA-86-7955	5.7054082895437	4	86	2
TCGA-86-8054	5.26795644619955	4	86	2
TCGA-86-8055	4.43630771948888	3	86	2
TCGA-86-8056	1.73275255499646	1	86	2
TCGA-86-8073	4.28387883471704	3	86	2
TCGA-86-8074	4.36510408631935	3	86	2
TCGA-86-8075	5.01724367311908	4	86	2
TCGA-86-8076	2.27831950781081	2	86	2
TCGA-86-8278	3.57101002053117	3	86	2
TCGA-86-8279	3.17992140855106	2	86	2
TCGA-86-8280	3.645770197707	3	86	2
TCGA-86-8281	1.78842491451228	1	86	2
TCGA-86-8358	5.42339068956198	4	86	2
TCGA-86-8359	2.99430486245024	2	86	2
TCGA-86-8585	4.50288816400877	3	86	2
TCGA-86-8668	2.61238137504336	2	86	2
TCGA-86-8669	3.4055445889845	2	86	2
TCGA-86-8671	3.5586848846799	3	86	2
TCGA-86-8672	4.30297122518374	3	86	2
TCGA-86-8673	4.70056118222251	3	86	2
TCGA-86-8674	3.47681125536544	2	86	2
TCGA-86-A456	2.18931445942604	2	86	2
TCGA-86-A4D0	4.98549213372715	4	86	2
TCGA-86-A4JF	4.72489593497061	3	86	2
TCGA-86-A4P7	3.58031409093659	3	86	2
TCGA-86-A4P8	1.19281619457455	1	86	2
TCGA-91-A4BC	4.31784555777271	3	91	1
TCGA-91-A4BD	1.94850570493334	1	91	1
TCGA-93-7347	2.67706230464209	2	93	5
TCGA-93-7348	2.88154188587397	2	93	5
TCGA-93-8067	3.79477298284825	3	93	5
TCGA-93-A4JN	4.64465338372855	3	93	5
TCGA-93-A4JO	3.68916713189391	3	93	5
TCGA-93-A4JP	3.90936104924833	3	93	5
TCGA-93-A4JQ	4.20108920731618	3	93	5
TCGA-95-7039	3.76868851612674	3	95	3
TCGA-95-7043	5.11094618274077	4	95	3
TCGA-95-7562	4.27731619779164	3	95	3
TCGA-95-7567	3.4215494440941	2	95	3
TCGA-95-7944	3.87215231822058	3	95	3
TCGA-95-7947	5.05763837101643	4	95	3
TCGA-95-7948	2.73933909548723	2	95	3
TCGA-95-8039	3.49239105532662	2	95	3
TCGA-95-8494	5.41542719588015	4	95	3
TCGA-95-A4VK	3.87523986530815	3	95	3
TCGA-95-A4VN	4.75743726013145	3	95	3
TCGA-95-A4VP	4.14660651393872	3	95	3
TCGA-97-7546	1.88872125156919	1	97	3
TCGA-97-7547	1.12092367888141	1	97	3
TCGA-97-7552	2.38309784011894	2	97	3
TCGA-97-7553	3.69497427367665	3	97	3
TCGA-97-7554	3.29014457810796	2	97	3
TCGA-97-7937	3.6450806737357	3	97	3
TCGA-97-7938	1.00906500238592	1	97	3
TCGA-97-7941	2.03849084666677	1	97	3
TCGA-97-8171	3.2461913524427	2	97	3
TCGA-97-8172	1.92667682337946	1	97	3
TCGA-97-8175	4.07312493478215	3	97	3
TCGA-97-8177	3.03012505993851	2	97	3
TCGA-97-8179	3.57218963987291	3	97	3
TCGA-97-8552	1.87049374523919	1	97	3
TCGA-97-A4LX	3.62684489033918	3	97	3
TCGA-97-A4M0	2.39642282344106	2	97	3
TCGA-97-A4M1	1.16628093331923	1	97	3
TCGA-97-A4M2	1.59963776923378	1	97	3
TCGA-97-A4M3	2.0590103684564	1	97	3
TCGA-97-A4M5	2.99264953619459	2	97	3
TCGA-97-A4M6	2.7886288708635	2	97	3
TCGA-97-A4M7	3.06673556332976	2	97	3
TCGA-99-7458	2.06164137002085	1	99	5
TCGA-99-8025	3.05830176053723	2	99	5
TCGA-99-8028	2.73281886485795	2	99	5
TCGA-99-8032	3.66169611410286	3	99	5
TCGA-99-8033	4.21541648793365	3	99	5
TCGA-99-AA5R	2.19327668801629	2	99	5
TCGA-J2-8192	2.60648048099592	2	J2	5
TCGA-J2-8194	1.78860925191621	1	J2	5
TCGA-J2-A4AD	4.24738450312566	3	J2	5
TCGA-J2-A4AE	3.26002985880687	2	J2	5
TCGA-J2-A4AG	1.6972002758005	1	J2	5
TCGA-L4-A4E5	4.62046652728176	3	L4	2
TCGA-L4-A4E6	2.02305530515665	1	L4	2
TCGA-L9-A443	2.60218881989613	2	L9	1
TCGA-L9-A444	3.28868711377333	2	L9	1
TCGA-L9-A50W	2.43092810359146	2	L9	1
TCGA-L9-A5IP	4.37322202430828	3	L9	1
TCGA-L9-A743	3.90089784851997	3	L9	1
TCGA-L9-A7SV	4.34167599624456	3	L9	1
TCGA-L9-A8F4	4.41959538100579	3	L9	1
TCGA-MN-A4N1	5.49052979619581	4	MN	5
TCGA-MN-A4N4	3.25573374036457	2	MN	5
TCGA-MN-A4N5	3.9329054721332	3	MN	5
TCGA-MP-A4SV	4.25695538248432	3	MP	3
TCGA-MP-A4SW	4.54579740609133	3	MP	3
TCGA-MP-A4SY	3.32928015177426	2	MP	3
TCGA-MP-A4T4	5.20886683268884	4	MP	3
TCGA-MP-A4T6	2.84653777628454	2	MP	3
TCGA-MP-A4T7	4.90191032175525	4	MP	3
TCGA-MP-A4T8	4.36205331715505	3	MP	3
TCGA-MP-A4T9	3.82011513143329	3	MP	3
TCGA-MP-A4TA	4.8259436246227	3	MP	3
TCGA-MP-A4TC	4.46305797019913	3	MP	3
TCGA-MP-A4TD	3.66408360538773	3	MP	3
TCGA-MP-A4TE	3.78641131047112	3	MP	3
TCGA-MP-A4TF	3.86185730828874	3	MP	3
TCGA-MP-A4TH	1.69237110186349	1	MP	3
TCGA-MP-A4TI	5.29274833260919	4	MP	3
TCGA-MP-A4TJ	3.6573969447235	3	MP	3
TCGA-MP-A4TK	3.93147942341466	3	MP	3
TCGA-MP-A5C7	2.45528442035821	2	MP	3
TCGA-NJ-A4YF	3.01113972477569	2	NJ	1
TCGA-NJ-A4YG	2.61318409301402	2	NJ	1
TCGA-NJ-A4YI	1.76593634734628	1	NJ	1
TCGA-NJ-A4YP	3.87135184399481	3	NJ	1
TCGA-NJ-A4YQ	3.38403029851386	2	NJ	1
TCGA-NJ-A55A	1.68342301244662	1	NJ	1
TCGA-NJ-A55O	3.60694434317138	3	NJ	1
TCGA-NJ-A55R	3.31402234858297	2	NJ	1
TCGA-NJ-A7XG	1.73245580005196	1	NJ	1
TCGA-O1-A52J	1.98535399700063	1	O1	5
TCGA-S2-AA1A	2.14951542725084	1	S2	2
