# Supplementary material for: Surrogate Biomarker Prediction from Whole-Slide Images for Evaluating Overall Survival in Lung Adenocarcinoma
Source: Diagnostics (Basel). 2024 Feb 20;14(5):462. doi: 10.3390/diagnostics14050462 (PMC10930763; doi:10.3390/diagnostics14050462)
Supplement: Supplementary file 1 [file diagnostics-14-00462-s001.zip › Supplementary_File_S5_TCGA_LUAD_crossfolds/crossfolds_HABP2.csv]

PATIENT	HABP2	HABP2_quantile	site_code	CV5
TCGA-05-4244	6.02412524056028	3	05	5
TCGA-05-4249	7.23634993933203	4	05	5
TCGA-05-4250	1.18392167743603	2	05	5
TCGA-05-4382	4.61450583309186	3	05	5
TCGA-05-4395	-2.2472588927898	1	05	5
TCGA-05-4396	6.25466747616338	4	05	5
TCGA-05-4397	3.99856755862489	3	05	5
TCGA-05-4398	-1.50975631971461	1	05	5
TCGA-05-4402	5.48511763771832	3	05	5
TCGA-05-4403	3.19596566524503	3	05	5
TCGA-05-4405	3.13078008961021	3	05	5
TCGA-05-4415	-1.97504177501544	1	05	5
TCGA-05-4417	5.05160003077205	3	05	5
TCGA-05-4418	0.56759217036969	2	05	5
TCGA-05-4420	1.43576662417832	2	05	5
TCGA-05-4422	4.54699851965366	3	05	5
TCGA-05-4424	3.10538994029591	3	05	5
TCGA-05-4426	3.95114840800578	3	05	5
TCGA-05-4427	4.5924022398826	3	05	5
TCGA-05-4430	5.16245102308248	3	05	5
TCGA-05-4432	4.88281083434066	3	05	5
TCGA-05-4433	2.17086929385377	2	05	5
TCGA-05-4434	5.96076564928708	3	05	5
TCGA-35-3615	2.25838345081007	2	35	3
TCGA-35-4122	5.44019564864195	3	35	3
TCGA-35-4123	-2.44403984275191	1	35	3
TCGA-35-5375	1.61246180661541	2	35	3
TCGA-38-4625	1.48358519502286	2	38	2
TCGA-38-4626	4.59398672501887	3	38	2
TCGA-38-4627	5.18227388761489	3	38	2
TCGA-38-4628	3.26722024086298	3	38	2
TCGA-38-4629	-0.336973345865545	1	38	2
TCGA-38-4630	0.021649870215442	2	38	2
TCGA-38-4631	0.737352076085176	2	38	2
TCGA-38-4632	4.09927808278923	3	38	2
TCGA-38-6178	3.59375018828297	3	38	2
TCGA-38-7271	4.37726811805719	3	38	2
TCGA-38-A44F	4.86705228848712	3	38	2
TCGA-44-2655	2.96037153532985	2	44	1
TCGA-44-2656	0.598430606463028	2	44	1
TCGA-44-2657	4.12894024265946	3	44	1
TCGA-44-2659	2.35942920935624	2	44	1
TCGA-44-2661	6.63124205808967	4	44	1
TCGA-44-2662	1.66382482902256	2	44	1
TCGA-44-2665	5.8866472324413	3	44	1
TCGA-44-2666	5.00913906313666	3	44	1
TCGA-44-2668	-1.15071881770782	1	44	1
TCGA-44-3396	1.69260423698593	2	44	1
TCGA-44-3398	3.43591278013588	3	44	1
TCGA-44-3917	3.65411927684563	3	44	1
TCGA-44-3918	2.15091232096	2	44	1
TCGA-44-3919	6.65103552871483	4	44	1
TCGA-44-4112	1.3144206776773	2	44	1
TCGA-44-5643	-2.47038820784814	1	44	1
TCGA-44-5644	7.29521804005425	4	44	1
TCGA-44-5645	5.30960153629438	3	44	1
TCGA-44-6145	2.13109891185651	2	44	1
TCGA-44-6146	3.52605141574662	3	44	1
TCGA-44-6147	1.72799197871358	2	44	1
TCGA-44-6148	5.42752317860079	3	44	1
TCGA-44-6774	2.47892753433501	2	44	1
TCGA-44-6775	3.73297166514809	3	44	1
TCGA-44-6776	1.70515399252305	2	44	1
TCGA-44-6777	4.16067132230698	3	44	1
TCGA-44-6778	1.71107082078866	2	44	1
TCGA-44-6779	-4.94200978160308	0	44	1
TCGA-44-7659	5.31973405341912	3	44	1
TCGA-44-7660	-0.408680922045631	1	44	1
TCGA-44-7662	-0.560563076265506	1	44	1
TCGA-44-7667	1.25198309658601	2	44	1
TCGA-44-7669	0.327419846985135	2	44	1
TCGA-44-7670	6.52357803466021	4	44	1
TCGA-44-7671	2.22934538943894	2	44	1
TCGA-44-7672	6.52670487471268	4	44	1
TCGA-44-8119	3.25706107328864	3	44	1
TCGA-44-A479	6.46363554487467	4	44	1
TCGA-44-A47A	6.0550657840346	3	44	1
TCGA-44-A47B	5.30439637549001	3	44	1
TCGA-44-A47G	3.31138833291906	3	44	1
TCGA-44-A4SS	3.08863774367842	3	44	1
TCGA-44-A4SU	4.18557603169616	3	44	1
TCGA-49-4487	0.773379169224891	2	49	3
TCGA-49-4488	-0.748665012954964	1	49	3
TCGA-49-4490	4.37658442326571	3	49	3
TCGA-49-4494	5.39817302986267	3	49	3
TCGA-49-4501	6.76692172138489	4	49	3
TCGA-49-4505	3.55395103764927	3	49	3
TCGA-49-4506	-0.184762338502336	1	49	3
TCGA-49-4507	-3.5800720560505	0	49	3
TCGA-49-4510	2.15451541709096	2	49	3
TCGA-49-4512	5.15037040599373	3	49	3
TCGA-49-4514	4.93122102659882	3	49	3
TCGA-49-6742	3.81098452584809	3	49	3
TCGA-49-6743	2.68195999544085	2	49	3
TCGA-49-6744	6.26193701740465	4	49	3
TCGA-49-6745	-1.1143358700581	1	49	3
TCGA-49-6761	-0.07811254516046	2	49	3
TCGA-49-6767	-5.546789627848	0	49	3
TCGA-49-AAQV	5.53359828056489	3	49	3
TCGA-49-AAR0	2.53877194900326	2	49	3
TCGA-49-AAR2	3.63748525962627	3	49	3
TCGA-49-AAR3	-0.918010477634316	1	49	3
TCGA-49-AAR4	4.38995572427361	3	49	3
TCGA-49-AAR9	-5.87691696347668	0	49	3
TCGA-49-AARE	-1.04956083206182	1	49	3
TCGA-49-AARN	7.81768981246727	4	49	3
TCGA-49-AARO	1.07535114899169	2	49	3
TCGA-49-AARQ	6.47240592911338	4	49	3
TCGA-49-AARR	3.05437587013692	3	49	3
TCGA-4B-A93V	1.24651995354665	2	4B	1
TCGA-50-5044	0.66290911105716	2	50	5
TCGA-50-5045	2.60647538262519	2	50	5
TCGA-50-5055	4.60130175314379	3	50	5
TCGA-50-5066	-0.508111809821842	1	50	5
TCGA-50-5068	4.07636766076297	3	50	5
TCGA-50-5931	-0.320128078631315	1	50	5
TCGA-50-5939	-0.511738721744881	1	50	5
TCGA-50-5942	8.20430767695892	4	50	5
TCGA-50-5946	2.93595493870485	2	50	5
TCGA-50-6590	-4.21572248737178	0	50	5
TCGA-50-6591	2.75335923335106	2	50	5
TCGA-50-6593	6.82197972929075	4	50	5
TCGA-50-6594	-2.55620031296425	1	50	5
TCGA-50-6597	4.70924130275405	3	50	5
TCGA-50-6673	6.56698751358191	4	50	5
TCGA-50-7109	0.665190903315304	2	50	5
TCGA-50-8457	7.28187689236439	4	50	5
TCGA-50-8459	2.68380787040804	2	50	5
TCGA-53-7624	-4.49205004007843	0	53	5
TCGA-53-7626	3.50994615004222	3	53	5
TCGA-53-7813	5.39556055135122	3	53	5
TCGA-53-A4EZ	5.61307484113366	3	53	5
TCGA-55-1592	3.84682580388222	3	55	4
TCGA-55-1594	7.10200838657197	4	55	4
TCGA-55-1595	1.94375696038898	2	55	4
TCGA-55-1596	3.81751882639615	3	55	4
TCGA-55-5899	1.13428480281572	2	55	4
TCGA-55-6543	2.77169618980647	2	55	4
TCGA-55-6642	5.44087195731285	3	55	4
TCGA-55-6712	-0.516122165417201	1	55	4
TCGA-55-6968	1.02878752611704	2	55	4
TCGA-55-6969	1.65638288221413	2	55	4
TCGA-55-6970	3.31414114236492	3	55	4
TCGA-55-6971	2.50527723798659	2	55	4
TCGA-55-6972	-2.50463354656108	1	55	4
TCGA-55-6975	-0.750440633901735	1	55	4
TCGA-55-6978	1.20890167703961	2	55	4
TCGA-55-6979	5.34945604209962	3	55	4
TCGA-55-6980	6.18430577995189	4	55	4
TCGA-55-6981	3.24472789189611	3	55	4
TCGA-55-6982	6.96848418721436	4	55	4
TCGA-55-6983	6.30680155048151	4	55	4
TCGA-55-6984	0.304648929515462	2	55	4
TCGA-55-6985	2.08404477577723	2	55	4
TCGA-55-6986	2.95622047954793	2	55	4
TCGA-55-6987	1.51881239037072	2	55	4
TCGA-55-7227	4.90306113420613	3	55	4
TCGA-55-7281	5.22208466891144	3	55	4
TCGA-55-7283	4.85526091268429	3	55	4
TCGA-55-7284	6.63992539044096	4	55	4
TCGA-55-7570	1.79792539840684	2	55	4
TCGA-55-7573	6.6316339456398	4	55	4
TCGA-55-7574	2.52157185973562	2	55	4
TCGA-55-7576	1.85339617172078	2	55	4
TCGA-55-7724	2.90637647572067	2	55	4
TCGA-55-7725	6.00214924486093	3	55	4
TCGA-55-7726	0.01437597231307	2	55	4
TCGA-55-7727	4.48204661897686	3	55	4
TCGA-55-7728	7.18407681434307	4	55	4
TCGA-55-7815	8.52245842296024	4	55	4
TCGA-55-7816	3.34639760398111	3	55	4
TCGA-55-7903	3.26326498165027	3	55	4
TCGA-55-7907	2.62251107786507	2	55	4
TCGA-55-7910	1.81535184873921	2	55	4
TCGA-55-7911	2.66681700785666	2	55	4
TCGA-55-7913	3.10371909844466	3	55	4
TCGA-55-7914	1.88818631288572	2	55	4
TCGA-55-7994	-3.69310656716778	0	55	4
TCGA-55-7995	-0.668755025943655	1	55	4
TCGA-55-8085	2.70223342347085	2	55	4
TCGA-55-8087	7.32325288360697	4	55	4
TCGA-55-8089	0.281224502085546	2	55	4
TCGA-55-8090	4.58323748541818	3	55	4
TCGA-55-8091	5.31209439561084	3	55	4
TCGA-55-8092	-2.85703206223481	1	55	4
TCGA-55-8094	1.56003337390513	2	55	4
TCGA-55-8096	6.34422649073802	4	55	4
TCGA-55-8097	5.84276158902121	3	55	4
TCGA-55-8203	7.41511450064639	4	55	4
TCGA-55-8204	2.31140805728712	2	55	4
TCGA-55-8205	0.274558327556801	2	55	4
TCGA-55-8206	6.97780169428909	4	55	4
TCGA-55-8207	4.2950915398463	3	55	4
TCGA-55-8208	2.30230549391927	2	55	4
TCGA-55-8299	4.2750491032651	3	55	4
TCGA-55-8301	4.44853305365153	3	55	4
TCGA-55-8302	1.31761315416302	2	55	4
TCGA-55-8505	4.40211128422017	3	55	4
TCGA-55-8506	1.6720042562611	2	55	4
TCGA-55-8507	4.9313014717835	3	55	4
TCGA-55-8508	1.94563435409589	2	55	4
TCGA-55-8510	4.07551651940961	3	55	4
TCGA-55-8511	-0.607435608462406	1	55	4
TCGA-55-8512	0.218930361791552	2	55	4
TCGA-55-8513	0.375315442437314	2	55	4
TCGA-55-8514	6.02625369398842	3	55	4
TCGA-55-8614	3.39714124299998	3	55	4
TCGA-55-8615	6.08603400142147	3	55	4
TCGA-55-8616	2.74371135608761	2	55	4
TCGA-55-8619	2.65993300386837	2	55	4
TCGA-55-8620	2.41931688236562	2	55	4
TCGA-55-8621	3.22477389868883	3	55	4
TCGA-55-A48X	4.35042178527672	3	55	4
TCGA-55-A48Y	0.288874574055825	2	55	4
TCGA-55-A48Z	5.20428704814873	3	55	4
TCGA-55-A490	7.42224638951591	4	55	4
TCGA-55-A491	5.76882791362095	3	55	4
TCGA-55-A492	0.353763391155182	2	55	4
TCGA-55-A493	0.359477146819769	2	55	4
TCGA-55-A494	5.2817093259763	3	55	4
TCGA-55-A4DF	-1.0337044245561	1	55	4
TCGA-55-A4DG	1.06577932097587	2	55	4
TCGA-55-A57B	3.51876803843535	3	55	4
TCGA-62-A46O	-1.66153041340253	1	62	3
TCGA-62-A46P	5.14430365506886	3	62	3
TCGA-62-A46R	4.1737659290415	3	62	3
TCGA-62-A46S	5.64133130041439	3	62	3
TCGA-62-A46U	6.74767524857388	4	62	3
TCGA-62-A46V	4.40333818549376	3	62	3
TCGA-62-A470	5.81346367709172	3	62	3
TCGA-62-A471	0.566032773936829	2	62	3
TCGA-62-A472	4.22488541528906	3	62	3
TCGA-64-1676	-0.723374590928595	1	64	2
TCGA-64-1677	4.57121409078697	3	64	2
TCGA-64-1678	2.81427688818849	2	64	2
TCGA-64-1679	2.41951705364813	2	64	2
TCGA-64-1680	4.62137922397237	3	64	2
TCGA-64-1681	5.17019147380291	3	64	2
TCGA-64-5774	5.86122486767267	3	64	2
TCGA-64-5775	-5.77415033272169	0	64	2
TCGA-64-5778	2.59183884861684	2	64	2
TCGA-64-5779	2.93904630874924	2	64	2
TCGA-64-5781	-3.12520336314282	1	64	2
TCGA-64-5815	3.30592174728816	3	64	2
TCGA-67-3770	3.92269717240054	3	67	5
TCGA-67-3771	1.828101648356	2	67	5
TCGA-67-3772	7.54043487512542	4	67	5
TCGA-67-3773	6.43033546770136	4	67	5
TCGA-67-3774	4.91369263011527	3	67	5
TCGA-67-4679	4.39758471580932	3	67	5
TCGA-67-6215	8.39391145370627	4	67	5
TCGA-67-6216	6.17104609127734	4	67	5
TCGA-67-6217	5.75811655569234	3	67	5
TCGA-69-7760	4.34947491144828	3	69	3
TCGA-69-7761	6.7788452602109	4	69	3
TCGA-69-7763	3.04419627314942	3	69	3
TCGA-69-7764	5.9277940450204	3	69	3
TCGA-69-7765	2.66748020085963	2	69	3
TCGA-69-7973	3.70033315158998	3	69	3
TCGA-69-7974	2.71301529663326	2	69	3
TCGA-69-7978	0.085715398784025	2	69	3
TCGA-69-7979	-1.91816646967856	1	69	3
TCGA-69-7980	5.50348839268206	3	69	3
TCGA-69-8253	3.63002447980743	3	69	3
TCGA-69-8254	8.36419963135046	4	69	3
TCGA-69-8255	7.61765401833641	4	69	3
TCGA-69-8453	2.87422846307431	2	69	3
TCGA-69-A59K	0.756750929517379	2	69	3
TCGA-71-6725	2.40937486272497	2	71	2
TCGA-71-8520	6.32935941654174	4	71	2
TCGA-73-4658	4.07175996183111	3	73	5
TCGA-73-4659	2.56448154710833	2	73	5
TCGA-73-4662	5.93808645107822	3	73	5
TCGA-73-4666	-1.30845205990245	1	73	5
TCGA-73-4668	1.86976013186323	2	73	5
TCGA-73-4670	-0.335302826602921	1	73	5
TCGA-73-4675	1.68003280962596	2	73	5
TCGA-73-4676	1.26468050892264	2	73	5
TCGA-73-4677	1.02002509238698	2	73	5
TCGA-73-7498	3.46686400540727	3	73	5
TCGA-73-7499	5.22248222482726	3	73	5
TCGA-73-A9RS	-2.6929631100586	1	73	5
TCGA-75-5122	2.76682204652925	2	75	3
TCGA-75-5125	1.79732835173503	2	75	3
TCGA-75-5126	3.37480603241033	3	75	3
TCGA-75-5146	3.8320764344552	3	75	3
TCGA-75-5147	5.81892233373769	3	75	3
TCGA-75-6203	5.81054352158413	3	75	3
TCGA-75-6205	2.80364723346021	2	75	3
TCGA-75-6206	4.51712735371594	3	75	3
TCGA-75-6207	1.71206953579644	2	75	3
TCGA-75-6211	1.47625979392391	2	75	3
TCGA-75-6212	4.31808369985931	3	75	3
TCGA-75-6214	4.431224433147	3	75	3
TCGA-75-7025	6.36958286226895	4	75	3
TCGA-75-7027	-0.729406972683904	1	75	3
TCGA-75-7030	5.99658798735655	3	75	3
TCGA-75-7031	5.35841448077125	3	75	3
TCGA-78-7145	3.98464626210049	3	78	2
TCGA-78-7146	-1.38629574230611	1	78	2
TCGA-78-7147	5.36674331221692	3	78	2
TCGA-78-7148	3.73914549268571	3	78	2
TCGA-78-7149	0.001576818386877	2	78	2
TCGA-78-7150	-1.56720329903656	1	78	2
TCGA-78-7152	2.18563252739789	2	78	2
TCGA-78-7153	5.69389675839711	3	78	2
TCGA-78-7154	7.83553035634	4	78	2
TCGA-78-7155	-4.06464809528491	0	78	2
TCGA-78-7156	0.149870153483338	2	78	2
TCGA-78-7158	5.11000303377946	3	78	2
TCGA-78-7159	6.31164816789663	4	78	2
TCGA-78-7160	4.37042145304906	3	78	2
TCGA-78-7161	7.39115490405102	4	78	2
TCGA-78-7163	5.14942092104442	3	78	2
TCGA-78-7166	-0.147110804919871	1	78	2
TCGA-78-7167	1.92769434142852	2	78	2
TCGA-78-7220	-0.097130818040182	2	78	2
TCGA-78-7535	-0.115812684871038	1	78	2
TCGA-78-7536	-0.696088748837375	1	78	2
TCGA-78-7537	3.65031051543188	3	78	2
TCGA-78-7539	6.11725312417812	3	78	2
TCGA-78-7540	3.84735047943667	3	78	2
TCGA-78-7542	0.540509517366996	2	78	2
TCGA-78-7633	2.85363822332485	2	78	2
TCGA-78-8640	1.50624846477678	2	78	2
TCGA-78-8648	3.94491973314547	3	78	2
TCGA-78-8655	1.34517558908594	2	78	2
TCGA-78-8660	1.30463575294939	2	78	2
TCGA-78-8662	0.117608081962333	2	78	2
TCGA-80-5607	5.01557217685031	3	80	1
TCGA-80-5608	7.41161155775672	4	80	1
TCGA-80-5611	0.116891488516801	2	80	1
TCGA-83-5908	-0.407886766310156	1	83	4
TCGA-86-6562	-0.043858998554044	2	86	1
TCGA-86-6851	1.78050390759981	2	86	1
TCGA-86-7701	7.67769578408673	4	86	1
TCGA-86-7711	-1.31745528059271	1	86	1
TCGA-86-7713	1.51482502489316	2	86	1
TCGA-86-7714	9.247617416177	4	86	1
TCGA-86-7953	4.8692668236849	3	86	1
TCGA-86-7954	6.64155822839021	4	86	1
TCGA-86-7955	-0.317567486005719	1	86	1
TCGA-86-8054	1.39609630494045	2	86	1
TCGA-86-8055	5.44495595927455	3	86	1
TCGA-86-8056	8.02579646853285	4	86	1
TCGA-86-8073	1.26768545493522	2	86	1
TCGA-86-8074	5.27653175730886	3	86	1
TCGA-86-8075	3.19014684720002	3	86	1
TCGA-86-8076	2.98940647015141	2	86	1
TCGA-86-8278	5.11905720129425	3	86	1
TCGA-86-8279	2.84981717631456	2	86	1
TCGA-86-8280	4.42327332029833	3	86	1
TCGA-86-8281	4.32379382989156	3	86	1
TCGA-86-8358	3.35630934830966	3	86	1
TCGA-86-8359	3.572736364961	3	86	1
TCGA-86-8585	-0.394352261566032	1	86	1
TCGA-86-8668	6.55234379225753	4	86	1
TCGA-86-8669	7.27052567517033	4	86	1
TCGA-86-8671	5.19898672042037	3	86	1
TCGA-86-8672	-2.17276220578266	1	86	1
TCGA-86-8673	-5.65368819972273	0	86	1
TCGA-86-8674	2.40669565767899	2	86	1
TCGA-86-A456	4.12458175808266	3	86	1
TCGA-86-A4D0	5.00780588995057	3	86	1
TCGA-86-A4JF	4.02845814738701	3	86	1
TCGA-86-A4P7	2.54842075514725	2	86	1
TCGA-86-A4P8	-1.25386693132075	1	86	1
TCGA-91-A4BC	5.36813316866144	3	91	1
TCGA-91-A4BD	3.85753204488585	3	91	1
TCGA-93-7347	7.28377234325171	4	93	4
TCGA-93-7348	5.69096148812782	3	93	4
TCGA-93-8067	4.92787664538485	3	93	4
TCGA-93-A4JN	4.23860897783828	3	93	4
TCGA-93-A4JO	-3.77843841818909	0	93	4
TCGA-93-A4JP	-1.86284592911517	1	93	4
TCGA-93-A4JQ	3.27443936107456	3	93	4
TCGA-95-7039	2.02414970225574	2	95	2
TCGA-95-7043	2.41445519249443	2	95	2
TCGA-95-7562	4.52731348057794	3	95	2
TCGA-95-7567	2.39209135126559	2	95	2
TCGA-95-7944	-6.34822600947464	0	95	2
TCGA-95-7947	-0.268291654428425	1	95	2
TCGA-95-7948	-1.17738250948098	1	95	2
TCGA-95-8039	6.47082976245724	4	95	2
TCGA-95-8494	1.96368586752526	2	95	2
TCGA-95-A4VK	2.96068280143837	2	95	2
TCGA-95-A4VN	2.32166008820786	2	95	2
TCGA-95-A4VP	6.20865654091739	4	95	2
TCGA-97-7546	5.49733897757897	3	97	2
TCGA-97-7547	6.45658379984911	4	97	2
TCGA-97-7552	5.33988415725903	3	97	2
TCGA-97-7553	3.37341008219414	3	97	2
TCGA-97-7554	3.76966140367341	3	97	2
TCGA-97-7937	3.94794701838297	3	97	2
TCGA-97-7938	6.03691626952954	3	97	2
TCGA-97-7941	5.11365515874257	3	97	2
TCGA-97-8171	7.24413838947668	4	97	2
TCGA-97-8172	4.35762690576128	3	97	2
TCGA-97-8175	7.85389766991359	4	97	2
TCGA-97-8177	6.19364785404886	4	97	2
TCGA-97-8179	2.61082866712097	2	97	2
TCGA-97-8552	6.68526350970404	4	97	2
TCGA-97-A4LX	3.18416771062828	3	97	2
TCGA-97-A4M0	5.93391400127475	3	97	2
TCGA-97-A4M1	5.30325551296025	3	97	2
TCGA-97-A4M2	3.00227024762184	2	97	2
TCGA-97-A4M3	3.8791363539124	3	97	2
TCGA-97-A4M5	3.33054437948701	3	97	2
TCGA-97-A4M6	7.16503713313686	4	97	2
TCGA-97-A4M7	7.0328726036492	4	97	2
TCGA-99-7458	6.51991039545804	4	99	3
TCGA-99-8025	1.51321527931487	2	99	3
TCGA-99-8028	2.42177908611333	2	99	3
TCGA-99-8032	5.33884162208786	3	99	3
TCGA-99-8033	0.154767542682646	2	99	3
TCGA-99-AA5R	2.19327668801629	2	99	3
TCGA-J2-8192	6.64512239658884	4	J2	3
TCGA-J2-8194	6.18267037642214	4	J2	3
TCGA-J2-A4AD	-0.824648297555069	1	J2	3
TCGA-J2-A4AE	4.64574796596021	3	J2	3
TCGA-J2-A4AG	5.396399499419	3	J2	3
TCGA-L4-A4E5	5.28042344556199	3	L4	5
TCGA-L4-A4E6	1.78092097995874	2	L4	5
TCGA-L9-A443	4.47813497407222	3	L9	1
TCGA-L9-A444	4.26792855360653	3	L9	1
TCGA-L9-A50W	7.99592887265494	4	L9	1
TCGA-L9-A5IP	-3.71953511661157	0	L9	1
TCGA-L9-A743	5.58219579773593	3	L9	1
TCGA-L9-A7SV	2.97969974071713	2	L9	1
TCGA-L9-A8F4	-1.95875108913221	1	L9	1
TCGA-MN-A4N1	2.45230174308493	2	MN	5
TCGA-MN-A4N4	-3.71925437162736	0	MN	5
TCGA-MN-A4N5	1.1570861235087	2	MN	5
TCGA-MP-A4SV	6.59859378852725	4	MP	5
TCGA-MP-A4SW	4.2987902377526	3	MP	5
TCGA-MP-A4SY	7.62702547368487	4	MP	5
TCGA-MP-A4T4	1.22329678936356	2	MP	5
TCGA-MP-A4T6	4.55313948151386	3	MP	5
TCGA-MP-A4T7	2.97481285725817	2	MP	5
TCGA-MP-A4T8	2.55224107029812	2	MP	5
TCGA-MP-A4T9	3.79376380448634	3	MP	5
TCGA-MP-A4TA	2.39246679779801	2	MP	5
TCGA-MP-A4TC	2.19290916792185	2	MP	5
TCGA-MP-A4TD	5.38833183520083	3	MP	5
TCGA-MP-A4TE	7.29456154089529	4	MP	5
TCGA-MP-A4TF	1.47767693494832	2	MP	5
TCGA-MP-A4TH	4.73696483312692	3	MP	5
TCGA-MP-A4TI	1.85736218793855	2	MP	5
TCGA-MP-A4TJ	4.7479344911371	3	MP	5
TCGA-MP-A4TK	0.041918706344055	2	MP	5
TCGA-MP-A5C7	4.82952138851161	3	MP	5
TCGA-NJ-A4YF	2.40474584352302	2	NJ	3
TCGA-NJ-A4YG	6.94379577096499	4	NJ	3
TCGA-NJ-A4YI	3.36325605458742	3	NJ	3
TCGA-NJ-A4YP	2.69565710374077	2	NJ	3
TCGA-NJ-A4YQ	-1.32956078727854	1	NJ	3
TCGA-NJ-A55A	3.43344475943827	3	NJ	3
TCGA-NJ-A55O	2.66388523964482	2	NJ	3
TCGA-NJ-A55R	2.75895345729146	2	NJ	3
TCGA-NJ-A7XG	7.01105115111509	4	NJ	3
TCGA-O1-A52J	7.82133992445833	4	O1	5
TCGA-S2-AA1A	7.70737477064561	4	S2	2
