# Supplementary material for: Surrogate Biomarker Prediction from Whole-Slide Images for Evaluating Overall Survival in Lung Adenocarcinoma
Source: Diagnostics (Basel). 2024 Feb 20;14(5):462. doi: 10.3390/diagnostics14050462 (PMC10930763; doi:10.3390/diagnostics14050462)
Supplement: Supplementary file 1 [file diagnostics-14-00462-s001.zip › Supplementary_File_S5_TCGA_LUAD_crossfolds/crossfolds_HGF.csv]

PATIENT	HGF	HGF_quantile	site_code	CV5
TCGA-05-4244	2.7473784310519	1	05	1
TCGA-05-4249	4.3821621078284	2	05	1
TCGA-05-4250	3.12832306794405	2	05	1
TCGA-05-4382	4.13459499022717	2	05	1
TCGA-05-4395	1.84826371825449	1	05	1
TCGA-05-4396	3.57157304322403	2	05	1
TCGA-05-4397	1.96156557349647	1	05	1
TCGA-05-4398	2.97055758406198	2	05	1
TCGA-05-4402	3.84942090183985	2	05	1
TCGA-05-4403	4.63295707043249	2	05	1
TCGA-05-4405	5.30748487289945	3	05	1
TCGA-05-4415	5.49365014186655	3	05	1
TCGA-05-4417	4.55202902128154	2	05	1
TCGA-05-4418	2.86058271835916	1	05	1
TCGA-05-4420	4.28567059649792	2	05	1
TCGA-05-4422	3.43123894680844	2	05	1
TCGA-05-4424	5.01030902861585	3	05	1
TCGA-05-4426	1.99767782544033	1	05	1
TCGA-05-4427	7.0373629807547	4	05	1
TCGA-05-4430	4.69006941744933	2	05	1
TCGA-05-4432	3.2721327442445	2	05	1
TCGA-05-4433	4.60671409217345	2	05	1
TCGA-05-4434	3.98142141312757	2	05	1
TCGA-35-3615	3.70809991461416	2	35	1
TCGA-35-4122	3.73122489926681	2	35	1
TCGA-35-4123	3.34536839954629	2	35	1
TCGA-35-5375	3.9745603399783	2	35	1
TCGA-38-4625	4.97321636724033	3	38	1
TCGA-38-4626	6.33146267102426	3	38	1
TCGA-38-4627	6.1703997873266	3	38	1
TCGA-38-4628	3.82037400335346	2	38	1
TCGA-38-4629	3.41577524554159	2	38	1
TCGA-38-4630	1.47843838269503	1	38	1
TCGA-38-4631	3.03239687682159	2	38	1
TCGA-38-4632	3.38819112044862	2	38	1
TCGA-38-6178	3.75914771816857	2	38	1
TCGA-38-7271	5.89337142895316	3	38	1
TCGA-38-A44F	4.2213759911832	2	38	1
TCGA-44-2655	3.92963281087634	2	44	4
TCGA-44-2656	6.17708853032997	3	44	4
TCGA-44-2657	4.84184952618123	3	44	4
TCGA-44-2659	5.13559887548161	3	44	4
TCGA-44-2661	4.65633991316972	2	44	4
TCGA-44-2662	3.54912605819837	2	44	4
TCGA-44-2665	5.44841158256678	3	44	4
TCGA-44-2666	5.10942712003755	3	44	4
TCGA-44-2668	2.80050388453414	1	44	4
TCGA-44-3396	3.95893774108082	2	44	4
TCGA-44-3398	4.58912163632633	2	44	4
TCGA-44-3917	6.20764541089998	3	44	4
TCGA-44-3918	3.95983966283635	2	44	4
TCGA-44-3919	4.65394153860427	2	44	4
TCGA-44-4112	6.72608453866635	4	44	4
TCGA-44-5643	1.20517684165392	1	44	4
TCGA-44-5644	5.41607957032477	3	44	4
TCGA-44-5645	6.59266166491582	4	44	4
TCGA-44-6145	4.28924674552247	2	44	4
TCGA-44-6146	6.39152880182425	3	44	4
TCGA-44-6147	7.04763954685779	4	44	4
TCGA-44-6148	3.98923604518328	2	44	4
TCGA-44-6774	4.7974769507674	3	44	4
TCGA-44-6775	6.3091920911089	3	44	4
TCGA-44-6776	3.46130314325043	2	44	4
TCGA-44-6777	5.91394210941494	3	44	4
TCGA-44-6778	5.01030531283048	3	44	4
TCGA-44-6779	3.31065565084717	2	44	4
TCGA-44-7659	3.30820307562942	2	44	4
TCGA-44-7660	1.14439751765574	1	44	4
TCGA-44-7662	2.98621623056776	2	44	4
TCGA-44-7667	8.38854920666488	4	44	4
TCGA-44-7669	3.75394466388548	2	44	4
TCGA-44-7670	1.95557007773648	1	44	4
TCGA-44-7671	3.90978254516703	2	44	4
TCGA-44-7672	3.63182481322394	2	44	4
TCGA-44-8119	4.53583659060442	2	44	4
TCGA-44-A479	4.99078847835986	3	44	4
TCGA-44-A47A	2.19726310854645	1	44	4
TCGA-44-A47B	2.57721180211639	1	44	4
TCGA-44-A47G	3.79171729244963	2	44	4
TCGA-44-A4SS	3.19403352139773	2	44	4
TCGA-44-A4SU	3.42699662442389	2	44	4
TCGA-49-4487	3.84866729652913	2	49	1
TCGA-49-4488	2.04065598627238	1	49	1
TCGA-49-4490	3.38574442255119	2	49	1
TCGA-49-4494	3.74523838227751	2	49	1
TCGA-49-4501	4.50524153155245	2	49	1
TCGA-49-4505	3.829391419659	2	49	1
TCGA-49-4506	3.50151584221502	2	49	1
TCGA-49-4507	1.61819757108577	1	49	1
TCGA-49-4510	3.93390198915342	2	49	1
TCGA-49-4512	3.21883052511519	2	49	1
TCGA-49-4514	1.95252042839928	1	49	1
TCGA-49-6742	2.99003311473557	2	49	1
TCGA-49-6743	4.51409937006687	2	49	1
TCGA-49-6744	4.54231500811597	2	49	1
TCGA-49-6745	4.00268186543761	2	49	1
TCGA-49-6761	2.63083867283615	1	49	1
TCGA-49-6767	0.7569911203291	0	49	1
TCGA-49-AAQV	1.70652512389279	1	49	1
TCGA-49-AAR0	3.2600559209372	2	49	1
TCGA-49-AAR2	2.12455993967799	1	49	1
TCGA-49-AAR3	2.03373435375846	1	49	1
TCGA-49-AAR4	2.42635448500362	1	49	1
TCGA-49-AAR9	-0.747633946531715	0	49	1
TCGA-49-AARE	2.09261917889759	1	49	1
TCGA-49-AARN	4.04649455370508	2	49	1
TCGA-49-AARO	2.7730815798748	1	49	1
TCGA-49-AARQ	1.47031744456166	1	49	1
TCGA-49-AARR	4.65624514685296	2	49	1
TCGA-4B-A93V	1.36435644384051	1	4B	3
TCGA-50-5044	2.76527082868684	1	50	5
TCGA-50-5045	4.83501641436855	3	50	5
TCGA-50-5055	4.58608330990894	2	50	5
TCGA-50-5066	4.10986574812728	2	50	5
TCGA-50-5068	4.48743625783887	2	50	5
TCGA-50-5931	1.96096629874747	1	50	5
TCGA-50-5939	4.19823635854301	2	50	5
TCGA-50-5942	5.7827057364064	3	50	5
TCGA-50-5946	1.88298805713327	1	50	5
TCGA-50-6590	2.67099022629911	1	50	5
TCGA-50-6591	1.51353221867859	1	50	5
TCGA-50-6593	4.30579696956912	2	50	5
TCGA-50-6594	1.07938826082688	0	50	5
TCGA-50-6597	3.09553174798733	2	50	5
TCGA-50-6673	4.83121472232854	3	50	5
TCGA-50-7109	3.85225025153947	2	50	5
TCGA-50-8457	5.31629539587134	3	50	5
TCGA-50-8459	4.52388097102096	2	50	5
TCGA-53-7624	0.522900301387542	0	53	3
TCGA-53-7626	5.43169664774041	3	53	3
TCGA-53-7813	2.29259397240003	1	53	3
TCGA-53-A4EZ	1.35505851006649	1	53	3
TCGA-55-1592	4.07982501031662	2	55	3
TCGA-55-1594	3.03872760951102	2	55	3
TCGA-55-1595	4.09728070472939	2	55	3
TCGA-55-1596	2.95697325651625	2	55	3
TCGA-55-5899	4.40554122672414	2	55	3
TCGA-55-6543	3.4989302459549	2	55	3
TCGA-55-6642	4.45988007207993	2	55	3
TCGA-55-6712	3.36198552956229	2	55	3
TCGA-55-6968	2.6896988800715	1	55	3
TCGA-55-6969	3.99203236489095	2	55	3
TCGA-55-6970	4.65867898107517	2	55	3
TCGA-55-6971	4.09447051898577	2	55	3
TCGA-55-6972	2.04380307813496	1	55	3
TCGA-55-6975	5.05568698477187	3	55	3
TCGA-55-6978	4.74650093810986	3	55	3
TCGA-55-6979	4.24248208815599	2	55	3
TCGA-55-6980	4.83990579993029	3	55	3
TCGA-55-6981	3.22663743491322	2	55	3
TCGA-55-6982	3.95078613383504	2	55	3
TCGA-55-6983	4.11250369898369	2	55	3
TCGA-55-6984	3.34807120980659	2	55	3
TCGA-55-6985	3.89247834838295	2	55	3
TCGA-55-6986	3.82381286617811	2	55	3
TCGA-55-6987	6.11255934105048	3	55	3
TCGA-55-7227	4.73862589099073	3	55	3
TCGA-55-7281	3.30012520310468	2	55	3
TCGA-55-7283	4.43772668066654	2	55	3
TCGA-55-7284	4.6622267969126	2	55	3
TCGA-55-7570	2.88437356721524	1	55	3
TCGA-55-7573	4.72525464615522	2	55	3
TCGA-55-7574	4.82893941009466	3	55	3
TCGA-55-7576	4.1884100256278	2	55	3
TCGA-55-7724	5.06896628897873	3	55	3
TCGA-55-7725	4.07026426978554	2	55	3
TCGA-55-7726	4.64063810207306	2	55	3
TCGA-55-7727	4.3398330190848	2	55	3
TCGA-55-7728	3.11931811868506	2	55	3
TCGA-55-7815	3.79109727621534	2	55	3
TCGA-55-7816	4.6138779148461	2	55	3
TCGA-55-7903	5.53716158622073	3	55	3
TCGA-55-7907	3.95246371889685	2	55	3
TCGA-55-7910	3.09683901759808	2	55	3
TCGA-55-7911	3.34350459009875	2	55	3
TCGA-55-7913	0.442940816024766	0	55	3
TCGA-55-7914	3.73871966748476	2	55	3
TCGA-55-7994	4.77158503516456	3	55	3
TCGA-55-7995	3.06261181522676	2	55	3
TCGA-55-8085	3.48086469836758	2	55	3
TCGA-55-8087	4.15495372900477	2	55	3
TCGA-55-8089	4.0655987687494	2	55	3
TCGA-55-8090	3.74116784702355	2	55	3
TCGA-55-8091	4.42906112864048	2	55	3
TCGA-55-8092	4.14729645898669	2	55	3
TCGA-55-8094	4.50023005613083	2	55	3
TCGA-55-8096	4.18731429321213	2	55	3
TCGA-55-8097	4.02554671764619	2	55	3
TCGA-55-8203	3.42388819953757	2	55	3
TCGA-55-8204	3.52418247606197	2	55	3
TCGA-55-8205	4.36925636471802	2	55	3
TCGA-55-8206	5.78621456362554	3	55	3
TCGA-55-8207	5.66293912271636	3	55	3
TCGA-55-8208	3.96875949272158	2	55	3
TCGA-55-8299	4.96370519766235	3	55	3
TCGA-55-8301	3.81710801342562	2	55	3
TCGA-55-8302	2.70432193038337	1	55	3
TCGA-55-8505	3.50865475532327	2	55	3
TCGA-55-8506	1.22287355831385	1	55	3
TCGA-55-8507	3.7176016471285	2	55	3
TCGA-55-8508	3.26542353822691	2	55	3
TCGA-55-8510	4.2315528697194	2	55	3
TCGA-55-8511	3.48969356738141	2	55	3
TCGA-55-8512	3.51341792858838	2	55	3
TCGA-55-8513	4.601769889097	2	55	3
TCGA-55-8514	2.73040625257115	1	55	3
TCGA-55-8614	3.76453337004372	2	55	3
TCGA-55-8615	1.94565851500289	1	55	3
TCGA-55-8616	2.67463297334856	1	55	3
TCGA-55-8619	4.96473692096452	3	55	3
TCGA-55-8620	1.99575782824092	1	55	3
TCGA-55-8621	4.08714535262061	2	55	3
TCGA-55-A48X	4.48384171437326	2	55	3
TCGA-55-A48Y	4.46003212152859	2	55	3
TCGA-55-A48Z	5.75787917779406	3	55	3
TCGA-55-A490	2.66431747157253	1	55	3
TCGA-55-A491	3.04107795343949	2	55	3
TCGA-55-A492	3.06222255763239	2	55	3
TCGA-55-A493	7.60064192532714	4	55	3
TCGA-55-A494	1.34006639793575	1	55	3
TCGA-55-A4DF	1.7736504975015	1	55	3
TCGA-55-A4DG	4.19213828436542	2	55	3
TCGA-55-A57B	4.43807113379729	2	55	3
TCGA-62-A46O	1.50839458803978	1	62	5
TCGA-62-A46P	2.99929445457084	2	62	5
TCGA-62-A46R	3.73500009436115	2	62	5
TCGA-62-A46S	3.88092310386119	2	62	5
TCGA-62-A46U	1.61035389478958	1	62	5
TCGA-62-A46V	3.48106048091828	2	62	5
TCGA-62-A470	3.55222776936023	2	62	5
TCGA-62-A471	1.01790704139604	0	62	5
TCGA-62-A472	2.90871658969039	2	62	5
TCGA-64-1676	2.9770651272125	2	64	5
TCGA-64-1677	2.58523066916827	1	64	5
TCGA-64-1678	1.22931438746733	1	64	5
TCGA-64-1679	4.0115995936988	2	64	5
TCGA-64-1680	3.37916244342343	2	64	5
TCGA-64-1681	3.89824707924079	2	64	5
TCGA-64-5774	5.890379173007	3	64	5
TCGA-64-5775	3.89650591639675	2	64	5
TCGA-64-5778	2.83531784581886	1	64	5
TCGA-64-5779	4.85470539449453	3	64	5
TCGA-64-5781	2.95801000510616	2	64	5
TCGA-64-5815	4.60046395438045	2	64	5
TCGA-67-3770	3.92849113617551	2	67	1
TCGA-67-3771	3.7592397902112	2	67	1
TCGA-67-3772	5.21708785212673	3	67	1
TCGA-67-3773	4.78076388555713	3	67	1
TCGA-67-3774	4.63979492141738	2	67	1
TCGA-67-4679	5.48315370942903	3	67	1
TCGA-67-6215	2.89279933193823	1	67	1
TCGA-67-6216	3.04085632089856	2	67	1
TCGA-67-6217	4.58831553440229	2	67	1
TCGA-69-7760	2.68145667099956	1	69	5
TCGA-69-7761	5.00031317331905	3	69	5
TCGA-69-7763	5.02948801040594	3	69	5
TCGA-69-7764	4.03043570457099	2	69	5
TCGA-69-7765	5.34229785206065	3	69	5
TCGA-69-7973	4.11013400250268	2	69	5
TCGA-69-7974	7.73731042730533	4	69	5
TCGA-69-7978	4.21874081741481	2	69	5
TCGA-69-7979	1.81478606198103	1	69	5
TCGA-69-7980	3.73133211141051	2	69	5
TCGA-69-8253	3.2224145015482	2	69	5
TCGA-69-8254	3.98804250121538	2	69	5
TCGA-69-8255	4.69098546752327	2	69	5
TCGA-69-8453	4.17562184149688	2	69	5
TCGA-69-A59K	2.54251070394439	1	69	5
TCGA-71-6725	2.23526758257305	1	71	2
TCGA-71-8520	2.92010722998732	2	71	2
TCGA-73-4658	4.95361021672311	3	73	5
TCGA-73-4659	4.50703799186649	2	73	5
TCGA-73-4662	4.13064141408628	2	73	5
TCGA-73-4666	2.04336031493081	1	73	5
TCGA-73-4668	2.35032939538417	1	73	5
TCGA-73-4670	2.93083749009869	2	73	5
TCGA-73-4675	3.07675541152472	2	73	5
TCGA-73-4676	3.1291029633907	2	73	5
TCGA-73-4677	3.92359532970389	2	73	5
TCGA-73-7498	5.15910324244651	3	73	5
TCGA-73-7499	1.89509652543015	1	73	5
TCGA-73-A9RS	1.52426760616207	1	73	5
TCGA-75-5122	3.6185528795707	2	75	5
TCGA-75-5125	3.39182936681178	2	75	5
TCGA-75-5126	4.22429679883564	2	75	5
TCGA-75-5146	4.42716862061125	2	75	5
TCGA-75-5147	3.98804378846439	2	75	5
TCGA-75-6203	4.55033636378509	2	75	5
TCGA-75-6205	4.112120677672	2	75	5
TCGA-75-6206	4.73166112970783	2	75	5
TCGA-75-6207	4.17214708909458	2	75	5
TCGA-75-6211	3.47332450289937	2	75	5
TCGA-75-6212	3.90369856099895	2	75	5
TCGA-75-6214	1.9529755581611	1	75	5
TCGA-75-7025	4.97530930643775	3	75	5
TCGA-75-7027	4.0287649817596	2	75	5
TCGA-75-7030	4.83926612332679	3	75	5
TCGA-75-7031	3.0454962202624	2	75	5
TCGA-78-7145	3.78276449388652	2	78	4
TCGA-78-7146	1.91821529950384	1	78	4
TCGA-78-7147	1.96519501399758	1	78	4
TCGA-78-7148	4.32219587246309	2	78	4
TCGA-78-7149	4.13302767201455	2	78	4
TCGA-78-7150	2.79202333727378	1	78	4
TCGA-78-7152	3.52639229701563	2	78	4
TCGA-78-7153	2.72691429305439	1	78	4
TCGA-78-7154	4.70527484522886	2	78	4
TCGA-78-7155	3.03338398767562	2	78	4
TCGA-78-7156	4.41205366277764	2	78	4
TCGA-78-7158	2.92584127256004	2	78	4
TCGA-78-7159	3.65927610944859	2	78	4
TCGA-78-7160	4.75083656644225	3	78	4
TCGA-78-7161	4.10887895139858	2	78	4
TCGA-78-7163	0.316809070389821	0	78	4
TCGA-78-7166	2.29283926432446	1	78	4
TCGA-78-7167	4.1038837688702	2	78	4
TCGA-78-7220	3.55897163235876	2	78	4
TCGA-78-7535	1.80002686746496	1	78	4
TCGA-78-7536	2.61021836546212	1	78	4
TCGA-78-7537	4.21852790147673	2	78	4
TCGA-78-7539	3.61152904649937	2	78	4
TCGA-78-7540	2.94391508264118	2	78	4
TCGA-78-7542	1.02593634453724	0	78	4
TCGA-78-7633	4.30398957537193	2	78	4
TCGA-78-8640	2.14012056597888	1	78	4
TCGA-78-8648	6.18971653262908	3	78	4
TCGA-78-8655	3.78542365116206	2	78	4
TCGA-78-8660	3.82003465987069	2	78	4
TCGA-78-8662	2.93370663709191	2	78	4
TCGA-80-5607	3.9222217005156	2	80	4
TCGA-80-5608	2.1362652400435	1	80	4
TCGA-80-5611	1.63272962858314	1	80	4
TCGA-83-5908	2.86986188000866	1	83	3
TCGA-86-6562	4.161766572203	2	86	2
TCGA-86-6851	3.58303286144498	2	86	2
TCGA-86-7701	6.23600746997682	3	86	2
TCGA-86-7711	4.17092771174072	2	86	2
TCGA-86-7713	3.27264922395703	2	86	2
TCGA-86-7714	4.36786534709099	2	86	2
TCGA-86-7953	3.47300653143668	2	86	2
TCGA-86-7954	3.21386453585628	2	86	2
TCGA-86-7955	1.19996708719515	1	86	2
TCGA-86-8054	3.95158391206799	2	86	2
TCGA-86-8055	4.44323045369762	2	86	2
TCGA-86-8056	4.73797713533996	3	86	2
TCGA-86-8073	4.65885359458072	2	86	2
TCGA-86-8074	3.24596055170165	2	86	2
TCGA-86-8075	4.17616499546531	2	86	2
TCGA-86-8076	4.23950835482933	2	86	2
TCGA-86-8278	3.7444180302668	2	86	2
TCGA-86-8279	2.52251044599887	1	86	2
TCGA-86-8280	4.56919449456556	2	86	2
TCGA-86-8281	3.60777003792219	2	86	2
TCGA-86-8358	3.2545002489678	2	86	2
TCGA-86-8359	3.41811257135682	2	86	2
TCGA-86-8585	2.64127164816469	1	86	2
TCGA-86-8668	5.09801184326707	3	86	2
TCGA-86-8669	3.61966939433735	2	86	2
TCGA-86-8671	4.16617395441766	2	86	2
TCGA-86-8672	2.67412108046158	1	86	2
TCGA-86-8673	2.05367093235815	1	86	2
TCGA-86-8674	0.663970794224103	0	86	2
TCGA-86-A456	4.22852448843026	2	86	2
TCGA-86-A4D0	2.89186730538859	1	86	2
TCGA-86-A4JF	2.48291599639949	1	86	2
TCGA-86-A4P7	4.80649622396692	3	86	2
TCGA-86-A4P8	5.5005895939789	3	86	2
TCGA-91-A4BC	7.69546715293115	4	91	2
TCGA-91-A4BD	3.72031304831185	2	91	2
TCGA-93-7347	4.55612599663548	2	93	1
TCGA-93-7348	4.08521800094066	2	93	1
TCGA-93-8067	2.4973021617866	1	93	1
TCGA-93-A4JN	4.61379242002379	2	93	1
TCGA-93-A4JO	3.75605901554908	2	93	1
TCGA-93-A4JP	5.05498014417451	3	93	1
TCGA-93-A4JQ	4.77953419757488	3	93	1
TCGA-95-7039	3.52217656620561	2	95	2
TCGA-95-7043	4.10301615469758	2	95	2
TCGA-95-7562	1.8073799816973	1	95	2
TCGA-95-7567	2.79931319712809	1	95	2
TCGA-95-7944	5.06698758929064	3	95	2
TCGA-95-7947	3.33876461714335	2	95	2
TCGA-95-7948	2.24802170535612	1	95	2
TCGA-95-8039	3.99819766869871	2	95	2
TCGA-95-8494	1.8219577579136	1	95	2
TCGA-95-A4VK	2.94370972283465	2	95	2
TCGA-95-A4VN	6.536705523252	3	95	2
TCGA-95-A4VP	3.96677321192834	2	95	2
TCGA-97-7546	5.88689482387761	3	97	2
TCGA-97-7547	4.90808123694419	3	97	2
TCGA-97-7552	5.27227698513023	3	97	2
TCGA-97-7553	5.66370208702157	3	97	2
TCGA-97-7554	4.63437696863991	2	97	2
TCGA-97-7937	3.51062300986227	2	97	2
TCGA-97-7938	5.29556558067762	3	97	2
TCGA-97-7941	4.42749993346231	2	97	2
TCGA-97-8171	1.61032363559769	1	97	2
TCGA-97-8172	5.59762499298091	3	97	2
TCGA-97-8175	2.68361680772581	1	97	2
TCGA-97-8177	4.22243323015177	2	97	2
TCGA-97-8179	3.84277539517067	2	97	2
TCGA-97-8552	4.0348253498738	2	97	2
TCGA-97-A4LX	4.14899128287374	2	97	2
TCGA-97-A4M0	3.68538737974637	2	97	2
TCGA-97-A4M1	4.32998741202638	2	97	2
TCGA-97-A4M2	4.72496277261006	2	97	2
TCGA-97-A4M3	4.18641075325215	2	97	2
TCGA-97-A4M5	4.54357368494601	2	97	2
TCGA-97-A4M6	4.28958539632734	2	97	2
TCGA-97-A4M7	4.68628013785881	2	97	2
TCGA-99-7458	5.10348763399751	3	99	5
TCGA-99-8025	3.54635167032261	2	99	5
TCGA-99-8028	4.68917595355651	2	99	5
TCGA-99-8032	4.13320056504073	2	99	5
TCGA-99-8033	2.54049867244946	1	99	5
TCGA-99-AA5R	5.17678856522772	3	99	5
TCGA-J2-8192	5.31283321949012	3	J2	1
TCGA-J2-8194	4.13595994368348	2	J2	1
TCGA-J2-A4AD	3.77684592705597	2	J2	1
TCGA-J2-A4AE	3.85452657593358	2	J2	1
TCGA-J2-A4AG	4.56100586710437	2	J2	1
TCGA-L4-A4E5	2.12871994614582	1	L4	3
TCGA-L4-A4E6	5.52792116750375	3	L4	3
TCGA-L9-A443	3.12769308644171	2	L9	2
TCGA-L9-A444	3.52235945997578	2	L9	2
TCGA-L9-A50W	4.32938119526202	2	L9	2
TCGA-L9-A5IP	1.23466119377531	1	L9	2
TCGA-L9-A743	5.96875776672248	3	L9	2
TCGA-L9-A7SV	1.7952751695797	1	L9	2
TCGA-L9-A8F4	3.34067500726031	2	L9	2
TCGA-MN-A4N1	1.99509478956215	1	MN	5
TCGA-MN-A4N4	3.95458468436308	2	MN	5
TCGA-MN-A4N5	3.2274754514001	2	MN	5
TCGA-MP-A4SV	3.45905443134798	2	MP	4
TCGA-MP-A4SW	3.30187182320524	2	MP	4
TCGA-MP-A4SY	3.9250303938505	2	MP	4
TCGA-MP-A4T4	3.6616913621579	2	MP	4
TCGA-MP-A4T6	1.7443784238275	1	MP	4
TCGA-MP-A4T7	3.44299312460348	2	MP	4
TCGA-MP-A4T8	3.42827442456059	2	MP	4
TCGA-MP-A4T9	4.06232790294993	2	MP	4
TCGA-MP-A4TA	3.1598497054511	2	MP	4
TCGA-MP-A4TC	2.67133260735433	1	MP	4
TCGA-MP-A4TD	4.51089115075339	2	MP	4
TCGA-MP-A4TE	1.9243792957932	1	MP	4
TCGA-MP-A4TF	1.28340811452626	1	MP	4
TCGA-MP-A4TH	4.61368221321818	2	MP	4
TCGA-MP-A4TI	4.12585102386445	2	MP	4
TCGA-MP-A4TJ	3.9291260521097	2	MP	4
TCGA-MP-A4TK	3.96593347974378	2	MP	4
TCGA-MP-A5C7	3.00710463645673	2	MP	4
TCGA-NJ-A4YF	1.47933515994371	1	NJ	2
TCGA-NJ-A4YG	3.05587086785545	2	NJ	2
TCGA-NJ-A4YI	3.67716401527254	2	NJ	2
TCGA-NJ-A4YP	2.83387713857615	1	NJ	2
TCGA-NJ-A4YQ	3.02295562744225	2	NJ	2
TCGA-NJ-A55A	4.49418051872506	2	NJ	2
TCGA-NJ-A55O	3.61620726450035	2	NJ	2
TCGA-NJ-A55R	3.809942609523	2	NJ	2
TCGA-NJ-A7XG	1.9277120914509	1	NJ	2
TCGA-O1-A52J	4.22239319430147	2	O1	1
TCGA-S2-AA1A	5.54701418351581	3	S2	1
