# Supplementary material for: Surrogate Biomarker Prediction from Whole-Slide Images for Evaluating Overall Survival in Lung Adenocarcinoma
Source: Diagnostics (Basel). 2024 Feb 20;14(5):462. doi: 10.3390/diagnostics14050462 (PMC10930763; doi:10.3390/diagnostics14050462)
Supplement: Supplementary file 1 [file diagnostics-14-00462-s001.zip › Supplementary_File_S5_TCGA_LUAD_crossfolds/crossfolds_HHATL.csv]

PATIENT	HHATL	HHATL_quantile	site_code	CV5
TCGA-05-4244	5.05416494998529	4	05	3
TCGA-05-4249	-1.92745066462572	1	05	3
TCGA-05-4250	-6.49555842206941	0	05	3
TCGA-05-4382	-5.46097331639616	0	05	3
TCGA-05-4395	-6.63957631556856	0	05	3
TCGA-05-4396	-5.26447731183404	0	05	3
TCGA-05-4397	-4.06572611817127	1	05	3
TCGA-05-4398	-3.33078617866929	1	05	3
TCGA-05-4402	-4.78937699811184	0	05	3
TCGA-05-4403	-6.79697267092079	0	05	3
TCGA-05-4405	-3.93171583612355	1	05	3
TCGA-05-4415	-5.88193237062396	0	05	3
TCGA-05-4417	-3.93044283875382	1	05	3
TCGA-05-4418	-4.98699668130795	0	05	3
TCGA-05-4420	-1.43717663950687	1	05	3
TCGA-05-4422	-3.96475413411372	1	05	3
TCGA-05-4424	-4.37842583696834	0	05	3
TCGA-05-4426	-4.00553888724321	1	05	3
TCGA-05-4427	-0.750143886083262	2	05	3
TCGA-05-4430	-2.93760475924324	1	05	3
TCGA-05-4432	-5.21302569951116	0	05	3
TCGA-05-4433	-3.03858407177518	1	05	3
TCGA-05-4434	-2.68669277716784	1	05	3
TCGA-35-3615	-6.54574757037325	0	35	5
TCGA-35-4122	-4.44702496682643	0	35	5
TCGA-35-4123	-6.14447956089301	0	35	5
TCGA-35-5375	-4.79692912952229	0	35	5
TCGA-38-4625	-5.42730733114315	0	38	2
TCGA-38-4626	-2.76032066287861	1	38	2
TCGA-38-4627	-2.9037416754259	1	38	2
TCGA-38-4628	-6.64417174698048	0	38	2
TCGA-38-4629	-6.56579203636143	0	38	2
TCGA-38-4630	-2.24332233985984	1	38	2
TCGA-38-4631	-0.892698314164518	2	38	2
TCGA-38-4632	-2.951658882436	1	38	2
TCGA-38-6178	-0.499985249982901	2	38	2
TCGA-38-7271	-5.26839031435152	0	38	2
TCGA-38-A44F	1.41921529630585	2	38	2
TCGA-44-2655	-4.08558309801622	1	44	5
TCGA-44-2656	-4.82783414823907	0	44	5
TCGA-44-2657	-1.58934078824182	1	44	5
TCGA-44-2659	-2.64357327880528	1	44	5
TCGA-44-2661	1.08619040709405	2	44	5
TCGA-44-2662	-5.92863220824552	0	44	5
TCGA-44-2665	0.316988861794833	2	44	5
TCGA-44-2666	-5.89549555853149	0	44	5
TCGA-44-2668	-5.1203451686643	0	44	5
TCGA-44-3396	-3.04965565684979	1	44	5
TCGA-44-3398	6.28493688149456	4	44	5
TCGA-44-3917	-5.44654306215957	0	44	5
TCGA-44-3918	-3.00804156266131	1	44	5
TCGA-44-3919	-1.83735869508561	1	44	5
TCGA-44-4112	-2.47813724245223	1	44	5
TCGA-44-5643	-5.64031320929045	0	44	5
TCGA-44-5644	-5.5227648871414	0	44	5
TCGA-44-5645	-1.53421485432205	1	44	5
TCGA-44-6145	-2.74102626559133	1	44	5
TCGA-44-6146	-2.85592406281068	1	44	5
TCGA-44-6147	0.532441169595773	2	44	5
TCGA-44-6148	1.32627103246085	2	44	5
TCGA-44-6774	-4.93892498055089	0	44	5
TCGA-44-6775	-3.55550994664613	1	44	5
TCGA-44-6776	-5.28353069424912	0	44	5
TCGA-44-6777	-1.22115372665414	1	44	5
TCGA-44-6778	-2.91620248479046	1	44	5
TCGA-44-6779	-4.94200978160308	0	44	5
TCGA-44-7659	-0.961257599363811	2	44	5
TCGA-44-7660	-6.33941825960852	0	44	5
TCGA-44-7662	-6.62665226672328	0	44	5
TCGA-44-7667	-4.79967902323648	0	44	5
TCGA-44-7669	-3.87645248638052	1	44	5
TCGA-44-7670	-2.9986262326504	1	44	5
TCGA-44-7671	-3.67410612220281	1	44	5
TCGA-44-7672	-3.48711625949957	1	44	5
TCGA-44-8119	-6.90658860272718	0	44	5
TCGA-44-A479	-3.59191804842093	1	44	5
TCGA-44-A47A	-3.11950328122514	1	44	5
TCGA-44-A47B	5.69091557734511	4	44	5
TCGA-44-A47G	-1.92892599641465	1	44	5
TCGA-44-A4SS	-3.48121786465253	1	44	5
TCGA-44-A4SU	-1.95988691230425	1	44	5
TCGA-49-4487	-2.88197265938766	1	49	4
TCGA-49-4488	-3.68726446829082	1	49	4
TCGA-49-4490	-1.78053280187598	1	49	4
TCGA-49-4494	-3.79059241111277	1	49	4
TCGA-49-4501	-4.5763750517622	0	49	4
TCGA-49-4505	-2.39023809938222	1	49	4
TCGA-49-4506	-6.16204226200225	0	49	4
TCGA-49-4507	-6.3874269781081	0	49	4
TCGA-49-4510	-3.45363671100209	1	49	4
TCGA-49-4512	-3.77740755608861	1	49	4
TCGA-49-4514	-3.6424261608945	1	49	4
TCGA-49-6742	-3.86379623712153	1	49	4
TCGA-49-6743	-5.85331538117995	0	49	4
TCGA-49-6744	-5.9404929486107	0	49	4
TCGA-49-6745	-1.78176053097123	1	49	4
TCGA-49-6761	3.42112008153481	3	49	4
TCGA-49-6767	-3.96182712712685	1	49	4
TCGA-49-AAQV	-2.9461819834642	1	49	4
TCGA-49-AAR0	-4.54515053454183	0	49	4
TCGA-49-AAR2	-5.65022711992318	0	49	4
TCGA-49-AAR3	-5.1659379910779	0	49	4
TCGA-49-AAR4	-0.203932006227031	2	49	4
TCGA-49-AAR9	-3.55498886858932	1	49	4
TCGA-49-AARE	-1.32086285387921	1	49	4
TCGA-49-AARN	0.362287862420342	2	49	4
TCGA-49-AARO	-0.085803642822886	2	49	4
TCGA-49-AARQ	-2.06764757662233	1	49	4
TCGA-49-AARR	2.48491879023404	3	49	4
TCGA-4B-A93V	-5.89303139885215	0	4B	2
TCGA-50-5044	-2.68758813602697	1	50	3
TCGA-50-5045	-2.61492583630821	1	50	3
TCGA-50-5055	-1.04710313732257	2	50	3
TCGA-50-5066	-5.26299931198531	0	50	3
TCGA-50-5068	-5.23878190149333	0	50	3
TCGA-50-5931	-5.74639283333341	0	50	3
TCGA-50-5939	-5.36971971687245	0	50	3
TCGA-50-5942	-2.77899134853738	1	50	3
TCGA-50-5946	-6.6128669697539	0	50	3
TCGA-50-6590	-5.80068498809293	0	50	3
TCGA-50-6591	-5.62601913372021	0	50	3
TCGA-50-6593	-4.02063251755318	1	50	3
TCGA-50-6594	-5.36355523502185	0	50	3
TCGA-50-6597	-4.95431680146323	0	50	3
TCGA-50-6673	2.56505859241094	3	50	3
TCGA-50-7109	-1.96707731218421	1	50	3
TCGA-50-8457	-1.73691940037822	1	50	3
TCGA-50-8459	-2.61794234254169	1	50	3
TCGA-53-7624	-6.07701254079959	0	53	3
TCGA-53-7626	-3.27973568403422	1	53	3
TCGA-53-7813	-4.90707837243633	0	53	3
TCGA-53-A4EZ	-4.66730930296196	0	53	3
TCGA-55-1592	-2.65595366889914	1	55	1
TCGA-55-1594	-6.27642195274528	0	55	1
TCGA-55-1595	3.30732111067424	3	55	1
TCGA-55-1596	-3.38998363286264	1	55	1
TCGA-55-5899	-5.68589415959947	0	55	1
TCGA-55-6543	1.3687315228282	2	55	1
TCGA-55-6642	-2.63212192878557	1	55	1
TCGA-55-6712	-5.27100966758067	0	55	1
TCGA-55-6968	-0.556174974604113	2	55	1
TCGA-55-6969	-6.53837397220812	0	55	1
TCGA-55-6970	-4.91307366242837	0	55	1
TCGA-55-6971	-2.51391632724672	1	55	1
TCGA-55-6972	-3.24159914072729	1	55	1
TCGA-55-6975	-5.14275805668049	0	55	1
TCGA-55-6978	-4.91349495432011	0	55	1
TCGA-55-6979	-5.53395094428875	0	55	1
TCGA-55-6980	0.111249839340001	2	55	1
TCGA-55-6981	-1.91177659378388	1	55	1
TCGA-55-6982	-5.17074738350499	0	55	1
TCGA-55-6983	-1.54267463494513	1	55	1
TCGA-55-6984	-5.18720416681421	0	55	1
TCGA-55-6985	-0.969822096201503	2	55	1
TCGA-55-6986	1.05486806748084	2	55	1
TCGA-55-6987	-6.74328245499946	0	55	1
TCGA-55-7227	-1.43866249886507	1	55	1
TCGA-55-7281	3.79956266681699	3	55	1
TCGA-55-7283	-1.15057153261787	1	55	1
TCGA-55-7284	-3.43287714410325	1	55	1
TCGA-55-7570	-4.58865565482278	0	55	1
TCGA-55-7573	-2.178353365464	1	55	1
TCGA-55-7574	-1.91986332960783	1	55	1
TCGA-55-7576	-6.92468095781458	0	55	1
TCGA-55-7724	-5.00651286050929	0	55	1
TCGA-55-7725	-0.690236838841457	2	55	1
TCGA-55-7726	-5.03001814704538	0	55	1
TCGA-55-7727	-5.10103614852607	0	55	1
TCGA-55-7728	-4.13050642993113	1	55	1
TCGA-55-7815	-4.86353875231263	0	55	1
TCGA-55-7816	-6.26647089330993	0	55	1
TCGA-55-7903	0.5193354397343	2	55	1
TCGA-55-7907	-3.02710438119834	1	55	1
TCGA-55-7910	-5.12716265660003	0	55	1
TCGA-55-7911	5.2888126370238	4	55	1
TCGA-55-7913	-5.09103775597759	0	55	1
TCGA-55-7914	-4.31475374578456	0	55	1
TCGA-55-7994	-1.21505927036313	1	55	1
TCGA-55-7995	-6.81850214544834	0	55	1
TCGA-55-8085	-4.91002076891805	0	55	1
TCGA-55-8087	-5.20625901099763	0	55	1
TCGA-55-8089	-6.53895446032964	0	55	1
TCGA-55-8090	-1.90802178705422	1	55	1
TCGA-55-8091	4.06422069700363	3	55	1
TCGA-55-8092	-4.97250927965475	0	55	1
TCGA-55-8094	-2.92723245292889	1	55	1
TCGA-55-8096	-3.09024135725974	1	55	1
TCGA-55-8097	-3.56025043455378	1	55	1
TCGA-55-8203	0.058138110347333	2	55	1
TCGA-55-8204	-2.19731885760695	1	55	1
TCGA-55-8205	-4.27387829713924	0	55	1
TCGA-55-8206	-0.136208915100635	2	55	1
TCGA-55-8207	3.28918403508059	3	55	1
TCGA-55-8208	-1.74383628772545	1	55	1
TCGA-55-8299	-4.60044429232338	0	55	1
TCGA-55-8301	-4.63272844843049	0	55	1
TCGA-55-8302	-4.17423994216665	0	55	1
TCGA-55-8505	-5.71293236594154	0	55	1
TCGA-55-8506	-2.81526157057292	1	55	1
TCGA-55-8507	-3.53222290148768	1	55	1
TCGA-55-8508	-3.54621874223379	1	55	1
TCGA-55-8510	-2.5570748442693	1	55	1
TCGA-55-8511	-2.92936370334977	1	55	1
TCGA-55-8512	2.48978427208465	3	55	1
TCGA-55-8513	1.25667094593869	2	55	1
TCGA-55-8514	-2.07225697416173	1	55	1
TCGA-55-8614	-2.48550180636186	1	55	1
TCGA-55-8615	-5.7754406737043	0	55	1
TCGA-55-8616	0.22108591096312	2	55	1
TCGA-55-8619	-1.65774561801764	1	55	1
TCGA-55-8620	-2.55541635902395	1	55	1
TCGA-55-8621	0.160870846821512	2	55	1
TCGA-55-A48X	-1.03876953651532	2	55	1
TCGA-55-A48Y	-5.73349323897263	0	55	1
TCGA-55-A48Z	-3.79402130220556	1	55	1
TCGA-55-A490	-2.62108474728972	1	55	1
TCGA-55-A491	-5.86280389229669	0	55	1
TCGA-55-A492	-3.43283297073563	1	55	1
TCGA-55-A493	-3.69363418963979	1	55	1
TCGA-55-A494	-6.11114471389658	0	55	1
TCGA-55-A4DF	-3.84105934661371	1	55	1
TCGA-55-A4DG	1.40801151231832	2	55	1
TCGA-55-A57B	-2.00342966689032	1	55	1
TCGA-62-A46O	-2.94163833259527	1	62	2
TCGA-62-A46P	-5.2533709778794	0	62	2
TCGA-62-A46R	-1.26319540879211	1	62	2
TCGA-62-A46S	-4.49266711084866	0	62	2
TCGA-62-A46U	-1.95549978298387	1	62	2
TCGA-62-A46V	-0.643186946129386	2	62	2
TCGA-62-A470	-0.980952189258384	2	62	2
TCGA-62-A471	-4.29194822119074	0	62	2
TCGA-62-A472	1.27702303862424	2	62	2
TCGA-64-1676	-5.36723078070332	0	64	2
TCGA-64-1677	-0.39105326185792	2	64	2
TCGA-64-1678	-2.71554405834021	1	64	2
TCGA-64-1679	-5.06966190838322	0	64	2
TCGA-64-1680	7.27201210055426	4	64	2
TCGA-64-1681	-2.3031561536747	1	64	2
TCGA-64-5774	-1.20765290995353	1	64	2
TCGA-64-5775	-5.77415033272169	0	64	2
TCGA-64-5778	-5.89600118520621	0	64	2
TCGA-64-5779	-5.46609515438711	0	64	2
TCGA-64-5781	-5.44713145803019	0	64	2
TCGA-64-5815	-1.6899738543791	1	64	2
TCGA-67-3770	-2.22704994710414	1	67	3
TCGA-67-3771	-4.05454140100584	1	67	3
TCGA-67-3772	-2.57555457203215	1	67	3
TCGA-67-3773	0.069268978907043	2	67	3
TCGA-67-3774	-1.61814748405008	1	67	3
TCGA-67-4679	-0.778789536609229	2	67	3
TCGA-67-6215	-3.12147479904389	1	67	3
TCGA-67-6216	4.16741565307803	3	67	3
TCGA-67-6217	-2.57826602396565	1	67	3
TCGA-69-7760	-4.03278884666656	1	69	5
TCGA-69-7761	-3.55810753994961	1	69	5
TCGA-69-7763	-4.08164765982877	1	69	5
TCGA-69-7764	-5.49899484957516	0	69	5
TCGA-69-7765	-2.19050079426794	1	69	5
TCGA-69-7973	-4.47858063307958	0	69	5
TCGA-69-7974	3.21713952023198	3	69	5
TCGA-69-7978	-6.54364122129558	0	69	5
TCGA-69-7979	-2.42512645839844	1	69	5
TCGA-69-7980	-4.37823739796017	0	69	5
TCGA-69-8253	-5.04593255313432	0	69	5
TCGA-69-8254	-1.00659858294597	2	69	5
TCGA-69-8255	-4.48543704551896	0	69	5
TCGA-69-8453	0.156696842869335	2	69	5
TCGA-69-A59K	-2.74960173650741	1	69	5
TCGA-71-6725	-6.48240884049334	0	71	2
TCGA-71-8520	-5.5995290228559	0	71	2
TCGA-73-4658	-3.30848462864707	1	73	5
TCGA-73-4659	-3.4476057351904	1	73	5
TCGA-73-4662	-1.3006787817622	1	73	5
TCGA-73-4666	-6.73471681460455	0	73	5
TCGA-73-4668	1.10998465478894	2	73	5
TCGA-73-4670	-5.19328382173049	0	73	5
TCGA-73-4675	-2.58565117462179	1	73	5
TCGA-73-4676	-5.76874249261481	0	73	5
TCGA-73-4677	-6.64531082479819	0	73	5
TCGA-73-7498	-3.63350631962245	1	73	5
TCGA-73-7499	-1.77208073857919	1	73	5
TCGA-73-A9RS	-5.01489120494596	0	73	5
TCGA-75-5122	5.14969495240835	4	75	2
TCGA-75-5125	-3.0463684173863	1	75	2
TCGA-75-5126	-3.04809971020185	1	75	2
TCGA-75-5146	-3.11043807088404	1	75	2
TCGA-75-5147	-4.05869046934858	1	75	2
TCGA-75-6203	-2.57747376376101	1	75	2
TCGA-75-6205	-5.08509601543805	0	75	2
TCGA-75-6206	-5.40916864106517	0	75	2
TCGA-75-6207	-5.95326638138874	0	75	2
TCGA-75-6211	-3.88129221069417	1	75	2
TCGA-75-6212	1.84784532626543	2	75	2
TCGA-75-6214	-4.98169819396095	0	75	2
TCGA-75-7025	-0.057247248736202	2	75	2
TCGA-75-7027	-5.1668122849912	0	75	2
TCGA-75-7030	-1.81576761575942	1	75	2
TCGA-75-7031	-4.96012832893148	0	75	2
TCGA-78-7145	-2.32575996289165	1	78	4
TCGA-78-7146	-6.03015193208083	0	78	4
TCGA-78-7147	0.636467087004872	2	78	4
TCGA-78-7148	-5.82118734152673	0	78	4
TCGA-78-7149	-4.24635069505671	0	78	4
TCGA-78-7150	-5.95952072181532	0	78	4
TCGA-78-7152	-4.91239955556263	0	78	4
TCGA-78-7153	-5.66969048812747	0	78	4
TCGA-78-7154	-5.82902803722577	0	78	4
TCGA-78-7155	-4.06464809528491	1	78	4
TCGA-78-7156	-3.9930878003587	1	78	4
TCGA-78-7158	-6.17482106644516	0	78	4
TCGA-78-7159	-0.059851629597278	2	78	4
TCGA-78-7160	-5.74201805373249	0	78	4
TCGA-78-7161	-3.59255128860833	1	78	4
TCGA-78-7163	-2.28409497420036	1	78	4
TCGA-78-7166	-3.75592004759539	1	78	4
TCGA-78-7167	-2.74661564488792	1	78	4
TCGA-78-7220	-6.02786815560307	0	78	4
TCGA-78-7535	-1.30023725600847	1	78	4
TCGA-78-7536	-6.71845656186583	0	78	4
TCGA-78-7537	-6.33125676647113	0	78	4
TCGA-78-7539	-6.56464410260812	0	78	4
TCGA-78-7540	-6.38026546397756	0	78	4
TCGA-78-7542	-1.78141857752037	1	78	4
TCGA-78-7633	-6.55787276468722	0	78	4
TCGA-78-8640	-3.35173253035079	1	78	4
TCGA-78-8648	-5.30063297311021	0	78	4
TCGA-78-8655	1.73219871219519	2	78	4
TCGA-78-8660	-4.1438247478669	0	78	4
TCGA-78-8662	-5.4369807697153	0	78	4
TCGA-80-5607	5.90215247570782	4	80	4
TCGA-80-5608	-3.9805985176474	1	80	4
TCGA-80-5611	-5.71599852564794	0	80	4
TCGA-83-5908	-6.38516668981007	0	83	4
TCGA-86-6562	-4.13132183980438	1	86	2
TCGA-86-6851	-2.56028321453887	1	86	2
TCGA-86-7701	-4.93954208065937	0	86	2
TCGA-86-7711	-4.20498055133429	0	86	2
TCGA-86-7713	-2.66917516176088	1	86	2
TCGA-86-7714	-1.77282243312622	1	86	2
TCGA-86-7953	-4.34844858766578	0	86	2
TCGA-86-7954	-3.19291282159401	1	86	2
TCGA-86-7955	-4.92242954416458	0	86	2
TCGA-86-8054	-2.80433078489921	1	86	2
TCGA-86-8055	-5.00040382264833	0	86	2
TCGA-86-8056	-2.58537396973105	1	86	2
TCGA-86-8073	-3.49688460062559	1	86	2
TCGA-86-8074	-1.74793408564916	1	86	2
TCGA-86-8075	-3.58390806570141	1	86	2
TCGA-86-8076	-1.85989663390416	1	86	2
TCGA-86-8278	4.30919000453414	3	86	2
TCGA-86-8279	-5.09465087711043	0	86	2
TCGA-86-8280	-2.13058449764647	1	86	2
TCGA-86-8281	-6.396450428396	0	86	2
TCGA-86-8358	-0.114733560697923	2	86	2
TCGA-86-8359	-5.53317214361016	0	86	2
TCGA-86-8585	-2.71628035645339	1	86	2
TCGA-86-8668	2.32287475784837	3	86	2
TCGA-86-8669	-3.16431101934645	1	86	2
TCGA-86-8671	-1.98357316508702	1	86	2
TCGA-86-8672	-1.64224748908388	1	86	2
TCGA-86-8673	-3.33176010483537	1	86	2
TCGA-86-8674	-5.56484789627178	0	86	2
TCGA-86-A456	-1.84043288396801	1	86	2
TCGA-86-A4D0	-3.69609768349409	1	86	2
TCGA-86-A4JF	-3.24500445816371	1	86	2
TCGA-86-A4P7	-1.79058085309905	1	86	2
TCGA-86-A4P8	2.11836624541467	3	86	2
TCGA-91-A4BC	-5.68918170912126	0	91	4
TCGA-91-A4BD	7.85948703692505	4	91	4
TCGA-93-7347	-1.04035049210271	2	93	4
TCGA-93-7348	-1.67124020909803	1	93	4
TCGA-93-8067	-2.60258707016356	1	93	4
TCGA-93-A4JN	-4.05509256424246	1	93	4
TCGA-93-A4JO	-0.545777661398815	2	93	4
TCGA-93-A4JP	-4.06447979028482	1	93	4
TCGA-93-A4JQ	-2.31229006582078	1	93	4
TCGA-95-7039	-0.439506502243287	2	95	3
TCGA-95-7043	-5.20759662696195	0	95	3
TCGA-95-7562	-3.30346578699099	1	95	3
TCGA-95-7567	2.87021132242941	3	95	3
TCGA-95-7944	-2.88879439083735	1	95	3
TCGA-95-7947	-4.28621356242569	0	95	3
TCGA-95-7948	-4.87782222762207	0	95	3
TCGA-95-8039	-3.2829947571534	1	95	3
TCGA-95-8494	-3.13223855247327	1	95	3
TCGA-95-A4VK	-3.72020411928132	1	95	3
TCGA-95-A4VN	-0.882514475187361	2	95	3
TCGA-95-A4VP	-2.1767081212196	1	95	3
TCGA-97-7546	-2.15275538440697	1	97	3
TCGA-97-7547	-6.09824484158075	0	97	3
TCGA-97-7552	-3.00539787170741	1	97	3
TCGA-97-7553	-1.73420501745283	1	97	3
TCGA-97-7554	-4.42180912805017	0	97	3
TCGA-97-7937	-4.58213413105759	0	97	3
TCGA-97-7938	-4.06418397964471	1	97	3
TCGA-97-7941	-0.914792654426201	2	97	3
TCGA-97-8171	-6.60399548520307	0	97	3
TCGA-97-8172	-2.88974218110638	1	97	3
TCGA-97-8175	-4.86841180363326	0	97	3
TCGA-97-8177	-0.688393780015915	2	97	3
TCGA-97-8179	-6.27486770621843	0	97	3
TCGA-97-8552	5.71179599922013	4	97	3
TCGA-97-A4LX	-2.53535274907852	1	97	3
TCGA-97-A4M0	1.89822163463919	3	97	3
TCGA-97-A4M1	-1.25186247682744	1	97	3
TCGA-97-A4M2	-0.502723948395899	2	97	3
TCGA-97-A4M3	-5.85387896777357	0	97	3
TCGA-97-A4M5	-0.238177480226931	2	97	3
TCGA-97-A4M6	-2.99273084266116	1	97	3
TCGA-97-A4M7	0.150363914710352	2	97	3
TCGA-99-7458	3.11717093873418	3	99	5
TCGA-99-8025	-0.408499963737073	2	99	5
TCGA-99-8028	-2.51802613196793	1	99	5
TCGA-99-8032	-0.911193554317722	2	99	5
TCGA-99-8033	-3.88336758620413	1	99	5
TCGA-99-AA5R	-3.58808302550837	1	99	5
TCGA-J2-8192	-3.66030605969898	1	J2	1
TCGA-J2-8194	-1.98703681041406	1	J2	1
TCGA-J2-A4AD	-1.73538095945798	1	J2	1
TCGA-J2-A4AE	2.19874273802273	3	J2	1
TCGA-J2-A4AG	-2.32718388282646	1	J2	1
TCGA-L4-A4E5	-3.78297163572652	1	L4	3
TCGA-L4-A4E6	-1.31756888344062	1	L4	3
TCGA-L9-A443	-1.11459889233245	2	L9	2
TCGA-L9-A444	-1.14871819853397	1	L9	2
TCGA-L9-A50W	-2.83415413089119	1	L9	2
TCGA-L9-A5IP	-3.71953511661157	1	L9	2
TCGA-L9-A743	-0.685461935642991	2	L9	2
TCGA-L9-A7SV	-4.83408145049991	0	L9	2
TCGA-L9-A8F4	-4.76610601118981	0	L9	2
TCGA-MN-A4N1	-4.6245138539659	0	MN	5
TCGA-MN-A4N4	-3.71925437162736	1	MN	5
TCGA-MN-A4N5	2.21441929857465	3	MN	5
TCGA-MP-A4SV	2.25792787665049	3	MP	4
TCGA-MP-A4SW	-2.06804621461696	1	MP	4
TCGA-MP-A4SY	-2.32416208682967	1	MP	4
TCGA-MP-A4T4	-2.90139895808575	1	MP	4
TCGA-MP-A4T6	-3.64302350853714	1	MP	4
TCGA-MP-A4T7	-2.67689119433924	1	MP	4
TCGA-MP-A4T8	-2.98864036195892	1	MP	4
TCGA-MP-A4T9	-0.797862426515831	2	MP	4
TCGA-MP-A4TA	-2.83809955498414	1	MP	4
TCGA-MP-A4TC	-6.01166197632736	0	MP	4
TCGA-MP-A4TD	-1.90844944579191	1	MP	4
TCGA-MP-A4TE	-0.106916834696334	2	MP	4
TCGA-MP-A4TF	-5.51100775182385	0	MP	4
TCGA-MP-A4TH	-3.76048786285032	1	MP	4
TCGA-MP-A4TI	-3.18703193141991	1	MP	4
TCGA-MP-A4TJ	-0.310569227636787	2	MP	4
TCGA-MP-A4TK	0.204648206382164	2	MP	4
TCGA-MP-A5C7	-6.37443831472785	0	MP	4
TCGA-NJ-A4YF	-5.53189209547955	0	NJ	5
TCGA-NJ-A4YG	-1.19864430562289	1	NJ	5
TCGA-NJ-A4YI	1.78443269096367	2	NJ	5
TCGA-NJ-A4YP	-7.14197082943063	0	NJ	5
TCGA-NJ-A4YQ	-2.91452328799969	1	NJ	5
TCGA-NJ-A55A	2.34198860320777	3	NJ	5
TCGA-NJ-A55O	-2.8641501929915	1	NJ	5
TCGA-NJ-A55R	0.219888666519145	2	NJ	5
TCGA-NJ-A7XG	-3.63910306256	1	NJ	5
TCGA-O1-A52J	0.556510698196751	2	O1	3
TCGA-S2-AA1A	-3.34233766907884	1	S2	1
