# Supplementary material for: Surrogate Biomarker Prediction from Whole-Slide Images for Evaluating Overall Survival in Lung Adenocarcinoma
Source: Diagnostics (Basel). 2024 Feb 20;14(5):462. doi: 10.3390/diagnostics14050462 (PMC10930763; doi:10.3390/diagnostics14050462)
Supplement: Supplementary file 1 [file diagnostics-14-00462-s001.zip › Supplementary_File_S5_TCGA_LUAD_crossfolds/crossfolds_HJURP.csv]

PATIENT	HJURP	HJURP_quantile	site_code	CV5
TCGA-05-4244	4.41763322997014	3	05	2
TCGA-05-4249	2.59611129143129	1	05	2
TCGA-05-4250	5.71845706934143	3	05	2
TCGA-05-4382	4.53196501976965	3	05	2
TCGA-05-4395	4.89715657426686	3	05	2
TCGA-05-4396	3.51359981770132	2	05	2
TCGA-05-4397	7.0985523201299	4	05	2
TCGA-05-4398	4.93318717613412	3	05	2
TCGA-05-4402	4.01604444805991	2	05	2
TCGA-05-4403	2.84146324306969	1	05	2
TCGA-05-4405	4.33663121855896	2	05	2
TCGA-05-4415	5.89819724900135	4	05	2
TCGA-05-4417	3.71100685331381	2	05	2
TCGA-05-4418	4.65866175110076	3	05	2
TCGA-05-4420	5.0983700138782	3	05	2
TCGA-05-4422	3.7853546454265	2	05	2
TCGA-05-4424	4.57480059436292	3	05	2
TCGA-05-4426	3.39777753448481	2	05	2
TCGA-05-4427	5.6332985980168	3	05	2
TCGA-05-4430	3.58716295955917	2	05	2
TCGA-05-4432	4.64857820883375	3	05	2
TCGA-05-4433	4.49902261972011	3	05	2
TCGA-05-4434	4.71344415007022	3	05	2
TCGA-35-3615	1.90133565583641	1	35	5
TCGA-35-4122	5.15721936704943	3	35	5
TCGA-35-4123	5.16442824317093	3	35	5
TCGA-35-5375	6.03991023022642	4	35	5
TCGA-38-4625	5.27803706439359	3	38	3
TCGA-38-4626	2.68000213281098	1	38	3
TCGA-38-4627	3.09830615322295	2	38	3
TCGA-38-4628	2.68898360333013	1	38	3
TCGA-38-4629	4.08973868679422	2	38	3
TCGA-38-4630	5.62206172490828	3	38	3
TCGA-38-4631	5.4589771241169	3	38	3
TCGA-38-4632	5.39618391120216	3	38	3
TCGA-38-6178	3.34875359283982	2	38	3
TCGA-38-7271	3.42857721188277	2	38	3
TCGA-38-A44F	2.35899777347174	1	38	3
TCGA-44-2655	1.85189581742572	1	44	2
TCGA-44-2656	3.12053308334561	2	44	2
TCGA-44-2657	3.9470778605213	2	44	2
TCGA-44-2659	2.41243213092346	1	44	2
TCGA-44-2661	2.05323998529276	1	44	2
TCGA-44-2662	5.12325644765986	3	44	2
TCGA-44-2665	2.3676149348648	1	44	2
TCGA-44-2666	3.37363112061793	2	44	2
TCGA-44-2668	6.32104286068239	4	44	2
TCGA-44-3396	4.2220819870335	2	44	2
TCGA-44-3398	2.54878954229111	1	44	2
TCGA-44-3917	4.9807697819754	3	44	2
TCGA-44-3918	5.96480771591555	4	44	2
TCGA-44-3919	3.7773511490296	2	44	2
TCGA-44-4112	2.98597086339454	1	44	2
TCGA-44-5643	5.72546242603582	3	44	2
TCGA-44-5644	5.43940814396831	3	44	2
TCGA-44-5645	0.933933981416353	0	44	2
TCGA-44-6145	4.40144552311018	3	44	2
TCGA-44-6146	1.42206068448909	0	44	2
TCGA-44-6147	1.19546279945868	0	44	2
TCGA-44-6148	0.316423246504505	0	44	2
TCGA-44-6774	3.94677139278851	2	44	2
TCGA-44-6775	2.9732697186819	1	44	2
TCGA-44-6776	1.28632491408183	0	44	2
TCGA-44-6777	2.83648489921381	1	44	2
TCGA-44-6778	4.58364340229275	3	44	2
TCGA-44-6779	4.22038154715382	2	44	2
TCGA-44-7659	1.88482971718251	1	44	2
TCGA-44-7660	5.39656078000489	3	44	2
TCGA-44-7662	5.49455744968601	3	44	2
TCGA-44-7667	5.90162743872214	4	44	2
TCGA-44-7669	5.98662755146432	4	44	2
TCGA-44-7670	6.1133119379754	4	44	2
TCGA-44-7671	2.9552504978768	1	44	2
TCGA-44-7672	4.67491533978511	3	44	2
TCGA-44-8119	4.24125229094515	2	44	2
TCGA-44-A479	4.45793050102963	3	44	2
TCGA-44-A47A	4.25677717819048	2	44	2
TCGA-44-A47B	3.37389322265954	2	44	2
TCGA-44-A47G	4.22892617272709	2	44	2
TCGA-44-A4SS	5.07873274806056	3	44	2
TCGA-44-A4SU	3.70955765372901	2	44	2
TCGA-49-4487	5.14593333718222	3	49	4
TCGA-49-4488	4.74318808337471	3	49	4
TCGA-49-4490	2.77684386717328	1	49	4
TCGA-49-4494	5.0061425282988	3	49	4
TCGA-49-4501	2.16509193463894	1	49	4
TCGA-49-4505	2.1213263235752	1	49	4
TCGA-49-4506	5.44204759946693	3	49	4
TCGA-49-4507	6.2047964432513	4	49	4
TCGA-49-4510	1.28932762378556	0	49	4
TCGA-49-4512	3.03423472437209	2	49	4
TCGA-49-4514	5.97167016203736	4	49	4
TCGA-49-6742	5.50616455418763	3	49	4
TCGA-49-6743	4.90906665753044	3	49	4
TCGA-49-6744	2.66313339637549	1	49	4
TCGA-49-6745	4.33167523281687	2	49	4
TCGA-49-6761	5.00171408522884	3	49	4
TCGA-49-6767	5.65594641540217	3	49	4
TCGA-49-AAQV	4.0956877344787	2	49	4
TCGA-49-AAR0	5.13959808587979	3	49	4
TCGA-49-AAR2	5.64266963548599	3	49	4
TCGA-49-AAR3	5.67562635665267	3	49	4
TCGA-49-AAR4	4.90414751761287	3	49	4
TCGA-49-AAR9	6.16986600687967	4	49	4
TCGA-49-AARE	5.29536908818716	3	49	4
TCGA-49-AARN	4.03830902796822	2	49	4
TCGA-49-AARO	3.62268460409175	2	49	4
TCGA-49-AARQ	6.37561478209451	4	49	4
TCGA-49-AARR	1.6553110613293	0	49	4
TCGA-4B-A93V	5.34238453675038	3	4B	5
TCGA-50-5044	5.47731879064871	3	50	4
TCGA-50-5045	3.2826869457123	2	50	4
TCGA-50-5055	3.12703411540666	2	50	4
TCGA-50-5066	5.66699875062372	3	50	4
TCGA-50-5068	4.17695986679676	2	50	4
TCGA-50-5931	5.21578019777629	3	50	4
TCGA-50-5939	4.48358983853122	3	50	4
TCGA-50-5942	0.952812540513046	0	50	4
TCGA-50-5946	6.0135265344201	4	50	4
TCGA-50-6590	5.10244368871939	3	50	4
TCGA-50-6591	6.18575692160645	4	50	4
TCGA-50-6593	4.71745974206731	3	50	4
TCGA-50-6594	3.89147333479688	2	50	4
TCGA-50-6597	2.87223168582769	1	50	4
TCGA-50-6673	4.73253044746913	3	50	4
TCGA-50-7109	4.48468329310016	3	50	4
TCGA-50-8457	0.765580940150968	0	50	4
TCGA-50-8459	3.04185539110206	2	50	4
TCGA-53-7624	6.56842073436467	4	53	4
TCGA-53-7626	3.40930927950676	2	53	4
TCGA-53-7813	4.19358396656887	2	53	4
TCGA-53-A4EZ	6.62021070442361	4	53	4
TCGA-55-1592	4.15613917216513	2	55	1
TCGA-55-1594	5.62028886298084	3	55	1
TCGA-55-1595	4.29404361043006	2	55	1
TCGA-55-1596	4.19046338673602	2	55	1
TCGA-55-5899	5.58264784070065	3	55	1
TCGA-55-6543	1.21077916305196	0	55	1
TCGA-55-6642	3.00760637536647	1	55	1
TCGA-55-6712	3.90640987040857	2	55	1
TCGA-55-6968	6.39644823014125	4	55	1
TCGA-55-6969	4.75337230862582	3	55	1
TCGA-55-6970	4.81200851649798	3	55	1
TCGA-55-6971	4.13610962976821	2	55	1
TCGA-55-6972	3.17906290774543	2	55	1
TCGA-55-6975	5.48568748345669	3	55	1
TCGA-55-6978	5.19459384035573	3	55	1
TCGA-55-6979	5.00035193816588	3	55	1
TCGA-55-6980	2.04134782610984	1	55	1
TCGA-55-6981	4.22436009420215	2	55	1
TCGA-55-6982	4.2576127891993	2	55	1
TCGA-55-6983	2.8031002018966	1	55	1
TCGA-55-6984	4.38075190860125	2	55	1
TCGA-55-6985	3.82176550999778	2	55	1
TCGA-55-6986	2.31928370371299	1	55	1
TCGA-55-6987	4.39434914323597	3	55	1
TCGA-55-7227	3.59649834071535	2	55	1
TCGA-55-7281	3.24998789754317	2	55	1
TCGA-55-7283	3.25188790058151	2	55	1
TCGA-55-7284	1.81082578347861	1	55	1
TCGA-55-7570	6.06747122331692	4	55	1
TCGA-55-7573	2.08331420460589	1	55	1
TCGA-55-7574	3.71610207454743	2	55	1
TCGA-55-7576	4.91255274252451	3	55	1
TCGA-55-7724	3.84211007992005	2	55	1
TCGA-55-7725	2.49646387535168	1	55	1
TCGA-55-7726	5.93360047039859	4	55	1
TCGA-55-7727	5.15517254000132	3	55	1
TCGA-55-7728	3.73367971472315	2	55	1
TCGA-55-7815	4.02215762102677	2	55	1
TCGA-55-7816	2.12154639203521	1	55	1
TCGA-55-7903	4.96388282128562	3	55	1
TCGA-55-7907	4.20363662142857	2	55	1
TCGA-55-7910	5.86081186769612	4	55	1
TCGA-55-7911	5.14126466973059	3	55	1
TCGA-55-7913	5.63319185026116	3	55	1
TCGA-55-7914	4.13508271607155	2	55	1
TCGA-55-7994	5.32886484661629	3	55	1
TCGA-55-7995	5.0560950469533	3	55	1
TCGA-55-8085	4.90962612819851	3	55	1
TCGA-55-8087	1.12166782451117	0	55	1
TCGA-55-8089	5.14798371134075	3	55	1
TCGA-55-8090	4.4785592661754	3	55	1
TCGA-55-8091	2.85674699422509	1	55	1
TCGA-55-8092	3.86774412292348	2	55	1
TCGA-55-8094	4.74822058174017	3	55	1
TCGA-55-8096	3.35014869537217	2	55	1
TCGA-55-8097	1.89553340706837	1	55	1
TCGA-55-8203	3.7313563597534	2	55	1
TCGA-55-8204	4.90318889312691	3	55	1
TCGA-55-8205	5.68177161038913	3	55	1
TCGA-55-8206	1.77563089647962	1	55	1
TCGA-55-8207	1.44152535266056	0	55	1
TCGA-55-8208	4.86910590857921	3	55	1
TCGA-55-8299	4.32337836901998	2	55	1
TCGA-55-8301	4.6534442350914	3	55	1
TCGA-55-8302	5.17227379099898	3	55	1
TCGA-55-8505	5.54974977642063	3	55	1
TCGA-55-8506	4.4367279681939	3	55	1
TCGA-55-8507	5.06843340633862	3	55	1
TCGA-55-8508	4.36267420628588	2	55	1
TCGA-55-8510	4.54095723869122	3	55	1
TCGA-55-8511	4.85480372116336	3	55	1
TCGA-55-8512	1.07619018967547	0	55	1
TCGA-55-8513	2.02624120553683	1	55	1
TCGA-55-8514	1.50173440873843	0	55	1
TCGA-55-8614	4.75925842800305	3	55	1
TCGA-55-8615	3.95418006984874	2	55	1
TCGA-55-8616	2.95265824635911	1	55	1
TCGA-55-8619	2.88778673787498	1	55	1
TCGA-55-8620	6.16378229582797	4	55	1
TCGA-55-8621	2.76315282374269	1	55	1
TCGA-55-A48X	3.5480133998302	2	55	1
TCGA-55-A48Y	3.93006486524464	2	55	1
TCGA-55-A48Z	5.08801030614654	3	55	1
TCGA-55-A490	5.70234537276287	3	55	1
TCGA-55-A491	4.20999864224752	2	55	1
TCGA-55-A492	1.88186355492066	1	55	1
TCGA-55-A493	6.25444096885129	4	55	1
TCGA-55-A494	4.75381520124602	3	55	1
TCGA-55-A4DF	5.83171955375703	4	55	1
TCGA-55-A4DG	2.16985177512356	1	55	1
TCGA-55-A57B	2.47018785799029	1	55	1
TCGA-62-A46O	6.56076729007675	4	62	2
TCGA-62-A46P	2.41196493930577	1	62	2
TCGA-62-A46R	4.21577639624084	2	62	2
TCGA-62-A46S	2.07718849748229	1	62	2
TCGA-62-A46U	4.5771124710445	3	62	2
TCGA-62-A46V	3.6910045684238	2	62	2
TCGA-62-A470	4.21645354860604	2	62	2
TCGA-62-A471	6.14926687497733	4	62	2
TCGA-62-A472	4.78735987338539	3	62	2
TCGA-64-1676	4.45135139677754	3	64	5
TCGA-64-1677	5.30576310978029	3	64	5
TCGA-64-1678	6.7393720791746	4	64	5
TCGA-64-1679	4.26200151310686	2	64	5
TCGA-64-1680	2.79245228041601	1	64	5
TCGA-64-1681	2.71004334408016	1	64	5
TCGA-64-5774	5.54574957402335	3	64	5
TCGA-64-5775	5.68271740565866	3	64	5
TCGA-64-5778	4.84630825087779	3	64	5
TCGA-64-5779	5.24900885484906	3	64	5
TCGA-64-5781	4.52009480080581	3	64	5
TCGA-64-5815	3.96693848822107	2	64	5
TCGA-67-3770	2.08453620356176	1	67	4
TCGA-67-3771	4.39529506085027	3	67	4
TCGA-67-3772	2.37864173835472	1	67	4
TCGA-67-3773	2.07953731436087	1	67	4
TCGA-67-3774	1.95972559188476	1	67	4
TCGA-67-4679	2.491015827202	1	67	4
TCGA-67-6215	3.23127088783326	2	67	4
TCGA-67-6216	2.96108904410122	1	67	4
TCGA-67-6217	0.938309501775256	0	67	4
TCGA-69-7760	3.39067727468287	2	69	3
TCGA-69-7761	4.32331236814279	2	69	3
TCGA-69-7763	2.43667764786209	1	69	3
TCGA-69-7764	3.41089823419488	2	69	3
TCGA-69-7765	4.00649245037254	2	69	3
TCGA-69-7973	5.4346079864293	3	69	3
TCGA-69-7974	5.10624303285534	3	69	3
TCGA-69-7978	5.13451873624718	3	69	3
TCGA-69-7979	4.80622105840818	3	69	3
TCGA-69-7980	3.62963084537317	2	69	3
TCGA-69-8253	2.1860885693999	1	69	3
TCGA-69-8254	2.77786990976721	1	69	3
TCGA-69-8255	5.29625051598822	3	69	3
TCGA-69-8453	3.81591389828391	2	69	3
TCGA-69-A59K	4.39737185755308	3	69	3
TCGA-71-6725	2.69001866815214	1	71	3
TCGA-71-8520	4.99572845859314	3	71	3
TCGA-73-4658	2.65960612339818	1	73	2
TCGA-73-4659	4.57604200846249	3	73	2
TCGA-73-4662	2.67703315103602	1	73	2
TCGA-73-4666	5.79934284184581	4	73	2
TCGA-73-4668	4.6780846070762	3	73	2
TCGA-73-4670	5.07076775124317	3	73	2
TCGA-73-4675	2.43279449269903	1	73	2
TCGA-73-4676	5.64011794340995	3	73	2
TCGA-73-4677	1.68111866232411	1	73	2
TCGA-73-7498	1.33099499915616	0	73	2
TCGA-73-7499	4.62087265292968	3	73	2
TCGA-73-A9RS	5.55021087341435	3	73	2
TCGA-75-5122	4.4675852751641	3	75	3
TCGA-75-5125	5.12570185588757	3	75	3
TCGA-75-5126	5.4203206916627	3	75	3
TCGA-75-5146	2.53917738817937	1	75	3
TCGA-75-5147	4.46094578349463	3	75	3
TCGA-75-6203	1.83433983464355	1	75	3
TCGA-75-6205	4.746211228364	3	75	3
TCGA-75-6206	1.60205861435809	0	75	3
TCGA-75-6207	3.61088310859699	2	75	3
TCGA-75-6211	5.32409378533659	3	75	3
TCGA-75-6212	2.39989320451385	1	75	3
TCGA-75-6214	5.85408906361469	4	75	3
TCGA-75-7025	1.58076148634659	0	75	3
TCGA-75-7027	6.33717904210555	4	75	3
TCGA-75-7030	1.67251886555006	0	75	3
TCGA-75-7031	4.20728981690026	2	75	3
TCGA-78-7145	4.16171469292745	2	78	3
TCGA-78-7146	6.23047362398739	4	78	3
TCGA-78-7147	4.39009183631671	3	78	3
TCGA-78-7148	4.89391666770943	3	78	3
TCGA-78-7149	2.69616381028253	1	78	3
TCGA-78-7150	6.0769963486712	4	78	3
TCGA-78-7152	2.91414893172828	1	78	3
TCGA-78-7153	3.12797103772629	2	78	3
TCGA-78-7154	5.91454415170986	4	78	3
TCGA-78-7155	6.82333403777355	4	78	3
TCGA-78-7156	1.6216220437565	0	78	3
TCGA-78-7158	3.27019377942326	2	78	3
TCGA-78-7159	4.15685313144407	2	78	3
TCGA-78-7160	4.81544564786533	3	78	3
TCGA-78-7161	2.31777021240046	1	78	3
TCGA-78-7163	1.29283020745538	0	78	3
TCGA-78-7166	5.47626101009125	3	78	3
TCGA-78-7167	0.747373195785748	0	78	3
TCGA-78-7220	6.43999208510481	4	78	3
TCGA-78-7535	5.31937138751958	3	78	3
TCGA-78-7536	5.95463163104353	4	78	3
TCGA-78-7537	1.94020626143324	1	78	3
TCGA-78-7539	1.89888027066306	1	78	3
TCGA-78-7540	2.7256430445936	1	78	3
TCGA-78-7542	6.06569678385361	4	78	3
TCGA-78-7633	3.13735552680853	2	78	3
TCGA-78-8640	5.49313012548003	3	78	3
TCGA-78-8648	3.56045393288518	2	78	3
TCGA-78-8655	3.64723837814802	2	78	3
TCGA-78-8660	5.8780805887861	4	78	3
TCGA-78-8662	4.99660467143519	3	78	3
TCGA-80-5607	4.32369447221264	2	80	3
TCGA-80-5608	4.75749374197309	3	80	3
TCGA-80-5611	5.29032755287699	3	80	3
TCGA-83-5908	6.37866810961953	4	83	1
TCGA-86-6562	4.39354631375325	3	86	5
TCGA-86-6851	4.54328068133756	3	86	5
TCGA-86-7701	6.22599306071855	4	86	5
TCGA-86-7711	5.63579737226076	3	86	5
TCGA-86-7713	4.92152195453154	3	86	5
TCGA-86-7714	2.76461169751235	1	86	5
TCGA-86-7953	6.91704925706055	4	86	5
TCGA-86-7954	3.64095034271952	2	86	5
TCGA-86-7955	5.13871659662037	3	86	5
TCGA-86-8054	6.06484780040634	4	86	5
TCGA-86-8055	4.62955986457295	3	86	5
TCGA-86-8056	1.54607688389663	0	86	5
TCGA-86-8073	4.20670442031791	2	86	5
TCGA-86-8074	4.47044915218041	3	86	5
TCGA-86-8075	4.20689292769534	2	86	5
TCGA-86-8076	2.15181678665963	1	86	5
TCGA-86-8278	3.31222151445582	2	86	5
TCGA-86-8279	3.18611989302017	2	86	5
TCGA-86-8280	2.96694604001407	1	86	5
TCGA-86-8281	1.98292793867526	1	86	5
TCGA-86-8358	6.99262883799012	4	86	5
TCGA-86-8359	4.08704768189733	2	86	5
TCGA-86-8585	4.59400782287809	3	86	5
TCGA-86-8668	2.45593628763996	1	86	5
TCGA-86-8669	2.7377625599643	1	86	5
TCGA-86-8671	3.01341808504064	1	86	5
TCGA-86-8672	5.08881039703308	3	86	5
TCGA-86-8673	5.17524162792875	3	86	5
TCGA-86-8674	3.55149606496569	2	86	5
TCGA-86-A456	2.15354332840422	1	86	5
TCGA-86-A4D0	6.09994192533568	4	86	5
TCGA-86-A4JF	5.86165194831994	4	86	5
TCGA-86-A4P7	3.08154432434879	2	86	5
TCGA-86-A4P8	0.757721042954457	0	86	5
TCGA-91-A4BC	5.14923436667608	3	91	3
TCGA-91-A4BD	2.27256954416469	1	91	3
TCGA-93-7347	3.13981369384444	2	93	5
TCGA-93-7348	2.59444377514971	1	93	5
TCGA-93-8067	5.62764533435127	3	93	5
TCGA-93-A4JN	5.38660669259781	3	93	5
TCGA-93-A4JO	3.67935284206695	2	93	5
TCGA-93-A4JP	3.52797724698326	2	93	5
TCGA-93-A4JQ	4.56675254483462	3	93	5
TCGA-95-7039	3.97480364887753	2	95	5
TCGA-95-7043	5.89240859746077	4	95	5
TCGA-95-7562	4.82867688409322	3	95	5
TCGA-95-7567	5.09449199327091	3	95	5
TCGA-95-7944	5.19528920667752	3	95	5
TCGA-95-7947	5.1915447040182	3	95	5
TCGA-95-7948	1.71214095415745	1	95	5
TCGA-95-8039	3.36217237777367	2	95	5
TCGA-95-8494	5.27969607231791	3	95	5
TCGA-95-A4VK	3.68067531700086	2	95	5
TCGA-95-A4VN	5.47265802197906	3	95	5
TCGA-95-A4VP	5.31945428716248	3	95	5
TCGA-97-7546	2.44417975798026	1	97	5
TCGA-97-7547	1.19637590731088	0	97	5
TCGA-97-7552	2.54919097997023	1	97	5
TCGA-97-7553	3.61413826414935	2	97	5
TCGA-97-7554	3.69540105659422	2	97	5
TCGA-97-7937	4.26648880937175	2	97	5
TCGA-97-7938	1.71717573387995	1	97	5
TCGA-97-7941	1.85986522981196	1	97	5
TCGA-97-8171	3.58706372932858	2	97	5
TCGA-97-8172	1.3670908855591	0	97	5
TCGA-97-8175	4.52462106425854	3	97	5
TCGA-97-8177	2.74061844274353	1	97	5
TCGA-97-8179	4.29972582111919	2	97	5
TCGA-97-8552	0.877653536812057	0	97	5
TCGA-97-A4LX	3.72854840057281	2	97	5
TCGA-97-A4M0	2.94516513624946	1	97	5
TCGA-97-A4M1	1.12856126737007	0	97	5
TCGA-97-A4M2	1.58640194207709	0	97	5
TCGA-97-A4M3	3.46127059448274	2	97	5
TCGA-97-A4M5	3.09874535289029	2	97	5
TCGA-97-A4M6	2.83452363683415	1	97	5
TCGA-97-A4M7	3.04131296644985	2	97	5
TCGA-99-7458	2.71438198517686	1	99	2
TCGA-99-8025	4.17052376630091	2	99	2
TCGA-99-8028	3.54142233311282	2	99	2
TCGA-99-8032	4.23085675870112	2	99	2
TCGA-99-8033	4.91429393964964	3	99	2
TCGA-99-AA5R	2.49513034274061	1	99	2
TCGA-J2-8192	2.50739084085122	1	J2	4
TCGA-J2-8194	1.37814448242719	0	J2	4
TCGA-J2-A4AD	4.55371574296201	3	J2	4
TCGA-J2-A4AE	2.86657061163856	1	J2	4
TCGA-J2-A4AG	1.82071481228585	1	J2	4
TCGA-L4-A4E5	4.53985786190238	3	L4	3
TCGA-L4-A4E6	2.09550709950494	1	L4	3
TCGA-L9-A443	3.39495620573069	2	L9	3
TCGA-L9-A444	3.28233161873351	2	L9	3
TCGA-L9-A50W	2.54876459388532	1	L9	3
TCGA-L9-A5IP	5.00906569403162	3	L9	3
TCGA-L9-A743	4.08671835110727	2	L9	3
TCGA-L9-A7SV	4.69143935859516	3	L9	3
TCGA-L9-A8F4	4.06783821934693	2	L9	3
TCGA-MN-A4N1	5.6006935829776	3	MN	3
TCGA-MN-A4N4	3.30089220148442	2	MN	3
TCGA-MN-A4N5	5.42458143112569	3	MN	3
TCGA-MP-A4SV	4.87303446884754	3	MP	4
TCGA-MP-A4SW	3.85990599651939	2	MP	4
TCGA-MP-A4SY	4.10545387737207	2	MP	4
TCGA-MP-A4T4	4.81818000388341	3	MP	4
TCGA-MP-A4T6	2.26729799247165	1	MP	4
TCGA-MP-A4T7	4.99874513280128	3	MP	4
TCGA-MP-A4T8	4.22189570168774	2	MP	4
TCGA-MP-A4T9	3.90380983765571	2	MP	4
TCGA-MP-A4TA	5.44940296275086	3	MP	4
TCGA-MP-A4TC	5.65411805200213	3	MP	4
TCGA-MP-A4TD	3.58717048046068	2	MP	4
TCGA-MP-A4TE	4.46213927511546	3	MP	4
TCGA-MP-A4TF	4.8120470085178	3	MP	4
TCGA-MP-A4TH	1.52491435601193	0	MP	4
TCGA-MP-A4TI	5.76674879635113	4	MP	4
TCGA-MP-A4TJ	3.66732947993476	2	MP	4
TCGA-MP-A4TK	5.23733682508834	3	MP	4
TCGA-MP-A5C7	2.71037007307651	1	MP	4
TCGA-NJ-A4YF	4.20788851429371	2	NJ	4
TCGA-NJ-A4YG	3.10751647340615	2	NJ	4
TCGA-NJ-A4YI	2.63447018490393	1	NJ	4
TCGA-NJ-A4YP	3.93684712053134	2	NJ	4
TCGA-NJ-A4YQ	3.98375417730412	2	NJ	4
TCGA-NJ-A55A	2.5393468347732	1	NJ	4
TCGA-NJ-A55O	3.71435728559236	2	NJ	4
TCGA-NJ-A55R	3.61760866957992	2	NJ	4
TCGA-NJ-A7XG	1.91548578911764	1	NJ	4
TCGA-O1-A52J	2.56835231084127	1	O1	1
TCGA-S2-AA1A	1.32441892280597	0	S2	1
