# Supplementary material for: Surrogate Biomarker Prediction from Whole-Slide Images for Evaluating Overall Survival in Lung Adenocarcinoma
Source: Diagnostics (Basel). 2024 Feb 20;14(5):462. doi: 10.3390/diagnostics14050462 (PMC10930763; doi:10.3390/diagnostics14050462)
Supplement: Supplementary file 1 [file diagnostics-14-00462-s001.zip › Supplementary_File_S5_TCGA_LUAD_crossfolds/crossfolds_HLA-DQA1.csv]

PATIENT	HLA-DQA1	HLA-DQA1_quantile	site_code	CV5
TCGA-05-4244	8.62802560958342	3	05	4
TCGA-05-4249	9.32485996312358	3	05	4
TCGA-05-4250	7.54327485323178	2	05	4
TCGA-05-4382	9.72778292744266	3	05	4
TCGA-05-4395	8.40409183353185	3	05	4
TCGA-05-4396	6.91946815992321	2	05	4
TCGA-05-4397	7.57034459770597	2	05	4
TCGA-05-4398	8.47428589135569	3	05	4
TCGA-05-4402	8.3989336662068	3	05	4
TCGA-05-4403	8.97974307408419	3	05	4
TCGA-05-4405	7.14532238187377	2	05	4
TCGA-05-4415	6.05286422155444	1	05	4
TCGA-05-4417	8.86255075224889	3	05	4
TCGA-05-4418	8.45642176166075	3	05	4
TCGA-05-4420	4.51539531900165	0	05	4
TCGA-05-4422	9.174911408852	3	05	4
TCGA-05-4424	9.21515981087471	3	05	4
TCGA-05-4426	7.21561663829011	2	05	4
TCGA-05-4427	8.21205105866029	3	05	4
TCGA-05-4430	9.30192492435481	3	05	4
TCGA-05-4432	8.45056946483021	3	05	4
TCGA-05-4433	9.45722099943267	3	05	4
TCGA-05-4434	10.0765466575189	4	05	4
TCGA-35-3615	8.11664265236018	2	35	2
TCGA-35-4122	9.85506651235252	3	35	2
TCGA-35-4123	8.54120002487418	3	35	2
TCGA-35-5375	7.83583892520645	2	35	2
TCGA-38-4625	7.66120488349636	2	38	2
TCGA-38-4626	8.41549148838917	3	38	2
TCGA-38-4627	7.37460217981968	2	38	2
TCGA-38-4628	7.86776617250736	2	38	2
TCGA-38-4629	9.63527892795599	3	38	2
TCGA-38-4630	7.24042843796574	2	38	2
TCGA-38-4631	7.06177498480742	2	38	2
TCGA-38-4632	9.51844069910315	3	38	2
TCGA-38-6178	9.01870432864561	3	38	2
TCGA-38-7271	10.1487040064112	4	38	2
TCGA-38-A44F	8.88569261901372	3	38	2
TCGA-44-2655	8.43233229489965	3	44	3
TCGA-44-2656	9.93348453970537	3	44	3
TCGA-44-2657	10.204812242074	4	44	3
TCGA-44-2659	9.72189253652276	3	44	3
TCGA-44-2661	10.9031843492814	4	44	3
TCGA-44-2662	7.437006749989	2	44	3
TCGA-44-2665	8.63287943759206	3	44	3
TCGA-44-2666	6.12791228460873	1	44	3
TCGA-44-2668	7.89240561542955	2	44	3
TCGA-44-3396	8.80670120961259	3	44	3
TCGA-44-3398	9.18545900579035	3	44	3
TCGA-44-3917	6.60840035441376	2	44	3
TCGA-44-3918	8.19410294959179	2	44	3
TCGA-44-3919	9.58414393853609	3	44	3
TCGA-44-4112	6.32507133941521	1	44	3
TCGA-44-5643	8.04081537073054	2	44	3
TCGA-44-5644	5.27570691396022	1	44	3
TCGA-44-5645	9.90832395285566	3	44	3
TCGA-44-6145	9.42392554263613	3	44	3
TCGA-44-6146	6.73391431296151	2	44	3
TCGA-44-6147	8.27520327341785	3	44	3
TCGA-44-6148	8.51790941505789	3	44	3
TCGA-44-6774	7.83894673928228	2	44	3
TCGA-44-6775	8.47564738277793	3	44	3
TCGA-44-6776	6.94799051662659	2	44	3
TCGA-44-6777	10.7666200361783	4	44	3
TCGA-44-6778	10.3761396920531	4	44	3
TCGA-44-6779	8.47386399886086	3	44	3
TCGA-44-7659	7.3392583928582	2	44	3
TCGA-44-7660	7.7691878691695	2	44	3
TCGA-44-7662	7.87946932416931	2	44	3
TCGA-44-7667	5.9448745432489	1	44	3
TCGA-44-7669	8.46160734994995	3	44	3
TCGA-44-7670	6.93267952028602	2	44	3
TCGA-44-7671	7.00046449160024	2	44	3
TCGA-44-7672	9.8542635690887	3	44	3
TCGA-44-8119	7.87635843136958	2	44	3
TCGA-44-A479	8.91869778818704	3	44	3
TCGA-44-A47A	9.3897415349216	3	44	3
TCGA-44-A47B	7.08559061610361	2	44	3
TCGA-44-A47G	10.2454795898113	4	44	3
TCGA-44-A4SS	9.05128417359908	3	44	3
TCGA-44-A4SU	6.79376969633752	2	44	3
TCGA-49-4487	8.89750048105408	3	49	5
TCGA-49-4488	8.31050307568877	3	49	5
TCGA-49-4490	7.64820802915265	2	49	5
TCGA-49-4494	7.74516896687388	2	49	5
TCGA-49-4501	8.10041948882698	2	49	5
TCGA-49-4505	9.6534239475797	3	49	5
TCGA-49-4506	8.24542468239525	3	49	5
TCGA-49-4507	9.60650649558255	3	49	5
TCGA-49-4510	7.54267984364626	2	49	5
TCGA-49-4512	8.18536797870114	2	49	5
TCGA-49-4514	7.36763565699798	2	49	5
TCGA-49-6742	5.90273267147733	1	49	5
TCGA-49-6743	8.17312160770438	2	49	5
TCGA-49-6744	10.7079067675688	4	49	5
TCGA-49-6745	7.64364051916915	2	49	5
TCGA-49-6761	8.34718406609346	3	49	5
TCGA-49-6767	8.57174595426296	3	49	5
TCGA-49-AAQV	7.83385297009686	2	49	5
TCGA-49-AAR0	8.93205961951053	3	49	5
TCGA-49-AAR2	7.79284592246547	2	49	5
TCGA-49-AAR3	8.73690814598598	3	49	5
TCGA-49-AAR4	7.45867955946288	2	49	5
TCGA-49-AAR9	6.91648313500714	2	49	5
TCGA-49-AARE	7.22775978272109	2	49	5
TCGA-49-AARN	7.90974330026426	2	49	5
TCGA-49-AARO	9.53081202952017	3	49	5
TCGA-49-AARQ	8.04479193015922	2	49	5
TCGA-49-AARR	8.70856874029091	3	49	5
TCGA-4B-A93V	7.90371802305019	2	4B	5
TCGA-50-5044	8.25360622734958	3	50	2
TCGA-50-5045	8.8842684529559	3	50	2
TCGA-50-5055	9.76037889629689	3	50	2
TCGA-50-5066	8.25405488060769	3	50	2
TCGA-50-5068	9.15212595103076	3	50	2
TCGA-50-5931	4.27180734547981	0	50	2
TCGA-50-5939	9.34468680688065	3	50	2
TCGA-50-5942	7.83321895491913	2	50	2
TCGA-50-5946	5.70313165287466	1	50	2
TCGA-50-6590	8.84671722252857	3	50	2
TCGA-50-6591	2.88573352004717	0	50	2
TCGA-50-6593	9.1253526831553	3	50	2
TCGA-50-6594	7.93694032922589	2	50	2
TCGA-50-6597	9.22660244320109	3	50	2
TCGA-50-6673	6.70251197993245	2	50	2
TCGA-50-7109	8.19640464759789	2	50	2
TCGA-50-8457	8.63930937084289	3	50	2
TCGA-50-8459	9.56372758451526	3	50	2
TCGA-53-7624	7.18081723635536	2	53	1
TCGA-53-7626	10.1954795767939	4	53	1
TCGA-53-7813	6.65086391435112	2	53	1
TCGA-53-A4EZ	4.94555919432908	1	53	1
TCGA-55-1592	8.41278925887761	3	55	1
TCGA-55-1594	7.25337459735419	2	55	1
TCGA-55-1595	7.75245371640556	2	55	1
TCGA-55-1596	5.67448969589078	1	55	1
TCGA-55-5899	8.46710361369584	3	55	1
TCGA-55-6543	8.4236925201192	3	55	1
TCGA-55-6642	7.85930173011248	2	55	1
TCGA-55-6712	10.2994686804206	4	55	1
TCGA-55-6968	7.44884257130285	2	55	1
TCGA-55-6969	9.10877524005204	3	55	1
TCGA-55-6970	8.22033616670506	3	55	1
TCGA-55-6971	8.84967091927786	3	55	1
TCGA-55-6972	4.10712901350379	0	55	1
TCGA-55-6975	5.67981277426967	1	55	1
TCGA-55-6978	8.99580438276859	3	55	1
TCGA-55-6979	9.4209269221196	3	55	1
TCGA-55-6980	10.9888241534655	4	55	1
TCGA-55-6981	7.71494644618766	2	55	1
TCGA-55-6982	9.45741332611639	3	55	1
TCGA-55-6983	8.24428797736541	3	55	1
TCGA-55-6984	6.21953231587751	1	55	1
TCGA-55-6985	8.3977350988942	3	55	1
TCGA-55-6986	8.29261374099231	3	55	1
TCGA-55-6987	9.52330280281532	3	55	1
TCGA-55-7227	9.14248851868504	3	55	1
TCGA-55-7281	8.37975672492292	3	55	1
TCGA-55-7283	8.87297749137455	3	55	1
TCGA-55-7284	9.14300346025268	3	55	1
TCGA-55-7570	6.29881884450739	1	55	1
TCGA-55-7573	9.85409942037479	3	55	1
TCGA-55-7574	8.7536063666444	3	55	1
TCGA-55-7576	8.97945969895422	3	55	1
TCGA-55-7724	9.12574586429517	3	55	1
TCGA-55-7725	9.4675754498552	3	55	1
TCGA-55-7726	8.13441743901923	2	55	1
TCGA-55-7727	9.30696180854488	3	55	1
TCGA-55-7728	8.38947374871569	3	55	1
TCGA-55-7815	8.18511840141327	2	55	1
TCGA-55-7816	9.7378154199282	3	55	1
TCGA-55-7903	7.75876715450201	2	55	1
TCGA-55-7907	8.95681552822918	3	55	1
TCGA-55-7910	5.71754310781191	1	55	1
TCGA-55-7911	8.04793394217523	2	55	1
TCGA-55-7913	6.25048106726766	1	55	1
TCGA-55-7914	7.17224882644831	2	55	1
TCGA-55-7994	10.231745692698	4	55	1
TCGA-55-7995	9.11235066961382	3	55	1
TCGA-55-8085	9.78003178284911	3	55	1
TCGA-55-8087	8.16292935014978	2	55	1
TCGA-55-8089	9.65482113246594	3	55	1
TCGA-55-8090	8.01629588031249	2	55	1
TCGA-55-8091	10.6588746207034	4	55	1
TCGA-55-8092	8.08711684202078	2	55	1
TCGA-55-8094	3.68957891383161	0	55	1
TCGA-55-8096	9.13776790226182	3	55	1
TCGA-55-8097	8.05634945910193	2	55	1
TCGA-55-8203	8.28529292220818	3	55	1
TCGA-55-8204	7.07400684270312	2	55	1
TCGA-55-8205	10.1394984076137	4	55	1
TCGA-55-8206	9.327336524794	3	55	1
TCGA-55-8207	7.36546081512786	2	55	1
TCGA-55-8208	9.49874240172589	3	55	1
TCGA-55-8299	9.17876206809823	3	55	1
TCGA-55-8301	10.0333660759308	4	55	1
TCGA-55-8302	8.7315857720052	3	55	1
TCGA-55-8505	6.44156932792323	2	55	1
TCGA-55-8506	7.64021243663118	2	55	1
TCGA-55-8507	7.92956346953985	2	55	1
TCGA-55-8508	7.56643795612377	2	55	1
TCGA-55-8510	8.76303621464853	3	55	1
TCGA-55-8511	9.1082322743493	3	55	1
TCGA-55-8512	6.54945758560511	2	55	1
TCGA-55-8513	8.97294331790786	3	55	1
TCGA-55-8514	7.88655934350661	2	55	1
TCGA-55-8614	7.16535049361492	2	55	1
TCGA-55-8615	5.46356108406128	1	55	1
TCGA-55-8616	6.01802143074223	1	55	1
TCGA-55-8619	9.65263326637583	3	55	1
TCGA-55-8620	6.6097698079586	2	55	1
TCGA-55-8621	9.78814037554891	3	55	1
TCGA-55-A48X	7.96046177771519	2	55	1
TCGA-55-A48Y	7.51665711149981	2	55	1
TCGA-55-A48Z	10.1505626599841	4	55	1
TCGA-55-A490	6.9187202878116	2	55	1
TCGA-55-A491	8.35507809540284	3	55	1
TCGA-55-A492	6.1175290446651	1	55	1
TCGA-55-A493	8.6078048451359	3	55	1
TCGA-55-A494	3.82402033570712	0	55	1
TCGA-55-A4DF	8.59174350973816	3	55	1
TCGA-55-A4DG	9.17623694127466	3	55	1
TCGA-55-A57B	8.36370015445942	3	55	1
TCGA-62-A46O	3.51075000903791	0	62	5
TCGA-62-A46P	5.93088451752594	1	62	5
TCGA-62-A46R	7.75394705525564	2	62	5
TCGA-62-A46S	7.40353913372922	2	62	5
TCGA-62-A46U	10.6552215484341	4	62	5
TCGA-62-A46V	7.70132548513081	2	62	5
TCGA-62-A470	7.60545459533641	2	62	5
TCGA-62-A471	4.78397654839067	1	62	5
TCGA-62-A472	8.36749490258773	3	62	5
TCGA-64-1676	9.43361857548405	3	64	5
TCGA-64-1677	8.11173531215291	2	64	5
TCGA-64-1678	4.61537281977441	0	64	5
TCGA-64-1679	8.54562287498197	3	64	5
TCGA-64-1680	10.6604161165143	4	64	5
TCGA-64-1681	8.92626353455572	3	64	5
TCGA-64-5774	5.62007203915003	1	64	5
TCGA-64-5775	5.83456652129889	1	64	5
TCGA-64-5778	10.5351862480649	4	64	5
TCGA-64-5779	5.69440659316858	1	64	5
TCGA-64-5781	7.61912594732207	2	64	5
TCGA-64-5815	8.51604148477233	3	64	5
TCGA-67-3770	10.4937134364987	4	67	2
TCGA-67-3771	8.19605310618648	2	67	2
TCGA-67-3772	8.73200849575234	3	67	2
TCGA-67-3773	10.0877076328502	4	67	2
TCGA-67-3774	8.72189895086438	3	67	2
TCGA-67-4679	8.86733362543213	3	67	2
TCGA-67-6215	7.84843493551992	2	67	2
TCGA-67-6216	8.82003382778818	3	67	2
TCGA-67-6217	8.3283740820093	3	67	2
TCGA-69-7760	6.1316991181822	1	69	4
TCGA-69-7761	10.0425719950055	4	69	4
TCGA-69-7763	8.3311867802905	3	69	4
TCGA-69-7764	7.25818678324155	2	69	4
TCGA-69-7765	8.37563975456434	3	69	4
TCGA-69-7973	6.55773037245919	2	69	4
TCGA-69-7974	8.94132396059511	3	69	4
TCGA-69-7978	10.4976222128545	4	69	4
TCGA-69-7979	5.6270125381153	1	69	4
TCGA-69-7980	7.22473977366076	2	69	4
TCGA-69-8253	7.67110119635657	2	69	4
TCGA-69-8254	8.29187179180427	3	69	4
TCGA-69-8255	7.92400692990261	2	69	4
TCGA-69-8453	10.4290637790235	4	69	4
TCGA-69-A59K	8.58075498045053	3	69	4
TCGA-71-6725	7.76633411091095	2	71	1
TCGA-71-8520	7.02959988117227	2	71	1
TCGA-73-4658	9.1878199215302	3	73	4
TCGA-73-4659	7.96378302678348	2	73	4
TCGA-73-4662	8.97709109573645	3	73	4
TCGA-73-4666	8.37719315068644	3	73	4
TCGA-73-4668	6.96846106389785	2	73	4
TCGA-73-4670	6.46686067192956	2	73	4
TCGA-73-4675	8.42742513694499	3	73	4
TCGA-73-4676	7.77077985510618	2	73	4
TCGA-73-4677	8.12963062455549	2	73	4
TCGA-73-7498	7.58236368753927	2	73	4
TCGA-73-7499	8.88940047781694	3	73	4
TCGA-73-A9RS	7.0393739346798	2	73	4
TCGA-75-5122	11.7476277844831	4	75	2
TCGA-75-5125	9.20600135053973	3	75	2
TCGA-75-5126	10.4619968466888	4	75	2
TCGA-75-5146	8.37910887866132	3	75	2
TCGA-75-5147	7.34591892848913	2	75	2
TCGA-75-6203	10.644350680132	4	75	2
TCGA-75-6205	10.5898410261265	4	75	2
TCGA-75-6206	8.30346582669497	3	75	2
TCGA-75-6207	6.72070513929406	2	75	2
TCGA-75-6211	6.76346538182209	2	75	2
TCGA-75-6212	9.72583860058897	3	75	2
TCGA-75-6214	7.62894220243797	2	75	2
TCGA-75-7025	9.66210311367041	3	75	2
TCGA-75-7027	7.09635908896739	2	75	2
TCGA-75-7030	8.7382882270671	3	75	2
TCGA-75-7031	8.63734232204261	3	75	2
TCGA-78-7145	7.67871589288391	2	78	2
TCGA-78-7146	7.13302599232332	2	78	2
TCGA-78-7147	8.22113372917632	3	78	2
TCGA-78-7148	7.75871781192461	2	78	2
TCGA-78-7149	5.85036445943183	1	78	2
TCGA-78-7150	5.45040051943436	1	78	2
TCGA-78-7152	8.48567606734723	3	78	2
TCGA-78-7153	7.67196731638477	2	78	2
TCGA-78-7154	6.66107071765847	2	78	2
TCGA-78-7155	6.48770079469484	2	78	2
TCGA-78-7156	6.6414207663145	2	78	2
TCGA-78-7158	6.73600901485141	2	78	2
TCGA-78-7159	5.85800082150769	1	78	2
TCGA-78-7160	9.40816555468289	3	78	2
TCGA-78-7161	4.5894882891788	0	78	2
TCGA-78-7163	9.49247513791961	3	78	2
TCGA-78-7166	5.37284762909016	1	78	2
TCGA-78-7167	5.51735770991549	1	78	2
TCGA-78-7220	5.87413003006543	1	78	2
TCGA-78-7535	8.83438352633529	3	78	2
TCGA-78-7536	6.85222930630521	2	78	2
TCGA-78-7537	6.60813879371042	2	78	2
TCGA-78-7539	9.76450402624384	3	78	2
TCGA-78-7540	8.54412953274038	3	78	2
TCGA-78-7542	6.41151346633619	1	78	2
TCGA-78-7633	6.10011551159072	1	78	2
TCGA-78-8640	7.89465180315946	2	78	2
TCGA-78-8648	9.42553195711722	3	78	2
TCGA-78-8655	8.75042616957217	3	78	2
TCGA-78-8660	8.30558186711868	3	78	2
TCGA-78-8662	5.47216227762459	1	78	2
TCGA-80-5607	8.59681366777017	3	80	5
TCGA-80-5608	6.21833757045398	1	80	5
TCGA-80-5611	9.60554207468949	3	80	5
TCGA-83-5908	8.68993636063116	3	83	3
TCGA-86-6562	8.08976174055241	2	86	4
TCGA-86-6851	9.57186133603218	3	86	4
TCGA-86-7701	7.86034660800422	2	86	4
TCGA-86-7711	7.78802857284169	2	86	4
TCGA-86-7713	5.74345694666059	1	86	4
TCGA-86-7714	9.45298750749732	3	86	4
TCGA-86-7953	7.5333536634816	2	86	4
TCGA-86-7954	9.14798576821096	3	86	4
TCGA-86-7955	4.64425878508768	0	86	4
TCGA-86-8054	6.38758257269381	1	86	4
TCGA-86-8055	8.95763527926364	3	86	4
TCGA-86-8056	8.00112018565776	2	86	4
TCGA-86-8073	8.20972914521247	3	86	4
TCGA-86-8074	9.52628664375687	3	86	4
TCGA-86-8075	7.62669563960037	2	86	4
TCGA-86-8076	10.3191064317223	4	86	4
TCGA-86-8278	8.09228121479735	2	86	4
TCGA-86-8279	7.78039448647488	2	86	4
TCGA-86-8280	9.12424729183493	3	86	4
TCGA-86-8281	6.53336275626814	2	86	4
TCGA-86-8358	7.18925008390605	2	86	4
TCGA-86-8359	5.9869554067147	1	86	4
TCGA-86-8585	9.0124297672115	3	86	4
TCGA-86-8668	8.9451742047261	3	86	4
TCGA-86-8669	7.83131482245236	2	86	4
TCGA-86-8671	11.0149349971996	4	86	4
TCGA-86-8672	8.56523619864859	3	86	4
TCGA-86-8673	6.79106788997229	2	86	4
TCGA-86-8674	5.48159405173553	1	86	4
TCGA-86-A456	9.42318843658072	3	86	4
TCGA-86-A4D0	6.25197747499699	1	86	4
TCGA-86-A4JF	8.91310928037793	3	86	4
TCGA-86-A4P7	8.12123910717142	2	86	4
TCGA-86-A4P8	8.87529142340881	3	86	4
TCGA-91-A4BC	7.60500823449939	2	91	2
TCGA-91-A4BD	8.25471932896673	3	91	2
TCGA-93-7347	10.4400901953945	4	93	3
TCGA-93-7348	8.42469971966476	3	93	3
TCGA-93-8067	6.00539589912348	1	93	3
TCGA-93-A4JN	6.95711293166834	2	93	3
TCGA-93-A4JO	9.07919274316468	3	93	3
TCGA-93-A4JP	10.1234135013516	4	93	3
TCGA-93-A4JQ	8.97382597990079	3	93	3
TCGA-95-7039	7.49599126675192	2	95	3
TCGA-95-7043	4.93067517321027	1	95	3
TCGA-95-7562	9.25959804404354	3	95	3
TCGA-95-7567	7.04318534587498	2	95	3
TCGA-95-7944	8.7351286556418	3	95	3
TCGA-95-7947	9.24855133649649	3	95	3
TCGA-95-7948	8.04618608088403	2	95	3
TCGA-95-8039	9.46388213888002	3	95	3
TCGA-95-8494	8.71833899473234	3	95	3
TCGA-95-A4VK	6.99798623659614	2	95	3
TCGA-95-A4VN	8.93960414413822	3	95	3
TCGA-95-A4VP	7.44942209020912	2	95	3
TCGA-97-7546	8.55316493730145	3	97	5
TCGA-97-7547	8.92780304181963	3	97	5
TCGA-97-7552	9.08151236102471	3	97	5
TCGA-97-7553	9.41418866471637	3	97	5
TCGA-97-7554	8.45732735807008	3	97	5
TCGA-97-7937	7.24269205146644	2	97	5
TCGA-97-7938	7.20474783288174	2	97	5
TCGA-97-7941	8.35066152446562	3	97	5
TCGA-97-8171	9.40375452543593	3	97	5
TCGA-97-8172	8.55852598534057	3	97	5
TCGA-97-8175	8.76484834780164	3	97	5
TCGA-97-8177	10.123349381002	4	97	5
TCGA-97-8179	6.78768443315835	2	97	5
TCGA-97-8552	9.69988516902723	3	97	5
TCGA-97-A4LX	10.0667215146812	4	97	5
TCGA-97-A4M0	9.75975514500058	3	97	5
TCGA-97-A4M1	9.399653207872	3	97	5
TCGA-97-A4M2	9.15692223369134	3	97	5
TCGA-97-A4M3	6.88188857949307	2	97	5
TCGA-97-A4M5	8.47118929188444	3	97	5
TCGA-97-A4M6	9.93263814891329	3	97	5
TCGA-97-A4M7	10.0077810333587	4	97	5
TCGA-99-7458	9.13303584264353	3	99	4
TCGA-99-8025	6.80875806358055	2	99	4
TCGA-99-8028	10.715535935387	4	99	4
TCGA-99-8032	5.96900217462538	1	99	4
TCGA-99-8033	8.79312475205288	3	99	4
TCGA-99-AA5R	9.2973464398106	3	99	4
TCGA-J2-8192	9.59050225196967	3	J2	5
TCGA-J2-8194	6.92129053742491	2	J2	5
TCGA-J2-A4AD	6.46801598908813	2	J2	5
TCGA-J2-A4AE	9.9606953253053	3	J2	5
TCGA-J2-A4AG	8.79405527303433	3	J2	5
TCGA-L4-A4E5	7.2813669561563	2	L4	2
TCGA-L4-A4E6	10.4256008086513	4	L4	2
TCGA-L9-A443	6.26333461228366	1	L9	5
TCGA-L9-A444	10.3316633036749	4	L9	5
TCGA-L9-A50W	9.3198296429294	3	L9	5
TCGA-L9-A5IP	6.5867544687245	2	L9	5
TCGA-L9-A743	9.32247799618155	3	L9	5
TCGA-L9-A7SV	7.01701687824404	2	L9	5
TCGA-L9-A8F4	8.50345902164938	3	L9	5
TCGA-MN-A4N1	6.22176005738401	1	MN	5
TCGA-MN-A4N4	6.45042014018139	2	MN	5
TCGA-MN-A4N5	8.5959453954186	3	MN	5
TCGA-MP-A4SV	8.4792609420979	3	MP	3
TCGA-MP-A4SW	9.60918115016789	3	MP	3
TCGA-MP-A4SY	8.72663887132114	3	MP	3
TCGA-MP-A4T4	10.1484306880041	4	MP	3
TCGA-MP-A4T6	7.83740608190344	2	MP	3
TCGA-MP-A4T7	8.24244617920039	3	MP	3
TCGA-MP-A4T8	4.60215458406439	0	MP	3
TCGA-MP-A4T9	8.3833174441163	3	MP	3
TCGA-MP-A4TA	7.87809634156615	2	MP	3
TCGA-MP-A4TC	8.69078129722678	3	MP	3
TCGA-MP-A4TD	7.69135403089155	2	MP	3
TCGA-MP-A4TE	4.13567230062694	0	MP	3
TCGA-MP-A4TF	5.24471440181844	1	MP	3
TCGA-MP-A4TH	9.094341570234	3	MP	3
TCGA-MP-A4TI	9.32687186725645	3	MP	3
TCGA-MP-A4TJ	8.88770988189971	3	MP	3
TCGA-MP-A4TK	8.39269300280386	3	MP	3
TCGA-MP-A5C7	6.43673565599347	2	MP	3
TCGA-NJ-A4YF	6.31946655355397	1	NJ	3
TCGA-NJ-A4YG	8.87182669426835	3	NJ	3
TCGA-NJ-A4YI	7.90515760134737	2	NJ	3
TCGA-NJ-A4YP	7.39068948116662	2	NJ	3
TCGA-NJ-A4YQ	9.16253083017938	3	NJ	3
TCGA-NJ-A55A	7.9520665029303	2	NJ	3
TCGA-NJ-A55O	8.858840254947	3	NJ	3
TCGA-NJ-A55R	5.94582807711725	1	NJ	3
TCGA-NJ-A7XG	6.89208342599292	2	NJ	3
TCGA-O1-A52J	10.0537922999464	4	O1	4
TCGA-S2-AA1A	8.34879514858746	3	S2	5
