# Supplementary material for: Surrogate Biomarker Prediction from Whole-Slide Images for Evaluating Overall Survival in Lung Adenocarcinoma
Source: Diagnostics (Basel). 2024 Feb 20;14(5):462. doi: 10.3390/diagnostics14050462 (PMC10930763; doi:10.3390/diagnostics14050462)
Supplement: Supplementary file 1 [file diagnostics-14-00462-s001.zip › Supplementary_File_S5_TCGA_LUAD_crossfolds/crossfolds_HLA-DRB5.csv]

PATIENT	HLA-DRB5	HLA-DRB5_quantile	site_code	CV5
TCGA-05-4244	9.92055217710594	4	05	5
TCGA-05-4249	8.09386248585304	3	05	5
TCGA-05-4250	8.66498271701492	3	05	5
TCGA-05-4382	9.75833387928577	3	05	5
TCGA-05-4395	7.25533615937841	2	05	5
TCGA-05-4396	7.43574563896522	2	05	5
TCGA-05-4397	8.1606526227587	3	05	5
TCGA-05-4398	8.48173878676049	3	05	5
TCGA-05-4402	8.50038255524601	3	05	5
TCGA-05-4403	7.8527887207169	2	05	5
TCGA-05-4405	7.64587034535521	2	05	5
TCGA-05-4415	6.85341209891505	2	05	5
TCGA-05-4417	9.82162414434726	3	05	5
TCGA-05-4418	8.56322903677883	3	05	5
TCGA-05-4420	6.08474329862164	1	05	5
TCGA-05-4422	9.17824179448125	3	05	5
TCGA-05-4424	9.41527906697615	3	05	5
TCGA-05-4426	9.68631365857017	3	05	5
TCGA-05-4427	8.18139950143497	3	05	5
TCGA-05-4430	7.67349099318725	2	05	5
TCGA-05-4432	8.62292599961355	3	05	5
TCGA-05-4433	7.83501383798365	2	05	5
TCGA-05-4434	8.25521601589572	3	05	5
TCGA-35-3615	7.62049398571741	2	35	3
TCGA-35-4122	8.79003557701158	3	35	3
TCGA-35-4123	8.33283601556226	3	35	3
TCGA-35-5375	6.87682160991577	2	35	3
TCGA-38-4625	8.50376871421152	3	38	1
TCGA-38-4626	10.1547036457559	4	38	1
TCGA-38-4627	9.04565397922658	3	38	1
TCGA-38-4628	8.52485285456989	3	38	1
TCGA-38-4629	10.4074232450658	4	38	1
TCGA-38-4630	7.25272604754419	2	38	1
TCGA-38-4631	7.58823610595885	2	38	1
TCGA-38-4632	8.22936910593895	3	38	1
TCGA-38-6178	8.23735599710585	3	38	1
TCGA-38-7271	8.66299357818786	3	38	1
TCGA-38-A44F	8.48157545175522	3	38	1
TCGA-44-2655	8.42775677617505	3	44	5
TCGA-44-2656	5.00663690174515	1	44	5
TCGA-44-2657	11.4213827023618	4	44	5
TCGA-44-2659	9.81105160418019	3	44	5
TCGA-44-2661	11.394448689856	4	44	5
TCGA-44-2662	8.60427156436824	3	44	5
TCGA-44-2665	8.34058122070379	3	44	5
TCGA-44-2666	7.7585810039636	2	44	5
TCGA-44-2668	8.8518269127765	3	44	5
TCGA-44-3396	10.0453825480933	4	44	5
TCGA-44-3398	9.65630054492491	3	44	5
TCGA-44-3917	7.52625727306491	2	44	5
TCGA-44-3918	11.4721232493925	4	44	5
TCGA-44-3919	8.2350742611695	3	44	5
TCGA-44-4112	4.62589982333363	1	44	5
TCGA-44-5643	6.55290411340861	2	44	5
TCGA-44-5644	5.50721245944818	1	44	5
TCGA-44-5645	8.01126450487254	2	44	5
TCGA-44-6145	9.20937340827486	3	44	5
TCGA-44-6146	2.5568574625278	0	44	5
TCGA-44-6147	6.41555948182834	2	44	5
TCGA-44-6148	9.46620515950823	3	44	5
TCGA-44-6774	7.5330042070908	2	44	5
TCGA-44-6775	5.20049031688441	1	44	5
TCGA-44-6776	8.28097609008959	3	44	5
TCGA-44-6777	11.0302900908301	4	44	5
TCGA-44-6778	8.60952804375369	3	44	5
TCGA-44-6779	9.78191775094833	3	44	5
TCGA-44-7659	7.74725154875317	2	44	5
TCGA-44-7660	5.87277411229995	1	44	5
TCGA-44-7662	7.17192078679379	2	44	5
TCGA-44-7667	5.86001962080656	1	44	5
TCGA-44-7669	6.76056045995819	2	44	5
TCGA-44-7670	7.83262010067726	2	44	5
TCGA-44-7671	5.84805502294612	1	44	5
TCGA-44-7672	9.05062214983016	3	44	5
TCGA-44-8119	7.29668291948065	2	44	5
TCGA-44-A479	6.67837727805111	2	44	5
TCGA-44-A47A	8.22296828766536	3	44	5
TCGA-44-A47B	7.01439896222263	2	44	5
TCGA-44-A47G	9.00903625859381	3	44	5
TCGA-44-A4SS	9.23332818317631	3	44	5
TCGA-44-A4SU	7.42779034199696	2	44	5
TCGA-49-4487	8.0559895956208	2	49	2
TCGA-49-4488	9.27653474564095	3	49	2
TCGA-49-4490	8.39178105056423	3	49	2
TCGA-49-4494	9.41207804962486	3	49	2
TCGA-49-4501	8.74642628555437	3	49	2
TCGA-49-4505	9.94978417271724	4	49	2
TCGA-49-4506	7.37796465874903	2	49	2
TCGA-49-4507	8.71130423445933	3	49	2
TCGA-49-4510	5.80558345803434	1	49	2
TCGA-49-4512	9.7233928375072	3	49	2
TCGA-49-4514	6.72644402052962	2	49	2
TCGA-49-6742	7.03127407674126	2	49	2
TCGA-49-6743	6.83777380505658	2	49	2
TCGA-49-6744	10.6380713895562	4	49	2
TCGA-49-6745	8.60416529459455	3	49	2
TCGA-49-6761	8.79074957290151	3	49	2
TCGA-49-6767	9.19051053696614	3	49	2
TCGA-49-AAQV	10.0358380248593	4	49	2
TCGA-49-AAR0	10.4938970161895	4	49	2
TCGA-49-AAR2	7.07705520928901	2	49	2
TCGA-49-AAR3	7.99346035677514	2	49	2
TCGA-49-AAR4	7.14441946522361	2	49	2
TCGA-49-AAR9	4.69578326301061	1	49	2
TCGA-49-AARE	6.28186800313443	2	49	2
TCGA-49-AARN	7.04010358444771	2	49	2
TCGA-49-AARO	8.12639425717171	3	49	2
TCGA-49-AARQ	6.03886503344732	1	49	2
TCGA-49-AARR	8.97896673920262	3	49	2
TCGA-4B-A93V	6.56972646680822	2	4B	5
TCGA-50-5044	7.1644731432522	2	50	2
TCGA-50-5045	9.67737367181429	3	50	2
TCGA-50-5055	10.9325288892686	4	50	2
TCGA-50-5066	8.76689178770298	3	50	2
TCGA-50-5068	8.65821265797269	3	50	2
TCGA-50-5931	4.06257134158585	0	50	2
TCGA-50-5939	7.46652792981545	2	50	2
TCGA-50-5942	10.2226430346628	4	50	2
TCGA-50-5946	5.36620090172661	1	50	2
TCGA-50-6590	9.36661554193585	3	50	2
TCGA-50-6591	4.58221522461958	1	50	2
TCGA-50-6593	9.56327293461106	3	50	2
TCGA-50-6594	9.30372265989751	3	50	2
TCGA-50-6597	7.80827286407934	2	50	2
TCGA-50-6673	7.90703128658808	2	50	2
TCGA-50-7109	5.90040736500934	1	50	2
TCGA-50-8457	9.20269479302559	3	50	2
TCGA-50-8459	8.91835884501532	3	50	2
TCGA-53-7624	5.92474748752763	1	53	2
TCGA-53-7626	8.59290422138722	3	53	2
TCGA-53-7813	7.88672811901944	2	53	2
TCGA-53-A4EZ	5.79927703475728	1	53	2
TCGA-55-1592	7.90271878406914	2	55	4
TCGA-55-1594	6.69278467021896	2	55	4
TCGA-55-1595	7.44037536259004	2	55	4
TCGA-55-1596	7.46846367537815	2	55	4
TCGA-55-5899	8.17742099691043	3	55	4
TCGA-55-6543	10.0058662189413	4	55	4
TCGA-55-6642	7.81185761381568	2	55	4
TCGA-55-6712	8.81835804985791	3	55	4
TCGA-55-6968	7.8166312732119	2	55	4
TCGA-55-6969	8.71838756483507	3	55	4
TCGA-55-6970	8.28736521716961	3	55	4
TCGA-55-6971	9.70070635905562	3	55	4
TCGA-55-6972	5.12908826607993	1	55	4
TCGA-55-6975	6.42567313648697	2	55	4
TCGA-55-6978	8.17081517927764	3	55	4
TCGA-55-6979	8.60791670791202	3	55	4
TCGA-55-6980	11.2703881903018	4	55	4
TCGA-55-6981	8.46193444459682	3	55	4
TCGA-55-6982	10.1224009159682	4	55	4
TCGA-55-6983	7.5220273094036	2	55	4
TCGA-55-6984	6.04940803340154	1	55	4
TCGA-55-6985	9.36687849811237	3	55	4
TCGA-55-6986	10.3517842743601	4	55	4
TCGA-55-6987	10.5469614353827	4	55	4
TCGA-55-7227	8.12889335599415	3	55	4
TCGA-55-7281	9.4076177459169	3	55	4
TCGA-55-7283	9.33656134335092	3	55	4
TCGA-55-7284	9.41202473191654	3	55	4
TCGA-55-7570	4.78420940528981	1	55	4
TCGA-55-7573	11.2790624938285	4	55	4
TCGA-55-7574	6.64272602140123	2	55	4
TCGA-55-7576	8.94382814319948	3	55	4
TCGA-55-7724	9.51293911263586	3	55	4
TCGA-55-7725	7.61953866175272	2	55	4
TCGA-55-7726	6.9469039208057	2	55	4
TCGA-55-7727	7.12988493961182	2	55	4
TCGA-55-7728	9.50500764933181	3	55	4
TCGA-55-7815	6.53680704422207	2	55	4
TCGA-55-7816	8.21324622617202	3	55	4
TCGA-55-7903	7.75486075254612	2	55	4
TCGA-55-7907	6.73809882545483	2	55	4
TCGA-55-7910	3.88126596547055	0	55	4
TCGA-55-7911	8.06150446956726	2	55	4
TCGA-55-7913	6.80466374092056	2	55	4
TCGA-55-7914	8.69955737365215	3	55	4
TCGA-55-7994	10.4753976714441	4	55	4
TCGA-55-7995	7.27565803415051	2	55	4
TCGA-55-8085	8.94760391323242	3	55	4
TCGA-55-8087	7.3772155696146	2	55	4
TCGA-55-8089	8.8551397426332	3	55	4
TCGA-55-8090	7.61343324901681	2	55	4
TCGA-55-8091	8.93385989731558	3	55	4
TCGA-55-8092	8.7485542970647	3	55	4
TCGA-55-8094	3.80650924036303	0	55	4
TCGA-55-8096	9.62669349395808	3	55	4
TCGA-55-8097	8.00045390683551	2	55	4
TCGA-55-8203	6.45606259436544	2	55	4
TCGA-55-8204	5.95749925144515	1	55	4
TCGA-55-8205	9.69574205856276	3	55	4
TCGA-55-8206	8.97739901054492	3	55	4
TCGA-55-8207	8.73970879142503	3	55	4
TCGA-55-8208	8.90063291718516	3	55	4
TCGA-55-8299	7.70514249830845	2	55	4
TCGA-55-8301	8.77183660177367	3	55	4
TCGA-55-8302	6.94966589732386	2	55	4
TCGA-55-8505	5.41441717511758	1	55	4
TCGA-55-8506	8.55581494405037	3	55	4
TCGA-55-8507	8.64376319637929	3	55	4
TCGA-55-8508	10.0150294192631	4	55	4
TCGA-55-8510	9.62183202615626	3	55	4
TCGA-55-8511	8.34916872321423	3	55	4
TCGA-55-8512	8.44265229483974	3	55	4
TCGA-55-8513	8.83381199757277	3	55	4
TCGA-55-8514	7.82847263682012	2	55	4
TCGA-55-8614	6.80067087716003	2	55	4
TCGA-55-8615	5.58485775291375	1	55	4
TCGA-55-8616	7.49943134242934	2	55	4
TCGA-55-8619	8.78171863443932	3	55	4
TCGA-55-8620	7.05622326677806	2	55	4
TCGA-55-8621	8.64801181580187	3	55	4
TCGA-55-A48X	8.16439305153263	3	55	4
TCGA-55-A48Y	6.01679502861902	1	55	4
TCGA-55-A48Z	10.9715238035458	4	55	4
TCGA-55-A490	8.34124897607242	3	55	4
TCGA-55-A491	8.11367073113158	3	55	4
TCGA-55-A492	6.91124096702191	2	55	4
TCGA-55-A493	9.18046344795957	3	55	4
TCGA-55-A494	3.35849710334294	0	55	4
TCGA-55-A4DF	7.2520940846646	2	55	4
TCGA-55-A4DG	7.67782062229474	2	55	4
TCGA-55-A57B	9.27368081622871	3	55	4
TCGA-62-A46O	2.87671558841159	0	62	1
TCGA-62-A46P	8.53524540837135	3	62	1
TCGA-62-A46R	7.55404410219734	2	62	1
TCGA-62-A46S	6.89337498650361	2	62	1
TCGA-62-A46U	9.91472296400902	4	62	1
TCGA-62-A46V	7.67157588645273	2	62	1
TCGA-62-A470	7.08555103335631	2	62	1
TCGA-62-A471	4.26647249207792	0	62	1
TCGA-62-A472	9.49266089355786	3	62	1
TCGA-64-1676	9.92116671628804	4	64	3
TCGA-64-1677	8.66976012922647	3	64	3
TCGA-64-1678	3.32447162050767	0	64	3
TCGA-64-1679	9.24315015802114	3	64	3
TCGA-64-1680	10.3466783198323	4	64	3
TCGA-64-1681	9.30995618626729	3	64	3
TCGA-64-5774	4.01902686978602	0	64	3
TCGA-64-5775	7.33519063607154	2	64	3
TCGA-64-5778	11.4120622644306	4	64	3
TCGA-64-5779	6.03623942581089	1	64	3
TCGA-64-5781	7.17652145002274	2	64	3
TCGA-64-5815	8.70944973559478	3	64	3
TCGA-67-3770	10.3487931493862	4	67	5
TCGA-67-3771	7.74918612554727	2	67	5
TCGA-67-3772	9.99725329496888	4	67	5
TCGA-67-3773	10.5892702115724	4	67	5
TCGA-67-3774	10.0025305580853	4	67	5
TCGA-67-4679	9.54106464855235	3	67	5
TCGA-67-6215	7.29263382003267	2	67	5
TCGA-67-6216	9.43027334621948	3	67	5
TCGA-67-6217	10.1327077771348	4	67	5
TCGA-69-7760	8.71645209235577	3	69	3
TCGA-69-7761	8.10447183251162	3	69	3
TCGA-69-7763	6.7065268752522	2	69	3
TCGA-69-7764	6.78785165316072	2	69	3
TCGA-69-7765	8.51583823847852	3	69	3
TCGA-69-7973	7.76441478797704	2	69	3
TCGA-69-7974	8.28825097796622	3	69	3
TCGA-69-7978	10.5784486591521	4	69	3
TCGA-69-7979	6.93416073671173	2	69	3
TCGA-69-7980	7.98890429659219	2	69	3
TCGA-69-8253	9.38610904968256	3	69	3
TCGA-69-8254	8.9407535640928	3	69	3
TCGA-69-8255	6.87880706626551	2	69	3
TCGA-69-8453	11.3144796417955	4	69	3
TCGA-69-A59K	6.68294016388085	2	69	3
TCGA-71-6725	8.87042773912543	3	71	2
TCGA-71-8520	7.06469601798203	2	71	2
TCGA-73-4658	10.1008267449085	4	73	3
TCGA-73-4659	7.45192548590753	2	73	3
TCGA-73-4662	7.61000636989333	2	73	3
TCGA-73-4666	9.1631995267979	3	73	3
TCGA-73-4668	6.82505105159009	2	73	3
TCGA-73-4670	5.4223458152376	1	73	3
TCGA-73-4675	6.85350748037573	2	73	3
TCGA-73-4676	8.06740651163068	3	73	3
TCGA-73-4677	7.36600380049888	2	73	3
TCGA-73-7498	9.15781486952267	3	73	3
TCGA-73-7499	10.0572455972625	4	73	3
TCGA-73-A9RS	7.21842887778486	2	73	3
TCGA-75-5122	11.0288346854924	4	75	5
TCGA-75-5125	8.86197058655047	3	75	5
TCGA-75-5126	11.0654308537379	4	75	5
TCGA-75-5146	7.82634707438781	2	75	5
TCGA-75-5147	8.1735162905482	3	75	5
TCGA-75-6203	9.24901797701424	3	75	5
TCGA-75-6205	10.7022199218424	4	75	5
TCGA-75-6206	7.8004370280784	2	75	5
TCGA-75-6207	8.03373109836031	2	75	5
TCGA-75-6211	4.83409784891289	1	75	5
TCGA-75-6212	10.4221187329087	4	75	5
TCGA-75-6214	6.16529467908983	1	75	5
TCGA-75-7025	8.96677179782349	3	75	5
TCGA-75-7027	6.04203170574341	1	75	5
TCGA-75-7030	7.98890122277994	2	75	5
TCGA-75-7031	7.2737908796555	2	75	5
TCGA-78-7145	7.54530519610974	2	78	1
TCGA-78-7146	7.80224365285227	2	78	1
TCGA-78-7147	10.4169358135929	4	78	1
TCGA-78-7148	8.48864424217875	3	78	1
TCGA-78-7149	9.26971863869379	3	78	1
TCGA-78-7150	6.42337344707681	2	78	1
TCGA-78-7152	8.66207571323637	3	78	1
TCGA-78-7153	10.1717510090865	4	78	1
TCGA-78-7154	6.16426420426278	1	78	1
TCGA-78-7155	5.8205398392683	1	78	1
TCGA-78-7156	7.29019351662478	2	78	1
TCGA-78-7158	9.210603229671	3	78	1
TCGA-78-7159	4.98008972375454	1	78	1
TCGA-78-7160	6.990785340661	2	78	1
TCGA-78-7161	4.82590372995761	1	78	1
TCGA-78-7163	9.21505330880155	3	78	1
TCGA-78-7166	5.87889100257632	1	78	1
TCGA-78-7167	5.37336296476696	1	78	1
TCGA-78-7220	5.16257386317976	1	78	1
TCGA-78-7535	7.67799651548712	2	78	1
TCGA-78-7536	7.35040566939383	2	78	1
TCGA-78-7537	8.49474544293681	3	78	1
TCGA-78-7539	10.7038522096763	4	78	1
TCGA-78-7540	7.20222938426996	2	78	1
TCGA-78-7542	7.52041629814708	2	78	1
TCGA-78-7633	6.47089665583619	2	78	1
TCGA-78-8640	7.42288982863477	2	78	1
TCGA-78-8648	10.4549587980645	4	78	1
TCGA-78-8655	8.4245464060561	3	78	1
TCGA-78-8660	8.35111414994057	3	78	1
TCGA-78-8662	6.30153376271396	2	78	1
TCGA-80-5607	8.4904792948203	3	80	2
TCGA-80-5608	7.55224439331389	2	80	2
TCGA-80-5611	7.72188356019721	2	80	2
TCGA-83-5908	7.8576352636856	2	83	3
TCGA-86-6562	9.24113516061353	3	86	3
TCGA-86-6851	9.55573577878622	3	86	3
TCGA-86-7701	6.20956991004751	1	86	3
TCGA-86-7711	7.20196846745694	2	86	3
TCGA-86-7713	4.82314932651578	1	86	3
TCGA-86-7714	10.0852881085413	4	86	3
TCGA-86-7953	7.67537505767952	2	86	3
TCGA-86-7954	9.01675142154342	3	86	3
TCGA-86-7955	4.43292155226023	1	86	3
TCGA-86-8054	5.34032745793267	1	86	3
TCGA-86-8055	10.2352489524041	4	86	3
TCGA-86-8056	7.93421055785389	2	86	3
TCGA-86-8073	9.43077553340829	3	86	3
TCGA-86-8074	8.34393011053792	3	86	3
TCGA-86-8075	8.99192002736963	3	86	3
TCGA-86-8076	8.54750969335784	3	86	3
TCGA-86-8278	9.81015879545105	3	86	3
TCGA-86-8279	8.98024318704259	3	86	3
TCGA-86-8280	8.38243807212721	3	86	3
TCGA-86-8281	7.77574265451449	2	86	3
TCGA-86-8358	4.91991258210897	1	86	3
TCGA-86-8359	6.10933088517037	1	86	3
TCGA-86-8585	7.84691591576334	2	86	3
TCGA-86-8668	9.80645690028768	3	86	3
TCGA-86-8669	8.36599776915115	3	86	3
TCGA-86-8671	11.3369923674159	4	86	3
TCGA-86-8672	8.1849119731202	3	86	3
TCGA-86-8673	6.7150910603186	2	86	3
TCGA-86-8674	5.34878953177733	1	86	3
TCGA-86-A456	8.11889292816093	3	86	3
TCGA-86-A4D0	5.12088593976129	1	86	3
TCGA-86-A4JF	8.80246031515471	3	86	3
TCGA-86-A4P7	9.29539736013869	3	86	3
TCGA-86-A4P8	9.08824359027732	3	86	3
TCGA-91-A4BC	7.1970864437517	2	91	3
TCGA-91-A4BD	9.45224312096996	3	91	3
TCGA-93-7347	11.3027853869833	4	93	2
TCGA-93-7348	10.1039100942145	4	93	2
TCGA-93-8067	7.43689649581163	2	93	2
TCGA-93-A4JN	6.94222807368768	2	93	2
TCGA-93-A4JO	7.78370858653786	2	93	2
TCGA-93-A4JP	11.1331131956182	4	93	2
TCGA-93-A4JQ	9.37680863795072	3	93	2
TCGA-95-7039	7.0031695058804	2	95	3
TCGA-95-7043	4.89962044862943	1	95	3
TCGA-95-7562	10.1605551793372	4	95	3
TCGA-95-7567	7.93262098093641	2	95	3
TCGA-95-7944	10.1598627628885	4	95	3
TCGA-95-7947	9.16218671012196	3	95	3
TCGA-95-7948	9.25625642623887	3	95	3
TCGA-95-8039	11.244843188515	4	95	3
TCGA-95-8494	8.03655890296332	2	95	3
TCGA-95-A4VK	6.82958054866654	2	95	3
TCGA-95-A4VN	10.1084901969334	4	95	3
TCGA-95-A4VP	9.19393737540878	3	95	3
TCGA-97-7546	9.38985736168282	3	97	1
TCGA-97-7547	8.60873674165277	3	97	1
TCGA-97-7552	8.56703919970904	3	97	1
TCGA-97-7553	8.94768266343798	3	97	1
TCGA-97-7554	7.88073460290037	2	97	1
TCGA-97-7937	6.46975452484779	2	97	1
TCGA-97-7938	7.86741536684538	2	97	1
TCGA-97-7941	7.06349720614043	2	97	1
TCGA-97-8171	11.4710918923166	4	97	1
TCGA-97-8172	7.91158578295184	2	97	1
TCGA-97-8175	7.23673282569565	2	97	1
TCGA-97-8177	9.0336298451138	3	97	1
TCGA-97-8179	8.22914431817966	3	97	1
TCGA-97-8552	10.0534439148448	4	97	1
TCGA-97-A4LX	10.5989378060848	4	97	1
TCGA-97-A4M0	8.96970486544407	3	97	1
TCGA-97-A4M1	10.4362219957585	4	97	1
TCGA-97-A4M2	9.14462865820047	3	97	1
TCGA-97-A4M3	8.26433213976962	3	97	1
TCGA-97-A4M5	8.02391736514325	2	97	1
TCGA-97-A4M6	9.54478417844893	3	97	1
TCGA-97-A4M7	11.7330590700517	4	97	1
TCGA-99-7458	10.5073634642962	4	99	2
TCGA-99-8025	7.69360512591966	2	99	2
TCGA-99-8028	10.7607025276501	4	99	2
TCGA-99-8032	7.12406377046861	2	99	2
TCGA-99-8033	9.79807477665556	3	99	2
TCGA-99-AA5R	9.95274729604735	4	99	2
TCGA-J2-8192	9.10219133094048	3	J2	1
TCGA-J2-8194	6.81512830326509	2	J2	1
TCGA-J2-A4AD	6.63460890349864	2	J2	1
TCGA-J2-A4AE	11.245722563828	4	J2	1
TCGA-J2-A4AG	9.05892355323534	3	J2	1
TCGA-L4-A4E5	5.89263261691249	1	L4	1
TCGA-L4-A4E6	8.7591886329306	3	L4	1
TCGA-L9-A443	7.53498995635126	2	L9	2
TCGA-L9-A444	10.8777229073076	4	L9	2
TCGA-L9-A50W	8.6811425134713	3	L9	2
TCGA-L9-A5IP	5.32758879550246	1	L9	2
TCGA-L9-A743	8.18325296469584	3	L9	2
TCGA-L9-A7SV	7.78055171773418	2	L9	2
TCGA-L9-A8F4	7.97585246397561	2	L9	2
TCGA-MN-A4N1	5.36180226382754	1	MN	1
TCGA-MN-A4N4	7.27552332491428	2	MN	1
TCGA-MN-A4N5	8.077495312665	3	MN	1
TCGA-MP-A4SV	8.561019329525	3	MP	2
TCGA-MP-A4SW	9.60159442798316	3	MP	2
TCGA-MP-A4SY	9.10402358390394	3	MP	2
TCGA-MP-A4T4	8.79107124978315	3	MP	2
TCGA-MP-A4T6	8.2848073528042	3	MP	2
TCGA-MP-A4T7	7.99481069001197	2	MP	2
TCGA-MP-A4T8	5.21266676496839	1	MP	2
TCGA-MP-A4T9	7.21100189524899	2	MP	2
TCGA-MP-A4TA	8.19826140839629	3	MP	2
TCGA-MP-A4TC	7.62258186525011	2	MP	2
TCGA-MP-A4TD	6.10770336935229	1	MP	2
TCGA-MP-A4TE	2.86432417232224	0	MP	2
TCGA-MP-A4TF	5.63428758310975	1	MP	2
TCGA-MP-A4TH	10.0413619298235	4	MP	2
TCGA-MP-A4TI	9.03856285820169	3	MP	2
TCGA-MP-A4TJ	9.62076724407592	3	MP	2
TCGA-MP-A4TK	8.23726336624055	3	MP	2
TCGA-MP-A5C7	8.15749136321016	3	MP	2
TCGA-NJ-A4YF	5.74597645069729	1	NJ	1
TCGA-NJ-A4YG	10.5623829116585	4	NJ	1
TCGA-NJ-A4YI	8.16786183323742	3	NJ	1
TCGA-NJ-A4YP	8.94708648192478	3	NJ	1
TCGA-NJ-A4YQ	8.93460251858249	3	NJ	1
TCGA-NJ-A55A	7.84920209735999	2	NJ	1
TCGA-NJ-A55O	7.4511611335797	2	NJ	1
TCGA-NJ-A55R	5.60573799743577	1	NJ	1
TCGA-NJ-A7XG	8.62504627716333	3	NJ	1
TCGA-O1-A52J	11.5690047788604	4	O1	4
TCGA-S2-AA1A	9.97284020324194	4	S2	4
