# Supplementary material for: Surrogate Biomarker Prediction from Whole-Slide Images for Evaluating Overall Survival in Lung Adenocarcinoma
Source: Diagnostics (Basel). 2024 Feb 20;14(5):462. doi: 10.3390/diagnostics14050462 (PMC10930763; doi:10.3390/diagnostics14050462)
Supplement: Supplementary file 1 [file diagnostics-14-00462-s001.zip › Supplementary_File_S5_TCGA_LUAD_crossfolds/crossfolds_HLF.csv]

PATIENT	HLF	HLF_quantile	site_code	CV5
TCGA-05-4244	6.17741479673839	3	05	1
TCGA-05-4249	6.34102115828665	4	05	1
TCGA-05-4250	6.62386908899786	4	05	1
TCGA-05-4382	2.13148372087192	2	05	1
TCGA-05-4395	0.876123522715486	1	05	1
TCGA-05-4396	4.17639185577683	3	05	1
TCGA-05-4397	2.85048510541372	2	05	1
TCGA-05-4398	2.74103368482855	2	05	1
TCGA-05-4402	2.71365364752932	2	05	1
TCGA-05-4403	3.66961366679846	2	05	1
TCGA-05-4405	5.03695095707165	3	05	1
TCGA-05-4415	0.346886319871922	1	05	1
TCGA-05-4417	5.2167620861884	3	05	1
TCGA-05-4418	1.59294774464658	1	05	1
TCGA-05-4420	3.36176604273454	2	05	1
TCGA-05-4422	4.67858671540159	3	05	1
TCGA-05-4424	4.14121041587487	3	05	1
TCGA-05-4426	5.53001422449076	3	05	1
TCGA-05-4427	4.29953968023019	3	05	1
TCGA-05-4430	3.57991322047978	2	05	1
TCGA-05-4432	2.03806215482575	2	05	1
TCGA-05-4433	4.1532154292899	3	05	1
TCGA-05-4434	4.81661447203854	3	05	1
TCGA-35-3615	3.38646718159514	2	35	2
TCGA-35-4122	4.74362281321195	3	35	2
TCGA-35-4123	3.23706339029158	2	35	2
TCGA-35-5375	1.64601436632643	1	35	2
TCGA-38-4625	2.84103972353936	2	38	1
TCGA-38-4626	5.83822163360102	3	38	1
TCGA-38-4627	4.08700695310155	3	38	1
TCGA-38-4628	5.57348308638354	3	38	1
TCGA-38-4629	1.60913364613925	1	38	1
TCGA-38-4630	2.17969188014183	2	38	1
TCGA-38-4631	0.442904717619921	1	38	1
TCGA-38-4632	5.03361383181745	3	38	1
TCGA-38-6178	3.53629013640865	2	38	1
TCGA-38-7271	5.32126083216327	3	38	1
TCGA-38-A44F	4.38826236797694	3	38	1
TCGA-44-2655	4.72315129350829	3	44	4
TCGA-44-2656	4.51424051976007	3	44	4
TCGA-44-2657	5.08889685815894	3	44	4
TCGA-44-2659	7.10517864656753	4	44	4
TCGA-44-2661	5.51526637988293	3	44	4
TCGA-44-2662	-0.50236745354342	0	44	4
TCGA-44-2665	3.48691386323715	2	44	4
TCGA-44-2666	7.63332479595201	4	44	4
TCGA-44-2668	0.69557176689673	1	44	4
TCGA-44-3396	-0.060302901049298	1	44	4
TCGA-44-3398	4.08330302032491	3	44	4
TCGA-44-3917	0.484194275403319	1	44	4
TCGA-44-3918	4.71802174291225	3	44	4
TCGA-44-3919	5.47552426019875	3	44	4
TCGA-44-4112	5.75274097022195	3	44	4
TCGA-44-5643	5.85604127927416	3	44	4
TCGA-44-5644	3.23545832758533	2	44	4
TCGA-44-5645	6.21397799526741	3	44	4
TCGA-44-6145	2.52308117490769	2	44	4
TCGA-44-6146	5.884868609467	3	44	4
TCGA-44-6147	5.83298094481278	3	44	4
TCGA-44-6148	6.56928305549032	4	44	4
TCGA-44-6774	1.80254200585026	1	44	4
TCGA-44-6775	5.62024750009834	3	44	4
TCGA-44-6776	5.33760541902553	3	44	4
TCGA-44-6777	6.97958499049842	4	44	4
TCGA-44-6778	4.92839120387538	3	44	4
TCGA-44-6779	0.187273235341885	1	44	4
TCGA-44-7659	7.97664162053584	4	44	4
TCGA-44-7660	2.13225695478353	2	44	4
TCGA-44-7662	-0.649372343223362	0	44	4
TCGA-44-7667	-1.17518815832869	0	44	4
TCGA-44-7669	2.91051719548673	2	44	4
TCGA-44-7670	3.28535250800965	2	44	4
TCGA-44-7671	3.47998865013778	2	44	4
TCGA-44-7672	2.37441380270907	2	44	4
TCGA-44-8119	3.8574536145794	2	44	4
TCGA-44-A479	4.44260582691346	3	44	4
TCGA-44-A47A	5.59425144036859	3	44	4
TCGA-44-A47B	3.1491181500121	2	44	4
TCGA-44-A47G	4.04835392708527	2	44	4
TCGA-44-A4SS	0.76670964879106	1	44	4
TCGA-44-A4SU	5.04425961704835	3	44	4
TCGA-49-4487	2.94075748855686	2	49	2
TCGA-49-4488	1.49595735576495	1	49	2
TCGA-49-4490	4.00082691164868	2	49	2
TCGA-49-4494	3.72285321571126	2	49	2
TCGA-49-4501	5.49642748278201	3	49	2
TCGA-49-4505	3.97982651654941	2	49	2
TCGA-49-4506	0.496169220749542	1	49	2
TCGA-49-4507	-0.278902521329934	0	49	2
TCGA-49-4510	5.9026929813842	3	49	2
TCGA-49-4512	4.6724289057675	3	49	2
TCGA-49-4514	3.87327367738954	2	49	2
TCGA-49-6742	4.26376826259713	3	49	2
TCGA-49-6743	2.32161030132072	2	49	2
TCGA-49-6744	5.68749683570501	3	49	2
TCGA-49-6745	4.26134719058385	3	49	2
TCGA-49-6761	4.06065152479539	2	49	2
TCGA-49-6767	-0.502395508489549	0	49	2
TCGA-49-AAQV	4.07362255668227	2	49	2
TCGA-49-AAR0	4.04356410104043	2	49	2
TCGA-49-AAR2	4.38181860700763	3	49	2
TCGA-49-AAR3	1.2434529450598	1	49	2
TCGA-49-AAR4	2.34476695050735	2	49	2
TCGA-49-AAR9	-2.41748534483938	0	49	2
TCGA-49-AARE	1.02082849582958	1	49	2
TCGA-49-AARN	7.00902656072819	4	49	2
TCGA-49-AARO	2.89105985837918	2	49	2
TCGA-49-AARQ	4.48812139376397	3	49	2
TCGA-49-AARR	4.80516346014522	3	49	2
TCGA-4B-A93V	0.335787291643735	1	4B	1
TCGA-50-5044	2.5373782289733	2	50	4
TCGA-50-5045	3.41764976723666	2	50	4
TCGA-50-5055	3.78977773703821	2	50	4
TCGA-50-5066	1.79228312351588	1	50	4
TCGA-50-5068	3.24905813232972	2	50	4
TCGA-50-5931	0.940107693849805	1	50	4
TCGA-50-5939	2.93861931326695	2	50	4
TCGA-50-5942	7.76555917088196	4	50	4
TCGA-50-5946	3.17340265789457	2	50	4
TCGA-50-6590	0.7384738230151	1	50	4
TCGA-50-6591	3.10529989730486	2	50	4
TCGA-50-6593	5.03012310205671	3	50	4
TCGA-50-6594	1.11217819594455	1	50	4
TCGA-50-6597	7.18235396087862	4	50	4
TCGA-50-6673	8.41487732548222	4	50	4
TCGA-50-7109	2.4614224469012	2	50	4
TCGA-50-8457	7.52282386331257	4	50	4
TCGA-50-8459	2.67565702928718	2	50	4
TCGA-53-7624	-0.585159444469911	0	53	1
TCGA-53-7626	5.07180591733065	3	53	1
TCGA-53-7813	5.36788209970427	3	53	1
TCGA-53-A4EZ	0.567907158732069	1	53	1
TCGA-55-1592	3.80261483571846	2	55	5
TCGA-55-1594	3.26079644779332	2	55	5
TCGA-55-1595	5.821720370534	3	55	5
TCGA-55-1596	-0.285646973047904	0	55	5
TCGA-55-5899	0.943462460480139	1	55	5
TCGA-55-6543	5.25986263159007	3	55	5
TCGA-55-6642	3.75281596362759	2	55	5
TCGA-55-6712	1.74021758784258	1	55	5
TCGA-55-6968	1.87099628031059	1	55	5
TCGA-55-6969	1.86676749092823	1	55	5
TCGA-55-6970	4.46413686796018	3	55	5
TCGA-55-6971	4.23523480536761	3	55	5
TCGA-55-6972	4.48858792080786	3	55	5
TCGA-55-6975	-1.05529521543016	0	55	5
TCGA-55-6978	1.48453611965304	1	55	5
TCGA-55-6979	4.87437879647864	3	55	5
TCGA-55-6980	4.69783608254082	3	55	5
TCGA-55-6981	3.59425543771556	2	55	5
TCGA-55-6982	4.74960547191009	3	55	5
TCGA-55-6983	3.50700893136832	2	55	5
TCGA-55-6984	1.4421524532654	1	55	5
TCGA-55-6985	3.93078223655958	2	55	5
TCGA-55-6986	5.51505324844443	3	55	5
TCGA-55-6987	3.24398155707308	2	55	5
TCGA-55-7227	4.84381632479041	3	55	5
TCGA-55-7281	4.55652861918649	3	55	5
TCGA-55-7283	5.91830624500832	3	55	5
TCGA-55-7284	4.6011575576939	3	55	5
TCGA-55-7570	1.88707777614362	1	55	5
TCGA-55-7573	6.4360218630772	4	55	5
TCGA-55-7574	4.74611852223819	3	55	5
TCGA-55-7576	4.57765362238342	3	55	5
TCGA-55-7724	5.39329909881639	3	55	5
TCGA-55-7725	8.19866659381768	4	55	5
TCGA-55-7726	1.81547190389899	1	55	5
TCGA-55-7727	5.24658522004206	3	55	5
TCGA-55-7728	2.92910842636609	2	55	5
TCGA-55-7815	5.12372525975991	3	55	5
TCGA-55-7816	5.31989980180404	3	55	5
TCGA-55-7903	4.73923256778644	3	55	5
TCGA-55-7907	5.16173169183219	3	55	5
TCGA-55-7910	0.850117266899888	1	55	5
TCGA-55-7911	5.06071488911835	3	55	5
TCGA-55-7913	0.038245260967381	1	55	5
TCGA-55-7914	7.13525461896611	4	55	5
TCGA-55-7994	3.45809122620563	2	55	5
TCGA-55-7995	3.55545050992186	2	55	5
TCGA-55-8085	2.34106708541886	2	55	5
TCGA-55-8087	5.67153635394158	3	55	5
TCGA-55-8089	2.66316936350082	2	55	5
TCGA-55-8090	3.88302047986778	2	55	5
TCGA-55-8091	5.79493574710543	3	55	5
TCGA-55-8092	0.893739331456422	1	55	5
TCGA-55-8094	0.979658142679629	1	55	5
TCGA-55-8096	4.47082623380123	3	55	5
TCGA-55-8097	6.37687813361213	4	55	5
TCGA-55-8203	2.15902146735999	2	55	5
TCGA-55-8204	2.78935976389522	2	55	5
TCGA-55-8205	2.12870746109335	2	55	5
TCGA-55-8206	6.14480095329878	3	55	5
TCGA-55-8207	7.29919145200146	4	55	5
TCGA-55-8208	3.16881357717175	2	55	5
TCGA-55-8299	3.66478004460124	2	55	5
TCGA-55-8301	2.44408714862034	2	55	5
TCGA-55-8302	2.62017592418345	2	55	5
TCGA-55-8505	0.662107065405387	1	55	5
TCGA-55-8506	4.54354659001559	3	55	5
TCGA-55-8507	4.27899121602556	3	55	5
TCGA-55-8508	0.977343213823225	1	55	5
TCGA-55-8510	3.65454310547297	2	55	5
TCGA-55-8511	1.71449248642496	1	55	5
TCGA-55-8512	4.86946184417355	3	55	5
TCGA-55-8513	4.62856165329988	3	55	5
TCGA-55-8514	6.29763774304264	4	55	5
TCGA-55-8614	5.62824035968733	3	55	5
TCGA-55-8615	2.43887844709647	2	55	5
TCGA-55-8616	6.00087875488941	3	55	5
TCGA-55-8619	5.02875490916558	3	55	5
TCGA-55-8620	1.24044292419582	1	55	5
TCGA-55-8621	5.63213371957033	3	55	5
TCGA-55-A48X	5.21088265739772	3	55	5
TCGA-55-A48Y	0.774301401226066	1	55	5
TCGA-55-A48Z	5.4816376424933	3	55	5
TCGA-55-A490	4.73353196630382	3	55	5
TCGA-55-A491	5.69513839449076	3	55	5
TCGA-55-A492	3.79790803189128	2	55	5
TCGA-55-A493	3.52165611601144	2	55	5
TCGA-55-A494	3.28331798071374	2	55	5
TCGA-55-A4DF	2.47000775564189	2	55	5
TCGA-55-A4DG	6.19441306021371	3	55	5
TCGA-55-A57B	2.79718892367141	2	55	5
TCGA-62-A46O	-0.619710237707906	0	62	5
TCGA-62-A46P	4.05724180378012	2	62	5
TCGA-62-A46R	7.14024275421617	4	62	5
TCGA-62-A46S	6.63983261877985	4	62	5
TCGA-62-A46U	7.21297441196878	4	62	5
TCGA-62-A46V	7.55325025212446	4	62	5
TCGA-62-A470	4.04312194572047	2	62	5
TCGA-62-A471	-0.385057625582224	0	62	5
TCGA-62-A472	7.01565745315106	4	62	5
TCGA-64-1676	4.91469924625212	3	64	1
TCGA-64-1677	2.22493613448386	2	64	1
TCGA-64-1678	1.11227496627711	1	64	1
TCGA-64-1679	1.40607152258318	1	64	1
TCGA-64-1680	5.03235018745187	3	64	1
TCGA-64-1681	5.29981556147002	3	64	1
TCGA-64-5774	3.48247443375143	2	64	1
TCGA-64-5775	-2.0737106145806	0	64	1
TCGA-64-5778	6.03805820969458	3	64	1
TCGA-64-5779	2.52825828247175	2	64	1
TCGA-64-5781	-0.020866703328089	1	64	1
TCGA-64-5815	3.12205755488798	2	64	1
TCGA-67-3770	5.18355282870237	3	67	3
TCGA-67-3771	1.18067506068819	1	67	3
TCGA-67-3772	5.70774428584972	3	67	3
TCGA-67-3773	7.80204209543154	4	67	3
TCGA-67-3774	4.90633661651956	3	67	3
TCGA-67-4679	7.05675155407104	4	67	3
TCGA-67-6215	6.89647240851831	4	67	3
TCGA-67-6216	6.57709165986528	4	67	3
TCGA-67-6217	5.76009896073239	3	67	3
TCGA-69-7760	6.1730044027306	3	69	1
TCGA-69-7761	2.40998321209565	2	69	1
TCGA-69-7763	5.01726170807268	3	69	1
TCGA-69-7764	7.22615835433783	4	69	1
TCGA-69-7765	3.60036600500109	2	69	1
TCGA-69-7973	3.92315221644304	2	69	1
TCGA-69-7974	7.04436761371062	4	69	1
TCGA-69-7978	2.23443590823977	2	69	1
TCGA-69-7979	4.55516347045141	3	69	1
TCGA-69-7980	4.4578129570979	3	69	1
TCGA-69-8253	4.23561115837073	3	69	1
TCGA-69-8254	5.93233306862909	3	69	1
TCGA-69-8255	2.48495649239571	2	69	1
TCGA-69-8453	4.45092926596591	3	69	1
TCGA-69-A59K	2.43842507131021	2	69	1
TCGA-71-6725	3.02736616383359	2	71	4
TCGA-71-8520	6.06180372993929	3	71	4
TCGA-73-4658	4.75868079837004	3	73	3
TCGA-73-4659	3.83566073932786	2	73	3
TCGA-73-4662	6.33457731748657	4	73	3
TCGA-73-4666	0.812177645283087	1	73	3
TCGA-73-4668	3.04382810585629	2	73	3
TCGA-73-4670	-0.208390714120701	1	73	3
TCGA-73-4675	1.40903502548175	1	73	3
TCGA-73-4676	3.69273695467134	2	73	3
TCGA-73-4677	4.17087285663415	3	73	3
TCGA-73-7498	4.59477794040209	3	73	3
TCGA-73-7499	3.39338461467242	2	73	3
TCGA-73-A9RS	-0.491329248888947	0	73	3
TCGA-75-5122	3.5370500948272	2	75	2
TCGA-75-5125	2.69702344593934	2	75	2
TCGA-75-5126	3.83209601874125	2	75	2
TCGA-75-5146	5.05044179095526	3	75	2
TCGA-75-5147	4.02345857200529	2	75	2
TCGA-75-6203	5.73605715696918	3	75	2
TCGA-75-6205	1.83376722183654	1	75	2
TCGA-75-6206	3.76325886758031	2	75	2
TCGA-75-6207	5.3246021647881	3	75	2
TCGA-75-6211	1.71365437859961	1	75	2
TCGA-75-6212	6.49256904164711	4	75	2
TCGA-75-6214	2.19821089605398	2	75	2
TCGA-75-7025	5.96062462735452	3	75	2
TCGA-75-7027	0.093715265232016	1	75	2
TCGA-75-7030	4.94060337757938	3	75	2
TCGA-75-7031	3.4534996000927	2	75	2
TCGA-78-7145	4.81936164755009	3	78	3
TCGA-78-7146	0.309698070803791	1	78	3
TCGA-78-7147	5.1107958136824	3	78	3
TCGA-78-7148	3.93202940765222	2	78	3
TCGA-78-7149	2.65652683804519	2	78	3
TCGA-78-7150	0.548273918383375	1	78	3
TCGA-78-7152	2.8755030038288	2	78	3
TCGA-78-7153	4.66904589444645	3	78	3
TCGA-78-7154	2.64264717716627	2	78	3
TCGA-78-7155	-0.695414285619188	0	78	3
TCGA-78-7156	4.12758208628155	3	78	3
TCGA-78-7158	6.02883281908444	3	78	3
TCGA-78-7159	5.07640094216253	3	78	3
TCGA-78-7160	3.70713059164294	2	78	3
TCGA-78-7161	2.8551223591528	2	78	3
TCGA-78-7163	4.26125567062194	3	78	3
TCGA-78-7166	0.767641908461618	1	78	3
TCGA-78-7167	3.74202789496587	2	78	3
TCGA-78-7220	1.13200318117532	1	78	3
TCGA-78-7535	2.04338590997822	2	78	3
TCGA-78-7536	-0.242723130899432	1	78	3
TCGA-78-7537	2.85113758693339	2	78	3
TCGA-78-7539	5.81392170739244	3	78	3
TCGA-78-7540	3.38626344462131	2	78	3
TCGA-78-7542	1.45804735717502	1	78	3
TCGA-78-7633	5.16108814729699	3	78	3
TCGA-78-8640	2.82219440164902	2	78	3
TCGA-78-8648	4.11932720473768	3	78	3
TCGA-78-8655	2.33899701415681	2	78	3
TCGA-78-8660	4.59876539549318	3	78	3
TCGA-78-8662	0.445662279646537	1	78	3
TCGA-80-5607	5.50203171347115	3	80	4
TCGA-80-5608	4.60210800913339	3	80	4
TCGA-80-5611	-0.161409673970303	1	80	4
TCGA-83-5908	1.70759045110978	1	83	1
TCGA-86-6562	3.49072997965199	2	86	3
TCGA-86-6851	4.53663995596053	3	86	3
TCGA-86-7701	3.71509394786859	2	86	3
TCGA-86-7711	-1.39762562927669	0	86	3
TCGA-86-7713	6.4200026681228	4	86	3
TCGA-86-7714	7.29774578930826	4	86	3
TCGA-86-7953	4.75010993027264	3	86	3
TCGA-86-7954	3.61345089806054	2	86	3
TCGA-86-7955	-0.57665470732285	0	86	3
TCGA-86-8054	2.67264903494893	2	86	3
TCGA-86-8055	4.35641491890904	3	86	3
TCGA-86-8056	6.59806553090085	4	86	3
TCGA-86-8073	3.5583978348756	2	86	3
TCGA-86-8074	4.35492829541199	3	86	3
TCGA-86-8075	4.25249301138121	3	86	3
TCGA-86-8076	4.07699730634846	2	86	3
TCGA-86-8278	3.98983909897239	2	86	3
TCGA-86-8279	5.84615210099033	3	86	3
TCGA-86-8280	4.82305767597889	3	86	3
TCGA-86-8281	3.77222168973623	2	86	3
TCGA-86-8358	4.82491094723045	3	86	3
TCGA-86-8359	3.8993697567781	2	86	3
TCGA-86-8585	1.53164715699019	1	86	3
TCGA-86-8668	6.12873543322565	3	86	3
TCGA-86-8669	5.25269756744233	3	86	3
TCGA-86-8671	5.51308091750648	3	86	3
TCGA-86-8672	0.961093540952133	1	86	3
TCGA-86-8673	0.018737142248761	1	86	3
TCGA-86-8674	2.3835193353129	2	86	3
TCGA-86-A456	5.21484955153318	3	86	3
TCGA-86-A4D0	2.96781615862189	2	86	3
TCGA-86-A4JF	5.28358918498098	3	86	3
TCGA-86-A4P7	5.51970732623244	3	86	3
TCGA-86-A4P8	5.7362827924302	3	86	3
TCGA-91-A4BC	3.20260199409705	2	91	1
TCGA-91-A4BD	7.97382986129321	4	91	1
TCGA-93-7347	6.48059551574729	4	93	1
TCGA-93-7348	5.17719863191922	3	93	1
TCGA-93-8067	3.26850280401711	2	93	1
TCGA-93-A4JN	4.07727863449008	2	93	1
TCGA-93-A4JO	3.05698042228639	2	93	1
TCGA-93-A4JP	6.20488069407391	3	93	1
TCGA-93-A4JQ	4.0688711358469	2	93	1
TCGA-95-7039	3.61472580944042	2	95	2
TCGA-95-7043	1.13225337592268	1	95	2
TCGA-95-7562	4.3315468836186	3	95	2
TCGA-95-7567	2.97610875202442	2	95	2
TCGA-95-7944	-1.59333850731118	0	95	2
TCGA-95-7947	2.36627293249248	2	95	2
TCGA-95-7948	0.548442527080025	1	95	2
TCGA-95-8039	6.22317756071928	3	95	2
TCGA-95-8494	3.25663978633872	2	95	2
TCGA-95-A4VK	2.98300734810982	2	95	2
TCGA-95-A4VN	4.14763068843281	3	95	2
TCGA-95-A4VP	3.31514497511007	2	95	2
TCGA-97-7546	6.0446251489214	3	97	2
TCGA-97-7547	6.93569429914564	4	97	2
TCGA-97-7552	4.67095103820019	3	97	2
TCGA-97-7553	5.28090697957283	3	97	2
TCGA-97-7554	5.75851446995236	3	97	2
TCGA-97-7937	4.47405196563249	3	97	2
TCGA-97-7938	7.35349275759358	4	97	2
TCGA-97-7941	5.773354785083	3	97	2
TCGA-97-8171	6.71666405844551	4	97	2
TCGA-97-8172	6.47465000604103	4	97	2
TCGA-97-8175	3.50807539004378	2	97	2
TCGA-97-8177	5.6015495034734	3	97	2
TCGA-97-8179	4.46237963680931	3	97	2
TCGA-97-8552	5.79545392826704	3	97	2
TCGA-97-A4LX	4.35759865557213	3	97	2
TCGA-97-A4M0	7.735634823984	4	97	2
TCGA-97-A4M1	5.95254001992132	3	97	2
TCGA-97-A4M2	5.63260811322187	3	97	2
TCGA-97-A4M3	4.00875838978523	2	97	2
TCGA-97-A4M5	4.62277049803559	3	97	2
TCGA-97-A4M6	6.83505290435738	4	97	2
TCGA-97-A4M7	6.39808281054951	4	97	2
TCGA-99-7458	6.63820942999977	4	99	1
TCGA-99-8025	2.06746175982271	2	99	1
TCGA-99-8028	5.30949979102494	3	99	1
TCGA-99-8032	3.84843575997282	2	99	1
TCGA-99-8033	0.585401897012508	1	99	1
TCGA-99-AA5R	5.54171514767877	3	99	1
TCGA-J2-8192	4.34282139663283	3	J2	3
TCGA-J2-8194	4.07154321518771	2	J2	3
TCGA-J2-A4AD	2.42489387195061	2	J2	3
TCGA-J2-A4AE	5.99947173577778	3	J2	3
TCGA-J2-A4AG	6.01387999900305	3	J2	3
TCGA-L4-A4E5	4.35555616569576	3	L4	4
TCGA-L4-A4E6	5.69463053848902	3	L4	4
TCGA-L9-A443	8.10591379578578	4	L9	1
TCGA-L9-A444	4.93368432521375	3	L9	1
TCGA-L9-A50W	6.38170974956557	4	L9	1
TCGA-L9-A5IP	-1.39760702172421	0	L9	1
TCGA-L9-A743	5.37962538321835	3	L9	1
TCGA-L9-A7SV	5.68784609387115	3	L9	1
TCGA-L9-A8F4	1.57374399169482	1	L9	1
TCGA-MN-A4N1	2.23760687152259	2	MN	4
TCGA-MN-A4N4	0.829182253068684	1	MN	4
TCGA-MN-A4N5	5.0088689236275	3	MN	4
TCGA-MP-A4SV	4.65265056263872	3	MP	4
TCGA-MP-A4SW	5.15567160418606	3	MP	4
TCGA-MP-A4SY	5.79304809781473	3	MP	4
TCGA-MP-A4T4	3.34018702848401	2	MP	4
TCGA-MP-A4T6	4.13176355106403	3	MP	4
TCGA-MP-A4T7	4.30142925934707	3	MP	4
TCGA-MP-A4T8	1.2926457484311	1	MP	4
TCGA-MP-A4T9	4.84663481860865	3	MP	4
TCGA-MP-A4TA	2.9527672442849	2	MP	4
TCGA-MP-A4TC	1.8400870650887	1	MP	4
TCGA-MP-A4TD	4.10343552336094	3	MP	4
TCGA-MP-A4TE	4.25125236567058	3	MP	4
TCGA-MP-A4TF	2.44899418024424	2	MP	4
TCGA-MP-A4TH	4.95444448893536	3	MP	4
TCGA-MP-A4TI	2.68157017946424	2	MP	4
TCGA-MP-A4TJ	4.256410439179	3	MP	4
TCGA-MP-A4TK	3.14324766171802	2	MP	4
TCGA-MP-A5C7	4.50744039287259	3	MP	4
TCGA-NJ-A4YF	-0.10562734077745	1	NJ	2
TCGA-NJ-A4YG	5.79004038114927	3	NJ	2
TCGA-NJ-A4YI	4.88320239951603	3	NJ	2
TCGA-NJ-A4YP	1.13879994069997	1	NJ	2
TCGA-NJ-A4YQ	1.88545210369231	1	NJ	2
TCGA-NJ-A55A	5.84204313203153	3	NJ	2
TCGA-NJ-A55O	4.78895078126054	3	NJ	2
TCGA-NJ-A55R	2.88008989479309	2	NJ	2
TCGA-NJ-A7XG	7.06220339939862	4	NJ	2
TCGA-O1-A52J	6.83028068524238	4	O1	3
TCGA-S2-AA1A	4.03443890280414	2	S2	4
