# Supplementary material for: Surrogate Biomarker Prediction from Whole-Slide Images for Evaluating Overall Survival in Lung Adenocarcinoma
Source: Diagnostics (Basel). 2024 Feb 20;14(5):462. doi: 10.3390/diagnostics14050462 (PMC10930763; doi:10.3390/diagnostics14050462)
Supplement: Supplementary file 1 [file diagnostics-14-00462-s001.zip › Supplementary_File_S5_TCGA_LUAD_crossfolds/crossfolds_HMMR.csv]

PATIENT	HMMR	HMMR_quantile	site_code	CV5
TCGA-05-4244	4.69037121061128	3	05	5
TCGA-05-4249	2.63570746577708	1	05	5
TCGA-05-4250	5.54507377849284	3	05	5
TCGA-05-4382	3.26581249788764	2	05	5
TCGA-05-4395	6.32819031222596	4	05	5
TCGA-05-4396	4.42377299729914	2	05	5
TCGA-05-4397	7.11273125529966	4	05	5
TCGA-05-4398	4.94626869747944	3	05	5
TCGA-05-4402	3.85951980836341	2	05	5
TCGA-05-4403	3.35657936078733	2	05	5
TCGA-05-4405	2.47767510001415	1	05	5
TCGA-05-4415	6.52347505159525	4	05	5
TCGA-05-4417	3.66698901392955	2	05	5
TCGA-05-4418	5.12196330605191	3	05	5
TCGA-05-4420	4.97221429663084	3	05	5
TCGA-05-4422	4.57163186230087	2	05	5
TCGA-05-4424	4.67051507165902	3	05	5
TCGA-05-4426	3.69984665350269	2	05	5
TCGA-05-4427	3.93508273811132	2	05	5
TCGA-05-4430	2.9525425725307	1	05	5
TCGA-05-4432	4.23887224644073	2	05	5
TCGA-05-4433	4.24125862174517	2	05	5
TCGA-05-4434	5.33832638494028	3	05	5
TCGA-35-3615	3.1529570963971	2	35	5
TCGA-35-4122	5.68526053828006	3	35	5
TCGA-35-4123	5.15300994026797	3	35	5
TCGA-35-5375	5.17317676108989	3	35	5
TCGA-38-4625	5.10179781530095	3	38	2
TCGA-38-4626	3.00716687606449	1	38	2
TCGA-38-4627	3.13467854288792	2	38	2
TCGA-38-4628	4.2514035354002	2	38	2
TCGA-38-4629	5.35864935597777	3	38	2
TCGA-38-4630	5.00184696661126	3	38	2
TCGA-38-4631	4.96883174804413	3	38	2
TCGA-38-4632	6.88344409705499	4	38	2
TCGA-38-6178	3.16719201402644	2	38	2
TCGA-38-7271	2.78145823509904	1	38	2
TCGA-38-A44F	2.24075866124242	1	38	2
TCGA-44-2655	2.83328013925837	1	44	4
TCGA-44-2656	4.58214475737466	2	44	4
TCGA-44-2657	3.84479681023157	2	44	4
TCGA-44-2659	3.02128876908974	1	44	4
TCGA-44-2661	3.68504734947359	2	44	4
TCGA-44-2662	6.09200055341219	4	44	4
TCGA-44-2665	3.54352595387584	2	44	4
TCGA-44-2666	3.39221682101796	2	44	4
TCGA-44-2668	4.8310723257125	3	44	4
TCGA-44-3396	4.35523544705974	2	44	4
TCGA-44-3398	3.70776613282495	2	44	4
TCGA-44-3917	5.81848588029859	3	44	4
TCGA-44-3918	2.97689888799862	1	44	4
TCGA-44-3919	3.93856371913534	2	44	4
TCGA-44-4112	2.69750141018448	1	44	4
TCGA-44-5643	4.43248932525376	2	44	4
TCGA-44-5644	3.73226368267733	2	44	4
TCGA-44-5645	2.5620641011368	1	44	4
TCGA-44-6145	4.13285722412887	2	44	4
TCGA-44-6146	1.78793212696404	1	44	4
TCGA-44-6147	2.75383109016812	1	44	4
TCGA-44-6148	0.665757498732519	0	44	4
TCGA-44-6774	3.40537092736493	2	44	4
TCGA-44-6775	4.14889855714073	2	44	4
TCGA-44-6776	1.68225359041297	1	44	4
TCGA-44-6777	3.58843966759947	2	44	4
TCGA-44-6778	4.39148624331365	2	44	4
TCGA-44-6779	5.7295312851088	3	44	4
TCGA-44-7659	1.88482971718251	1	44	4
TCGA-44-7660	4.13732794433095	2	44	4
TCGA-44-7662	4.96065646161027	3	44	4
TCGA-44-7667	6.47741460951183	4	44	4
TCGA-44-7669	5.64009177395918	3	44	4
TCGA-44-7670	4.136194967836	2	44	4
TCGA-44-7671	3.23106595617941	2	44	4
TCGA-44-7672	4.72164065666334	3	44	4
TCGA-44-8119	4.21429724006061	2	44	4
TCGA-44-A479	3.89833116220616	2	44	4
TCGA-44-A47A	3.95425575739235	2	44	4
TCGA-44-A47B	2.65316065534969	1	44	4
TCGA-44-A47G	3.8971987296628	2	44	4
TCGA-44-A4SS	3.72237484955518	2	44	4
TCGA-44-A4SU	3.11636612087091	1	44	4
TCGA-49-4487	5.89083675077307	3	49	1
TCGA-49-4488	4.37343146339673	2	49	1
TCGA-49-4490	3.47084201318607	2	49	1
TCGA-49-4494	4.71663591110382	3	49	1
TCGA-49-4501	3.25524888505855	2	49	1
TCGA-49-4505	2.50053283086302	1	49	1
TCGA-49-4506	6.27856740474617	4	49	1
TCGA-49-4507	5.13171780988931	3	49	1
TCGA-49-4510	1.66645713448821	1	49	1
TCGA-49-4512	3.72774236285452	2	49	1
TCGA-49-4514	4.38547983567538	2	49	1
TCGA-49-6742	5.2834086878207	3	49	1
TCGA-49-6743	4.47648095704075	2	49	1
TCGA-49-6744	3.73016330050774	2	49	1
TCGA-49-6745	4.65335815903326	3	49	1
TCGA-49-6761	3.55832617305178	2	49	1
TCGA-49-6767	5.49692123549915	3	49	1
TCGA-49-AAQV	4.64512457922864	3	49	1
TCGA-49-AAR0	4.10709692549203	2	49	1
TCGA-49-AAR2	3.28346353502905	2	49	1
TCGA-49-AAR3	4.69669936648089	3	49	1
TCGA-49-AAR4	3.7669999511904	2	49	1
TCGA-49-AAR9	5.02168442392726	3	49	1
TCGA-49-AARE	4.08677119747768	2	49	1
TCGA-49-AARN	3.30544200201563	2	49	1
TCGA-49-AARO	3.46599199396307	2	49	1
TCGA-49-AARQ	3.18319742020355	2	49	1
TCGA-49-AARR	1.46373346034341	0	49	1
TCGA-4B-A93V	3.94774652474291	2	4B	3
TCGA-50-5044	4.82811170225707	3	50	2
TCGA-50-5045	4.20917616058655	2	50	2
TCGA-50-5055	3.47645881873444	2	50	2
TCGA-50-5066	5.89118589727999	3	50	2
TCGA-50-5068	5.23390893774945	3	50	2
TCGA-50-5931	4.87107463196078	3	50	2
TCGA-50-5939	4.03329230670254	2	50	2
TCGA-50-5942	1.25914378034939	0	50	2
TCGA-50-5946	5.33659500960626	3	50	2
TCGA-50-6590	5.98762551560799	3	50	2
TCGA-50-6591	5.16106719083141	3	50	2
TCGA-50-6593	4.11721251289521	2	50	2
TCGA-50-6594	4.83734337001659	3	50	2
TCGA-50-6597	2.88488698663372	1	50	2
TCGA-50-6673	4.30862692140139	2	50	2
TCGA-50-7109	4.31462093791462	2	50	2
TCGA-50-8457	1.1091679161681	0	50	2
TCGA-50-8459	2.94345168704106	1	50	2
TCGA-53-7624	5.56639273631609	3	53	1
TCGA-53-7626	2.93148894644693	1	53	1
TCGA-53-7813	4.34322004547	2	53	1
TCGA-53-A4EZ	3.96083241595879	2	53	1
TCGA-55-1592	3.77647834117099	2	55	3
TCGA-55-1594	4.65947972952231	3	55	3
TCGA-55-1595	4.37592061748446	2	55	3
TCGA-55-1596	5.48469039877317	3	55	3
TCGA-55-5899	5.33855296444118	3	55	3
TCGA-55-6543	1.7431270376097	1	55	3
TCGA-55-6642	4.23117939827526	2	55	3
TCGA-55-6712	4.93966167620495	3	55	3
TCGA-55-6968	5.31185501662644	3	55	3
TCGA-55-6969	4.72782694029084	3	55	3
TCGA-55-6970	5.45579651899575	3	55	3
TCGA-55-6971	4.35996716247348	2	55	3
TCGA-55-6972	4.59339853639945	2	55	3
TCGA-55-6975	5.25063240076349	3	55	3
TCGA-55-6978	4.44771778568229	2	55	3
TCGA-55-6979	4.88916496585835	3	55	3
TCGA-55-6980	1.97861207076188	1	55	3
TCGA-55-6981	4.05528951685404	2	55	3
TCGA-55-6982	4.82784304624033	3	55	3
TCGA-55-6983	2.13744509881637	1	55	3
TCGA-55-6984	4.45123174717626	2	55	3
TCGA-55-6985	4.13414983221428	2	55	3
TCGA-55-6986	2.90194341856473	1	55	3
TCGA-55-6987	4.35672276942326	2	55	3
TCGA-55-7227	4.23673747311054	2	55	3
TCGA-55-7281	3.1921567064197	2	55	3
TCGA-55-7283	4.1965166361679	2	55	3
TCGA-55-7284	2.44432176656847	1	55	3
TCGA-55-7570	5.21170502063194	3	55	3
TCGA-55-7573	2.18876350318962	1	55	3
TCGA-55-7574	3.2681634782098	2	55	3
TCGA-55-7576	4.39555548742707	2	55	3
TCGA-55-7724	4.02415427573765	2	55	3
TCGA-55-7725	3.07864393540151	1	55	3
TCGA-55-7726	5.4447017994811	3	55	3
TCGA-55-7727	5.15517254000132	3	55	3
TCGA-55-7728	2.79786389308784	1	55	3
TCGA-55-7815	4.60202765249677	3	55	3
TCGA-55-7816	2.62531280990838	1	55	3
TCGA-55-7903	4.51836556067869	2	55	3
TCGA-55-7907	3.44213041246932	2	55	3
TCGA-55-7910	4.78422933124343	3	55	3
TCGA-55-7911	5.38614892750725	3	55	3
TCGA-55-7913	5.09011450088798	3	55	3
TCGA-55-7914	3.10309876910134	1	55	3
TCGA-55-7994	5.93025239656656	3	55	3
TCGA-55-7995	4.09663030350231	2	55	3
TCGA-55-8085	4.65539869917864	3	55	3
TCGA-55-8087	1.21440303747509	0	55	3
TCGA-55-8089	5.58613607897361	3	55	3
TCGA-55-8090	4.15487383255685	2	55	3
TCGA-55-8091	3.42030060188722	2	55	3
TCGA-55-8092	4.42338182600383	2	55	3
TCGA-55-8094	5.31594153054406	3	55	3
TCGA-55-8096	3.02470222041271	1	55	3
TCGA-55-8097	1.86601432014832	1	55	3
TCGA-55-8203	4.56162951709732	2	55	3
TCGA-55-8204	3.5778556587015	2	55	3
TCGA-55-8205	5.97949648304679	3	55	3
TCGA-55-8206	2.27789871302717	1	55	3
TCGA-55-8207	1.76710122456306	1	55	3
TCGA-55-8208	3.22517601979086	2	55	3
TCGA-55-8299	5.15722350563387	3	55	3
TCGA-55-8301	5.36020988773532	3	55	3
TCGA-55-8302	3.3041926384007	2	55	3
TCGA-55-8505	3.44945896281537	2	55	3
TCGA-55-8506	0.820327003218206	0	55	3
TCGA-55-8507	2.64967474162071	1	55	3
TCGA-55-8508	4.00580986912528	2	55	3
TCGA-55-8510	3.81021855482698	2	55	3
TCGA-55-8511	4.06256299611455	2	55	3
TCGA-55-8512	1.40502665390501	0	55	3
TCGA-55-8513	2.07380688878888	1	55	3
TCGA-55-8514	1.26272727355108	0	55	3
TCGA-55-8614	2.49939130124794	1	55	3
TCGA-55-8615	3.19322611949091	2	55	3
TCGA-55-8616	1.98154520779626	1	55	3
TCGA-55-8619	2.94478951215147	1	55	3
TCGA-55-8620	4.78542280745163	3	55	3
TCGA-55-8621	3.31208965373412	2	55	3
TCGA-55-A48X	3.73221963993976	2	55	3
TCGA-55-A48Y	3.38285072226484	2	55	3
TCGA-55-A48Z	4.21832388821427	2	55	3
TCGA-55-A490	2.91289382471263	1	55	3
TCGA-55-A491	3.03504156370882	1	55	3
TCGA-55-A492	1.62894322685107	0	55	3
TCGA-55-A493	6.17395344527304	4	55	3
TCGA-55-A494	3.71062926807399	2	55	3
TCGA-55-A4DF	4.61262283925847	3	55	3
TCGA-55-A4DG	2.47369941538557	1	55	3
TCGA-55-A57B	2.90971991918988	1	55	3
TCGA-62-A46O	5.8175365279713	3	62	4
TCGA-62-A46P	2.79647757157116	1	62	4
TCGA-62-A46R	4.17642772876501	2	62	4
TCGA-62-A46S	2.75842074348825	1	62	4
TCGA-62-A46U	4.57547117958092	2	62	4
TCGA-62-A46V	4.11690415064162	2	62	4
TCGA-62-A470	3.54260976679863	2	62	4
TCGA-62-A471	4.38400881175101	2	62	4
TCGA-62-A472	5.28479440430775	3	62	4
TCGA-64-1676	5.16901643498481	3	64	1
TCGA-64-1677	3.92773512549887	2	64	1
TCGA-64-1678	7.53024630462318	4	64	1
TCGA-64-1679	4.72853985153073	3	64	1
TCGA-64-1680	4.0223198223146	2	64	1
TCGA-64-1681	2.89246935809897	1	64	1
TCGA-64-5774	5.30014173024517	3	64	1
TCGA-64-5775	6.14135562951024	4	64	1
TCGA-64-5778	4.74333952344602	3	64	1
TCGA-64-5779	3.22390281703234	2	64	1
TCGA-64-5781	4.76840154171547	3	64	1
TCGA-64-5815	4.92339706152781	3	64	1
TCGA-67-3770	4.51055956362749	2	67	2
TCGA-67-3771	3.90546053106224	2	67	2
TCGA-67-3772	3.63920607747623	2	67	2
TCGA-67-3773	2.67469558218791	1	67	2
TCGA-67-3774	2.75791404797076	1	67	2
TCGA-67-4679	2.11876319441995	1	67	2
TCGA-67-6215	4.59589006046641	3	67	2
TCGA-67-6216	3.42289101071599	2	67	2
TCGA-67-6217	1.90286066577097	1	67	2
TCGA-69-7760	4.62184718186141	3	69	5
TCGA-69-7761	4.78618836796621	3	69	5
TCGA-69-7763	2.86086684551047	1	69	5
TCGA-69-7764	3.52059587878272	2	69	5
TCGA-69-7765	3.30135230206173	2	69	5
TCGA-69-7973	5.3361620343749	3	69	5
TCGA-69-7974	4.34535205034228	2	69	5
TCGA-69-7978	4.28845762474355	2	69	5
TCGA-69-7979	2.374069940272	1	69	5
TCGA-69-7980	2.74070367476333	1	69	5
TCGA-69-8253	2.76784863808272	1	69	5
TCGA-69-8254	3.15651802907487	2	69	5
TCGA-69-8255	5.45912861590586	3	69	5
TCGA-69-8453	3.51276127728425	2	69	5
TCGA-69-A59K	4.822323241111	3	69	5
TCGA-71-6725	2.79604061772714	1	71	2
TCGA-71-8520	3.85785185621664	2	71	2
TCGA-73-4658	3.52693421182841	2	73	4
TCGA-73-4659	5.14283736909808	3	73	4
TCGA-73-4662	3.12495279538272	1	73	4
TCGA-73-4666	6.10113622183995	4	73	4
TCGA-73-4668	4.07434278310575	2	73	4
TCGA-73-4670	5.42173268516425	3	73	4
TCGA-73-4675	3.28253589165625	2	73	4
TCGA-73-4676	5.2776994553925	3	73	4
TCGA-73-4677	2.481393648045	1	73	4
TCGA-73-7498	1.77776926086019	1	73	4
TCGA-73-7499	5.72717460611309	3	73	4
TCGA-73-A9RS	4.7746424400244	3	73	4
TCGA-75-5122	5.20506833527592	3	75	4
TCGA-75-5125	5.77608860493833	3	75	4
TCGA-75-5126	5.14862535058418	3	75	4
TCGA-75-5146	2.50427177323116	1	75	4
TCGA-75-5147	6.23346680058904	4	75	4
TCGA-75-6203	2.55180925318396	1	75	4
TCGA-75-6205	4.90784232072776	3	75	4
TCGA-75-6206	1.12999017004286	0	75	4
TCGA-75-6207	4.35620997245237	2	75	4
TCGA-75-6211	3.96210546128897	2	75	4
TCGA-75-6212	3.28040292458729	2	75	4
TCGA-75-6214	5.31941689019099	3	75	4
TCGA-75-7025	1.71019330377035	1	75	4
TCGA-75-7027	5.16447791309985	3	75	4
TCGA-75-7030	1.61422022498539	0	75	4
TCGA-75-7031	4.83266196536959	3	75	4
TCGA-78-7145	5.69003519621332	3	78	2
TCGA-78-7146	5.69393552971315	3	78	2
TCGA-78-7147	4.5688794883395	2	78	2
TCGA-78-7148	4.87142816016785	3	78	2
TCGA-78-7149	2.2185353536727	1	78	2
TCGA-78-7150	5.59842156497213	3	78	2
TCGA-78-7152	3.05914399838814	1	78	2
TCGA-78-7153	4.05311704304208	2	78	2
TCGA-78-7154	5.37737587674808	3	78	2
TCGA-78-7155	4.13338761291435	2	78	2
TCGA-78-7156	2.3348390351501	1	78	2
TCGA-78-7158	3.70016028120861	2	78	2
TCGA-78-7159	4.38281077613056	2	78	2
TCGA-78-7160	4.28450538878727	2	78	2
TCGA-78-7161	2.06361816260525	1	78	2
TCGA-78-7163	1.84793341948343	1	78	2
TCGA-78-7166	5.04044409054423	3	78	2
TCGA-78-7167	0.191983810447939	0	78	2
TCGA-78-7220	4.26560349323507	2	78	2
TCGA-78-7535	4.31625589493565	2	78	2
TCGA-78-7536	6.63123933379258	4	78	2
TCGA-78-7537	1.74020559608549	1	78	2
TCGA-78-7539	2.49334762015106	1	78	2
TCGA-78-7540	2.3978116655578	1	78	2
TCGA-78-7542	6.09782429340949	4	78	2
TCGA-78-7633	3.18527862942528	2	78	2
TCGA-78-8640	4.36113833733911	2	78	2
TCGA-78-8648	3.33236222403275	2	78	2
TCGA-78-8655	2.80124035662484	1	78	2
TCGA-78-8660	4.40948455158416	2	78	2
TCGA-78-8662	3.33450869978529	2	78	2
TCGA-80-5607	4.2187249126111	2	80	4
TCGA-80-5608	4.1142709150713	2	80	4
TCGA-80-5611	5.76327650460226	3	80	4
TCGA-83-5908	4.87398807905677	3	83	4
TCGA-86-6562	3.77757110871528	2	86	5
TCGA-86-6851	3.4690766721479	2	86	5
TCGA-86-7701	5.17028857361942	3	86	5
TCGA-86-7711	4.23879184142945	2	86	5
TCGA-86-7713	4.785910259324	3	86	5
TCGA-86-7714	2.94599581432973	1	86	5
TCGA-86-7953	5.65633367579382	3	86	5
TCGA-86-7954	4.00222274264558	2	86	5
TCGA-86-7955	5.02739716659453	3	86	5
TCGA-86-8054	5.77106300697317	3	86	5
TCGA-86-8055	6.10572286286704	4	86	5
TCGA-86-8056	1.57183997996171	0	86	5
TCGA-86-8073	2.47622568112537	1	86	5
TCGA-86-8074	4.44934903141361	2	86	5
TCGA-86-8075	4.15380873652181	2	86	5
TCGA-86-8076	2.48382014974848	1	86	5
TCGA-86-8278	2.85415199981354	1	86	5
TCGA-86-8279	4.14295745311858	2	86	5
TCGA-86-8280	3.54184084432503	2	86	5
TCGA-86-8281	2.01717750062817	1	86	5
TCGA-86-8358	5.82334308432567	3	86	5
TCGA-86-8359	2.70044753314955	1	86	5
TCGA-86-8585	4.07068932541385	2	86	5
TCGA-86-8668	2.66830678964135	1	86	5
TCGA-86-8669	3.68117903159793	2	86	5
TCGA-86-8671	2.77842122357071	1	86	5
TCGA-86-8672	4.90879520339524	3	86	5
TCGA-86-8673	4.38933908387181	2	86	5
TCGA-86-8674	3.05353760598683	1	86	5
TCGA-86-A456	3.08239925550953	1	86	5
TCGA-86-A4D0	5.98021204350659	3	86	5
TCGA-86-A4JF	3.9119814875711	2	86	5
TCGA-86-A4P7	2.70279809746158	1	86	5
TCGA-86-A4P8	0.951808095070759	0	86	5
TCGA-91-A4BC	4.61345721466629	3	91	2
TCGA-91-A4BD	2.09085862834467	1	91	2
TCGA-93-7347	3.09841357785314	1	93	5
TCGA-93-7348	3.2992886724108	2	93	5
TCGA-93-8067	4.06734009795274	2	93	5
TCGA-93-A4JN	4.1611682729226	2	93	5
TCGA-93-A4JO	2.82147442399804	1	93	5
TCGA-93-A4JP	3.63179229364105	2	93	5
TCGA-93-A4JQ	4.10506608056172	2	93	5
TCGA-95-7039	4.70301234185837	3	95	1
TCGA-95-7043	3.37360395496301	2	95	1
TCGA-95-7562	4.8389249582568	3	95	1
TCGA-95-7567	4.70149399616619	3	95	1
TCGA-95-7944	4.25817920322314	2	95	1
TCGA-95-7947	4.68245323076952	3	95	1
TCGA-95-7948	2.58978332246092	1	95	1
TCGA-95-8039	3.46824496799492	2	95	1
TCGA-95-8494	6.08838161497458	4	95	1
TCGA-95-A4VK	4.34265153592467	2	95	1
TCGA-95-A4VN	4.68199552761725	3	95	1
TCGA-95-A4VP	4.36006212139433	2	95	1
TCGA-97-7546	2.83213772320282	1	97	1
TCGA-97-7547	1.5383797789629	0	97	1
TCGA-97-7552	2.77012096322819	1	97	1
TCGA-97-7553	3.90084271470464	2	97	1
TCGA-97-7554	3.31740891784742	2	97	1
TCGA-97-7937	3.86494909515207	2	97	1
TCGA-97-7938	2.01618943681931	1	97	1
TCGA-97-7941	2.10974952983659	1	97	1
TCGA-97-8171	4.12647465198115	2	97	1
TCGA-97-8172	1.63381977495063	0	97	1
TCGA-97-8175	3.49645240640469	2	97	1
TCGA-97-8177	2.77533157703152	1	97	1
TCGA-97-8179	3.73775683264663	2	97	1
TCGA-97-8552	1.88477797124544	1	97	1
TCGA-97-A4LX	4.39811094212891	2	97	1
TCGA-97-A4M0	2.96673854819781	1	97	1
TCGA-97-A4M1	2.05506345472068	1	97	1
TCGA-97-A4M2	1.49018662681778	0	97	1
TCGA-97-A4M3	1.94702093214674	1	97	1
TCGA-97-A4M5	2.50630496405644	1	97	1
TCGA-97-A4M6	2.82318609289987	1	97	1
TCGA-97-A4M7	2.72205405833847	1	97	1
TCGA-99-7458	3.4002733947488	2	99	1
TCGA-99-8025	3.73752185117875	2	99	1
TCGA-99-8028	3.0506608290404	1	99	1
TCGA-99-8032	4.21074281382518	2	99	1
TCGA-99-8033	5.26238264232961	3	99	1
TCGA-99-AA5R	2.03835611118895	1	99	1
TCGA-J2-8192	2.83332704307598	1	J2	5
TCGA-J2-8194	2.08559098967334	1	J2	5
TCGA-J2-A4AD	4.24006580618298	2	J2	5
TCGA-J2-A4AE	3.4998333701186	2	J2	5
TCGA-J2-A4AG	1.9615773481257	1	J2	5
TCGA-L4-A4E5	5.64789902782164	3	L4	4
TCGA-L4-A4E6	1.73629798853811	1	L4	4
TCGA-L9-A443	2.16943259479639	1	L9	4
TCGA-L9-A444	2.94680441251032	1	L9	4
TCGA-L9-A50W	1.50731415039181	0	L9	4
TCGA-L9-A5IP	4.54255972875861	2	L9	4
TCGA-L9-A743	4.00071281643646	2	L9	4
TCGA-L9-A7SV	3.00931622148323	1	L9	4
TCGA-L9-A8F4	4.67752826515614	3	L9	4
TCGA-MN-A4N1	3.38111069522798	2	MN	5
TCGA-MN-A4N4	1.63829763299073	0	MN	5
TCGA-MN-A4N5	3.93062633257406	2	MN	5
TCGA-MP-A4SV	3.87873557631837	2	MP	2
TCGA-MP-A4SW	4.240025079595	2	MP	2
TCGA-MP-A4SY	3.71292723190555	2	MP	2
TCGA-MP-A4T4	4.22673860819095	2	MP	2
TCGA-MP-A4T6	1.01722711948825	0	MP	2
TCGA-MP-A4T7	4.68465387964471	3	MP	2
TCGA-MP-A4T8	4.0905480893125	2	MP	2
TCGA-MP-A4T9	3.49328268607491	2	MP	2
TCGA-MP-A4TA	5.54835086076262	3	MP	2
TCGA-MP-A4TC	4.48519180106068	2	MP	2
TCGA-MP-A4TD	3.38563066414233	2	MP	2
TCGA-MP-A4TE	3.21754008650177	2	MP	2
TCGA-MP-A4TF	5.02523946386428	3	MP	2
TCGA-MP-A4TH	2.16075802573527	1	MP	2
TCGA-MP-A4TI	5.13167226259317	3	MP	2
TCGA-MP-A4TJ	3.23820062146099	2	MP	2
TCGA-MP-A4TK	4.1937872137504	2	MP	2
TCGA-MP-A5C7	2.16083706189295	1	MP	2
TCGA-NJ-A4YF	5.18321191375662	3	NJ	1
TCGA-NJ-A4YG	2.80527074438049	1	NJ	1
TCGA-NJ-A4YI	1.9736277193363	1	NJ	1
TCGA-NJ-A4YP	3.7566305579733	2	NJ	1
TCGA-NJ-A4YQ	4.7012377000898	3	NJ	1
TCGA-NJ-A55A	2.47191890725291	1	NJ	1
TCGA-NJ-A55O	4.59176408532356	2	NJ	1
TCGA-NJ-A55R	3.84011960202999	2	NJ	1
TCGA-NJ-A7XG	2.56644584861303	1	NJ	1
TCGA-O1-A52J	3.58204579030389	2	O1	3
TCGA-S2-AA1A	1.78694534786613	1	S2	2
