# Supplementary material for: Surrogate Biomarker Prediction from Whole-Slide Images for Evaluating Overall Survival in Lung Adenocarcinoma
Source: Diagnostics (Basel). 2024 Feb 20;14(5):462. doi: 10.3390/diagnostics14050462 (PMC10930763; doi:10.3390/diagnostics14050462)
Supplement: Supplementary file 1 [file diagnostics-14-00462-s001.zip › Supplementary_File_S5_TCGA_LUAD_crossfolds/crossfolds_HPGDS.csv]

PATIENT	HPGDS	HPGDS_quantile	site_code	CV5
TCGA-05-4244	2.04605588062978	3	05	2
TCGA-05-4249	4.53787084895483	4	05	2
TCGA-05-4250	1.54336056722289	2	05	2
TCGA-05-4382	1.67174060594908	2	05	2
TCGA-05-4395	1.82394805770262	3	05	2
TCGA-05-4396	-0.220083192475583	1	05	2
TCGA-05-4397	0.499058500612253	2	05	2
TCGA-05-4398	2.95091207142954	3	05	2
TCGA-05-4402	2.65190727381519	3	05	2
TCGA-05-4403	3.57697998444941	4	05	2
TCGA-05-4405	1.64319299993368	2	05	2
TCGA-05-4415	0.184156819833814	2	05	2
TCGA-05-4417	2.12121928106867	3	05	2
TCGA-05-4418	0.526072900931423	2	05	2
TCGA-05-4420	-1.43717663950687	1	05	2
TCGA-05-4422	1.88252697235664	3	05	2
TCGA-05-4424	1.81139872191167	3	05	2
TCGA-05-4426	1.76075337819251	3	05	2
TCGA-05-4427	2.35012023739017	3	05	2
TCGA-05-4430	3.2058765739047	3	05	2
TCGA-05-4432	-0.083742682566196	1	05	2
TCGA-05-4433	2.12330361060171	3	05	2
TCGA-05-4434	1.78126711285084	3	05	2
TCGA-35-3615	2.30912081288699	3	35	4
TCGA-35-4122	3.7411517391721	4	35	4
TCGA-35-4123	3.4572912275147	4	35	4
TCGA-35-5375	1.08571391983955	2	35	4
TCGA-38-4625	1.48358519502286	2	38	5
TCGA-38-4626	1.83410216709161	3	38	5
TCGA-38-4627	2.74796237617151	3	38	5
TCGA-38-4628	3.13882646193993	3	38	5
TCGA-38-4629	3.71613799059402	4	38	5
TCGA-38-4630	-1.2202387267468	1	38	5
TCGA-38-4631	-2.47766081488567	0	38	5
TCGA-38-4632	3.71793486875233	4	38	5
TCGA-38-6178	0.934951806733648	2	38	5
TCGA-38-7271	2.59579583030276	3	38	5
TCGA-38-A44F	3.15890039182565	3	38	5
TCGA-44-2655	2.20772431893137	3	44	3
TCGA-44-2656	3.8268018802889	4	44	3
TCGA-44-2657	3.03400280420719	3	44	3
TCGA-44-2659	2.34738158159171	3	44	3
TCGA-44-2661	4.78806137043278	4	44	3
TCGA-44-2662	2.91371813516829	3	44	3
TCGA-44-2665	3.28621651300002	3	44	3
TCGA-44-2666	3.03819509642074	3	44	3
TCGA-44-2668	0.494364675450911	2	44	3
TCGA-44-3396	1.35072153572292	2	44	3
TCGA-44-3398	4.73351154566151	4	44	3
TCGA-44-3917	-0.922981106102554	1	44	3
TCGA-44-3918	2.31060394823675	3	44	3
TCGA-44-3919	2.83409086393297	3	44	3
TCGA-44-4112	2.65114577449274	3	44	3
TCGA-44-5643	-1.11675125323344	1	44	3
TCGA-44-5644	-2.0633332685041	0	44	3
TCGA-44-5645	3.45674000607494	4	44	3
TCGA-44-6145	1.85249824863325	3	44	3
TCGA-44-6146	1.39200345063291	2	44	3
TCGA-44-6147	1.57549384890961	2	44	3
TCGA-44-6148	3.55495886032878	4	44	3
TCGA-44-6774	0.991812357011999	2	44	3
TCGA-44-6775	2.87633584031927	3	44	3
TCGA-44-6776	1.53664826816607	2	44	3
TCGA-44-6777	4.9721037786188	4	44	3
TCGA-44-6778	2.01115221337778	3	44	3
TCGA-44-6779	2.44169451087097	3	44	3
TCGA-44-7659	2.66323326554398	3	44	3
TCGA-44-7660	0.289938360471092	2	44	3
TCGA-44-7662	1.59734940747483	2	44	3
TCGA-44-7667	-2.68420180581654	0	44	3
TCGA-44-7669	0.55459733088696	2	44	3
TCGA-44-7670	-0.590541494013322	1	44	3
TCGA-44-7671	1.63228112178878	2	44	3
TCGA-44-7672	3.59883034930339	4	44	3
TCGA-44-8119	0.919959884563731	2	44	3
TCGA-44-A479	-1.26998995353357	1	44	3
TCGA-44-A47A	3.6334746309297	4	44	3
TCGA-44-A47B	2.81821990162019	3	44	3
TCGA-44-A47G	3.15570525405253	3	44	3
TCGA-44-A4SS	0.38667859934013	2	44	3
TCGA-44-A4SU	1.69305238223292	2	44	3
TCGA-49-4487	-1.29701015866651	1	49	4
TCGA-49-4488	1.98516087368067	3	49	4
TCGA-49-4490	1.47428109715284	2	49	4
TCGA-49-4494	2.11285910052898	3	49	4
TCGA-49-4501	2.76880839542546	3	49	4
TCGA-49-4505	4.20541900213517	4	49	4
TCGA-49-4506	-1.20784595161538	1	49	4
TCGA-49-4507	0.710605104852424	2	49	4
TCGA-49-4510	0.365122974327763	2	49	4
TCGA-49-4512	4.08264478905866	4	49	4
TCGA-49-4514	0.19887609308644	2	49	4
TCGA-49-6742	0.16595110627252	2	49	4
TCGA-49-6743	0.336509177700062	2	49	4
TCGA-49-6744	3.26163087521976	3	49	4
TCGA-49-6745	2.60245184217047	3	49	4
TCGA-49-6761	-0.319120644664255	1	49	4
TCGA-49-6767	0.430490295651914	2	49	4
TCGA-49-AAQV	1.11492953083918	2	49	4
TCGA-49-AAR0	2.45860160031928	3	49	4
TCGA-49-AAR2	1.19526293102119	2	49	4
TCGA-49-AAR3	0.615421722446758	2	49	4
TCGA-49-AAR4	2.10566528674961	3	49	4
TCGA-49-AAR9	-3.06956204141908	0	49	4
TCGA-49-AARE	0.049974841489099	1	49	4
TCGA-49-AARN	2.14317057311675	3	49	4
TCGA-49-AARO	3.65443708337618	4	49	4
TCGA-49-AARQ	1.47031744456166	2	49	4
TCGA-49-AARR	2.63650121155455	3	49	4
TCGA-4B-A93V	-1.80556855760181	0	4B	1
TCGA-50-5044	1.64869525183746	2	50	5
TCGA-50-5045	4.34730282106824	4	50	5
TCGA-50-5055	3.54731969264765	4	50	5
TCGA-50-5066	1.91690977802962	3	50	5
TCGA-50-5068	3.71250281347364	4	50	5
TCGA-50-5931	-1.65892999208307	0	50	5
TCGA-50-5939	0.738804739905716	2	50	5
TCGA-50-5942	3.63524085066982	4	50	5
TCGA-50-5946	-0.463119850249216	1	50	5
TCGA-50-6590	0.08195806126891	1	50	5
TCGA-50-6591	-1.37809162027662	1	50	5
TCGA-50-6593	3.99617577013337	4	50	5
TCGA-50-6594	2.60798831892892	3	50	5
TCGA-50-6597	2.92220014510177	3	50	5
TCGA-50-6673	1.90539872441218	3	50	5
TCGA-50-7109	-0.664514542163778	1	50	5
TCGA-50-8457	3.48731202062201	4	50	5
TCGA-50-8459	4.24417838294681	4	50	5
TCGA-53-7624	-2.17012194519107	0	53	2
TCGA-53-7626	3.46173130236693	4	53	2
TCGA-53-7813	0.137315746922122	1	53	2
TCGA-53-A4EZ	0.907599533095271	2	53	2
TCGA-55-1592	1.87419594719263	3	55	1
TCGA-55-1594	-0.784568856415601	1	55	1
TCGA-55-1595	1.42354725208194	2	55	1
TCGA-55-1596	0.516906962745879	2	55	1
TCGA-55-5899	2.80194587422358	3	55	1
TCGA-55-6543	2.62730628047129	3	55	1
TCGA-55-6642	0.750347708036839	2	55	1
TCGA-55-6712	2.42247728991866	3	55	1
TCGA-55-6968	-0.556174974604113	1	55	1
TCGA-55-6969	0.000784838899913	1	55	1
TCGA-55-6970	0.796584585742101	2	55	1
TCGA-55-6971	1.08811968683338	2	55	1
TCGA-55-6972	-1.12612192330735	1	55	1
TCGA-55-6975	0.066695308948455	1	55	1
TCGA-55-6978	1.52944854152861	2	55	1
TCGA-55-6979	2.20075867593709	3	55	1
TCGA-55-6980	3.34058832628931	3	55	1
TCGA-55-6981	2.43399824305785	3	55	1
TCGA-55-6982	2.02892496133137	3	55	1
TCGA-55-6983	1.06398293687535	2	55	1
TCGA-55-6984	-0.32922317168664	1	55	1
TCGA-55-6985	1.80123669663311	3	55	1
TCGA-55-6986	1.81159691646847	3	55	1
TCGA-55-6987	1.03150460460171	2	55	1
TCGA-55-7227	3.72492097570342	4	55	1
TCGA-55-7281	4.73318599799395	4	55	1
TCGA-55-7283	2.06608451916944	3	55	1
TCGA-55-7284	2.57461739244368	3	55	1
TCGA-55-7570	-0.816066150925852	1	55	1
TCGA-55-7573	3.20456535931251	3	55	1
TCGA-55-7574	0.924485799931979	2	55	1
TCGA-55-7576	2.67708983059313	3	55	1
TCGA-55-7724	2.68697409699003	3	55	1
TCGA-55-7725	3.89155838280102	4	55	1
TCGA-55-7726	2.71817470254408	3	55	1
TCGA-55-7727	1.58546437865715	2	55	1
TCGA-55-7728	4.65412841562639	4	55	1
TCGA-55-7815	2.69870367190844	3	55	1
TCGA-55-7816	2.17232095926833	3	55	1
TCGA-55-7903	1.86891987752453	3	55	1
TCGA-55-7907	1.44538339026441	2	55	1
TCGA-55-7910	-0.483306466825304	1	55	1
TCGA-55-7911	0.078160023577758	1	55	1
TCGA-55-7913	-0.653632443670287	1	55	1
TCGA-55-7914	1.33868849281936	2	55	1
TCGA-55-7994	-0.057517993376652	1	55	1
TCGA-55-7995	-1.39223739074624	1	55	1
TCGA-55-8085	-0.51770334613929	1	55	1
TCGA-55-8087	3.6834984348077	4	55	1
TCGA-55-8089	0.516327975171548	2	55	1
TCGA-55-8090	1.47151703100324	2	55	1
TCGA-55-8091	3.19977092456797	3	55	1
TCGA-55-8092	-2.30954426693232	0	55	1
TCGA-55-8094	-0.37703537036841	1	55	1
TCGA-55-8096	3.51651973373998	4	55	1
TCGA-55-8097	3.11374561529294	3	55	1
TCGA-55-8203	0.647588002060803	2	55	1
TCGA-55-8204	1.04613517925733	2	55	1
TCGA-55-8205	1.08367370747884	2	55	1
TCGA-55-8206	4.23757560901759	4	55	1
TCGA-55-8207	3.83239268481478	4	55	1
TCGA-55-8208	1.5606747540845	2	55	1
TCGA-55-8299	1.23244572184136	2	55	1
TCGA-55-8301	1.43336074202728	2	55	1
TCGA-55-8302	1.22948224388436	2	55	1
TCGA-55-8505	-0.158343514263901	1	55	1
TCGA-55-8506	2.11209312759532	3	55	1
TCGA-55-8507	1.61345455370795	2	55	1
TCGA-55-8508	-1.96125624151263	0	55	1
TCGA-55-8510	2.96996768052267	3	55	1
TCGA-55-8511	0.567062122769731	2	55	1
TCGA-55-8512	1.05292041035262	2	55	1
TCGA-55-8513	2.35620661948961	3	55	1
TCGA-55-8514	1.68747992766314	2	55	1
TCGA-55-8614	1.03107371937905	2	55	1
TCGA-55-8615	0.057449340460444	1	55	1
TCGA-55-8616	1.27393779322886	2	55	1
TCGA-55-8619	2.6684194697562	3	55	1
TCGA-55-8620	-0.439939141604017	1	55	1
TCGA-55-8621	3.70519136304532	4	55	1
TCGA-55-A48X	1.55346096466987	2	55	1
TCGA-55-A48Y	-0.779296928585755	1	55	1
TCGA-55-A48Z	1.60514979161427	2	55	1
TCGA-55-A490	2.46165568371822	3	55	1
TCGA-55-A491	1.17061910924076	2	55	1
TCGA-55-A492	2.02002599397819	3	55	1
TCGA-55-A493	1.69179684755373	2	55	1
TCGA-55-A494	-0.329785000371918	1	55	1
TCGA-55-A4DF	-0.953534075872122	1	55	1
TCGA-55-A4DG	1.71371925474736	2	55	1
TCGA-55-A57B	3.320065723144	3	55	1
TCGA-62-A46O	-2.94163833259527	0	62	3
TCGA-62-A46P	0.936453581000613	2	62	3
TCGA-62-A46R	3.59478558633547	4	62	3
TCGA-62-A46S	1.30607468090423	2	62	3
TCGA-62-A46U	1.6853159524708	2	62	3
TCGA-62-A46V	3.47701931569642	4	62	3
TCGA-62-A470	1.82640273279922	3	62	3
TCGA-62-A471	-1.01892972678433	1	62	3
TCGA-62-A472	2.05611410846312	3	62	3
TCGA-64-1676	2.95018183306155	3	64	3
TCGA-64-1677	0.12977890144352	1	64	3
TCGA-64-1678	-0.95000931197723	1	64	3
TCGA-64-1679	3.55847981053753	4	64	3
TCGA-64-1680	2.46395153160516	3	64	3
TCGA-64-1681	3.28357327322065	3	64	3
TCGA-64-5774	-1.43897845605998	1	64	3
TCGA-64-5775	2.44016878807908	3	64	3
TCGA-64-5778	-0.114641471681549	1	64	3
TCGA-64-5779	-1.37863231313677	1	64	3
TCGA-64-5781	0.742693100849831	2	64	3
TCGA-64-5815	3.6220839964842	4	64	3
TCGA-67-3770	3.47734778460563	4	67	1
TCGA-67-3771	-1.55204106047666	0	67	1
TCGA-67-3772	3.18660093059535	3	67	1
TCGA-67-3773	4.89563586949045	4	67	1
TCGA-67-3774	2.05594090714406	3	67	1
TCGA-67-4679	4.44318730211139	4	67	1
TCGA-67-6215	2.56120063962136	3	67	1
TCGA-67-6216	3.72464884827914	4	67	1
TCGA-67-6217	2.42673465709272	3	67	1
TCGA-69-7760	0.982161494799413	2	69	5
TCGA-69-7761	2.31472121958528	3	69	5
TCGA-69-7763	1.73426927573226	2	69	5
TCGA-69-7764	0.055594002102472	1	69	5
TCGA-69-7765	2.27488009070054	3	69	5
TCGA-69-7973	-0.200595885779818	1	69	5
TCGA-69-7974	3.20510445531164	3	69	5
TCGA-69-7978	2.82049343371247	3	69	5
TCGA-69-7979	-0.444235281346144	1	69	5
TCGA-69-7980	1.62626399427477	2	69	5
TCGA-69-8253	0.836710496227521	2	69	5
TCGA-69-8254	2.31777268786972	3	69	5
TCGA-69-8255	-0.784997327377872	1	69	5
TCGA-69-8453	3.17937723201014	3	69	5
TCGA-69-A59K	0.709829882129887	2	69	5
TCGA-71-6725	-0.332661720988661	1	71	2
TCGA-71-8520	2.07995107664955	3	71	2
TCGA-73-4658	3.82285791047619	4	73	5
TCGA-73-4659	0.965696712717695	2	73	5
TCGA-73-4662	1.76906228952837	3	73	5
TCGA-73-4666	0.87261349914506	2	73	5
TCGA-73-4668	1.40990412874254	2	73	5
TCGA-73-4670	-1.7338522030932	0	73	5
TCGA-73-4675	3.08344230665196	3	73	5
TCGA-73-4676	2.78967822065385	3	73	5
TCGA-73-4677	1.8821661812622	3	73	5
TCGA-73-7498	2.13614789324993	3	73	5
TCGA-73-7499	2.11327669547969	3	73	5
TCGA-73-A9RS	0.270511013916289	2	73	5
TCGA-75-5122	4.75096228577529	4	75	4
TCGA-75-5125	1.70851908477717	2	75	4
TCGA-75-5126	2.50648914147579	3	75	4
TCGA-75-5146	2.05144961149285	3	75	4
TCGA-75-5147	3.7236057551086	4	75	4
TCGA-75-6203	4.28228285625642	4	75	4
TCGA-75-6205	4.112120677672	4	75	4
TCGA-75-6206	0.930681361819457	2	75	4
TCGA-75-6207	1.68335823915491	2	75	4
TCGA-75-6211	-1.55936411580681	0	75	4
TCGA-75-6212	4.76266878137642	4	75	4
TCGA-75-6214	-0.45813623790394	1	75	4
TCGA-75-7025	2.76393552717669	3	75	4
TCGA-75-7027	-0.685685595254586	1	75	4
TCGA-75-7030	3.04221337936815	3	75	4
TCGA-75-7031	0.594460522746161	2	75	4
TCGA-78-7145	3.61355211040925	4	78	2
TCGA-78-7146	0.912362573258406	2	78	2
TCGA-78-7147	1.39597524982217	2	78	2
TCGA-78-7148	0.946996983250192	2	78	2
TCGA-78-7149	0.910153790623283	2	78	2
TCGA-78-7150	-1.87205788056498	0	78	2
TCGA-78-7152	1.10996825746582	2	78	2
TCGA-78-7153	1.56871425119761	2	78	2
TCGA-78-7154	0.740827571105177	2	78	2
TCGA-78-7155	-1.40168308256248	1	78	2
TCGA-78-7156	0.796989130267064	2	78	2
TCGA-78-7158	1.99008586023053	3	78	2
TCGA-78-7159	0.627360929371828	2	78	2
TCGA-78-7160	1.6758344611534	2	78	2
TCGA-78-7161	-2.69946649252484	0	78	2
TCGA-78-7163	0.438371050270735	2	78	2
TCGA-78-7166	-1.43399195270803	1	78	2
TCGA-78-7167	0.677410637618181	2	78	2
TCGA-78-7220	-0.60160340090097	1	78	2
TCGA-78-7535	3.72817115917729	4	78	2
TCGA-78-7536	-1.50900319623688	0	78	2
TCGA-78-7537	2.11582645973852	3	78	2
TCGA-78-7539	2.67614722955384	3	78	2
TCGA-78-7540	2.19338172351576	3	78	2
TCGA-78-7542	0.121905403067959	1	78	2
TCGA-78-7633	0.736747984204404	2	78	2
TCGA-78-8640	0.802072805728245	2	78	2
TCGA-78-8648	1.8183080996133	3	78	2
TCGA-78-8655	2.62962897855464	3	78	2
TCGA-78-8660	0.87112559359907	2	78	2
TCGA-78-8662	-0.010716015013206	1	78	2
TCGA-80-5607	2.33725919979444	3	80	4
TCGA-80-5608	-0.57460615797156	1	80	4
TCGA-80-5611	1.05218579912899	2	80	4
TCGA-83-5908	0.533696547464522	2	83	3
TCGA-86-6562	2.04526689191894	3	86	4
TCGA-86-6851	0.754031696238614	2	86	4
TCGA-86-7701	0.893347933505369	2	86	4
TCGA-86-7711	-0.694018632056914	1	86	4
TCGA-86-7713	-2.2330760469542	0	86	4
TCGA-86-7714	4.46026458900646	4	86	4
TCGA-86-7953	1.84925957029008	3	86	4
TCGA-86-7954	1.46859123400014	2	86	4
TCGA-86-7955	-1.14984004026765	1	86	4
TCGA-86-8054	-0.622127453678461	1	86	4
TCGA-86-8055	3.02011319469218	3	86	4
TCGA-86-8056	2.96598013834729	3	86	4
TCGA-86-8073	2.19088870567934	3	86	4
TCGA-86-8074	2.98951882317828	3	86	4
TCGA-86-8075	1.54537495124356	2	86	4
TCGA-86-8076	2.17496212330749	3	86	4
TCGA-86-8278	2.71448364209919	3	86	4
TCGA-86-8279	2.32881524423899	3	86	4
TCGA-86-8280	2.35668132918756	3	86	4
TCGA-86-8281	0.317795089270118	2	86	4
TCGA-86-8358	-0.748605661900026	1	86	4
TCGA-86-8359	0.081537700505053	1	86	4
TCGA-86-8585	0.309254735653744	2	86	4
TCGA-86-8668	2.63501234954293	3	86	4
TCGA-86-8669	1.56904332126738	2	86	4
TCGA-86-8671	2.23365755113365	3	86	4
TCGA-86-8672	-0.587799705061501	1	86	4
TCGA-86-8673	-1.74679760411422	0	86	4
TCGA-86-8674	-1.47738505502144	0	86	4
TCGA-86-A456	2.90013494687839	3	86	4
TCGA-86-A4D0	-0.185135764216712	1	86	4
TCGA-86-A4JF	0.936325306550849	2	86	4
TCGA-86-A4P7	1.94122303595138	3	86	4
TCGA-86-A4P8	2.7663513480979	3	86	4
TCGA-91-A4BC	-0.262916954419163	1	91	2
TCGA-91-A4BD	3.7327770138779	4	91	2
TCGA-93-7347	3.49920602956356	4	93	3
TCGA-93-7348	1.55417990493598	2	93	3
TCGA-93-8067	-0.150891100305867	1	93	3
TCGA-93-A4JN	1.42387924079048	2	93	3
TCGA-93-A4JO	2.16172833229373	3	93	3
TCGA-93-A4JP	3.18534475833137	3	93	3
TCGA-93-A4JQ	1.06785264301188	2	93	3
TCGA-95-7039	1.11409182756853	2	95	5
TCGA-95-7043	-2.88566853207459	0	95	5
TCGA-95-7562	1.27480206115616	2	95	5
TCGA-95-7567	0.784273797663944	2	95	5
TCGA-95-7944	-2.10029849603106	0	95	5
TCGA-95-7947	-0.585773844284596	1	95	5
TCGA-95-7948	1.43808207963752	2	95	5
TCGA-95-8039	3.06653779912856	3	95	5
TCGA-95-8494	3.06546960548258	3	95	5
TCGA-95-A4VK	-0.260772500644027	1	95	5
TCGA-95-A4VN	1.86803409125177	3	95	5
TCGA-95-A4VP	0.598585591605704	2	95	5
TCGA-97-7546	2.976527632538	3	97	2
TCGA-97-7547	2.05657326747136	3	97	2
TCGA-97-7552	2.78757313218754	3	97	2
TCGA-97-7553	3.62640354559859	4	97	2
TCGA-97-7554	1.98758180808753	3	97	2
TCGA-97-7937	1.3486032065053	2	97	2
TCGA-97-7938	2.22737046619913	3	97	2
TCGA-97-7941	2.47077372636148	3	97	2
TCGA-97-8171	1.1707915743981	2	97	2
TCGA-97-8172	3.61431732421401	4	97	2
TCGA-97-8175	3.42160704329936	4	97	2
TCGA-97-8177	3.8717197591615	4	97	2
TCGA-97-8179	1.62599910176232	2	97	2
TCGA-97-8552	3.16488589043817	3	97	2
TCGA-97-A4LX	3.13271399428808	3	97	2
TCGA-97-A4M0	3.04488192775189	3	97	2
TCGA-97-A4M1	3.04750346340783	3	97	2
TCGA-97-A4M2	3.6874880671914	4	97	2
TCGA-97-A4M3	1.58074925986316	2	97	2
TCGA-97-A4M5	2.44727738840439	3	97	2
TCGA-97-A4M6	2.39576486916519	3	97	2
TCGA-97-A4M7	3.52062018724019	4	97	2
TCGA-99-7458	2.66715370766757	3	99	5
TCGA-99-8025	1.34261972473899	2	99	5
TCGA-99-8028	2.34758818806207	3	99	5
TCGA-99-8032	1.26228926653778	2	99	5
TCGA-99-8033	-0.713442584761813	1	99	5
TCGA-99-AA5R	3.13164803124148	3	99	5
TCGA-J2-8192	3.40218986603479	4	J2	4
TCGA-J2-8194	1.63405947636081	2	J2	4
TCGA-J2-A4AD	0.878150693459945	2	J2	4
TCGA-J2-A4AE	2.39206817204512	3	J2	4
TCGA-J2-A4AG	2.17338643060432	3	J2	4
TCGA-L4-A4E5	-0.127619807113963	1	L4	2
TCGA-L4-A4E6	2.70961594588561	3	L4	2
TCGA-L9-A443	1.79584952268926	3	L9	5
TCGA-L9-A444	0.725750919382174	2	L9	5
TCGA-L9-A50W	3.45292857160997	4	L9	5
TCGA-L9-A5IP	-0.20857319733419	1	L9	5
TCGA-L9-A743	2.72432366471298	3	L9	5
TCGA-L9-A7SV	0.800124569241099	2	L9	5
TCGA-L9-A8F4	1.03263578056309	2	L9	5
TCGA-MN-A4N1	0.779208332085109	2	MN	2
TCGA-MN-A4N4	0.778996495900467	2	MN	2
TCGA-MN-A4N5	-0.701869995036115	1	MN	2
TCGA-MP-A4SV	0.980040342722344	2	MP	3
TCGA-MP-A4SW	2.14369896251998	3	MP	3
TCGA-MP-A4SY	1.82964324924937	3	MP	3
TCGA-MP-A4T4	2.12343289489419	3	MP	3
TCGA-MP-A4T6	1.450488377386	2	MP	3
TCGA-MP-A4T7	0.709167237967843	2	MP	3
TCGA-MP-A4T8	-1.02928234645627	1	MP	3
TCGA-MP-A4T9	1.88521015965517	3	MP	3
TCGA-MP-A4TA	-2.04960366017785	0	MP	3
TCGA-MP-A4TC	0.999565279095898	2	MP	3
TCGA-MP-A4TD	2.05393626240831	3	MP	3
TCGA-MP-A4TE	-2.76988184741876	0	MP	3
TCGA-MP-A4TF	-0.466613632465392	1	MP	3
TCGA-MP-A4TH	2.01034118318217	3	MP	3
TCGA-MP-A4TI	2.21993226732325	3	MP	3
TCGA-MP-A4TJ	0.955710837700661	2	MP	3
TCGA-MP-A4TK	2.97864453149334	3	MP	3
TCGA-MP-A5C7	0.614246372044315	2	MP	3
TCGA-NJ-A4YF	-1.13957467270079	1	NJ	5
TCGA-NJ-A4YG	3.4945395965154	4	NJ	5
TCGA-NJ-A4YI	1.92444016970877	3	NJ	5
TCGA-NJ-A4YP	0.632816230170538	2	NJ	5
TCGA-NJ-A4YQ	1.47779413477907	2	NJ	5
TCGA-NJ-A55A	3.55572266372704	4	NJ	5
TCGA-NJ-A55O	3.22634034095641	3	NJ	5
TCGA-NJ-A55R	0.801933683858007	2	NJ	5
TCGA-NJ-A7XG	1.67559346309629	2	NJ	5
TCGA-O1-A52J	3.61667213341352	4	O1	4
TCGA-S2-AA1A	2.44947640208299	3	S2	5
