# Supplementary material for: Surrogate Biomarker Prediction from Whole-Slide Images for Evaluating Overall Survival in Lung Adenocarcinoma
Source: Diagnostics (Basel). 2024 Feb 20;14(5):462. doi: 10.3390/diagnostics14050462 (PMC10930763; doi:10.3390/diagnostics14050462)
Supplement: Supplementary file 1 [file diagnostics-14-00462-s001.zip › Supplementary_File_S5_TCGA_LUAD_crossfolds/crossfolds_HROB.csv]

PATIENT	HROB	HROB_quantile	site_code	CV5
TCGA-05-4244	3.5948522429525	3	05	5
TCGA-05-4249	1.58351125465165	1	05	5
TCGA-05-4250	4.63436851144098	3	05	5
TCGA-05-4382	3.37718009302978	2	05	5
TCGA-05-4395	4.82445883662136	3	05	5
TCGA-05-4396	0.757890501194418	1	05	5
TCGA-05-4397	4.69471662782537	3	05	5
TCGA-05-4398	4.12371875888808	3	05	5
TCGA-05-4402	2.76367625465457	2	05	5
TCGA-05-4403	1.13966526808178	1	05	5
TCGA-05-4405	2.38418847113604	2	05	5
TCGA-05-4415	5.43378328739824	4	05	5
TCGA-05-4417	2.52351364981732	2	05	5
TCGA-05-4418	3.12326910946665	2	05	5
TCGA-05-4420	3.26712916859646	2	05	5
TCGA-05-4422	2.55207149044741	2	05	5
TCGA-05-4424	4.47851836685274	3	05	5
TCGA-05-4426	2.54685575102152	2	05	5
TCGA-05-4427	3.89371230369146	3	05	5
TCGA-05-4430	2.28973348469801	2	05	5
TCGA-05-4432	3.08006271249622	2	05	5
TCGA-05-4433	1.97040471145208	1	05	5
TCGA-05-4434	3.4979669968135	3	05	5
TCGA-35-3615	1.36714176585671	1	35	4
TCGA-35-4122	3.33214718746046	2	35	4
TCGA-35-4123	3.21965509411505	2	35	4
TCGA-35-5375	2.79552790774579	2	35	4
TCGA-38-4625	3.94555772896943	3	38	2
TCGA-38-4626	1.68174979509725	1	38	2
TCGA-38-4627	1.42472926532823	1	38	2
TCGA-38-4628	3.29980816736326	2	38	2
TCGA-38-4629	3.62773332413979	3	38	2
TCGA-38-4630	6.14525052267166	4	38	2
TCGA-38-4631	4.64128025783783	3	38	2
TCGA-38-4632	4.07292675584227	3	38	2
TCGA-38-6178	2.17975547549036	2	38	2
TCGA-38-7271	1.91151877566342	1	38	2
TCGA-38-A44F	1.69878937828957	1	38	2
TCGA-44-2655	0.714392293675784	1	44	3
TCGA-44-2656	1.61510934760966	1	44	3
TCGA-44-2657	2.2360857067378	2	44	3
TCGA-44-2659	1.80268295108428	1	44	3
TCGA-44-2661	1.47540191900499	1	44	3
TCGA-44-2662	3.44857832214303	3	44	3
TCGA-44-2665	1.43390661357398	1	44	3
TCGA-44-2666	1.69696147873659	1	44	3
TCGA-44-2668	3.29045948149235	2	44	3
TCGA-44-3396	3.55723938912132	3	44	3
TCGA-44-3398	1.4911347498709	1	44	3
TCGA-44-3917	3.77504405910524	3	44	3
TCGA-44-3918	3.34791011451493	2	44	3
TCGA-44-3919	2.83799004209266	2	44	3
TCGA-44-4112	1.93367635595233	1	44	3
TCGA-44-5643	4.64393254053922	3	44	3
TCGA-44-5644	2.90768766452413	2	44	3
TCGA-44-5645	0.286815004632628	0	44	3
TCGA-44-6145	3.68763300425115	3	44	3
TCGA-44-6146	-0.929924644254457	0	44	3
TCGA-44-6147	0.620348084693869	1	44	3
TCGA-44-6148	0.602332118590885	1	44	3
TCGA-44-6774	2.7821742081563	2	44	3
TCGA-44-6775	1.89295055417016	1	44	3
TCGA-44-6776	1.25562811685891	1	44	3
TCGA-44-6777	2.19192225629142	2	44	3
TCGA-44-6778	2.24798614710271	2	44	3
TCGA-44-6779	3.84262506395444	3	44	3
TCGA-44-7659	0.668792790885883	1	44	3
TCGA-44-7660	3.9586443081105	3	44	3
TCGA-44-7662	4.44413954269978	3	44	3
TCGA-44-7667	5.1067105496058	4	44	3
TCGA-44-7669	3.47732447454619	3	44	3
TCGA-44-7670	4.40225320363179	3	44	3
TCGA-44-7671	2.85616085773209	2	44	3
TCGA-44-7672	3.18732825010858	2	44	3
TCGA-44-8119	2.95294618365547	2	44	3
TCGA-44-A479	4.86011722512527	3	44	3
TCGA-44-A47A	2.85777664227478	2	44	3
TCGA-44-A47B	3.52487566162913	3	44	3
TCGA-44-A47G	3.06202886398235	2	44	3
TCGA-44-A4SS	3.1539560820224	2	44	3
TCGA-44-A4SU	2.1802028595973	2	44	3
TCGA-49-4487	4.39787003413268	3	49	3
TCGA-49-4488	2.91264837389631	2	49	3
TCGA-49-4490	2.33746440752247	2	49	3
TCGA-49-4494	3.19484296113069	2	49	3
TCGA-49-4501	1.30626799759964	1	49	3
TCGA-49-4505	1.79864505976398	1	49	3
TCGA-49-4506	3.30352414280715	2	49	3
TCGA-49-4507	5.1743382855196	4	49	3
TCGA-49-4510	3.65372568768595	3	49	3
TCGA-49-4512	2.03850937947242	2	49	3
TCGA-49-4514	3.79220206674222	3	49	3
TCGA-49-6742	3.4308245117701	2	49	3
TCGA-49-6743	4.18423157278222	3	49	3
TCGA-49-6744	2.80434088888885	2	49	3
TCGA-49-6745	3.17243577941564	2	49	3
TCGA-49-6761	2.93569325436457	2	49	3
TCGA-49-6767	3.84337932835218	3	49	3
TCGA-49-AAQV	3.13964792604317	2	49	3
TCGA-49-AAR0	3.05723903793751	2	49	3
TCGA-49-AAR2	3.99902905759413	3	49	3
TCGA-49-AAR3	4.16721735923271	3	49	3
TCGA-49-AAR4	3.89432411509731	3	49	3
TCGA-49-AAR9	4.01638456738388	3	49	3
TCGA-49-AARE	4.17980735188611	3	49	3
TCGA-49-AARN	2.52929538048036	2	49	3
TCGA-49-AARO	3.4205490232019	2	49	3
TCGA-49-AARQ	4.15226556065166	3	49	3
TCGA-49-AARR	1.39377090217584	1	49	3
TCGA-4B-A93V	4.33938952832393	3	4B	2
TCGA-50-5044	3.10422593513485	2	50	3
TCGA-50-5045	2.15630965994274	2	50	3
TCGA-50-5055	1.90464169407021	1	50	3
TCGA-50-5066	2.51178774761586	2	50	3
TCGA-50-5068	1.5294024232836	1	50	3
TCGA-50-5931	3.78693689897242	3	50	3
TCGA-50-5939	3.88057870103388	3	50	3
TCGA-50-5942	0.823044665542716	1	50	3
TCGA-50-5946	4.07625743515936	3	50	3
TCGA-50-6590	3.50081120688962	3	50	3
TCGA-50-6591	4.81796040888105	3	50	3
TCGA-50-6593	2.27092192829066	2	50	3
TCGA-50-6594	4.71192391446616	3	50	3
TCGA-50-6597	2.7391701560361	2	50	3
TCGA-50-6673	2.49268253704346	2	50	3
TCGA-50-7109	3.22669443121247	2	50	3
TCGA-50-8457	1.30539140447975	1	50	3
TCGA-50-8459	1.90561961351532	1	50	3
TCGA-53-7624	4.15060340261464	3	53	5
TCGA-53-7626	2.158678153334	2	53	5
TCGA-53-7813	2.68537866483175	2	53	5
TCGA-53-A4EZ	4.57029902726705	3	53	5
TCGA-55-1592	2.74896379065925	2	55	1
TCGA-55-1594	4.41095373069219	3	55	1
TCGA-55-1595	4.4571662000851	3	55	1
TCGA-55-1596	5.50544017752033	4	55	1
TCGA-55-5899	3.13747308044676	2	55	1
TCGA-55-6543	1.30314318120062	1	55	1
TCGA-55-6642	2.21157484033575	2	55	1
TCGA-55-6712	3.75965746866627	3	55	1
TCGA-55-6968	3.8582531497804	3	55	1
TCGA-55-6969	3.11805089106966	2	55	1
TCGA-55-6970	3.61179449112927	3	55	1
TCGA-55-6971	4.09023973870775	3	55	1
TCGA-55-6972	1.58282929468926	1	55	1
TCGA-55-6975	3.25384672450136	2	55	1
TCGA-55-6978	3.59562023063063	3	55	1
TCGA-55-6979	3.23092064644734	2	55	1
TCGA-55-6980	1.34473996955978	1	55	1
TCGA-55-6981	2.93510669246037	2	55	1
TCGA-55-6982	3.22585739767686	2	55	1
TCGA-55-6983	1.40728468255527	1	55	1
TCGA-55-6984	1.9317369059093	1	55	1
TCGA-55-6985	3.04189132436229	2	55	1
TCGA-55-6986	1.55443907697135	1	55	1
TCGA-55-6987	2.96580135755088	2	55	1
TCGA-55-7227	2.45806823052323	2	55	1
TCGA-55-7281	2.36175385987949	2	55	1
TCGA-55-7283	2.51660573139148	2	55	1
TCGA-55-7284	0.55706919123283	1	55	1
TCGA-55-7570	4.12215077887657	3	55	1
TCGA-55-7573	0.837948446865101	1	55	1
TCGA-55-7574	2.96500095967069	2	55	1
TCGA-55-7576	3.16410728090233	2	55	1
TCGA-55-7724	1.98217182626287	1	55	1
TCGA-55-7725	1.63169125604591	1	55	1
TCGA-55-7726	3.16473870737686	2	55	1
TCGA-55-7727	3.35429107177849	2	55	1
TCGA-55-7728	2.01108984845269	2	55	1
TCGA-55-7815	4.45613336863437	3	55	1
TCGA-55-7816	1.72788254354893	1	55	1
TCGA-55-7903	3.67888129539661	3	55	1
TCGA-55-7907	3.14682255080147	2	55	1
TCGA-55-7910	4.1278659132187	3	55	1
TCGA-55-7911	4.10427908454164	3	55	1
TCGA-55-7913	3.9759483540247	3	55	1
TCGA-55-7914	2.30485489774349	2	55	1
TCGA-55-7994	3.84937260223187	3	55	1
TCGA-55-7995	3.50004066425439	3	55	1
TCGA-55-8085	3.20024502185654	2	55	1
TCGA-55-8087	0.50339923717284	0	55	1
TCGA-55-8089	3.40209314601094	2	55	1
TCGA-55-8090	2.28837542574929	2	55	1
TCGA-55-8091	1.66241435609392	1	55	1
TCGA-55-8092	2.48418737126131	2	55	1
TCGA-55-8094	4.24697990691652	3	55	1
TCGA-55-8096	1.5447092792931	1	55	1
TCGA-55-8097	1.36258170492376	1	55	1
TCGA-55-8203	2.36379503606021	2	55	1
TCGA-55-8204	3.40696182031398	2	55	1
TCGA-55-8205	3.39145762004594	2	55	1
TCGA-55-8206	1.38799955454143	1	55	1
TCGA-55-8207	1.41696824841658	1	55	1
TCGA-55-8208	3.17645701248555	2	55	1
TCGA-55-8299	3.48878547510115	3	55	1
TCGA-55-8301	3.07922525772764	2	55	1
TCGA-55-8302	3.92904786624537	3	55	1
TCGA-55-8505	3.12941797747227	2	55	1
TCGA-55-8506	3.03916160514146	2	55	1
TCGA-55-8507	3.69081343641419	3	55	1
TCGA-55-8508	3.05369409995334	2	55	1
TCGA-55-8510	3.03787174502448	2	55	1
TCGA-55-8511	3.22038341615491	2	55	1
TCGA-55-8512	1.32957442547554	1	55	1
TCGA-55-8513	1.17178204835218	1	55	1
TCGA-55-8514	1.85201569967503	1	55	1
TCGA-55-8614	3.21185193190549	2	55	1
TCGA-55-8615	3.95418006984874	3	55	1
TCGA-55-8616	3.41473998419613	2	55	1
TCGA-55-8619	1.4931962800571	1	55	1
TCGA-55-8620	3.4767824633642	3	55	1
TCGA-55-8621	2.84350927859836	2	55	1
TCGA-55-A48X	2.45986816438146	2	55	1
TCGA-55-A48Y	2.89950195817033	2	55	1
TCGA-55-A48Z	3.69622790842153	3	55	1
TCGA-55-A490	4.14415530087166	3	55	1
TCGA-55-A491	3.47035145801392	3	55	1
TCGA-55-A492	1.01342325915394	1	55	1
TCGA-55-A493	4.42010797640939	3	55	1
TCGA-55-A494	3.61507344543562	3	55	1
TCGA-55-A4DF	3.43133716242378	2	55	1
TCGA-55-A4DG	2.39450724796858	2	55	1
TCGA-55-A57B	2.28358001179381	2	55	1
TCGA-62-A46O	4.54217744466899	3	62	5
TCGA-62-A46P	1.84466110508112	1	62	5
TCGA-62-A46R	3.78817669292892	3	62	5
TCGA-62-A46S	1.97221893788074	1	62	5
TCGA-62-A46U	3.83137166614981	3	62	5
TCGA-62-A46V	2.36120482298777	2	62	5
TCGA-62-A470	2.41664017556105	2	62	5
TCGA-62-A471	4.47292336954535	3	62	5
TCGA-62-A472	3.31655140281088	2	62	5
TCGA-64-1676	2.29810513648186	2	64	4
TCGA-64-1677	3.06837835677938	2	64	4
TCGA-64-1678	4.57170658491441	3	64	4
TCGA-64-1679	3.01603184001406	2	64	4
TCGA-64-1680	1.84903580878238	1	64	4
TCGA-64-1681	1.68084336763159	1	64	4
TCGA-64-5774	4.43513422083127	3	64	4
TCGA-64-5775	3.28384139003749	2	64	4
TCGA-64-5778	3.24610587209634	2	64	4
TCGA-64-5779	2.83311286400017	2	64	4
TCGA-64-5781	3.16389333927717	2	64	4
TCGA-64-5815	3.03546986989189	2	64	4
TCGA-67-3770	1.15541968971827	1	67	5
TCGA-67-3771	4.16946027319226	3	67	5
TCGA-67-3772	0.623225292082345	1	67	5
TCGA-67-3773	1.44778060216077	1	67	5
TCGA-67-3774	1.87181850273533	1	67	5
TCGA-67-4679	1.75082993026815	1	67	5
TCGA-67-6215	2.71141521512085	2	67	5
TCGA-67-6216	2.69132877507911	2	67	5
TCGA-67-6217	1.09729902553641	1	67	5
TCGA-69-7760	3.7154040029229	3	69	2
TCGA-69-7761	2.31472121958528	2	69	2
TCGA-69-7763	2.29339177151815	2	69	2
TCGA-69-7764	2.8184177641897	2	69	2
TCGA-69-7765	2.27488009070054	2	69	2
TCGA-69-7973	4.61681638971297	3	69	2
TCGA-69-7974	3.99312321582599	3	69	2
TCGA-69-7978	3.50756771961918	3	69	2
TCGA-69-7979	5.35104680841089	4	69	2
TCGA-69-7980	2.95625937043024	2	69	2
TCGA-69-8253	2.39977208239147	2	69	2
TCGA-69-8254	1.25541661052407	1	69	2
TCGA-69-8255	3.92480228525706	3	69	2
TCGA-69-8453	2.07841208592128	2	69	2
TCGA-69-A59K	4.08902921257431	3	69	2
TCGA-71-6725	2.33457478276204	2	71	3
TCGA-71-8520	3.59768767025416	3	71	3
TCGA-73-4658	3.3032779314178	2	73	4
TCGA-73-4659	3.80833070391818	3	73	4
TCGA-73-4662	2.21695346993029	2	73	4
TCGA-73-4666	5.31138403042425	4	73	4
TCGA-73-4668	4.31399065147435	3	73	4
TCGA-73-4670	3.86651127006461	3	73	4
TCGA-73-4675	2.03078955757254	2	73	4
TCGA-73-4676	4.43215611242363	3	73	4
TCGA-73-4677	2.64701080800385	2	73	4
TCGA-73-7498	2.56507514044293	2	73	4
TCGA-73-7499	3.68370310304296	3	73	4
TCGA-73-A9RS	6.35088443038031	4	73	4
TCGA-75-5122	3.12939212591396	2	75	4
TCGA-75-5125	4.43052241038577	3	75	4
TCGA-75-5126	3.66614580746427	3	75	4
TCGA-75-5146	1.57886108965185	1	75	4
TCGA-75-5147	2.88382403599066	2	75	4
TCGA-75-6203	1.38335563895832	1	75	4
TCGA-75-6205	3.1580779680349	2	75	4
TCGA-75-6206	0.78065591781485	1	75	4
TCGA-75-6207	4.03683758246876	3	75	4
TCGA-75-6211	3.38861367184491	2	75	4
TCGA-75-6212	1.89059497372477	1	75	4
TCGA-75-6214	3.50881845480591	3	75	4
TCGA-75-7025	0.998400780813712	1	75	4
TCGA-75-7027	3.4392844288193	3	75	4
TCGA-75-7030	1.16405450230295	1	75	4
TCGA-75-7031	3.52771170489158	3	75	4
TCGA-78-7145	3.13068779730683	2	78	4
TCGA-78-7146	4.17564131731632	3	78	4
TCGA-78-7147	3.31489394230773	2	78	4
TCGA-78-7148	3.82806883599058	3	78	4
TCGA-78-7149	1.70006826473845	1	78	4
TCGA-78-7150	3.8397608997066	3	78	4
TCGA-78-7152	1.74581192718916	1	78	4
TCGA-78-7153	2.41245855322641	2	78	4
TCGA-78-7154	3.66081992321353	3	78	4
TCGA-78-7155	4.54144861852559	3	78	4
TCGA-78-7156	2.3348390351501	2	78	4
TCGA-78-7158	2.06835291702779	2	78	4
TCGA-78-7159	3.35900151602343	2	78	4
TCGA-78-7160	2.92686693053375	2	78	4
TCGA-78-7161	3.98055485442304	3	78	4
TCGA-78-7163	1.29283020745538	1	78	4
TCGA-78-7166	4.09332865516901	3	78	4
TCGA-78-7167	0.166672721918751	0	78	4
TCGA-78-7220	3.83786511524869	3	78	4
TCGA-78-7535	3.05838064820808	2	78	4
TCGA-78-7536	3.69622867394139	3	78	4
TCGA-78-7537	1.13634878361186	1	78	4
TCGA-78-7539	1.87414774997014	1	78	4
TCGA-78-7540	1.77455264507455	1	78	4
TCGA-78-7542	4.45592418528205	3	78	4
TCGA-78-7633	3.53091547402968	3	78	4
TCGA-78-8640	4.01108799518347	3	78	4
TCGA-78-8648	2.21506686517383	2	78	4
TCGA-78-8655	2.05223969753828	2	78	4
TCGA-78-8660	4.50842271216696	3	78	4
TCGA-78-8662	4.44107014301323	3	78	4
TCGA-80-5607	3.85375982119532	3	80	1
TCGA-80-5608	5.30711386190205	4	80	1
TCGA-80-5611	4.16511543502716	3	80	1
TCGA-83-5908	4.31093148114579	3	83	1
TCGA-86-6562	2.98068318570875	2	86	5
TCGA-86-6851	2.88353279118882	2	86	5
TCGA-86-7701	3.11030646879119	2	86	5
TCGA-86-7711	4.14640042934004	3	86	5
TCGA-86-7713	5.06633108744207	4	86	5
TCGA-86-7714	1.74375309261468	1	86	5
TCGA-86-7953	3.93972538044653	3	86	5
TCGA-86-7954	2.79839097943617	2	86	5
TCGA-86-7955	4.63023955334969	3	86	5
TCGA-86-8054	4.00599366487759	3	86	5
TCGA-86-8055	2.61185036974056	2	86	5
TCGA-86-8056	0.967598416745669	1	86	5
TCGA-86-8073	2.9640366361522	2	86	5
TCGA-86-8074	2.96594003414108	2	86	5
TCGA-86-8075	3.0486832979775	2	86	5
TCGA-86-8076	1.2385932294952	1	86	5
TCGA-86-8278	1.92398655167776	1	86	5
TCGA-86-8279	2.75709816430562	2	86	5
TCGA-86-8280	2.11009327671773	2	86	5
TCGA-86-8281	2.30051709783828	2	86	5
TCGA-86-8358	4.63777717809291	3	86	5
TCGA-86-8359	1.79774473450446	1	86	5
TCGA-86-8585	4.57044240716091	3	86	5
TCGA-86-8668	1.97811595458013	1	86	5
TCGA-86-8669	1.56904332126738	1	86	5
TCGA-86-8671	1.83063542801165	1	86	5
TCGA-86-8672	4.17498218090884	3	86	5
TCGA-86-8673	3.58710313243922	3	86	5
TCGA-86-8674	2.41814567842253	2	86	5
TCGA-86-A456	2.15354332840422	2	86	5
TCGA-86-A4D0	4.21199465732418	3	86	5
TCGA-86-A4JF	3.78526855295009	3	86	5
TCGA-86-A4P7	2.68438046383185	2	86	5
TCGA-86-A4P8	0.971845848307304	1	86	5
TCGA-91-A4BC	3.22071137464878	2	91	3
TCGA-91-A4BD	1.6918690702977	1	91	3
TCGA-93-7347	2.01854319695085	2	93	2
TCGA-93-7348	1.94865608173251	1	93	2
TCGA-93-8067	2.31837871065668	2	93	2
TCGA-93-A4JN	2.98711399587823	2	93	2
TCGA-93-A4JO	2.89115533299924	2	93	2
TCGA-93-A4JP	3.10744756406864	2	93	2
TCGA-93-A4JQ	3.82062542062411	3	93	2
TCGA-95-7039	3.30326471360412	2	95	5
TCGA-95-7043	4.73345097937863	3	95	5
TCGA-95-7562	3.33557338648596	2	95	5
TCGA-95-7567	3.18356771411031	2	95	5
TCGA-95-7944	4.88718992612788	3	95	5
TCGA-95-7947	3.31518582810614	2	95	5
TCGA-95-7948	1.12967230892485	1	95	5
TCGA-95-8039	2.37391758544677	2	95	5
TCGA-95-8494	4.28561396241263	3	95	5
TCGA-95-A4VK	5.54985755344644	4	95	5
TCGA-95-A4VN	4.02827003652565	3	95	5
TCGA-95-A4VP	4.27132874281758	3	95	5
TCGA-97-7546	1.27127089809913	1	97	2
TCGA-97-7547	0.344698654267982	0	97	2
TCGA-97-7552	1.06308186617536	1	97	2
TCGA-97-7553	2.39686905501813	2	97	2
TCGA-97-7554	2.81021199448405	2	97	2
TCGA-97-7937	2.36817874484206	2	97	2
TCGA-97-7938	1.40613595513532	1	97	2
TCGA-97-7941	0.863993115434632	1	97	2
TCGA-97-8171	2.38184645180027	2	97	2
TCGA-97-8172	1.0942573401999	1	97	2
TCGA-97-8175	3.49936694283207	3	97	2
TCGA-97-8177	1.76024724949246	1	97	2
TCGA-97-8179	4.52522328140657	3	97	2
TCGA-97-8552	0.78929766239121	1	97	2
TCGA-97-A4LX	2.66808937851657	2	97	2
TCGA-97-A4M0	2.67067421498067	2	97	2
TCGA-97-A4M1	1.76667347460999	1	97	2
TCGA-97-A4M2	1.17357886386368	1	97	2
TCGA-97-A4M3	1.17954403376389	1	97	2
TCGA-97-A4M5	2.21536958215851	2	97	2
TCGA-97-A4M6	1.59889538834101	1	97	2
TCGA-97-A4M7	2.17004628057205	2	97	2
TCGA-99-7458	1.23683242687668	1	99	4
TCGA-99-8025	3.26988940095235	2	99	4
TCGA-99-8028	2.26937418371403	2	99	4
TCGA-99-8032	3.33335528067089	2	99	4
TCGA-99-8033	3.68757234765016	3	99	4
TCGA-99-AA5R	1.82469849983011	1	99	4
TCGA-J2-8192	1.42243437130896	1	J2	2
TCGA-J2-8194	3.54332711506003	3	J2	2
TCGA-J2-A4AD	3.21508745469214	2	J2	2
TCGA-J2-A4AE	2.5369114739173	2	J2	2
TCGA-J2-A4AG	2.15002243753881	2	J2	2
TCGA-L4-A4E5	4.48287778571433	3	L4	2
TCGA-L4-A4E6	1.45348990939399	1	L4	2
TCGA-L9-A443	3.47258827350322	3	L9	2
TCGA-L9-A444	3.39265503363951	2	L9	2
TCGA-L9-A50W	2.21816690423889	2	L9	2
TCGA-L9-A5IP	4.31718798939395	3	L9	2
TCGA-L9-A743	3.58001682882619	3	L9	2
TCGA-L9-A7SV	4.6205605667327	3	L9	2
TCGA-L9-A8F4	4.65385416665808	3	L9	2
TCGA-MN-A4N1	4.19885338608033	3	MN	2
TCGA-MN-A4N4	3.53813347106529	3	MN	2
TCGA-MN-A4N5	4.5273258213385	3	MN	2
TCGA-MP-A4SV	3.70421978193271	3	MP	2
TCGA-MP-A4SW	2.47748614127566	2	MP	2
TCGA-MP-A4SY	2.6485305671746	2	MP	2
TCGA-MP-A4T4	3.41047547213769	2	MP	2
TCGA-MP-A4T6	2.56364203972019	2	MP	2
TCGA-MP-A4T7	3.64994681467193	3	MP	2
TCGA-MP-A4T8	2.78687847297668	2	MP	2
TCGA-MP-A4T9	3.19208390882025	2	MP	2
TCGA-MP-A4TA	4.34722641889482	3	MP	2
TCGA-MP-A4TC	3.62314907384436	3	MP	2
TCGA-MP-A4TD	2.75563177204685	2	MP	2
TCGA-MP-A4TE	2.78470700425887	2	MP	2
TCGA-MP-A4TF	3.37468862151555	2	MP	2
TCGA-MP-A4TH	0.836447279536913	1	MP	2
TCGA-MP-A4TI	3.89891467738305	3	MP	2
TCGA-MP-A4TJ	2.63479551578637	2	MP	2
TCGA-MP-A4TK	3.68835651632611	3	MP	2
TCGA-MP-A5C7	1.67541023472271	1	MP	2
TCGA-NJ-A4YF	4.5462587122551	3	NJ	4
TCGA-NJ-A4YG	2.28341828751397	2	NJ	4
TCGA-NJ-A4YI	1.58784402503257	1	NJ	4
TCGA-NJ-A4YP	2.81947886496756	2	NJ	4
TCGA-NJ-A4YQ	3.39965530728273	2	NJ	4
TCGA-NJ-A55A	1.39391639525163	1	NJ	4
TCGA-NJ-A55O	1.33972214037415	1	NJ	4
TCGA-NJ-A55R	1.95422879127853	1	NJ	4
TCGA-NJ-A7XG	1.238641187389	1	NJ	4
TCGA-O1-A52J	1.69976774917698	1	O1	1
TCGA-S2-AA1A	1.07720122243495	1	S2	2
