# Supplementary material for: Surrogate Biomarker Prediction from Whole-Slide Images for Evaluating Overall Survival in Lung Adenocarcinoma
Source: Diagnostics (Basel). 2024 Feb 20;14(5):462. doi: 10.3390/diagnostics14050462 (PMC10930763; doi:10.3390/diagnostics14050462)
Supplement: Supplementary file 1 [file diagnostics-14-00462-s001.zip › Supplementary_File_S5_TCGA_LUAD_crossfolds/crossfolds_HSPD1.csv]

PATIENT	HSPD1	HSPD1_quantile	site_code	CV5
TCGA-05-4244	8.79941895338558	2	05	2
TCGA-05-4249	8.35494280436419	1	05	2
TCGA-05-4250	9.77829180157925	3	05	2
TCGA-05-4382	9.01338751692635	2	05	2
TCGA-05-4395	10.3635352762634	3	05	2
TCGA-05-4396	8.88931219402471	2	05	2
TCGA-05-4397	9.23791195136843	2	05	2
TCGA-05-4398	9.14340985514454	2	05	2
TCGA-05-4402	8.9739391261222	2	05	2
TCGA-05-4403	8.45402885984339	1	05	2
TCGA-05-4405	8.41710451193066	1	05	2
TCGA-05-4415	10.4025845098217	3	05	2
TCGA-05-4417	9.38937038396265	2	05	2
TCGA-05-4418	9.75199276033971	3	05	2
TCGA-05-4420	9.14789507272984	2	05	2
TCGA-05-4422	9.31130794139931	2	05	2
TCGA-05-4424	9.58365679688322	2	05	2
TCGA-05-4426	8.49163577030946	1	05	2
TCGA-05-4427	8.77109962760181	1	05	2
TCGA-05-4430	8.74603096975352	1	05	2
TCGA-05-4432	9.33962338711421	2	05	2
TCGA-05-4433	8.68618555566348	1	05	2
TCGA-05-4434	8.98379029197336	2	05	2
TCGA-35-3615	8.9840794751983	2	35	2
TCGA-35-4122	9.38563433478344	2	35	2
TCGA-35-4123	8.77359169070916	1	35	2
TCGA-35-5375	9.33468671885382	2	35	2
TCGA-38-4625	9.09692828068116	2	38	3
TCGA-38-4626	8.25417705302337	1	38	3
TCGA-38-4627	8.15492657491467	1	38	3
TCGA-38-4628	8.89143777316566	2	38	3
TCGA-38-4629	9.09188927461753	2	38	3
TCGA-38-4630	9.38910126943378	2	38	3
TCGA-38-4631	9.75283146126449	3	38	3
TCGA-38-4632	9.41581047394854	2	38	3
TCGA-38-6178	8.83912243488129	2	38	3
TCGA-38-7271	8.27597045507861	1	38	3
TCGA-38-A44F	7.84368532568812	0	38	3
TCGA-44-2655	8.90818930473407	2	44	5
TCGA-44-2656	7.49887621010789	0	44	5
TCGA-44-2657	7.97570527291602	1	44	5
TCGA-44-2659	8.09311051146494	1	44	5
TCGA-44-2661	8.05063375854301	1	44	5
TCGA-44-2662	9.18474370375412	2	44	5
TCGA-44-2665	8.05749244579565	1	44	5
TCGA-44-2666	8.96107586634141	2	44	5
TCGA-44-2668	9.08781296750979	2	44	5
TCGA-44-3396	8.56242684475802	1	44	5
TCGA-44-3398	8.27232558557877	1	44	5
TCGA-44-3917	10.1511312627242	3	44	5
TCGA-44-3918	8.17316717634347	1	44	5
TCGA-44-3919	8.00461225559967	1	44	5
TCGA-44-4112	7.60648135451572	0	44	5
TCGA-44-5643	11.0031061609793	4	44	5
TCGA-44-5644	9.65056090077187	2	44	5
TCGA-44-5645	6.99742652783101	0	44	5
TCGA-44-6145	8.6877077688479	1	44	5
TCGA-44-6146	7.17777423593987	0	44	5
TCGA-44-6147	8.22397833622429	1	44	5
TCGA-44-6148	7.96471926039122	1	44	5
TCGA-44-6774	8.88851697006588	2	44	5
TCGA-44-6775	7.52330800331585	0	44	5
TCGA-44-6776	8.44364525329132	1	44	5
TCGA-44-6777	8.40431689723249	1	44	5
TCGA-44-6778	9.10888762863401	2	44	5
TCGA-44-6779	9.05225525211589	2	44	5
TCGA-44-7659	8.76171252563448	1	44	5
TCGA-44-7660	8.87569758444126	2	44	5
TCGA-44-7662	8.68108219532458	1	44	5
TCGA-44-7667	10.4438297052105	3	44	5
TCGA-44-7669	10.4367241143053	3	44	5
TCGA-44-7670	9.09917800639006	2	44	5
TCGA-44-7671	8.92424552333345	2	44	5
TCGA-44-7672	8.26866549363215	1	44	5
TCGA-44-8119	9.06120053604888	2	44	5
TCGA-44-A479	8.69723630530243	1	44	5
TCGA-44-A47A	8.690092609384	1	44	5
TCGA-44-A47B	8.64773826982393	1	44	5
TCGA-44-A47G	8.75494587220796	1	44	5
TCGA-44-A4SS	9.31753742530669	2	44	5
TCGA-44-A4SU	8.14001452981904	1	44	5
TCGA-49-4487	8.54313831682044	1	49	3
TCGA-49-4488	8.33105164085642	1	49	3
TCGA-49-4490	8.95963124844197	2	49	3
TCGA-49-4494	8.79567774425824	2	49	3
TCGA-49-4501	8.55223154333359	1	49	3
TCGA-49-4505	8.28180833384359	1	49	3
TCGA-49-4506	10.2591185650287	3	49	3
TCGA-49-4507	9.66414310126899	2	49	3
TCGA-49-4510	8.7683195619285	1	49	3
TCGA-49-4512	8.26937541426774	1	49	3
TCGA-49-4514	10.1977944527875	3	49	3
TCGA-49-6742	8.76624331553456	1	49	3
TCGA-49-6743	8.4885508701322	1	49	3
TCGA-49-6744	8.81642817118758	2	49	3
TCGA-49-6745	9.37167973466824	2	49	3
TCGA-49-6761	8.94204827756528	2	49	3
TCGA-49-6767	9.4709322398422	2	49	3
TCGA-49-AAQV	8.87261524880439	2	49	3
TCGA-49-AAR0	9.546918343634	2	49	3
TCGA-49-AAR2	8.59614236730338	1	49	3
TCGA-49-AAR3	8.67749239767507	1	49	3
TCGA-49-AAR4	8.11981749199053	1	49	3
TCGA-49-AAR9	8.94918458456938	2	49	3
TCGA-49-AARE	8.83565616096385	2	49	3
TCGA-49-AARN	8.40419586184444	1	49	3
TCGA-49-AARO	7.77883274605472	0	49	3
TCGA-49-AARQ	8.56401920414448	1	49	3
TCGA-49-AARR	7.80231821864714	0	49	3
TCGA-4B-A93V	10.4764807517515	3	4B	3
TCGA-50-5044	9.64819298869996	2	50	5
TCGA-50-5045	7.75685080802971	0	50	5
TCGA-50-5055	8.15398899250423	1	50	5
TCGA-50-5066	9.04013927117375	2	50	5
TCGA-50-5068	8.62104403454035	1	50	5
TCGA-50-5931	9.30205146758505	2	50	5
TCGA-50-5939	9.20835808352788	2	50	5
TCGA-50-5942	8.67802302009422	1	50	5
TCGA-50-5946	8.87613423741716	2	50	5
TCGA-50-6590	9.17099327337355	2	50	5
TCGA-50-6591	9.48140229829472	2	50	5
TCGA-50-6593	8.93253327468256	2	50	5
TCGA-50-6594	9.63384479764764	2	50	5
TCGA-50-6597	9.45726038799618	2	50	5
TCGA-50-6673	8.56443803392081	1	50	5
TCGA-50-7109	9.91268460409464	3	50	5
TCGA-50-8457	8.32486965264593	1	50	5
TCGA-50-8459	7.28409772897003	0	50	5
TCGA-53-7624	9.05311555771258	2	53	1
TCGA-53-7626	7.75437546206238	0	53	1
TCGA-53-7813	9.33914264354991	2	53	1
TCGA-53-A4EZ	9.88701973150055	3	53	1
TCGA-55-1592	8.44239014217899	1	55	4
TCGA-55-1594	9.7864041967794	3	55	4
TCGA-55-1595	8.82004538533874	2	55	4
TCGA-55-1596	9.70161703902463	3	55	4
TCGA-55-5899	9.64288593703667	2	55	4
TCGA-55-6543	8.4325060793804	1	55	4
TCGA-55-6642	8.66929260806531	1	55	4
TCGA-55-6712	9.13433126946417	2	55	4
TCGA-55-6968	9.27316207616283	2	55	4
TCGA-55-6969	9.10961839544164	2	55	4
TCGA-55-6970	10.2563424863862	3	55	4
TCGA-55-6971	8.71670460588315	1	55	4
TCGA-55-6972	8.8017699732304	2	55	4
TCGA-55-6975	9.54718533232626	2	55	4
TCGA-55-6978	9.35760326840344	2	55	4
TCGA-55-6979	8.28473108404455	1	55	4
TCGA-55-6980	8.65239879167021	1	55	4
TCGA-55-6981	9.01163343275963	2	55	4
TCGA-55-6982	9.13538552726174	2	55	4
TCGA-55-6983	8.75010014391646	1	55	4
TCGA-55-6984	8.84078819540812	2	55	4
TCGA-55-6985	8.4714080384572	1	55	4
TCGA-55-6986	9.73899193083621	3	55	4
TCGA-55-6987	9.11874945571728	2	55	4
TCGA-55-7227	8.87690420812188	2	55	4
TCGA-55-7281	8.44372866387071	1	55	4
TCGA-55-7283	9.40880555790882	2	55	4
TCGA-55-7284	8.05021083340047	1	55	4
TCGA-55-7570	9.99311376289157	3	55	4
TCGA-55-7573	7.90004007514053	1	55	4
TCGA-55-7574	8.14536918989241	1	55	4
TCGA-55-7576	9.09645084486749	2	55	4
TCGA-55-7724	9.10290973407483	2	55	4
TCGA-55-7725	9.12092656674894	2	55	4
TCGA-55-7726	9.04136041341189	2	55	4
TCGA-55-7727	8.84906405028306	2	55	4
TCGA-55-7728	7.64090050316733	0	55	4
TCGA-55-7815	9.87682177179304	3	55	4
TCGA-55-7816	8.51627142333771	1	55	4
TCGA-55-7903	9.21630296596859	2	55	4
TCGA-55-7907	9.09034392373153	2	55	4
TCGA-55-7910	9.96596600971976	3	55	4
TCGA-55-7911	9.29049739442867	2	55	4
TCGA-55-7913	9.9877385066322	3	55	4
TCGA-55-7914	9.14497669563454	2	55	4
TCGA-55-7994	8.84046651422203	2	55	4
TCGA-55-7995	8.36927518789994	1	55	4
TCGA-55-8085	9.31380498065222	2	55	4
TCGA-55-8087	7.90319079115721	1	55	4
TCGA-55-8089	8.10439444279306	1	55	4
TCGA-55-8090	8.41570021193653	1	55	4
TCGA-55-8091	9.50543554803554	2	55	4
TCGA-55-8092	8.53243381611537	1	55	4
TCGA-55-8094	10.0839199098196	3	55	4
TCGA-55-8096	8.8326574733095	2	55	4
TCGA-55-8097	7.96738946825391	1	55	4
TCGA-55-8203	9.5119471997453	2	55	4
TCGA-55-8204	9.12145652962783	2	55	4
TCGA-55-8205	9.86348112922281	3	55	4
TCGA-55-8206	7.64156326580064	0	55	4
TCGA-55-8207	8.45114730514981	1	55	4
TCGA-55-8208	8.32521062354272	1	55	4
TCGA-55-8299	8.3929069249461	1	55	4
TCGA-55-8301	9.39606974399382	2	55	4
TCGA-55-8302	9.52681377329736	2	55	4
TCGA-55-8505	8.91397442091998	2	55	4
TCGA-55-8506	8.02067603429629	1	55	4
TCGA-55-8507	8.98392032000148	2	55	4
TCGA-55-8508	9.14122984693383	2	55	4
TCGA-55-8510	8.02024907193563	1	55	4
TCGA-55-8511	8.45210199715659	1	55	4
TCGA-55-8512	8.21328379865041	1	55	4
TCGA-55-8513	8.11831916015108	1	55	4
TCGA-55-8514	8.39377312590474	1	55	4
TCGA-55-8614	8.25961224771445	1	55	4
TCGA-55-8615	9.51317310858668	2	55	4
TCGA-55-8616	8.22503378492512	1	55	4
TCGA-55-8619	7.69967701431494	0	55	4
TCGA-55-8620	9.90961145701661	3	55	4
TCGA-55-8621	8.27838220469196	1	55	4
TCGA-55-A48X	7.54562360667017	0	55	4
TCGA-55-A48Y	9.10959358668745	2	55	4
TCGA-55-A48Z	8.17716297019912	1	55	4
TCGA-55-A490	8.13945040511469	1	55	4
TCGA-55-A491	8.31157568419307	1	55	4
TCGA-55-A492	8.47277967279521	1	55	4
TCGA-55-A493	10.0233781324672	3	55	4
TCGA-55-A494	9.7078118686524	3	55	4
TCGA-55-A4DF	9.36323668124924	2	55	4
TCGA-55-A4DG	7.917774224633	1	55	4
TCGA-55-A57B	8.39721777636374	1	55	4
TCGA-62-A46O	9.69164885225612	3	62	5
TCGA-62-A46P	8.49177809944241	1	62	5
TCGA-62-A46R	9.71096102162734	3	62	5
TCGA-62-A46S	8.69566416133835	1	62	5
TCGA-62-A46U	8.82331225751786	2	62	5
TCGA-62-A46V	8.6179333183015	1	62	5
TCGA-62-A470	9.09658252094055	2	62	5
TCGA-62-A471	9.72958124421344	3	62	5
TCGA-62-A472	10.0081744264988	3	62	5
TCGA-64-1676	9.11601818413989	2	64	1
TCGA-64-1677	9.59200229359128	2	64	1
TCGA-64-1678	10.1437189353463	3	64	1
TCGA-64-1679	8.33667598471047	1	64	1
TCGA-64-1680	9.18308245001461	2	64	1
TCGA-64-1681	8.56988076933212	1	64	1
TCGA-64-5774	9.46008286964936	2	64	1
TCGA-64-5775	9.62181884839478	2	64	1
TCGA-64-5778	8.55913335462516	1	64	1
TCGA-64-5779	9.4439385178134	2	64	1
TCGA-64-5781	9.13553979115182	2	64	1
TCGA-64-5815	8.47710210975971	1	64	1
TCGA-67-3770	8.25863563108298	1	67	3
TCGA-67-3771	9.15221861463896	2	67	3
TCGA-67-3772	8.62951664945705	1	67	3
TCGA-67-3773	7.84254950393363	0	67	3
TCGA-67-3774	8.58448053935546	1	67	3
TCGA-67-4679	8.43623454146962	1	67	3
TCGA-67-6215	8.94244112737584	2	67	3
TCGA-67-6216	8.30218114352481	1	67	3
TCGA-67-6217	8.27252853839416	1	67	3
TCGA-69-7760	9.31441725827456	2	69	5
TCGA-69-7761	8.98603584882252	2	69	5
TCGA-69-7763	8.63495748150659	1	69	5
TCGA-69-7764	8.78097839079923	1	69	5
TCGA-69-7765	9.07740310420133	2	69	5
TCGA-69-7973	9.41071417382374	2	69	5
TCGA-69-7974	8.61490410455019	1	69	5
TCGA-69-7978	8.85152469611885	2	69	5
TCGA-69-7979	8.16944369810149	1	69	5
TCGA-69-7980	8.2574353824051	1	69	5
TCGA-69-8253	8.77527672773202	1	69	5
TCGA-69-8254	8.12534554956864	1	69	5
TCGA-69-8255	11.4874664766669	4	69	5
TCGA-69-8453	8.22180004188261	1	69	5
TCGA-69-A59K	8.94724727212278	2	69	5
TCGA-71-6725	8.68528370492856	1	71	3
TCGA-71-8520	8.62092488411697	1	71	3
TCGA-73-4658	8.50761903420232	1	73	1
TCGA-73-4659	9.54542789171834	2	73	1
TCGA-73-4662	8.60538928861175	1	73	1
TCGA-73-4666	9.57271526836583	2	73	1
TCGA-73-4668	9.19780668813397	2	73	1
TCGA-73-4670	10.1531029405586	3	73	1
TCGA-73-4675	8.34190894654316	1	73	1
TCGA-73-4676	9.30167199366215	2	73	1
TCGA-73-4677	8.53851837091298	1	73	1
TCGA-73-7498	7.97920862596381	1	73	1
TCGA-73-7499	8.27468960275718	1	73	1
TCGA-73-A9RS	10.6623053869574	4	73	1
TCGA-75-5122	9.0653756330428	2	75	1
TCGA-75-5125	8.95970715410724	2	75	1
TCGA-75-5126	9.66944820105062	2	75	1
TCGA-75-5146	8.40713290359027	1	75	1
TCGA-75-5147	8.36731214398078	1	75	1
TCGA-75-6203	7.93611285451595	1	75	1
TCGA-75-6205	8.96789649476511	2	75	1
TCGA-75-6206	8.96294822141863	2	75	1
TCGA-75-6207	10.2266232756419	3	75	1
TCGA-75-6211	9.89777732032216	3	75	1
TCGA-75-6212	9.15567098442288	2	75	1
TCGA-75-6214	9.7935862845903	3	75	1
TCGA-75-7025	7.98315022742623	1	75	1
TCGA-75-7027	10.4630850167019	3	75	1
TCGA-75-7030	7.66154093277531	0	75	1
TCGA-75-7031	10.041587724846	3	75	1
TCGA-78-7145	9.36372187407354	2	78	3
TCGA-78-7146	9.6285895276841	2	78	3
TCGA-78-7147	8.69954363396843	1	78	3
TCGA-78-7148	9.57297386691849	2	78	3
TCGA-78-7149	9.13216995946283	2	78	3
TCGA-78-7150	9.3942808481919	2	78	3
TCGA-78-7152	8.93592996531228	2	78	3
TCGA-78-7153	9.72841854558221	3	78	3
TCGA-78-7154	11.3269661322963	4	78	3
TCGA-78-7155	9.8171987559525	3	78	3
TCGA-78-7156	9.26905599555999	2	78	3
TCGA-78-7158	9.16916268617937	2	78	3
TCGA-78-7159	9.17689230184335	2	78	3
TCGA-78-7160	9.66747232946297	2	78	3
TCGA-78-7161	8.69388270910934	1	78	3
TCGA-78-7163	9.2519255375872	2	78	3
TCGA-78-7166	8.91292062717467	2	78	3
TCGA-78-7167	9.0742281233272	2	78	3
TCGA-78-7220	10.4223926543945	3	78	3
TCGA-78-7535	8.03101900789446	1	78	3
TCGA-78-7536	10.0796481396485	3	78	3
TCGA-78-7537	8.48637648307574	1	78	3
TCGA-78-7539	8.73345427421377	1	78	3
TCGA-78-7540	8.16355179238107	1	78	3
TCGA-78-7542	9.37996994841971	2	78	3
TCGA-78-7633	9.07617250118602	2	78	3
TCGA-78-8640	9.20711863114225	2	78	3
TCGA-78-8648	8.19634559948926	1	78	3
TCGA-78-8655	8.16054519923318	1	78	3
TCGA-78-8660	9.74925553256248	3	78	3
TCGA-78-8662	8.41895833150048	1	78	3
TCGA-80-5607	8.98504465674853	2	80	5
TCGA-80-5608	9.35224924860853	2	80	5
TCGA-80-5611	8.88187944439579	2	80	5
TCGA-83-5908	9.80880135983605	3	83	5
TCGA-86-6562	8.45512704804372	1	86	2
TCGA-86-6851	8.49060364430855	1	86	2
TCGA-86-7701	9.44881161486355	2	86	2
TCGA-86-7711	9.87718512616721	3	86	2
TCGA-86-7713	9.88398823430337	3	86	2
TCGA-86-7714	8.68261895605751	1	86	2
TCGA-86-7953	9.25552540864325	2	86	2
TCGA-86-7954	8.49442921180226	1	86	2
TCGA-86-7955	9.60799711472962	2	86	2
TCGA-86-8054	10.530168132199	3	86	2
TCGA-86-8055	8.59076785872945	1	86	2
TCGA-86-8056	8.25602485064474	1	86	2
TCGA-86-8073	8.68672258751656	1	86	2
TCGA-86-8074	8.62889527194394	1	86	2
TCGA-86-8075	8.46370817563898	1	86	2
TCGA-86-8076	9.05711863589721	2	86	2
TCGA-86-8278	8.36181863370889	1	86	2
TCGA-86-8279	8.50235412549654	1	86	2
TCGA-86-8280	8.10810456698666	1	86	2
TCGA-86-8281	8.24870135078857	1	86	2
TCGA-86-8358	9.03054761968951	2	86	2
TCGA-86-8359	9.07398475887164	2	86	2
TCGA-86-8585	8.66873460094421	1	86	2
TCGA-86-8668	8.22055948172683	1	86	2
TCGA-86-8669	9.71047826346768	3	86	2
TCGA-86-8671	7.50332887907904	0	86	2
TCGA-86-8672	9.41298279484426	2	86	2
TCGA-86-8673	9.20142359831493	2	86	2
TCGA-86-8674	8.64954712189286	1	86	2
TCGA-86-A456	8.99145491060736	2	86	2
TCGA-86-A4D0	10.5879311251496	3	86	2
TCGA-86-A4JF	9.22583595776131	2	86	2
TCGA-86-A4P7	7.83277811063528	0	86	2
TCGA-86-A4P8	7.35739589519699	0	86	2
TCGA-91-A4BC	8.69094110011263	1	91	5
TCGA-91-A4BD	8.56397867788987	1	91	5
TCGA-93-7347	8.32501857846367	1	93	3
TCGA-93-7348	7.77011730413513	0	93	3
TCGA-93-8067	9.89148905675709	3	93	3
TCGA-93-A4JN	7.52601384391433	0	93	3
TCGA-93-A4JO	8.37644296557371	1	93	3
TCGA-93-A4JP	7.7051101463003	0	93	3
TCGA-93-A4JQ	8.62897335452503	1	93	3
TCGA-95-7039	8.4748304026297	1	95	1
TCGA-95-7043	9.46001391611219	2	95	1
TCGA-95-7562	9.25082993418794	2	95	1
TCGA-95-7567	9.16468949651284	2	95	1
TCGA-95-7944	9.19893965351694	2	95	1
TCGA-95-7947	8.49649804409893	1	95	1
TCGA-95-7948	9.14382290090452	2	95	1
TCGA-95-8039	8.3332616752544	1	95	1
TCGA-95-8494	9.27338160171681	2	95	1
TCGA-95-A4VK	7.63150812197559	0	95	1
TCGA-95-A4VN	9.15295339963557	2	95	1
TCGA-95-A4VP	9.12219159605722	2	95	1
TCGA-97-7546	8.44324796498728	1	97	1
TCGA-97-7547	9.02438096766974	2	97	1
TCGA-97-7552	8.04528218050122	1	97	1
TCGA-97-7553	7.91426980441232	1	97	1
TCGA-97-7554	8.63398168651574	1	97	1
TCGA-97-7937	9.40278863691838	2	97	1
TCGA-97-7938	8.47360064361911	1	97	1
TCGA-97-7941	8.43519316619104	1	97	1
TCGA-97-8171	9.88222676353212	3	97	1
TCGA-97-8172	7.79691282399695	0	97	1
TCGA-97-8175	8.45581563168792	1	97	1
TCGA-97-8177	8.3281862006263	1	97	1
TCGA-97-8179	9.14926576983932	2	97	1
TCGA-97-8552	8.02649504126569	1	97	1
TCGA-97-A4LX	7.89228243098828	0	97	1
TCGA-97-A4M0	8.45251185970052	1	97	1
TCGA-97-A4M1	7.6666923714672	0	97	1
TCGA-97-A4M2	8.13893824324853	1	97	1
TCGA-97-A4M3	9.22722993349337	2	97	1
TCGA-97-A4M5	8.76110738757796	1	97	1
TCGA-97-A4M6	7.90587054474278	1	97	1
TCGA-97-A4M7	7.30468129082255	0	97	1
TCGA-99-7458	8.4882033818593	1	99	2
TCGA-99-8025	9.00307069895406	2	99	2
TCGA-99-8028	8.18261365020024	1	99	2
TCGA-99-8032	9.62107577852833	2	99	2
TCGA-99-8033	10.9706728794782	4	99	2
TCGA-99-AA5R	7.46977335365665	0	99	2
TCGA-J2-8192	8.33062517145837	1	J2	1
TCGA-J2-8194	9.58217901725899	2	J2	1
TCGA-J2-A4AD	8.44507525595179	1	J2	1
TCGA-J2-A4AE	8.18704156855367	1	J2	1
TCGA-J2-A4AG	8.70241707580354	1	J2	1
TCGA-L4-A4E5	8.04079364406314	1	L4	4
TCGA-L4-A4E6	7.77874522800635	0	L4	4
TCGA-L9-A443	8.30551728627694	1	L9	2
TCGA-L9-A444	7.77170555272824	0	L9	2
TCGA-L9-A50W	7.73094794746912	0	L9	2
TCGA-L9-A5IP	9.30667706857175	2	L9	2
TCGA-L9-A743	8.73508587808725	1	L9	2
TCGA-L9-A7SV	8.86892087787185	2	L9	2
TCGA-L9-A8F4	8.75316165871568	1	L9	2
TCGA-MN-A4N1	8.62079125158193	1	MN	3
TCGA-MN-A4N4	7.9484781232218	1	MN	3
TCGA-MN-A4N5	8.55648819266417	1	MN	3
TCGA-MP-A4SV	9.25199154067799	2	MP	2
TCGA-MP-A4SW	8.04607886277054	1	MP	2
TCGA-MP-A4SY	9.00701612541136	2	MP	2
TCGA-MP-A4T4	8.75735799515392	1	MP	2
TCGA-MP-A4T6	7.67204516475943	0	MP	2
TCGA-MP-A4T7	8.96084517127845	2	MP	2
TCGA-MP-A4T8	9.56900947496712	2	MP	2
TCGA-MP-A4T9	8.27139338717368	1	MP	2
TCGA-MP-A4TA	10.0051969877467	3	MP	2
TCGA-MP-A4TC	8.77639357569833	1	MP	2
TCGA-MP-A4TD	8.60719242383152	1	MP	2
TCGA-MP-A4TE	9.67504675154837	2	MP	2
TCGA-MP-A4TF	9.24278353695866	2	MP	2
TCGA-MP-A4TH	8.02013392020058	1	MP	2
TCGA-MP-A4TI	8.40188343626029	1	MP	2
TCGA-MP-A4TJ	8.5716607143028	1	MP	2
TCGA-MP-A4TK	8.43468465859663	1	MP	2
TCGA-MP-A5C7	8.47823748543115	1	MP	2
TCGA-NJ-A4YF	10.0600100422245	3	NJ	1
TCGA-NJ-A4YG	8.7113139802822	1	NJ	1
TCGA-NJ-A4YI	8.41453167681042	1	NJ	1
TCGA-NJ-A4YP	9.05626316406638	2	NJ	1
TCGA-NJ-A4YQ	9.14641384460476	2	NJ	1
TCGA-NJ-A55A	8.04112041339044	1	NJ	1
TCGA-NJ-A55O	8.55949100208436	1	NJ	1
TCGA-NJ-A55R	8.93698344984397	2	NJ	1
TCGA-NJ-A7XG	8.33624338505407	1	NJ	1
TCGA-O1-A52J	9.23486899592199	2	O1	5
TCGA-S2-AA1A	7.35097503936648	0	S2	4
