# Supplementary material for: Surrogate Biomarker Prediction from Whole-Slide Images for Evaluating Overall Survival in Lung Adenocarcinoma
Source: Diagnostics (Basel). 2024 Feb 20;14(5):462. doi: 10.3390/diagnostics14050462 (PMC10930763; doi:10.3390/diagnostics14050462)
Supplement: Supplementary file 1 [file diagnostics-14-00462-s001.zip › Supplementary_File_S5_TCGA_LUAD_crossfolds/crossfolds_HVCN1.csv]

PATIENT	HVCN1	HVCN1_quantile	site_code	CV5
TCGA-05-4244	2.65002649611802	1	05	2
TCGA-05-4249	2.86956231321042	2	05	2
TCGA-05-4250	3.04940601071982	2	05	2
TCGA-05-4382	3.48836706533731	3	05	2
TCGA-05-4395	2.13191315393204	0	05	2
TCGA-05-4396	0.925347247045981	0	05	2
TCGA-05-4397	4.18588778723469	4	05	2
TCGA-05-4398	4.00013069944533	4	05	2
TCGA-05-4402	3.38355049149199	3	05	2
TCGA-05-4403	3.66143394231575	4	05	2
TCGA-05-4405	2.62797990598717	1	05	2
TCGA-05-4415	3.8578482391493	4	05	2
TCGA-05-4417	3.37029103386441	3	05	2
TCGA-05-4418	2.93385237189049	2	05	2
TCGA-05-4420	3.47752137004274	3	05	2
TCGA-05-4422	3.18354085135705	3	05	2
TCGA-05-4424	3.25335752050581	3	05	2
TCGA-05-4426	2.28250321349174	0	05	2
TCGA-05-4427	3.47925759377255	3	05	2
TCGA-05-4430	3.03967516425668	2	05	2
TCGA-05-4432	3.76711387812799	4	05	2
TCGA-05-4433	3.79177267564404	4	05	2
TCGA-05-4434	3.72417330740195	4	05	2
TCGA-35-3615	2.29660277304056	0	35	1
TCGA-35-4122	4.21237636757292	4	35	1
TCGA-35-4123	3.09153463100708	2	35	1
TCGA-35-5375	2.99097342986914	2	35	1
TCGA-38-4625	4.49006474833369	4	38	3
TCGA-38-4626	3.4022031751818	3	38	3
TCGA-38-4627	3.74926621271835	4	38	3
TCGA-38-4628	3.84266327458257	4	38	3
TCGA-38-4629	3.44123523053254	3	38	3
TCGA-38-4630	1.43547654689624	0	38	3
TCGA-38-4631	2.3803201802419	1	38	3
TCGA-38-4632	2.90133870517732	2	38	3
TCGA-38-6178	2.29202170774127	0	38	3
TCGA-38-7271	4.97597352076899	4	38	3
TCGA-38-A44F	3.84948373513399	4	38	3
TCGA-44-2655	3.25807851881842	3	44	1
TCGA-44-2656	2.734408275982	1	44	1
TCGA-44-2657	4.66860161722564	4	44	1
TCGA-44-2659	2.81367078059425	2	44	1
TCGA-44-2661	4.24573626275637	4	44	1
TCGA-44-2662	2.59100404459769	1	44	1
TCGA-44-2665	2.5460573479871	1	44	1
TCGA-44-2666	1.69696147873659	0	44	1
TCGA-44-2668	2.73271005201553	1	44	1
TCGA-44-3396	2.85864865277767	2	44	1
TCGA-44-3398	3.44872258718719	3	44	1
TCGA-44-3917	2.57026522552699	1	44	1
TCGA-44-3918	3.68354335759364	4	44	1
TCGA-44-3919	3.50555891482527	3	44	1
TCGA-44-4112	2.04684517648658	0	44	1
TCGA-44-5643	4.16220315583077	4	44	1
TCGA-44-5644	0.886626048996303	0	44	1
TCGA-44-5645	2.81155998251968	2	44	1
TCGA-44-6145	3.51501389363957	3	44	1
TCGA-44-6146	1.36130665340999	0	44	1
TCGA-44-6147	2.98480420456344	2	44	1
TCGA-44-6148	3.36739001978644	3	44	1
TCGA-44-6774	2.98588752305489	2	44	1
TCGA-44-6775	2.66042745255302	1	44	1
TCGA-44-6776	1.70515399252305	0	44	1
TCGA-44-6777	4.58955760259604	4	44	1
TCGA-44-6778	4.37315774764047	4	44	1
TCGA-44-6779	2.62023264261799	1	44	1
TCGA-44-7659	2.76016714390662	2	44	1
TCGA-44-7660	2.25677149653589	0	44	1
TCGA-44-7662	2.82249637865216	2	44	1
TCGA-44-7667	1.62098302523624	0	44	1
TCGA-44-7669	2.74873449195014	1	44	1
TCGA-44-7670	3.12907053340262	2	44	1
TCGA-44-7671	2.50438089274293	1	44	1
TCGA-44-7672	4.0859898835318	4	44	1
TCGA-44-8119	2.37649975029682	1	44	1
TCGA-44-A479	3.55985960631113	3	44	1
TCGA-44-A47A	2.81123405633775	2	44	1
TCGA-44-A47B	2.64641907747063	1	44	1
TCGA-44-A47G	3.51512258952327	3	44	1
TCGA-44-A4SS	3.13054469541235	2	44	1
TCGA-44-A4SU	2.58334846280719	1	44	1
TCGA-49-4487	3.78194118272831	4	49	5
TCGA-49-4488	2.72212646784688	1	49	5
TCGA-49-4490	2.7084028110714	1	49	5
TCGA-49-4494	2.97759191366415	2	49	5
TCGA-49-4501	3.24252662412344	3	49	5
TCGA-49-4505	3.30623271655593	3	49	5
TCGA-49-4506	2.20864514480496	0	49	5
TCGA-49-4507	2.75468007919445	2	49	5
TCGA-49-4510	2.99298713133459	2	49	5
TCGA-49-4512	3.68475385530426	4	49	5
TCGA-49-4514	2.56051389777577	1	49	5
TCGA-49-6742	2.43998451105557	1	49	5
TCGA-49-6743	2.69743140420329	1	49	5
TCGA-49-6744	3.41044623293573	3	49	5
TCGA-49-6745	3.1887683505376	3	49	5
TCGA-49-6761	2.87965921945024	2	49	5
TCGA-49-6767	3.29556071556581	3	49	5
TCGA-49-AAQV	2.57012415659001	1	49	5
TCGA-49-AAR0	3.50832287872748	3	49	5
TCGA-49-AAR2	2.42123524263344	1	49	5
TCGA-49-AAR3	3.97616906622465	4	49	5
TCGA-49-AAR4	2.94538271554	2	49	5
TCGA-49-AAR9	1.17836547202451	0	49	5
TCGA-49-AARE	2.80129572863238	2	49	5
TCGA-49-AARN	2.55247170284645	1	49	5
TCGA-49-AARO	3.77849507606116	4	49	5
TCGA-49-AARQ	2.5219315521692	1	49	5
TCGA-49-AARR	3.48281420190911	3	49	5
TCGA-4B-A93V	2.24139492136878	0	4B	3
TCGA-50-5044	2.55272619330674	1	50	1
TCGA-50-5045	4.06941819564405	4	50	1
TCGA-50-5055	5.22755088048868	4	50	1
TCGA-50-5066	3.40588567228094	3	50	1
TCGA-50-5068	3.11436492400475	2	50	1
TCGA-50-5931	2.02839422626776	0	50	1
TCGA-50-5939	3.21899491870981	3	50	1
TCGA-50-5942	2.47434966109257	1	50	1
TCGA-50-5946	1.38148646710496	0	50	1
TCGA-50-6590	3.77863094948708	4	50	1
TCGA-50-6591	1.72270902051087	0	50	1
TCGA-50-6593	3.80167274597039	4	50	1
TCGA-50-6594	1.79631610175654	0	50	1
TCGA-50-6597	4.0928071106508	4	50	1
TCGA-50-6673	3.45270309907481	3	50	1
TCGA-50-7109	2.72222184835168	1	50	1
TCGA-50-8457	3.73958573161802	4	50	1
TCGA-50-8459	4.24141988298424	4	50	1
TCGA-53-7624	1.99444982175704	0	53	2
TCGA-53-7626	3.75568828181969	4	53	2
TCGA-53-7813	2.80028075964455	2	53	2
TCGA-53-A4EZ	4.3816316056654	4	53	2
TCGA-55-1592	3.2395020316471	3	55	4
TCGA-55-1594	3.79638058179893	4	55	4
TCGA-55-1595	3.12989885545607	2	55	4
TCGA-55-1596	3.00576469531639	2	55	4
TCGA-55-5899	2.44853216062146	1	55	4
TCGA-55-6543	2.67129429284863	1	55	4
TCGA-55-6642	2.9136699746549	2	55	4
TCGA-55-6712	3.0464029461842	2	55	4
TCGA-55-6968	3.38665650207352	3	55	4
TCGA-55-6969	3.14987633692506	3	55	4
TCGA-55-6970	2.68931591005097	1	55	4
TCGA-55-6971	3.72038790233289	4	55	4
TCGA-55-6972	1.15071828205147	0	55	4
TCGA-55-6975	2.52257786050468	1	55	4
TCGA-55-6978	3.74590638007924	4	55	4
TCGA-55-6979	3.81256278887689	4	55	4
TCGA-55-6980	3.4056222117068	3	55	4
TCGA-55-6981	3.17096383722406	3	55	4
TCGA-55-6982	2.85715861306489	2	55	4
TCGA-55-6983	3.56394778458866	3	55	4
TCGA-55-6984	2.78433938713656	2	55	4
TCGA-55-6985	3.52620667609937	3	55	4
TCGA-55-6986	2.7256667376813	1	55	4
TCGA-55-6987	4.15077739127456	4	55	4
TCGA-55-7227	3.0379238408113	2	55	4
TCGA-55-7281	4.32320881621773	4	55	4
TCGA-55-7283	2.32816064197837	0	55	4
TCGA-55-7284	3.29957296894047	3	55	4
TCGA-55-7570	1.58793307690054	0	55	4
TCGA-55-7573	3.29590567085094	3	55	4
TCGA-55-7574	3.79313256040036	4	55	4
TCGA-55-7576	2.87135865101519	2	55	4
TCGA-55-7724	3.78465002804573	4	55	4
TCGA-55-7725	2.78293483642214	2	55	4
TCGA-55-7726	2.22736969564727	0	55	4
TCGA-55-7727	3.15162928392418	3	55	4
TCGA-55-7728	5.04491836865856	4	55	4
TCGA-55-7815	2.29633258446576	0	55	4
TCGA-55-7816	4.09656873694659	4	55	4
TCGA-55-7903	2.41896848120453	1	55	4
TCGA-55-7907	2.94098637084692	2	55	4
TCGA-55-7910	1.44269295173092	0	55	4
TCGA-55-7911	2.54363224437235	1	55	4
TCGA-55-7913	1.38469567498881	0	55	4
TCGA-55-7914	3.13645736604777	3	55	4
TCGA-55-7994	3.84937260223187	4	55	4
TCGA-55-7995	3.60671375785105	3	55	4
TCGA-55-8085	3.44606433670137	3	55	4
TCGA-55-8087	2.48722794650169	1	55	4
TCGA-55-8089	4.10760424982491	4	55	4
TCGA-55-8090	2.4893755530889	1	55	4
TCGA-55-8091	2.79893511751642	2	55	4
TCGA-55-8092	2.35242130339414	1	55	4
TCGA-55-8094	2.35816976593336	1	55	4
TCGA-55-8096	3.29545514962648	3	55	4
TCGA-55-8097	2.77959956833084	2	55	4
TCGA-55-8203	3.45750089471919	3	55	4
TCGA-55-8204	2.16230152735236	0	55	4
TCGA-55-8205	4.04714783145373	4	55	4
TCGA-55-8206	4.28416374355688	4	55	4
TCGA-55-8207	3.12832135059683	2	55	4
TCGA-55-8208	4.53340461060661	4	55	4
TCGA-55-8299	3.73792069237466	4	55	4
TCGA-55-8301	3.9708978965557	4	55	4
TCGA-55-8302	3.16263849418668	3	55	4
TCGA-55-8505	2.28142107091732	0	55	4
TCGA-55-8506	1.89308334565352	0	55	4
TCGA-55-8507	3.40087757344369	3	55	4
TCGA-55-8508	2.21754691127613	0	55	4
TCGA-55-8510	3.83714964427412	4	55	4
TCGA-55-8511	2.93216635885887	2	55	4
TCGA-55-8512	2.02329524124334	0	55	4
TCGA-55-8513	4.41124798304757	4	55	4
TCGA-55-8514	2.13364732438615	0	55	4
TCGA-55-8614	2.30457512426391	0	55	4
TCGA-55-8615	2.54197194006057	1	55	4
TCGA-55-8616	2.14935015736421	0	55	4
TCGA-55-8619	4.22201779956802	4	55	4
TCGA-55-8620	2.654037006605	1	55	4
TCGA-55-8621	3.85809026219496	4	55	4
TCGA-55-A48X	3.84313233890733	4	55	4
TCGA-55-A48Y	2.83256079919846	2	55	4
TCGA-55-A48Z	2.18325862129436	0	55	4
TCGA-55-A490	3.24516386382145	3	55	4
TCGA-55-A491	3.84972310814313	4	55	4
TCGA-55-A492	2.63325621972215	1	55	4
TCGA-55-A493	3.14178465083569	3	55	4
TCGA-55-A494	2.31930783776895	0	55	4
TCGA-55-A4DF	3.14307424792727	3	55	4
TCGA-55-A4DG	2.85517176373907	2	55	4
TCGA-55-A57B	2.6404265228844	1	55	4
TCGA-62-A46O	0.909218228098923	0	62	3
TCGA-62-A46P	1.68914352745984	0	62	3
TCGA-62-A46R	3.77066804307418	4	62	3
TCGA-62-A46S	1.92799493762406	0	62	3
TCGA-62-A46U	5.08946945898171	4	62	3
TCGA-62-A46V	2.38727833459766	1	62	3
TCGA-62-A470	2.75323632023725	2	62	3
TCGA-62-A471	2.56188113066636	1	62	3
TCGA-62-A472	2.93152647259847	2	62	3
TCGA-64-1676	2.54565855552664	1	64	2
TCGA-64-1677	2.72200940262872	1	64	2
TCGA-64-1678	1.92831213143452	0	64	2
TCGA-64-1679	3.13490923586598	3	64	2
TCGA-64-1680	3.49973610674513	3	64	2
TCGA-64-1681	2.89246935809897	2	64	2
TCGA-64-5774	2.5649365939434	1	64	2
TCGA-64-5775	2.93665610097766	2	64	2
TCGA-64-5778	3.62951962388886	3	64	2
TCGA-64-5779	2.99742921888407	2	64	2
TCGA-64-5781	2.55849309116369	1	64	2
TCGA-64-5815	3.40901524025227	3	64	2
TCGA-67-3770	2.49697659135456	1	67	3
TCGA-67-3771	2.62259094364318	1	67	3
TCGA-67-3772	2.56120356547496	1	67	3
TCGA-67-3773	2.75376715317911	2	67	3
TCGA-67-3774	3.11775691474582	2	67	3
TCGA-67-4679	3.24142874280942	3	67	3
TCGA-67-6215	2.47708530507799	1	67	3
TCGA-67-6216	3.26878113369299	3	67	3
TCGA-67-6217	3.0494705004458	2	67	3
TCGA-69-7760	0.825192148461014	0	69	3
TCGA-69-7761	3.19944914898984	3	69	3
TCGA-69-7763	2.7638423911156	2	69	3
TCGA-69-7764	1.61994622314834	0	69	3
TCGA-69-7765	2.47418889892395	1	69	3
TCGA-69-7973	2.47794073025354	1	69	3
TCGA-69-7974	3.67752417672645	4	69	3
TCGA-69-7978	4.71904092106658	4	69	3
TCGA-69-7979	1.93797082546533	0	69	3
TCGA-69-7980	3.29842493689779	3	69	3
TCGA-69-8253	2.42167299694868	1	69	3
TCGA-69-8254	2.54330026808045	1	69	3
TCGA-69-8255	3.21361479849788	3	69	3
TCGA-69-8453	4.81349934535061	4	69	3
TCGA-69-A59K	2.73054585916999	1	69	3
TCGA-71-6725	1.85298151420058	0	71	4
TCGA-71-8520	2.82253574331692	2	71	4
TCGA-73-4658	3.76404997107588	4	73	3
TCGA-73-4659	3.38625742912314	3	73	3
TCGA-73-4662	3.37334688765114	3	73	3
TCGA-73-4666	3.62613026957511	3	73	3
TCGA-73-4668	2.40756777998758	1	73	3
TCGA-73-4670	2.08903241725801	0	73	3
TCGA-73-4675	3.32829417852068	3	73	3
TCGA-73-4676	3.22843698832281	3	73	3
TCGA-73-4677	2.33482875284097	0	73	3
TCGA-73-7498	3.00874598444968	2	73	3
TCGA-73-7499	3.08590025654838	2	73	3
TCGA-73-A9RS	1.13485591455872	0	73	3
TCGA-75-5122	4.51843441665986	4	75	5
TCGA-75-5125	3.32369619854533	3	75	5
TCGA-75-5126	4.02871588684898	4	75	5
TCGA-75-5146	3.56481331516621	3	75	5
TCGA-75-5147	2.3795073148495	1	75	5
TCGA-75-6203	4.43055460999493	4	75	5
TCGA-75-6205	3.86034782093986	4	75	5
TCGA-75-6206	3.2454673874628	3	75	5
TCGA-75-6207	1.72621371811671	0	75	5
TCGA-75-6211	2.96419784025021	2	75	5
TCGA-75-6212	3.98485570523501	4	75	5
TCGA-75-6214	1.18153215490735	0	75	5
TCGA-75-7025	2.98861976002113	2	75	5
TCGA-75-7027	2.48423940618773	1	75	5
TCGA-75-7030	3.07500331448582	2	75	5
TCGA-75-7031	2.3885998252996	1	75	5
TCGA-78-7145	3.30492083813534	3	78	2
TCGA-78-7146	2.90942728223386	2	78	2
TCGA-78-7147	2.37910143125777	1	78	2
TCGA-78-7148	2.00536114576418	0	78	2
TCGA-78-7149	2.61577003043179	1	78	2
TCGA-78-7150	2.70936426245093	1	78	2
TCGA-78-7152	3.10440873212392	2	78	2
TCGA-78-7153	2.13120941179284	0	78	2
TCGA-78-7154	1.65478774003849	0	78	2
TCGA-78-7155	1.58879414331902	0	78	2
TCGA-78-7156	2.3348390351501	1	78	2
TCGA-78-7158	2.29685414794688	0	78	2
TCGA-78-7159	2.78882435206594	2	78	2
TCGA-78-7160	3.82213143625324	4	78	2
TCGA-78-7161	1.66078972102162	0	78	2
TCGA-78-7163	2.2226423592153	0	78	2
TCGA-78-7166	1.9828477892048	0	78	2
TCGA-78-7167	2.30359580106585	0	78	2
TCGA-78-7220	2.71696568189648	1	78	2
TCGA-78-7535	2.91511188832386	2	78	2
TCGA-78-7536	2.42365049543672	1	78	2
TCGA-78-7537	2.07388469666521	0	78	2
TCGA-78-7539	3.6189912788651	3	78	2
TCGA-78-7540	2.99259959613503	2	78	2
TCGA-78-7542	1.22524515276064	0	78	2
TCGA-78-7633	2.50552231660129	1	78	2
TCGA-78-8640	2.70571774183311	1	78	2
TCGA-78-8648	4.39807169366013	4	78	2
TCGA-78-8655	3.81688553750167	4	78	2
TCGA-78-8660	3.49279987267675	3	78	2
TCGA-78-8662	2.62371516197225	1	78	2
TCGA-80-5607	2.2579702899898	0	80	4
TCGA-80-5608	1.90204453171444	0	80	4
TCGA-80-5611	2.73108470056171	1	80	4
TCGA-83-5908	3.20915791411478	3	83	3
TCGA-86-6562	2.30052394716101	0	86	5
TCGA-86-6851	3.89136172530481	4	86	5
TCGA-86-7701	2.96132472732138	2	86	5
TCGA-86-7711	4.05334992127813	4	86	5
TCGA-86-7713	2.35970595822625	1	86	5
TCGA-86-7714	2.58863402594778	1	86	5
TCGA-86-7953	2.71548571808832	1	86	5
TCGA-86-7954	3.75680167393999	4	86	5
TCGA-86-7955	1.3063891463313	0	86	5
TCGA-86-8054	1.27001655656087	0	86	5
TCGA-86-8055	2.8303754449206	2	86	5
TCGA-86-8056	2.87233090418678	2	86	5
TCGA-86-8073	2.73542729990839	1	86	5
TCGA-86-8074	2.14852105729304	0	86	5
TCGA-86-8075	3.03243656050475	2	86	5
TCGA-86-8076	3.35632201981208	3	86	5
TCGA-86-8278	2.24654865889828	0	86	5
TCGA-86-8279	2.11804814802217	0	86	5
TCGA-86-8280	3.45007786564106	3	86	5
TCGA-86-8281	2.90961126103234	2	86	5
TCGA-86-8358	1.47022894002323	0	86	5
TCGA-86-8359	2.08887967584622	0	86	5
TCGA-86-8585	3.81843938948814	4	86	5
TCGA-86-8668	3.1332135383448	2	86	5
TCGA-86-8669	3.36238382619553	3	86	5
TCGA-86-8671	4.85352910036464	4	86	5
TCGA-86-8672	2.96565182291444	2	86	5
TCGA-86-8673	1.95364211402688	0	86	5
TCGA-86-8674	1.93499799081143	0	86	5
TCGA-86-A456	3.37421003776351	3	86	5
TCGA-86-A4D0	2.0747313625384	0	86	5
TCGA-86-A4JF	2.01910298233531	0	86	5
TCGA-86-A4P7	3.22861271213426	3	86	5
TCGA-86-A4P8	4.18961139124064	4	86	5
TCGA-91-A4BC	3.12780191413412	2	91	1
TCGA-91-A4BD	3.16170895481513	3	91	1
TCGA-93-7347	3.94687707401141	4	93	1
TCGA-93-7348	2.50339179502181	1	93	1
TCGA-93-8067	1.79779012240915	0	93	1
TCGA-93-A4JN	2.93359212252971	2	93	1
TCGA-93-A4JO	3.39348893616437	3	93	1
TCGA-93-A4JP	3.43217429230868	3	93	1
TCGA-93-A4JQ	3.64327437652343	3	93	1
TCGA-95-7039	2.31365631945072	0	95	3
TCGA-95-7043	2.39973368678766	1	95	3
TCGA-95-7562	1.99013358483788	0	95	3
TCGA-95-7567	2.44222865682711	1	95	3
TCGA-95-7944	4.12649393705184	4	95	3
TCGA-95-7947	2.4444263934911	1	95	3
TCGA-95-7948	2.32185011721429	0	95	3
TCGA-95-8039	3.22479988304529	3	95	3
TCGA-95-8494	2.76983502683747	2	95	3
TCGA-95-A4VK	2.78123502587755	2	95	3
TCGA-95-A4VN	2.90521164012131	2	95	3
TCGA-95-A4VP	2.8943416301399	2	95	3
TCGA-97-7546	2.91476860979004	2	97	2
TCGA-97-7547	3.0438622157218	2	97	2
TCGA-97-7552	4.35703305213913	4	97	2
TCGA-97-7553	4.45733703572633	4	97	2
TCGA-97-7554	2.60425316853603	1	97	2
TCGA-97-7937	1.41033219625701	0	97	2
TCGA-97-7938	2.37875951620401	1	97	2
TCGA-97-7941	2.70510363640434	1	97	2
TCGA-97-8171	1.18390707418836	0	97	2
TCGA-97-8172	4.01076950193943	4	97	2
TCGA-97-8175	2.63143408344994	1	97	2
TCGA-97-8177	3.5165781685256	3	97	2
TCGA-97-8179	3.0848818541039	2	97	2
TCGA-97-8552	3.64780222676455	4	97	2
TCGA-97-A4LX	4.12285873367328	4	97	2
TCGA-97-A4M0	2.86701167525083	2	97	2
TCGA-97-A4M1	3.31432281686309	3	97	2
TCGA-97-A4M2	4.34153565894222	4	97	2
TCGA-97-A4M3	2.93075587778396	2	97	2
TCGA-97-A4M5	3.24069776210453	3	97	2
TCGA-97-A4M6	3.23180685050684	3	97	2
TCGA-97-A4M7	3.08758412038008	2	97	2
TCGA-99-7458	3.45134757934307	3	99	5
TCGA-99-8025	2.1525593504576	0	99	5
TCGA-99-8028	4.4845725388774	4	99	5
TCGA-99-8032	2.5365325636673	1	99	5
TCGA-99-8033	2.716545255983	1	99	5
TCGA-99-AA5R	4.31519631654777	4	99	5
TCGA-J2-8192	3.52622090908046	3	J2	1
TCGA-J2-8194	2.78172286633097	2	J2	1
TCGA-J2-A4AD	2.2391483530259	0	J2	1
TCGA-J2-A4AE	2.49319009648798	1	J2	1
TCGA-J2-A4AG	3.23297522689412	3	J2	1
TCGA-L4-A4E5	1.31295278427202	0	L4	3
TCGA-L4-A4E6	4.17149369936742	4	L4	3
TCGA-L9-A443	2.34483272630485	1	L9	5
TCGA-L9-A444	3.65125719315804	4	L9	5
TCGA-L9-A50W	2.97554092962093	2	L9	5
TCGA-L9-A5IP	2.15329364292332	0	L9	5
TCGA-L9-A743	3.19888609131444	3	L9	5
TCGA-L9-A7SV	2.85940550699942	2	L9	5
TCGA-L9-A8F4	3.61038118248723	3	L9	5
TCGA-MN-A4N1	1.2743394225772	0	MN	1
TCGA-MN-A4N4	2.56244387847147	1	MN	1
TCGA-MN-A4N5	3.31395497212557	3	MN	1
TCGA-MP-A4SV	2.7860475813182	2	MP	3
TCGA-MP-A4SW	2.99169586907493	2	MP	3
TCGA-MP-A4SY	2.40919225378416	1	MP	3
TCGA-MP-A4T4	3.41450534917384	3	MP	3
TCGA-MP-A4T6	2.91812803091295	2	MP	3
TCGA-MP-A4T7	2.76755903275965	2	MP	3
TCGA-MP-A4T8	1.30904018668176	0	MP	3
TCGA-MP-A4T9	3.42281147759432	3	MP	3
TCGA-MP-A4TA	1.85728693543067	0	MP	3
TCGA-MP-A4TC	2.75320961440873	1	MP	3
TCGA-MP-A4TD	3.38995011359921	3	MP	3
TCGA-MP-A4TE	2.48225791731174	1	MP	3
TCGA-MP-A4TF	1.40785548545075	0	MP	3
TCGA-MP-A4TH	4.06096725625214	4	MP	3
TCGA-MP-A4TI	3.71469695907283	4	MP	3
TCGA-MP-A4TJ	3.83972696705659	4	MP	3
TCGA-MP-A4TK	2.81187987094435	2	MP	3
TCGA-MP-A5C7	3.01573064147233	2	MP	3
TCGA-NJ-A4YF	1.70651264384553	0	NJ	1
TCGA-NJ-A4YG	2.93957183609208	2	NJ	1
TCGA-NJ-A4YI	3.27444678762957	3	NJ	1
TCGA-NJ-A4YP	1.82669596376457	0	NJ	1
TCGA-NJ-A4YQ	3.87244639386755	4	NJ	1
TCGA-NJ-A55A	3.08197238893689	2	NJ	1
TCGA-NJ-A55O	2.97595331140582	2	NJ	1
TCGA-NJ-A55R	2.6496060611031	1	NJ	1
TCGA-NJ-A7XG	1.69002053373157	0	NJ	1
TCGA-O1-A52J	3.24100887246882	3	O1	3
TCGA-S2-AA1A	3.72159663667526	4	S2	3
