# Supplementary material for: Surrogate Biomarker Prediction from Whole-Slide Images for Evaluating Overall Survival in Lung Adenocarcinoma
Source: Diagnostics (Basel). 2024 Feb 20;14(5):462. doi: 10.3390/diagnostics14050462 (PMC10930763; doi:10.3390/diagnostics14050462)
Supplement: Supplementary file 1 [file diagnostics-14-00462-s001.zip › Supplementary_File_S5_TCGA_LUAD_crossfolds/crossfolds_IER5L.csv]

PATIENT	IER5L	IER5L_quantile	site_code	CV5
TCGA-05-4244	3.6437182436498	2	05	4
TCGA-05-4249	3.55152114040722	2	05	4
TCGA-05-4250	3.75118217642373	2	05	4
TCGA-05-4382	3.71976467053379	2	05	4
TCGA-05-4395	5.1705936220961	3	05	4
TCGA-05-4396	3.94741098271197	2	05	4
TCGA-05-4397	2.61140622647775	1	05	4
TCGA-05-4398	5.66073566740641	3	05	4
TCGA-05-4402	2.82385995660449	2	05	4
TCGA-05-4403	2.65629796308984	2	05	4
TCGA-05-4405	4.67191050886264	3	05	4
TCGA-05-4415	4.76822184305114	3	05	4
TCGA-05-4417	3.20227108359142	2	05	4
TCGA-05-4418	4.09070919348844	2	05	4
TCGA-05-4420	3.7466606687907	2	05	4
TCGA-05-4422	3.36616274400089	2	05	4
TCGA-05-4424	2.49193888261506	1	05	4
TCGA-05-4426	4.70723374102404	3	05	4
TCGA-05-4427	5.17196744646403	3	05	4
TCGA-05-4430	4.91989780940312	3	05	4
TCGA-05-4432	3.3453950137575	2	05	4
TCGA-05-4433	3.96816276066541	2	05	4
TCGA-05-4434	2.83277255036969	2	05	4
TCGA-35-3615	3.22078133822562	2	35	5
TCGA-35-4122	3.5882323579599	2	35	5
TCGA-35-4123	4.56201645716818	3	35	5
TCGA-35-5375	4.40028756358776	3	35	5
TCGA-38-4625	3.52397738382382	2	38	3
TCGA-38-4626	2.9818557875353	2	38	3
TCGA-38-4627	4.01728777102577	2	38	3
TCGA-38-4628	2.09392051264001	1	38	3
TCGA-38-4629	3.47449768466429	2	38	3
TCGA-38-4630	3.74132580721945	2	38	3
TCGA-38-4631	5.0581699785046	3	38	3
TCGA-38-4632	3.90880737608117	2	38	3
TCGA-38-6178	3.70222928941592	2	38	3
TCGA-38-7271	3.48983290037521	2	38	3
TCGA-38-A44F	2.79633031244094	2	38	3
TCGA-44-2655	1.64233735654698	1	44	3
TCGA-44-2656	-0.072946646075601	0	44	3
TCGA-44-2657	2.58529121587802	1	44	3
TCGA-44-2659	2.09699455204112	1	44	3
TCGA-44-2661	2.4718440995918	1	44	3
TCGA-44-2662	3.85108714689789	2	44	3
TCGA-44-2665	1.64265935836801	1	44	3
TCGA-44-2666	3.27693195011399	2	44	3
TCGA-44-2668	2.25758833595181	1	44	3
TCGA-44-3396	4.80356215032397	3	44	3
TCGA-44-3398	2.91466098476607	2	44	3
TCGA-44-3917	2.08483839835674	1	44	3
TCGA-44-3918	4.20583589426308	2	44	3
TCGA-44-3919	4.21829773783593	2	44	3
TCGA-44-4112	1.93367635595233	1	44	3
TCGA-44-5643	3.01432281923752	2	44	3
TCGA-44-5644	2.76725395979122	2	44	3
TCGA-44-5645	0.113483401747066	0	44	3
TCGA-44-6145	5.15984054238942	3	44	3
TCGA-44-6146	-0.223655847311167	0	44	3
TCGA-44-6147	1.23445693107454	1	44	3
TCGA-44-6148	1.92749858754479	1	44	3
TCGA-44-6774	4.2970892113492	3	44	3
TCGA-44-6775	-0.186276136980412	0	44	3
TCGA-44-6776	1.12586024188859	1	44	3
TCGA-44-6777	3.48169651007764	2	44	3
TCGA-44-6778	1.76025837041619	1	44	3
TCGA-44-6779	2.89719400649386	2	44	3
TCGA-44-7659	3.79362990279966	2	44	3
TCGA-44-7660	3.79115230319691	2	44	3
TCGA-44-7662	4.63014611935611	3	44	3
TCGA-44-7667	2.28424346030861	1	44	3
TCGA-44-7669	1.35511158085418	1	44	3
TCGA-44-7670	2.26960084240372	1	44	3
TCGA-44-7671	3.10912600565462	2	44	3
TCGA-44-7672	3.89164305798447	2	44	3
TCGA-44-8119	5.88110994124414	3	44	3
TCGA-44-A479	2.65980104418503	2	44	3
TCGA-44-A47A	1.87404169663756	1	44	3
TCGA-44-A47B	4.26037024364558	2	44	3
TCGA-44-A47G	3.74349934555685	2	44	3
TCGA-44-A4SS	4.18695800431761	2	44	3
TCGA-44-A4SU	2.98447838872294	2	44	3
TCGA-49-4487	3.91763276306501	2	49	3
TCGA-49-4488	4.09190768599607	2	49	3
TCGA-49-4490	3.65788103549223	2	49	3
TCGA-49-4494	4.88737885607015	3	49	3
TCGA-49-4501	2.46583150835849	1	49	3
TCGA-49-4505	3.89780400135273	2	49	3
TCGA-49-4506	4.5461794680361	3	49	3
TCGA-49-4507	4.94852158709419	3	49	3
TCGA-49-4510	3.41398524151778	2	49	3
TCGA-49-4512	4.45621212067109	3	49	3
TCGA-49-4514	4.05569969140834	2	49	3
TCGA-49-6742	4.19329295508529	2	49	3
TCGA-49-6743	4.26951261362771	3	49	3
TCGA-49-6744	2.01950898345738	1	49	3
TCGA-49-6745	2.66605200439923	2	49	3
TCGA-49-6761	4.89975443634995	3	49	3
TCGA-49-6767	3.23128750168736	2	49	3
TCGA-49-AAQV	3.13309765353811	2	49	3
TCGA-49-AAR0	4.05103922160258	2	49	3
TCGA-49-AAR2	4.79788918548628	3	49	3
TCGA-49-AAR3	3.70134074863176	2	49	3
TCGA-49-AAR4	4.55095549593644	3	49	3
TCGA-49-AAR9	7.0301614708198	4	49	3
TCGA-49-AARE	6.48404701013228	4	49	3
TCGA-49-AARN	4.0546338985151	2	49	3
TCGA-49-AARO	2.89770823438854	2	49	3
TCGA-49-AARQ	4.54138905907769	3	49	3
TCGA-49-AARR	3.79247476761426	2	49	3
TCGA-4B-A93V	6.36288235048564	4	4B	2
TCGA-50-5044	4.46418951870508	3	50	4
TCGA-50-5045	4.54183791705886	3	50	4
TCGA-50-5055	3.69649119530954	2	50	4
TCGA-50-5066	3.32571532359695	2	50	4
TCGA-50-5068	3.70666193488458	2	50	4
TCGA-50-5931	3.60454634821302	2	50	4
TCGA-50-5939	4.42631989195732	3	50	4
TCGA-50-5942	2.3384662330108	1	50	4
TCGA-50-5946	4.54889477355078	3	50	4
TCGA-50-6590	5.90105465058142	4	50	4
TCGA-50-6591	3.96456791619483	2	50	4
TCGA-50-6593	3.60141930190319	2	50	4
TCGA-50-6594	3.27668970120049	2	50	4
TCGA-50-6597	3.54950893653252	2	50	4
TCGA-50-6673	2.48337479481723	1	50	4
TCGA-50-7109	3.38577535589805	2	50	4
TCGA-50-8457	3.12579174666175	2	50	4
TCGA-50-8459	3.72586025196844	2	50	4
TCGA-53-7624	2.9425781875583	2	53	5
TCGA-53-7626	3.19304744929687	2	53	5
TCGA-53-7813	2.35030947025632	1	53	5
TCGA-53-A4EZ	3.11186285132493	2	53	5
TCGA-55-1592	1.89378034351103	1	55	2
TCGA-55-1594	0.71226273402689	0	55	2
TCGA-55-1595	3.50949925955624	2	55	2
TCGA-55-1596	2.75161264552118	2	55	2
TCGA-55-5899	3.10526872895555	2	55	2
TCGA-55-6543	4.72550136692786	3	55	2
TCGA-55-6642	2.89591350385075	2	55	2
TCGA-55-6712	1.47045731882048	1	55	2
TCGA-55-6968	3.57644632776608	2	55	2
TCGA-55-6969	4.8175276661203	3	55	2
TCGA-55-6970	2.76640643707708	2	55	2
TCGA-55-6971	3.34761373496193	2	55	2
TCGA-55-6972	1.99361732096674	1	55	2
TCGA-55-6975	4.23010700343209	2	55	2
TCGA-55-6978	3.24469393907123	2	55	2
TCGA-55-6979	4.43902884177754	3	55	2
TCGA-55-6980	3.74414681712486	2	55	2
TCGA-55-6981	4.82669102554756	3	55	2
TCGA-55-6982	3.92464963928756	2	55	2
TCGA-55-6983	4.26233634664418	2	55	2
TCGA-55-6984	5.35098476523821	3	55	2
TCGA-55-6985	4.70751455277993	3	55	2
TCGA-55-6986	4.13744538072718	2	55	2
TCGA-55-6987	5.33720200206811	3	55	2
TCGA-55-7227	3.50570280216211	2	55	2
TCGA-55-7281	4.21991574586567	2	55	2
TCGA-55-7283	2.59039599210583	1	55	2
TCGA-55-7284	3.03924954738242	2	55	2
TCGA-55-7570	2.90586662828288	2	55	2
TCGA-55-7573	2.41206356534927	1	55	2
TCGA-55-7574	3.63472552206981	2	55	2
TCGA-55-7576	2.98371166295917	2	55	2
TCGA-55-7724	-0.362656670734566	0	55	2
TCGA-55-7725	1.9566534110229	1	55	2
TCGA-55-7726	3.55118243487957	2	55	2
TCGA-55-7727	1.61320936914005	1	55	2
TCGA-55-7728	4.63701595629742	3	55	2
TCGA-55-7815	-0.615611238869042	0	55	2
TCGA-55-7816	3.52631940099114	2	55	2
TCGA-55-7903	4.63749507820756	3	55	2
TCGA-55-7907	2.50271656533036	1	55	2
TCGA-55-7910	2.9442997059566	2	55	2
TCGA-55-7911	2.66681700785666	2	55	2
TCGA-55-7913	4.06462378779067	2	55	2
TCGA-55-7914	3.08612569049762	2	55	2
TCGA-55-7994	2.23763077039511	1	55	2
TCGA-55-7995	4.2265749064866	2	55	2
TCGA-55-8085	3.95313303577026	2	55	2
TCGA-55-8087	4.00886947590621	2	55	2
TCGA-55-8089	2.94687484837226	2	55	2
TCGA-55-8090	5.80546019789184	3	55	2
TCGA-55-8091	5.03164816575964	3	55	2
TCGA-55-8092	6.05884731660096	4	55	2
TCGA-55-8094	4.53102767149796	3	55	2
TCGA-55-8096	3.40530622262768	2	55	2
TCGA-55-8097	2.62517566042872	1	55	2
TCGA-55-8203	4.3341755250556	3	55	2
TCGA-55-8204	3.32808679843375	2	55	2
TCGA-55-8205	3.36274632340441	2	55	2
TCGA-55-8206	1.6604830238941	1	55	2
TCGA-55-8207	3.15455289217001	2	55	2
TCGA-55-8208	4.26066510450949	2	55	2
TCGA-55-8299	3.84939216953273	2	55	2
TCGA-55-8301	2.22939227705801	1	55	2
TCGA-55-8302	3.68581240298061	2	55	2
TCGA-55-8505	5.00560051012768	3	55	2
TCGA-55-8506	5.23924584742863	3	55	2
TCGA-55-8507	3.41029160385156	2	55	2
TCGA-55-8508	5.78991584515185	3	55	2
TCGA-55-8510	3.70136032699268	2	55	2
TCGA-55-8511	5.07304950330304	3	55	2
TCGA-55-8512	2.43683539213569	1	55	2
TCGA-55-8513	3.37847578333064	2	55	2
TCGA-55-8514	4.61424355302149	3	55	2
TCGA-55-8614	3.65063488162417	2	55	2
TCGA-55-8615	2.9422357493621	2	55	2
TCGA-55-8616	3.55800874408034	2	55	2
TCGA-55-8619	3.41718286948893	2	55	2
TCGA-55-8620	3.88383737767571	2	55	2
TCGA-55-8621	2.15563419845537	1	55	2
TCGA-55-A48X	3.43056394007866	2	55	2
TCGA-55-A48Y	4.94334536750152	3	55	2
TCGA-55-A48Z	5.3450183654775	3	55	2
TCGA-55-A490	6.137138467437	4	55	2
TCGA-55-A491	4.71368045450016	3	55	2
TCGA-55-A492	2.47885861113671	1	55	2
TCGA-55-A493	2.72927155297239	2	55	2
TCGA-55-A494	5.18290159937492	3	55	2
TCGA-55-A4DF	3.19236365492374	2	55	2
TCGA-55-A4DG	2.18038244261573	1	55	2
TCGA-55-A57B	2.16300634847211	1	55	2
TCGA-62-A46O	3.87488823536059	2	62	4
TCGA-62-A46P	4.18749818973147	2	62	4
TCGA-62-A46R	0.987766164741113	0	62	4
TCGA-62-A46S	4.08350227141449	2	62	4
TCGA-62-A46U	2.78809454964824	2	62	4
TCGA-62-A46V	2.6538970777805	2	62	4
TCGA-62-A470	3.21947490058127	2	62	4
TCGA-62-A471	6.51781990751967	4	62	4
TCGA-62-A472	4.84556565651336	3	62	4
TCGA-64-1676	2.48451826071274	1	64	4
TCGA-64-1677	2.5365958939174	1	64	4
TCGA-64-1678	2.94552142146674	2	64	4
TCGA-64-1679	3.49892762260373	2	64	4
TCGA-64-1680	2.54091351342005	1	64	4
TCGA-64-1681	1.90858902346224	1	64	4
TCGA-64-5774	4.07225855046027	2	64	4
TCGA-64-5775	3.34219362851578	2	64	4
TCGA-64-5778	5.17344858222157	3	64	4
TCGA-64-5779	2.21338494511834	1	64	4
TCGA-64-5781	6.51105872566355	4	64	4
TCGA-64-5815	4.98116508978903	3	64	4
TCGA-67-3770	1.03168432129603	1	67	1
TCGA-67-3771	2.48461741010219	1	67	1
TCGA-67-3772	1.2224016520232	1	67	1
TCGA-67-3773	2.66108515066926	2	67	1
TCGA-67-3774	3.56818527391385	2	67	1
TCGA-67-4679	3.76086960224472	2	67	1
TCGA-67-6215	3.92391256995165	2	67	1
TCGA-67-6216	3.83860503757623	2	67	1
TCGA-67-6217	1.60053712882312	1	67	1
TCGA-69-7760	2.89400130637967	2	69	1
TCGA-69-7761	3.55667590730024	2	69	1
TCGA-69-7763	3.29628584478733	2	69	1
TCGA-69-7764	1.64055650282363	1	69	1
TCGA-69-7765	3.35849620916534	2	69	1
TCGA-69-7973	3.11088325987651	2	69	1
TCGA-69-7974	3.61749584739348	2	69	1
TCGA-69-7978	3.64247301824606	2	69	1
TCGA-69-7979	5.70713649490781	3	69	1
TCGA-69-7980	4.20597350334784	2	69	1
TCGA-69-8253	2.41622885825855	1	69	1
TCGA-69-8254	1.94680872275026	1	69	1
TCGA-69-8255	2.43818756584936	1	69	1
TCGA-69-8453	3.97992950943094	2	69	1
TCGA-69-A59K	0.420323264934902	0	69	1
TCGA-71-6725	3.88500591075348	2	71	2
TCGA-71-8520	3.33416163209634	2	71	2
TCGA-73-4658	3.79375356528367	2	73	1
TCGA-73-4659	4.20344595598853	2	73	1
TCGA-73-4662	2.17841508385214	1	73	1
TCGA-73-4666	2.52972578562205	1	73	1
TCGA-73-4668	3.46149586117981	2	73	1
TCGA-73-4670	5.50975456725592	3	73	1
TCGA-73-4675	3.72242011959018	2	73	1
TCGA-73-4676	1.96596712761102	1	73	1
TCGA-73-4677	1.85054420208898	1	73	1
TCGA-73-7498	2.62911057932349	1	73	1
TCGA-73-7499	4.44816321617868	3	73	1
TCGA-73-A9RS	4.81006753558256	3	73	1
TCGA-75-5122	3.10962887109253	2	75	4
TCGA-75-5125	2.33115200346438	1	75	4
TCGA-75-5126	2.78479030396289	2	75	4
TCGA-75-5146	1.60105683576604	1	75	4
TCGA-75-5147	1.396049453964	1	75	4
TCGA-75-6203	2.65409030347369	2	75	4
TCGA-75-6205	3.76352692499128	2	75	4
TCGA-75-6206	2.5274692979374	1	75	4
TCGA-75-6207	3.67791067431524	2	75	4
TCGA-75-6211	3.56991890113816	2	75	4
TCGA-75-6212	2.39989320451385	1	75	4
TCGA-75-6214	5.41026137316897	3	75	4
TCGA-75-7025	2.51414323241143	1	75	4
TCGA-75-7027	5.24363906651279	3	75	4
TCGA-75-7030	4.27874998302487	3	75	4
TCGA-75-7031	4.44288369464352	3	75	4
TCGA-78-7145	2.78086245664214	2	78	5
TCGA-78-7146	5.27077255889547	3	78	5
TCGA-78-7147	2.737894819897	2	78	5
TCGA-78-7148	4.13155390565975	2	78	5
TCGA-78-7149	2.47702583436154	1	78	5
TCGA-78-7150	4.75214625174902	3	78	5
TCGA-78-7152	4.06201503424289	2	78	5
TCGA-78-7153	2.63864854201194	1	78	5
TCGA-78-7154	2.94246143227483	2	78	5
TCGA-78-7155	3.36440987430887	2	78	5
TCGA-78-7156	0.864893194768868	0	78	5
TCGA-78-7158	2.16056928824876	1	78	5
TCGA-78-7159	2.77518174410728	2	78	5
TCGA-78-7160	3.73574021271139	2	78	5
TCGA-78-7161	1.94438969724989	1	78	5
TCGA-78-7163	2.87779270817654	2	78	5
TCGA-78-7166	7.52427074462151	4	78	5
TCGA-78-7167	4.01803482621545	2	78	5
TCGA-78-7220	3.82231868204271	2	78	5
TCGA-78-7535	5.48944457806797	3	78	5
TCGA-78-7536	4.08163442575917	2	78	5
TCGA-78-7537	3.66168156969468	2	78	5
TCGA-78-7539	1.79729967112712	1	78	5
TCGA-78-7540	3.13740392415625	2	78	5
TCGA-78-7542	3.14844254073779	2	78	5
TCGA-78-7633	1.25590842652981	1	78	5
TCGA-78-8640	5.06696341925126	3	78	5
TCGA-78-8648	4.9437308620103	3	78	5
TCGA-78-8655	6.34556087284865	4	78	5
TCGA-78-8660	3.3560211392163	2	78	5
TCGA-78-8662	3.24601381396638	2	78	5
TCGA-80-5607	2.94518284895891	2	80	3
TCGA-80-5608	2.71706411582312	2	80	3
TCGA-80-5611	4.70290820560996	3	80	3
TCGA-83-5908	2.81695713402039	2	83	3
TCGA-86-6562	3.72873050534288	2	86	1
TCGA-86-6851	3.69660825965038	2	86	1
TCGA-86-7701	2.66778823309024	2	86	1
TCGA-86-7711	3.79389190265998	2	86	1
TCGA-86-7713	2.93161230612196	2	86	1
TCGA-86-7714	2.15528464839199	1	86	1
TCGA-86-7953	4.42171973243765	3	86	1
TCGA-86-7954	2.62824789998862	1	86	1
TCGA-86-7955	5.48660774690679	3	86	1
TCGA-86-8054	2.91097126524979	2	86	1
TCGA-86-8055	3.67790287700317	2	86	1
TCGA-86-8056	3.37004651980513	2	86	1
TCGA-86-8073	2.75621078117694	2	86	1
TCGA-86-8074	4.61673298373163	3	86	1
TCGA-86-8075	3.74302071024432	2	86	1
TCGA-86-8076	4.26489899204849	2	86	1
TCGA-86-8278	2.68110360455353	2	86	1
TCGA-86-8279	3.36614628355109	2	86	1
TCGA-86-8280	2.87584177151297	2	86	1
TCGA-86-8281	2.09138960542705	1	86	1
TCGA-86-8358	2.35341527504048	1	86	1
TCGA-86-8359	6.60029120291328	4	86	1
TCGA-86-8585	5.20173097938464	3	86	1
TCGA-86-8668	2.84370692114981	2	86	1
TCGA-86-8669	2.77585573113637	2	86	1
TCGA-86-8671	3.96907102568711	2	86	1
TCGA-86-8672	6.06723403402471	4	86	1
TCGA-86-8673	5.36798584313564	3	86	1
TCGA-86-8674	6.02152279884219	4	86	1
TCGA-86-A456	3.2998004325375	2	86	1
TCGA-86-A4D0	3.44754062642795	2	86	1
TCGA-86-A4JF	5.32864272932961	3	86	1
TCGA-86-A4P7	3.90058105145403	2	86	1
TCGA-86-A4P8	1.77493033298668	1	86	1
TCGA-91-A4BC	3.15316863429255	2	91	2
TCGA-91-A4BD	2.69823859517342	2	91	2
TCGA-93-7347	3.55536124971013	2	93	4
TCGA-93-7348	2.39611505870373	1	93	4
TCGA-93-8067	4.92879439035275	3	93	4
TCGA-93-A4JN	2.79540684951566	2	93	4
TCGA-93-A4JO	4.20910984076465	2	93	4
TCGA-93-A4JP	2.99945451546928	2	93	4
TCGA-93-A4JQ	3.49960401585199	2	93	4
TCGA-95-7039	5.26361563695113	3	95	1
TCGA-95-7043	3.59006489889181	2	95	1
TCGA-95-7562	4.66807776695978	3	95	1
TCGA-95-7567	5.19457915021086	3	95	1
TCGA-95-7944	4.45832361251132	3	95	1
TCGA-95-7947	3.65042437657688	2	95	1
TCGA-95-7948	3.44860725950023	2	95	1
TCGA-95-8039	3.21031487139579	2	95	1
TCGA-95-8494	3.66217731387683	2	95	1
TCGA-95-A4VK	4.2921410711385	3	95	1
TCGA-95-A4VN	4.1040194572122	2	95	1
TCGA-95-A4VP	3.72462294904702	2	95	1
TCGA-97-7546	2.67167305100957	2	97	5
TCGA-97-7547	2.8295331205016	2	97	5
TCGA-97-7552	2.44306262910889	1	97	5
TCGA-97-7553	3.53827263531993	2	97	5
TCGA-97-7554	3.03488752286589	2	97	5
TCGA-97-7937	4.48305758189635	3	97	5
TCGA-97-7938	3.22429763214951	2	97	5
TCGA-97-7941	3.8316887348602	2	97	5
TCGA-97-8171	3.14251883593539	2	97	5
TCGA-97-8172	2.97553622482977	2	97	5
TCGA-97-8175	4.80695721420319	3	97	5
TCGA-97-8177	2.94501837240693	2	97	5
TCGA-97-8179	1.34718411323795	1	97	5
TCGA-97-8552	2.5813858277955	1	97	5
TCGA-97-A4LX	3.22977393758979	2	97	5
TCGA-97-A4M0	4.14171053815904	2	97	5
TCGA-97-A4M1	2.84725856960728	2	97	5
TCGA-97-A4M2	2.9567076702414	2	97	5
TCGA-97-A4M3	4.00875838978523	2	97	5
TCGA-97-A4M5	2.9173204505801	2	97	5
TCGA-97-A4M6	2.67969449931033	2	97	5
TCGA-97-A4M7	2.76927374735485	2	97	5
TCGA-99-7458	2.76011307357512	2	99	1
TCGA-99-8025	4.94806049785855	3	99	1
TCGA-99-8028	4.73500311211983	3	99	1
TCGA-99-8032	3.79047870985382	2	99	1
TCGA-99-8033	4.06332985926719	2	99	1
TCGA-99-AA5R	3.72116593530825	2	99	1
TCGA-J2-8192	3.56530307432101	2	J2	4
TCGA-J2-8194	3.08745373369053	2	J2	4
TCGA-J2-A4AD	4.08938689368531	2	J2	4
TCGA-J2-A4AE	2.06178352480213	1	J2	4
TCGA-J2-A4AG	4.01266612005816	2	J2	4
TCGA-L4-A4E5	4.34321657479558	3	L4	5
TCGA-L4-A4E6	3.01995606649776	2	L4	5
TCGA-L9-A443	3.22062602516837	2	L9	3
TCGA-L9-A444	4.43481234669406	3	L9	3
TCGA-L9-A50W	4.30911311548947	3	L9	3
TCGA-L9-A5IP	6.35540910701163	4	L9	3
TCGA-L9-A743	3.90925324855912	2	L9	3
TCGA-L9-A7SV	2.66044083260575	2	L9	3
TCGA-L9-A8F4	5.44131510302422	3	L9	3
TCGA-MN-A4N1	3.70789572478978	2	MN	1
TCGA-MN-A4N4	5.73483924873809	3	MN	1
TCGA-MN-A4N5	5.66633686355464	3	MN	1
TCGA-MP-A4SV	3.01036487957914	2	MP	5
TCGA-MP-A4SW	2.29157417034235	1	MP	5
TCGA-MP-A4SY	3.90465660366622	2	MP	5
TCGA-MP-A4T4	3.78821082685459	2	MP	5
TCGA-MP-A4T6	2.30116562849435	1	MP	5
TCGA-MP-A4T7	5.44723011748995	3	MP	5
TCGA-MP-A4T8	6.41200192547077	4	MP	5
TCGA-MP-A4T9	2.5526348205683	1	MP	5
TCGA-MP-A4TA	4.73795527767072	3	MP	5
TCGA-MP-A4TC	4.91240820925799	3	MP	5
TCGA-MP-A4TD	4.29064547456571	3	MP	5
TCGA-MP-A4TE	4.55304777131367	3	MP	5
TCGA-MP-A4TF	4.20838106911824	2	MP	5
TCGA-MP-A4TH	3.20529642181177	2	MP	5
TCGA-MP-A4TI	4.97499966786477	3	MP	5
TCGA-MP-A4TJ	3.11297260387722	2	MP	5
TCGA-MP-A4TK	3.28644229754581	2	MP	5
TCGA-MP-A5C7	1.40034874487332	1	MP	5
TCGA-NJ-A4YF	2.47373245371433	1	NJ	5
TCGA-NJ-A4YG	2.85899432024505	2	NJ	5
TCGA-NJ-A4YI	3.18677946830633	2	NJ	5
TCGA-NJ-A4YP	4.71406557038852	3	NJ	5
TCGA-NJ-A4YQ	5.16458048564641	3	NJ	5
TCGA-NJ-A55A	2.44403987467747	1	NJ	5
TCGA-NJ-A55O	3.77350973081932	2	NJ	5
TCGA-NJ-A55R	2.46274519041531	1	NJ	5
TCGA-NJ-A7XG	4.90083118261179	3	NJ	5
TCGA-O1-A52J	2.71049415577004	2	O1	3
TCGA-S2-AA1A	4.17020528601802	2	S2	3
