# Supplementary material for: Surrogate Biomarker Prediction from Whole-Slide Images for Evaluating Overall Survival in Lung Adenocarcinoma
Source: Diagnostics (Basel). 2024 Feb 20;14(5):462. doi: 10.3390/diagnostics14050462 (PMC10930763; doi:10.3390/diagnostics14050462)
Supplement: Supplementary file 1 [file diagnostics-14-00462-s001.zip › Supplementary_File_S5_TCGA_LUAD_crossfolds/crossfolds_IGF2BP1.csv]

PATIENT	IGF2BP1	IGF2BP1_quantile	site_code	CV5
TCGA-05-4244	-4.92740233191773	0	05	4
TCGA-05-4249	-1.2859046355382	1	05	4
TCGA-05-4250	4.00727338199733	3	05	4
TCGA-05-4382	-0.602992321268588	1	05	4
TCGA-05-4395	-3.46965131412624	1	05	4
TCGA-05-4396	-3.67951481111288	0	05	4
TCGA-05-4397	-3.32876052400507	1	05	4
TCGA-05-4398	0.550225785113626	2	05	4
TCGA-05-4402	2.95343767175105	3	05	4
TCGA-05-4403	2.8195761728582	3	05	4
TCGA-05-4405	-2.70932341478711	1	05	4
TCGA-05-4415	8.83268879996471	4	05	4
TCGA-05-4417	4.07518171044005	3	05	4
TCGA-05-4418	5.76928163850965	4	05	4
TCGA-05-4420	4.43175356167169	3	05	4
TCGA-05-4422	2.14973188090316	2	05	4
TCGA-05-4424	1.61404049034625	2	05	4
TCGA-05-4426	0.463230595973426	2	05	4
TCGA-05-4427	-4.20957550472056	0	05	4
TCGA-05-4430	-0.195100981535602	2	05	4
TCGA-05-4432	0.93672141999352	2	05	4
TCGA-05-4433	2.79430594238956	3	05	4
TCGA-05-4434	3.81972261336473	3	05	4
TCGA-35-3615	-1.79086006820978	1	35	5
TCGA-35-4122	5.46136765394732	3	35	5
TCGA-35-4123	0.798034944446234	2	35	5
TCGA-35-5375	-1.337497510885	1	35	5
TCGA-38-4625	1.49948282190307	2	38	1
TCGA-38-4626	-0.408335334135068	2	38	1
TCGA-38-4627	1.0546792208227	2	38	1
TCGA-38-4628	1.49025457324044	2	38	1
TCGA-38-4629	-0.732902022196684	1	38	1
TCGA-38-4630	7.57680514094023	4	38	1
TCGA-38-4631	7.26837356777834	4	38	1
TCGA-38-4632	5.38194374583228	3	38	1
TCGA-38-6178	2.6817651868562	3	38	1
TCGA-38-7271	-3.68342781363036	0	38	1
TCGA-38-A44F	-0.608265440116258	1	38	1
TCGA-44-2655	-3.19249830193273	1	44	1
TCGA-44-2656	-4.59527478061457	0	44	1
TCGA-44-2657	0.552015061003722	2	44	1
TCGA-44-2659	-4.96550137369265	0	44	1
TCGA-44-2661	-3.86800590329282	0	44	1
TCGA-44-2662	-1.07065121311795	1	44	1
TCGA-44-2665	-1.1949101767366	1	44	1
TCGA-44-2666	-2.72557055708918	1	44	1
TCGA-44-2668	3.07441168575795	3	44	1
TCGA-44-3396	-2.4932623083254	1	44	1
TCGA-44-3398	-4.78808889406222	0	44	1
TCGA-44-3917	-5.44654306215957	0	44	1
TCGA-44-3918	-3.66011825924101	0	44	1
TCGA-44-3919	-1.48588632458423	1	44	1
TCGA-44-4112	-1.58505244636874	1	44	1
TCGA-44-5643	6.68920285791608	4	44	1
TCGA-44-5644	4.28619928777786	3	44	1
TCGA-44-5645	-2.63375052787297	1	44	1
TCGA-44-6145	-3.22645309276157	1	44	1
TCGA-44-6146	-2.37049723564044	1	44	1
TCGA-44-6147	-2.18700683736373	1	44	1
TCGA-44-6148	-3.55147321748815	1	44	1
TCGA-44-6774	4.00065423376381	3	44	1
TCGA-44-6775	-4.18946642755731	0	44	1
TCGA-44-6776	-5.28353069424912	0	44	1
TCGA-44-6777	-2.57479068126884	1	44	1
TCGA-44-6778	-2.26412578821076	1	44	1
TCGA-44-6779	-0.08402878647551	2	44	1
TCGA-44-7659	-3.76861252142142	0	44	1
TCGA-44-7660	1.22282416461256	2	44	1
TCGA-44-7662	1.1348989657212	2	44	1
TCGA-44-7667	-0.892788427627963	1	44	1
TCGA-44-7669	-6.68380740843812	0	44	1
TCGA-44-7670	6.63841658057434	4	44	1
TCGA-44-7671	-0.504181120760496	1	44	1
TCGA-44-7672	-2.83503956291988	1	44	1
TCGA-44-8119	0.126834398810267	2	44	1
TCGA-44-A479	2.33881928914196	2	44	1
TCGA-44-A47A	0.095509609745712	2	44	1
TCGA-44-A47B	-2.18478258654134	1	44	1
TCGA-44-A47G	-3.5138884971358	1	44	1
TCGA-44-A4SS	2.3209753522893	2	44	1
TCGA-44-A4SU	1.69305238223292	2	44	1
TCGA-49-4487	1.71496248299957	2	49	4
TCGA-49-4488	-5.27222696901198	0	49	4
TCGA-49-4490	2.67292491571668	3	49	4
TCGA-49-4494	-3.79059241111277	0	49	4
TCGA-49-4501	-0.328447538318617	2	49	4
TCGA-49-4505	-2.69509268091064	1	49	4
TCGA-49-4506	-3.35468733994465	1	49	4
TCGA-49-4507	-1.52944598298053	1	49	4
TCGA-49-4510	1.9117136641764	2	49	4
TCGA-49-4512	0.470519957354975	2	49	4
TCGA-49-4514	3.64605545089972	3	49	4
TCGA-49-6742	6.50289024806193	4	49	4
TCGA-49-6743	3.51519108032774	3	49	4
TCGA-49-6744	0.717718534141097	2	49	4
TCGA-49-6745	-2.69929837077926	1	49	4
TCGA-49-6761	-3.77855226330155	0	49	4
TCGA-49-6767	7.75855965475095	4	49	4
TCGA-49-AAQV	-0.763978652243456	1	49	4
TCGA-49-AAR0	-1.8821855218194	1	49	4
TCGA-49-AAR2	-0.696030809536306	1	49	4
TCGA-49-AAR3	-1.99601298963559	1	49	4
TCGA-49-AAR4	-1.67105801665433	1	49	4
TCGA-49-AAR9	7.15254282434828	4	49	4
TCGA-49-AARE	3.37382524850749	3	49	4
TCGA-49-AARN	-1.95964023246702	1	49	4
TCGA-49-AARO	-1.77970051509721	1	49	4
TCGA-49-AARQ	-1.24452533870641	1	49	4
TCGA-49-AARR	-5.93714597593878	0	49	4
TCGA-4B-A93V	-2.72310639740983	1	4B	1
TCGA-50-5044	-3.42455373019318	1	50	3
TCGA-50-5045	-0.957813549831218	1	50	3
TCGA-50-5055	0.259558200911483	2	50	3
TCGA-50-5066	2.35905250747107	2	50	3
TCGA-50-5068	-3.65381940077217	0	50	3
TCGA-50-5931	6.81799486271922	4	50	3
TCGA-50-5939	-1.91028809823516	1	50	3
TCGA-50-5942	-4.00138376987383	0	50	3
TCGA-50-5946	6.88884583952516	4	50	3
TCGA-50-6590	6.22618421717046	4	50	3
TCGA-50-6591	8.52539386977672	4	50	3
TCGA-50-6593	0.00911482584087	2	50	3
TCGA-50-6594	3.82379683817864	3	50	3
TCGA-50-6597	3.53352323235982	3	50	3
TCGA-50-6673	4.23011194572608	3	50	3
TCGA-50-7109	-2.70404290635041	1	50	3
TCGA-50-8457	-6.12923682315698	0	50	3
TCGA-50-8459	1.31016473897652	2	50	3
TCGA-53-7624	6.13700295061126	4	53	5
TCGA-53-7626	-4.41723920778415	0	53	5
TCGA-53-7813	1.93841167850804	2	53	5
TCGA-53-A4EZ	3.06740031726388	3	53	5
TCGA-55-1592	2.01199819649305	2	55	2
TCGA-55-1594	-0.393778903383434	2	55	2
TCGA-55-1595	-1.50142570251004	1	55	2
TCGA-55-1596	5.30001433855681	3	55	2
TCGA-55-5899	0.095465553925189	2	55	2
TCGA-55-6543	-3.38615597933527	1	55	2
TCGA-55-6642	1.97837566404272	2	55	2
TCGA-55-6712	-2.10108466613836	1	55	2
TCGA-55-6968	-3.4437002453457	1	55	2
TCGA-55-6969	-2.83793425406703	1	55	2
TCGA-55-6970	-3.32811116170721	1	55	2
TCGA-55-6971	0.233317602373316	2	55	2
TCGA-55-6972	-4.82656164144844	0	55	2
TCGA-55-6975	5.26131907956074	3	55	2
TCGA-55-6978	5.176176206726	3	55	2
TCGA-55-6979	-1.14163352150999	1	55	2
TCGA-55-6980	-0.850276012845363	1	55	2
TCGA-55-6981	-2.27434667316858	1	55	2
TCGA-55-6982	2.69343876114929	3	55	2
TCGA-55-6983	-3.41714375286127	1	55	2
TCGA-55-6984	-2.37984924475661	1	55	2
TCGA-55-6985	1.81949890302584	2	55	2
TCGA-55-6986	-1.6876357102268	1	55	2
TCGA-55-6987	-2.3509650322207	1	55	2
TCGA-55-7227	-2.22715839367136	1	55	2
TCGA-55-7281	-4.15657144781137	0	55	2
TCGA-55-7283	1.46086317946448	2	55	2
TCGA-55-7284	-1.84791464338209	1	55	2
TCGA-55-7570	7.38228904683394	4	55	2
TCGA-55-7573	-2.83043006204369	1	55	2
TCGA-55-7574	-1.91986332960783	1	55	2
TCGA-55-7576	0.406235920300039	2	55	2
TCGA-55-7724	1.46922057045711	2	55	2
TCGA-55-7725	-4.93816435228504	0	55	2
TCGA-55-7726	-3.44505564632423	1	55	2
TCGA-55-7727	-3.51607364780492	1	55	2
TCGA-55-7728	2.05139121317726	2	55	2
TCGA-55-7815	-4.86353875231263	0	55	2
TCGA-55-7816	-2.35958029770141	1	55	2
TCGA-55-7903	-3.69789527648637	0	55	2
TCGA-55-7907	5.64036202375903	3	55	2
TCGA-55-7910	3.03774427007566	3	55	2
TCGA-55-7911	-1.85674494820036	1	55	2
TCGA-55-7913	5.63319185026116	3	55	2
TCGA-55-7914	-3.57778815161835	1	55	2
TCGA-55-7994	-4.91549898850422	0	55	2
TCGA-55-7995	0.874984812050988	2	55	2
TCGA-55-8085	4.71386072109541	3	55	2
TCGA-55-8087	-3.62129651027647	0	55	2
TCGA-55-8089	-3.07952284169234	1	55	2
TCGA-55-8090	-5.07794678849653	0	55	2
TCGA-55-8091	-4.07635348070627	0	55	2
TCGA-55-8092	6.31462590643195	4	55	2
TCGA-55-8094	7.46707711372492	4	55	2
TCGA-55-8096	6.09368026376488	4	55	2
TCGA-55-8097	-0.320784499858393	2	55	2
TCGA-55-8203	3.34871685087699	3	55	2
TCGA-55-8204	2.20305833496576	2	55	2
TCGA-55-8205	0.459476043474586	2	55	2
TCGA-55-8206	-6.73612175728776	0	55	2
TCGA-55-8207	-4.12528980135034	0	55	2
TCGA-55-8208	2.8907569807203	3	55	2
TCGA-55-8299	-3.01548179160222	1	55	2
TCGA-55-8301	-3.41033602709404	1	55	2
TCGA-55-8302	0.982264543513336	2	55	2
TCGA-55-8505	5.88558544467108	4	55	2
TCGA-55-8506	-2.81526157057292	1	55	2
TCGA-55-8507	2.45418803376436	2	55	2
TCGA-55-8508	0.650178470569715	2	55	2
TCGA-55-8510	0.715943650137114	2	55	2
TCGA-55-8511	-2.56679362396506	1	55	2
TCGA-55-8512	-1.9827034993781	1	55	2
TCGA-55-8513	-1.75713485358634	1	55	2
TCGA-55-8514	-3.94672609207787	0	55	2
TCGA-55-8614	3.23635689541414	3	55	2
TCGA-55-8615	0.155296663858588	2	55	2
TCGA-55-8616	-5.84500327949465	0	55	2
TCGA-55-8619	-1.65774561801764	1	55	2
TCGA-55-8620	-2.26590974182897	1	55	2
TCGA-55-8621	-4.3626911092355	0	55	2
TCGA-55-A48X	-4.49820115515262	0	55	2
TCGA-55-A48Y	-1.08963704919791	1	55	2
TCGA-55-A48Z	-2.94602439565061	1	55	2
TCGA-55-A490	5.65968602284088	3	55	2
TCGA-55-A491	3.60683792494282	3	55	2
TCGA-55-A492	-5.75476106562299	0	55	2
TCGA-55-A493	4.55334386997493	3	55	2
TCGA-55-A494	3.21753021343137	3	55	2
TCGA-55-A4DF	4.75363848071016	3	55	2
TCGA-55-A4DG	-1.83544252454595	1	55	2
TCGA-55-A57B	-4.20506352805997	0	55	2
TCGA-62-A46O	8.35683342905703	4	62	1
TCGA-62-A46P	-1.79393935924211	1	62	1
TCGA-62-A46R	-5.90705159856683	0	62	1
TCGA-62-A46S	5.11404653478261	3	62	1
TCGA-62-A46U	-1.67986534037045	1	62	1
TCGA-62-A46V	-6.00073895074747	0	62	1
TCGA-62-A470	-4.68139190739948	0	62	1
TCGA-62-A471	7.13274297032221	4	62	1
TCGA-62-A472	-5.06282696426039	0	62	1
TCGA-64-1676	-3.04530268581596	1	64	4
TCGA-64-1677	1.79963029975119	2	64	4
TCGA-64-1678	1.26630859494953	2	64	4
TCGA-64-1679	4.4241935408576	3	64	4
TCGA-64-1680	-5.31083552799601	0	64	4
TCGA-64-1681	-6.39061899492503	0	64	4
TCGA-64-5774	-1.71461289867341	1	64	4
TCGA-64-5775	3.17129350365622	3	64	4
TCGA-64-5778	-2.19556146706512	1	64	4
TCGA-64-5779	2.71878018852118	3	64	4
TCGA-64-5781	-0.589150462902615	1	64	4
TCGA-64-5815	-0.901477959572813	1	64	4
TCGA-67-3770	0.798485145002995	2	67	3
TCGA-67-3771	3.37451656858794	3	67	3
TCGA-67-3772	-1.64266876789069	1	67	3
TCGA-67-3773	-1.60058241940063	1	67	3
TCGA-67-3774	-0.661216205941966	1	67	3
TCGA-67-4679	-3.41105775210874	1	67	3
TCGA-67-6215	-2.67401582207267	1	67	3
TCGA-67-6216	-2.82774578998559	1	67	3
TCGA-67-6217	-5.74819102540796	0	67	3
TCGA-69-7760	5.7610853658229	3	69	5
TCGA-69-7761	1.19677996221386	2	69	5
TCGA-69-7763	-0.457156794920978	2	69	5
TCGA-69-7764	-1.79855513143407	1	69	5
TCGA-69-7765	-2.48000741146293	1	69	5
TCGA-69-7973	0.56581348627887	2	69	5
TCGA-69-7974	-0.912892754086815	1	69	5
TCGA-69-7978	2.56749444893912	2	69	5
TCGA-69-7979	3.30279399616476	3	69	5
TCGA-69-7980	6.58480315875649	4	69	5
TCGA-69-8253	-5.04593255313432	0	69	5
TCGA-69-8254	-3.7193166308655	0	69	5
TCGA-69-8255	7.5597082818965	4	69	5
TCGA-69-8453	0.235768413860534	2	69	5
TCGA-69-A59K	4.99737055882914	3	69	5
TCGA-71-6725	-3.67505391843574	0	71	3
TCGA-71-8520	0.015180821259312	2	71	3
TCGA-73-4658	-4.04545022281328	0	73	4
TCGA-73-4659	-3.6886138346942	0	73	4
TCGA-73-4662	-3.85867423488308	0	73	4
TCGA-73-4666	-3.92736189254695	0	73	4
TCGA-73-4668	-2.33799694310482	1	73	4
TCGA-73-4670	-1.42069431783357	1	73	4
TCGA-73-4675	-1.18126091954245	1	73	4
TCGA-73-4676	-4.18377999189366	0	73	4
TCGA-73-4677	-6.64531082479819	0	73	4
TCGA-73-7498	-1.94545032593719	1	73	4
TCGA-73-7499	1.87817322239368	2	73	4
TCGA-73-A9RS	-2.6929631100586	1	73	4
TCGA-75-5122	-1.95480300150247	1	75	4
TCGA-75-5125	-5.8537233394439	0	75	4
TCGA-75-5126	-1.66958808694812	1	75	4
TCGA-75-5146	-5.43236616577141	0	75	4
TCGA-75-5147	5.67771146196971	3	75	4
TCGA-75-6203	-2.57747376376101	1	75	4
TCGA-75-6205	-1.62566439680076	1	75	4
TCGA-75-6206	-5.40916864106517	0	75	4
TCGA-75-6207	-2.25282666324765	1	75	4
TCGA-75-6211	0.148455132699883	2	75	4
TCGA-75-6212	-1.50699739109466	1	75	4
TCGA-75-6214	5.52972503977054	3	75	4
TCGA-75-7025	-2.83254096156151	1	75	4
TCGA-75-7027	6.93789566025086	4	75	4
TCGA-75-7030	-1.81576761575942	1	75	4
TCGA-75-7031	-3.37516582821032	1	75	4
TCGA-78-7145	1.50942916736268	2	78	1
TCGA-78-7146	6.76892727694817	4	78	1
TCGA-78-7147	-1.14276423413834	1	78	1
TCGA-78-7148	3.5385622187956	3	78	1
TCGA-78-7149	2.49511629134444	2	78	1
TCGA-78-7150	7.43480798672191	4	78	1
TCGA-78-7152	-1.00550895995412	1	78	1
TCGA-78-7153	3.64545907412883	3	78	1
TCGA-78-7154	7.40653748571069	4	78	1
TCGA-78-7155	8.88584705031335	4	78	1
TCGA-78-7156	-3.2561222061925	1	78	1
TCGA-78-7158	-6.17482106644516	0	78	1
TCGA-78-7159	0.397355323925505	2	78	1
TCGA-78-7160	-0.532564688103545	1	78	1
TCGA-78-7161	4.55210695422356	3	78	1
TCGA-78-7163	-4.60602306908772	0	78	1
TCGA-78-7166	0.522064699704371	2	78	1
TCGA-78-7167	-2.5660433992461	1	78	1
TCGA-78-7220	7.51165419211792	4	78	1
TCGA-78-7535	-6.34463137536692	0	78	1
TCGA-78-7536	-3.54853156042352	1	78	1
TCGA-78-7537	-6.33125676647113	0	78	1
TCGA-78-7539	-3.10521248397082	1	78	1
TCGA-78-7540	-4.7953029632564	0	78	1
TCGA-78-7542	4.44740011297551	3	78	1
TCGA-78-7633	-3.75051784262962	0	78	1
TCGA-78-8640	1.65725625287646	2	78	1
TCGA-78-8648	2.44755987647925	2	78	1
TCGA-78-8655	-5.52518913049747	0	78	1
TCGA-78-8660	-3.4068591537007	1	78	1
TCGA-78-8662	2.70767747311658	3	78	1
TCGA-80-5607	-3.62467275937204	0	80	5
TCGA-80-5608	2.33771832368759	2	80	5
TCGA-80-5611	0.011921928915258	2	80	5
TCGA-83-5908	-1.02761468519199	1	83	1
TCGA-86-6562	-3.39435624563818	1	86	3
TCGA-86-6851	1.12842721102011	2	86	3
TCGA-86-7701	2.88700640663154	3	86	3
TCGA-86-7711	-3.71955372416405	0	86	3
TCGA-86-7713	6.988931286952	4	86	3
TCGA-86-7714	-1.48331581593124	1	86	3
TCGA-86-7953	-2.76348608694462	1	86	3
TCGA-86-7954	-0.354193728627075	2	86	3
TCGA-86-7955	2.05866199328536	2	86	3
TCGA-86-8054	1.90037096009604	2	86	3
TCGA-86-8055	1.92638633039789	2	86	3
TCGA-86-8056	-4.02594656111703	0	86	3
TCGA-86-8073	1.04930832993099	2	86	3
TCGA-86-8074	2.27383372943307	2	86	3
TCGA-86-8075	-0.920943052978979	1	86	3
TCGA-86-8076	-1.85989663390416	1	86	3
TCGA-86-8278	-4.58380808852094	0	86	3
TCGA-86-8279	-5.09465087711043	0	86	3
TCGA-86-8280	-3.71554699836762	0	86	3
TCGA-86-8281	-2.48955983278749	1	86	3
TCGA-86-8358	-1.21426923424884	1	86	3
TCGA-86-8359	0.84186728773677	2	86	3
TCGA-86-8585	2.64127164816469	3	86	3
TCGA-86-8668	-3.04868410476359	1	86	3
TCGA-86-8669	-3.16431101934645	1	86	3
TCGA-86-8671	-2.72053875925323	1	86	3
TCGA-86-8672	1.50280284371941	2	86	3
TCGA-86-8673	-1.56622535847239	1	86	3
TCGA-86-8674	-0.520453776913325	1	86	3
TCGA-86-A456	-2.93996855751892	1	86	3
TCGA-86-A4D0	1.33070237584962	2	86	3
TCGA-86-A4JF	-3.24500445816371	1	86	3
TCGA-86-A4P7	-1.22870196549094	1	86	3
TCGA-86-A4P8	-2.50762352356654	1	86	3
TCGA-91-A4BC	6.50772773341988	4	91	1
TCGA-91-A4BD	-1.95838489067518	1	91	1
TCGA-93-7347	0.38849280670116	2	93	5
TCGA-93-7348	-3.43677495546101	1	93	5
TCGA-93-8067	-1.48059654578495	1	93	5
TCGA-93-A4JN	-1.24773764218486	1	93	5
TCGA-93-A4JO	-3.77843841818909	0	93	5
TCGA-93-A4JP	-0.409127961672263	2	93	5
TCGA-93-A4JQ	5.31406317316338	3	93	5
TCGA-95-7039	-3.0717747177428	1	95	2
TCGA-95-7043	4.46659564118373	3	95	2
TCGA-95-7562	-1.04712603373121	1	95	2
TCGA-95-7567	1.76251327892513	2	95	2
TCGA-95-7944	-3.54087108741704	1	95	2
TCGA-95-7947	-3.80078673525545	0	95	2
TCGA-95-7948	-6.46278472834323	0	95	2
TCGA-95-8039	-3.9350714537331	0	95	2
TCGA-95-8494	-5.45416664736063	0	95	2
TCGA-95-A4VK	1.03468338288214	2	95	2
TCGA-95-A4VN	-6.09196784081631	0	95	2
TCGA-95-A4VP	1.01766992394725	2	95	2
TCGA-97-7546	-4.47468347929433	0	97	3
TCGA-97-7547	-2.63881322294345	1	97	3
TCGA-97-7552	-3.36796795109212	1	97	3
TCGA-97-7553	-0.191677783052069	2	97	3
TCGA-97-7554	-4.42180912805017	0	97	3
TCGA-97-7937	-2.46665691363765	1	97	3
TCGA-97-7938	-2.18971486172857	1	97	3
TCGA-97-7941	-2.68032740078918	1	97	3
TCGA-97-8171	-6.60399548520307	0	97	3
TCGA-97-8172	-4.16985010029912	0	97	3
TCGA-97-8175	-6.45337430435442	0	97	3
TCGA-97-8177	-1.97527492780408	1	97	3
TCGA-97-8179	-2.18740486496809	1	97	3
TCGA-97-8552	-4.19559544521858	0	97	3
TCGA-97-A4LX	-2.53535274907852	1	97	3
TCGA-97-A4M0	-4.52244041383354	0	97	3
TCGA-97-A4M1	-4.52488097123385	0	97	3
TCGA-97-A4M2	0.234241645770308	2	97	3
TCGA-97-A4M3	-4.26891646705241	0	97	3
TCGA-97-A4M5	4.86377859753939	3	97	3
TCGA-97-A4M6	-2.25576524849495	1	97	3
TCGA-97-A4M7	-3.55007580343074	1	97	3
TCGA-99-7458	-4.97910497232246	0	99	5
TCGA-99-8025	-6.55824708324175	0	99	5
TCGA-99-8028	-3.04854084866671	1	99	5
TCGA-99-8032	1.03158157698933	2	99	5
TCGA-99-8033	2.31770611380885	2	99	5
TCGA-99-AA5R	-2.74008611895342	1	99	5
TCGA-J2-8192	-2.30666910508428	1	J2	1
TCGA-J2-8194	-1.5564024560842	1	J2	1
TCGA-J2-A4AD	-1.16978378360376	1	J2	1
TCGA-J2-A4AE	-5.85110581142783	0	J2	1
TCGA-J2-A4AG	-3.4646874065764	1	J2	1
TCGA-L4-A4E5	-2.64546811197658	1	L4	1
TCGA-L4-A4E6	-1.75366799824729	1	L4	1
TCGA-L9-A443	3.45918853283203	3	L9	3
TCGA-L9-A444	-3.21910752642536	1	L9	3
TCGA-L9-A50W	4.30353567926108	3	L9	3
TCGA-L9-A5IP	-1.51790125544192	1	L9	3
TCGA-L9-A743	-0.826324471482841	1	L9	3
TCGA-L9-A7SV	-3.61168902916346	1	L9	3
TCGA-L9-A8F4	2.15275722608478	2	L9	3
TCGA-MN-A4N1	-0.428116641162397	2	MN	5
TCGA-MN-A4N4	3.94892149734278	3	MN	5
TCGA-MN-A4N5	2.29458964725864	2	MN	5
TCGA-MP-A4SV	4.20142211950546	3	MP	5
TCGA-MP-A4SW	3.00688227288961	3	MP	5
TCGA-MP-A4SY	-4.64609018171703	0	MP	5
TCGA-MP-A4T4	1.18606388316459	2	MP	5
TCGA-MP-A4T6	0.05741620960395	2	MP	5
TCGA-MP-A4T7	1.21240534125454	2	MP	5
TCGA-MP-A4T8	-0.603976511723596	1	MP	5
TCGA-MP-A4T9	2.46850769188122	2	MP	5
TCGA-MP-A4TA	4.80641225627012	3	MP	5
TCGA-MP-A4TC	3.27142637669665	3	MP	5
TCGA-MP-A4TD	4.82984154584086	3	MP	5
TCGA-MP-A4TE	-2.23936713071998	1	MP	5
TCGA-MP-A4TF	1.83772040240723	2	MP	5
TCGA-MP-A4TH	0.685768367039245	2	MP	5
TCGA-MP-A4TI	-2.29394713533642	1	MP	5
TCGA-MP-A4TJ	1.6598864967492	2	MP	5
TCGA-MP-A4TK	0.821319566830658	2	MP	5
TCGA-MP-A5C7	-4.7894758140067	0	MP	5
TCGA-NJ-A4YF	0.807957907405077	2	NJ	1
TCGA-NJ-A4YG	-5.72220626167991	0	NJ	1
TCGA-NJ-A4YI	3.45270794740931	3	NJ	1
TCGA-NJ-A4YP	-3.97204582798832	0	NJ	1
TCGA-NJ-A4YQ	-1.81498761444878	1	NJ	1
TCGA-NJ-A55A	-5.23544022482797	0	NJ	1
TCGA-NJ-A55O	-3.34957702016174	1	NJ	1
TCGA-NJ-A55R	-2.50257735795195	1	NJ	1
TCGA-NJ-A7XG	-3.63910306256	0	NJ	1
TCGA-O1-A52J	4.97427049787161	3	O1	3
TCGA-S2-AA1A	-4.07930326324504	0	S2	1
