# Supplementary material for: Surrogate Biomarker Prediction from Whole-Slide Images for Evaluating Overall Survival in Lung Adenocarcinoma
Source: Diagnostics (Basel). 2024 Feb 20;14(5):462. doi: 10.3390/diagnostics14050462 (PMC10930763; doi:10.3390/diagnostics14050462)
Supplement: Supplementary file 1 [file diagnostics-14-00462-s001.zip › Supplementary_File_S5_TCGA_LUAD_crossfolds/crossfolds_IGFALS.csv]

PATIENT	IGFALS	IGFALS_quantile	site_code	CV5
TCGA-05-4244	-0.036631401672486	2	05	1
TCGA-05-4249	1.85075791177236	3	05	1
TCGA-05-4250	-2.58866782646089	1	05	1
TCGA-05-4382	-1.11519847955443	1	05	1
TCGA-05-4395	-1.14772321923888	1	05	1
TCGA-05-4396	2.94984180896673	3	05	1
TCGA-05-4397	-1.56322577764209	1	05	1
TCGA-05-4398	-1.21530896124935	1	05	1
TCGA-05-4402	0.582181864500118	2	05	1
TCGA-05-4403	0.191712015851379	2	05	1
TCGA-05-4405	-0.658697341717138	2	05	1
TCGA-05-4415	-3.07457744856635	1	05	1
TCGA-05-4417	-0.023552243145306	2	05	1
TCGA-05-4418	-1.61776287164223	1	05	1
TCGA-05-4420	2.07024926074327	3	05	1
TCGA-05-4422	3.00103015054836	3	05	1
TCGA-05-4424	1.25578018277266	2	05	1
TCGA-05-4426	2.37445826389968	3	05	1
TCGA-05-4427	-1.40222058266296	1	05	1
TCGA-05-4430	1.17573671383271	2	05	1
TCGA-05-4432	3.72655351480353	3	05	1
TCGA-05-4433	2.07411606097418	3	05	1
TCGA-05-4434	-1.53782939125336	1	05	1
TCGA-35-3615	-2.63885697476473	1	35	1
TCGA-35-4122	-0.417277623432381	2	35	1
TCGA-35-4123	-1.10008544153455	1	35	1
TCGA-35-5375	-1.98957420746469	1	35	1
TCGA-38-4625	-1.08153249430142	1	38	2
TCGA-38-4626	0.81830031096872	2	38	2
TCGA-38-4627	-3.19324829262089	1	38	2
TCGA-38-4628	1.69121860771344	3	38	2
TCGA-38-4629	-1.13952728165933	1	38	2
TCGA-38-4630	-1.0076940913667	2	38	2
TCGA-38-4631	-2.47766081488567	1	38	2
TCGA-38-4632	-0.518699475159894	2	38	2
TCGA-38-6178	1.43162777503685	2	38	2
TCGA-38-7271	0.346319529763689	2	38	2
TCGA-38-A44F	1.50721177730368	2	38	2
TCGA-44-2655	0.59087775719043	2	44	5
TCGA-44-2656	-4.59527478061457	0	44	5
TCGA-44-2657	1.54236489097	2	44	5
TCGA-44-2659	1.31372227024048	2	44	5
TCGA-44-2661	0.551532988220961	2	44	5
TCGA-44-2662	-0.799349191300552	2	44	5
TCGA-44-2665	-3.14244275684246	1	44	5
TCGA-44-2666	1.0233676787431	2	44	5
TCGA-44-2668	-1.95042016722199	1	44	5
TCGA-44-3396	-0.103695496562678	2	44	5
TCGA-44-3398	-0.264526938005209	2	44	5
TCGA-44-3917	-0.161140843297319	2	44	5
TCGA-44-3918	-2.21954566785503	1	44	5
TCGA-44-3919	1.35450885923738	2	44	5
TCGA-44-4112	-1.58505244636874	1	44	5
TCGA-44-5643	-0.686116898903576	2	44	5
TCGA-44-5644	-0.568568576754523	2	44	5
TCGA-44-5645	-0.917543493873559	2	44	5
TCGA-44-6145	-0.90452499787421	2	44	5
TCGA-44-6146	1.61656370865206	2	44	5
TCGA-44-6147	-3.40939925870018	1	44	5
TCGA-44-6148	3.57161353349291	3	44	5
TCGA-44-6774	0.991812357011999	2	44	5
TCGA-44-6775	1.48295891441419	2	44	5
TCGA-44-6776	1.05631930863551	2	44	5
TCGA-44-6777	-1.35239825993239	1	44	5
TCGA-44-6778	1.2651272799241	2	44	5
TCGA-44-6779	-2.13465485954548	1	44	5
TCGA-44-7659	-0.399378711755696	2	44	5
TCGA-44-7660	-1.48143726448095	1	44	5
TCGA-44-7662	-0.560563076265506	2	44	5
TCGA-44-7667	2.13499472888558	3	44	5
TCGA-44-7669	2.17106097482212	3	44	5
TCGA-44-7670	-0.43227941009659	2	44	5
TCGA-44-7671	1.8892263625468	3	44	5
TCGA-44-7672	-0.739882329879539	2	44	5
TCGA-44-8119	4.36778955051918	4	44	5
TCGA-44-A479	3.33645227459804	3	44	5
TCGA-44-A47A	-0.972661892895867	2	44	5
TCGA-44-A47B	2.79402319118954	3	44	5
TCGA-44-A47G	1.26221549093736	2	44	5
TCGA-44-A4SS	0.425672730955993	2	44	5
TCGA-44-A4SU	2.31966258031256	3	44	5
TCGA-49-4487	1.33525805683301	2	49	1
TCGA-49-4488	1.5732630819324	2	49	1
TCGA-49-4490	3.5770192027421	3	49	1
TCGA-49-4494	-0.09015269297168	2	49	1
TCGA-49-4501	-0.156836160248418	2	49	1
TCGA-49-4505	-1.4250035175429	1	49	1
TCGA-49-4506	-1.76972483922349	1	49	1
TCGA-49-4507	-1.02987497349002	2	49	1
TCGA-49-4510	2.91365668809419	3	49	1
TCGA-49-4512	-0.004818052191682	2	49	1
TCGA-49-4514	0.794979151412796	2	49	1
TCGA-49-6742	-0.319475720897722	2	49	1
TCGA-49-6743	-1.09842787901649	1	49	1
TCGA-49-6744	4.1875013723657	3	49	1
TCGA-49-6745	-1.011242377094	2	49	1
TCGA-49-6761	-0.839952807965696	2	49	1
TCGA-49-6767	-1.15447220506924	1	49	1
TCGA-49-AAQV	0.945835335662783	2	49	1
TCGA-49-AAR0	2.9965914375802	3	49	1
TCGA-49-AAR2	4.40911734090124	4	49	1
TCGA-49-AAR3	-0.411050488914433	2	49	1
TCGA-49-AAR4	-0.33225610320257	2	49	1
TCGA-49-AAR9	-0.591514744614434	2	49	1
TCGA-49-AARE	0.049974841489099	2	49	1
TCGA-49-AARN	-0.464875540717443	2	49	1
TCGA-49-AARO	1.12152133042462	2	49	1
TCGA-49-AARQ	2.28176125468714	3	49	1
TCGA-49-AARR	0.80432101046237	2	49	1
TCGA-4B-A93V	3.36199717096658	3	4B	2
TCGA-50-5044	0.348035773703748	2	50	2
TCGA-50-5045	0.650418730212785	2	50	2
TCGA-50-5055	1.78178494628468	3	50	2
TCGA-50-5066	-0.508111809821842	2	50	2
TCGA-50-5068	-0.029328535864381	2	50	2
TCGA-50-5931	-1.49846531988983	1	50	2
TCGA-50-5939	-0.725863527097728	2	50	2
TCGA-50-5942	2.5583119722369	3	50	2
TCGA-50-5946	1.80076095927027	3	50	2
TCGA-50-6590	-2.10024526995184	1	50	2
TCGA-50-6591	-1.53855629246987	1	50	2
TCGA-50-6593	-1.21327759549558	1	50	2
TCGA-50-6594	-1.90412361638456	1	50	2
TCGA-50-6597	4.182674310617	3	50	2
TCGA-50-6673	0.278000957370626	2	50	2
TCGA-50-7109	2.95575482729333	3	50	2
TCGA-50-8457	1.32197428867535	2	50	2
TCGA-50-8459	-0.059946889420803	2	50	2
TCGA-53-7624	-0.947729523854619	2	53	5
TCGA-53-7626	0.555453446220114	2	53	5
TCGA-53-7813	1.43277163044829	2	53	5
TCGA-53-A4EZ	2.77839533256382	3	53	5
TCGA-55-1592	-0.837791991884953	2	55	4
TCGA-55-1594	3.74177822606795	3	55	4
TCGA-55-1595	-1.21902597180931	1	55	4
TCGA-55-1596	-2.2524801091127	1	55	4
TCGA-55-5899	0.422630297178698	2	55	4
TCGA-55-6543	1.28060061254953	2	55	4
TCGA-55-6642	0.341882862681482	2	55	4
TCGA-55-6712	-0.316813357193795	2	55	4
TCGA-55-6968	0.501158200461839	2	55	4
TCGA-55-6969	3.19464134947784	3	55	4
TCGA-55-6970	-0.269217472653645	2	55	4
TCGA-55-6971	1.79766982341919	3	55	4
TCGA-55-6972	1.9149053449527	3	55	4
TCGA-55-6975	-2.33540313462289	1	55	4
TCGA-55-6978	-1.21305523617902	1	55	4
TCGA-55-6979	-0.675969949161174	2	55	4
TCGA-55-6980	-0.240222531161377	2	55	4
TCGA-55-6981	0.20370062363606	2	55	4
TCGA-55-6982	-1.4703076653639	1	55	4
TCGA-55-6983	1.2771173903507	2	55	4
TCGA-55-6984	2.08892023846003	3	55	4
TCGA-55-6985	-0.135832047640432	2	55	4
TCGA-55-6986	-0.178622062738941	2	55	4
TCGA-55-6987	0.514105387693191	2	55	4
TCGA-55-7227	-0.260325257606556	2	55	4
TCGA-55-7281	7.04698048407408	4	55	4
TCGA-55-7283	0.323359655714544	2	55	4
TCGA-55-7284	2.83390939659165	3	55	4
TCGA-55-7570	-0.107528965086163	2	55	4
TCGA-55-7573	-0.211520229399198	2	55	4
TCGA-55-7574	-0.250011931300158	2	55	4
TCGA-55-7576	-1.56712895319649	1	55	4
TCGA-55-7724	-1.83658785906698	1	55	4
TCGA-55-7725	-1.47873273364775	1	55	4
TCGA-55-7726	-3.44505564632423	1	55	4
TCGA-55-7727	-1.64160452988877	1	55	4
TCGA-55-7728	2.53908732125721	3	55	4
TCGA-55-7815	-3.27857625159147	1	55	4
TCGA-55-7816	0.52794497304018	2	55	4
TCGA-55-7903	-1.16184237624616	1	55	4
TCGA-55-7907	0.759491980692471	2	55	4
TCGA-55-7910	4.30119751610426	3	55	4
TCGA-55-7911	-0.061564740088855	2	55	4
TCGA-55-7913	-0.44718156620286	2	55	4
TCGA-55-7914	-0.473451491803619	2	55	4
TCGA-55-7994	-1.07419673452328	1	55	4
TCGA-55-7995	0.192725109974917	2	55	4
TCGA-55-8085	2.62655024770083	3	55	4
TCGA-55-8087	3.98603380347314	3	55	4
TCGA-55-8089	-0.235173712152539	2	55	4
TCGA-55-8090	0.105275035559241	2	55	4
TCGA-55-8091	-2.69784185745254	1	55	4
TCGA-55-8092	5.94461412361	4	55	4
TCGA-55-8094	3.81423453347226	3	55	4
TCGA-55-8096	2.54247427490979	3	55	4
TCGA-55-8097	2.43221589276081	3	55	4
TCGA-55-8203	2.04118497706614	3	55	4
TCGA-55-8204	-4.69981919813613	0	55	4
TCGA-55-8205	-0.618526468526687	2	55	4
TCGA-55-8206	0.275105498135492	2	55	4
TCGA-55-8207	0.518566388424385	2	55	4
TCGA-55-8208	-0.120905936805278	2	55	4
TCGA-55-8299	-1.14101267368608	1	55	4
TCGA-55-8301	0.258042481814752	2	55	4
TCGA-55-8302	0.306886747569962	2	55	4
TCGA-55-8505	0.553854174753364	2	55	4
TCGA-55-8506	2.32575073895416	3	55	4
TCGA-55-8507	2.8906828411245	3	55	4
TCGA-55-8508	2.23514097129087	3	55	4
TCGA-55-8510	1.45290924430332	2	55	4
TCGA-55-8511	-0.782522315020497	2	55	4
TCGA-55-8512	3.31252972884384	3	55	4
TCGA-55-8513	3.13114006385484	3	55	4
TCGA-55-8514	2.14779150670642	3	55	4
TCGA-55-8614	0.573391882691712	2	55	4
TCGA-55-8615	2.11330257519396	3	55	4
TCGA-55-8616	-0.290414427817015	2	55	4
TCGA-55-8619	3.15263699673754	3	55	4
TCGA-55-8620	1.06907450588384	2	55	4
TCGA-55-8621	1.04103107681551	2	55	4
TCGA-55-A48X	-0.017074465416006	2	55	4
TCGA-55-A48Y	-0.178904387294993	2	55	4
TCGA-55-A48Z	1.02360195530587	2	55	4
TCGA-55-A490	-2.33157813009474	1	55	4
TCGA-55-A491	-2.40337227365939	1	55	4
TCGA-55-A492	4.60827856463353	4	55	4
TCGA-55-A493	-0.287641829963956	2	55	4
TCGA-55-A494	3.01038880344345	3	55	4
TCGA-55-A4DF	-0.490562099529576	2	55	4
TCGA-55-A4DG	1.68442494795332	3	55	4
TCGA-55-A57B	1.1240600682316	2	55	4
TCGA-62-A46O	-0.021072800089673	2	62	2
TCGA-62-A46P	5.57238285500371	4	62	2
TCGA-62-A46R	0.242695520937851	2	62	2
TCGA-62-A46S	1.04131146115369	2	62	2
TCGA-62-A46U	-0.711574200097785	2	62	2
TCGA-62-A46V	-0.643186946129386	2	62	2
TCGA-62-A470	3.59937886273113	3	62	2
TCGA-62-A471	-0.591508503049651	2	62	2
TCGA-62-A472	-0.204845969132814	2	62	2
TCGA-64-1676	-2.55987585864572	1	64	5
TCGA-64-1677	0.294838147714017	2	64	5
TCGA-64-1678	0.69044830133563	2	64	5
TCGA-64-1679	1.17192407818654	2	64	5
TCGA-64-1680	1.13210796785272	2	64	5
TCGA-64-1681	3.61360147139316	3	64	5
TCGA-64-5774	4.19606927609748	3	64	5
TCGA-64-5775	-3.45222223783433	1	64	5
TCGA-64-5778	2.2588169238459	3	64	5
TCGA-64-5779	-1.37863231313677	1	64	5
TCGA-64-5781	0.819655082664715	2	64	5
TCGA-64-5815	-1.44896575487531	1	64	5
TCGA-67-3770	2.93713868478903	3	67	5
TCGA-67-3771	-3.31757580683963	1	67	5
TCGA-67-3772	3.64273345097156	3	67	5
TCGA-67-3773	2.35783847684797	3	67	5
TCGA-67-3774	3.25149171626187	3	67	5
TCGA-67-4679	0.244294076503813	2	67	5
TCGA-67-6215	0.213509448668918	2	67	5
TCGA-67-6216	-0.777119716915617	2	67	5
TCGA-67-6217	0.626848405938962	2	67	5
TCGA-69-7760	-3.29582325250035	1	69	3
TCGA-69-7761	1.79944446466847	3	69	3
TCGA-69-7763	-0.174757064220253	2	69	3
TCGA-69-7764	-1.59210425396665	1	69	3
TCGA-69-7765	-1.25761499012648	1	69	3
TCGA-69-7973	-0.171152107887336	2	69	3
TCGA-69-7974	-0.31921303626455	2	69	3
TCGA-69-7978	-0.815720766732385	2	69	3
TCGA-69-7979	0.013446555341194	2	69	3
TCGA-69-7980	-0.972245038284337	2	69	3
TCGA-69-8253	-0.608527240827021	2	69	3
TCGA-69-8254	0.937306854983102	2	69	3
TCGA-69-8255	0.899993991674556	2	69	3
TCGA-69-8453	1.93176222697043	3	69	3
TCGA-69-A59K	0.888998727815819	2	69	3
TCGA-71-6725	1.01743704658986	2	71	4
TCGA-71-8520	3.75141015869053	3	71	4
TCGA-73-4658	-2.46048772209212	1	73	3
TCGA-73-4659	0.639857106059938	2	73	3
TCGA-73-4662	0.131272100452994	2	73	3
TCGA-73-4666	-1.12000697048934	1	73	3
TCGA-73-4668	-1.50400689454375	1	73	3
TCGA-73-4670	-1.7338522030932	1	73	3
TCGA-73-4675	0.445827056851382	2	73	3
TCGA-73-4676	-0.483340273752565	2	73	3
TCGA-73-4677	1.81001639550637	3	73	3
TCGA-73-7498	3.44805108955545	3	73	3
TCGA-73-7499	-0.084024744893931	2	73	3
TCGA-73-A9RS	-5.01489120494596	0	73	3
TCGA-75-5122	-0.369840500781314	2	75	3
TCGA-75-5125	-0.299134487766265	2	75	3
TCGA-75-5126	0.244682039025997	2	75	3
TCGA-75-5146	2.30234345445443	3	75	3
TCGA-75-5147	1.58103783480347	2	75	3
TCGA-75-6203	3.64583845042833	3	75	3
TCGA-75-6205	-3.5001335147169	1	75	3
TCGA-75-6206	0.318751813498032	2	75	3
TCGA-75-6207	-1.8658035401384	1	75	3
TCGA-75-6211	4.84322164242578	4	75	3
TCGA-75-6212	0.464988232735739	2	75	3
TCGA-75-6214	0.746222260602247	2	75	3
TCGA-75-7025	-1.67499968457503	1	75	3
TCGA-75-7027	-0.342383849574657	2	75	3
TCGA-75-7030	3.28577041070264	3	75	3
TCGA-75-7031	5.55261213387202	4	75	3
TCGA-78-7145	-3.46326348664158	1	78	2
TCGA-78-7146	-1.38629574230611	1	78	2
TCGA-78-7147	-1.06681538090505	1	78	2
TCGA-78-7148	0.686607298671962	2	78	2
TCGA-78-7149	1.08755004149673	2	78	2
TCGA-78-7150	-0.467667625485646	2	78	2
TCGA-78-7152	2.3637248497116	3	78	2
TCGA-78-7153	1.78152062370486	3	78	2
TCGA-78-7154	-0.874831726838896	2	78	2
TCGA-78-7155	-2.84225567394846	1	78	2
TCGA-78-7156	1.85657792655686	3	78	2
TCGA-78-7158	0.36433774466287	2	78	2
TCGA-78-7159	2.29112499780058	3	78	2
TCGA-78-7160	0.447806505147523	2	78	2
TCGA-78-7161	0.565878073996156	2	78	2
TCGA-78-7163	2.73679239227347	3	78	2
TCGA-78-7166	0.608652384700461	2	78	2
TCGA-78-7167	2.58250795140365	3	78	2
TCGA-78-7220	0.038221034854704	2	78	2
TCGA-78-7535	4.4243799457301	4	78	2
TCGA-78-7536	4.87913047772039	4	78	2
TCGA-78-7537	1.76150037444872	3	78	2
TCGA-78-7539	4.26428572504337	3	78	2
TCGA-78-7540	0.986056750268258	2	78	2
TCGA-78-7542	-0.307487389187955	2	78	2
TCGA-78-7633	0.497409670813967	2	78	2
TCGA-78-8640	1.04058489242797	2	78	2
TCGA-78-8648	0.849114146394472	2	78	2
TCGA-78-8655	-0.315735764868516	2	78	2
TCGA-78-8660	0.714156247260671	2	78	2
TCGA-78-8662	-0.151578550853056	2	78	2
TCGA-80-5607	2.2579702899898	3	80	1
TCGA-80-5608	0.663257672127328	2	80	1
TCGA-80-5611	-2.01555880750685	1	80	1
TCGA-83-5908	-4.06323859492271	0	83	1
TCGA-86-6562	2.79546831324184	3	86	1
TCGA-86-6851	3.53052565459146	3	86	1
TCGA-86-7701	1.43549735068755	2	86	1
TCGA-86-7711	-4.20498055133429	0	86	1
TCGA-86-7713	0.232046683760949	2	86	1
TCGA-86-7714	0.342654784293715	2	86	1
TCGA-86-7953	-1.31282467793505	1	86	1
TCGA-86-7954	-0.38555789953641	2	86	1
TCGA-86-7955	-2.25946453144215	1	86	1
TCGA-86-8054	-0.574033165477416	2	86	1
TCGA-86-8055	0.86584478846284	2	86	1
TCGA-86-8056	1.69417552288576	3	86	1
TCGA-86-8073	2.75276759328746	3	86	1
TCGA-86-8074	1.16673386055107	2	86	1
TCGA-86-8075	0.559049888140635	2	86	1
TCGA-86-8076	1.08414696012182	2	86	1
TCGA-86-8278	-1.41388308707862	1	86	1
TCGA-86-8279	1.41314376308826	2	86	1
TCGA-86-8280	3.63822996255908	3	86	1
TCGA-86-8281	-1.18699706276706	1	86	1
TCGA-86-8358	-0.748605661900026	2	86	1
TCGA-86-8359	0.194748310953044	2	86	1
TCGA-86-8585	4.36358533695739	4	86	1
TCGA-86-8668	4.15098824007277	3	86	1
TCGA-86-8669	1.59057648281702	2	86	1
TCGA-86-8671	1.40415698819609	2	86	1
TCGA-86-8672	1.83722188278996	3	86	1
TCGA-86-8673	-0.524405182777768	2	86	1
TCGA-86-8674	0.584899223232904	2	86	1
TCGA-86-A456	0.99414350682462	2	86	1
TCGA-86-A4D0	1.76987678100998	3	86	1
TCGA-86-A4JF	-0.324438925658118	2	86	1
TCGA-86-A4P7	1.48243764130737	2	86	1
TCGA-86-A4P8	3.38998925845397	3	86	1
TCGA-91-A4BC	1.45036964327753	2	91	2
TCGA-91-A4BD	0.848970031382425	2	91	2
TCGA-93-7347	0.987130244319393	2	93	2
TCGA-93-7348	1.53591769854325	2	93	2
TCGA-93-8067	-1.2637851567118	1	93	2
TCGA-93-A4JN	2.02812080400652	3	93	2
TCGA-93-A4JO	0.089458045803565	2	93	2
TCGA-93-A4JP	2.08526732921987	3	93	2
TCGA-93-A4JQ	1.87171012083325	3	93	2
TCGA-95-7039	2.16853961159091	3	95	5
TCGA-95-7043	-0.815279204183189	2	95	5
TCGA-95-7562	-6.4733907884333	0	95	5
TCGA-95-7567	-2.35150298136652	1	95	5
TCGA-95-7944	-0.793637157797007	2	95	5
TCGA-95-7947	0.403085598110204	2	95	5
TCGA-95-7948	4.40835045589982	4	95	5
TCGA-95-8039	1.15844043219005	2	95	5
TCGA-95-8494	-1.20623913391705	1	95	5
TCGA-95-A4VK	-0.684580209550603	2	95	5
TCGA-95-A4VN	-0.882514475187361	2	95	5
TCGA-95-A4VP	1.96205594873625	3	95	5
TCGA-97-7546	1.42416979724877	2	97	3
TCGA-97-7547	-2.39780512343965	1	97	3
TCGA-97-7552	2.12388514523756	3	97	3
TCGA-97-7553	1.12593731896421	2	97	3
TCGA-97-7554	-1.91930878752099	1	97	3
TCGA-97-7937	2.55741722134121	3	97	3
TCGA-97-7938	-0.222881725663773	2	97	3
TCGA-97-7941	1.63678367780041	2	97	3
TCGA-97-8171	3.83583539877832	3	97	3
TCGA-97-8172	4.11489139263407	3	97	3
TCGA-97-8175	1.58554468493789	2	97	3
TCGA-97-8177	1.50499019425039	2	97	3
TCGA-97-8179	-0.660157862103217	2	97	3
TCGA-97-8552	2.97098611314936	3	97	3
TCGA-97-A4LX	-0.258512543719692	2	97	3
TCGA-97-A4M0	2.82628774039754	3	97	3
TCGA-97-A4M1	2.20756914180986	3	97	3
TCGA-97-A4M2	2.82766572523966	3	97	3
TCGA-97-A4M3	0.212210222684207	2	97	3
TCGA-97-A4M5	2.28444796489756	3	97	3
TCGA-97-A4M6	-1.03337282715851	2	97	3
TCGA-97-A4M7	1.36366846321884	2	97	3
TCGA-99-7458	0.177399513357527	2	99	5
TCGA-99-8025	0.011608525089193	2	99	5
TCGA-99-8028	-0.196098037080563	2	99	5
TCGA-99-8032	1.38485590874404	2	99	5
TCGA-99-8033	-0.090809666074602	2	99	5
TCGA-99-AA5R	2.63302069985951	3	99	5
TCGA-J2-8192	1.91460277635826	3	J2	1
TCGA-J2-8194	0.989247120612135	2	J2	1
TCGA-J2-A4AD	-0.597877435708047	2	J2	1
TCGA-J2-A4AE	0.943310054922274	2	J2	1
TCGA-J2-A4AG	0.553234501420865	2	J2	1
TCGA-L4-A4E5	-0.32354001708922	2	L4	5
TCGA-L4-A4E6	2.45807717888964	3	L4	5
TCGA-L9-A443	-0.825092275137461	2	L9	3
TCGA-L9-A444	1.14546490587049	2	L9	3
TCGA-L9-A50W	4.34031765982003	3	L9	3
TCGA-L9-A5IP	-1.28657570933546	1	L9	3
TCGA-L9-A743	1.0278246620537	2	L9	3
TCGA-L9-A7SV	1.18828636252855	2	L9	3
TCGA-L9-A8F4	0.15672612828773	2	L9	3
TCGA-MN-A4N1	2.09886267545235	3	MN	4
TCGA-MN-A4N4	1.2897344115999	2	MN	4
TCGA-MN-A4N5	1.9340436931318	3	MN	4
TCGA-MP-A4SV	1.08897471427551	2	MP	3
TCGA-MP-A4SW	1.92663998548657	3	MP	3
TCGA-MP-A4SY	-1.37307168731061	1	MP	3
TCGA-MP-A4T4	-1.31643645736459	1	MP	3
TCGA-MP-A4T6	4.08586878509338	3	MP	3
TCGA-MP-A4T7	0.874904442446721	2	MP	3
TCGA-MP-A4T8	-0.325675349236491	2	MP	3
TCGA-MP-A4T9	0.948689216479573	2	MP	3
TCGA-MP-A4TA	-1.43955017849387	1	MP	3
TCGA-MP-A4TC	-0.88237895938239	2	MP	3
TCGA-MP-A4TD	0.026455525986203	2	MP	3
TCGA-MP-A4TE	3.62434264112466	3	MP	3
TCGA-MP-A4TF	-0.55681144143697	2	MP	3
TCGA-MP-A4TH	1.90057761695663	3	MP	3
TCGA-MP-A4TI	0.071702336980261	2	MP	3
TCGA-MP-A4TJ	2.04221983095534	3	MP	3
TCGA-MP-A4TK	-0.351745142142221	2	MP	3
TCGA-MP-A5C7	5.97124413345893	4	MP	3
TCGA-NJ-A4YF	3.63552605035219	3	NJ	2
TCGA-NJ-A4YG	0.005714192883294	2	NJ	2
TCGA-NJ-A4YI	3.20748836513844	3	NJ	2
TCGA-NJ-A4YP	2.87065370943442	3	NJ	2
TCGA-NJ-A4YQ	1.22063629528194	2	NJ	2
TCGA-NJ-A55A	0.379269619287233	2	NJ	2
TCGA-NJ-A55O	3.88116398246517	3	NJ	2
TCGA-NJ-A55R	3.6761372832235	3	NJ	2
TCGA-NJ-A7XG	2.67196403969559	3	NJ	2
TCGA-O1-A52J	2.74568358423234	3	O1	3
TCGA-S2-AA1A	4.82858885620855	4	S2	4
