# Supplementary material for: Surrogate Biomarker Prediction from Whole-Slide Images for Evaluating Overall Survival in Lung Adenocarcinoma
Source: Diagnostics (Basel). 2024 Feb 20;14(5):462. doi: 10.3390/diagnostics14050462 (PMC10930763; doi:10.3390/diagnostics14050462)
Supplement: Supplementary file 1 [file diagnostics-14-00462-s001.zip › Supplementary_File_S5_TCGA_LUAD_crossfolds/crossfolds_IL7R.csv]

PATIENT	IL7R	IL7R_quantile	site_code	CV5
TCGA-05-4244	5.1525268366472	2	05	2
TCGA-05-4249	5.06305044673753	2	05	2
TCGA-05-4250	5.46263176162432	3	05	2
TCGA-05-4382	6.25112373469139	3	05	2
TCGA-05-4395	5.67188819987989	3	05	2
TCGA-05-4396	5.18363899357543	2	05	2
TCGA-05-4397	4.87581062024414	2	05	2
TCGA-05-4398	6.62214916175587	3	05	2
TCGA-05-4402	5.33913293939645	2	05	2
TCGA-05-4403	5.35436104837087	2	05	2
TCGA-05-4405	5.54334201766314	3	05	2
TCGA-05-4415	3.94937487317809	2	05	2
TCGA-05-4417	7.37884402338925	4	05	2
TCGA-05-4418	6.91575526354221	3	05	2
TCGA-05-4420	4.89935586828927	2	05	2
TCGA-05-4422	5.9005372699533	3	05	2
TCGA-05-4424	6.50549021612993	3	05	2
TCGA-05-4426	4.83231427347387	2	05	2
TCGA-05-4427	5.46579351311589	3	05	2
TCGA-05-4430	6.52009180802331	3	05	2
TCGA-05-4432	6.24760083906503	3	05	2
TCGA-05-4433	5.84833182407207	3	05	2
TCGA-05-4434	7.68034205504302	4	05	2
TCGA-35-3615	5.11469407983593	2	35	5
TCGA-35-4122	5.93775878326692	3	35	5
TCGA-35-4123	6.4477438604664	3	35	5
TCGA-35-5375	3.8066972154639	2	35	5
TCGA-38-4625	6.75767129379552	3	38	4
TCGA-38-4626	8.4015073655187	4	38	4
TCGA-38-4627	7.34148689039609	4	38	4
TCGA-38-4628	4.85617222228992	2	38	4
TCGA-38-4629	6.97905168396145	3	38	4
TCGA-38-4630	6.27097812038143	3	38	4
TCGA-38-4631	5.14020016635611	2	38	4
TCGA-38-4632	6.6396764533054	3	38	4
TCGA-38-6178	6.35291988977284	3	38	4
TCGA-38-7271	8.97619650874556	4	38	4
TCGA-38-A44F	6.28903705154046	3	38	4
TCGA-44-2655	6.32698674878899	3	44	1
TCGA-44-2656	7.47271969780278	4	44	1
TCGA-44-2657	6.29150316493864	3	44	1
TCGA-44-2659	6.3154626706081	3	44	1
TCGA-44-2661	6.67869567003247	3	44	1
TCGA-44-2662	6.50469241847041	3	44	1
TCGA-44-2665	8.93562457100605	4	44	1
TCGA-44-2666	5.2800539921047	2	44	1
TCGA-44-2668	9.02768295494256	4	44	1
TCGA-44-3396	7.66978349797946	4	44	1
TCGA-44-3398	7.48483243280478	4	44	1
TCGA-44-3917	5.75374254306473	3	44	1
TCGA-44-3918	7.7420325869765	4	44	1
TCGA-44-3919	6.30236905824767	3	44	1
TCGA-44-4112	7.63541890141362	4	44	1
TCGA-44-5643	6.25866599533206	3	44	1
TCGA-44-5644	3.77873130784115	2	44	1
TCGA-44-5645	7.58875454777387	4	44	1
TCGA-44-6145	7.25393321834255	4	44	1
TCGA-44-6146	6.99925588400565	3	44	1
TCGA-44-6147	8.83188878375791	4	44	1
TCGA-44-6148	4.99927356789509	2	44	1
TCGA-44-6774	7.09759208993563	3	44	1
TCGA-44-6775	6.49265033739276	3	44	1
TCGA-44-6776	5.86303798149167	3	44	1
TCGA-44-6777	6.71292169828061	3	44	1
TCGA-44-6778	8.18173557170666	4	44	1
TCGA-44-6779	6.80324436035417	3	44	1
TCGA-44-7659	5.22479766921823	2	44	1
TCGA-44-7660	3.86881609873127	2	44	1
TCGA-44-7662	6.54468092911184	3	44	1
TCGA-44-7667	5.34370419075334	2	44	1
TCGA-44-7669	6.49096226486631	3	44	1
TCGA-44-7670	4.89105322331568	2	44	1
TCGA-44-7671	4.73952180682136	2	44	1
TCGA-44-7672	7.49190055849115	4	44	1
TCGA-44-8119	6.62880828958465	3	44	1
TCGA-44-A479	7.47887376100213	4	44	1
TCGA-44-A47A	6.59253233806522	3	44	1
TCGA-44-A47B	5.57942554359861	3	44	1
TCGA-44-A47G	8.05568234064958	4	44	1
TCGA-44-A4SS	7.38960918310048	4	44	1
TCGA-44-A4SU	5.42563494896566	2	44	1
TCGA-49-4487	7.30017336024555	4	49	5
TCGA-49-4488	5.8870136813997	3	49	5
TCGA-49-4490	5.1296329257654	2	49	5
TCGA-49-4494	4.60967713505638	2	49	5
TCGA-49-4501	6.4719755839713	3	49	5
TCGA-49-4505	6.27323529240493	3	49	5
TCGA-49-4506	5.9350022373207	3	49	5
TCGA-49-4507	3.88520280686827	2	49	5
TCGA-49-4510	4.76068240979868	2	49	5
TCGA-49-4512	5.25876605646488	2	49	5
TCGA-49-4514	4.45384975016215	2	49	5
TCGA-49-6742	3.48493191710955	1	49	5
TCGA-49-6743	6.36130730512238	3	49	5
TCGA-49-6744	7.7578861635964	4	49	5
TCGA-49-6745	6.97175119760031	3	49	5
TCGA-49-6761	6.01856882611926	3	49	5
TCGA-49-6767	4.6663145917939	2	49	5
TCGA-49-AAQV	6.36373156394396	3	49	5
TCGA-49-AAR0	5.57076011987728	3	49	5
TCGA-49-AAR2	5.13195207390803	2	49	5
TCGA-49-AAR3	6.47746728603777	3	49	5
TCGA-49-AAR4	5.87402001864222	3	49	5
TCGA-49-AAR9	0.053820374086205	0	49	5
TCGA-49-AARE	5.66860505497565	3	49	5
TCGA-49-AARN	4.18269893730339	2	49	5
TCGA-49-AARO	5.98106834474627	3	49	5
TCGA-49-AARQ	4.09144749161923	2	49	5
TCGA-49-AARR	6.72885605670612	3	49	5
TCGA-4B-A93V	5.26368374537256	2	4B	3
TCGA-50-5044	4.46418951870508	2	50	5
TCGA-50-5045	6.58493523179887	3	50	5
TCGA-50-5055	7.9176177170501	4	50	5
TCGA-50-5066	6.74437842133596	3	50	5
TCGA-50-5068	6.08145454374832	3	50	5
TCGA-50-5931	3.45082385977664	1	50	5
TCGA-50-5939	6.68318791144083	3	50	5
TCGA-50-5942	6.1789398281287	3	50	5
TCGA-50-5946	3.66906305720155	2	50	5
TCGA-50-6590	7.54735152460762	4	50	5
TCGA-50-6591	1.92087532616743	1	50	5
TCGA-50-6593	5.6214191753748	3	50	5
TCGA-50-6594	5.29733203528071	2	50	5
TCGA-50-6597	4.93290381400516	2	50	5
TCGA-50-6673	5.62606844618699	3	50	5
TCGA-50-7109	5.93137292062366	3	50	5
TCGA-50-8457	6.81015873702458	3	50	5
TCGA-50-8459	7.36299057855485	4	50	5
TCGA-53-7624	4.82762208086857	2	53	3
TCGA-53-7626	7.67108528031291	4	53	3
TCGA-53-7813	4.38983783444296	2	53	3
TCGA-53-A4EZ	3.1844397384541	1	53	3
TCGA-55-1592	5.86492343411307	3	55	3
TCGA-55-1594	5.52488223330375	3	55	3
TCGA-55-1595	5.14593548436402	2	55	3
TCGA-55-1596	4.98244615947145	2	55	3
TCGA-55-5899	5.50947804780327	3	55	3
TCGA-55-6543	5.34516305168979	2	55	3
TCGA-55-6642	7.01764748069763	3	55	3
TCGA-55-6712	7.93432541369506	4	55	3
TCGA-55-6968	5.46018160039048	3	55	3
TCGA-55-6969	6.68638142179235	3	55	3
TCGA-55-6970	6.94036585964724	3	55	3
TCGA-55-6971	7.90227800392915	4	55	3
TCGA-55-6972	3.32825646760366	1	55	3
TCGA-55-6975	5.16444275246031	2	55	3
TCGA-55-6978	7.05144751268076	3	55	3
TCGA-55-6979	6.83319075026362	3	55	3
TCGA-55-6980	6.56490978216686	3	55	3
TCGA-55-6981	5.95103293336053	3	55	3
TCGA-55-6982	5.81295880915435	3	55	3
TCGA-55-6983	6.47582062094216	3	55	3
TCGA-55-6984	5.26915024829408	2	55	3
TCGA-55-6985	6.56291496229182	3	55	3
TCGA-55-6986	6.04707390999904	3	55	3
TCGA-55-6987	7.13907401365476	3	55	3
TCGA-55-7227	6.27014913275043	3	55	3
TCGA-55-7281	5.51644311003145	3	55	3
TCGA-55-7283	5.78060371511408	3	55	3
TCGA-55-7284	5.4696654626963	3	55	3
TCGA-55-7570	3.95695240726149	2	55	3
TCGA-55-7573	6.39184734394284	3	55	3
TCGA-55-7574	8.52937912823576	4	55	3
TCGA-55-7576	5.98802129483334	3	55	3
TCGA-55-7724	7.16622715654008	3	55	3
TCGA-55-7725	7.00837645160806	3	55	3
TCGA-55-7726	7.09700889595922	3	55	3
TCGA-55-7727	6.54056406730828	3	55	3
TCGA-55-7728	6.14072313328451	3	55	3
TCGA-55-7815	8.52057043142398	4	55	3
TCGA-55-7816	5.00557563108001	2	55	3
TCGA-55-7903	4.49094079654416	2	55	3
TCGA-55-7907	5.39664184791644	2	55	3
TCGA-55-7910	5.54614641896167	3	55	3
TCGA-55-7911	6.77539493838493	3	55	3
TCGA-55-7913	4.45005885937194	2	55	3
TCGA-55-7914	5.45287898462859	3	55	3
TCGA-55-7994	5.72444460149439	3	55	3
TCGA-55-7995	5.98057706358067	3	55	3
TCGA-55-8085	6.00909084488137	3	55	3
TCGA-55-8087	4.72398551868996	2	55	3
TCGA-55-8089	7.07010882064442	3	55	3
TCGA-55-8090	5.81105007647708	3	55	3
TCGA-55-8091	7.14921548863879	3	55	3
TCGA-55-8092	5.29075992071791	2	55	3
TCGA-55-8094	3.70212416715072	2	55	3
TCGA-55-8096	6.06516072064911	3	55	3
TCGA-55-8097	6.53000904133008	3	55	3
TCGA-55-8203	6.01819419052062	3	55	3
TCGA-55-8204	6.46278193139783	3	55	3
TCGA-55-8205	7.38460098780512	4	55	3
TCGA-55-8206	6.57718645814437	3	55	3
TCGA-55-8207	6.02826223035777	3	55	3
TCGA-55-8208	6.74849762681927	3	55	3
TCGA-55-8299	6.82634460227218	3	55	3
TCGA-55-8301	6.72317318989793	3	55	3
TCGA-55-8302	4.1670935518933	2	55	3
TCGA-55-8505	4.4731818736001	2	55	3
TCGA-55-8506	5.20472621160359	2	55	3
TCGA-55-8507	5.80718175642014	3	55	3
TCGA-55-8508	5.12266624203246	2	55	3
TCGA-55-8510	6.43066288149683	3	55	3
TCGA-55-8511	6.98502142880567	3	55	3
TCGA-55-8512	5.57648236640964	3	55	3
TCGA-55-8513	5.98381345761926	3	55	3
TCGA-55-8514	4.94910160829679	2	55	3
TCGA-55-8614	5.24920781386398	2	55	3
TCGA-55-8615	4.67060873301225	2	55	3
TCGA-55-8616	6.29678456217635	3	55	3
TCGA-55-8619	6.83951920869595	3	55	3
TCGA-55-8620	4.71656534407597	2	55	3
TCGA-55-8621	7.71601567177702	4	55	3
TCGA-55-A48X	6.9746588854087	3	55	3
TCGA-55-A48Y	5.74173353876964	3	55	3
TCGA-55-A48Z	5.40614167179415	2	55	3
TCGA-55-A490	5.16826775698847	2	55	3
TCGA-55-A491	4.53273024316561	2	55	3
TCGA-55-A492	3.56038849663331	1	55	3
TCGA-55-A493	7.24697305599913	4	55	3
TCGA-55-A494	2.55063338387541	1	55	3
TCGA-55-A4DF	6.78592726781109	3	55	3
TCGA-55-A4DG	6.94379401708574	3	55	3
TCGA-55-A57B	5.81591641084424	3	55	3
TCGA-62-A46O	1.59973489957821	0	62	2
TCGA-62-A46P	3.38687395834294	1	62	2
TCGA-62-A46R	6.86670577357297	3	62	2
TCGA-62-A46S	5.66594257736582	3	62	2
TCGA-62-A46U	7.60342436576496	4	62	2
TCGA-62-A46V	4.31100936425749	2	62	2
TCGA-62-A470	4.71735178453872	2	62	2
TCGA-62-A471	2.80608386176978	1	62	2
TCGA-62-A472	5.23523560345863	2	62	2
TCGA-64-1676	5.10748916582316	2	64	1
TCGA-64-1677	5.66940772234261	3	64	1
TCGA-64-1678	3.80487819018624	2	64	1
TCGA-64-1679	5.94737845443307	3	64	1
TCGA-64-1680	4.670731753907	2	64	1
TCGA-64-1681	6.54951104155641	3	64	1
TCGA-64-5774	4.03039792404882	2	64	1
TCGA-64-5775	4.56681243153001	2	64	1
TCGA-64-5778	6.2660753851681	3	64	1
TCGA-64-5779	6.94991062617216	3	64	1
TCGA-64-5781	4.7290416910773	2	64	1
TCGA-64-5815	7.4404797062738	4	64	1
TCGA-67-3770	7.01374138505781	3	67	1
TCGA-67-3771	6.2945554931738	3	67	1
TCGA-67-3772	6.57719119521154	3	67	1
TCGA-67-3773	6.23632864665497	3	67	1
TCGA-67-3774	7.05656405669268	3	67	1
TCGA-67-4679	6.5098905201703	3	67	1
TCGA-67-6215	5.09284432175687	2	67	1
TCGA-67-6216	6.03953294972408	3	67	1
TCGA-67-6217	7.09553378089119	3	67	1
TCGA-69-7760	3.65604425182655	2	69	4
TCGA-69-7761	7.99868587555205	4	69	4
TCGA-69-7763	6.69560765536315	3	69	4
TCGA-69-7764	7.13013405445301	3	69	4
TCGA-69-7765	6.90009284456054	3	69	4
TCGA-69-7973	5.22289911517327	2	69	4
TCGA-69-7974	6.46892545679268	3	69	4
TCGA-69-7978	7.76035351838386	4	69	4
TCGA-69-7979	3.74163126396519	2	69	4
TCGA-69-7980	5.19805797836802	2	69	4
TCGA-69-8253	6.41366982895715	3	69	4
TCGA-69-8254	6.26351853646759	3	69	4
TCGA-69-8255	5.60969620635396	3	69	4
TCGA-69-8453	6.55793693788617	3	69	4
TCGA-69-A59K	5.85671934667227	3	69	4
TCGA-71-6725	1.93965592567947	1	71	1
TCGA-71-8520	4.57414811344752	2	71	1
TCGA-73-4658	6.79768568829807	3	73	5
TCGA-73-4659	6.33589625201218	3	73	5
TCGA-73-4662	7.25079370536718	4	73	5
TCGA-73-4666	6.86368468246418	3	73	5
TCGA-73-4668	5.39553424532922	2	73	5
TCGA-73-4670	4.80718572914131	2	73	5
TCGA-73-4675	5.20761741926954	2	73	5
TCGA-73-4676	5.94593233469319	3	73	5
TCGA-73-4677	7.12731304166209	3	73	5
TCGA-73-7498	6.60396923300388	3	73	5
TCGA-73-7499	5.37804262164764	2	73	5
TCGA-73-A9RS	4.16750314845857	2	73	5
TCGA-75-5122	8.14596040549401	4	75	5
TCGA-75-5125	6.38378540872875	3	75	5
TCGA-75-5126	6.98669925237542	3	75	5
TCGA-75-5146	6.89771038902605	3	75	5
TCGA-75-5147	6.38883559567589	3	75	5
TCGA-75-6203	7.70180516325763	4	75	5
TCGA-75-6205	8.04627868040245	4	75	5
TCGA-75-6206	5.63317473872852	3	75	5
TCGA-75-6207	5.53407123381844	3	75	5
TCGA-75-6211	5.28612593513757	2	75	5
TCGA-75-6212	6.15615013728882	3	75	5
TCGA-75-6214	4.24792177122417	2	75	5
TCGA-75-7025	5.94705213488135	3	75	5
TCGA-75-7027	5.13658795545829	2	75	5
TCGA-75-7030	8.04480210254773	4	75	5
TCGA-75-7031	6.3072436023338	3	75	5
TCGA-78-7145	5.34215795953017	2	78	4
TCGA-78-7146	6.45240395946814	3	78	4
TCGA-78-7147	3.62649285933906	1	78	4
TCGA-78-7148	4.31452194457767	2	78	4
TCGA-78-7149	3.80349785439385	2	78	4
TCGA-78-7150	4.62450221844222	2	78	4
TCGA-78-7152	5.6828579258864	3	78	4
TCGA-78-7153	4.01154792365034	2	78	4
TCGA-78-7154	5.93210761260288	3	78	4
TCGA-78-7155	3.86805879212775	2	78	4
TCGA-78-7156	3.81641239353046	2	78	4
TCGA-78-7158	4.29786977279762	2	78	4
TCGA-78-7159	5.4320014667324	2	78	4
TCGA-78-7160	7.51669518642673	4	78	4
TCGA-78-7161	3.54992050009318	1	78	4
TCGA-78-7163	2.95112148749368	1	78	4
TCGA-78-7166	3.39991012396113	1	78	4
TCGA-78-7167	3.50257683579225	1	78	4
TCGA-78-7220	4.28841337614315	2	78	4
TCGA-78-7535	4.37561288292065	2	78	4
TCGA-78-7536	4.08970321100255	2	78	4
TCGA-78-7537	3.69803046049711	2	78	4
TCGA-78-7539	6.62348107764742	3	78	4
TCGA-78-7540	3.46992137366822	1	78	4
TCGA-78-7542	3.36002632422611	1	78	4
TCGA-78-7633	4.13299824460509	2	78	4
TCGA-78-8640	5.01895487645643	2	78	4
TCGA-78-8648	7.27514260676455	4	78	4
TCGA-78-8655	5.1899148787387	2	78	4
TCGA-78-8660	6.42508140663518	3	78	4
TCGA-78-8662	3.12907326845579	1	78	4
TCGA-80-5607	6.872181018016	3	80	4
TCGA-80-5608	5.49472960497503	3	80	4
TCGA-80-5611	5.66608506449403	3	80	4
TCGA-83-5908	6.59014392824666	3	83	1
TCGA-86-6562	6.14286215490042	3	86	2
TCGA-86-6851	5.99894291119503	3	86	2
TCGA-86-7701	7.1653842231484	3	86	2
TCGA-86-7711	8.42232532918055	4	86	2
TCGA-86-7713	5.05272820480486	2	86	2
TCGA-86-7714	6.39654586561156	3	86	2
TCGA-86-7953	6.93591285079239	3	86	2
TCGA-86-7954	6.21892405190417	3	86	2
TCGA-86-7955	2.50103657718484	1	86	2
TCGA-86-8054	5.2252749998389	2	86	2
TCGA-86-8055	6.62515282936785	3	86	2
TCGA-86-8056	6.65315647821964	3	86	2
TCGA-86-8073	4.88012869207848	2	86	2
TCGA-86-8074	5.65294535063302	3	86	2
TCGA-86-8075	6.12823676386442	3	86	2
TCGA-86-8076	6.70051927854048	3	86	2
TCGA-86-8278	6.52484704123779	3	86	2
TCGA-86-8279	4.38580275684496	2	86	2
TCGA-86-8280	7.09215291473404	3	86	2
TCGA-86-8281	5.0928958123231	2	86	2
TCGA-86-8358	4.68688499181054	2	86	2
TCGA-86-8359	5.77459788828055	3	86	2
TCGA-86-8585	7.18005204745655	3	86	2
TCGA-86-8668	5.71087123844272	3	86	2
TCGA-86-8669	6.81210990142438	3	86	2
TCGA-86-8671	7.73101581051213	4	86	2
TCGA-86-8672	5.48147600251919	3	86	2
TCGA-86-8673	4.67386444435851	2	86	2
TCGA-86-8674	2.60005903040391	1	86	2
TCGA-86-A456	6.42541653747284	3	86	2
TCGA-86-A4D0	3.67022453075172	2	86	2
TCGA-86-A4JF	5.16741417067156	2	86	2
TCGA-86-A4P7	6.43388027812233	3	86	2
TCGA-86-A4P8	8.49416356535585	4	86	2
TCGA-91-A4BC	6.13537932084902	3	91	5
TCGA-91-A4BD	5.28848763548857	2	91	5
TCGA-93-7347	7.20818531710436	3	93	4
TCGA-93-7348	6.78698544521184	3	93	4
TCGA-93-8067	4.51513241481474	2	93	4
TCGA-93-A4JN	5.80133296438307	3	93	4
TCGA-93-A4JO	6.99750101955132	3	93	4
TCGA-93-A4JP	5.86240917410632	3	93	4
TCGA-93-A4JQ	7.4056886928356	4	93	4
TCGA-95-7039	5.63489396443695	3	95	1
TCGA-95-7043	3.0450688054883	1	95	1
TCGA-95-7562	6.01720942458629	3	95	1
TCGA-95-7567	4.8051789030276	2	95	1
TCGA-95-7944	6.14437829491204	3	95	1
TCGA-95-7947	6.45373577374282	3	95	1
TCGA-95-7948	4.31447058684869	2	95	1
TCGA-95-8039	6.77413547142055	3	95	1
TCGA-95-8494	4.73689256717102	2	95	1
TCGA-95-A4VK	6.17733885322567	3	95	1
TCGA-95-A4VN	6.95191386687244	3	95	1
TCGA-95-A4VP	5.42034166180029	2	95	1
TCGA-97-7546	7.67559270070287	4	97	4
TCGA-97-7547	5.56486846687506	3	97	4
TCGA-97-7552	6.90665979617596	3	97	4
TCGA-97-7553	8.16344317389922	4	97	4
TCGA-97-7554	6.21873709146467	3	97	4
TCGA-97-7937	3.75325622363634	2	97	4
TCGA-97-7938	5.84820641311118	3	97	4
TCGA-97-7941	4.73301844884395	2	97	4
TCGA-97-8171	2.72467944212488	1	97	4
TCGA-97-8172	7.0795173554742	3	97	4
TCGA-97-8175	5.88117832939801	3	97	4
TCGA-97-8177	5.57716362744946	3	97	4
TCGA-97-8179	4.44023630301774	2	97	4
TCGA-97-8552	6.65328826250309	3	97	4
TCGA-97-A4LX	6.87876326397881	3	97	4
TCGA-97-A4M0	6.42568342761292	3	97	4
TCGA-97-A4M1	6.44258547657146	3	97	4
TCGA-97-A4M2	6.83660210494932	3	97	4
TCGA-97-A4M3	4.6920508013119	2	97	4
TCGA-97-A4M5	6.68530522787416	3	97	4
TCGA-97-A4M6	6.56164482910609	3	97	4
TCGA-97-A4M7	6.62074344897982	3	97	4
TCGA-99-7458	6.98246530338224	3	99	2
TCGA-99-8025	4.52589692737339	2	99	2
TCGA-99-8028	7.70328212681589	4	99	2
TCGA-99-8032	5.83804272821346	3	99	2
TCGA-99-8033	5.19611719762269	2	99	2
TCGA-99-AA5R	8.40081464185728	4	99	2
TCGA-J2-8192	7.9367636252805	4	J2	4
TCGA-J2-8194	6.91527275830785	3	J2	4
TCGA-J2-A4AD	4.48262519082644	2	J2	4
TCGA-J2-A4AE	6.98316770380687	3	J2	4
TCGA-J2-A4AG	7.44054915315864	4	J2	4
TCGA-L4-A4E5	4.37992316364827	2	L4	3
TCGA-L4-A4E6	7.59675124634752	4	L4	3
TCGA-L9-A443	5.73460346697327	3	L9	5
TCGA-L9-A444	7.21906054793136	3	L9	5
TCGA-L9-A50W	3.78189339995953	2	L9	5
TCGA-L9-A5IP	3.87292192065651	2	L9	5
TCGA-L9-A743	7.7244223139004	4	L9	5
TCGA-L9-A7SV	3.08676760269853	1	L9	5
TCGA-L9-A8F4	6.33958428743752	3	L9	5
TCGA-MN-A4N1	2.91205716265297	1	MN	1
TCGA-MN-A4N4	4.68588709150899	2	MN	1
TCGA-MN-A4N5	4.50605347114842	2	MN	1
TCGA-MP-A4SV	6.55217704910804	3	MP	2
TCGA-MP-A4SW	6.11507828458021	3	MP	2
TCGA-MP-A4SY	5.84141492580367	3	MP	2
TCGA-MP-A4T4	6.29089385638502	3	MP	2
TCGA-MP-A4T6	5.99178754163457	3	MP	2
TCGA-MP-A4T7	5.12870612948163	2	MP	2
TCGA-MP-A4T8	5.23536131223918	2	MP	2
TCGA-MP-A4T9	6.98684511537291	3	MP	2
TCGA-MP-A4TA	5.12400773322684	2	MP	2
TCGA-MP-A4TC	6.16606899070592	3	MP	2
TCGA-MP-A4TD	6.66252236765536	3	MP	2
TCGA-MP-A4TE	3.03460774094445	1	MP	2
TCGA-MP-A4TF	4.19462463553757	2	MP	2
TCGA-MP-A4TH	6.93038314644199	3	MP	2
TCGA-MP-A4TI	7.52807207781626	4	MP	2
TCGA-MP-A4TJ	8.23329863467931	4	MP	2
TCGA-MP-A4TK	7.3060461585647	4	MP	2
TCGA-MP-A5C7	4.35092794316779	2	MP	2
TCGA-NJ-A4YF	4.94485410845992	2	NJ	1
TCGA-NJ-A4YG	5.44332887969802	3	NJ	1
TCGA-NJ-A4YI	4.72941047132117	2	NJ	1
TCGA-NJ-A4YP	5.61812533981346	3	NJ	1
TCGA-NJ-A4YQ	6.41351044152175	3	NJ	1
TCGA-NJ-A55A	6.99187487507752	3	NJ	1
TCGA-NJ-A55O	5.69317674081546	3	NJ	1
TCGA-NJ-A55R	5.28689107898925	2	NJ	1
TCGA-NJ-A7XG	3.34958162421216	1	NJ	1
TCGA-O1-A52J	5.3700804900375	2	O1	1
TCGA-S2-AA1A	7.47736244339859	4	S2	3
