# Supplementary material for: Surrogate Biomarker Prediction from Whole-Slide Images for Evaluating Overall Survival in Lung Adenocarcinoma
Source: Diagnostics (Basel). 2024 Feb 20;14(5):462. doi: 10.3390/diagnostics14050462 (PMC10930763; doi:10.3390/diagnostics14050462)
Supplement: Supplementary file 1 [file diagnostics-14-00462-s001.zip › Supplementary_File_S5_TCGA_LUAD_crossfolds/crossfolds_INMT.csv]

PATIENT	INMT	INMT_quantile	site_code	CV5
TCGA-05-4244	3.9170419088751	2	05	5
TCGA-05-4249	3.90138398484233	2	05	5
TCGA-05-4250	3.6194852280923	2	05	5
TCGA-05-4382	3.71976467053379	2	05	5
TCGA-05-4395	1.09513330465728	1	05	5
TCGA-05-4396	4.64391530893971	2	05	5
TCGA-05-4397	1.17797680941059	1	05	5
TCGA-05-4398	2.81353216663696	1	05	5
TCGA-05-4402	4.25883738649619	2	05	5
TCGA-05-4403	5.30073029260387	3	05	5
TCGA-05-4405	4.62415143392829	2	05	5
TCGA-05-4415	1.46679578360712	1	05	5
TCGA-05-4417	4.69038790992218	2	05	5
TCGA-05-4418	3.22083111227196	2	05	5
TCGA-05-4420	2.98361595188237	2	05	5
TCGA-05-4422	3.09979618148786	2	05	5
TCGA-05-4424	6.89050597555812	4	05	5
TCGA-05-4426	3.36577104170566	2	05	5
TCGA-05-4427	4.1984003307241	2	05	5
TCGA-05-4430	5.72088139177038	3	05	5
TCGA-05-4432	3.96106773892785	2	05	5
TCGA-05-4433	5.74474161303834	3	05	5
TCGA-05-4434	5.09381132990243	3	05	5
TCGA-35-3615	4.69205990334989	2	35	4
TCGA-35-4122	4.31784662390966	2	35	4
TCGA-35-4123	3.38495099325315	2	35	4
TCGA-35-5375	2.68688664774196	1	35	4
TCGA-38-4625	4.52834257638522	2	38	2
TCGA-38-4626	6.86356082713485	4	38	2
TCGA-38-4627	6.59556065307974	4	38	2
TCGA-38-4628	4.2514035354002	2	38	2
TCGA-38-4629	2.31379121325136	1	38	2
TCGA-38-4630	-0.483273132580597	0	38	2
TCGA-38-4631	3.35522919927907	2	38	2
TCGA-38-4632	2.6393023589066	1	38	2
TCGA-38-6178	4.93124148739527	3	38	2
TCGA-38-7271	7.75622995040831	4	38	2
TCGA-38-A44F	6.83616547986986	4	38	2
TCGA-44-2655	6.31300791970193	3	44	2
TCGA-44-2656	5.22880356687413	3	44	2
TCGA-44-2657	5.91892006460947	3	44	2
TCGA-44-2659	6.3841484537576	3	44	2
TCGA-44-2661	5.96962202987858	3	44	2
TCGA-44-2662	2.37057581014176	1	44	2
TCGA-44-2665	4.34367396993807	2	44	2
TCGA-44-2666	6.35035421249223	3	44	2
TCGA-44-2668	1.42911865083547	1	44	2
TCGA-44-3396	2.19155642922782	1	44	2
TCGA-44-3398	5.56027042594957	3	44	2
TCGA-44-3917	4.7246337354922	3	44	2
TCGA-44-3918	3.7553217215695	2	44	2
TCGA-44-3919	5.01331314547335	3	44	2
TCGA-44-4112	5.30040928518094	3	44	2
TCGA-44-5643	2.40953534016011	1	44	2
TCGA-44-5644	3.54063019414711	2	44	2
TCGA-44-5645	5.16714937204734	3	44	2
TCGA-44-6145	4.40144552311018	2	44	2
TCGA-44-6146	6.51083526552449	3	44	2
TCGA-44-6147	5.821821922011	3	44	2
TCGA-44-6148	5.62494929555409	3	44	2
TCGA-44-6774	6.03189992081173	3	44	2
TCGA-44-6775	4.92427031738297	3	44	2
TCGA-44-6776	6.95038851433786	4	44	2
TCGA-44-6777	5.01434025644902	3	44	2
TCGA-44-6778	7.3038302872047	4	44	2
TCGA-44-6779	2.38890709651154	1	44	2
TCGA-44-7659	4.16409436599124	2	44	2
TCGA-44-7660	2.77171741062619	1	44	2
TCGA-44-7662	1.59734940747483	1	44	2
TCGA-44-7667	-0.407361600457721	0	44	2
TCGA-44-7669	4.34754918781759	2	44	2
TCGA-44-7670	2.35350210001266	1	44	2
TCGA-44-7671	5.37768545116555	3	44	2
TCGA-44-7672	4.12232634604888	2	44	2
TCGA-44-8119	3.64704069118918	2	44	2
TCGA-44-A479	4.77352954012918	3	44	2
TCGA-44-A47A	3.32817036653599	2	44	2
TCGA-44-A47B	4.67402730550125	2	44	2
TCGA-44-A47G	4.3675314109566	2	44	2
TCGA-44-A4SS	3.18837588653581	2	44	2
TCGA-44-A4SU	3.72440032622055	2	44	2
TCGA-49-4487	3.84866729652913	2	49	5
TCGA-49-4488	2.56697681908497	1	49	5
TCGA-49-4490	5.70034917663269	3	49	5
TCGA-49-4494	4.7188998504321	2	49	5
TCGA-49-4501	6.15443470290026	3	49	5
TCGA-49-4505	3.55171776314621	2	49	5
TCGA-49-4506	1.92010677935162	1	49	5
TCGA-49-4507	2.36411708098099	1	49	5
TCGA-49-4510	5.93653224519809	3	49	5
TCGA-49-4512	4.04489770743497	2	49	5
TCGA-49-4514	4.02290975629067	2	49	5
TCGA-49-6742	5.20318987288076	3	49	5
TCGA-49-6743	3.90657280204188	2	49	5
TCGA-49-6744	6.95754152738079	4	49	5
TCGA-49-6745	4.84416314271546	3	49	5
TCGA-49-6761	5.57973263187885	3	49	5
TCGA-49-6767	1.93702614941625	1	49	5
TCGA-49-AAQV	2.58939249029479	1	49	5
TCGA-49-AAR0	6.27529438695622	3	49	5
TCGA-49-AAR2	3.407764602836	2	49	5
TCGA-49-AAR3	2.47068662946575	1	49	5
TCGA-49-AAR4	2.96599299521528	2	49	5
TCGA-49-AAR9	0.426863784700421	0	49	5
TCGA-49-AARE	3.09495175020748	2	49	5
TCGA-49-AARN	4.15646739573021	2	49	5
TCGA-49-AARO	3.73460743206016	2	49	5
TCGA-49-AARQ	1.41182179525151	1	49	5
TCGA-49-AARR	6.9498841973089	4	49	5
TCGA-4B-A93V	0.927147563563042	0	4B	3
TCGA-50-5044	3.68048174050511	2	50	5
TCGA-50-5045	5.47620435767758	3	50	5
TCGA-50-5055	5.78645278732752	3	50	5
TCGA-50-5066	4.12286308865615	2	50	5
TCGA-50-5068	5.43275916521855	3	50	5
TCGA-50-5931	2.70069039287624	1	50	5
TCGA-50-5939	4.80894513413402	3	50	5
TCGA-50-5942	7.29839663298471	4	50	5
TCGA-50-5946	2.44512475300528	1	50	5
TCGA-50-6590	2.05106405332313	1	50	5
TCGA-50-6591	-0.768038138592634	0	50	5
TCGA-50-6593	4.82799042287616	3	50	5
TCGA-50-6594	-0.409358924634977	0	50	5
TCGA-50-6597	6.00351075937052	3	50	5
TCGA-50-6673	5.71722712304909	3	50	5
TCGA-50-7109	3.32815591603773	2	50	5
TCGA-50-8457	5.84983104832353	3	50	5
TCGA-50-8459	5.08941678953919	3	50	5
TCGA-53-7624	-0.585159444469911	0	53	1
TCGA-53-7626	7.21875092242249	4	53	1
TCGA-53-7813	2.96943857412867	2	53	1
TCGA-53-A4EZ	2.23556823013993	1	53	1
TCGA-55-1592	5.5649973714767	3	55	3
TCGA-55-1594	3.16028958939194	2	55	3
TCGA-55-1595	4.35722740771979	2	55	3
TCGA-55-1596	1.93913996342893	1	55	3
TCGA-55-5899	3.29424541803969	2	55	3
TCGA-55-6543	4.73796533249392	3	55	3
TCGA-55-6642	3.90703688232246	2	55	3
TCGA-55-6712	3.54597395567471	2	55	3
TCGA-55-6968	2.51514242989754	1	55	3
TCGA-55-6969	2.46444104339894	1	55	3
TCGA-55-6970	5.31133004466655	3	55	3
TCGA-55-6971	5.00178351103732	3	55	3
TCGA-55-6972	5.93582039726195	3	55	3
TCGA-55-6975	5.13220241546011	3	55	3
TCGA-55-6978	4.01822749426834	2	55	3
TCGA-55-6979	4.33795429337044	2	55	3
TCGA-55-6980	5.75899994521922	3	55	3
TCGA-55-6981	4.87974809917201	3	55	3
TCGA-55-6982	3.79214862183227	2	55	3
TCGA-55-6983	5.28445150802553	3	55	3
TCGA-55-6984	3.44579103032875	2	55	3
TCGA-55-6985	4.02821638746521	2	55	3
TCGA-55-6986	5.79865786076097	3	55	3
TCGA-55-6987	4.86265998462591	3	55	3
TCGA-55-7227	5.41472914211462	3	55	3
TCGA-55-7281	4.37610915285656	2	55	3
TCGA-55-7283	6.88101481043997	4	55	3
TCGA-55-7284	7.11262366637031	4	55	3
TCGA-55-7570	3.47922681745804	2	55	3
TCGA-55-7573	5.72361054906459	3	55	3
TCGA-55-7574	6.16808161525298	3	55	3
TCGA-55-7576	3.66122049187619	2	55	3
TCGA-55-7724	8.10315458374151	4	55	3
TCGA-55-7725	5.79230578489918	3	55	3
TCGA-55-7726	3.16473870737686	2	55	3
TCGA-55-7727	4.94745072546627	3	55	3
TCGA-55-7728	4.57062672491684	2	55	3
TCGA-55-7815	3.88129508518692	2	55	3
TCGA-55-7816	8.38452472187868	4	55	3
TCGA-55-7903	3.387444392871	2	55	3
TCGA-55-7907	4.09183669152517	2	55	3
TCGA-55-7910	2.79764984700575	1	55	3
TCGA-55-7911	3.22821971919479	2	55	3
TCGA-55-7913	-0.26660932056104	0	55	3
TCGA-55-7914	4.00265886798031	2	55	3
TCGA-55-7994	1.88755579611975	1	55	3
TCGA-55-7995	2.56304080573625	1	55	3
TCGA-55-8085	3.30753309548202	2	55	3
TCGA-55-8087	4.56247669732925	2	55	3
TCGA-55-8089	4.0031100819538	2	55	3
TCGA-55-8090	4.71158685647383	2	55	3
TCGA-55-8091	3.16967449982183	2	55	3
TCGA-55-8092	2.71165489877351	1	55	3
TCGA-55-8094	2.24840619970782	1	55	3
TCGA-55-8096	4.39109236340798	2	55	3
TCGA-55-8097	6.61009195298746	4	55	3
TCGA-55-8203	3.24888587591457	2	55	3
TCGA-55-8204	3.58095157199447	2	55	3
TCGA-55-8205	2.96834309795913	2	55	3
TCGA-55-8206	5.93608256667627	3	55	3
TCGA-55-8207	6.74769282103766	4	55	3
TCGA-55-8208	3.68511005704403	2	55	3
TCGA-55-8299	4.29740116368213	2	55	3
TCGA-55-8301	3.94847213349447	2	55	3
TCGA-55-8302	3.32560594491655	2	55	3
TCGA-55-8505	3.36655241788528	2	55	3
TCGA-55-8506	1.84498905745248	1	55	3
TCGA-55-8507	4.62259520756442	2	55	3
TCGA-55-8508	4.30136065743331	2	55	3
TCGA-55-8510	5.18813260323904	3	55	3
TCGA-55-8511	2.71036460080228	1	55	3
TCGA-55-8512	4.91372982405487	3	55	3
TCGA-55-8513	7.20931513671283	4	55	3
TCGA-55-8514	5.0295993523658	3	55	3
TCGA-55-8614	3.48156430427606	2	55	3
TCGA-55-8615	3.45578050700689	2	55	3
TCGA-55-8616	6.65658514343774	4	55	3
TCGA-55-8619	7.08471243460432	4	55	3
TCGA-55-8620	3.53440190322452	2	55	3
TCGA-55-8621	7.89400901065573	4	55	3
TCGA-55-A48X	4.76311025547613	3	55	3
TCGA-55-A48Y	3.31907481183152	2	55	3
TCGA-55-A48Z	2.19238963304649	1	55	3
TCGA-55-A490	2.14562819027054	1	55	3
TCGA-55-A491	3.17885525934052	2	55	3
TCGA-55-A492	6.91434544571331	4	55	3
TCGA-55-A493	1.03972015097403	0	55	3
TCGA-55-A494	2.16962605623402	1	55	3
TCGA-55-A4DF	2.85660328685681	1	55	3
TCGA-55-A4DG	6.23286157264936	3	55	3
TCGA-55-A57B	6.254982744442	3	55	3
TCGA-62-A46O	1.97210593405431	1	62	1
TCGA-62-A46P	5.56121148802687	3	62	1
TCGA-62-A46R	3.45708305644122	2	62	1
TCGA-62-A46S	5.35125394044037	3	62	1
TCGA-62-A46U	-0.09490283964929	0	62	1
TCGA-62-A46V	2.47093626364457	1	62	1
TCGA-62-A470	5.40739633131743	3	62	1
TCGA-62-A471	1.88464051053258	1	62	1
TCGA-62-A472	4.70701087936905	2	62	1
TCGA-64-1676	3.56645987424891	2	64	4
TCGA-64-1677	3.02202272108764	2	64	4
TCGA-64-1678	3.82361475276782	2	64	4
TCGA-64-1679	2.92845835839856	2	64	4
TCGA-64-1680	5.67144507656227	3	64	4
TCGA-64-1681	5.82035668280136	3	64	4
TCGA-64-5774	3.05148005819794	2	64	4
TCGA-64-5775	0.635240603416014	0	64	4
TCGA-64-5778	4.26260850300827	2	64	4
TCGA-64-5779	5.09710111782963	3	64	4
TCGA-64-5781	3.17857738503428	2	64	4
TCGA-64-5815	4.54929919375395	2	64	4
TCGA-67-3770	6.45694720440169	3	67	5
TCGA-67-3771	3.59171727898419	2	67	5
TCGA-67-3772	5.84803887777072	3	67	5
TCGA-67-3773	6.2085279622622	3	67	5
TCGA-67-3774	6.57312950124969	4	67	5
TCGA-67-4679	6.92321553319845	4	67	5
TCGA-67-6215	4.79793029552943	3	67	5
TCGA-67-6216	3.6618154948361	2	67	5
TCGA-67-6217	6.01128109579487	3	67	5
TCGA-69-7760	4.10505618378183	2	69	1
TCGA-69-7761	4.20610059019034	2	69	1
TCGA-69-7763	7.11249357903436	4	69	1
TCGA-69-7764	6.277849382827	3	69	1
TCGA-69-7765	3.65156378207731	2	69	1
TCGA-69-7973	5.45186103995908	3	69	1
TCGA-69-7974	4.34123398368068	2	69	1
TCGA-69-7978	3.30341612479575	2	69	1
TCGA-69-7979	2.57249873441366	1	69	1
TCGA-69-7980	4.87867889871067	3	69	1
TCGA-69-8253	5.71423293812122	3	69	1
TCGA-69-8254	5.76785347258058	3	69	1
TCGA-69-8255	3.36381165724545	2	69	1
TCGA-69-8453	6.41501404327932	3	69	1
TCGA-69-A59K	3.38529124878014	2	69	1
TCGA-71-6725	2.93755133735455	2	71	5
TCGA-71-8520	0.181830690668763	0	71	5
TCGA-73-4658	6.07478765452868	3	73	1
TCGA-73-4659	5.9094386654674	3	73	1
TCGA-73-4662	5.78096794593426	3	73	1
TCGA-73-4666	2.42263012075829	1	73	1
TCGA-73-4668	3.86551065886187	2	73	1
TCGA-73-4670	2.70758298625026	1	73	1
TCGA-73-4675	4.22397511244063	2	73	1
TCGA-73-4676	5.39175925494087	3	73	1
TCGA-73-4677	6.79542859821608	4	73	1
TCGA-73-7498	6.62871905685308	4	73	1
TCGA-73-7499	2.56314417892163	1	73	1
TCGA-73-A9RS	1.80528775746923	1	73	1
TCGA-75-5122	2.15853847157347	1	75	1
TCGA-75-5125	3.19340057267012	2	75	1
TCGA-75-5126	5.49493211005339	3	75	1
TCGA-75-5146	7.192657691109	4	75	1
TCGA-75-5147	5.19296100379493	3	75	1
TCGA-75-6203	7.87241181529797	4	75	1
TCGA-75-6205	3.90642583063764	2	75	1
TCGA-75-6206	5.58730484766806	3	75	1
TCGA-75-6207	2.72269065155301	1	75	1
TCGA-75-6211	3.18120371503959	2	75	1
TCGA-75-6212	5.55161882992441	3	75	1
TCGA-75-6214	1.68600473776814	1	75	1
TCGA-75-7025	6.38569624711253	3	75	1
TCGA-75-7027	3.08585314745905	2	75	1
TCGA-75-7030	7.29594768286431	4	75	1
TCGA-75-7031	4.65642051484751	2	75	1
TCGA-78-7145	3.52542120013058	2	78	4
TCGA-78-7146	0.445581498885564	0	78	4
TCGA-78-7147	4.73590809242091	3	78	4
TCGA-78-7148	5.09842089707652	3	78	4
TCGA-78-7149	5.20417325551429	3	78	4
TCGA-78-7150	2.60653331635577	1	78	4
TCGA-78-7152	4.74402530771515	3	78	4
TCGA-78-7153	4.28886222730355	2	78	4
TCGA-78-7154	5.6822304582765	3	78	4
TCGA-78-7155	1.51026074077233	1	78	4
TCGA-78-7156	5.85187944027341	3	78	4
TCGA-78-7158	2.64854617360107	1	78	4
TCGA-78-7159	4.56629048310539	2	78	4
TCGA-78-7160	5.81113122186605	3	78	4
TCGA-78-7161	4.80527611556271	3	78	4
TCGA-78-7163	2.63873716527718	1	78	4
TCGA-78-7166	4.2339001725222	2	78	4
TCGA-78-7167	5.32341582735464	3	78	4
TCGA-78-7220	2.84557595691231	1	78	4
TCGA-78-7535	2.35927219807774	1	78	4
TCGA-78-7536	2.01963569775466	1	78	4
TCGA-78-7537	3.76017861985247	2	78	4
TCGA-78-7539	4.3902791894222	2	78	4
TCGA-78-7540	4.67704941380515	2	78	4
TCGA-78-7542	0.83001613456198	0	78	4
TCGA-78-7633	5.81363164735611	3	78	4
TCGA-78-8640	3.98276423803963	2	78	4
TCGA-78-8648	5.46008697435541	3	78	4
TCGA-78-8655	4.93321748273907	3	78	4
TCGA-78-8660	5.18485017946105	3	78	4
TCGA-78-8662	3.44260247989748	2	78	4
TCGA-80-5607	5.56762005509873	3	80	4
TCGA-80-5608	4.55312055349251	2	80	4
TCGA-80-5611	-0.224145429318266	0	80	4
TCGA-83-5908	2.17325402345859	1	83	5
TCGA-86-6562	4.91580207230964	3	86	2
TCGA-86-6851	3.08205354903865	2	86	2
TCGA-86-7701	4.45920161127882	2	86	2
TCGA-86-7711	0.821819508009421	0	86	2
TCGA-86-7713	2.94206666375913	2	86	2
TCGA-86-7714	5.73056164099316	3	86	2
TCGA-86-7953	3.45503678793018	2	86	2
TCGA-86-7954	3.27029713628072	2	86	2
TCGA-86-7955	1.89774941825061	1	86	2
TCGA-86-8054	3.34228684305103	2	86	2
TCGA-86-8055	4.21148447189767	2	86	2
TCGA-86-8056	5.17897386168148	3	86	2
TCGA-86-8073	5.51916390733259	3	86	2
TCGA-86-8074	2.18471960602444	1	86	2
TCGA-86-8075	3.70457354609281	2	86	2
TCGA-86-8076	3.7751510982533	2	86	2
TCGA-86-8278	3.27541607345727	2	86	2
TCGA-86-8279	3.50402200364163	2	86	2
TCGA-86-8280	7.10451796657282	4	86	2
TCGA-86-8281	4.78159190046882	3	86	2
TCGA-86-8358	1.98587038024048	1	86	2
TCGA-86-8359	3.82657741671217	2	86	2
TCGA-86-8585	4.76983637032714	3	86	2
TCGA-86-8668	4.92974036067727	3	86	2
TCGA-86-8669	3.31789190694951	2	86	2
TCGA-86-8671	6.26909226736323	3	86	2
TCGA-86-8672	2.66293734196891	1	86	2
TCGA-86-8673	2.76837656645008	1	86	2
TCGA-86-8674	2.12863906122755	1	86	2
TCGA-86-A456	5.19885176114703	3	86	2
TCGA-86-A4D0	2.95064101481375	2	86	2
TCGA-86-A4JF	3.08463173185891	2	86	2
TCGA-86-A4P7	7.18492596353324	4	86	2
TCGA-86-A4P8	7.71461406727782	4	86	2
TCGA-91-A4BC	4.0573326120172	2	91	1
TCGA-91-A4BD	5.37650909551535	3	91	1
TCGA-93-7347	5.77458110816158	3	93	5
TCGA-93-7348	3.37828806173186	2	93	5
TCGA-93-8067	3.96189869930955	2	93	5
TCGA-93-A4JN	5.36991347724247	3	93	5
TCGA-93-A4JO	5.57426714869081	3	93	5
TCGA-93-A4JP	8.36246630915345	4	93	5
TCGA-93-A4JQ	3.9005996532571	2	93	5
TCGA-95-7039	4.61612580473795	2	95	4
TCGA-95-7043	3.78392521911375	2	95	4
TCGA-95-7562	2.23741564526605	1	95	4
TCGA-95-7567	2.19173239374491	1	95	4
TCGA-95-7944	1.97820347764766	1	95	4
TCGA-95-7947	4.17894466723857	2	95	4
TCGA-95-7948	4.28288959565891	2	95	4
TCGA-95-8039	5.29957493048843	3	95	4
TCGA-95-8494	2.10807577686044	1	95	4
TCGA-95-A4VK	4.9683958917178	3	95	4
TCGA-95-A4VN	3.82540423866053	2	95	4
TCGA-95-A4VP	7.13110568773535	4	95	4
TCGA-97-7546	7.10604617230462	4	97	4
TCGA-97-7547	5.5860654695436	3	97	4
TCGA-97-7552	5.8577559329809	3	97	4
TCGA-97-7553	6.31374867696797	3	97	4
TCGA-97-7554	4.26118545563151	2	97	4
TCGA-97-7937	1.83852791741514	1	97	4
TCGA-97-7938	6.79042471591058	4	97	4
TCGA-97-7941	6.55919157319009	4	97	4
TCGA-97-8171	1.3326424537995	1	97	4
TCGA-97-8172	7.35476157206689	4	97	4
TCGA-97-8175	2.50952170098284	1	97	4
TCGA-97-8177	4.80240778926948	3	97	4
TCGA-97-8179	6.24697806894351	3	97	4
TCGA-97-8552	6.42615120341891	3	97	4
TCGA-97-A4LX	4.33690775926768	2	97	4
TCGA-97-A4M0	4.5427512991204	2	97	4
TCGA-97-A4M1	8.16110880286343	4	97	4
TCGA-97-A4M2	7.63190369683804	4	97	4
TCGA-97-A4M3	4.85261705028762	3	97	4
TCGA-97-A4M5	6.80605350292499	4	97	4
TCGA-97-A4M6	6.10149349561985	3	97	4
TCGA-97-A4M7	5.06305588733743	3	97	4
TCGA-99-7458	5.9869197414779	3	99	3
TCGA-99-8025	2.81025937826594	1	99	3
TCGA-99-8028	5.60370661136716	3	99	3
TCGA-99-8032	5.23945637813312	3	99	3
TCGA-99-8033	2.00624501797256	1	99	3
TCGA-99-AA5R	8.34641873296117	4	99	3
TCGA-J2-8192	4.34656541700631	2	J2	1
TCGA-J2-8194	4.36053641777197	2	J2	1
TCGA-J2-A4AD	4.70623530994858	2	J2	1
TCGA-J2-A4AE	6.28107256948771	3	J2	1
TCGA-J2-A4AG	5.50513077937018	3	J2	1
TCGA-L4-A4E5	1.87809384408043	1	L4	5
TCGA-L4-A4E6	7.35470271045795	4	L4	5
TCGA-L9-A443	5.53937404152885	3	L9	4
TCGA-L9-A444	3.20379821618682	2	L9	4
TCGA-L9-A50W	2.97554092962093	2	L9	4
TCGA-L9-A5IP	1.87142612473103	1	L9	4
TCGA-L9-A743	4.18633587737393	2	L9	4
TCGA-L9-A7SV	3.55106193939112	2	L9	4
TCGA-L9-A8F4	4.16758464376242	2	L9	4
TCGA-MN-A4N1	3.04555221513167	2	MN	2
TCGA-MN-A4N4	3.17070582803128	2	MN	2
TCGA-MN-A4N5	3.76653443376539	2	MN	2
TCGA-MP-A4SV	2.68554850536695	1	MP	1
TCGA-MP-A4SW	4.12410152518519	2	MP	1
TCGA-MP-A4SY	3.36327192148666	2	MP	1
TCGA-MP-A4T4	3.58867193290192	2	MP	1
TCGA-MP-A4T6	4.28855825108139	2	MP	1
TCGA-MP-A4T7	5.40622544935868	3	MP	1
TCGA-MP-A4T8	3.54013930336911	2	MP	1
TCGA-MP-A4T9	6.63935791303131	4	MP	1
TCGA-MP-A4TA	3.23968722691716	2	MP	1
TCGA-MP-A4TC	2.59936282098	1	MP	1
TCGA-MP-A4TD	6.09519247133425	3	MP	1
TCGA-MP-A4TE	2.61093993652217	1	MP	1
TCGA-MP-A4TF	2.14004393935508	1	MP	1
TCGA-MP-A4TH	6.10152951401956	3	MP	1
TCGA-MP-A4TI	4.26653268018539	2	MP	1
TCGA-MP-A4TJ	4.49539245912095	2	MP	1
TCGA-MP-A4TK	5.56688428992306	3	MP	1
TCGA-MP-A5C7	4.51049533322191	2	MP	1
TCGA-NJ-A4YF	0.08281774863566	0	NJ	1
TCGA-NJ-A4YG	5.4570808429661	3	NJ	1
TCGA-NJ-A4YI	4.46279172813834	2	NJ	1
TCGA-NJ-A4YP	2.27798934841725	1	NJ	1
TCGA-NJ-A4YQ	4.02799121733955	2	NJ	1
TCGA-NJ-A55A	6.46976015323514	3	NJ	1
TCGA-NJ-A55O	5.91954965898768	3	NJ	1
TCGA-NJ-A55R	4.43617890354035	2	NJ	1
TCGA-NJ-A7XG	4.28095199224697	2	NJ	1
TCGA-O1-A52J	4.82597137318998	3	O1	3
TCGA-S2-AA1A	6.2822750399269	3	S2	3
