# Supplementary material for: Surrogate Biomarker Prediction from Whole-Slide Images for Evaluating Overall Survival in Lung Adenocarcinoma
Source: Diagnostics (Basel). 2024 Feb 20;14(5):462. doi: 10.3390/diagnostics14050462 (PMC10930763; doi:10.3390/diagnostics14050462)
Supplement: Supplementary file 1 [file diagnostics-14-00462-s001.zip › Supplementary_File_S5_TCGA_LUAD_crossfolds/crossfolds_KCNK17.csv]

PATIENT	KCNK17	KCNK17_quantile	site_code	CV5
TCGA-05-4244	1.2491863998056	2	05	5
TCGA-05-4249	2.01740778118181	3	05	5
TCGA-05-4250	1.14106619847424	2	05	5
TCGA-05-4382	-1.83648245148837	1	05	5
TCGA-05-4395	-1.99572012579383	1	05	5
TCGA-05-4396	2.42900964566529	3	05	5
TCGA-05-4397	-1.04582656073357	1	05	5
TCGA-05-4398	0.537110285323368	2	05	5
TCGA-05-4402	-0.701914156861505	1	05	5
TCGA-05-4403	0.620879843965111	2	05	5
TCGA-05-4405	0.673146222035307	2	05	5
TCGA-05-4415	-0.267222526508751	2	05	5
TCGA-05-4417	2.04683708474609	3	05	5
TCGA-05-4418	-0.689316132667262	1	05	5
TCGA-05-4420	0.467475483905653	2	05	5
TCGA-05-4422	3.06866886742373	3	05	5
TCGA-05-4424	1.47123988994723	2	05	5
TCGA-05-4426	0.285138273659715	2	05	5
TCGA-05-4427	-0.302684909112041	2	05	5
TCGA-05-4430	1.09666514284151	2	05	5
TCGA-05-4432	1.00291169968799	2	05	5
TCGA-05-4433	0.570225170900345	2	05	5
TCGA-05-4434	4.43675390521679	4	05	5
TCGA-35-3615	0.349070192934697	2	35	5
TCGA-35-4122	-0.540134371217915	1	35	5
TCGA-35-4123	1.16840339439135	2	35	5
TCGA-35-5375	-3.21196662880114	0	35	5
TCGA-38-4625	0.749281400580169	2	38	3
TCGA-38-4626	3.48860560106585	3	38	3
TCGA-38-4627	1.63118014279566	2	38	3
TCGA-38-4628	-0.201228251131754	2	38	3
TCGA-38-4629	-0.683148986999585	1	38	3
TCGA-38-4630	-0.456051663845573	2	38	3
TCGA-38-4631	-2.96308764205592	0	38	3
TCGA-38-4632	0.87616014218132	2	38	3
TCGA-38-6178	0.359837091968839	2	38	3
TCGA-38-7271	0.998396226343382	2	38	3
TCGA-38-A44F	3.65900143853577	3	38	3
TCGA-44-2655	1.70325173607058	2	44	4
TCGA-44-2656	0.08654925935917	2	44	4
TCGA-44-2657	0.798929801474239	2	44	4
TCGA-44-2659	0.98091758610251	2	44	4
TCGA-44-2661	0.949617354218608	2	44	4
TCGA-44-2662	-2.22819249010443	1	44	4
TCGA-44-2665	-1.42916670012843	1	44	4
TCGA-44-2666	0.408285189645612	2	44	4
TCGA-44-2668	-0.005932119958063	2	44	4
TCGA-44-3396	0.49950612244352	2	44	4
TCGA-44-3398	4.37430243469468	3	44	4
TCGA-44-3917	3.7457497523112	3	44	4
TCGA-44-3918	1.02084223558622	2	44	4
TCGA-44-3919	0.804506196870028	2	44	4
TCGA-44-4112	0.442428290053367	2	44	4
TCGA-44-5643	-2.83295828723285	1	44	4
TCGA-44-5644	3.65962946626313	3	44	4
TCGA-44-5645	0.008033459967531	2	44	4
TCGA-44-6145	-1.84794146950784	1	44	4
TCGA-44-6146	2.22302727858414	3	44	4
TCGA-44-6147	-0.350505569646614	2	44	4
TCGA-44-6148	-0.200975970404017	2	44	4
TCGA-44-6774	2.15910710240964	3	44	4
TCGA-44-6775	-0.159719084163259	2	44	4
TCGA-44-6776	1.19220273671728	2	44	4
TCGA-44-6777	0.232564240788766	2	44	4
TCGA-44-6778	2.54790562105631	3	44	4
TCGA-44-6779	-4.94200978160308	0	44	4
TCGA-44-7659	0.201013829535066	2	44	4
TCGA-44-7660	-1.69556206983379	1	44	4
TCGA-44-7662	-0.744009217361437	1	44	4
TCGA-44-7667	3.52974360819781	3	44	4
TCGA-44-7669	0.682514805807696	2	44	4
TCGA-44-7670	1.4250553610377	2	44	4
TCGA-44-7671	0.953167183376312	2	44	4
TCGA-44-7672	0.47371314321975	2	44	4
TCGA-44-8119	0.772891496778262	2	44	4
TCGA-44-A479	2.05769741064248	3	44	4
TCGA-44-A47A	6.14895517417871	4	44	4
TCGA-44-A47B	-1.44781699237513	1	44	4
TCGA-44-A47G	-0.977835596895593	1	44	4
TCGA-44-A4SS	-1.15928976976516	1	44	4
TCGA-44-A4SU	-0.850262421129748	1	44	4
TCGA-49-4487	-0.074617737330059	2	49	3
TCGA-49-4488	1.46924001738917	2	49	3
TCGA-49-4490	2.61178462090278	3	49	3
TCGA-49-4494	1.00938298057923	2	49	3
TCGA-49-4501	5.11676338658073	4	49	3
TCGA-49-4505	1.89340151078077	2	49	3
TCGA-49-4506	-1.51818607222753	1	49	3
TCGA-49-4507	-1.10202475924585	1	49	3
TCGA-49-4510	1.2529552341206	2	49	3
TCGA-49-4512	-0.004818052191682	2	49	3
TCGA-49-4514	0.445036680355837	2	49	3
TCGA-49-6742	1.42160598174072	2	49	3
TCGA-49-6743	0.556075554957747	2	49	3
TCGA-49-6744	1.57520688967334	2	49	3
TCGA-49-6745	1.40690103305267	2	49	3
TCGA-49-6761	0.128338332306966	2	49	3
TCGA-49-6767	-0.502395508489549	1	49	3
TCGA-49-AAQV	-0.203678205756569	2	49	3
TCGA-49-AAR0	2.72475534799725	3	49	3
TCGA-49-AAR2	1.24459064338476	2	49	3
TCGA-49-AAR3	-0.522081801303177	1	49	3
TCGA-49-AAR4	-1.36620343512591	1	49	3
TCGA-49-AAR9	-1.78945412222634	1	49	3
TCGA-49-AARE	-1.32086285387921	1	49	3
TCGA-49-AARN	0.603295961924136	2	49	3
TCGA-49-AARO	1.23086872661298	2	49	3
TCGA-49-AARQ	0.162650042799466	2	49	3
TCGA-49-AARR	3.17919798529869	3	49	3
TCGA-4B-A93V	-1.50071397607339	1	4B	2
TCGA-50-5044	1.95626805374775	2	50	4
TCGA-50-5045	1.94672929092088	2	50	4
TCGA-50-5055	1.18070278020024	2	50	4
TCGA-50-5066	-0.218605192626857	2	50	4
TCGA-50-5068	-0.990854388049745	1	50	4
TCGA-50-5931	-0.254539737003739	2	50	4
TCGA-50-5939	-0.012167712254369	2	50	4
TCGA-50-5942	3.55064484148524	3	50	4
TCGA-50-5946	-2.91242725161281	1	50	4
TCGA-50-6590	-1.40836756531417	1	50	4
TCGA-50-6591	-0.581625014361753	1	50	4
TCGA-50-6593	0.661191522420564	2	50	4
TCGA-50-6594	-5.36355523502185	0	50	4
TCGA-50-6597	2.98232113753934	3	50	4
TCGA-50-6673	2.7157375049086	3	50	4
TCGA-50-7109	-0.744684890847761	1	50	4
TCGA-50-8457	1.16538392573465	2	50	4
TCGA-50-8459	1.39204174603093	2	50	4
TCGA-53-7624	-4.49205004007843	0	53	2
TCGA-53-7626	2.44818477052898	3	53	2
TCGA-53-7813	0.137315746922122	2	53	2
TCGA-53-A4EZ	1.21533374639988	2	53	2
TCGA-55-1592	-0.162414195941579	2	55	1
TCGA-55-1594	-0.047603262249395	2	55	1
TCGA-55-1595	0.925745552404661	2	55	1
TCGA-55-1596	-0.285646973047904	2	55	1
TCGA-55-5899	2.66725266589861	3	55	1
TCGA-55-6543	0.595696673954469	2	55	1
TCGA-55-6642	0.491260486719709	2	55	1
TCGA-55-6712	-1.57056994943958	1	55	1
TCGA-55-6968	-0.811432029846187	1	55	1
TCGA-55-6969	-0.516006159179664	1	55	1
TCGA-55-6970	1.70653498109968	2	55	1
TCGA-55-6971	0.94551529139058	2	55	1
TCGA-55-6972	0.127634668938431	2	55	1
TCGA-55-6975	-1.23586746107198	1	55	1
TCGA-55-6978	-1.5442611446544	1	55	1
TCGA-55-6979	1.18029457337738	2	55	1
TCGA-55-6980	1.31118740984875	2	55	1
TCGA-55-6981	0.800941454135653	2	55	1
TCGA-55-6982	-1.4703076653639	1	55	1
TCGA-55-6983	1.50568838661627	2	55	1
TCGA-55-6984	0.835163646214243	2	55	1
TCGA-55-6985	0.656363067246166	2	55	1
TCGA-55-6986	1.05486806748084	2	55	1
TCGA-55-6987	1.38083885682973	2	55	1
TCGA-55-7227	1.20822775099929	2	55	1
TCGA-55-7281	0.141109100829311	2	55	1
TCGA-55-7283	1.78802792271799	2	55	1
TCGA-55-7284	1.48995499537429	2	55	1
TCGA-55-7570	0.859804845993514	2	55	1
TCGA-55-7573	0.962127858085831	2	55	1
TCGA-55-7574	1.334950569421	2	55	1
TCGA-55-7576	0.914522830282366	2	55	1
TCGA-55-7724	2.72819675971655	3	55	1
TCGA-55-7725	2.02761993237704	3	55	1
TCGA-55-7726	-1.32957842890429	1	55	1
TCGA-55-7727	0.513673695589137	2	55	1
TCGA-55-7728	1.58648446447381	2	55	1
TCGA-55-7815	-0.005557757185056	2	55	1
TCGA-55-7816	-1.51158339114646	1	55	1
TCGA-55-7903	0.320026631510893	2	55	1
TCGA-55-7907	0.323392865885797	2	55	1
TCGA-55-7910	0.364690439729646	2	55	1
TCGA-55-7911	0.121881401007076	2	55	1
TCGA-55-7913	-2.03214406692402	1	55	1
TCGA-55-7914	2.17174611605091	3	55	1
TCGA-55-7994	-2.25253397578179	1	55	1
TCGA-55-7995	-0.887764807885451	1	55	1
TCGA-55-8085	0.817899685645149	2	55	1
TCGA-55-8087	-0.451371508834162	2	55	1
TCGA-55-8089	0.306535590614733	2	55	1
TCGA-55-8090	1.80876592517436	2	55	1
TCGA-55-8091	0.47208314398977	2	55	1
TCGA-55-8092	-1.42818876343094	1	55	1
TCGA-55-8094	0.640452056360431	2	55	1
TCGA-55-8096	-1.83648476501395	1	55	1
TCGA-55-8097	2.693990852822	3	55	1
TCGA-55-8203	2.54308331673497	3	55	1
TCGA-55-8204	-1.76121974280028	1	55	1
TCGA-55-8205	0.888009385237653	2	55	1
TCGA-55-8206	1.36716605112426	2	55	1
TCGA-55-8207	0.865665059046653	2	55	1
TCGA-55-8208	0.645730524037271	2	55	1
TCGA-55-8299	2.01916435120467	3	55	1
TCGA-55-8301	1.00147757131052	2	55	1
TCGA-55-8302	-0.901221447760238	1	55	1
TCGA-55-8505	0.217804971621348	2	55	1
TCGA-55-8506	-0.068027640952885	2	55	1
TCGA-55-8507	2.0467158116057	3	55	1
TCGA-55-8508	-3.54621874223379	0	55	1
TCGA-55-8510	0.842855762619334	2	55	1
TCGA-55-8511	-0.782522315020497	1	55	1
TCGA-55-8512	1.73245772446976	2	55	1
TCGA-55-8513	1.89115358250365	2	55	1
TCGA-55-8514	0.140736749172471	2	55	1
TCGA-55-8614	2.39442174164639	3	55	1
TCGA-55-8615	0.91105985347892	2	55	1
TCGA-55-8616	-2.38557166085735	1	55	1
TCGA-55-8619	1.96215067281291	3	55	1
TCGA-55-8620	-0.970453858302796	1	55	1
TCGA-55-8621	3.27393351130815	3	55	1
TCGA-55-A48X	2.19760711425682	3	55	1
TCGA-55-A48Y	-0.604210222027663	1	55	1
TCGA-55-A48Z	2.4576977904004	3	55	1
TCGA-55-A490	0.186270174767884	2	55	1
TCGA-55-A491	3.65486549583712	3	55	1
TCGA-55-A492	2.68403078695527	3	55	1
TCGA-55-A493	-0.132919235165314	2	55	1
TCGA-55-A494	1.6636423457046	2	55	1
TCGA-55-A4DF	0.406868166829876	2	55	1
TCGA-55-A4DG	3.52210948007213	3	55	1
TCGA-55-A57B	1.53370430874022	2	55	1
TCGA-62-A46O	-0.8910122595253	1	62	3
TCGA-62-A46P	2.16448153700649	3	62	3
TCGA-62-A46R	-0.352462746889193	2	62	3
TCGA-62-A46S	2.57700641695815	3	62	3
TCGA-62-A46U	1.41862452302892	2	62	3
TCGA-62-A46V	1.38296534172658	2	62	3
TCGA-62-A470	1.50843265148054	2	62	3
TCGA-62-A471	0.145457091116555	2	62	3
TCGA-62-A472	0.91445295923953	2	62	3
TCGA-64-1676	-0.009678776085236	2	64	5
TCGA-64-1677	1.79963029975119	2	64	5
TCGA-64-1678	0.247930065634679	2	64	5
TCGA-64-1679	-2.74773381349586	1	64	5
TCGA-64-1680	3.16083968639603	3	64	5
TCGA-64-1681	1.60373444193382	2	64	5
TCGA-64-5774	0.666816207962616	2	64	5
TCGA-64-5775	-2.0737106145806	1	64	5
TCGA-64-5778	-0.61059896634396	1	64	5
TCGA-64-5779	4.46611959758128	4	64	5
TCGA-64-5781	-1.98769983939289	1	64	5
TCGA-64-5815	0.46530437109881	2	64	5
TCGA-67-3770	2.91396236242293	3	67	5
TCGA-67-3771	-2.1800722830897	1	67	5
TCGA-67-3772	1.57234412308016	2	67	5
TCGA-67-3773	1.41571939292847	2	67	5
TCGA-67-3774	1.93101429524323	2	67	5
TCGA-67-4679	1.57989710828825	2	67	5
TCGA-67-6215	0.853721809955537	2	67	5
TCGA-67-6216	-0.425647346414239	2	67	5
TCGA-67-6217	-0.193602173730325	2	67	5
TCGA-69-7760	-0.12589825105804	2	69	2
TCGA-69-7761	-2.17959591669588	1	69	2
TCGA-69-7763	2.64172886958948	3	69	2
TCGA-69-7764	-0.369711832630198	2	69	2
TCGA-69-7765	0.499814706599442	2	69	2
TCGA-69-7973	1.84694969848797	2	69	2
TCGA-69-7974	1.3113720815824	2	69	2
TCGA-69-7978	-0.928931377180376	1	69	2
TCGA-69-7979	0.292730312820063	2	69	2
TCGA-69-7980	0.39786659011299	2	69	2
TCGA-69-8253	-0.12310041365678	2	69	2
TCGA-69-8254	-0.319386023976866	2	69	2
TCGA-69-8255	-2.90047454479781	1	69	2
TCGA-69-8453	1.01817697878791	2	69	2
TCGA-69-A59K	0.166006076202217	2	69	2
TCGA-71-6725	0.594406756557487	2	71	2
TCGA-71-8520	-1.35160150941231	1	71	2
TCGA-73-4658	0.908746087573596	2	73	5
TCGA-73-4659	3.61765503431961	3	73	5
TCGA-73-4662	-0.761812695630493	1	73	5
TCGA-73-4666	-1.00679636004135	1	73	5
TCGA-73-4668	-1.18913355719034	1	73	5
TCGA-73-4670	-0.895603273089808	1	73	5
TCGA-73-4675	0.095070308904801	2	73	5
TCGA-73-4676	2.07046129548213	3	73	5
TCGA-73-4677	3.02180071727684	3	73	5
TCGA-73-7498	3.4598378793079	3	73	5
TCGA-73-7499	-0.377221121237977	2	73	5
TCGA-73-A9RS	-5.01489120494596	0	73	5
TCGA-75-5122	1.52466637037137	2	75	4
TCGA-75-5125	-0.361870243114228	2	75	4
TCGA-75-5126	1.76952354730958	2	75	4
TCGA-75-5146	0.942673265575518	2	75	4
TCGA-75-5147	3.19329906941824	3	75	4
TCGA-75-6203	4.74574187698682	4	75	4
TCGA-75-6205	0.845641322124832	2	75	4
TCGA-75-6206	1.24904284168663	2	75	4
TCGA-75-6207	-1.56094895860998	1	75	4
TCGA-75-6211	0.148455132699883	2	75	4
TCGA-75-6212	5.67291169892027	4	75	4
TCGA-75-6214	-2.31873318123852	1	75	4
TCGA-75-7025	1.22857055274188	2	75	4
TCGA-75-7027	0.143042977595584	2	75	4
TCGA-75-7030	2.57654980701934	3	75	4
TCGA-75-7031	0.594460522746161	2	75	4
TCGA-78-7145	2.51401643685833	3	78	3
TCGA-78-7146	-0.744749713218585	1	78	3
TCGA-78-7147	0.54260016354065	2	78	3
TCGA-78-7148	1.29775373119677	2	78	3
TCGA-78-7149	1.30823815662093	2	78	3
TCGA-78-7150	-2.50008910317802	1	78	3
TCGA-78-7152	-2.59047146067527	1	78	3
TCGA-78-7153	2.5446286326733	3	78	3
TCGA-78-7154	1.18219921819748	2	78	3
TCGA-78-7155	-2.84225567394846	1	78	3
TCGA-78-7156	0.611774257800157	2	78	3
TCGA-78-7158	6.8365809234349	4	78	3
TCGA-78-7159	0.466896257178582	2	78	3
TCGA-78-7160	1.15279970957545	2	78	3
TCGA-78-7161	2.7824881427386	3	78	3
TCGA-78-7163	-3.86905747492151	0	78	3
TCGA-78-7166	-1.32296064031929	1	78	3
TCGA-78-7167	1.31803731345434	2	78	3
TCGA-78-7220	-0.74246593674082	1	78	3
TCGA-78-7535	3.454650246155	3	78	3
TCGA-78-7536	-3.54853156042352	0	78	3
TCGA-78-7537	0.268656075715993	2	78	3
TCGA-78-7539	0.064712517471491	2	78	3
TCGA-78-7540	1.02061397230463	2	78	3
TCGA-78-7542	-2.14398865690508	1	78	3
TCGA-78-7633	1.61705291781346	2	78	3
TCGA-78-8640	0.434863831540016	2	78	3
TCGA-78-8648	1.46755135166672	2	78	3
TCGA-78-8655	1.34517558908594	2	78	3
TCGA-78-8660	0.841068359742891	2	78	3
TCGA-78-8662	1.10217804139273	2	78	3
TCGA-80-5607	2.13909289413788	3	80	3
TCGA-80-5608	2.46234497820133	3	80	3
TCGA-80-5611	-2.25656690701064	1	80	3
TCGA-83-5908	-0.657246235246873	1	83	2
TCGA-86-6562	0.941927142226255	2	86	2
TCGA-86-6851	-0.877473390419572	1	86	2
TCGA-86-7701	0.486722674042725	2	86	2
TCGA-86-7711	-0.298089955725775	2	86	2
TCGA-86-7713	2.14724384272496	3	86	2
TCGA-86-7714	-2.13539251251093	1	86	2
TCGA-86-7953	0.509532407461797	2	86	2
TCGA-86-7954	1.4149864904043	2	86	2
TCGA-86-7955	-0.485024231857282	1	86	2
TCGA-86-8054	1.84837632245778	2	86	2
TCGA-86-8055	-1.54097220401103	1	86	2
TCGA-86-8056	0.817750208004292	2	86	2
TCGA-86-8073	1.10437971242467	2	86	2
TCGA-86-8074	-0.547996515140412	1	86	2
TCGA-86-8075	-0.450052318966617	2	86	2
TCGA-86-8076	0.605226096810989	2	86	2
TCGA-86-8278	0.495143252873887	2	86	2
TCGA-86-8279	-0.109757769500641	2	86	2
TCGA-86-8280	1.69141720037554	2	86	2
TCGA-86-8281	1.15044403149163	2	86	2
TCGA-86-8358	0.768452774319327	2	86	2
TCGA-86-8359	1.86770729267203	2	86	2
TCGA-86-8585	-0.314181912882048	2	86	2
TCGA-86-8668	4.37925722774589	3	86	2
TCGA-86-8669	0.923151821903894	2	86	2
TCGA-86-8671	1.54416446694119	2	86	2
TCGA-86-8672	-2.53533228516737	1	86	2
TCGA-86-8673	-0.524405182777768	1	86	2
TCGA-86-8674	0.501241294185994	2	86	2
TCGA-86-A456	2.16556585665344	3	86	2
TCGA-86-A4D0	1.015397223156	2	86	2
TCGA-86-A4JF	1.2785574978933	2	86	2
TCGA-86-A4P7	3.57031847330114	3	86	2
TCGA-86-A4P8	3.58472705259343	3	86	2
TCGA-91-A4BC	6.34458540572513	4	91	3
TCGA-91-A4BD	0.848970031382425	2	91	3
TCGA-93-7347	0.912652028360117	2	93	5
TCGA-93-7348	2.43605380407388	3	93	5
TCGA-93-8067	0.509622433422467	2	93	5
TCGA-93-A4JN	1.51172258976844	2	93	5
TCGA-93-A4JO	1.52168530637992	2	93	5
TCGA-93-A4JP	1.94898246952175	2	93	5
TCGA-93-A4JQ	1.05145820476121	2	93	5
TCGA-95-7039	0.387656900894497	2	95	2
TCGA-95-7043	-5.20759662696195	0	95	2
TCGA-95-7562	-1.71850328626984	1	95	2
TCGA-95-7567	-3.13999887617281	0	95	2
TCGA-95-7944	-3.54087108741704	0	95	2
TCGA-95-7947	-0.100347017114354	2	95	2
TCGA-95-7948	1.71214095415745	2	95	2
TCGA-95-8039	1.38169493603849	2	95	2
TCGA-95-8494	1.6226489496902	2	95	2
TCGA-95-A4VK	1.0131502213325	2	95	2
TCGA-95-A4VN	1.92484044687024	2	95	2
TCGA-95-A4VP	3.8592540919576	3	95	2
TCGA-97-7546	0.760532982399698	2	97	2
TCGA-97-7547	0.344698654267982	2	97	2
TCGA-97-7552	2.17782395234836	3	97	2
TCGA-97-7553	1.90713995316585	2	97	2
TCGA-97-7554	-0.877488611826359	1	97	2
TCGA-97-7937	-1.91916911833516	1	97	2
TCGA-97-7938	0.654634267811232	2	97	2
TCGA-97-7941	1.27696814825658	2	97	2
TCGA-97-8171	6.47031325623718	4	97	2
TCGA-97-8172	1.10494401899715	2	97	2
TCGA-97-8175	0.686177048044377	2	97	2
TCGA-97-8177	4.40115438326585	4	97	2
TCGA-97-8179	1.40461239328702	2	97	2
TCGA-97-8552	1.01385792041037	2	97	2
TCGA-97-A4LX	3.06112373965968	3	97	2
TCGA-97-A4M0	3.11418420671011	3	97	2
TCGA-97-A4M1	4.62571255195652	4	97	2
TCGA-97-A4M2	2.82203019057023	3	97	2
TCGA-97-A4M3	2.20681696391399	3	97	2
TCGA-97-A4M5	2.06642073612251	3	97	2
TCGA-97-A4M6	0.605528480673453	2	97	2
TCGA-97-A4M7	2.36708312763161	3	97	2
TCGA-99-7458	0.784660681187458	2	99	3
TCGA-99-8025	-0.5358792702133	1	99	3
TCGA-99-8028	0.25726758085738	2	99	3
TCGA-99-8032	0.196866191539732	2	99	3
TCGA-99-8033	-1.64632838890328	1	99	3
TCGA-99-AA5R	1.97873212850253	3	99	3
TCGA-J2-8192	-0.947588011779449	1	J2	4
TCGA-J2-8194	3.02273096583476	3	J2	4
TCGA-J2-A4AD	0.096496281733691	2	J2	4
TCGA-J2-A4AE	1.86999337727935	2	J2	4
TCGA-J2-A4AG	0.622775434673942	2	J2	4
TCGA-L4-A4E5	1.53172488992977	2	L4	3
TCGA-L4-A4E6	4.07026114834582	3	L4	3
TCGA-L9-A443	1.07302811084333	2	L9	5
TCGA-L9-A444	0.436244302187189	2	L9	5
TCGA-L9-A50W	5.54443630877605	4	L9	5
TCGA-L9-A5IP	-1.51790125544192	1	L9	5
TCGA-L9-A743	0.921696311192361	2	L9	5
TCGA-L9-A7SV	1.26043614828438	2	L9	5
TCGA-L9-A8F4	-1.5961810097475	1	L9	5
TCGA-MN-A4N1	-1.35149535955948	1	MN	2
TCGA-MN-A4N4	-1.28629496435125	1	MN	2
TCGA-MN-A4N5	2.02230944417425	3	MN	2
TCGA-MP-A4SV	2.58373940602509	3	MP	5
TCGA-MP-A4SW	1.64539084405301	2	MP	5
TCGA-MP-A4SY	1.92376542661392	2	MP	5
TCGA-MP-A4T4	-0.861870593899112	1	MP	5
TCGA-MP-A4T6	-0.110528427710122	2	MP	5
TCGA-MP-A4T7	1.6774583782405	2	MP	5
TCGA-MP-A4T8	1.40367706081984	2	MP	5
TCGA-MP-A4T9	1.80304161807435	2	MP	5
TCGA-MP-A4TA	0.210263466577259	2	MP	5
TCGA-MP-A4TC	-3.20430705426975	0	MP	5
TCGA-MP-A4TD	2.87753182547312	3	MP	5
TCGA-MP-A4TE	-0.158447135336416	2	MP	5
TCGA-MP-A4TF	0.964725679142553	2	MP	5
TCGA-MP-A4TH	2.12215518651152	3	MP	5
TCGA-MP-A4TI	0.195437705402505	2	MP	5
TCGA-MP-A4TJ	1.99567724501831	3	MP	5
TCGA-MP-A4TK	0.242616056581184	2	MP	5
TCGA-MP-A5C7	0.974289839503226	2	MP	5
TCGA-NJ-A4YF	-3.20996400059219	0	NJ	4
TCGA-NJ-A4YG	1.26647842509226	2	NJ	4
TCGA-NJ-A4YI	0.965545373038442	2	NJ	4
TCGA-NJ-A4YP	1.26317063370571	2	NJ	4
TCGA-NJ-A4YQ	-0.436475991195049	2	NJ	4
TCGA-NJ-A55A	0.914306894676707	2	NJ	4
TCGA-NJ-A55O	0.867653696058932	2	NJ	4
TCGA-NJ-A55R	1.31709082554451	2	NJ	4
TCGA-NJ-A7XG	2.71492587549439	3	NJ	4
TCGA-O1-A52J	2.00871799006614	3	O1	3
TCGA-S2-AA1A	6.13299045354359	4	S2	1
