# Supplementary material for: Surrogate Biomarker Prediction from Whole-Slide Images for Evaluating Overall Survival in Lung Adenocarcinoma
Source: Diagnostics (Basel). 2024 Feb 20;14(5):462. doi: 10.3390/diagnostics14050462 (PMC10930763; doi:10.3390/diagnostics14050462)
Supplement: Supplementary file 1 [file diagnostics-14-00462-s001.zip › Supplementary_File_S5_TCGA_LUAD_crossfolds/crossfolds_KCNV1.csv]

PATIENT	KCNV1	KCNV1_quantile	site_code	CV5
TCGA-05-4244	-6.51236483263888	0	05	5
TCGA-05-4249	-6.57130685440045	0	05	5
TCGA-05-4250	1.40530838591134	3	05	5
TCGA-05-4382	-0.670896385770391	2	05	5
TCGA-05-4395	0.617811527124095	3	05	5
TCGA-05-4396	-0.509589809670567	2	05	5
TCGA-05-4397	-7.23565111961359	0	05	5
TCGA-05-4398	-7.23767677427781	0	05	5
TCGA-05-4402	0.127099646325872	3	05	5
TCGA-05-4403	-5.21201017019963	0	05	5
TCGA-05-4405	-5.51667833684471	0	05	5
TCGA-05-4415	-2.71200736918165	1	05	5
TCGA-05-4417	-3.93044283875382	1	05	5
TCGA-05-4418	3.07369925037961	4	05	5
TCGA-05-4420	-6.86344139420896	0	05	5
TCGA-05-4422	-2.01722155400786	2	05	5
TCGA-05-4424	-5.9633883376895	0	05	5
TCGA-05-4426	1.81281503376365	3	05	5
TCGA-05-4427	-5.79453800544172	0	05	5
TCGA-05-4430	-6.63804447738433	0	05	5
TCGA-05-4432	-0.965098186067577	2	05	5
TCGA-05-4433	-3.03858407177518	1	05	5
TCGA-05-4434	-1.37736471906011	2	05	5
TCGA-35-3615	-2.02218561431623	2	35	1
TCGA-35-4122	-3.71005937266023	1	35	1
TCGA-35-4123	-3.82255146600564	1	35	1
TCGA-35-5375	-4.79692912952229	0	35	1
TCGA-38-4625	-5.42730733114315	0	38	5
TCGA-38-4626	-2.48468622026518	1	38	5
TCGA-38-4627	0.875231445261877	3	38	5
TCGA-38-4628	-6.64417174698048	0	38	5
TCGA-38-4629	1.46211396020846	3	38	5
TCGA-38-4630	-5.61255614952556	0	38	5
TCGA-38-4631	2.51588416297703	3	38	5
TCGA-38-4632	-2.951658882436	1	38	5
TCGA-38-6178	-3.66991025142521	1	38	5
TCGA-38-7271	-1.361499718743	2	38	5
TCGA-38-A44F	-4.30870515825735	1	38	5
TCGA-44-2655	1.00792878790692	3	44	4
TCGA-44-2656	-4.59527478061457	1	44	4
TCGA-44-2657	-1.97636391135107	2	44	4
TCGA-44-2659	-4.96550137369265	0	44	4
TCGA-44-2661	-6.18993399818019	0	44	4
TCGA-44-2662	-3.12127728618791	1	44	4
TCGA-44-2665	-1.30594148912534	2	44	4
TCGA-44-2666	2.35716987391876	3	44	4
TCGA-44-2668	-3.24587605074816	1	44	4
TCGA-44-3396	3.73093235564503	4	44	4
TCGA-44-3398	0.545811842491217	3	44	4
TCGA-44-3917	-2.63918814010196	1	44	4
TCGA-44-3918	-3.2975481798563	1	44	4
TCGA-44-3919	-2.44741217676959	1	44	4
TCGA-44-4112	-1.37860156890131	2	44	4
TCGA-44-5643	-5.64031320929045	0	44	4
TCGA-44-5644	-5.5227648871414	0	44	4
TCGA-44-5645	-5.44110544993057	0	44	4
TCGA-44-6145	-3.96341868692778	1	44	4
TCGA-44-6146	-2.37049723564044	1	44	4
TCGA-44-6147	-1.82443675797903	2	44	4
TCGA-44-6148	-3.55147321748815	1	44	4
TCGA-44-6774	0.61566387112675	3	44	4
TCGA-44-6775	-2.96707400622086	1	44	4
TCGA-44-6776	-3.69856819352796	1	44	4
TCGA-44-6777	-5.74471568271115	0	44	4
TCGA-44-6778	0.298810406180393	3	44	4
TCGA-44-6779	-4.94200978160308	0	44	4
TCGA-44-7659	-2.18365002070026	2	44	4
TCGA-44-7660	1.51233078180754	3	44	4
TCGA-44-7662	-5.04168976600212	0	44	4
TCGA-44-7667	1.26641016722129	3	44	4
TCGA-44-7669	1.54019426575999	3	44	4
TCGA-44-7670	-0.256122454942763	2	44	4
TCGA-44-7671	-1.19605882539816	2	44	4
TCGA-44-7672	-3.48711625949957	1	44	4
TCGA-44-8119	-5.32162610200603	0	44	4
TCGA-44-A479	-5.91384614330829	0	44	4
TCGA-44-A47A	-1.06887720815517	2	44	4
TCGA-44-A47B	-2.92174818070754	1	44	4
TCGA-44-A47G	-5.83581659202317	0	44	4
TCGA-44-A4SS	-3.48121786465253	1	44	4
TCGA-44-A4SU	-6.20781442574783	0	44	4
TCGA-49-4487	-2.03397575283271	2	49	3
TCGA-49-4488	-5.27222696901198	0	49	3
TCGA-49-4490	0.690772917049609	3	49	3
TCGA-49-4494	-2.51048449192004	1	49	3
TCGA-49-4501	-2.65037563320598	1	49	3
TCGA-49-4505	-4.46062742727362	1	49	3
TCGA-49-4506	2.8905257888019	4	49	3
TCGA-49-4507	0.326818539558019	3	49	3
TCGA-49-4510	-5.03859921172325	0	49	3
TCGA-49-4512	-3.0404419619224	1	49	3
TCGA-49-4514	-5.22738866161566	0	49	3
TCGA-49-6742	3.18423645930027	4	49	3
TCGA-49-6743	-5.85331538117995	0	49	3
TCGA-49-6744	-5.9404929486107	0	49	3
TCGA-49-6745	-4.28426087150042	1	49	3
TCGA-49-6761	0.36440569054049	3	49	3
TCGA-49-6767	-3.96182712712685	1	49	3
TCGA-49-AAQV	-3.83926677954769	1	49	3
TCGA-49-AAR0	-1.60655107920597	2	49	3
TCGA-49-AAR2	0.539597438956836	3	49	3
TCGA-49-AAR3	-0.307956995950329	2	49	3
TCGA-49-AAR4	-5.75852085790467	0	49	3
TCGA-49-AAR9	1.0888673211854	3	49	3
TCGA-49-AARE	-6.17884384900678	0	49	3
TCGA-49-AARN	-0.66418434894085	2	49	3
TCGA-49-AARO	-5.86716335634755	0	49	3
TCGA-49-AARQ	-0.276234198433745	2	49	3
TCGA-49-AARR	-4.35218347521762	1	49	3
TCGA-4B-A93V	-0.22060605688065	2	4B	2
TCGA-50-5044	-1.83959122947202	2	50	4
TCGA-50-5045	-2.22790271319896	2	50	4
TCGA-50-5055	-2.48767572870855	1	50	4
TCGA-50-5066	-1.35610871637679	2	50	4
TCGA-50-5068	-5.23878190149333	0	50	4
TCGA-50-5931	-0.617109816388447	2	50	4
TCGA-50-5939	-3.7847572161513	1	50	4
TCGA-50-5942	-1.67945567498647	2	50	4
TCGA-50-5946	-4.29093887486654	1	50	4
TCGA-50-6590	-5.80068498809293	0	50	4
TCGA-50-6591	-2.16658751508291	2	50	4
TCGA-50-6593	-3.28366692338698	1	50	4
TCGA-50-6594	-3.7785927343007	1	50	4
TCGA-50-6597	-4.95431680146323	0	50	4
TCGA-50-6673	-2.61816323164483	1	50	4
TCGA-50-7109	-3.06661298573512	1	50	4
TCGA-50-8457	-4.54427432243582	1	50	4
TCGA-50-8459	-5.787867343984	0	50	4
TCGA-53-7624	1.5154444964685	3	53	4
TCGA-53-7626	-4.41723920778415	1	53	4
TCGA-53-7813	-4.90707837243633	0	53	4
TCGA-53-A4EZ	-3.44491688162551	1	53	4
TCGA-55-1592	-6.90388118234273	0	55	1
TCGA-55-1594	-2.18895911149494	2	55	1
TCGA-55-1595	-4.38895097325163	1	55	1
TCGA-55-1596	-2.2524801091127	2	55	1
TCGA-55-5899	-4.10093165887831	1	55	1
TCGA-55-6543	-5.70808407422263	0	55	1
TCGA-55-6642	-3.85451435012202	1	55	1
TCGA-55-6712	1.57448038336371	3	55	1
TCGA-55-6968	-1.51770082678948	2	55	1
TCGA-55-6969	1.36249283577263	3	55	1
TCGA-55-6970	1.59472097777033	3	55	1
TCGA-55-6971	-2.51391632724672	1	55	1
TCGA-55-6972	-1.65663664000613	2	55	1
TCGA-55-6975	-0.619196100623482	2	55	1
TCGA-55-6978	-6.49845745504127	0	55	1
TCGA-55-6979	-3.94898844356759	1	55	1
TCGA-55-6980	-5.09820352628895	0	55	1
TCGA-55-6981	-2.75977350033883	1	55	1
TCGA-55-6982	-0.922819870061409	2	55	1
TCGA-55-6983	-6.58706875430358	0	55	1
TCGA-55-6984	-5.18720416681421	0	55	1
TCGA-55-6985	-0.969822096201503	2	55	1
TCGA-55-6986	0.589204495132025	3	55	1
TCGA-55-6987	-3.93592753294186	1	55	1
TCGA-55-7227	0.041330442254546	2	55	1
TCGA-55-7281	-5.74153394853253	0	55	1
TCGA-55-7283	-5.90545903478134	0	55	1
TCGA-55-7284	-3.14337052690826	1	55	1
TCGA-55-7570	-2.0861553142936	2	55	1
TCGA-55-7573	-5.6377849841013	0	55	1
TCGA-55-7574	-3.79433244752397	1	55	1
TCGA-55-7576	2.34444572133484	3	55	1
TCGA-55-7724	-2.68458476562193	1	55	1
TCGA-55-7725	-1.23772463414395	2	55	1
TCGA-55-7726	-5.03001814704538	0	55	1
TCGA-55-7727	-0.243055153398499	2	55	1
TCGA-55-7728	-4.13050642993113	1	55	1
TCGA-55-7815	-4.86353875231263	0	55	1
TCGA-55-7816	-3.45911597125232	1	55	1
TCGA-55-7903	-0.13718032201189	2	55	1
TCGA-55-7907	-5.3490324760857	0	55	1
TCGA-55-7910	-5.12716265660003	0	55	1
TCGA-55-7911	-2.77428278800838	1	55	1
TCGA-55-7913	-0.300960825351817	2	55	1
TCGA-55-7914	0.543227249343012	3	55	1
TCGA-55-7994	2.80560020020296	4	55	1
TCGA-55-7995	-3.11806242730725	1	55	1
TCGA-55-8085	1.29291928975223	3	55	1
TCGA-55-8087	-6.79122151171879	0	55	1
TCGA-55-8089	-4.21702636544228	1	55	1
TCGA-55-8090	-6.66290928921768	0	55	1
TCGA-55-8091	0.011109360544067	2	55	1
TCGA-55-8092	-6.55747178037591	0	55	1
TCGA-55-8094	-5.73458737498649	0	55	1
TCGA-55-8096	-6.79068107540083	0	55	1
TCGA-55-8097	-5.14521293527494	0	55	1
TCGA-55-8203	-6.68332887605381	0	55	1
TCGA-55-8204	-3.96285360396993	1	55	1
TCGA-55-8205	-3.788451469969	1	55	1
TCGA-55-8206	-6.73612175728776	0	55	1
TCGA-55-8207	-2.19929038279412	2	55	1
TCGA-55-8208	-4.06576438261282	1	55	1
TCGA-55-8299	-1.54155060326981	2	55	1
TCGA-55-8301	-0.335047899789805	2	55	1
TCGA-55-8302	1.38034890951098	3	55	1
TCGA-55-8505	0.264347557558378	3	55	1
TCGA-55-8506	-5.62261649263052	0	55	1
TCGA-55-8507	-3.53222290148768	1	55	1
TCGA-55-8508	-5.13118124295494	0	55	1
TCGA-55-8510	-3.40507175082425	1	55	1
TCGA-55-8511	-5.73671862540737	0	55	1
TCGA-55-8512	-5.88959409498662	0	55	1
TCGA-55-8513	-2.28764957028512	2	55	1
TCGA-55-8514	-5.53168859279902	0	55	1
TCGA-55-8614	-4.07046430708301	1	55	1
TCGA-55-8615	-4.19047817298314	1	55	1
TCGA-55-8616	-4.2600407787735	1	55	1
TCGA-55-8619	-4.16024595854682	1	55	1
TCGA-55-8620	-5.72534136046627	0	55	1
TCGA-55-8621	-2.77772860851434	1	55	1
TCGA-55-A48X	0.025360800904391	2	55	1
TCGA-55-A48Y	-3.41156514408527	1	55	1
TCGA-55-A48Z	-6.11594939709292	0	55	1
TCGA-55-A490	-5.79100974873203	0	55	1
TCGA-55-A491	-5.86280389229669	0	55	1
TCGA-55-A492	-0.082335723651492	2	55	1
TCGA-55-A493	-0.730160065664907	2	55	1
TCGA-55-A494	-4.52618221317542	1	55	1
TCGA-55-A4DF	-3.35563251944347	1	55	1
TCGA-55-A4DG	-4.33794286507514	1	55	1
TCGA-55-A57B	-1.39770860600237	2	55	1
TCGA-62-A46O	1.45067909018349	3	62	2
TCGA-62-A46P	-2.93144288299204	1	62	2
TCGA-62-A46R	-4.32208909784567	1	62	2
TCGA-62-A46S	-6.07762961156982	0	62	2
TCGA-62-A46U	-0.711574200097785	2	62	2
TCGA-62-A46V	0.538419860360562	3	62	2
TCGA-62-A470	-3.09642940667832	1	62	2
TCGA-62-A471	-4.29194822119074	1	62	2
TCGA-62-A472	-0.975364123010047	2	62	2
TCGA-64-1676	-5.36723078070332	0	64	2
TCGA-64-1677	-2.10726029585733	2	64	2
TCGA-64-1678	-5.03747215322757	0	64	2
TCGA-64-1679	-3.84726948704677	1	64	2
TCGA-64-1680	-1.61039580985492	2	64	2
TCGA-64-1681	-6.39061899492503	0	64	2
TCGA-64-5774	-5.96254041211699	0	64	2
TCGA-64-5775	-1.38183290994293	2	64	2
TCGA-64-5778	-5.89600118520621	0	64	2
TCGA-64-5779	-5.46609515438711	0	64	2
TCGA-64-5781	-2.63977653597258	1	64	2
TCGA-64-5815	-0.39451797085293	2	64	2
TCGA-67-3770	-3.44944236844059	1	67	3
TCGA-67-3771	1.20598614921738	3	67	3
TCGA-67-3772	-4.45002368994829	1	67	3
TCGA-67-3773	-5.06001403803792	0	67	3
TCGA-67-3774	-1.31329290252166	2	67	3
TCGA-67-4679	-5.7329858469961	0	67	3
TCGA-67-6215	-4.99594391696003	0	67	3
TCGA-67-6216	-0.080511860365552	2	67	3
TCGA-67-6217	-2.94083610335036	1	67	3
TCGA-69-7760	1.58192099744865	3	69	2
TCGA-69-7761	-5.88003563483697	0	69	2
TCGA-69-7763	-1.96617044240884	2	69	2
TCGA-69-7764	-3.91403234885401	1	69	2
TCGA-69-7765	-4.06496991218408	1	69	2
TCGA-69-7973	-6.80050872796695	0	69	2
TCGA-69-7974	0.047214518789672	2	69	2
TCGA-69-7978	-6.54364122129558	0	69	2
TCGA-69-7979	-6.67305397184202	0	69	2
TCGA-69-7980	-2.05630930307281	2	69	2
TCGA-69-8253	-1.58650093449702	2	69	2
TCGA-69-8254	-2.64131411886423	1	69	2
TCGA-69-8255	-3.63744013896401	1	69	2
TCGA-69-8453	-4.40808777591419	1	69	2
TCGA-69-A59K	2.99798096503282	4	69	2
TCGA-71-6725	-6.48240884049334	0	71	1
TCGA-71-8520	-5.5995290228559	0	71	1
TCGA-73-4658	-5.63041272353443	0	73	2
TCGA-73-4659	-3.24115485772297	1	73	2
TCGA-73-4662	-7.02859923632539	0	73	2
TCGA-73-4666	2.80250158593405	4	73	2
TCGA-73-4668	-5.27659639844068	0	73	2
TCGA-73-4670	-3.07780660431056	1	73	2
TCGA-73-4675	-0.014902533120331	2	73	2
TCGA-73-4676	3.42355032185595	4	73	2
TCGA-73-4677	-1.78732982967062	2	73	2
TCGA-73-7498	-6.80343132106477	0	73	2
TCGA-73-7499	-2.27904072729907	2	73	2
TCGA-73-A9RS	-5.01489120494596	0	73	2
TCGA-75-5122	-3.3333146247562	1	75	2
TCGA-75-5125	-3.0463684173863	1	75	2
TCGA-75-5126	-1.12210029164563	2	75	2
TCGA-75-5146	-5.43236616577141	0	75	2
TCGA-75-5147	-2.6181178779626	1	75	2
TCGA-75-6203	-3.06290059093125	1	75	2
TCGA-75-6205	-3.5001335147169	1	75	2
TCGA-75-6206	-3.82420614034401	1	75	2
TCGA-75-6207	1.74022057611059	3	75	2
TCGA-75-6211	-3.14432661652796	1	75	2
TCGA-75-6212	-3.6224746085146	1	75	2
TCGA-75-6214	-3.7593057726245	1	75	2
TCGA-75-7025	-0.918270835587392	2	75	2
TCGA-75-7027	1.47222688848575	3	75	2
TCGA-75-7030	-4.98569261720174	0	75	2
TCGA-75-7031	-4.96012832893148	0	75	2
TCGA-78-7145	-5.78519158152895	0	78	4
TCGA-78-7146	-1.07595562169396	2	78	4
TCGA-78-7147	-4.03028950487993	1	78	4
TCGA-78-7148	0.061455707835107	2	78	4
TCGA-78-7149	0.50853680710676	3	78	4
TCGA-78-7150	2.93832473419019	4	78	4
TCGA-78-7152	-2.10504463350503	2	78	4
TCGA-78-7153	-1.96925076998637	2	78	4
TCGA-78-7154	4.99672579565734	4	78	4
TCGA-78-7155	0.41647859445171	3	78	4
TCGA-78-7156	-2.40812529963755	1	78	4
TCGA-78-7158	-6.17482106644516	0	78	4
TCGA-78-7159	-5.94249467895912	0	78	4
TCGA-78-7160	-5.74201805373249	0	78	4
TCGA-78-7161	-6.39990621066593	0	78	4
TCGA-78-7163	-6.19098556980888	0	78	4
TCGA-78-7166	-2.61841652384546	1	78	4
TCGA-78-7167	-2.12994428443942	2	78	4
TCGA-78-7220	0.0806563011751	2	78	4
TCGA-78-7535	-4.75966887464576	1	78	4
TCGA-78-7536	-6.71845656186583	0	78	4
TCGA-78-7537	-4.74629426574998	1	78	4
TCGA-78-7539	-4.24271600772076	1	78	4
TCGA-78-7540	-3.21034046253525	1	78	4
TCGA-78-7542	-6.53630607968384	0	78	4
TCGA-78-7633	-0.535504951658768	2	78	4
TCGA-78-8640	-5.67366062523815	0	78	4
TCGA-78-8648	-2.49327805105261	1	78	4
TCGA-78-8655	-5.52518913049747	0	78	4
TCGA-78-8660	4.02108217880879	4	78	4
TCGA-78-8662	-5.4369807697153	0	78	4
TCGA-80-5607	2.19124417618899	3	80	3
TCGA-80-5608	-6.30252661253476	0	80	3
TCGA-80-5611	-2.01555880750685	2	80	3
TCGA-83-5908	-6.38516668981007	0	83	1
TCGA-86-6562	-4.13132183980438	1	86	5
TCGA-86-6851	-6.80821072798246	0	86	5
TCGA-86-7701	-4.93954208065937	0	86	5
TCGA-86-7711	-6.52690864622166	0	86	5
TCGA-86-7713	-6.75663800301122	0	86	5
TCGA-86-7714	0.266705931060416	3	86	5
TCGA-86-7953	-5.08541418183198	0	86	5
TCGA-86-7954	-6.89335253973511	0	86	5
TCGA-86-7955	-6.50739204488574	0	86	5
TCGA-86-8054	0.365594216543102	3	86	5
TCGA-86-8055	-6.58536632336949	0	86	5
TCGA-86-8056	0.385867037287525	3	86	5
TCGA-86-8073	1.61733096823044	3	86	5
TCGA-86-8074	-3.7874624498358	1	86	5
TCGA-86-8075	-1.26197997081405	2	86	5
TCGA-86-8076	-1.52547759483361	2	86	5
TCGA-86-8278	0.995130624572451	3	86	5
TCGA-86-8279	-6.67961337783159	0	86	5
TCGA-86-8280	-3.71554699836762	1	86	5
TCGA-86-8281	-1.75259423862128	2	86	5
TCGA-86-8358	1.8112658578583	3	86	5
TCGA-86-8359	-5.53317214361016	0	86	5
TCGA-86-8585	-3.93867277778984	1	86	5
TCGA-86-8668	-2.56325727759335	1	86	5
TCGA-86-8669	-2.3163141127915	2	86	5
TCGA-86-8671	-4.30550125997438	1	86	5
TCGA-86-8672	-1.88325558858767	2	86	5
TCGA-86-8673	-4.06872569900158	1	86	5
TCGA-86-8674	-2.10541627763448	2	86	5
TCGA-86-A456	-1.35500605679777	2	86	5
TCGA-86-A4D0	1.58930453536816	3	86	5
TCGA-86-A4JF	-0.324438925658118	2	86	5
TCGA-86-A4P7	-6.18289827587781	0	86	5
TCGA-86-A4P8	-3.40070831965003	1	86	5
TCGA-91-A4BC	-5.68918170912126	0	91	1
TCGA-91-A4BD	-3.54334739139634	1	91	1
TCGA-93-7347	0.593110526309632	3	93	2
TCGA-93-7348	-4.17374054962722	1	93	2
TCGA-93-8067	1.48487577108678	3	93	2
TCGA-93-A4JN	-6.37702065912982	0	93	2
TCGA-93-A4JO	-4.5154040123553	1	93	2
TCGA-93-A4JP	-4.06447979028482	1	93	2
TCGA-93-A4JQ	-1.19029954144217	2	93	2
TCGA-95-7039	-5.39370281263016	0	95	3
TCGA-95-7043	-0.815279204183189	2	95	3
TCGA-95-7562	-6.4733907884333	0	95	3
TCGA-95-7567	-6.59943049481011	0	95	3
TCGA-95-7944	-6.34822600947464	0	95	3
TCGA-95-7947	-5.02317915659189	0	95	3
TCGA-95-7948	-6.46278472834323	0	95	3
TCGA-95-8039	-6.7424263757907	0	95	3
TCGA-95-8494	-3.86920414663948	1	95	3
TCGA-95-A4VK	-6.04213221416869	0	95	3
TCGA-95-A4VN	-4.50700534009515	1	95	3
TCGA-95-A4VP	-5.87714783936069	0	95	3
TCGA-97-7546	-6.05964598001549	0	97	1
TCGA-97-7547	-1.85031732813716	2	97	1
TCGA-97-7552	-6.17532287314972	0	97	1
TCGA-97-7553	-2.79833535487254	1	97	1
TCGA-97-7554	-6.00677162877133	0	97	1
TCGA-97-7937	-3.84516853689138	1	97	1
TCGA-97-7938	-2.47922147892356	1	97	1
TCGA-97-7941	-1.72923700127012	2	97	1
TCGA-97-8171	-6.60399548520307	0	97	1
TCGA-97-8172	-6.97720502235672	0	97	1
TCGA-97-8175	-2.06105688157566	2	97	1
TCGA-97-8177	-5.03416861685764	0	97	1
TCGA-97-8179	-6.27486770621843	0	97	1
TCGA-97-8552	-5.78055794593974	0	97	1
TCGA-97-A4LX	-3.428437545162	1	97	1
TCGA-97-A4M0	-4.52244041383354	1	97	1
TCGA-97-A4M1	-2.40940375381392	1	97	1
TCGA-97-A4M2	-6.17514929036739	0	97	1
TCGA-97-A4M3	-5.85387896777357	0	97	1
TCGA-97-A4M5	-1.91194924790594	2	97	1
TCGA-97-A4M6	-3.35530092204587	1	97	1
TCGA-97-A4M7	-6.35743072548834	0	97	1
TCGA-99-7458	-3.75671255098602	1	99	4
TCGA-99-8025	-6.55824708324175	0	99	4
TCGA-99-8028	-4.63350334938786	1	99	4
TCGA-99-8032	-0.730621308675901	2	99	4
TCGA-99-8033	0.640194369852888	3	99	4
TCGA-99-AA5R	-5.91001112039573	0	99	4
TCGA-J2-8192	-6.83023106114129	0	J2	1
TCGA-J2-8194	-6.51059876647107	0	J2	1
TCGA-J2-A4AD	3.79693599987478	4	J2	1
TCGA-J2-A4AE	-5.85110581142783	0	J2	1
TCGA-J2-A4AG	-4.2016530007426	1	J2	1
TCGA-L4-A4E5	-6.10489973061388	0	L4	5
TCGA-L4-A4E6	-0.286541987819997	2	L4	5
TCGA-L9-A443	1.20732920255492	3	L9	3
TCGA-L9-A444	-5.54103562131273	0	L9	3
TCGA-L9-A50W	-3.97165765464113	1	L9	3
TCGA-L9-A5IP	-0.486874359821294	2	L9	3
TCGA-L9-A743	-3.78979859545773	1	L9	3
TCGA-L9-A7SV	-6.41904395122106	0	L9	3
TCGA-L9-A8F4	-1.221785494966	2	L9	3
TCGA-MN-A4N1	-1.56562016491233	2	MN	5
TCGA-MN-A4N4	-2.1342918709062	2	MN	5
TCGA-MN-A4N5	2.44907190303862	3	MN	5
TCGA-MP-A4SV	-4.69238499924915	1	MP	3
TCGA-MP-A4SW	-3.83358096097994	1	MP	3
TCGA-MP-A4SY	1.65769056646008	3	MP	3
TCGA-MP-A4T4	-6.07132395952806	0	MP	3
TCGA-MP-A4T6	-6.45037843059475	0	MP	3
TCGA-MP-A4T7	-2.22943221736801	2	MP	3
TCGA-MP-A4T8	-1.63500340734422	2	MP	3
TCGA-MP-A4T9	-3.96778742795814	1	MP	3
TCGA-MP-A4TA	2.46734041711465	3	MP	3
TCGA-MP-A4TC	-6.01166197632736	0	MP	3
TCGA-MP-A4TD	-3.67398419215489	1	MP	3
TCGA-MP-A4TE	-5.93980684886108	0	MP	3
TCGA-MP-A4TF	1.43150675351539	3	MP	3
TCGA-MP-A4TH	-4.49745345701653	1	MP	3
TCGA-MP-A4TI	-0.213027139952853	2	MP	3
TCGA-MP-A4TJ	-3.19809449837837	1	MP	3
TCGA-MP-A4TK	-6.02417048411372	0	MP	3
TCGA-MP-A5C7	-6.37443831472785	0	MP	3
TCGA-NJ-A4YF	-5.53189209547955	0	NJ	2
TCGA-NJ-A4YG	0.386318195098263	3	NJ	2
TCGA-NJ-A4YI	-5.51018805792796	0	NJ	2
TCGA-NJ-A4YP	-4.33461590737303	1	NJ	2
TCGA-NJ-A4YQ	2.78194752793845	4	NJ	2
TCGA-NJ-A55A	-5.23544022482797	0	NJ	2
TCGA-NJ-A55O	-5.6715051150491	0	NJ	2
TCGA-NJ-A55R	0.384947912789641	3	NJ	2
TCGA-NJ-A7XG	0.061336655581091	2	NJ	2
TCGA-O1-A52J	-4.36632144128079	1	O1	1
TCGA-S2-AA1A	-5.6642657639662	0	S2	1
