# Supplementary material for: Surrogate Biomarker Prediction from Whole-Slide Images for Evaluating Overall Survival in Lung Adenocarcinoma
Source: Diagnostics (Basel). 2024 Feb 20;14(5):462. doi: 10.3390/diagnostics14050462 (PMC10930763; doi:10.3390/diagnostics14050462)
Supplement: Supplementary file 1 [file diagnostics-14-00462-s001.zip › Supplementary_File_S5_TCGA_LUAD_crossfolds/crossfolds_KIF11.csv]

PATIENT	KIF11	KIF11_quantile	site_code	CV5
TCGA-05-4244	4.70861801844289	2	05	3
TCGA-05-4249	3.89731718851757	1	05	3
TCGA-05-4250	6.13083508210458	3	05	3
TCGA-05-4382	4.40269675061324	1	05	3
TCGA-05-4395	5.35795603195781	2	05	3
TCGA-05-4396	5.04272349730677	2	05	3
TCGA-05-4397	6.13707793342458	3	05	3
TCGA-05-4398	5.17356937756264	2	05	3
TCGA-05-4402	4.64399979526319	2	05	3
TCGA-05-4403	4.01440202258916	1	05	3
TCGA-05-4405	4.36749218226372	1	05	3
TCGA-05-4415	7.18398858532358	4	05	3
TCGA-05-4417	4.99930871466351	2	05	3
TCGA-05-4418	5.09825445470946	2	05	3
TCGA-05-4420	5.89790206189169	3	05	3
TCGA-05-4422	5.14190227236993	2	05	3
TCGA-05-4424	5.58880042186765	3	05	3
TCGA-05-4426	5.13656817005934	2	05	3
TCGA-05-4427	6.42674701236876	3	05	3
TCGA-05-4430	4.37388158892248	1	05	3
TCGA-05-4432	5.71252874036239	3	05	3
TCGA-05-4433	5.73422533838555	3	05	3
TCGA-05-4434	5.4703245625554	2	05	3
TCGA-35-3615	2.91981883443615	0	35	3
TCGA-35-4122	5.49988130762996	2	35	3
TCGA-35-4123	5.59403497153626	3	35	3
TCGA-35-5375	5.69592549065245	3	35	3
TCGA-38-4625	6.68263211956425	4	38	3
TCGA-38-4626	3.8827760138273	1	38	3
TCGA-38-4627	4.27254482626785	1	38	3
TCGA-38-4628	4.25442964042345	1	38	3
TCGA-38-4629	5.52927526524563	2	38	3
TCGA-38-4630	7.15955219252655	4	38	3
TCGA-38-4631	5.34160591541509	2	38	3
TCGA-38-4632	5.84859392393639	3	38	3
TCGA-38-6178	4.41223878992866	1	38	3
TCGA-38-7271	4.39160557807846	1	38	3
TCGA-38-A44F	3.68941510852443	1	38	3
TCGA-44-2655	3.35854439054639	0	44	4
TCGA-44-2656	5.41176438101005	2	44	4
TCGA-44-2657	4.26130569672708	1	44	4
TCGA-44-2659	3.83647637091051	1	44	4
TCGA-44-2661	3.74817532803905	1	44	4
TCGA-44-2662	5.9428880540836	3	44	4
TCGA-44-2665	4.80090930732488	2	44	4
TCGA-44-2666	5.04775183737006	2	44	4
TCGA-44-2668	6.67230957858533	4	44	4
TCGA-44-3396	4.69853719273967	2	44	4
TCGA-44-3398	3.582598512745	1	44	4
TCGA-44-3917	6.28010085932443	3	44	4
TCGA-44-3918	3.97650636130264	1	44	4
TCGA-44-3919	4.51594025726883	1	44	4
TCGA-44-4112	4.92517917927579	2	44	4
TCGA-44-5643	7.09291400856111	4	44	4
TCGA-44-5644	5.65278466349479	3	44	4
TCGA-44-5645	3.96190657364443	1	44	4
TCGA-44-6145	5.46074760189032	2	44	4
TCGA-44-6146	4.00949991550245	1	44	4
TCGA-44-6147	4.19299031377916	1	44	4
TCGA-44-6148	2.74498418988309	0	44	4
TCGA-44-6774	4.90499607073815	2	44	4
TCGA-44-6775	5.10864100534644	2	44	4
TCGA-44-6776	3.29766988767584	0	44	4
TCGA-44-6777	4.79734885957229	2	44	4
TCGA-44-6778	6.050817865954	3	44	4
TCGA-44-6779	6.86896343839908	4	44	4
TCGA-44-7659	3.73653739752172	1	44	4
TCGA-44-7660	5.82454583180376	3	44	4
TCGA-44-7662	5.69217295367642	3	44	4
TCGA-44-7667	7.36008721829212	4	44	4
TCGA-44-7669	6.14214512908561	3	44	4
TCGA-44-7670	6.2975840683844	3	44	4
TCGA-44-7671	4.78591088700486	2	44	4
TCGA-44-7672	5.55297772242526	2	44	4
TCGA-44-8119	5.64247405584325	3	44	4
TCGA-44-A479	5.49713512373551	2	44	4
TCGA-44-A47A	4.91470614444783	2	44	4
TCGA-44-A47B	4.86760432357065	2	44	4
TCGA-44-A47G	4.74066775477369	2	44	4
TCGA-44-A4SS	4.9033500585213	2	44	4
TCGA-44-A4SU	3.44861043752995	0	44	4
TCGA-49-4487	5.88554972684088	3	49	3
TCGA-49-4488	5.32489445977759	2	49	3
TCGA-49-4490	4.12417023449477	1	49	3
TCGA-49-4494	5.06783269515911	2	49	3
TCGA-49-4501	3.55393809378125	1	49	3
TCGA-49-4505	3.26047176143357	0	49	3
TCGA-49-4506	5.60158508972537	3	49	3
TCGA-49-4507	6.14517246056488	3	49	3
TCGA-49-4510	2.42356219966962	0	49	3
TCGA-49-4512	4.41734929833364	1	49	3
TCGA-49-4514	6.37484623972541	3	49	3
TCGA-49-6742	6.36141119982197	3	49	3
TCGA-49-6743	7.17924697782115	4	49	3
TCGA-49-6744	4.4993379353707	1	49	3
TCGA-49-6745	6.09258803586559	3	49	3
TCGA-49-6761	5.64281131450223	3	49	3
TCGA-49-6767	6.38431720518134	3	49	3
TCGA-49-AAQV	5.05425145353497	2	49	3
TCGA-49-AAR0	4.52183557546046	2	49	3
TCGA-49-AAR2	5.68683721876156	3	49	3
TCGA-49-AAR3	6.10143394018737	3	49	3
TCGA-49-AAR4	4.71416998133811	2	49	3
TCGA-49-AAR9	6.46987375827402	3	49	3
TCGA-49-AARE	5.11290243182716	2	49	3
TCGA-49-AARN	4.46509866800412	1	49	3
TCGA-49-AARO	4.81319616716617	2	49	3
TCGA-49-AARQ	5.48398674803276	2	49	3
TCGA-49-AARR	3.00829786043913	0	49	3
TCGA-4B-A93V	4.42325013289407	1	4B	2
TCGA-50-5044	6.09573754878655	3	50	5
TCGA-50-5045	4.41510458273492	1	50	5
TCGA-50-5055	4.44812074334635	1	50	5
TCGA-50-5066	4.92311492755633	2	50	5
TCGA-50-5068	4.41047427602398	1	50	5
TCGA-50-5931	6.52244153601035	3	50	5
TCGA-50-5939	6.02206088914071	3	50	5
TCGA-50-5942	3.48243200739043	1	50	5
TCGA-50-5946	7.47484447628885	4	50	5
TCGA-50-6590	6.30096246193783	3	50	5
TCGA-50-6591	7.09401131277877	4	50	5
TCGA-50-6593	5.81804617680152	3	50	5
TCGA-50-6594	6.35369277080579	3	50	5
TCGA-50-6597	4.05411182060735	1	50	5
TCGA-50-6673	4.92185714714535	2	50	5
TCGA-50-7109	4.98479019214269	2	50	5
TCGA-50-8457	3.22170235838946	0	50	5
TCGA-50-8459	4.16195936677511	1	50	5
TCGA-53-7624	7.54926687575102	4	53	3
TCGA-53-7626	5.01780592349393	2	53	3
TCGA-53-7813	5.77503839251374	3	53	3
TCGA-53-A4EZ	6.38049625104563	3	53	3
TCGA-55-1592	4.5693172013348	2	55	2
TCGA-55-1594	5.86472724569224	3	55	2
TCGA-55-1595	5.20462689409294	2	55	2
TCGA-55-1596	6.24917616224733	3	55	2
TCGA-55-5899	6.08353048195328	3	55	2
TCGA-55-6543	3.19579777151355	0	55	2
TCGA-55-6642	5.73731962730442	3	55	2
TCGA-55-6712	5.97275936438118	3	55	2
TCGA-55-6968	7.39723499737506	4	55	2
TCGA-55-6969	6.36870446208837	3	55	2
TCGA-55-6970	6.36518218443291	3	55	2
TCGA-55-6971	5.09763548195358	2	55	2
TCGA-55-6972	4.8894003488067	2	55	2
TCGA-55-6975	6.68180297328979	4	55	2
TCGA-55-6978	6.67037133302008	4	55	2
TCGA-55-6979	5.40783029798978	2	55	2
TCGA-55-6980	3.0965533281333	0	55	2
TCGA-55-6981	4.32131042834881	1	55	2
TCGA-55-6982	4.96239482889561	2	55	2
TCGA-55-6983	4.2732423006159	1	55	2
TCGA-55-6984	5.4357627779763	2	55	2
TCGA-55-6985	5.36226311376875	2	55	2
TCGA-55-6986	4.05279373924298	1	55	2
TCGA-55-6987	5.38051563625239	2	55	2
TCGA-55-7227	5.42780304255865	2	55	2
TCGA-55-7281	4.22569231030346	1	55	2
TCGA-55-7283	5.41928407571308	2	55	2
TCGA-55-7284	3.62240529139794	1	55	2
TCGA-55-7570	7.21802821506175	4	55	2
TCGA-55-7573	3.67282779755823	1	55	2
TCGA-55-7574	4.41674466058465	1	55	2
TCGA-55-7576	5.76072487697156	3	55	2
TCGA-55-7724	6.20354962273094	3	55	2
TCGA-55-7725	4.58735645681003	2	55	2
TCGA-55-7726	6.58054535687966	3	55	2
TCGA-55-7727	6.3609548020595	3	55	2
TCGA-55-7728	4.23843648447382	1	55	2
TCGA-55-7815	5.77217936801842	3	55	2
TCGA-55-7816	3.67457671303065	1	55	2
TCGA-55-7903	5.84938487917709	3	55	2
TCGA-55-7907	5.35227398587293	2	55	2
TCGA-55-7910	6.36218358411907	3	55	2
TCGA-55-7911	5.88035324051958	3	55	2
TCGA-55-7913	6.83883705730063	4	55	2
TCGA-55-7914	5.22634286956496	2	55	2
TCGA-55-7994	5.9704515370495	3	55	2
TCGA-55-7995	5.73728525663544	3	55	2
TCGA-55-8085	5.71477468694219	3	55	2
TCGA-55-8087	3.02095579379566	0	55	2
TCGA-55-8089	6.45486847641627	3	55	2
TCGA-55-8090	4.94118057225149	2	55	2
TCGA-55-8091	4.14957693046478	1	55	2
TCGA-55-8092	4.80611546614867	2	55	2
TCGA-55-8094	5.23910999131886	2	55	2
TCGA-55-8096	3.81572413729696	1	55	2
TCGA-55-8097	2.98235156444373	0	55	2
TCGA-55-8203	5.22468838500899	2	55	2
TCGA-55-8204	5.85700614281371	3	55	2
TCGA-55-8205	7.31042657551165	4	55	2
TCGA-55-8206	3.34735757004408	0	55	2
TCGA-55-8207	3.14336915367733	0	55	2
TCGA-55-8208	5.13145231049724	2	55	2
TCGA-55-8299	5.07610051615752	2	55	2
TCGA-55-8301	5.48837331818332	2	55	2
TCGA-55-8302	5.40129930466788	2	55	2
TCGA-55-8505	5.13334154540837	2	55	2
TCGA-55-8506	5.46947992236027	2	55	2
TCGA-55-8507	5.53870304349783	2	55	2
TCGA-55-8508	4.0261656924079	1	55	2
TCGA-55-8510	4.51259868353751	1	55	2
TCGA-55-8511	6.05647823365357	3	55	2
TCGA-55-8512	3.16839762777256	0	55	2
TCGA-55-8513	2.93903020945443	0	55	2
TCGA-55-8514	2.46266484405983	0	55	2
TCGA-55-8614	5.32827938485518	2	55	2
TCGA-55-8615	5.05190203052982	2	55	2
TCGA-55-8616	4.33863210197857	1	55	2
TCGA-55-8619	4.02462938436147	1	55	2
TCGA-55-8620	5.92615886018647	3	55	2
TCGA-55-8621	4.03961040211588	1	55	2
TCGA-55-A48X	4.07038837583433	1	55	2
TCGA-55-A48Y	5.35197922020865	2	55	2
TCGA-55-A48Z	5.69502382290925	3	55	2
TCGA-55-A490	5.54716950116808	2	55	2
TCGA-55-A491	4.64993657050681	2	55	2
TCGA-55-A492	2.77271594043741	0	55	2
TCGA-55-A493	6.31619442772832	3	55	2
TCGA-55-A494	5.02135501573193	2	55	2
TCGA-55-A4DF	6.24613826896424	3	55	2
TCGA-55-A4DG	3.29384049239901	0	55	2
TCGA-55-A57B	3.71737221217318	1	55	2
TCGA-62-A46O	6.40993194915409	3	62	5
TCGA-62-A46P	3.53779191067561	1	62	5
TCGA-62-A46R	5.47827157760904	2	62	5
TCGA-62-A46S	4.00318791603851	1	62	5
TCGA-62-A46U	5.72101409591174	3	62	5
TCGA-62-A46V	5.00418372782158	2	62	5
TCGA-62-A470	5.28583435143652	2	62	5
TCGA-62-A471	6.19018746383649	3	62	5
TCGA-62-A472	6.0424268154405	3	62	5
TCGA-64-1676	4.42230286426704	1	64	1
TCGA-64-1677	5.63901407600143	3	64	1
TCGA-64-1678	6.0937417518587	3	64	1
TCGA-64-1679	5.39011121695253	2	64	1
TCGA-64-1680	4.13003363961486	1	64	1
TCGA-64-1681	3.94365429038216	1	64	1
TCGA-64-5774	6.37703126626771	3	64	1
TCGA-64-5775	6.92953699324586	4	64	1
TCGA-64-5778	5.04871087583728	2	64	1
TCGA-64-5779	5.44154664927842	2	64	1
TCGA-64-5781	5.22086707764234	2	64	1
TCGA-64-5815	4.97342252179127	2	64	1
TCGA-67-3770	3.00451412013056	0	67	5
TCGA-67-3771	5.35130917742661	2	67	5
TCGA-67-3772	3.25272618888	0	67	5
TCGA-67-3773	2.93433939882093	0	67	5
TCGA-67-3774	3.768095424319	1	67	5
TCGA-67-4679	3.43443229883563	0	67	5
TCGA-67-6215	4.85528457780023	2	67	5
TCGA-67-6216	4.75183953328112	2	67	5
TCGA-67-6217	3.35247131359724	0	67	5
TCGA-69-7760	5.37589471262888	2	69	1
TCGA-69-7761	6.04811258133207	3	69	1
TCGA-69-7763	4.19912311030183	1	69	1
TCGA-69-7764	4.80364407421239	2	69	1
TCGA-69-7765	4.99302181057509	2	69	1
TCGA-69-7973	6.42304052526653	3	69	1
TCGA-69-7974	5.91930681017679	3	69	1
TCGA-69-7978	4.9517141709404	2	69	1
TCGA-69-7979	4.46841458355106	1	69	1
TCGA-69-7980	4.32428163119311	1	69	1
TCGA-69-8253	3.31601122060092	0	69	1
TCGA-69-8254	3.85306780377619	1	69	1
TCGA-69-8255	5.72035620387819	3	69	1
TCGA-69-8453	4.96912275447436	2	69	1
TCGA-69-A59K	4.78744013358852	2	69	1
TCGA-71-6725	4.1731218826623	1	71	2
TCGA-71-8520	5.36264400825381	2	71	2
TCGA-73-4658	4.83821131938358	2	73	4
TCGA-73-4659	5.48925866877471	2	73	4
TCGA-73-4662	3.80824012342332	1	73	4
TCGA-73-4666	6.50503086895237	3	73	4
TCGA-73-4668	4.61872642177454	2	73	4
TCGA-73-4670	6.44500123796582	3	73	4
TCGA-73-4675	3.70951001070279	1	73	4
TCGA-73-4676	6.02770276644704	3	73	4
TCGA-73-4677	3.57989661214531	1	73	4
TCGA-73-7498	2.66213508374463	0	73	4
TCGA-73-7499	4.72273781622705	2	73	4
TCGA-73-A9RS	5.96881498771339	3	73	4
TCGA-75-5122	5.40747804752148	2	75	4
TCGA-75-5125	5.56149025932138	2	75	4
TCGA-75-5126	5.87374122687264	3	75	4
TCGA-75-5146	3.95349623487005	1	75	4
TCGA-75-5147	4.94251663855134	2	75	4
TCGA-75-6203	3.59531089182055	1	75	4
TCGA-75-6205	5.81803266137427	3	75	4
TCGA-75-6206	2.96151876574205	0	75	4
TCGA-75-6207	5.40483532605211	2	75	4
TCGA-75-6211	5.77155276230781	3	75	4
TCGA-75-6212	4.04286130867058	1	75	4
TCGA-75-6214	6.57688195955111	3	75	4
TCGA-75-7025	3.25655296526776	0	75	4
TCGA-75-7027	6.97837688746095	4	75	4
TCGA-75-7030	3.58795457029159	1	75	4
TCGA-75-7031	4.6927166440705	2	75	4
TCGA-78-7145	6.121323263318	3	78	1
TCGA-78-7146	6.82257262836684	4	78	1
TCGA-78-7147	5.05239179807042	2	78	1
TCGA-78-7148	5.78752951249384	3	78	1
TCGA-78-7149	3.73283629420787	1	78	1
TCGA-78-7150	6.3250142321931	3	78	1
TCGA-78-7152	4.47776940063755	1	78	1
TCGA-78-7153	4.61686727348049	2	78	1
TCGA-78-7154	6.35986983601642	3	78	1
TCGA-78-7155	7.66369761942607	4	78	1
TCGA-78-7156	3.2000268284555	0	78	1
TCGA-78-7158	4.94087288575185	2	78	1
TCGA-78-7159	5.74269211763623	3	78	1
TCGA-78-7160	5.97265677357551	3	78	1
TCGA-78-7161	4.0585004025706	1	78	1
TCGA-78-7163	3.7382728388281	1	78	1
TCGA-78-7166	5.56194475079656	2	78	1
TCGA-78-7167	2.4680272768436	0	78	1
TCGA-78-7220	6.63279632185821	4	78	1
TCGA-78-7535	5.22569872566388	2	78	1
TCGA-78-7536	7.09261703698771	4	78	1
TCGA-78-7537	3.10128513391712	0	78	1
TCGA-78-7539	3.674954426641	1	78	1
TCGA-78-7540	3.11358998526326	0	78	1
TCGA-78-7542	6.29638618312142	3	78	1
TCGA-78-7633	4.02238580281256	1	78	1
TCGA-78-8640	5.71381824060423	3	78	1
TCGA-78-8648	4.90760138522958	2	78	1
TCGA-78-8655	3.95661030116829	1	78	1
TCGA-78-8660	5.78740522929131	3	78	1
TCGA-78-8662	6.10459989027586	3	78	1
TCGA-80-5607	5.49340312889322	2	80	1
TCGA-80-5608	5.43345242707865	2	80	1
TCGA-80-5611	6.27870846961016	3	80	1
TCGA-83-5908	6.63390273952104	4	83	1
TCGA-86-6562	5.10946949235757	2	86	5
TCGA-86-6851	4.96698800091553	2	86	5
TCGA-86-7701	6.52347133279032	3	86	5
TCGA-86-7711	5.98360829437305	3	86	5
TCGA-86-7713	6.08708680328794	3	86	5
TCGA-86-7714	4.52689438267098	2	86	5
TCGA-86-7953	6.22159683647242	3	86	5
TCGA-86-7954	5.33516555798109	2	86	5
TCGA-86-7955	5.48164759207665	2	86	5
TCGA-86-8054	7.05233415544955	4	86	5
TCGA-86-8055	4.77931553249507	2	86	5
TCGA-86-8056	3.87319453488655	1	86	5
TCGA-86-8073	4.90515845586289	2	86	5
TCGA-86-8074	5.34496587515309	2	86	5
TCGA-86-8075	5.01724367311908	2	86	5
TCGA-86-8076	3.91001305887696	1	86	5
TCGA-86-8278	3.89920148864361	1	86	5
TCGA-86-8279	4.95110878427225	2	86	5
TCGA-86-8280	4.07048920236651	1	86	5
TCGA-86-8281	3.04856441747242	0	86	5
TCGA-86-8358	7.24223186328964	4	86	5
TCGA-86-8359	3.928307303676	1	86	5
TCGA-86-8585	5.27968864053049	2	86	5
TCGA-86-8668	3.96700970234156	1	86	5
TCGA-86-8669	4.05485750111572	1	86	5
TCGA-86-8671	4.16888070012889	1	86	5
TCGA-86-8672	5.46225046482694	2	86	5
TCGA-86-8673	5.42112226143772	2	86	5
TCGA-86-8674	4.43374253347355	1	86	5
TCGA-86-A456	3.73447595208923	1	86	5
TCGA-86-A4D0	6.76066740484239	4	86	5
TCGA-86-A4JF	5.4901888821139	2	86	5
TCGA-86-A4P7	4.10827242344405	1	86	5
TCGA-86-A4P8	2.78345860436806	0	86	5
TCGA-91-A4BC	5.63105473612039	3	91	5
TCGA-91-A4BD	3.3991671139429	0	91	5
TCGA-93-7347	4.39620090183642	1	93	4
TCGA-93-7348	3.57891885164414	1	93	4
TCGA-93-8067	5.86285929511997	3	93	4
TCGA-93-A4JN	5.6704441141886	3	93	4
TCGA-93-A4JO	4.38847783338088	1	93	4
TCGA-93-A4JP	4.27447938513039	1	93	4
TCGA-93-A4JQ	5.36884497512325	2	93	4
TCGA-95-7039	5.65682609290039	3	95	5
TCGA-95-7043	5.63081944883539	3	95	5
TCGA-95-7562	6.11415235293852	3	95	5
TCGA-95-7567	5.85974494074192	3	95	5
TCGA-95-7944	5.34046141374789	2	95	5
TCGA-95-7947	6.15569314211655	3	95	5
TCGA-95-7948	3.46943002362516	0	95	5
TCGA-95-8039	4.61896915737519	2	95	5
TCGA-95-8494	6.19464030236514	3	95	5
TCGA-95-A4VK	4.8937694680989	2	95	5
TCGA-95-A4VN	6.01949389904141	3	95	5
TCGA-95-A4VP	4.99244600388009	2	95	5
TCGA-97-7546	4.25663555173073	1	97	3
TCGA-97-7547	3.21690472067555	0	97	3
TCGA-97-7552	4.64565381947152	2	97	3
TCGA-97-7553	5.16797345080637	2	97	3
TCGA-97-7554	5.2405625492574	2	97	3
TCGA-97-7937	4.72544618486981	2	97	3
TCGA-97-7938	3.63856589918358	1	97	3
TCGA-97-7941	3.347947053206	0	97	3
TCGA-97-8171	4.78993119043735	2	97	3
TCGA-97-8172	3.03821003002997	0	97	3
TCGA-97-8175	4.23400137908305	1	97	3
TCGA-97-8177	3.54200076540551	1	97	3
TCGA-97-8179	4.81854985816953	2	97	3
TCGA-97-8552	2.82306839904645	0	97	3
TCGA-97-A4LX	4.53652210670204	2	97	3
TCGA-97-A4M0	3.7737110461204	1	97	3
TCGA-97-A4M1	2.70714015130037	0	97	3
TCGA-97-A4M2	3.15800605994322	0	97	3
TCGA-97-A4M3	3.73670808214147	1	97	3
TCGA-97-A4M5	3.96836311429167	1	97	3
TCGA-97-A4M6	3.88583102988886	1	97	3
TCGA-97-A4M7	4.05302062601565	1	97	3
TCGA-99-7458	4.68918910673753	2	99	5
TCGA-99-8025	4.47448744534496	1	99	5
TCGA-99-8028	4.14894890113781	1	99	5
TCGA-99-8032	5.01111002862674	2	99	5
TCGA-99-8033	5.60246172249778	3	99	5
TCGA-99-AA5R	3.57983684004357	1	99	5
TCGA-J2-8192	4.11594417958227	1	J2	4
TCGA-J2-8194	3.3427107889326	0	J2	4
TCGA-J2-A4AD	5.56876498174496	3	J2	4
TCGA-J2-A4AE	4.63974506531247	2	J2	4
TCGA-J2-A4AG	3.28752596128875	0	J2	4
TCGA-L4-A4E5	6.21899945178342	3	L4	4
TCGA-L4-A4E6	3.08664712258471	0	L4	4
TCGA-L9-A443	3.53778136974882	1	L9	4
TCGA-L9-A444	4.55304206435918	2	L9	4
TCGA-L9-A50W	3.95077808559202	1	L9	4
TCGA-L9-A5IP	6.17255227991191	3	L9	4
TCGA-L9-A743	5.17656265183588	2	L9	4
TCGA-L9-A7SV	5.72847899312968	3	L9	4
TCGA-L9-A8F4	5.34198278348603	2	L9	4
TCGA-MN-A4N1	5.43573172808763	2	MN	1
TCGA-MN-A4N4	4.47747068915867	1	MN	1
TCGA-MN-A4N5	4.92548506585093	2	MN	1
TCGA-MP-A4SV	5.90659797178694	3	MP	1
TCGA-MP-A4SW	5.02253327299752	2	MP	1
TCGA-MP-A4SY	4.25779166401915	1	MP	1
TCGA-MP-A4T4	4.87777319620115	2	MP	1
TCGA-MP-A4T6	2.77120869067006	0	MP	1
TCGA-MP-A4T7	5.68982840182367	3	MP	1
TCGA-MP-A4T8	5.65801834438634	3	MP	1
TCGA-MP-A4T9	4.68684860056982	2	MP	1
TCGA-MP-A4TA	5.22945703181057	2	MP	1
TCGA-MP-A4TC	5.66120530010644	3	MP	1
TCGA-MP-A4TD	4.29525841227961	1	MP	1
TCGA-MP-A4TE	4.74055267465264	2	MP	1
TCGA-MP-A4TF	4.9858460255642	2	MP	1
TCGA-MP-A4TH	3.1773273059531	0	MP	1
TCGA-MP-A4TI	5.93598089396144	3	MP	1
TCGA-MP-A4TJ	4.63858709494874	2	MP	1
TCGA-MP-A4TK	5.16008501129163	2	MP	1
TCGA-MP-A5C7	4.46555275581203	1	MP	1
TCGA-NJ-A4YF	4.34001314217964	1	NJ	1
TCGA-NJ-A4YG	3.47991756215055	1	NJ	1
TCGA-NJ-A4YI	2.77058271220265	0	NJ	1
TCGA-NJ-A4YP	5.15465864485487	2	NJ	1
TCGA-NJ-A4YQ	4.49607948780682	1	NJ	1
TCGA-NJ-A55A	3.75040171217537	1	NJ	1
TCGA-NJ-A55O	4.29572114378689	1	NJ	1
TCGA-NJ-A55R	3.94698401666129	1	NJ	1
TCGA-NJ-A7XG	2.95484822138841	0	NJ	1
TCGA-O1-A52J	4.03028333990107	1	O1	2
TCGA-S2-AA1A	3.12036908159132	0	S2	1
