# Supplementary material for: Surrogate Biomarker Prediction from Whole-Slide Images for Evaluating Overall Survival in Lung Adenocarcinoma
Source: Diagnostics (Basel). 2024 Feb 20;14(5):462. doi: 10.3390/diagnostics14050462 (PMC10930763; doi:10.3390/diagnostics14050462)
Supplement: Supplementary file 1 [file diagnostics-14-00462-s001.zip › Supplementary_File_S5_TCGA_LUAD_crossfolds/crossfolds_KIF18A.csv]

PATIENT	KIF18A	KIF18A_quantile	site_code	CV5
TCGA-05-4244	3.48340231823892	2	05	3
TCGA-05-4249	1.8757763718092	1	05	3
TCGA-05-4250	4.5658127705904	3	05	3
TCGA-05-4382	3.02418512735951	2	05	3
TCGA-05-4395	4.2453573323812	3	05	3
TCGA-05-4396	2.97869667163891	2	05	3
TCGA-05-4397	5.02497443645464	3	05	3
TCGA-05-4398	2.88515122052986	2	05	3
TCGA-05-4402	3.60893916528836	2	05	3
TCGA-05-4403	2.1601293706415	1	05	3
TCGA-05-4405	2.87992644433715	2	05	3
TCGA-05-4415	6.82175495534359	4	05	3
TCGA-05-4417	2.81102414764732	2	05	3
TCGA-05-4418	3.34541289744774	2	05	3
TCGA-05-4420	4.34296251976488	3	05	3
TCGA-05-4422	2.77671285228742	2	05	3
TCGA-05-4424	3.9717767119142	2	05	3
TCGA-05-4426	3.51465883478043	2	05	3
TCGA-05-4427	3.7231313826921	2	05	3
TCGA-05-4430	2.7128947041621	1	05	3
TCGA-05-4432	2.99154544473804	2	05	3
TCGA-05-4433	3.08657105954711	2	05	3
TCGA-05-4434	2.83550492815783	2	05	3
TCGA-35-3615	2.73270188784723	1	35	3
TCGA-35-4122	3.62443739573019	2	35	3
TCGA-35-4123	4.56890695404402	3	35	3
TCGA-35-5375	4.51822043273401	3	35	3
TCGA-38-4625	5.45406159021846	3	38	5
TCGA-38-4626	2.86980273640634	2	38	5
TCGA-38-4627	1.8608283801349	1	38	5
TCGA-38-4628	3.33453871212587	2	38	5
TCGA-38-4629	3.6761911133329	2	38	5
TCGA-38-4630	5.07598558371544	3	38	5
TCGA-38-4631	4.17646371034288	3	38	5
TCGA-38-4632	3.72922803828369	2	38	5
TCGA-38-6178	2.94969839210283	2	38	5
TCGA-38-7271	2.35366150510486	1	38	5
TCGA-38-A44F	1.79981929852082	1	38	5
TCGA-44-2655	2.89333160757464	2	44	2
TCGA-44-2656	4.35456020516546	3	44	2
TCGA-44-2657	2.52776751475704	1	44	2
TCGA-44-2659	2.89455097145462	2	44	2
TCGA-44-2661	2.39126658374477	1	44	2
TCGA-44-2662	4.17858486734586	3	44	2
TCGA-44-2665	4.55898748316444	3	44	2
TCGA-44-2666	3.61427944579545	2	44	2
TCGA-44-2668	4.62728838840376	3	44	2
TCGA-44-3396	3.67906518333221	2	44	2
TCGA-44-3398	3.30818701699443	2	44	2
TCGA-44-3917	4.1214130132559	3	44	2
TCGA-44-3918	3.25533434987094	2	44	2
TCGA-44-3919	3.0240491307289	2	44	2
TCGA-44-4112	3.60020420882956	2	44	2
TCGA-44-5643	4.76376392695078	3	44	2
TCGA-44-5644	4.52844405377337	3	44	2
TCGA-44-5645	4.05274999931025	2	44	2
TCGA-44-6145	3.55228115135626	2	44	2
TCGA-44-6146	2.18847005654777	1	44	2
TCGA-44-6147	2.89438148947692	2	44	2
TCGA-44-6148	1.79193460480966	1	44	2
TCGA-44-6774	2.51228613128144	1	44	2
TCGA-44-6775	3.6243991433688	2	44	2
TCGA-44-6776	1.91614165058725	1	44	2
TCGA-44-6777	2.72695953168089	1	44	2
TCGA-44-6778	3.93286745642972	2	44	2
TCGA-44-6779	5.23416336750441	3	44	2
TCGA-44-7659	2.33991193535675	1	44	2
TCGA-44-7660	3.83175853804325	2	44	2
TCGA-44-7662	3.7494731225529	2	44	2
TCGA-44-7667	4.63703251890073	3	44	2
TCGA-44-7669	4.72080198939959	3	44	2
TCGA-44-7670	4.60300172173503	3	44	2
TCGA-44-7671	2.66064601304214	1	44	2
TCGA-44-7672	3.33306270291562	2	44	2
TCGA-44-8119	4.2739422046173	3	44	2
TCGA-44-A479	3.83602328408855	2	44	2
TCGA-44-A47A	3.30436297742844	2	44	2
TCGA-44-A47B	3.06567375321299	2	44	2
TCGA-44-A47G	2.66800914597259	1	44	2
TCGA-44-A4SS	3.02657677554617	2	44	2
TCGA-44-A4SU	1.76372912820294	1	44	2
TCGA-49-4487	3.41448474798358	2	49	1
TCGA-49-4488	3.91512510418852	2	49	1
TCGA-49-4490	1.52821990426365	1	49	1
TCGA-49-4494	4.06472104234717	2	49	1
TCGA-49-4501	2.64279346869996	1	49	1
TCGA-49-4505	2.05979482125283	1	49	1
TCGA-49-4506	3.30352414280715	2	49	1
TCGA-49-4507	4.29468978684197	3	49	1
TCGA-49-4510	0.27125605086354	0	49	1
TCGA-49-4512	2.12144572045449	1	49	1
TCGA-49-4514	3.41285627460669	2	49	1
TCGA-49-6742	4.19689969456602	3	49	1
TCGA-49-6743	4.64353839620809	3	49	1
TCGA-49-6744	2.57914330423252	1	49	1
TCGA-49-6745	4.02407815863899	2	49	1
TCGA-49-6761	4.07319677811451	2	49	1
TCGA-49-6767	4.39131969837124	3	49	1
TCGA-49-AAQV	3.11990720699357	2	49	1
TCGA-49-AAR0	2.88947769309489	2	49	1
TCGA-49-AAR2	2.83761291389987	2	49	1
TCGA-49-AAR3	4.23280570086029	3	49	1
TCGA-49-AAR4	3.16332007916982	2	49	1
TCGA-49-AAR9	4.46404580077502	3	49	1
TCGA-49-AARE	3.24951632369751	2	49	1
TCGA-49-AARN	2.65239051145231	1	49	1
TCGA-49-AARO	2.66811202027326	1	49	1
TCGA-49-AARQ	3.63492472881158	2	49	1
TCGA-49-AARR	1.44655831653528	1	49	1
TCGA-4B-A93V	2.26178671019996	1	4B	3
TCGA-50-5044	3.87618014242506	2	50	5
TCGA-50-5045	2.72629359718791	1	50	5
TCGA-50-5055	2.60583615721459	1	50	5
TCGA-50-5066	4.53304029684446	3	50	5
TCGA-50-5068	4.03034477765609	2	50	5
TCGA-50-5931	3.84044695462841	2	50	5
TCGA-50-5939	3.00096768993477	2	50	5
TCGA-50-5942	1.30847149271296	0	50	5
TCGA-50-5946	4.51060782849024	3	50	5
TCGA-50-6590	4.19508216278487	3	50	5
TCGA-50-6591	5.80808779488975	4	50	5
TCGA-50-6593	2.63757896519861	1	50	5
TCGA-50-6594	3.0835279911878	2	50	5
TCGA-50-6597	2.30307104122942	1	50	5
TCGA-50-6673	2.97678335764894	2	50	5
TCGA-50-7109	3.6825381468792	2	50	5
TCGA-50-8457	1.6455502364442	1	50	5
TCGA-50-8459	1.54304953413061	1	50	5
TCGA-53-7624	4.47661675311678	3	53	5
TCGA-53-7626	2.68919287003278	1	53	5
TCGA-53-7813	3.09854617675755	2	53	5
TCGA-53-A4EZ	3.02152379553115	2	53	5
TCGA-55-1592	3.45696590183694	2	55	4
TCGA-55-1594	4.13614789405993	3	55	4
TCGA-55-1595	3.06884028700442	2	55	4
TCGA-55-1596	3.61676319957795	2	55	4
TCGA-55-5899	3.430449801638	2	55	4
TCGA-55-6543	2.50623504657813	1	55	4
TCGA-55-6642	2.64267219051069	1	55	4
TCGA-55-6712	4.72758076216466	3	55	4
TCGA-55-6968	4.29641779748743	3	55	4
TCGA-55-6969	3.57926912918097	2	55	4
TCGA-55-6970	3.55317277776524	2	55	4
TCGA-55-6971	3.30443759376014	2	55	4
TCGA-55-6972	2.31298971095035	1	55	4
TCGA-55-6975	4.13569140153999	3	55	4
TCGA-55-6978	4.26724303260983	3	55	4
TCGA-55-6979	3.64844340911578	2	55	4
TCGA-55-6980	1.72197543612624	1	55	4
TCGA-55-6981	4.21979459975636	3	55	4
TCGA-55-6982	3.88182066729916	2	55	4
TCGA-55-6983	2.08181622996266	1	55	4
TCGA-55-6984	2.49227593269123	1	55	4
TCGA-55-6985	3.16839404551347	2	55	4
TCGA-55-6986	2.66177312108267	1	55	4
TCGA-55-6987	3.42036722101636	2	55	4
TCGA-55-7227	3.1431327227774	2	55	4
TCGA-55-7281	2.81688676473613	2	55	4
TCGA-55-7283	3.2619591110504	2	55	4
TCGA-55-7284	1.51094002050363	1	55	4
TCGA-55-7570	4.59042406176265	3	55	4
TCGA-55-7573	1.54212410591364	1	55	4
TCGA-55-7574	2.19813387979062	1	55	4
TCGA-55-7576	4.02003110322891	2	55	4
TCGA-55-7724	3.21748881368881	2	55	4
TCGA-55-7725	2.83662270731613	2	55	4
TCGA-55-7726	4.18187014750062	3	55	4
TCGA-55-7727	3.97310531422643	2	55	4
TCGA-55-7728	1.75213661943071	1	55	4
TCGA-55-7815	3.92762413624239	2	55	4
TCGA-55-7816	1.81567814804395	1	55	4
TCGA-55-7903	3.20176374989107	2	55	4
TCGA-55-7907	2.81587445058999	2	55	4
TCGA-55-7910	3.64432681290057	2	55	4
TCGA-55-7911	4.1551400209525	3	55	4
TCGA-55-7913	4.69414222279666	3	55	4
TCGA-55-7914	3.55355438750491	2	55	4
TCGA-55-7994	4.30286242981611	3	55	4
TCGA-55-7995	3.68034706108339	2	55	4
TCGA-55-8085	3.55350360435313	2	55	4
TCGA-55-8087	1.48954925841182	1	55	4
TCGA-55-8089	3.99534842212499	2	55	4
TCGA-55-8090	3.40183347553257	2	55	4
TCGA-55-8091	3.1848011919093	2	55	4
TCGA-55-8092	3.74288077995231	2	55	4
TCGA-55-8094	3.57147431444185	2	55	4
TCGA-55-8096	2.16642096616146	1	55	4
TCGA-55-8097	1.31967311345447	0	55	4
TCGA-55-8203	3.49782338081175	2	55	4
TCGA-55-8204	3.95242826189773	2	55	4
TCGA-55-8205	5.47666121621526	4	55	4
TCGA-55-8206	1.91133666916716	1	55	4
TCGA-55-8207	2.12642929125562	1	55	4
TCGA-55-8208	3.59672598130096	2	55	4
TCGA-55-8299	3.49934182737709	2	55	4
TCGA-55-8301	3.36162498842837	2	55	4
TCGA-55-8302	3.39308239941877	2	55	4
TCGA-55-8505	3.62468953605097	2	55	4
TCGA-55-8506	3.41355711992296	2	55	4
TCGA-55-8507	2.82884358730664	2	55	4
TCGA-55-8508	2.46127579431314	1	55	4
TCGA-55-8510	2.59041276805326	1	55	4
TCGA-55-8511	2.51594680704288	1	55	4
TCGA-55-8512	1.51128534129557	1	55	4
TCGA-55-8513	1.50820971293466	1	55	4
TCGA-55-8514	2.46266484405983	1	55	4
TCGA-55-8614	3.59960176201456	2	55	4
TCGA-55-8615	2.40943466920399	1	55	4
TCGA-55-8616	2.81677481827734	2	55	4
TCGA-55-8619	2.2031587723167	1	55	4
TCGA-55-8620	4.71448952351513	3	55	4
TCGA-55-8621	2.38773674473727	1	55	4
TCGA-55-A48X	2.38851155851827	1	55	4
TCGA-55-A48Y	3.55421914057682	2	55	4
TCGA-55-A48Z	2.83533531787405	2	55	4
TCGA-55-A490	1.30702233422849	0	55	4
TCGA-55-A491	2.97324646276138	2	55	4
TCGA-55-A492	0.620278365723937	0	55	4
TCGA-55-A493	3.92841762981658	2	55	4
TCGA-55-A494	2.88603476704104	2	55	4
TCGA-55-A4DF	4.97208050427674	3	55	4
TCGA-55-A4DG	1.83864586664819	1	55	4
TCGA-55-A57B	2.19068480011906	1	55	4
TCGA-62-A46O	4.38927854551935	3	62	5
TCGA-62-A46P	1.31648463045154	0	62	5
TCGA-62-A46R	3.33373973359513	2	62	5
TCGA-62-A46S	1.38997593851318	1	62	5
TCGA-62-A46U	3.60231657572416	2	62	5
TCGA-62-A46V	2.66103914702452	1	62	5
TCGA-62-A470	3.1827942372548	2	62	5
TCGA-62-A471	3.71741388201295	2	62	5
TCGA-62-A472	3.58463146219453	2	62	5
TCGA-64-1676	2.78758732834878	2	64	3
TCGA-64-1677	5.08397521183039	3	64	3
TCGA-64-1678	5.02727061152269	3	64	3
TCGA-64-1679	3.06818312206517	2	64	3
TCGA-64-1680	3.12795632458225	2	64	3
TCGA-64-1681	2.74123796568376	2	64	3
TCGA-64-5774	4.18084280187283	3	64	3
TCGA-64-5775	5.34932446552245	3	64	3
TCGA-64-5778	3.30612263862425	2	64	3
TCGA-64-5779	3.66060931845608	2	64	3
TCGA-64-5781	1.06066318216851	0	64	3
TCGA-64-5815	3.20374135248168	2	64	3
TCGA-67-3770	2.43320068092125	1	67	3
TCGA-67-3771	3.92464558825873	2	67	3
TCGA-67-3772	1.85375705822881	1	67	3
TCGA-67-3773	4.05112163219678	2	67	3
TCGA-67-3774	2.50870879550035	1	67	3
TCGA-67-4679	2.04180121260507	1	67	3
TCGA-67-6215	3.37764629774982	2	67	3
TCGA-67-6216	2.69132877507911	1	67	3
TCGA-67-6217	2.90644500312	2	67	3
TCGA-69-7760	3.8559544022317	2	69	5
TCGA-69-7761	4.04626035994414	2	69	5
TCGA-69-7763	1.60951424472431	1	69	5
TCGA-69-7764	3.11202994773219	2	69	5
TCGA-69-7765	2.900814372478	2	69	5
TCGA-69-7973	4.60410066987077	3	69	5
TCGA-69-7974	3.76620342869816	2	69	5
TCGA-69-7978	3.67431647656853	2	69	5
TCGA-69-7979	3.43154478172234	2	69	5
TCGA-69-7980	2.8904215570675	2	69	5
TCGA-69-8253	2.08678136921092	1	69	5
TCGA-69-8254	1.7069481238366	1	69	5
TCGA-69-8255	4.00721732549995	2	69	5
TCGA-69-8453	2.54998154361989	1	69	5
TCGA-69-A59K	2.27880667867834	1	69	5
TCGA-71-6725	2.13597666176526	1	71	1
TCGA-71-8520	3.16534256788019	2	71	1
TCGA-73-4658	2.29439978007135	1	73	1
TCGA-73-4659	3.33677744093065	2	73	1
TCGA-73-4662	3.50570364612924	2	73	1
TCGA-73-4666	4.85540235950262	3	73	1
TCGA-73-4668	2.9538243966517	2	73	1
TCGA-73-4670	3.66986998295781	2	73	1
TCGA-73-4675	1.87763276951112	1	73	1
TCGA-73-4676	3.67212667499606	2	73	1
TCGA-73-4677	2.17167279845719	1	73	1
TCGA-73-7498	1.14493591051991	0	73	1
TCGA-73-7499	3.37238868218045	2	73	1
TCGA-73-A9RS	3.9652483726932	2	73	1
TCGA-75-5122	3.08284953997693	2	75	3
TCGA-75-5125	3.80627255298608	2	75	3
TCGA-75-5126	3.44695581816617	2	75	3
TCGA-75-5146	2.20425845477224	1	75	3
TCGA-75-5147	3.6624087193586	2	75	3
TCGA-75-6203	2.49168826074639	1	75	3
TCGA-75-6205	3.92892445487688	2	75	3
TCGA-75-6206	2.24188305011376	1	75	3
TCGA-75-6207	4.13552185732817	3	75	3
TCGA-75-6211	3.36979564364274	2	75	3
TCGA-75-6212	2.39989320451385	1	75	3
TCGA-75-6214	4.53334452974061	3	75	3
TCGA-75-7025	0.850723612771452	0	75	3
TCGA-75-7027	4.95342559235076	3	75	3
TCGA-75-7030	1.03667519582672	0	75	3
TCGA-75-7031	3.05667995875508	2	75	3
TCGA-78-7145	2.97303163319778	2	78	1
TCGA-78-7146	5.09719760897829	3	78	1
TCGA-78-7147	3.05505016447744	2	78	1
TCGA-78-7148	3.39070095301927	2	78	1
TCGA-78-7149	2.18549509190869	1	78	1
TCGA-78-7150	4.33164997750654	3	78	1
TCGA-78-7152	3.05914399838814	2	78	1
TCGA-78-7153	2.45443082370172	1	78	1
TCGA-78-7154	4.26768711726276	3	78	1
TCGA-78-7155	6.00188962464668	4	78	1
TCGA-78-7156	4.38629056671256	3	78	1
TCGA-78-7158	2.61634182210986	1	78	1
TCGA-78-7159	3.40844450258731	2	78	1
TCGA-78-7160	3.27757267462539	2	78	1
TCGA-78-7161	2.16614782750516	1	78	1
TCGA-78-7163	2.80619391112875	2	78	1
TCGA-78-7166	3.63123567006759	2	78	1
TCGA-78-7167	1.51140068617925	1	78	1
TCGA-78-7220	4.13829492704305	3	78	1
TCGA-78-7535	2.91981122485968	2	78	1
TCGA-78-7536	5.42333127980517	3	78	1
TCGA-78-7537	1.94951400365947	1	78	1
TCGA-78-7539	2.75502801833888	2	78	1
TCGA-78-7540	1.83405365682321	1	78	1
TCGA-78-7542	5.53683130342655	4	78	1
TCGA-78-7633	3.19199666270962	2	78	1
TCGA-78-8640	3.65501430208979	2	78	1
TCGA-78-8648	2.61225636311975	1	78	1
TCGA-78-8655	3.12226929595745	2	78	1
TCGA-78-8660	3.59088487235894	2	78	1
TCGA-78-8662	3.85993543716398	2	78	1
TCGA-80-5607	3.88047715957109	2	80	1
TCGA-80-5608	2.98979502026728	2	80	1
TCGA-80-5611	4.18335839727517	3	80	1
TCGA-83-5908	4.25055143052098	3	83	4
TCGA-86-6562	3.22329487378915	2	86	5
TCGA-86-6851	2.93830359315601	2	86	5
TCGA-86-7701	4.10211707097784	3	86	5
TCGA-86-7711	3.20610667546431	2	86	5
TCGA-86-7713	3.63030224231309	2	86	5
TCGA-86-7714	2.67930438488784	1	86	5
TCGA-86-7953	3.75693616158183	2	86	5
TCGA-86-7954	3.44092074557208	2	86	5
TCGA-86-7955	4.71359080619604	3	86	5
TCGA-86-8054	4.86646162532932	3	86	5
TCGA-86-8055	3.42725821549557	2	86	5
TCGA-86-8056	2.06454397283088	1	86	5
TCGA-86-8073	2.35883334299341	1	86	5
TCGA-86-8074	4.23428869507431	3	86	5
TCGA-86-8075	3.15755892069974	2	86	5
TCGA-86-8076	2.50223778337822	1	86	5
TCGA-86-8278	2.97231472932024	2	86	5
TCGA-86-8279	2.42104896117361	1	86	5
TCGA-86-8280	2.72739649748111	1	86	5
TCGA-86-8281	2.37503904110459	1	86	5
TCGA-86-8358	5.387059402989	3	86	5
TCGA-86-8359	2.20153747661568	1	86	5
TCGA-86-8585	3.30608745657506	2	86	5
TCGA-86-8668	2.66830678964135	1	86	5
TCGA-86-8669	1.50244557253836	1	86	5
TCGA-86-8671	2.4714800130397	1	86	5
TCGA-86-8672	3.38863182380009	2	86	5
TCGA-86-8673	3.00094782880523	2	86	5
TCGA-86-8674	2.68781753617847	1	86	5
TCGA-86-A456	1.49108125974855	1	86	5
TCGA-86-A4D0	4.50259290217483	3	86	5
TCGA-86-A4JF	3.56050911706972	2	86	5
TCGA-86-A4P7	2.95409283620242	2	86	5
TCGA-86-A4P8	1.96686244079305	1	86	5
TCGA-91-A4BC	3.1780970305884	2	91	1
TCGA-91-A4BD	1.94850570493334	1	91	1
TCGA-93-7347	2.69383801739292	1	93	2
TCGA-93-7348	2.43605380407388	1	93	2
TCGA-93-8067	4.13411329833026	3	93	2
TCGA-93-A4JN	2.98711399587823	2	93	2
TCGA-93-A4JO	3.10664780710108	2	93	2
TCGA-93-A4JP	2.90591374762986	2	93	2
TCGA-93-A4JQ	3.20572661099055	2	93	2
TCGA-95-7039	3.55174102374775	2	95	2
TCGA-95-7043	4.45951491511308	3	95	2
TCGA-95-7562	3.53923375043176	2	95	2
TCGA-95-7567	3.64731010368304	2	95	2
TCGA-95-7944	4.28386040336054	3	95	2
TCGA-95-7947	3.83168922666834	2	95	2
TCGA-95-7948	2.53439475259439	1	95	2
TCGA-95-8039	2.04873651276432	1	95	2
TCGA-95-8494	3.60382507539854	2	95	2
TCGA-95-A4VK	2.53151497332464	1	95	2
TCGA-95-A4VN	3.46070125669796	2	95	2
TCGA-95-A4VP	2.66588398089454	1	95	2
TCGA-97-7546	3.59677888326229	2	97	2
TCGA-97-7547	0.010279615197423	0	97	2
TCGA-97-7552	2.53548356054963	1	97	2
TCGA-97-7553	2.80022474924933	2	97	2
TCGA-97-7554	4.04443731214344	2	97	2
TCGA-97-7937	3.69554072578005	2	97	2
TCGA-97-7938	2.74745830081599	2	97	2
TCGA-97-7941	0.912627890685509	0	97	2
TCGA-97-8171	1.61032363559769	1	97	2
TCGA-97-8172	1.1260827860553	0	97	2
TCGA-97-8175	3.43992722650615	2	97	2
TCGA-97-8177	2.17853040827496	1	97	2
TCGA-97-8179	1.83887445983076	1	97	2
TCGA-97-8552	1.62032149034245	1	97	2
TCGA-97-A4LX	2.72130957434268	1	97	2
TCGA-97-A4M0	2.70316872018645	1	97	2
TCGA-97-A4M1	1.58364348554432	1	97	2
TCGA-97-A4M2	1.19117292387842	0	97	2
TCGA-97-A4M3	2.22827007358031	1	97	2
TCGA-97-A4M5	2.10936125833947	1	97	2
TCGA-97-A4M6	1.82033773059084	1	97	2
TCGA-97-A4M7	2.37388830553672	1	97	2
TCGA-99-7458	3.81205791623255	2	99	1
TCGA-99-8025	2.6825442489202	1	99	1
TCGA-99-8028	2.55302361939158	1	99	1
TCGA-99-8032	3.24979832235458	2	99	1
TCGA-99-8033	4.6684779768719	3	99	1
TCGA-99-AA5R	1.79734801168515	1	99	1
TCGA-J2-8192	2.69528974795378	1	J2	2
TCGA-J2-8194	1.85134500726417	1	J2	2
TCGA-J2-A4AD	3.78441252678312	2	J2	2
TCGA-J2-A4AE	2.78188938571513	2	J2	2
TCGA-J2-A4AG	3.13522543561073	2	J2	2
TCGA-L4-A4E5	2.69923129056944	1	L4	3
TCGA-L4-A4E6	2.05973596848311	1	L4	3
TCGA-L9-A443	2.73413995049028	1	L9	3
TCGA-L9-A444	2.08101619814365	1	L9	3
TCGA-L9-A50W	1.94003392723121	1	L9	3
TCGA-L9-A5IP	3.83351813615484	2	L9	3
TCGA-L9-A743	2.59217688309957	1	L9	3
TCGA-L9-A7SV	2.06879608260199	1	L9	3
TCGA-L9-A8F4	2.61759828128424	1	L9	3
TCGA-MN-A4N1	2.78770312625056	2	MN	2
TCGA-MN-A4N4	2.7499804220403	2	MN	2
TCGA-MN-A4N5	2.99421112450008	2	MN	2
TCGA-MP-A4SV	3.47586924920865	2	MP	3
TCGA-MP-A4SW	2.3719679501931	1	MP	3
TCGA-MP-A4SY	2.70263797251405	1	MP	3
TCGA-MP-A4T4	4.07205925446176	2	MP	3
TCGA-MP-A4T6	2.30784478413198	1	MP	3
TCGA-MP-A4T7	3.03610469566895	2	MP	3
TCGA-MP-A4T8	2.35318729036615	1	MP	3
TCGA-MP-A4T9	2.56515286041473	1	MP	3
TCGA-MP-A4TA	4.32177178179425	3	MP	3
TCGA-MP-A4TC	3.40407979196273	2	MP	3
TCGA-MP-A4TD	1.5815165409935	1	MP	3
TCGA-MP-A4TE	2.58767015719932	1	MP	3
TCGA-MP-A4TF	3.97079167984191	2	MP	3
TCGA-MP-A4TH	1.865951273847	1	MP	3
TCGA-MP-A4TI	4.10758881747172	3	MP	3
TCGA-MP-A4TJ	3.24484899747035	2	MP	3
TCGA-MP-A4TK	3.2449561950357	2	MP	3
TCGA-MP-A5C7	1.63118623446603	1	MP	3
TCGA-NJ-A4YF	2.22965913696493	1	NJ	1
TCGA-NJ-A4YG	2.5017954125182	1	NJ	1
TCGA-NJ-A4YI	2.63447018490393	1	NJ	1
TCGA-NJ-A4YP	2.81367907809774	2	NJ	1
TCGA-NJ-A4YQ	2.42278003277458	1	NJ	1
TCGA-NJ-A55A	2.51275262476149	1	NJ	1
TCGA-NJ-A55O	2.88691559821956	2	NJ	1
TCGA-NJ-A55R	2.50999131555111	1	NJ	1
TCGA-NJ-A7XG	2.23372569697488	1	NJ	1
TCGA-O1-A52J	2.22364174049873	1	O1	4
TCGA-S2-AA1A	1.63035498492543	1	S2	4
