# Supplementary material for: Surrogate Biomarker Prediction from Whole-Slide Images for Evaluating Overall Survival in Lung Adenocarcinoma
Source: Diagnostics (Basel). 2024 Feb 20;14(5):462. doi: 10.3390/diagnostics14050462 (PMC10930763; doi:10.3390/diagnostics14050462)
Supplement: Supplementary file 1 [file diagnostics-14-00462-s001.zip › Supplementary_File_S5_TCGA_LUAD_crossfolds/crossfolds_KIF20A.csv]

PATIENT	KIF20A	KIF20A_quantile	site_code	CV5
TCGA-05-4244	5.38510250908301	3	05	2
TCGA-05-4249	3.03046393400726	1	05	2
TCGA-05-4250	5.34639897703013	3	05	2
TCGA-05-4382	3.92776154918804	2	05	2
TCGA-05-4395	5.11906332145602	3	05	2
TCGA-05-4396	3.50039427890205	1	05	2
TCGA-05-4397	6.41618540665649	3	05	2
TCGA-05-4398	6.01128848932985	3	05	2
TCGA-05-4402	4.63730708373777	2	05	2
TCGA-05-4403	3.63452493333726	1	05	2
TCGA-05-4405	3.97316962359459	2	05	2
TCGA-05-4415	5.64113945631644	3	05	2
TCGA-05-4417	4.44024456805339	2	05	2
TCGA-05-4418	4.18042146452379	2	05	2
TCGA-05-4420	5.75333715979118	3	05	2
TCGA-05-4422	4.34877678661646	2	05	2
TCGA-05-4424	4.72922716400508	2	05	2
TCGA-05-4426	3.65776506475974	1	05	2
TCGA-05-4427	5.05643014554072	2	05	2
TCGA-05-4430	3.58957146602989	1	05	2
TCGA-05-4432	4.56340733293357	2	05	2
TCGA-05-4433	4.43876945485938	2	05	2
TCGA-05-4434	5.42069489360802	3	05	2
TCGA-35-3615	3.00692152714102	1	35	3
TCGA-35-4122	4.61096675593274	2	35	3
TCGA-35-4123	5.60077458106425	3	35	3
TCGA-35-5375	6.75525963003486	4	35	3
TCGA-38-4625	6.15593217437296	3	38	3
TCGA-38-4626	4.20546362178348	2	38	3
TCGA-38-4627	4.20952693242409	2	38	3
TCGA-38-4628	4.67154391104172	2	38	3
TCGA-38-4629	4.95727979057897	2	38	3
TCGA-38-4630	5.95175214887476	3	38	3
TCGA-38-4631	4.51426588457864	2	38	3
TCGA-38-4632	4.96123045379396	2	38	3
TCGA-38-6178	4.45075963521505	2	38	3
TCGA-38-7271	3.33523603063467	1	38	3
TCGA-38-A44F	2.28125802352217	0	38	3
TCGA-44-2655	2.9320207204547	1	44	2
TCGA-44-2656	4.4609113160755	2	44	2
TCGA-44-2657	4.50683175198106	2	44	2
TCGA-44-2659	2.89040529319707	1	44	2
TCGA-44-2661	3.24677754395703	1	44	2
TCGA-44-2662	6.00173553919343	3	44	2
TCGA-44-2665	3.1677684422588	1	44	2
TCGA-44-2666	3.64172284200711	1	44	2
TCGA-44-2668	4.94609798125173	2	44	2
TCGA-44-3396	5.06836932205044	2	44	2
TCGA-44-3398	3.68629306604105	1	44	2
TCGA-44-3917	4.96814217364765	2	44	2
TCGA-44-3918	3.21408831126315	1	44	2
TCGA-44-3919	4.84914183209761	2	44	2
TCGA-44-4112	4.34568489119415	2	44	2
TCGA-44-5643	5.80625319977562	3	44	2
TCGA-44-5644	4.82706920431585	2	44	2
TCGA-44-5645	2.67375697265252	1	44	2
TCGA-44-6145	3.9007674577265	2	44	2
TCGA-44-6146	1.5636148287031	0	44	2
TCGA-44-6147	2.31852119586302	0	44	2
TCGA-44-6148	1.18188112312568	0	44	2
TCGA-44-6774	4.52664142425851	2	44	2
TCGA-44-6775	4.77342957777995	2	44	2
TCGA-44-6776	3.09584767282215	1	44	2
TCGA-44-6777	4.30921019881995	2	44	2
TCGA-44-6778	4.17579951607505	2	44	2
TCGA-44-6779	5.91363738442418	3	44	2
TCGA-44-7659	2.85099612210663	1	44	2
TCGA-44-7660	5.1215495029619	3	44	2
TCGA-44-7662	5.32280971263688	3	44	2
TCGA-44-7667	6.84101781433361	4	44	2
TCGA-44-7669	6.13577296671689	3	44	2
TCGA-44-7670	5.68004161476966	3	44	2
TCGA-44-7671	4.7273829464742	2	44	2
TCGA-44-7672	5.50602431890964	3	44	2
TCGA-44-8119	5.65159291713284	3	44	2
TCGA-44-A479	4.4448050575846	2	44	2
TCGA-44-A47A	5.64157298988472	3	44	2
TCGA-44-A47B	3.82867967326523	2	44	2
TCGA-44-A47G	4.02682076553563	2	44	2
TCGA-44-A4SS	4.40752538424573	2	44	2
TCGA-44-A4SU	3.53196618402543	1	44	2
TCGA-49-4487	6.71533503175332	4	49	3
TCGA-49-4488	4.33695176913	2	49	3
TCGA-49-4490	4.03383117870099	2	49	3
TCGA-49-4494	5.47116672860356	3	49	3
TCGA-49-4501	3.26030654156491	1	49	3
TCGA-49-4505	2.63318624612911	1	49	3
TCGA-49-4506	5.19495983026273	3	49	3
TCGA-49-4507	5.93759733208331	3	49	3
TCGA-49-4510	1.6100579643153	0	49	3
TCGA-49-4512	5.23102106598197	3	49	3
TCGA-49-4514	5.60629208703908	3	49	3
TCGA-49-6742	5.68759160361147	3	49	3
TCGA-49-6743	5.60560382578764	3	49	3
TCGA-49-6744	3.90342810267834	2	49	3
TCGA-49-6745	5.57423824000582	3	49	3
TCGA-49-6761	5.01478009188918	2	49	3
TCGA-49-6767	5.20893252579428	3	49	3
TCGA-49-AAQV	4.85968587949501	2	49	3
TCGA-49-AAR0	4.988179197764	2	49	3
TCGA-49-AAR2	4.52345001638024	2	49	3
TCGA-49-AAR3	5.34284717098661	3	49	3
TCGA-49-AAR4	4.04076076361725	2	49	3
TCGA-49-AAR9	4.76784062903958	2	49	3
TCGA-49-AARE	5.21829595722882	3	49	3
TCGA-49-AARN	3.91855005088819	2	49	3
TCGA-49-AARO	4.24266729793125	2	49	3
TCGA-49-AARQ	5.90566344467464	3	49	3
TCGA-49-AARR	2.60588584431646	1	49	3
TCGA-4B-A93V	5.29864474750028	3	4B	4
TCGA-50-5044	6.31635134966108	3	50	2
TCGA-50-5045	3.91225038896492	2	50	2
TCGA-50-5055	3.45651340832294	1	50	2
TCGA-50-5066	5.03047233685282	2	50	2
TCGA-50-5068	3.51944131323339	1	50	2
TCGA-50-5931	5.73591094898977	3	50	2
TCGA-50-5939	5.12313490330229	3	50	2
TCGA-50-5942	2.29017067597001	0	50	2
TCGA-50-5946	6.86324633439876	4	50	2
TCGA-50-6590	6.06775176776524	3	50	2
TCGA-50-6591	7.7456214008916	4	50	2
TCGA-50-6593	4.94995275337273	2	50	2
TCGA-50-6594	5.51832347257859	3	50	2
TCGA-50-6597	4.67321708300956	2	50	2
TCGA-50-6673	5.12853768912409	3	50	2
TCGA-50-7109	4.79225609501045	2	50	2
TCGA-50-8457	2.0456888593437	0	50	2
TCGA-50-8459	3.71794420993559	1	50	2
TCGA-53-7624	6.35995920424949	3	53	2
TCGA-53-7626	4.13658204874854	2	53	2
TCGA-53-7813	6.07520223212195	3	53	2
TCGA-53-A4EZ	5.75790660033742	3	53	2
TCGA-55-1592	4.54268522672334	2	55	5
TCGA-55-1594	5.04494247929417	2	55	5
TCGA-55-1595	5.34270747550019	3	55	5
TCGA-55-1596	4.84555197384782	2	55	5
TCGA-55-5899	5.41016207958148	3	55	5
TCGA-55-6543	3.57500427880137	1	55	5
TCGA-55-6642	5.07523720329531	2	55	5
TCGA-55-6712	4.71625434449187	2	55	5
TCGA-55-6968	5.20375818110922	3	55	5
TCGA-55-6969	5.51724740257359	3	55	5
TCGA-55-6970	4.95883157523082	2	55	5
TCGA-55-6971	4.72993769161044	2	55	5
TCGA-55-6972	4.24221663653697	2	55	5
TCGA-55-6975	6.34658818403861	3	55	5
TCGA-55-6978	5.35680037215193	3	55	5
TCGA-55-6979	5.23836362963291	3	55	5
TCGA-55-6980	2.9945536146309	1	55	5
TCGA-55-6981	5.19558580490417	3	55	5
TCGA-55-6982	4.65102659846557	2	55	5
TCGA-55-6983	3.63572614856453	1	55	5
TCGA-55-6984	4.4145666215935	2	55	5
TCGA-55-6985	4.77691127421352	2	55	5
TCGA-55-6986	4.01919233587684	2	55	5
TCGA-55-6987	4.78761152619446	2	55	5
TCGA-55-7227	4.65437275194305	2	55	5
TCGA-55-7281	4.0183542346893	2	55	5
TCGA-55-7283	4.61122591452827	2	55	5
TCGA-55-7284	2.2644765941641	0	55	5
TCGA-55-7570	5.3523919515178	3	55	5
TCGA-55-7573	2.97323981320606	1	55	5
TCGA-55-7574	4.60796906382741	2	55	5
TCGA-55-7576	3.75391918128488	1	55	5
TCGA-55-7724	5.08756482516261	2	55	5
TCGA-55-7725	5.27493986735686	3	55	5
TCGA-55-7726	5.89850022821251	3	55	5
TCGA-55-7727	5.47733654283473	3	55	5
TCGA-55-7728	4.01006774777877	2	55	5
TCGA-55-7815	5.11230921569416	3	55	5
TCGA-55-7816	3.28619820420435	1	55	5
TCGA-55-7903	5.31277268641548	3	55	5
TCGA-55-7907	3.90126594182063	2	55	5
TCGA-55-7910	5.12904603192736	3	55	5
TCGA-55-7911	5.66820000368797	3	55	5
TCGA-55-7913	5.75888854983165	3	55	5
TCGA-55-7914	4.23085431629971	2	55	5
TCGA-55-7994	5.81892838677483	3	55	5
TCGA-55-7995	5.00923750335862	2	55	5
TCGA-55-8085	5.99160038942806	3	55	5
TCGA-55-8087	2.30417551107377	0	55	5
TCGA-55-8089	4.84852440551274	2	55	5
TCGA-55-8090	4.78778648235523	2	55	5
TCGA-55-8091	4.12037158007976	2	55	5
TCGA-55-8092	4.26190901048869	2	55	5
TCGA-55-8094	5.03111311266461	2	55	5
TCGA-55-8096	3.37548200724529	1	55	5
TCGA-55-8097	2.87900330214588	1	55	5
TCGA-55-8203	4.93643258724461	2	55	5
TCGA-55-8204	4.79136582916522	2	55	5
TCGA-55-8205	5.61090275733205	3	55	5
TCGA-55-8206	2.80497485806176	1	55	5
TCGA-55-8207	1.94079938910743	0	55	5
TCGA-55-8208	4.60453778746571	2	55	5
TCGA-55-8299	4.15109976676572	2	55	5
TCGA-55-8301	5.56079691207073	3	55	5
TCGA-55-8302	4.31091850158901	2	55	5
TCGA-55-8505	3.98229592555421	2	55	5
TCGA-55-8506	4.64767883384152	2	55	5
TCGA-55-8507	5.13666208277857	3	55	5
TCGA-55-8508	5.20978152129675	3	55	5
TCGA-55-8510	4.11692120557742	2	55	5
TCGA-55-8511	5.17990729680386	3	55	5
TCGA-55-8512	1.84511552523922	0	55	5
TCGA-55-8513	2.31721248787375	0	55	5
TCGA-55-8514	2.14779150670642	0	55	5
TCGA-55-8614	4.94912642127487	2	55	5
TCGA-55-8615	4.49017437278016	2	55	5
TCGA-55-8616	3.60001156637377	1	55	5
TCGA-55-8619	3.55170774761132	1	55	5
TCGA-55-8620	5.10833938818848	2	55	5
TCGA-55-8621	3.75105105681369	1	55	5
TCGA-55-A48X	4.38749521818677	2	55	5
TCGA-55-A48Y	4.87660882402703	2	55	5
TCGA-55-A48Z	5.47416977701426	3	55	5
TCGA-55-A490	5.98583448367013	3	55	5
TCGA-55-A491	2.55082403672748	1	55	5
TCGA-55-A492	1.76093877266106	0	55	5
TCGA-55-A493	6.09980655329307	3	55	5
TCGA-55-A494	5.34879913447835	3	55	5
TCGA-55-A4DF	6.19923037441201	3	55	5
TCGA-55-A4DG	2.33918947957389	0	55	5
TCGA-55-A57B	3.18553537749249	1	55	5
TCGA-62-A46O	5.81848754649017	3	62	4
TCGA-62-A46P	3.40126505064856	1	62	4
TCGA-62-A46R	3.87594661035358	2	62	4
TCGA-62-A46S	2.61933791466447	1	62	4
TCGA-62-A46U	5.53170558771249	3	62	4
TCGA-62-A46V	3.67345331739821	1	62	4
TCGA-62-A470	4.00860606401997	2	62	4
TCGA-62-A471	5.4388049361103	3	62	4
TCGA-62-A472	5.1454073940794	3	62	4
TCGA-64-1676	4.20452186280023	2	64	1
TCGA-64-1677	5.99452782942496	3	64	1
TCGA-64-1678	6.32172833190606	3	64	1
TCGA-64-1679	5.05316608642445	2	64	1
TCGA-64-1680	3.25521851017508	1	64	1
TCGA-64-1681	3.92792381477769	2	64	1
TCGA-64-5774	6.35628480828271	3	64	1
TCGA-64-5775	6.71343851366434	4	64	1
TCGA-64-5778	5.21448212461002	3	64	1
TCGA-64-5779	5.59662561277794	3	64	1
TCGA-64-5781	5.43321735012584	3	64	1
TCGA-64-5815	4.80333577417009	2	64	1
TCGA-67-3770	2.71378798042771	1	67	3
TCGA-67-3771	4.69476938358019	2	67	3
TCGA-67-3772	3.38497398717844	1	67	3
TCGA-67-3773	4.17600015386216	2	67	3
TCGA-67-3774	3.12411240978564	1	67	3
TCGA-67-4679	5.02273630664618	2	67	3
TCGA-67-6215	5.17105599577966	3	67	3
TCGA-67-6216	4.81301559336627	2	67	3
TCGA-67-6217	2.6484137557739	1	67	3
TCGA-69-7760	5.14296860007791	3	69	3
TCGA-69-7761	4.84191797796441	2	69	3
TCGA-69-7763	3.43405217845527	1	69	3
TCGA-69-7764	3.70801947060237	1	69	3
TCGA-69-7765	3.99211928002274	2	69	3
TCGA-69-7973	5.96705503831985	3	69	3
TCGA-69-7974	5.56460796379828	3	69	3
TCGA-69-7978	4.58112631452689	2	69	3
TCGA-69-7979	4.61292613408619	2	69	3
TCGA-69-7980	4.26778121296517	2	69	3
TCGA-69-8253	3.76677957909279	1	69	3
TCGA-69-8254	2.96406792309586	1	69	3
TCGA-69-8255	6.24740873682361	3	69	3
TCGA-69-8453	4.07438408412117	2	69	3
TCGA-69-A59K	3.91896096583169	2	69	3
TCGA-71-6725	4.41619254691059	2	71	1
TCGA-71-8520	5.04342520062444	2	71	1
TCGA-73-4658	3.95642706442739	2	73	4
TCGA-73-4659	5.33652572758431	3	73	4
TCGA-73-4662	3.37760576909346	1	73	4
TCGA-73-4666	6.42562735608015	3	73	4
TCGA-73-4668	4.69255025341217	2	73	4
TCGA-73-4670	5.1335201482079	3	73	4
TCGA-73-4675	3.50555083513435	1	73	4
TCGA-73-4676	5.37655284231878	3	73	4
TCGA-73-4677	2.94152896316363	1	73	4
TCGA-73-7498	2.32842563954403	0	73	4
TCGA-73-7499	5.79861830446791	3	73	4
TCGA-73-A9RS	6.10469841579516	3	73	4
TCGA-75-5122	5.29093252108	3	75	3
TCGA-75-5125	5.7742664448718	3	75	3
TCGA-75-5126	5.44775531668532	3	75	3
TCGA-75-5146	2.75250917713688	1	75	3
TCGA-75-5147	4.52895312309549	2	75	3
TCGA-75-6203	2.97711508791663	1	75	3
TCGA-75-6205	5.37125839967023	3	75	3
TCGA-75-6206	1.68886344189536	0	75	3
TCGA-75-6207	5.32692441082817	3	75	3
TCGA-75-6211	5.05043023789429	2	75	3
TCGA-75-6212	4.22927443290146	2	75	3
TCGA-75-6214	5.81893211891925	3	75	3
TCGA-75-7025	2.40070997524963	0	75	3
TCGA-75-7027	5.02177656071615	2	75	3
TCGA-75-7030	2.23347590326042	0	75	3
TCGA-75-7031	5.9140846058994	3	75	3
TCGA-78-7145	5.69812037347041	3	78	1
TCGA-78-7146	6.4146041576142	3	78	1
TCGA-78-7147	5.60306904575717	3	78	1
TCGA-78-7148	5.24018385113308	3	78	1
TCGA-78-7149	3.54155186433472	1	78	1
TCGA-78-7150	5.45674902270789	3	78	1
TCGA-78-7152	4.00944138151186	2	78	1
TCGA-78-7153	4.38694722698574	2	78	1
TCGA-78-7154	5.44767798266666	3	78	1
TCGA-78-7155	7.49807133176441	4	78	1
TCGA-78-7156	2.97269648430338	1	78	1
TCGA-78-7158	4.82023940058756	2	78	1
TCGA-78-7159	5.26024136429105	3	78	1
TCGA-78-7160	4.64922553569495	2	78	1
TCGA-78-7161	3.6809113169424	1	78	1
TCGA-78-7163	2.42739993244973	0	78	1
TCGA-78-7166	5.72749268593363	3	78	1
TCGA-78-7167	1.19824280091962	0	78	1
TCGA-78-7220	5.69194844741506	3	78	1
TCGA-78-7535	5.90002976939728	3	78	1
TCGA-78-7536	6.62847263423742	4	78	1
TCGA-78-7537	2.85113758693339	1	78	1
TCGA-78-7539	3.35272797686872	1	78	1
TCGA-78-7540	2.97508563244726	1	78	1
TCGA-78-7542	5.94927169121935	3	78	1
TCGA-78-7633	3.99767500695984	2	78	1
TCGA-78-8640	5.63865512145195	3	78	1
TCGA-78-8648	4.67234681295608	2	78	1
TCGA-78-8655	3.62201579444476	1	78	1
TCGA-78-8660	6.26874509893831	3	78	1
TCGA-78-8662	6.14938992539866	3	78	1
TCGA-80-5607	4.91060261724877	2	80	2
TCGA-80-5608	5.10208278530295	2	80	2
TCGA-80-5611	6.42323304507141	3	80	2
TCGA-83-5908	5.92004006919865	3	83	3
TCGA-86-6562	4.74007007458275	2	86	4
TCGA-86-6851	4.39207487724184	2	86	4
TCGA-86-7701	5.92696413156683	3	86	4
TCGA-86-7711	4.85949277741912	2	86	4
TCGA-86-7713	5.63648427057831	3	86	4
TCGA-86-7714	3.64596720101373	1	86	4
TCGA-86-7953	5.18098196648038	3	86	4
TCGA-86-7954	5.26051611548813	3	86	4
TCGA-86-7955	5.46522881717301	3	86	4
TCGA-86-8054	6.54694825413781	4	86	4
TCGA-86-8055	4.48139560901742	2	86	4
TCGA-86-8056	1.99642125191142	0	86	4
TCGA-86-8073	4.06118818184653	2	86	4
TCGA-86-8074	4.8727315741664	2	86	4
TCGA-86-8075	4.71835004904582	2	86	4
TCGA-86-8076	3.29777982181663	1	86	4
TCGA-86-8278	4.64067601171105	2	86	4
TCGA-86-8279	5.11845334253147	3	86	4
TCGA-86-8280	3.74739340604681	1	86	4
TCGA-86-8281	2.43327230669005	0	86	4
TCGA-86-8358	7.17947872413636	4	86	4
TCGA-86-8359	4.50437481035202	2	86	4
TCGA-86-8585	4.99698340204528	2	86	4
TCGA-86-8668	3.56896701466374	1	86	4
TCGA-86-8669	3.33712812581243	1	86	4
TCGA-86-8671	4.4030078881426	2	86	4
TCGA-86-8672	5.23945477443381	3	86	4
TCGA-86-8673	5.03718280956958	2	86	4
TCGA-86-8674	5.017294085387	2	86	4
TCGA-86-A456	2.68312907208901	1	86	4
TCGA-86-A4D0	6.53536352634017	4	86	4
TCGA-86-A4JF	6.11975555231182	3	86	4
TCGA-86-A4P7	4.53392118545214	2	86	4
TCGA-86-A4P8	1.89522456670439	0	86	4
TCGA-91-A4BC	4.45675043669925	2	91	3
TCGA-91-A4BD	2.60639972810835	1	91	3
TCGA-93-7347	4.08681713584025	2	93	4
TCGA-93-7348	4.04057857117355	2	93	4
TCGA-93-8067	5.13689573900159	3	93	4
TCGA-93-A4JN	4.62790201943922	2	93	4
TCGA-93-A4JO	3.58438210734517	1	93	4
TCGA-93-A4JP	4.40231044751828	2	93	4
TCGA-93-A4JQ	5.0069835756206	2	93	4
TCGA-95-7039	4.76742907035414	2	95	1
TCGA-95-7043	4.56224121666749	2	95	1
TCGA-95-7562	5.35434886037365	3	95	1
TCGA-95-7567	5.90613298155047	3	95	1
TCGA-95-7944	4.96181867017286	2	95	1
TCGA-95-7947	4.98571628154517	2	95	1
TCGA-95-7948	3.84213694123844	2	95	1
TCGA-95-8039	4.35231112925739	2	95	1
TCGA-95-8494	6.25534801334608	3	95	1
TCGA-95-A4VK	4.08328125631463	2	95	1
TCGA-95-A4VN	5.93766448722783	3	95	1
TCGA-95-A4VP	5.18961409302621	3	95	1
TCGA-97-7546	4.22691178159247	2	97	1
TCGA-97-7547	3.62797331775145	1	97	1
TCGA-97-7552	3.19754218696287	1	97	1
TCGA-97-7553	4.87344693157643	2	97	1
TCGA-97-7554	4.27515839818412	2	97	1
TCGA-97-7937	4.45037083351545	2	97	1
TCGA-97-7938	2.75599498277047	1	97	1
TCGA-97-7941	2.39862394060564	0	97	1
TCGA-97-8171	4.3141223658287	2	97	1
TCGA-97-8172	2.15978608972351	0	97	1
TCGA-97-8175	4.47514407090347	2	97	1
TCGA-97-8177	3.97239122899193	2	97	1
TCGA-97-8179	4.16288436610518	2	97	1
TCGA-97-8552	2.28013798574782	0	97	1
TCGA-97-A4LX	4.81609618868577	2	97	1
TCGA-97-A4M0	4.08858438347382	2	97	1
TCGA-97-A4M1	2.42543190466579	0	97	1
TCGA-97-A4M2	2.84444143799049	1	97	1
TCGA-97-A4M3	3.00720793822183	1	97	1
TCGA-97-A4M5	3.99837225310285	2	97	1
TCGA-97-A4M6	3.66230289642505	1	97	1
TCGA-97-A4M7	3.3924387019085	1	97	1
TCGA-99-7458	3.5742043271286	1	99	4
TCGA-99-8025	3.62290517362381	1	99	4
TCGA-99-8028	3.47327766906226	1	99	4
TCGA-99-8032	4.74860417932602	2	99	4
TCGA-99-8033	5.48076706880393	3	99	4
TCGA-99-AA5R	2.77998685102371	1	99	4
TCGA-J2-8192	3.30033950166414	1	J2	3
TCGA-J2-8194	2.49221624913598	1	J2	3
TCGA-J2-A4AD	4.86453188272915	2	J2	3
TCGA-J2-A4AE	2.90711740329889	1	J2	3
TCGA-J2-A4AG	2.35804274136812	0	J2	3
TCGA-L4-A4E5	5.25539869600417	3	L4	5
TCGA-L4-A4E6	2.73251634799569	1	L4	5
TCGA-L9-A443	3.52925729744228	1	L9	4
TCGA-L9-A444	4.01929721289971	2	L9	4
TCGA-L9-A50W	2.57369299018117	1	L9	4
TCGA-L9-A5IP	5.23407934458779	3	L9	4
TCGA-L9-A743	4.41281502469076	2	L9	4
TCGA-L9-A7SV	4.72114675197077	2	L9	4
TCGA-L9-A8F4	5.86658632145306	3	L9	4
TCGA-MN-A4N1	5.26270676150248	3	MN	1
TCGA-MN-A4N4	3.32295218849333	1	MN	1
TCGA-MN-A4N5	5.03562590424207	2	MN	1
TCGA-MP-A4SV	5.30714529700557	3	MP	4
TCGA-MP-A4SW	4.92330889409468	2	MP	4
TCGA-MP-A4SY	4.2836613717003	2	MP	4
TCGA-MP-A4T4	4.66253876015048	2	MP	4
TCGA-MP-A4T6	2.30784478413198	0	MP	4
TCGA-MP-A4T7	5.21074484418934	3	MP	4
TCGA-MP-A4T8	4.88651168853371	2	MP	4
TCGA-MP-A4T9	3.85111424792749	2	MP	4
TCGA-MP-A4TA	5.52145036581101	3	MP	4
TCGA-MP-A4TC	4.65278530822061	2	MP	4
TCGA-MP-A4TD	4.30900938253942	2	MP	4
TCGA-MP-A4TE	4.38324791148057	2	MP	4
TCGA-MP-A4TF	4.90578977578221	2	MP	4
TCGA-MP-A4TH	2.19835481239292	0	MP	4
TCGA-MP-A4TI	5.77503778807524	3	MP	4
TCGA-MP-A4TJ	4.23653372925835	2	MP	4
TCGA-MP-A4TK	5.38468995191104	3	MP	4
TCGA-MP-A5C7	2.32252921150644	0	MP	4
TCGA-NJ-A4YF	5.30178865317519	3	NJ	1
TCGA-NJ-A4YG	4.24501999715609	2	NJ	1
TCGA-NJ-A4YI	3.80042472373157	2	NJ	1
TCGA-NJ-A4YP	4.78913600359871	2	NJ	1
TCGA-NJ-A4YQ	4.21916939628328	2	NJ	1
TCGA-NJ-A55A	2.83602213772865	1	NJ	1
TCGA-NJ-A55O	3.39727316293631	1	NJ	1
TCGA-NJ-A55R	4.16247425633727	2	NJ	1
TCGA-NJ-A7XG	3.12908126221692	1	NJ	1
TCGA-O1-A52J	3.69437449040677	1	O1	5
TCGA-S2-AA1A	1.15591319844899	0	S2	2
