# Supplementary material for: Surrogate Biomarker Prediction from Whole-Slide Images for Evaluating Overall Survival in Lung Adenocarcinoma
Source: Diagnostics (Basel). 2024 Feb 20;14(5):462. doi: 10.3390/diagnostics14050462 (PMC10930763; doi:10.3390/diagnostics14050462)
Supplement: Supplementary file 1 [file diagnostics-14-00462-s001.zip › Supplementary_File_S5_TCGA_LUAD_crossfolds/crossfolds_KIF4A.csv]

PATIENT	KIF4A	KIF4A_quantile	site_code	CV5
TCGA-05-4244	4.31497787159523	3	05	2
TCGA-05-4249	2.95421395469462	2	05	2
TCGA-05-4250	6.01742888734961	4	05	2
TCGA-05-4382	4.2561318554092	3	05	2
TCGA-05-4395	4.82445883662136	3	05	2
TCGA-05-4396	4.03243889504525	2	05	2
TCGA-05-4397	6.5677737118919	4	05	2
TCGA-05-4398	5.99039031680494	4	05	2
TCGA-05-4402	4.94837735424843	3	05	2
TCGA-05-4403	2.74412394442874	1	05	2
TCGA-05-4405	3.13078008961021	2	05	2
TCGA-05-4415	6.65261369683603	4	05	2
TCGA-05-4417	4.59963831068673	3	05	2
TCGA-05-4418	4.7806360491052	3	05	2
TCGA-05-4420	5.49053242760921	3	05	2
TCGA-05-4422	3.89943201054056	2	05	2
TCGA-05-4424	5.60218979909483	3	05	2
TCGA-05-4426	4.46961549694002	3	05	2
TCGA-05-4427	5.62910318963414	4	05	2
TCGA-05-4430	3.75104904452014	2	05	2
TCGA-05-4432	5.27045421579351	3	05	2
TCGA-05-4433	4.51446918099123	3	05	2
TCGA-05-4434	4.61430629674543	3	05	2
TCGA-35-3615	1.99728424988199	1	35	1
TCGA-35-4122	4.78099200370389	3	35	1
TCGA-35-4123	4.86884311253244	3	35	1
TCGA-35-5375	4.68487030214346	3	35	1
TCGA-38-4625	6.43158024557413	4	38	3
TCGA-38-4626	3.20485604331971	2	38	3
TCGA-38-4627	3.56608511457377	2	38	3
TCGA-38-4628	4.04495265793278	2	38	3
TCGA-38-4629	5.90918134802972	4	38	3
TCGA-38-4630	6.40274273916358	4	38	3
TCGA-38-4631	5.92504674629695	4	38	3
TCGA-38-4632	5.69003164012061	4	38	3
TCGA-38-6178	4.40155211113141	3	38	3
TCGA-38-7271	3.20328490004053	2	38	3
TCGA-38-A44F	2.34950632449444	1	38	3
TCGA-44-2655	1.92404560318155	1	44	1
TCGA-44-2656	4.3644586662317	3	44	1
TCGA-44-2657	3.62925805993618	2	44	1
TCGA-44-2659	3.76807893528892	2	44	1
TCGA-44-2661	2.32970225466303	1	44	1
TCGA-44-2662	6.58583529457375	4	44	1
TCGA-44-2665	3.73845263023311	2	44	1
TCGA-44-2666	3.65332634992726	2	44	1
TCGA-44-2668	6.31063000392377	4	44	1
TCGA-44-3396	4.87655311595851	3	44	1
TCGA-44-3398	2.57239244159453	1	44	1
TCGA-44-3917	5.0993867069259	3	44	1
TCGA-44-3918	4.04724087283988	2	44	1
TCGA-44-3919	4.47019545116475	3	44	1
TCGA-44-4112	3.21833357348592	2	44	1
TCGA-44-5643	5.97577610429166	4	44	1
TCGA-44-5644	5.40871134674539	3	44	1
TCGA-44-5645	1.73880364008436	1	44	1
TCGA-44-6145	5.00332707397175	3	44	1
TCGA-44-6146	1.94108891502546	1	44	1
TCGA-44-6147	2.24404297990374	1	44	1
TCGA-44-6148	0.665757498732519	0	44	1
TCGA-44-6774	4.57874440758293	3	44	1
TCGA-44-6775	3.94433594043707	2	44	1
TCGA-44-6776	2.33852112520726	1	44	1
TCGA-44-6777	4.0960622408839	2	44	1
TCGA-44-6778	5.10378529738605	3	44	1
TCGA-44-6779	6.51588405571162	4	44	1
TCGA-44-7659	1.88482971718251	1	44	1
TCGA-44-7660	5.65599559261663	4	44	1
TCGA-44-7662	5.81239941386845	4	44	1
TCGA-44-7667	6.60031090377473	4	44	1
TCGA-44-7669	6.78316121830184	4	44	1
TCGA-44-7670	5.79953397797877	4	44	1
TCGA-44-7671	3.30480858338805	2	44	1
TCGA-44-7672	5.12285393612274	3	44	1
TCGA-44-8119	5.74961277746737	4	44	1
TCGA-44-A479	4.6048070123651	3	44	1
TCGA-44-A47A	4.52332204388201	3	44	1
TCGA-44-A47B	4.07699893598237	2	44	1
TCGA-44-A47G	3.84893202839846	2	44	1
TCGA-44-A4SS	4.91538691652933	3	44	1
TCGA-44-A4SU	2.89809408282333	2	44	1
TCGA-49-4487	5.91049230059228	4	49	5
TCGA-49-4488	3.98280160080675	2	49	5
TCGA-49-4490	3.83417704223923	2	49	5
TCGA-49-4494	5.08109285322268	3	49	5
TCGA-49-4501	2.47020331485813	1	49	5
TCGA-49-4505	2.67482535691156	1	49	5
TCGA-49-4506	4.26107364814485	3	49	5
TCGA-49-4507	4.77810816326982	3	49	5
TCGA-49-4510	1.05591838706104	0	49	5
TCGA-49-4512	3.86885112390142	2	49	5
TCGA-49-4514	5.18729657419156	3	49	5
TCGA-49-6742	5.64861503114753	4	49	5
TCGA-49-6743	6.50396169346285	4	49	5
TCGA-49-6744	3.69068410709328	2	49	5
TCGA-49-6745	5.27861752145077	3	49	5
TCGA-49-6761	5.17661327455939	3	49	5
TCGA-49-6767	6.32703894703897	4	49	5
TCGA-49-AAQV	5.17156100334334	3	49	5
TCGA-49-AAR0	4.8057886470046	3	49	5
TCGA-49-AAR2	4.96540251704492	3	49	5
TCGA-49-AAR3	5.67719792003345	4	49	5
TCGA-49-AAR4	5.09556832196591	3	49	5
TCGA-49-AAR9	5.89168091871769	4	49	5
TCGA-49-AARE	5.48159780120239	3	49	5
TCGA-49-AARN	3.80734034168447	2	49	5
TCGA-49-AARO	4.18676252518356	2	49	5
TCGA-49-AARQ	5.87621966678216	4	49	5
TCGA-49-AARR	1.9270401687155	1	49	5
TCGA-4B-A93V	4.86768854861348	3	4B	1
TCGA-50-5044	5.27009435013815	3	50	1
TCGA-50-5045	3.21406499969685	2	50	1
TCGA-50-5055	3.30859569422004	2	50	1
TCGA-50-5066	4.78276034939737	3	50	1
TCGA-50-5068	3.31963881177533	2	50	1
TCGA-50-5931	5.6981044537704	4	50	1
TCGA-50-5939	5.20108472085204	3	50	1
TCGA-50-5942	1.04301034948462	0	50	1
TCGA-50-5946	6.32321881192578	4	50	1
TCGA-50-6590	6.29570074635972	4	50	1
TCGA-50-6591	6.90804052273016	4	50	1
TCGA-50-6593	4.36738476779195	3	50	1
TCGA-50-6594	5.89559953384499	4	50	1
TCGA-50-6597	2.93442644743503	2	50	1
TCGA-50-6673	4.64549720806335	3	50	1
TCGA-50-7109	4.26430389237949	3	50	1
TCGA-50-8457	1.50738779738667	0	50	1
TCGA-50-8459	3.32847661725347	2	50	1
TCGA-53-7624	6.93194123872661	4	53	1
TCGA-53-7626	4.0657703693804	2	53	1
TCGA-53-7813	4.70947047134266	3	53	1
TCGA-53-A4EZ	5.79723644737198	4	53	1
TCGA-55-1592	3.93137973628476	2	55	4
TCGA-55-1594	5.40173800479748	3	55	4
TCGA-55-1595	4.01789178140367	2	55	4
TCGA-55-1596	5.5377943292197	3	55	4
TCGA-55-5899	6.4005738338646	4	55	4
TCGA-55-6543	2.61834541289967	1	55	4
TCGA-55-6642	4.83781054928718	3	55	4
TCGA-55-6712	5.3898776027219	3	55	4
TCGA-55-6968	6.36204362680592	4	55	4
TCGA-55-6969	5.26938343138115	3	55	4
TCGA-55-6970	4.66372558015515	3	55	4
TCGA-55-6971	4.28790748883766	3	55	4
TCGA-55-6972	3.14498191250233	2	55	4
TCGA-55-6975	6.16614974738344	4	55	4
TCGA-55-6978	6.72358270282355	4	55	4
TCGA-55-6979	5.85460455969381	4	55	4
TCGA-55-6980	2.75354551512711	1	55	4
TCGA-55-6981	5.22549921391462	3	55	4
TCGA-55-6982	5.61143181032621	3	55	4
TCGA-55-6983	3.74272758391712	2	55	4
TCGA-55-6984	4.2824376504253	3	55	4
TCGA-55-6985	4.11948444503253	2	55	4
TCGA-55-6986	3.13156082447532	2	55	4
TCGA-55-6987	4.8515086630898	3	55	4
TCGA-55-7227	3.61947167711969	2	55	4
TCGA-55-7281	3.95717071823781	2	55	4
TCGA-55-7283	3.8709739976634	2	55	4
TCGA-55-7284	2.80446561869917	1	55	4
TCGA-55-7570	6.5621493917227	4	55	4
TCGA-55-7573	1.58138353636087	1	55	4
TCGA-55-7574	4.11855688870599	2	55	4
TCGA-55-7576	4.72861198756824	3	55	4
TCGA-55-7724	5.00051440638468	3	55	4
TCGA-55-7725	2.60873010760259	1	55	4
TCGA-55-7726	6.38202236750627	4	55	4
TCGA-55-7727	5.67127842539558	4	55	4
TCGA-55-7728	3.00494635425405	2	55	4
TCGA-55-7815	5.07750885402795	3	55	4
TCGA-55-7816	2.50501857619067	1	55	4
TCGA-55-7903	5.13941727903794	3	55	4
TCGA-55-7907	4.22650677074883	2	55	4
TCGA-55-7910	5.42838511504704	3	55	4
TCGA-55-7911	5.28641314367917	3	55	4
TCGA-55-7913	6.67728443444433	4	55	4
TCGA-55-7914	4.86100370095991	3	55	4
TCGA-55-7994	6.6157199972058	4	55	4
TCGA-55-7995	5.80194680656497	4	55	4
TCGA-55-8085	4.97007289819197	3	55	4
TCGA-55-8087	1.06052752969727	0	55	4
TCGA-55-8089	5.70153876354716	4	55	4
TCGA-55-8090	4.46701764429271	3	55	4
TCGA-55-8091	3.85556590939377	2	55	4
TCGA-55-8092	4.66471935808043	3	55	4
TCGA-55-8094	5.88517408831193	4	55	4
TCGA-55-8096	4.12295635264828	2	55	4
TCGA-55-8097	2.021368623093	1	55	4
TCGA-55-8203	4.57110927221344	3	55	4
TCGA-55-8204	4.81916173103427	3	55	4
TCGA-55-8205	6.454552454561	4	55	4
TCGA-55-8206	2.01542230180134	1	55	4
TCGA-55-8207	1.96641003278647	1	55	4
TCGA-55-8208	4.7175613022007	3	55	4
TCGA-55-8299	4.36437787490332	3	55	4
TCGA-55-8301	5.66533411928853	4	55	4
TCGA-55-8302	5.26385880684752	3	55	4
TCGA-55-8505	5.13647273500622	3	55	4
TCGA-55-8506	4.444817868126	3	55	4
TCGA-55-8507	5.10946762106893	3	55	4
TCGA-55-8508	4.72212831244873	3	55	4
TCGA-55-8510	4.60727343959558	3	55	4
TCGA-55-8511	5.83740180960238	4	55	4
TCGA-55-8512	1.56161701684571	1	55	4
TCGA-55-8513	1.8370461771642	1	55	4
TCGA-55-8514	2.32006044861703	1	55	4
TCGA-55-8614	4.79475343936058	3	55	4
TCGA-55-8615	4.09029259714746	2	55	4
TCGA-55-8616	3.69609333585487	2	55	4
TCGA-55-8619	4.02462938436147	2	55	4
TCGA-55-8620	6.39845673078559	4	55	4
TCGA-55-8621	3.50972726911588	2	55	4
TCGA-55-A48X	3.76389369021756	2	55	4
TCGA-55-A48Y	4.66204089648967	3	55	4
TCGA-55-A48Z	5.31293415491727	3	55	4
TCGA-55-A490	4.6130673875092	3	55	4
TCGA-55-A491	3.80785235682175	2	55	4
TCGA-55-A492	1.59396708860809	1	55	4
TCGA-55-A493	6.31395378267938	4	55	4
TCGA-55-A494	5.05690055432751	3	55	4
TCGA-55-A4DF	5.86457304074771	4	55	4
TCGA-55-A4DG	2.15924367555758	1	55	4
TCGA-55-A57B	3.92318862421742	2	55	4
TCGA-62-A46O	5.61349855139319	3	62	1
TCGA-62-A46P	2.71817257607137	1	62	1
TCGA-62-A46R	4.61160155710656	3	62	1
TCGA-62-A46S	2.55536558557314	1	62	1
TCGA-62-A46U	4.89657792799526	3	62	1
TCGA-62-A46V	3.94324096359627	2	62	1
TCGA-62-A470	4.16095843601433	2	62	1
TCGA-62-A471	6.03710060662936	4	62	1
TCGA-62-A472	5.33911915971615	3	62	1
TCGA-64-1676	3.94338200095621	2	64	3
TCGA-64-1677	4.58722196698736	3	64	3
TCGA-64-1678	5.88362493487922	4	64	3
TCGA-64-1679	5.0208916349784	3	64	3
TCGA-64-1680	3.06854283907525	2	64	3
TCGA-64-1681	4.24509912540601	2	64	3
TCGA-64-5774	6.33408906216851	4	64	3
TCGA-64-5775	6.34964775853017	4	64	3
TCGA-64-5778	4.48229367070568	3	64	3
TCGA-64-5779	5.6220305378011	3	64	3
TCGA-64-5781	4.50269525272892	3	64	3
TCGA-64-5815	4.74692693089354	3	64	3
TCGA-67-3770	2.70030475106409	1	67	2
TCGA-67-3771	4.31614600580138	3	67	2
TCGA-67-3772	2.88685474640504	2	67	2
TCGA-67-3773	1.88250046730132	1	67	2
TCGA-67-3774	2.53756365817253	1	67	2
TCGA-67-4679	1.97437328508478	1	67	2
TCGA-67-6215	4.3146688646995	3	67	2
TCGA-67-6216	3.41746733876096	2	67	2
TCGA-67-6217	1.93128907409748	1	67	2
TCGA-69-7760	5.58865256658613	3	69	2
TCGA-69-7761	5.08502712190766	3	69	2
TCGA-69-7763	2.38323838890063	1	69	2
TCGA-69-7764	3.23909741004533	2	69	2
TCGA-69-7765	4.3344860458959	3	69	2
TCGA-69-7973	6.01627495141162	4	69	2
TCGA-69-7974	5.51733168546805	3	69	2
TCGA-69-7978	5.26973916562914	3	69	2
TCGA-69-7979	4.05571687770064	2	69	2
TCGA-69-7980	4.31176057345927	3	69	2
TCGA-69-8253	2.04506197908627	1	69	2
TCGA-69-8254	2.95153629128724	2	69	2
TCGA-69-8255	6.84783013728199	4	69	2
TCGA-69-8453	4.13494404434105	2	69	2
TCGA-69-A59K	4.93753532059608	3	69	2
TCGA-71-6725	4.2682981457316	3	71	3
TCGA-71-8520	5.54958296785099	3	71	3
TCGA-73-4658	3.94133991996911	2	73	3
TCGA-73-4659	4.91028457287416	3	73	3
TCGA-73-4662	3.75848708822622	2	73	3
TCGA-73-4666	6.75400203100099	4	73	3
TCGA-73-4668	4.68002176082933	3	73	3
TCGA-73-4670	5.96047930004177	4	73	3
TCGA-73-4675	3.4574565469333	2	73	3
TCGA-73-4676	6.50359569154381	4	73	3
TCGA-73-4677	1.85054420208898	1	73	3
TCGA-73-7498	1.77776926086019	1	73	3
TCGA-73-7499	5.67790852686133	4	73	3
TCGA-73-A9RS	6.74707549043613	4	73	3
TCGA-75-5122	5.16732811130661	3	75	5
TCGA-75-5125	5.34164886795884	3	75	5
TCGA-75-5126	5.4349098669627	3	75	5
TCGA-75-5146	2.48052317045856	1	75	5
TCGA-75-5147	5.48406505194174	3	75	5
TCGA-75-6203	2.80992816860364	1	75	5
TCGA-75-6205	5.04289830553834	3	75	5
TCGA-75-6206	0.857617899629734	0	75	5
TCGA-75-6207	5.69374225705291	4	75	5
TCGA-75-6211	5.4413870922502	3	75	5
TCGA-75-6212	3.52388192178931	2	75	5
TCGA-75-6214	5.42592364932369	3	75	5
TCGA-75-7025	2.13590430456365	1	75	5
TCGA-75-7027	6.47689361622243	4	75	5
TCGA-75-7030	2.17417871957665	1	75	5
TCGA-75-7031	4.92404219017696	3	75	5
TCGA-78-7145	5.55521490932435	3	78	2
TCGA-78-7146	6.7534602331752	4	78	2
TCGA-78-7147	5.14413688879732	3	78	2
TCGA-78-7148	5.05148753874387	3	78	2
TCGA-78-7149	2.46789482260941	1	78	2
TCGA-78-7150	6.07218048092498	4	78	2
TCGA-78-7152	3.66880102636232	2	78	2
TCGA-78-7153	4.00096576099097	2	78	2
TCGA-78-7154	6.33870370387747	4	78	2
TCGA-78-7155	6.75313502648963	4	78	2
TCGA-78-7156	1.93764953720418	1	78	2
TCGA-78-7158	3.84893328685426	2	78	2
TCGA-78-7159	4.94243896899064	3	78	2
TCGA-78-7160	4.74078990299417	3	78	2
TCGA-78-7161	3.31605577958921	2	78	2
TCGA-78-7163	1.38644325822687	0	78	2
TCGA-78-7166	5.05593626669715	3	78	2
TCGA-78-7167	0.14090962585367	0	78	2
TCGA-78-7220	5.66343917458805	4	78	2
TCGA-78-7535	4.57050107358373	3	78	2
TCGA-78-7536	6.43208407563966	4	78	2
TCGA-78-7537	1.98615584729374	1	78	2
TCGA-78-7539	2.77297779938439	1	78	2
TCGA-78-7540	2.7045429238268	1	78	2
TCGA-78-7542	6.61677088642285	4	78	2
TCGA-78-7633	3.07330429101676	2	78	2
TCGA-78-8640	6.43388340673783	4	78	2
TCGA-78-8648	4.53067427069184	3	78	2
TCGA-78-8655	3.24630033900313	2	78	2
TCGA-78-8660	5.8519424030109	4	78	2
TCGA-78-8662	5.04582718701136	3	78	2
TCGA-80-5607	4.45747628198183	3	80	3
TCGA-80-5608	5.18481100267242	3	80	3
TCGA-80-5611	6.40456337079496	4	80	3
TCGA-83-5908	6.99705202842087	4	83	2
TCGA-86-6562	5.15176651321962	3	86	5
TCGA-86-6851	4.60594595129168	3	86	5
TCGA-86-7701	5.75307342103521	4	86	5
TCGA-86-7711	5.8505730419613	4	86	5
TCGA-86-7713	5.32517827509798	3	86	5
TCGA-86-7714	2.61949498965254	1	86	5
TCGA-86-7953	6.11446261210001	4	86	5
TCGA-86-7954	5.09497710949598	3	86	5
TCGA-86-7955	6.15772176544951	4	86	5
TCGA-86-8054	6.45251295254811	4	86	5
TCGA-86-8055	5.60600139004945	3	86	5
TCGA-86-8056	2.46819471180791	1	86	5
TCGA-86-8073	4.21298247652996	2	86	5
TCGA-86-8074	5.58540261027679	3	86	5
TCGA-86-8075	5.68936951015329	4	86	5
TCGA-86-8076	2.26399983649374	1	86	5
TCGA-86-8278	3.46167856783853	2	86	5
TCGA-86-8279	4.21898800957235	2	86	5
TCGA-86-8280	4.27070138885418	3	86	5
TCGA-86-8281	1.86564441697417	1	86	5
TCGA-86-8358	6.47256474839429	4	86	5
TCGA-86-8359	3.63925536503533	2	86	5
TCGA-86-8585	5.71178065709153	4	86	5
TCGA-86-8668	3.05984035201458	2	86	5
TCGA-86-8669	3.50528273184189	2	86	5
TCGA-86-8671	4.09110352120748	2	86	5
TCGA-86-8672	4.7801407875827	3	86	5
TCGA-86-8673	5.23733599042676	3	86	5
TCGA-86-8674	3.7136015619487	2	86	5
TCGA-86-A456	3.19225573473817	2	86	5
TCGA-86-A4D0	6.23434398954457	4	86	5
TCGA-86-A4JF	5.40348152890508	3	86	5
TCGA-86-A4P7	3.47352658739997	2	86	5
TCGA-86-A4P8	0.780621445064536	0	86	5
TCGA-91-A4BC	4.74648855181529	3	91	1
TCGA-91-A4BD	1.96972219084303	1	91	1
TCGA-93-7347	3.21534390438456	2	93	2
TCGA-93-7348	3.28295610128884	2	93	2
TCGA-93-8067	5.25502808369392	3	93	2
TCGA-93-A4JN	4.2568827502187	3	93	2
TCGA-93-A4JO	3.28117643810813	2	93	2
TCGA-93-A4JP	4.42014173681378	3	93	2
TCGA-93-A4JQ	4.89544204880953	3	93	2
TCGA-95-7039	4.74456898754206	3	95	3
TCGA-95-7043	5.21761927633744	3	95	3
TCGA-95-7562	6.06746374368033	4	95	3
TCGA-95-7567	4.74208832843513	3	95	3
TCGA-95-7944	5.3638710416129	3	95	3
TCGA-95-7947	5.42906208383892	3	95	3
TCGA-95-7948	3.21845368343458	2	95	3
TCGA-95-8039	4.144032319913	2	95	3
TCGA-95-8494	5.02662355373518	3	95	3
TCGA-95-A4VK	4.02261055058157	2	95	3
TCGA-95-A4VN	5.94797931935278	4	95	3
TCGA-95-A4VP	4.60364236173512	3	95	3
TCGA-97-7546	3.73639362881428	2	97	3
TCGA-97-7547	1.99451229933911	1	97	3
TCGA-97-7552	2.77596184181725	1	97	3
TCGA-97-7553	4.59476253589435	3	97	3
TCGA-97-7554	3.46693412084809	2	97	3
TCGA-97-7937	3.75919936300237	2	97	3
TCGA-97-7938	2.15175341955443	1	97	3
TCGA-97-7941	2.0164083485885	1	97	3
TCGA-97-8171	4.00610657779659	2	97	3
TCGA-97-8172	1.84616221768951	1	97	3
TCGA-97-8175	4.38504177144292	3	97	3
TCGA-97-8177	3.02292057534918	2	97	3
TCGA-97-8179	4.84860709202571	3	97	3
TCGA-97-8552	1.23066930948352	0	97	3
TCGA-97-A4LX	4.56753145182188	3	97	3
TCGA-97-A4M0	2.79044254145082	1	97	3
TCGA-97-A4M1	1.55549244523017	1	97	3
TCGA-97-A4M2	0.984722046410995	0	97	3
TCGA-97-A4M3	2.37974070898614	1	97	3
TCGA-97-A4M5	3.58599760633641	2	97	3
TCGA-97-A4M6	2.83452363683415	1	97	3
TCGA-97-A4M7	3.09171791988709	2	97	3
TCGA-99-7458	3.52206875198369	2	99	1
TCGA-99-8025	4.35987076779002	3	99	1
TCGA-99-8028	3.26736345859289	2	99	1
TCGA-99-8032	4.54750924640012	3	99	1
TCGA-99-8033	4.52784072792854	3	99	1
TCGA-99-AA5R	1.86477593920544	1	99	1
TCGA-J2-8192	3.72339823277507	2	J2	2
TCGA-J2-8194	2.26089070302953	1	J2	2
TCGA-J2-A4AD	4.70091416038138	3	J2	2
TCGA-J2-A4AE	3.27559866141536	2	J2	2
TCGA-J2-A4AG	2.93789835165619	2	J2	2
TCGA-L4-A4E5	5.55107813187306	3	L4	1
TCGA-L4-A4E6	2.5893217121679	1	L4	1
TCGA-L9-A443	3.31786567870458	2	L9	5
TCGA-L9-A444	4.22880222231671	2	L9	5
TCGA-L9-A50W	2.96144282029024	2	L9	5
TCGA-L9-A5IP	4.93366824542241	3	L9	5
TCGA-L9-A743	4.72668938545225	3	L9	5
TCGA-L9-A7SV	5.16262740735708	3	L9	5
TCGA-L9-A8F4	5.26226054246009	3	L9	5
TCGA-MN-A4N1	5.56325059455279	3	MN	1
TCGA-MN-A4N4	3.4566693704364	2	MN	1
TCGA-MN-A4N5	5.23719060623331	3	MN	1
TCGA-MP-A4SV	5.39551977646348	3	MP	3
TCGA-MP-A4SW	4.28639764867494	3	MP	3
TCGA-MP-A4SY	4.2895659981181	3	MP	3
TCGA-MP-A4T4	4.61430088019829	3	MP	3
TCGA-MP-A4T6	2.62376303215776	1	MP	3
TCGA-MP-A4T7	3.83090344585946	2	MP	3
TCGA-MP-A4T8	5.10176615515637	3	MP	3
TCGA-MP-A4T9	4.78910242711647	3	MP	3
TCGA-MP-A4TA	5.16138803334615	3	MP	3
TCGA-MP-A4TC	5.58964454979448	3	MP	3
TCGA-MP-A4TD	3.41135547720248	2	MP	3
TCGA-MP-A4TE	4.76496139050152	3	MP	3
TCGA-MP-A4TF	4.33604959426749	3	MP	3
TCGA-MP-A4TH	1.53963586171869	1	MP	3
TCGA-MP-A4TI	5.8624276990255	4	MP	3
TCGA-MP-A4TJ	3.68210123056472	2	MP	3
TCGA-MP-A4TK	4.90582757849531	3	MP	3
TCGA-MP-A5C7	2.41019653082967	1	MP	3
TCGA-NJ-A4YF	4.74771848557294	3	NJ	5
TCGA-NJ-A4YG	2.52096772179305	1	NJ	5
TCGA-NJ-A4YI	2.69438308632125	1	NJ	5
TCGA-NJ-A4YP	4.06321149679801	2	NJ	5
TCGA-NJ-A4YQ	4.56929248926456	3	NJ	5
TCGA-NJ-A55A	1.68342301244662	1	NJ	5
TCGA-NJ-A55O	3.78176551896152	2	NJ	5
TCGA-NJ-A55R	3.93771046288847	2	NJ	5
TCGA-NJ-A7XG	2.61261603004596	1	NJ	5
TCGA-O1-A52J	3.93288657710649	2	O1	4
TCGA-S2-AA1A	2.48039247886568	1	S2	2
