# Supplementary material for: Surrogate Biomarker Prediction from Whole-Slide Images for Evaluating Overall Survival in Lung Adenocarcinoma
Source: Diagnostics (Basel). 2024 Feb 20;14(5):462. doi: 10.3390/diagnostics14050462 (PMC10930763; doi:10.3390/diagnostics14050462)
Supplement: Supplementary file 1 [file diagnostics-14-00462-s001.zip › Supplementary_File_S5_TCGA_LUAD_crossfolds/crossfolds_KLF10.csv]

PATIENT	KLF10	KLF10_quantile	site_code	CV5
TCGA-05-4244	7.2841818211618	3	05	4
TCGA-05-4249	6.94155703699027	3	05	4
TCGA-05-4250	8.14055636219258	4	05	4
TCGA-05-4382	7.50041608356922	3	05	4
TCGA-05-4395	7.778605724693	4	05	4
TCGA-05-4396	6.86383929106951	3	05	4
TCGA-05-4397	6.55174134712292	2	05	4
TCGA-05-4398	6.82933735547726	3	05	4
TCGA-05-4402	7.29762166620869	3	05	4
TCGA-05-4403	6.32180621923374	2	05	4
TCGA-05-4405	6.50186960502694	2	05	4
TCGA-05-4415	6.55815815432653	2	05	4
TCGA-05-4417	6.87932528995659	3	05	4
TCGA-05-4418	6.06896355314435	2	05	4
TCGA-05-4420	6.18759756790845	2	05	4
TCGA-05-4422	6.39483856890583	2	05	4
TCGA-05-4424	7.05220094270789	3	05	4
TCGA-05-4426	7.23720991128048	3	05	4
TCGA-05-4427	6.37444743553698	2	05	4
TCGA-05-4430	6.69497107012169	2	05	4
TCGA-05-4432	6.23422975794574	2	05	4
TCGA-05-4433	7.04329876512349	3	05	4
TCGA-05-4434	6.91491654565035	3	05	4
TCGA-35-3615	6.05718322054199	2	35	1
TCGA-35-4122	6.86264085382706	3	35	1
TCGA-35-4123	7.81995156277488	4	35	1
TCGA-35-5375	5.8205383357719	1	35	1
TCGA-38-4625	6.17276043131697	2	38	1
TCGA-38-4626	7.27621448207644	3	38	1
TCGA-38-4627	7.27084360162094	3	38	1
TCGA-38-4628	5.99222630190335	2	38	1
TCGA-38-4629	7.25009155249763	3	38	1
TCGA-38-4630	5.48525652882031	1	38	1
TCGA-38-4631	6.5545817460779	2	38	1
TCGA-38-4632	6.20366534661459	2	38	1
TCGA-38-6178	6.83755406363389	3	38	1
TCGA-38-7271	7.07006752877933	3	38	1
TCGA-38-A44F	6.66355669047594	2	38	1
TCGA-44-2655	6.5316219636685	2	44	5
TCGA-44-2656	6.43700058341037	2	44	5
TCGA-44-2657	6.91822068912148	3	44	5
TCGA-44-2659	7.17031477475326	3	44	5
TCGA-44-2661	6.24077988761175	2	44	5
TCGA-44-2662	6.19710412114949	2	44	5
TCGA-44-2665	5.73875316542351	1	44	5
TCGA-44-2666	5.33031438209205	1	44	5
TCGA-44-2668	6.61731137639493	2	44	5
TCGA-44-3396	7.51813269258271	3	44	5
TCGA-44-3398	7.44662876216375	3	44	5
TCGA-44-3917	6.32453367810323	2	44	5
TCGA-44-3918	6.50498036678789	2	44	5
TCGA-44-3919	7.413756373494	3	44	5
TCGA-44-4112	6.22576633099244	2	44	5
TCGA-44-5643	5.6708674507629	1	44	5
TCGA-44-5644	7.90729557455273	4	44	5
TCGA-44-5645	6.5684705188347	2	44	5
TCGA-44-6145	6.32775201239408	2	44	5
TCGA-44-6146	6.88318144398307	3	44	5
TCGA-44-6147	7.00669451521344	3	44	5
TCGA-44-6148	6.7470476396378	2	44	5
TCGA-44-6774	7.22252186696712	3	44	5
TCGA-44-6775	6.39580912405818	2	44	5
TCGA-44-6776	5.20330432731393	1	44	5
TCGA-44-6777	7.53851739570204	3	44	5
TCGA-44-6778	6.80660504637909	3	44	5
TCGA-44-6779	6.96750833269353	3	44	5
TCGA-44-7659	6.96015832812125	3	44	5
TCGA-44-7660	6.38488241360105	2	44	5
TCGA-44-7662	6.27967466603732	2	44	5
TCGA-44-7667	6.68396883282164	2	44	5
TCGA-44-7669	7.13985837171076	3	44	5
TCGA-44-7670	7.10072157775279	3	44	5
TCGA-44-7671	6.95616100282396	3	44	5
TCGA-44-7672	6.73291651249559	2	44	5
TCGA-44-8119	7.03858086139578	3	44	5
TCGA-44-A479	6.6424204002747	2	44	5
TCGA-44-A47A	5.42684000576529	1	44	5
TCGA-44-A47B	6.25567135728169	2	44	5
TCGA-44-A47G	6.29121045098143	2	44	5
TCGA-44-A4SS	7.08692827664042	3	44	5
TCGA-44-A4SU	6.48196520362944	2	44	5
TCGA-49-4487	6.31819031461204	2	49	1
TCGA-49-4488	6.49967511168574	2	49	1
TCGA-49-4490	6.06894338355066	2	49	1
TCGA-49-4494	7.66832679585482	4	49	1
TCGA-49-4501	7.06594745962057	3	49	1
TCGA-49-4505	8.27742259826731	4	49	1
TCGA-49-4506	7.308997823592	3	49	1
TCGA-49-4507	6.07737400354731	2	49	1
TCGA-49-4510	7.57986276725307	3	49	1
TCGA-49-4512	6.13398443175485	2	49	1
TCGA-49-4514	5.4617357432976	1	49	1
TCGA-49-6742	6.94811358066787	3	49	1
TCGA-49-6743	6.35705156445265	2	49	1
TCGA-49-6744	6.2594860590052	2	49	1
TCGA-49-6745	7.73405523764683	4	49	1
TCGA-49-6761	7.45326891535585	3	49	1
TCGA-49-6767	5.8287928846425	1	49	1
TCGA-49-AAQV	6.85210287142966	3	49	1
TCGA-49-AAR0	6.12521065474515	2	49	1
TCGA-49-AAR2	5.26789073110859	1	49	1
TCGA-49-AAR3	6.45840055423508	2	49	1
TCGA-49-AAR4	7.16201809167912	3	49	1
TCGA-49-AAR9	7.21269903075142	3	49	1
TCGA-49-AARE	6.55819218753345	2	49	1
TCGA-49-AARN	6.08226776695708	2	49	1
TCGA-49-AARO	6.75877374319092	3	49	1
TCGA-49-AARQ	4.18173941599569	0	49	1
TCGA-49-AARR	7.55282738717267	3	49	1
TCGA-4B-A93V	6.03659688417242	2	4B	2
TCGA-50-5044	6.77470962951192	3	50	1
TCGA-50-5045	7.20807388493821	3	50	1
TCGA-50-5055	6.95319343890232	3	50	1
TCGA-50-5066	6.99232437802283	3	50	1
TCGA-50-5068	6.586574439986	2	50	1
TCGA-50-5931	6.1412085911753	2	50	1
TCGA-50-5939	7.97499229306256	4	50	1
TCGA-50-5942	7.84449826451023	4	50	1
TCGA-50-5946	5.97748616122412	2	50	1
TCGA-50-6590	7.14603856265467	3	50	1
TCGA-50-6591	6.60790007486677	2	50	1
TCGA-50-6593	6.97725261027593	3	50	1
TCGA-50-6594	7.06768117704921	3	50	1
TCGA-50-6597	6.04779497501662	2	50	1
TCGA-50-6673	7.27108720482795	3	50	1
TCGA-50-7109	7.1475326403819	3	50	1
TCGA-50-8457	7.28505201340585	3	50	1
TCGA-50-8459	7.18672649599768	3	50	1
TCGA-53-7624	6.64728813240998	2	53	2
TCGA-53-7626	7.7667062639731	4	53	2
TCGA-53-7813	6.34381216328701	2	53	2
TCGA-53-A4EZ	5.88054920309645	1	53	2
TCGA-55-1592	6.80767825180516	3	55	2
TCGA-55-1594	6.46525569220058	2	55	2
TCGA-55-1595	7.09617391906644	3	55	2
TCGA-55-1596	5.96976592745969	2	55	2
TCGA-55-5899	6.19177341446841	2	55	2
TCGA-55-6543	8.39315299462463	4	55	2
TCGA-55-6642	7.47322540180474	3	55	2
TCGA-55-6712	7.15970421821127	3	55	2
TCGA-55-6968	6.73546243004145	2	55	2
TCGA-55-6969	6.76383653434068	3	55	2
TCGA-55-6970	5.88052964685104	1	55	2
TCGA-55-6971	7.01885702439627	3	55	2
TCGA-55-6972	5.52105972711969	1	55	2
TCGA-55-6975	6.7356760928788	2	55	2
TCGA-55-6978	7.03839682778853	3	55	2
TCGA-55-6979	6.33602838861122	2	55	2
TCGA-55-6980	7.32096663873959	3	55	2
TCGA-55-6981	6.90022239209115	3	55	2
TCGA-55-6982	7.18872766534455	3	55	2
TCGA-55-6983	7.35002915442738	3	55	2
TCGA-55-6984	5.94400973827206	2	55	2
TCGA-55-6985	7.51801793762155	3	55	2
TCGA-55-6986	6.56430182360009	2	55	2
TCGA-55-6987	6.83944758970129	3	55	2
TCGA-55-7227	6.73152612889883	2	55	2
TCGA-55-7281	7.03304723236107	3	55	2
TCGA-55-7283	6.82861545664671	3	55	2
TCGA-55-7284	7.04656631706664	3	55	2
TCGA-55-7570	5.96305260679791	2	55	2
TCGA-55-7573	6.11668501117432	2	55	2
TCGA-55-7574	5.95441947784885	2	55	2
TCGA-55-7576	6.02678590411822	2	55	2
TCGA-55-7724	7.40579234444598	3	55	2
TCGA-55-7725	7.42460139186891	3	55	2
TCGA-55-7726	7.67583019646356	4	55	2
TCGA-55-7727	6.49561951914859	2	55	2
TCGA-55-7728	5.68615726981903	1	55	2
TCGA-55-7815	6.33060248655051	2	55	2
TCGA-55-7816	7.06430596490446	3	55	2
TCGA-55-7903	6.50985119039091	2	55	2
TCGA-55-7907	6.57169254366548	2	55	2
TCGA-55-7910	5.92472599930535	2	55	2
TCGA-55-7911	5.64497517758866	1	55	2
TCGA-55-7913	5.82906693653314	1	55	2
TCGA-55-7914	6.22472821350287	2	55	2
TCGA-55-7994	7.82111434219035	4	55	2
TCGA-55-7995	6.36218404937445	2	55	2
TCGA-55-8085	5.5429068155033	1	55	2
TCGA-55-8087	5.68324495241384	1	55	2
TCGA-55-8089	6.67581998477375	2	55	2
TCGA-55-8090	7.21562065364471	3	55	2
TCGA-55-8091	7.6513117575858	4	55	2
TCGA-55-8092	6.18967221781084	2	55	2
TCGA-55-8094	5.47790901020745	1	55	2
TCGA-55-8096	7.16178718398185	3	55	2
TCGA-55-8097	6.94831467030455	3	55	2
TCGA-55-8203	6.80689525970574	3	55	2
TCGA-55-8204	6.97452021622222	3	55	2
TCGA-55-8205	6.78938194653611	3	55	2
TCGA-55-8206	6.65793894176683	2	55	2
TCGA-55-8207	7.30526728964649	3	55	2
TCGA-55-8208	6.72328013028271	2	55	2
TCGA-55-8299	6.93887610192206	3	55	2
TCGA-55-8301	6.22032113849948	2	55	2
TCGA-55-8302	6.80661366421308	3	55	2
TCGA-55-8505	6.64489451626924	2	55	2
TCGA-55-8506	6.80443440052036	3	55	2
TCGA-55-8507	6.81584128324135	3	55	2
TCGA-55-8508	6.90464882988007	3	55	2
TCGA-55-8510	6.56790803524204	2	55	2
TCGA-55-8511	7.55919376797421	3	55	2
TCGA-55-8512	6.80236746923017	3	55	2
TCGA-55-8513	6.162186891571	2	55	2
TCGA-55-8514	6.57520145229319	2	55	2
TCGA-55-8614	7.53825254693756	3	55	2
TCGA-55-8615	5.64820052137156	1	55	2
TCGA-55-8616	6.75931828438262	3	55	2
TCGA-55-8619	6.40992599558978	2	55	2
TCGA-55-8620	7.5541241313277	3	55	2
TCGA-55-8621	6.56236874885711	2	55	2
TCGA-55-A48X	6.06499511706412	2	55	2
TCGA-55-A48Y	7.06801304766381	3	55	2
TCGA-55-A48Z	6.90172897990346	3	55	2
TCGA-55-A490	8.38414991593554	4	55	2
TCGA-55-A491	6.48121454758463	2	55	2
TCGA-55-A492	5.0741687620285	1	55	2
TCGA-55-A493	8.03232845207668	4	55	2
TCGA-55-A494	6.82199265436013	3	55	2
TCGA-55-A4DF	7.23455350335546	3	55	2
TCGA-55-A4DG	5.72769765641902	1	55	2
TCGA-55-A57B	7.51919450538719	3	55	2
TCGA-62-A46O	6.04176249546544	2	62	1
TCGA-62-A46P	5.98084770035907	2	62	1
TCGA-62-A46R	6.05113858512691	2	62	1
TCGA-62-A46S	6.28677866981001	2	62	1
TCGA-62-A46U	6.08860668907208	2	62	1
TCGA-62-A46V	6.00873979514059	2	62	1
TCGA-62-A470	6.20048680020097	2	62	1
TCGA-62-A471	5.86666146702374	1	62	1
TCGA-62-A472	7.04798256263827	3	62	1
TCGA-64-1676	7.17410787726751	3	64	4
TCGA-64-1677	5.9363529330675	2	64	4
TCGA-64-1678	6.80054990507698	3	64	4
TCGA-64-1679	6.91890444224969	3	64	4
TCGA-64-1680	6.98980302599771	3	64	4
TCGA-64-1681	7.27149302138586	3	64	4
TCGA-64-5774	7.52718213474889	3	64	4
TCGA-64-5775	7.74117991543842	4	64	4
TCGA-64-5778	5.71086665216794	1	64	4
TCGA-64-5779	6.58341309666799	2	64	4
TCGA-64-5781	6.77475770344108	3	64	4
TCGA-64-5815	6.73971818327784	2	64	4
TCGA-67-3770	8.03353360727432	4	67	5
TCGA-67-3771	6.86258200225891	3	67	5
TCGA-67-3772	7.40549370814177	3	67	5
TCGA-67-3773	7.47014841518923	3	67	5
TCGA-67-3774	7.84019881206619	4	67	5
TCGA-67-4679	6.0987172522182	2	67	5
TCGA-67-6215	5.61600302485995	1	67	5
TCGA-67-6216	7.90514843420244	4	67	5
TCGA-67-6217	7.23498073678005	3	67	5
TCGA-69-7760	6.93275496878239	3	69	3
TCGA-69-7761	7.18015364362645	3	69	3
TCGA-69-7763	7.52120582659665	3	69	3
TCGA-69-7764	4.9491214558343	0	69	3
TCGA-69-7765	6.67396676949206	2	69	3
TCGA-69-7973	6.88193728160231	3	69	3
TCGA-69-7974	7.32854878241615	3	69	3
TCGA-69-7978	7.43676615853613	3	69	3
TCGA-69-7979	6.05337708427222	2	69	3
TCGA-69-7980	6.22668641808234	2	69	3
TCGA-69-8253	5.14677122702528	1	69	3
TCGA-69-8254	7.50796503811064	3	69	3
TCGA-69-8255	5.34587019828309	1	69	3
TCGA-69-8453	7.1270255638624	3	69	3
TCGA-69-A59K	6.66652403365902	2	69	3
TCGA-71-6725	5.96648178913592	2	71	1
TCGA-71-8520	7.02914434121242	3	71	1
TCGA-73-4658	6.96833768603732	3	73	1
TCGA-73-4659	7.39818585092926	3	73	1
TCGA-73-4662	6.13300506767745	2	73	1
TCGA-73-4666	6.2679224233549	2	73	1
TCGA-73-4668	6.36921211927801	2	73	1
TCGA-73-4670	7.13492359367111	3	73	1
TCGA-73-4675	5.83443288756269	1	73	1
TCGA-73-4676	7.36680648513441	3	73	1
TCGA-73-4677	6.199198801344	2	73	1
TCGA-73-7498	5.06346120661183	1	73	1
TCGA-73-7499	6.74842881637355	2	73	1
TCGA-73-A9RS	5.14624067803835	1	73	1
TCGA-75-5122	6.80802619633773	3	75	3
TCGA-75-5125	6.81494008373139	3	75	3
TCGA-75-5126	7.17999745237657	3	75	3
TCGA-75-5146	6.01316605325691	2	75	3
TCGA-75-5147	6.6077871718239	2	75	3
TCGA-75-6203	6.84729239826361	3	75	3
TCGA-75-6205	7.37663920616681	3	75	3
TCGA-75-6206	6.1020898544371	2	75	3
TCGA-75-6207	6.57152016946287	2	75	3
TCGA-75-6211	6.60755213576317	2	75	3
TCGA-75-6212	6.24428915883875	2	75	3
TCGA-75-6214	7.57297059206255	3	75	3
TCGA-75-7025	6.30760057085815	2	75	3
TCGA-75-7027	5.78325752881691	1	75	3
TCGA-75-7030	7.84025992032199	4	75	3
TCGA-75-7031	6.50594813246478	2	75	3
TCGA-78-7145	7.38645435981811	3	78	4
TCGA-78-7146	7.93878480124818	4	78	4
TCGA-78-7147	6.3318735067618	2	78	4
TCGA-78-7148	6.97951037283639	3	78	4
TCGA-78-7149	5.73331266701751	1	78	4
TCGA-78-7150	6.29757242267574	2	78	4
TCGA-78-7152	6.58694807731396	2	78	4
TCGA-78-7153	5.66514143999053	1	78	4
TCGA-78-7154	6.39648068301023	2	78	4
TCGA-78-7155	5.05688542205513	1	78	4
TCGA-78-7156	5.78115018405377	1	78	4
TCGA-78-7158	6.45612856038771	2	78	4
TCGA-78-7159	7.09899336492235	3	78	4
TCGA-78-7160	6.76155926497019	3	78	4
TCGA-78-7161	5.8642431290574	1	78	4
TCGA-78-7163	6.52347461864715	2	78	4
TCGA-78-7166	5.70719557229697	1	78	4
TCGA-78-7167	5.86194721489214	1	78	4
TCGA-78-7220	6.36256953395747	2	78	4
TCGA-78-7535	6.23019863997071	2	78	4
TCGA-78-7536	7.22286620167211	3	78	4
TCGA-78-7537	5.89726133124506	1	78	4
TCGA-78-7539	7.37134963230208	3	78	4
TCGA-78-7540	6.52493348198525	2	78	4
TCGA-78-7542	7.50166977550364	3	78	4
TCGA-78-7633	6.22040974530843	2	78	4
TCGA-78-8640	5.8727515698812	1	78	4
TCGA-78-8648	7.54896760172727	3	78	4
TCGA-78-8655	6.94063232514631	3	78	4
TCGA-78-8660	6.52180725860426	2	78	4
TCGA-78-8662	6.24995740195508	2	78	4
TCGA-80-5607	6.90898142925831	3	80	5
TCGA-80-5608	7.09207005570623	3	80	5
TCGA-80-5611	5.8769256299797	1	80	5
TCGA-83-5908	7.19803363279913	3	83	5
TCGA-86-6562	6.99903421180581	3	86	5
TCGA-86-6851	7.00967229996163	3	86	5
TCGA-86-7701	7.21748899371898	3	86	5
TCGA-86-7711	6.64942036039594	2	86	5
TCGA-86-7713	6.27040405255382	2	86	5
TCGA-86-7714	6.13873600352514	2	86	5
TCGA-86-7953	6.47380355650579	2	86	5
TCGA-86-7954	5.77042791094803	1	86	5
TCGA-86-7955	5.88840982650401	1	86	5
TCGA-86-8054	6.88848586870807	3	86	5
TCGA-86-8055	6.90259928777365	3	86	5
TCGA-86-8056	7.67368785695242	4	86	5
TCGA-86-8073	6.75158209697828	2	86	5
TCGA-86-8074	6.76659339299073	3	86	5
TCGA-86-8075	7.42272969417303	3	86	5
TCGA-86-8076	6.08796260646368	2	86	5
TCGA-86-8278	6.18189239913017	2	86	5
TCGA-86-8279	5.95904878802807	2	86	5
TCGA-86-8280	6.3278709418881	2	86	5
TCGA-86-8281	5.86123205231276	1	86	5
TCGA-86-8358	6.53711541983033	2	86	5
TCGA-86-8359	7.87794157191121	4	86	5
TCGA-86-8585	6.43672873036684	2	86	5
TCGA-86-8668	7.23741155080554	3	86	5
TCGA-86-8669	6.84159418251652	3	86	5
TCGA-86-8671	6.57739648001234	2	86	5
TCGA-86-8672	5.9246847240403	2	86	5
TCGA-86-8673	6.18984033488836	2	86	5
TCGA-86-8674	5.98349239140437	2	86	5
TCGA-86-A456	7.04567011142619	3	86	5
TCGA-86-A4D0	6.12695104566866	2	86	5
TCGA-86-A4JF	6.21296264401355	2	86	5
TCGA-86-A4P7	6.77111623184473	3	86	5
TCGA-86-A4P8	6.57800213945633	2	86	5
TCGA-91-A4BC	5.81116226014914	1	91	1
TCGA-91-A4BD	5.57126256116978	1	91	1
TCGA-93-7347	6.84558048487016	3	93	3
TCGA-93-7348	6.98886057990675	3	93	3
TCGA-93-8067	6.69621677535628	2	93	3
TCGA-93-A4JN	6.0374003226166	2	93	3
TCGA-93-A4JO	6.33034737271549	2	93	3
TCGA-93-A4JP	7.09778564335958	3	93	3
TCGA-93-A4JQ	7.28247361443429	3	93	3
TCGA-95-7039	7.21154518893564	3	95	4
TCGA-95-7043	6.2410359407686	2	95	4
TCGA-95-7562	7.03527059558292	3	95	4
TCGA-95-7567	6.35494759533394	2	95	4
TCGA-95-7944	5.66962632243132	1	95	4
TCGA-95-7947	6.26895071771436	2	95	4
TCGA-95-7948	6.97691631762873	3	95	4
TCGA-95-8039	6.89725348461819	3	95	4
TCGA-95-8494	7.74135935728556	4	95	4
TCGA-95-A4VK	6.33859939851431	2	95	4
TCGA-95-A4VN	6.59080733825072	2	95	4
TCGA-95-A4VP	6.19799700470562	2	95	4
TCGA-97-7546	7.5024771688518	3	97	3
TCGA-97-7547	6.36451302407962	2	97	3
TCGA-97-7552	6.36795066530008	2	97	3
TCGA-97-7553	7.07804205931255	3	97	3
TCGA-97-7554	6.8482914895963	3	97	3
TCGA-97-7937	7.08955435250835	3	97	3
TCGA-97-7938	8.47165838265479	4	97	3
TCGA-97-7941	6.49009844948333	2	97	3
TCGA-97-8171	6.95071326633259	3	97	3
TCGA-97-8172	6.90075006525532	3	97	3
TCGA-97-8175	6.87824246949065	3	97	3
TCGA-97-8177	6.60471976539462	2	97	3
TCGA-97-8179	5.69847091458193	1	97	3
TCGA-97-8552	6.49119685970674	2	97	3
TCGA-97-A4LX	6.44917525792427	2	97	3
TCGA-97-A4M0	6.41395214800357	2	97	3
TCGA-97-A4M1	6.77069666237872	3	97	3
TCGA-97-A4M2	6.41567164056313	2	97	3
TCGA-97-A4M3	7.35023362001443	3	97	3
TCGA-97-A4M5	6.43741097426115	2	97	3
TCGA-97-A4M6	6.35968047680983	2	97	3
TCGA-97-A4M7	6.35660008944044	2	97	3
TCGA-99-7458	7.09269254996174	3	99	4
TCGA-99-8025	6.35445516940617	2	99	4
TCGA-99-8028	6.18268033204448	2	99	4
TCGA-99-8032	6.70564114550722	2	99	4
TCGA-99-8033	7.08148895341024	3	99	4
TCGA-99-AA5R	6.69708797369782	2	99	4
TCGA-J2-8192	7.70352450512797	4	J2	3
TCGA-J2-8194	6.18702043260764	2	J2	3
TCGA-J2-A4AD	6.35526079245986	2	J2	3
TCGA-J2-A4AE	7.62171193066421	4	J2	3
TCGA-J2-A4AG	7.16739900625879	3	J2	3
TCGA-L4-A4E5	6.85347173033597	3	L4	1
TCGA-L4-A4E6	6.65297470856342	2	L4	1
TCGA-L9-A443	6.60193480192895	2	L9	4
TCGA-L9-A444	6.43086712473274	2	L9	4
TCGA-L9-A50W	7.23303574671936	3	L9	4
TCGA-L9-A5IP	7.85307037957982	4	L9	4
TCGA-L9-A743	6.78441647042942	3	L9	4
TCGA-L9-A7SV	6.37110087572874	2	L9	4
TCGA-L9-A8F4	6.0415172443645	2	L9	4
TCGA-MN-A4N1	5.95825538641619	2	MN	1
TCGA-MN-A4N4	6.79309104871998	3	MN	1
TCGA-MN-A4N5	6.66273676711592	2	MN	1
TCGA-MP-A4SV	6.33805224375519	2	MP	3
TCGA-MP-A4SW	6.32654257316661	2	MP	3
TCGA-MP-A4SY	7.7563001628009	4	MP	3
TCGA-MP-A4T4	6.89500123436022	3	MP	3
TCGA-MP-A4T6	7.20056110642384	3	MP	3
TCGA-MP-A4T7	6.26215368847272	2	MP	3
TCGA-MP-A4T8	6.93732609991969	3	MP	3
TCGA-MP-A4T9	7.39908115820895	3	MP	3
TCGA-MP-A4TA	5.75605537001774	1	MP	3
TCGA-MP-A4TC	6.96149723826238	3	MP	3
TCGA-MP-A4TD	6.06849367484879	2	MP	3
TCGA-MP-A4TE	6.5776164925354	2	MP	3
TCGA-MP-A4TF	7.26891675014406	3	MP	3
TCGA-MP-A4TH	6.47241268369217	2	MP	3
TCGA-MP-A4TI	7.62365445337426	4	MP	3
TCGA-MP-A4TJ	7.36510177383836	3	MP	3
TCGA-MP-A4TK	6.05030551662078	2	MP	3
TCGA-MP-A5C7	5.24623972740756	1	MP	3
TCGA-NJ-A4YF	6.055416632854	2	NJ	3
TCGA-NJ-A4YG	5.44081437790089	1	NJ	3
TCGA-NJ-A4YI	7.19349926803959	3	NJ	3
TCGA-NJ-A4YP	5.89643379951126	1	NJ	3
TCGA-NJ-A4YQ	6.22539344240305	2	NJ	3
TCGA-NJ-A55A	6.73789839597239	2	NJ	3
TCGA-NJ-A55O	5.86036366012845	1	NJ	3
TCGA-NJ-A55R	5.66433889361803	1	NJ	3
TCGA-NJ-A7XG	5.46785239456283	1	NJ	3
TCGA-O1-A52J	5.53806229871716	1	O1	5
TCGA-S2-AA1A	6.62084742453529	2	S2	2
