# Supplementary material for: Surrogate Biomarker Prediction from Whole-Slide Images for Evaluating Overall Survival in Lung Adenocarcinoma
Source: Diagnostics (Basel). 2024 Feb 20;14(5):462. doi: 10.3390/diagnostics14050462 (PMC10930763; doi:10.3390/diagnostics14050462)
Supplement: Supplementary file 1 [file diagnostics-14-00462-s001.zip › Supplementary_File_S5_TCGA_LUAD_crossfolds/crossfolds_KLHL6.csv]

PATIENT	KLHL6	KLHL6_quantile	site_code	CV5
TCGA-05-4244	4.24835511482674	2	05	3
TCGA-05-4249	4.14722602166877	2	05	3
TCGA-05-4250	3.6503737237511	2	05	3
TCGA-05-4382	5.55095274991065	3	05	3
TCGA-05-4395	2.55271649890221	1	05	3
TCGA-05-4396	2.67216062716853	1	05	3
TCGA-05-4397	3.82301713072699	2	05	3
TCGA-05-4398	4.67633455426345	2	05	3
TCGA-05-4402	4.21905162395874	2	05	3
TCGA-05-4403	3.95038115855727	2	05	3
TCGA-05-4405	4.53180853714763	2	05	3
TCGA-05-4415	3.14320719165455	1	05	3
TCGA-05-4417	4.89079966594387	3	05	3
TCGA-05-4418	4.56310876374871	2	05	3
TCGA-05-4420	3.74111183487007	2	05	3
TCGA-05-4422	5.17662318364829	3	05	3
TCGA-05-4424	5.07621618026426	3	05	3
TCGA-05-4426	3.04353171932472	1	05	3
TCGA-05-4427	4.23474922152653	2	05	3
TCGA-05-4430	4.16689319466758	2	05	3
TCGA-05-4432	4.60662119760539	2	05	3
TCGA-05-4433	5.87729530706059	3	05	3
TCGA-05-4434	5.18233102305061	3	05	3
TCGA-35-3615	3.56146950521814	2	35	4
TCGA-35-4122	3.96942072684522	2	35	4
TCGA-35-4123	3.9443086778239	2	35	4
TCGA-35-5375	3.35788897952981	2	35	4
TCGA-38-4625	4.14570861808112	2	38	5
TCGA-38-4626	4.9324324721019	3	38	5
TCGA-38-4627	3.7725359920412	2	38	5
TCGA-38-4628	2.82547007025903	1	38	5
TCGA-38-4629	4.02385911015336	2	38	5
TCGA-38-4630	3.19801548521558	1	38	5
TCGA-38-4631	3.35522919927907	2	38	5
TCGA-38-4632	3.78980810396515	2	38	5
TCGA-38-6178	4.72954570665477	3	38	5
TCGA-38-7271	6.25761979271022	4	38	5
TCGA-38-A44F	5.41068366268473	3	38	5
TCGA-44-2655	3.37267702641063	2	44	3
TCGA-44-2656	6.9927437344167	4	44	3
TCGA-44-2657	6.24986299985512	4	44	3
TCGA-44-2659	5.04525981968782	3	44	3
TCGA-44-2661	5.28021643709417	3	44	3
TCGA-44-2662	4.65539073201202	2	44	3
TCGA-44-2665	3.69945849861725	2	44	3
TCGA-44-2666	4.05433115222762	2	44	3
TCGA-44-2668	4.89878219208373	3	44	3
TCGA-44-3396	5.91460025907799	3	44	3
TCGA-44-3398	4.06261886615317	2	44	3
TCGA-44-3917	4.52930490584722	2	44	3
TCGA-44-3918	5.32083732240231	3	44	3
TCGA-44-3919	4.96063817227376	3	44	3
TCGA-44-4112	6.36061647699627	4	44	3
TCGA-44-5643	4.12621569930841	2	44	3
TCGA-44-5644	2.34142125751288	1	44	3
TCGA-44-5645	5.56100632654928	3	44	3
TCGA-44-6145	5.48435334093778	3	44	3
TCGA-44-6146	4.68168262868461	2	44	3
TCGA-44-6147	7.46378848863622	4	44	3
TCGA-44-6148	4.52213282308679	2	44	3
TCGA-44-6774	4.45553771405943	2	44	3
TCGA-44-6775	6.67130360795937	4	44	3
TCGA-44-6776	2.43756849445807	1	44	3
TCGA-44-6777	5.66095764957072	3	44	3
TCGA-44-6778	6.386599612106	4	44	3
TCGA-44-6779	4.7000419113249	2	44	3
TCGA-44-7659	5.05687632936142	3	44	3
TCGA-44-7660	3.81159827928373	2	44	3
TCGA-44-7662	4.26132986633518	2	44	3
TCGA-44-7667	2.62378709811294	1	44	3
TCGA-44-7669	5.00400565412681	3	44	3
TCGA-44-7670	3.9582524987898	2	44	3
TCGA-44-7671	3.73891728343482	2	44	3
TCGA-44-7672	6.13048238970387	4	44	3
TCGA-44-8119	4.80292605797953	3	44	3
TCGA-44-A479	6.44343093133452	4	44	3
TCGA-44-A47A	4.64962614351411	2	44	3
TCGA-44-A47B	4.27355566710169	2	44	3
TCGA-44-A47G	6.07445136378767	3	44	3
TCGA-44-A4SS	4.94420786993817	3	44	3
TCGA-44-A4SU	4.83862752225948	3	44	3
TCGA-49-4487	5.48522365063823	3	49	2
TCGA-49-4488	3.23159876898377	1	49	2
TCGA-49-4490	2.63655252605172	1	49	2
TCGA-49-4494	2.16692425756571	1	49	2
TCGA-49-4501	3.42023966305316	2	49	2
TCGA-49-4505	4.03522759961355	2	49	2
TCGA-49-4506	3.77900534433833	2	49	2
TCGA-49-4507	3.48447825955108	2	49	2
TCGA-49-4510	3.66068403738527	2	49	2
TCGA-49-4512	3.94824272484976	2	49	2
TCGA-49-4514	3.80327847463128	2	49	2
TCGA-49-6742	2.03505703942157	1	49	2
TCGA-49-6743	4.70606170934673	2	49	2
TCGA-49-6744	5.06442972995835	3	49	2
TCGA-49-6745	4.37275977747276	2	49	2
TCGA-49-6761	3.61089982578282	2	49	2
TCGA-49-6767	3.32048911186166	1	49	2
TCGA-49-AAQV	3.97999995075307	2	49	2
TCGA-49-AAR0	5.0303887122927	3	49	2
TCGA-49-AAR2	4.98367628942534	3	49	2
TCGA-49-AAR3	5.12523270824396	3	49	2
TCGA-49-AAR4	5.3726930471816	3	49	2
TCGA-49-AAR9	1.7155400737914	0	49	2
TCGA-49-AARE	4.41641363244225	2	49	2
TCGA-49-AARN	4.10644895799075	2	49	2
TCGA-49-AARO	5.6480436740612	3	49	2
TCGA-49-AARQ	3.58726380166139	2	49	2
TCGA-49-AARR	7.03708934141658	4	49	2
TCGA-4B-A93V	5.02210105009851	3	4B	2
TCGA-50-5044	3.47832380290872	2	50	5
TCGA-50-5045	5.52265650385524	3	50	5
TCGA-50-5055	5.99556423731642	3	50	5
TCGA-50-5066	4.81515149574934	3	50	5
TCGA-50-5068	4.55400839280773	2	50	5
TCGA-50-5931	1.33042276371742	0	50	5
TCGA-50-5939	5.10702648706701	3	50	5
TCGA-50-5942	4.47569986712551	2	50	5
TCGA-50-5946	2.86083877986552	1	50	5
TCGA-50-6590	5.47019430723585	3	50	5
TCGA-50-6591	1.14216519105672	0	50	5
TCGA-50-6593	5.02285052186284	3	50	5
TCGA-50-6594	2.19868718919922	1	50	5
TCGA-50-6597	2.82047025813795	1	50	5
TCGA-50-6673	4.45389491660718	2	50	5
TCGA-50-7109	4.64468524788066	2	50	5
TCGA-50-8457	5.79742980619031	3	50	5
TCGA-50-8459	6.2999269608039	4	50	5
TCGA-53-7624	2.75903781425848	1	53	3
TCGA-53-7626	5.35458036011416	3	53	3
TCGA-53-7813	5.04274833832278	3	53	3
TCGA-53-A4EZ	3.18859736392775	1	53	3
TCGA-55-1592	4.6260373457776	2	55	1
TCGA-55-1594	4.51718135653413	2	55	1
TCGA-55-1595	4.74906478023594	3	55	1
TCGA-55-1596	3.38348529504255	2	55	1
TCGA-55-5899	3.63828638701927	2	55	1
TCGA-55-6543	4.30174454314547	2	55	1
TCGA-55-6642	6.37870585410546	4	55	1
TCGA-55-6712	4.85956089522476	3	55	1
TCGA-55-6968	5.58696689090124	3	55	1
TCGA-55-6969	5.48918651004066	3	55	1
TCGA-55-6970	5.33919753718956	3	55	1
TCGA-55-6971	6.16907825643497	4	55	1
TCGA-55-6972	0.599703113253654	0	55	1
TCGA-55-6975	3.86005695892656	2	55	1
TCGA-55-6978	5.11763185854084	3	55	1
TCGA-55-6979	5.80422830561136	3	55	1
TCGA-55-6980	3.78749284705045	2	55	1
TCGA-55-6981	3.8754004463361	2	55	1
TCGA-55-6982	4.83627988338897	3	55	1
TCGA-55-6983	4.94480002087397	3	55	1
TCGA-55-6984	3.854454984823	2	55	1
TCGA-55-6985	5.58809938583516	3	55	1
TCGA-55-6986	3.75912949657434	2	55	1
TCGA-55-6987	6.25654142401627	4	55	1
TCGA-55-7227	4.504469202223	2	55	1
TCGA-55-7281	4.06420992361909	2	55	1
TCGA-55-7283	3.2619591110504	1	55	1
TCGA-55-7284	5.54472079880518	3	55	1
TCGA-55-7570	3.52161013595181	2	55	1
TCGA-55-7573	5.33591238220406	3	55	1
TCGA-55-7574	6.62246508008209	4	55	1
TCGA-55-7576	4.11902990553258	2	55	1
TCGA-55-7724	5.54903491113777	3	55	1
TCGA-55-7725	4.91514520311863	3	55	1
TCGA-55-7726	3.89775981503696	2	55	1
TCGA-55-7727	5.03467313757833	3	55	1
TCGA-55-7728	6.1114767197632	4	55	1
TCGA-55-7815	4.821209868109	3	55	1
TCGA-55-7816	4.52387760344199	2	55	1
TCGA-55-7903	3.39168761663834	2	55	1
TCGA-55-7907	4.6551879902325	2	55	1
TCGA-55-7910	4.539948885475	2	55	1
TCGA-55-7911	4.8558831981743	3	55	1
TCGA-55-7913	2.84952055239633	1	55	1
TCGA-55-7914	4.948124109125	3	55	1
TCGA-55-7994	5.82737180752495	3	55	1
TCGA-55-7995	5.54754680522229	3	55	1
TCGA-55-8085	4.66803736994159	2	55	1
TCGA-55-8087	3.45789194099494	2	55	1
TCGA-55-8089	5.85040799531424	3	55	1
TCGA-55-8090	3.95272034775041	2	55	1
TCGA-55-8091	5.17299704292096	3	55	1
TCGA-55-8092	5.85483342457937	3	55	1
TCGA-55-8094	1.25409731178567	0	55	1
TCGA-55-8096	5.22856214120278	3	55	1
TCGA-55-8097	4.03883588510092	2	55	1
TCGA-55-8203	4.99834877915588	3	55	1
TCGA-55-8204	5.93347879994001	3	55	1
TCGA-55-8205	5.41016896447378	3	55	1
TCGA-55-8206	5.17564471337179	3	55	1
TCGA-55-8207	4.30013593324036	2	55	1
TCGA-55-8208	6.22033127295631	4	55	1
TCGA-55-8299	5.07021195679506	3	55	1
TCGA-55-8301	5.5819954121796	3	55	1
TCGA-55-8302	3.50054082080297	2	55	1
TCGA-55-8505	3.4544857798902	2	55	1
TCGA-55-8506	3.80574368007377	2	55	1
TCGA-55-8507	3.69081343641419	2	55	1
TCGA-55-8508	5.94229091102152	3	55	1
TCGA-55-8510	5.30986060096143	3	55	1
TCGA-55-8511	5.4275598128938	3	55	1
TCGA-55-8512	6.95883323903731	4	55	1
TCGA-55-8513	6.97991743839792	4	55	1
TCGA-55-8514	3.60530251928121	2	55	1
TCGA-55-8614	3.80605263948199	2	55	1
TCGA-55-8615	2.12542613427645	1	55	1
TCGA-55-8616	4.67757825176018	2	55	1
TCGA-55-8619	6.01093083910495	3	55	1
TCGA-55-8620	4.70824408068423	2	55	1
TCGA-55-8621	6.28566647277416	4	55	1
TCGA-55-A48X	5.79527049368551	3	55	1
TCGA-55-A48Y	4.14148810868114	2	55	1
TCGA-55-A48Z	4.66950307106562	2	55	1
TCGA-55-A490	3.57749671277566	2	55	1
TCGA-55-A491	4.15261116009	2	55	1
TCGA-55-A492	2.58953484229283	1	55	1
TCGA-55-A493	4.84164118698101	3	55	1
TCGA-55-A494	0.877539972875588	0	55	1
TCGA-55-A4DF	5.54048360457088	3	55	1
TCGA-55-A4DG	5.33153278247096	3	55	1
TCGA-55-A57B	3.92936279216096	2	55	1
TCGA-62-A46O	2.51310159071731	1	62	1
TCGA-62-A46P	2.5475289220409	1	62	1
TCGA-62-A46R	4.80117013147152	3	62	1
TCGA-62-A46S	4.40719328269233	2	62	1
TCGA-62-A46U	6.50501000253784	4	62	1
TCGA-62-A46V	3.45253168326315	2	62	1
TCGA-62-A470	4.12917972734167	2	62	1
TCGA-62-A471	2.21584641900795	1	62	1
TCGA-62-A472	3.60605802000586	2	62	1
TCGA-64-1676	3.45613645934292	2	64	5
TCGA-64-1677	4.03666949705204	2	64	5
TCGA-64-1678	3.90210706108712	2	64	5
TCGA-64-1679	3.74305022384389	2	64	5
TCGA-64-1680	3.22443984862479	1	64	5
TCGA-64-1681	4.52451345402562	2	64	5
TCGA-64-5774	3.00035559322027	1	64	5
TCGA-64-5775	2.85155851034278	1	64	5
TCGA-64-5778	4.52501167057302	2	64	5
TCGA-64-5779	6.51011093576149	4	64	5
TCGA-64-5781	3.44465224518812	2	64	5
TCGA-64-5815	4.76198651482706	3	64	5
TCGA-67-3770	4.17260945101579	2	67	4
TCGA-67-3771	5.27861394930478	3	67	4
TCGA-67-3772	3.92646350372875	2	67	4
TCGA-67-3773	4.61417823010776	2	67	4
TCGA-67-3774	4.71329640595748	2	67	4
TCGA-67-4679	4.52558018689383	2	67	4
TCGA-67-6215	4.13762645838803	2	67	4
TCGA-67-6216	4.4269454256773	2	67	4
TCGA-67-6217	4.99411841067604	3	67	4
TCGA-69-7760	1.54211998939067	0	69	4
TCGA-69-7761	6.35807050259511	4	69	4
TCGA-69-7763	4.55618474231818	2	69	4
TCGA-69-7764	4.55493103195594	2	69	4
TCGA-69-7765	5.09742141657282	3	69	4
TCGA-69-7973	4.0156749534654	2	69	4
TCGA-69-7974	4.98918082522393	3	69	4
TCGA-69-7978	5.54680205378602	3	69	4
TCGA-69-7979	4.10748579562994	2	69	4
TCGA-69-7980	4.01493851638863	2	69	4
TCGA-69-8253	4.01386253866078	2	69	4
TCGA-69-8254	5.45699505908244	3	69	4
TCGA-69-8255	4.50835051761588	2	69	4
TCGA-69-8453	6.08209456743097	3	69	4
TCGA-69-A59K	5.92250211353164	3	69	4
TCGA-71-6725	2.45717037382135	1	71	1
TCGA-71-8520	3.43664458969759	2	71	1
TCGA-73-4658	4.65383302629523	2	73	5
TCGA-73-4659	4.94768121530755	3	73	5
TCGA-73-4662	5.02973078988026	3	73	5
TCGA-73-4666	5.02142248376838	3	73	5
TCGA-73-4668	5.18726851420205	3	73	5
TCGA-73-4670	3.28109813837278	1	73	5
TCGA-73-4675	3.79754485818843	2	73	5
TCGA-73-4676	3.43338133121565	2	73	5
TCGA-73-4677	3.92169454544884	2	73	5
TCGA-73-7498	4.20849474524204	2	73	5
TCGA-73-7499	4.61832709419094	2	73	5
TCGA-73-A9RS	4.49488379938098	2	73	5
TCGA-75-5122	5.66950039085085	3	75	4
TCGA-75-5125	4.43514273472192	2	75	4
TCGA-75-5126	5.01475594500414	3	75	4
TCGA-75-5146	4.10873044957812	2	75	4
TCGA-75-5147	4.28687318473044	2	75	4
TCGA-75-6203	6.24680312009903	4	75	4
TCGA-75-6205	5.30399750646642	3	75	4
TCGA-75-6206	4.2292672729253	2	75	4
TCGA-75-6207	3.53256292731317	2	75	4
TCGA-75-6211	5.29778750589126	3	75	4
TCGA-75-6212	5.54159427280445	3	75	4
TCGA-75-6214	1.46124530188778	0	75	4
TCGA-75-7025	5.54015670340778	3	75	4
TCGA-75-7027	3.73506023585069	2	75	4
TCGA-75-7030	5.4162535067748	3	75	4
TCGA-75-7031	4.43433436567884	2	75	4
TCGA-78-7145	3.37719974722796	2	78	4
TCGA-78-7146	2.71468190541871	1	78	4
TCGA-78-7147	2.5873616145474	1	78	4
TCGA-78-7148	2.98294367965658	1	78	4
TCGA-78-7149	2.59075157039495	1	78	4
TCGA-78-7150	1.97711721718725	1	78	4
TCGA-78-7152	4.2699947978419	2	78	4
TCGA-78-7153	3.48765644723538	2	78	4
TCGA-78-7154	2.63449633604541	1	78	4
TCGA-78-7155	2.69468531190975	1	78	4
TCGA-78-7156	2.05857431946379	1	78	4
TCGA-78-7158	2.87774698435899	1	78	4
TCGA-78-7159	4.7588117829995	3	78	4
TCGA-78-7160	5.09166269492225	3	78	4
TCGA-78-7161	2.15084057471731	1	78	4
TCGA-78-7163	1.34039589070744	0	78	4
TCGA-78-7166	2.77077479794658	1	78	4
TCGA-78-7167	2.52888811290809	1	78	4
TCGA-78-7220	2.43565621766811	1	78	4
TCGA-78-7535	2.49771896804689	1	78	4
TCGA-78-7536	4.18768243432955	2	78	4
TCGA-78-7537	3.97821958736997	2	78	4
TCGA-78-7539	4.7600990078863	3	78	4
TCGA-78-7540	4.19621888281929	2	78	4
TCGA-78-7542	2.45521576639186	1	78	4
TCGA-78-7633	1.55586940136197	0	78	4
TCGA-78-8640	4.20132072241562	2	78	4
TCGA-78-8648	6.84370661813763	4	78	4
TCGA-78-8655	4.39516372491762	2	78	4
TCGA-78-8660	4.74795895535141	3	78	4
TCGA-78-8662	2.47590856651466	1	78	4
TCGA-80-5607	4.50632673016195	2	80	2
TCGA-80-5608	3.8959184289176	2	80	2
TCGA-80-5611	3.5763231071541	2	80	2
TCGA-83-5908	5.08498374546429	3	83	3
TCGA-86-6562	4.37250389819137	2	86	2
TCGA-86-6851	6.56805034857723	4	86	2
TCGA-86-7701	5.97708384155186	3	86	2
TCGA-86-7711	4.25527054760955	2	86	2
TCGA-86-7713	3.44670999996855	2	86	2
TCGA-86-7714	3.94294893877086	2	86	2
TCGA-86-7953	4.22519859982755	2	86	2
TCGA-86-7954	4.71721096418993	2	86	2
TCGA-86-7955	1.57475699646814	0	86	2
TCGA-86-8054	2.76902509617396	1	86	2
TCGA-86-8055	4.80534004950329	3	86	2
TCGA-86-8056	4.73892502961906	3	86	2
TCGA-86-8073	3.89152413636783	2	86	2
TCGA-86-8074	3.6303900650501	2	86	2
TCGA-86-8075	4.72341925679423	3	86	2
TCGA-86-8076	5.94717823476211	3	86	2
TCGA-86-8278	4.30066773056555	2	86	2
TCGA-86-8279	2.76953526754385	1	86	2
TCGA-86-8280	5.33391263207778	3	86	2
TCGA-86-8281	4.18380813910378	2	86	2
TCGA-86-8358	3.92674307527824	2	86	2
TCGA-86-8359	3.60893491369239	2	86	2
TCGA-86-8585	5.62547671219589	3	86	2
TCGA-86-8668	5.0754372070656	3	86	2
TCGA-86-8669	4.86359497722344	3	86	2
TCGA-86-8671	6.24042850911108	4	86	2
TCGA-86-8672	4.48227153330355	2	86	2
TCGA-86-8673	3.01519678454351	1	86	2
TCGA-86-8674	1.99739452794929	1	86	2
TCGA-86-A456	5.14825180280416	3	86	2
TCGA-86-A4D0	3.32404888961768	1	86	2
TCGA-86-A4JF	4.01776156425551	2	86	2
TCGA-86-A4P7	5.50403989579258	3	86	2
TCGA-86-A4P8	6.30886788029107	4	86	2
TCGA-91-A4BC	5.75738469994481	3	91	2
TCGA-91-A4BD	4.54940974952352	2	91	2
TCGA-93-7347	5.11355875085388	3	93	4
TCGA-93-7348	4.53706588407214	2	93	4
TCGA-93-8067	3.4507798593591	2	93	4
TCGA-93-A4JN	5.23077198278939	3	93	4
TCGA-93-A4JO	5.20055797789985	3	93	4
TCGA-93-A4JP	4.90072730091453	3	93	4
TCGA-93-A4JQ	5.28806015549381	3	93	4
TCGA-95-7039	3.25375561382476	1	95	3
TCGA-95-7043	2.66892031960305	1	95	3
TCGA-95-7562	4.06091209402133	2	95	3
TCGA-95-7567	4.04532709770615	2	95	3
TCGA-95-7944	4.02355063486328	2	95	3
TCGA-95-7947	4.60799789911208	2	95	3
TCGA-95-7948	1.94235673479311	0	95	3
TCGA-95-8039	4.18461079292959	2	95	3
TCGA-95-8494	3.24973692608403	1	95	3
TCGA-95-A4VK	4.65570414379369	2	95	3
TCGA-95-A4VN	4.81717520652359	3	95	3
TCGA-95-A4VP	4.36006212139433	2	95	3
TCGA-97-7546	4.79444319985508	3	97	2
TCGA-97-7547	3.92827860093902	2	97	2
TCGA-97-7552	6.32576789712479	4	97	2
TCGA-97-7553	5.98391831409178	3	97	2
TCGA-97-7554	5.14106926490101	3	97	2
TCGA-97-7937	2.84692383853619	1	97	2
TCGA-97-7938	4.03910382876731	2	97	2
TCGA-97-7941	4.06652278230887	2	97	2
TCGA-97-8171	2.86157091960633	1	97	2
TCGA-97-8172	5.82954596679279	3	97	2
TCGA-97-8175	3.67976790804618	2	97	2
TCGA-97-8177	4.3745149424378	2	97	2
TCGA-97-8179	3.10667524496616	1	97	2
TCGA-97-8552	4.9768320634269	3	97	2
TCGA-97-A4LX	6.22951884165757	4	97	2
TCGA-97-A4M0	4.41909632458187	2	97	2
TCGA-97-A4M1	3.8164525228261	2	97	2
TCGA-97-A4M2	6.12148018391811	4	97	2
TCGA-97-A4M3	2.74231078837085	1	97	2
TCGA-97-A4M5	5.51870241976858	3	97	2
TCGA-97-A4M6	4.72380285160023	3	97	2
TCGA-97-A4M7	5.18608449066382	3	97	2
TCGA-99-7458	4.77411177685649	3	99	4
TCGA-99-8025	4.48819486476556	2	99	4
TCGA-99-8028	5.87263890826748	3	99	4
TCGA-99-8032	4.7599739889334	3	99	4
TCGA-99-8033	3.60963005206649	2	99	4
TCGA-99-AA5R	5.92406483303915	3	99	4
TCGA-J2-8192	5.0785368217079	3	J2	3
TCGA-J2-8194	3.39779385430268	2	J2	3
TCGA-J2-A4AD	3.18109568497973	1	J2	3
TCGA-J2-A4AE	5.22771213853415	3	J2	3
TCGA-J2-A4AG	4.84547091137142	3	J2	3
TCGA-L4-A4E5	3.77927078849456	2	L4	4
TCGA-L4-A4E6	6.515596217967	4	L4	4
TCGA-L9-A443	4.36053404120972	2	L9	5
TCGA-L9-A444	6.13976341326025	4	L9	5
TCGA-L9-A50W	3.7218293028582	2	L9	5
TCGA-L9-A5IP	4.00702366249341	2	L9	5
TCGA-L9-A743	6.0094830260642	3	L9	5
TCGA-L9-A7SV	3.17528065270379	1	L9	5
TCGA-L9-A8F4	5.99294992797036	3	L9	5
TCGA-MN-A4N1	1.55207487775742	0	MN	3
TCGA-MN-A4N4	3.39968670109615	2	MN	3
TCGA-MN-A4N5	3.74594254033435	2	MN	3
TCGA-MP-A4SV	4.98298401858729	3	MP	5
TCGA-MP-A4SW	5.00373159454437	3	MP	5
TCGA-MP-A4SY	4.50788399923796	2	MP	5
TCGA-MP-A4T4	5.86052158065561	3	MP	5
TCGA-MP-A4T6	4.51612702131099	2	MP	5
TCGA-MP-A4T7	3.98909065750678	2	MP	5
TCGA-MP-A4T8	2.45982013885737	1	MP	5
TCGA-MP-A4T9	5.03839837198815	3	MP	5
TCGA-MP-A4TA	3.94445197607289	2	MP	5
TCGA-MP-A4TC	3.83225907496168	2	MP	5
TCGA-MP-A4TD	4.88596642055819	3	MP	5
TCGA-MP-A4TE	3.18689762398211	1	MP	5
TCGA-MP-A4TF	4.32346329816038	2	MP	5
TCGA-MP-A4TH	5.95547412740483	3	MP	5
TCGA-MP-A4TI	5.24819183597383	3	MP	5
TCGA-MP-A4TJ	6.47680393475492	4	MP	5
TCGA-MP-A4TK	5.64072118517237	3	MP	5
TCGA-MP-A5C7	2.2944466695384	1	MP	5
TCGA-NJ-A4YF	3.60509901660068	2	NJ	5
TCGA-NJ-A4YG	4.18918572616355	2	NJ	5
TCGA-NJ-A4YI	3.93896058744748	2	NJ	5
TCGA-NJ-A4YP	3.37076963337286	2	NJ	5
TCGA-NJ-A4YQ	5.94833542668127	3	NJ	5
TCGA-NJ-A55A	6.37512327909707	4	NJ	5
TCGA-NJ-A55O	4.98044349567435	3	NJ	5
TCGA-NJ-A55R	5.02693128312237	3	NJ	5
TCGA-NJ-A7XG	1.69002053373157	0	NJ	5
TCGA-O1-A52J	4.36725886770078	2	O1	5
TCGA-S2-AA1A	6.18943365633402	4	S2	4
