# Supplementary material for: Surrogate Biomarker Prediction from Whole-Slide Images for Evaluating Overall Survival in Lung Adenocarcinoma
Source: Diagnostics (Basel). 2024 Feb 20;14(5):462. doi: 10.3390/diagnostics14050462 (PMC10930763; doi:10.3390/diagnostics14050462)
Supplement: Supplementary file 1 [file diagnostics-14-00462-s001.zip › Supplementary_File_S5_TCGA_LUAD_crossfolds/crossfolds_KLK11.csv]

PATIENT	KLK11	KLK11_quantile	site_code	CV5
TCGA-05-4244	4.04892311252595	3	05	1
TCGA-05-4249	6.55942457087277	3	05	1
TCGA-05-4250	1.90958304106693	2	05	1
TCGA-05-4382	0.715615415327163	2	05	1
TCGA-05-4395	-1.28202431095047	1	05	1
TCGA-05-4396	2.04840564345032	2	05	1
TCGA-05-4397	-1.3049137820507	1	05	1
TCGA-05-4398	3.12755207497374	2	05	1
TCGA-05-4402	3.35324065733473	2	05	1
TCGA-05-4403	8.39605209474732	4	05	1
TCGA-05-4405	2.27122422254672	2	05	1
TCGA-05-4415	-1.97504177501544	1	05	1
TCGA-05-4417	7.91072835049472	4	05	1
TCGA-05-4418	1.3045577645359	2	05	1
TCGA-05-4420	9.73947490242995	4	05	1
TCGA-05-4422	0.3259230267892	1	05	1
TCGA-05-4424	8.22697651305603	4	05	1
TCGA-05-4426	-0.66314668979613	1	05	1
TCGA-05-4427	-1.40222058266296	1	05	1
TCGA-05-4430	3.6110689753294	2	05	1
TCGA-05-4432	6.45216215024012	3	05	1
TCGA-05-4433	6.43105774546434	3	05	1
TCGA-05-4434	4.49321631284709	3	05	1
TCGA-35-3615	5.82466739850645	3	35	4
TCGA-35-4122	1.06604461541294	2	35	4
TCGA-35-4123	-0.859077342030757	1	35	4
TCGA-35-5375	4.81224960861968	3	35	4
TCGA-38-4625	1.19230131238489	2	38	5
TCGA-38-4626	2.53671625646704	2	38	5
TCGA-38-4627	5.68019581989449	3	38	5
TCGA-38-4628	6.52371676620017	3	38	5
TCGA-38-4629	-0.122848540512697	1	38	5
TCGA-38-4630	-3.2906280546382	0	38	5
TCGA-38-4631	-0.330819426556403	1	38	5
TCGA-38-4632	1.75983602421409	2	38	5
TCGA-38-6178	3.44209477408792	2	38	5
TCGA-38-7271	1.87116103804727	2	38	5
TCGA-38-A44F	7.24668283764993	4	38	5
TCGA-44-2655	2.81269436728759	2	44	2
TCGA-44-2656	0.126362162147805	1	44	2
TCGA-44-2657	4.97693714921441	3	44	2
TCGA-44-2659	0.867388640472096	2	44	2
TCGA-44-2661	4.23737884595478	3	44	2
TCGA-44-2662	-2.75870720680321	0	44	2
TCGA-44-2665	-2.24935796075898	1	44	2
TCGA-44-2666	1.1597868769697	2	44	2
TCGA-44-2668	-1.27904291468336	1	44	2
TCGA-44-3396	-1.30422848393539	1	44	2
TCGA-44-3398	3.17577051367537	2	44	2
TCGA-44-3917	6.29112680101789	3	44	2
TCGA-44-3918	2.38739520196163	2	44	2
TCGA-44-3919	3.7793802563133	3	44	2
TCGA-44-4112	-0.641635974735107	1	44	2
TCGA-44-5643	4.65774935842856	3	44	2
TCGA-44-5644	6.37621431748112	3	44	2
TCGA-44-5645	-0.311822432985605	1	44	2
TCGA-44-6145	0.382356149913951	1	44	2
TCGA-44-6146	5.25989991462556	3	44	2
TCGA-44-6147	6.05161238469339	3	44	2
TCGA-44-6148	5.84298947712217	3	44	2
TCGA-44-6774	7.1803404026249	4	44	2
TCGA-44-6775	2.24323184510677	2	44	2
TCGA-44-6776	2.2478507662672	2	44	2
TCGA-44-6777	-0.700321563352697	1	44	2
TCGA-44-6778	4.1421758640037	3	44	2
TCGA-44-6779	-3.35704728088193	0	44	2
TCGA-44-7659	3.55631806162747	2	44	2
TCGA-44-7660	4.09207934464953	3	44	2
TCGA-44-7662	4.0711840912391	3	44	2
TCGA-44-7667	7.17819712916017	4	44	2
TCGA-44-7669	5.26492483138149	3	44	2
TCGA-44-7670	3.85456334312487	3	44	2
TCGA-44-7671	6.10420572547199	3	44	2
TCGA-44-7672	1.82965013027201	2	44	2
TCGA-44-8119	6.38472601350246	3	44	2
TCGA-44-A479	7.97556275272212	4	44	2
TCGA-44-A47A	2.77010932295154	2	44	2
TCGA-44-A47B	3.13954799856133	2	44	2
TCGA-44-A47G	2.47252243811624	2	44	2
TCGA-44-A4SS	-1.15928976976516	1	44	2
TCGA-44-A4SU	3.36393821775571	2	44	2
TCGA-49-4487	-1.50346103613393	1	49	1
TCGA-49-4488	1.49595735576495	2	49	1
TCGA-49-4490	3.06837460962613	2	49	1
TCGA-49-4494	2.73520801714024	2	49	1
TCGA-49-4501	4.96084334877639	3	49	1
TCGA-49-4505	1.98231606857511	2	49	1
TCGA-49-4506	-1.51818607222753	1	49	1
TCGA-49-4507	-1.86386502205109	1	49	1
TCGA-49-4510	9.7358275408569	4	49	1
TCGA-49-4512	3.23381969933464	2	49	1
TCGA-49-4514	2.35004016642009	2	49	1
TCGA-49-6742	2.78486093891701	2	49	1
TCGA-49-6743	1.34635696365641	2	49	1
TCGA-49-6744	6.4123781060673	3	49	1
TCGA-49-6745	1.54862914266433	2	49	1
TCGA-49-6761	-0.60862726185924	1	49	1
TCGA-49-6767	3.60041529709423	2	49	1
TCGA-49-AAQV	4.22912764981476	3	49	1
TCGA-49-AAR0	6.28589274529628	3	49	1
TCGA-49-AAR2	2.25063968805757	2	49	1
TCGA-49-AAR3	-0.121543871719448	1	49	1
TCGA-49-AAR4	4.21732711010212	3	49	1
TCGA-49-AAR9	1.8441822252305	2	49	1
TCGA-49-AARE	0.691520870576622	2	49	1
TCGA-49-AARN	4.84419734926834	3	49	1
TCGA-49-AARO	4.0472217758079	3	49	1
TCGA-49-AARQ	5.5498905276437	3	49	1
TCGA-49-AARR	5.49382919664929	3	49	1
TCGA-4B-A93V	-2.43359978021485	1	4B	1
TCGA-50-5044	0.034877888444118	1	50	2
TCGA-50-5045	2.18048947243787	2	50	2
TCGA-50-5055	5.45902171676277	3	50	2
TCGA-50-5066	0.464921142577888	1	50	2
TCGA-50-5068	2.4122697896856	2	50	2
TCGA-50-5931	-0.131682989218205	1	50	2
TCGA-50-5939	0.820104842007565	2	50	2
TCGA-50-5942	5.18431762232177	3	50	2
TCGA-50-5946	2.21050027029234	2	50	2
TCGA-50-6590	-1.89379439248441	1	50	2
TCGA-50-6591	-1.92557941557911	1	50	2
TCGA-50-6593	2.74755180722374	2	50	2
TCGA-50-6594	-2.55620031296425	1	50	2
TCGA-50-6597	4.42722614972136	3	50	2
TCGA-50-6673	3.71374895181515	3	50	2
TCGA-50-7109	6.53515780267259	3	50	2
TCGA-50-8457	5.55770134851341	3	50	2
TCGA-50-8459	7.15483041890275	4	50	2
TCGA-53-7624	-2.37657282265849	1	53	5
TCGA-53-7626	3.77357316013199	3	53	5
TCGA-53-7813	8.4829561983098	4	53	5
TCGA-53-A4EZ	7.05364743251964	4	53	5
TCGA-55-1592	6.32207934489344	3	55	3
TCGA-55-1594	8.9245915607671	4	55	3
TCGA-55-1595	3.23310084620475	2	55	3
TCGA-55-1596	1.44795960902839	2	55	3
TCGA-55-5899	4.1890871880543	3	55	3
TCGA-55-6543	2.89554227076356	2	55	3
TCGA-55-6642	6.4381907232247	3	55	3
TCGA-55-6712	-0.06155630195172	1	55	3
TCGA-55-6968	5.95760596066031	3	55	3
TCGA-55-6969	5.10773466929798	3	55	3
TCGA-55-6970	0.599995919811001	2	55	3
TCGA-55-6971	7.2297159652172	4	55	3
TCGA-55-6972	3.49085097231643	2	55	3
TCGA-55-6975	-3.55779555595934	0	55	3
TCGA-55-6978	0.796163293850357	2	55	3
TCGA-55-6979	4.3623814596212	3	55	3
TCGA-55-6980	4.59353999288233	3	55	3
TCGA-55-6981	-0.326814093062719	1	55	3
TCGA-55-6982	2.97391085932689	2	55	3
TCGA-55-6983	9.18077946775897	4	55	3
TCGA-55-6984	8.6874890739907	4	55	3
TCGA-55-6985	3.93078223655958	3	55	3
TCGA-55-6986	2.23397639108849	2	55	3
TCGA-55-6987	1.38083885682973	2	55	3
TCGA-55-7227	1.93546180714772	2	55	3
TCGA-55-7281	7.02354491108415	4	55	3
TCGA-55-7283	6.05924282263911	3	55	3
TCGA-55-7284	7.82549259139317	4	55	3
TCGA-55-7570	-0.888215936681688	1	55	3
TCGA-55-7573	1.84603079316296	2	55	3
TCGA-55-7574	1.30720557893809	2	55	3
TCGA-55-7576	-1.19676050325138	1	55	3
TCGA-55-7724	6.10788019435802	3	55	3
TCGA-55-7725	0.419387652333041	1	55	3
TCGA-55-7726	2.8947943565604	2	55	3
TCGA-55-7727	-0.146839838139196	1	55	3
TCGA-55-7728	6.93625550245578	4	55	3
TCGA-55-7815	7.01795763249748	4	55	3
TCGA-55-7816	7.68508703348267	4	55	3
TCGA-55-7903	-0.18693335720899	1	55	3
TCGA-55-7907	7.59036308409586	4	55	3
TCGA-55-7910	8.75079243101201	4	55	3
TCGA-55-7911	0.03307213404922	1	55	3
TCGA-55-7913	3.12974361545288	2	55	3
TCGA-55-7914	1.37640815876852	2	55	3
TCGA-55-7994	-2.59357089361686	1	55	3
TCGA-55-7995	5.83680495606214	3	55	3
TCGA-55-8085	-1.28552990401026	1	55	3
TCGA-55-8087	6.389464683104	3	55	3
TCGA-55-8089	-0.349129901449625	1	55	3
TCGA-55-8090	1.64542974092172	2	55	3
TCGA-55-8091	1.37650548400754	2	55	3
TCGA-55-8092	0.843407655906277	2	55	3
TCGA-55-8094	5.697432471826	3	55	3
TCGA-55-8096	5.80899935518034	3	55	3
TCGA-55-8097	6.24082916207733	3	55	3
TCGA-55-8203	8.49972490643244	4	55	3
TCGA-55-8204	5.32301094306192	3	55	3
TCGA-55-8205	-0.152862896177875	1	55	3
TCGA-55-8206	3.02043456523632	2	55	3
TCGA-55-8207	5.95606047923335	3	55	3
TCGA-55-8208	2.23801636556429	2	55	3
TCGA-55-8299	2.10461205388808	2	55	3
TCGA-55-8301	-1.69412899309463	1	55	3
TCGA-55-8302	0.46961624760807	1	55	3
TCGA-55-8505	1.67077192653251	2	55	3
TCGA-55-8506	0.260026556731319	1	55	3
TCGA-55-8507	7.56515086750254	4	55	3
TCGA-55-8508	9.06118863650026	4	55	3
TCGA-55-8510	2.94895718723013	2	55	3
TCGA-55-8511	1.38222244731614	2	55	3
TCGA-55-8512	6.24194137368973	3	55	3
TCGA-55-8513	6.20464873359041	3	55	3
TCGA-55-8514	0.658135966080993	2	55	3
TCGA-55-8614	5.28928525323932	3	55	3
TCGA-55-8615	7.52391046209205	4	55	3
TCGA-55-8616	3.76786521779639	3	55	3
TCGA-55-8619	7.03143018780561	4	55	3
TCGA-55-8620	1.32994107503492	2	55	3
TCGA-55-8621	5.1886967314975	3	55	3
TCGA-55-A48X	2.46758312950947	2	55	3
TCGA-55-A48Y	-0.52403987334368	1	55	3
TCGA-55-A48Z	0.939333038408271	2	55	3
TCGA-55-A490	-0.299156652402358	1	55	3
TCGA-55-A491	-5.86280389229669	0	55	3
TCGA-55-A492	4.76782046563184	3	55	3
TCGA-55-A493	4.33427180693009	3	55	3
TCGA-55-A494	8.29950537874527	4	55	3
TCGA-55-A4DF	7.12342592786927	4	55	3
TCGA-55-A4DG	-0.308195521681084	1	55	3
TCGA-55-A57B	2.44742296685819	2	55	3
TCGA-62-A46O	-2.04855353651178	1	62	1
TCGA-62-A46P	9.74543978802117	4	62	1
TCGA-62-A46R	0.861132726210096	2	62	1
TCGA-62-A46S	2.90250996606934	2	62	1
TCGA-62-A46U	-0.711574200097785	1	62	1
TCGA-62-A46V	-2.83081394930516	0	62	1
TCGA-62-A470	3.25524603160309	2	62	1
TCGA-62-A471	3.98262406447075	3	62	1
TCGA-62-A472	4.93294018661742	3	62	1
TCGA-64-1676	3.11254948332578	2	64	2
TCGA-64-1677	6.93596232929068	4	64	2
TCGA-64-1678	9.17464420534856	4	64	2
TCGA-64-1679	0.287890096234862	1	64	2
TCGA-64-1680	6.98407235295764	4	64	2
TCGA-64-1681	3.69019853268329	2	64	2
TCGA-64-5774	9.31638086496611	4	64	2
TCGA-64-5775	-4.18918783200053	0	64	2
TCGA-64-5778	1.28390790480873	2	64	2
TCGA-64-5779	7.09924497282135	4	64	2
TCGA-64-5781	0.856649290146916	2	64	2
TCGA-64-5815	6.01361516656439	3	64	2
TCGA-67-3770	6.63137515916774	3	67	5
TCGA-67-3771	7.71763568827847	4	67	5
TCGA-67-3772	4.47379897139506	3	67	5
TCGA-67-3773	1.34937689809978	2	67	5
TCGA-67-3774	4.14769923010326	3	67	5
TCGA-67-4679	2.40144047322482	2	67	5
TCGA-67-6215	2.32898666608885	2	67	5
TCGA-67-6216	-1.24278328926443	1	67	5
TCGA-67-6217	2.57823846171434	2	67	5
TCGA-69-7760	0.531995772116968	2	69	2
TCGA-69-7761	7.05347061479247	4	69	2
TCGA-69-7763	2.43667764786209	2	69	2
TCGA-69-7764	-0.975432893518152	1	69	2
TCGA-69-7765	2.00111927827369	2	69	2
TCGA-69-7973	9.12093708709747	4	69	2
TCGA-69-7974	1.89446216797079	2	69	2
TCGA-69-7978	1.27013996992145	2	69	2
TCGA-69-7979	1.0204329856573	2	69	2
TCGA-69-7980	1.85058129253571	2	69	2
TCGA-69-8253	2.2425490586599	2	69	2
TCGA-69-8254	3.63725760682875	2	69	2
TCGA-69-8255	0.012813822008861	1	69	2
TCGA-69-8453	7.29162925772504	4	69	2
TCGA-69-A59K	4.42123376988206	3	69	2
TCGA-71-6725	4.10911350607739	3	71	2
TCGA-71-8520	6.02114901927951	3	71	2
TCGA-73-4658	3.36110912254126	2	73	5
TCGA-73-4659	8.9226834757533	4	73	5
TCGA-73-4662	0.719593613264065	2	73	5
TCGA-73-4666	0.110773236339825	1	73	5
TCGA-73-4668	5.66126780076397	3	73	5
TCGA-73-4670	-0.628499202946967	1	73	5
TCGA-73-4675	1.23977532035784	2	73	5
TCGA-73-4676	1.02567337373529	2	73	5
TCGA-73-4677	2.2403855485412	2	73	5
TCGA-73-7498	3.23685839996095	2	73	5
TCGA-73-7499	6.28741394820891	3	73	5
TCGA-73-A9RS	-0.371035015171235	1	73	5
TCGA-75-5122	-0.79726172451599	1	75	4
TCGA-75-5125	3.94879302567732	3	75	4
TCGA-75-5126	3.06876404748905	2	75	4
TCGA-75-5146	6.51928282013321	3	75	4
TCGA-75-5147	6.13413070808026	3	75	4
TCGA-75-6203	4.69332212191604	3	75	4
TCGA-75-6205	0.124357350190896	1	75	4
TCGA-75-6206	0.01709611363693	1	75	4
TCGA-75-6207	3.8621169144248	3	75	4
TCGA-75-6211	8.86038543425169	4	75	4
TCGA-75-6212	4.40174162890622	3	75	4
TCGA-75-6214	5.66125602951938	3	75	4
TCGA-75-7025	4.51482487430499	3	75	4
TCGA-75-7027	4.87803715866987	3	75	4
TCGA-75-7030	6.2292335707407	3	75	4
TCGA-75-7031	7.89765832457246	4	75	4
TCGA-78-7145	5.59797267910616	3	78	4
TCGA-78-7146	0.958532754691332	2	78	4
TCGA-78-7147	3.44382200906248	2	78	4
TCGA-78-7148	0.893058176139388	2	78	4
TCGA-78-7149	-0.545910976915616	1	78	4
TCGA-78-7150	-1.3156645320406	1	78	4
TCGA-78-7152	6.97748461474019	4	78	4
TCGA-78-7153	6.11043913149784	3	78	4
TCGA-78-7154	2.20989095206653	2	78	4
TCGA-78-7155	-4.06464809528491	0	78	4
TCGA-78-7156	-1.1857328783011	1	78	4
TCGA-78-7158	4.22285356650311	3	78	4
TCGA-78-7159	7.762813713557	4	78	4
TCGA-78-7160	2.32944430882413	2	78	4
TCGA-78-7161	3.69152917565768	2	78	4
TCGA-78-7163	4.79129503474941	3	78	4
TCGA-78-7166	-0.349927687919558	1	78	4
TCGA-78-7167	2.85230531342316	2	78	4
TCGA-78-7220	-1.50430619954606	1	78	4
TCGA-78-7535	6.72565731459476	3	78	4
TCGA-78-7536	8.42448810057654	4	78	4
TCGA-78-7537	3.29992028923284	2	78	4
TCGA-78-7539	6.22142127855584	3	78	4
TCGA-78-7540	8.15737762443753	4	78	4
TCGA-78-7542	2.03734110780949	2	78	4
TCGA-78-7633	0.661295755774939	2	78	4
TCGA-78-8640	1.56474411408693	2	78	4
TCGA-78-8648	1.59418479019773	2	78	4
TCGA-78-8655	1.34517558908594	2	78	4
TCGA-78-8660	3.44364026005743	2	78	4
TCGA-78-8662	-1.34951792846496	1	78	4
TCGA-80-5607	4.85510750465706	3	80	1
TCGA-80-5608	9.00300080475442	4	80	1
TCGA-80-5611	3.28681648995911	2	80	1
TCGA-83-5908	-0.118380149115171	1	83	5
TCGA-86-6562	0.550502200169361	2	86	4
TCGA-86-6851	1.52717962671147	2	86	4
TCGA-86-7701	8.07778832358064	4	86	4
TCGA-86-7711	-4.9419461455005	0	86	4
TCGA-86-7713	6.09296257182626	3	86	4
TCGA-86-7714	-0.084766439440962	1	86	4
TCGA-86-7953	8.31790858084132	4	86	4
TCGA-86-7954	5.41981393624209	3	86	4
TCGA-86-7955	-3.33746704344342	0	86	4
TCGA-86-8054	6.51568863865921	3	86	4
TCGA-86-8055	0.425860932053766	1	86	4
TCGA-86-8056	1.17232306601924	2	86	4
TCGA-86-8073	3.33485448005897	2	86	4
TCGA-86-8074	2.22003208671112	2	86	4
TCGA-86-8075	-0.687743876685948	1	86	4
TCGA-86-8076	6.64841488515868	3	86	4
TCGA-86-8278	4.68718797221934	3	86	4
TCGA-86-8279	-0.489788818951572	1	86	4
TCGA-86-8280	3.04124756956051	2	86	4
TCGA-86-8281	2.92322169255099	2	86	4
TCGA-86-8358	6.10292800367912	3	86	4
TCGA-86-8359	7.77388632474411	4	86	4
TCGA-86-8585	0.359007770850843	1	86	4
TCGA-86-8668	-0.326218080292499	1	86	4
TCGA-86-8669	7.487637591377	4	86	4
TCGA-86-8671	1.67177866352553	2	86	4
TCGA-86-8672	1.85698513761139	2	86	4
TCGA-86-8673	7.3241283408713	4	86	4
TCGA-86-8674	8.21333192714844	4	86	4
TCGA-86-A456	2.11686266507775	2	86	4
TCGA-86-A4D0	7.01074364214196	4	86	4
TCGA-86-A4JF	-0.169716330859476	1	86	4
TCGA-86-A4P7	3.50535203325537	2	86	4
TCGA-86-A4P8	3.66691810594614	2	86	4
TCGA-91-A4BC	6.19537042486597	3	91	4
TCGA-91-A4BD	4.26185906408269	3	91	4
TCGA-93-7347	2.79059125027251	2	93	3
TCGA-93-7348	5.89458989503444	3	93	3
TCGA-93-8067	2.37334516987461	2	93	3
TCGA-93-A4JN	3.66873900225286	2	93	3
TCGA-93-A4JO	3.31537525521364	2	93	3
TCGA-93-A4JP	5.03933253914403	3	93	3
TCGA-93-A4JQ	4.10108897248581	3	93	3
TCGA-95-7039	0.946147190254462	2	95	5
TCGA-95-7043	-2.88566853207459	0	95	5
TCGA-95-7562	8.03558002079395	4	95	5
TCGA-95-7567	1.42847550175978	2	95	5
TCGA-95-7944	-2.2607631682243	1	95	5
TCGA-95-7947	0.969287170722699	2	95	5
TCGA-95-7948	3.32021348057718	2	95	5
TCGA-95-8039	2.94931714338057	2	95	5
TCGA-95-8494	-0.699279145197165	1	95	5
TCGA-95-A4VK	-0.369706872197191	1	95	5
TCGA-95-A4VN	2.57691714344994	2	95	5
TCGA-95-A4VP	6.43998208702385	3	95	5
TCGA-97-7546	5.64209365865886	3	97	5
TCGA-97-7547	5.93689790630516	3	97	5
TCGA-97-7552	6.24542688514708	3	97	5
TCGA-97-7553	2.75066164856074	2	97	5
TCGA-97-7554	2.01003665891523	2	97	5
TCGA-97-7937	4.93290859264398	3	97	5
TCGA-97-7938	1.78548174727085	2	97	5
TCGA-97-7941	7.31204450622099	4	97	5
TCGA-97-8171	-5.01903298448192	0	97	5
TCGA-97-8172	7.04403524466601	4	97	5
TCGA-97-8175	0.022359126611981	1	97	5
TCGA-97-8177	5.74910249380214	3	97	5
TCGA-97-8179	1.40461239328702	2	97	5
TCGA-97-8552	6.55231778521294	3	97	5
TCGA-97-A4LX	6.01598578981626	3	97	5
TCGA-97-A4M0	7.15131032560453	4	97	5
TCGA-97-A4M1	3.98950433844818	3	97	5
TCGA-97-A4M2	4.74445894823586	3	97	5
TCGA-97-A4M3	5.72496542378464	3	97	5
TCGA-97-A4M5	4.92274752296443	3	97	5
TCGA-97-A4M6	3.18385788906216	2	97	5
TCGA-97-A4M7	7.59139275196234	4	97	5
TCGA-99-7458	3.59454221517086	2	99	1
TCGA-99-8025	3.54110072716144	2	99	1
TCGA-99-8028	2.60490138993722	2	99	1
TCGA-99-8032	7.05292265211063	4	99	1
TCGA-99-8033	-0.281331572124028	1	99	1
TCGA-99-AA5R	4.02220363157265	3	99	1
TCGA-J2-8192	0.288710011582217	1	J2	4
TCGA-J2-8194	3.3111752154995	2	J2	4
TCGA-J2-A4AD	2.79319035941278	2	J2	4
TCGA-J2-A4AE	2.75252053355836	2	J2	4
TCGA-J2-A4AG	2.9447035295613	2	J2	4
TCGA-L4-A4E5	-0.432474388642383	1	L4	5
TCGA-L4-A4E6	3.78275065051582	3	L4	5
TCGA-L9-A443	6.45666216670964	3	L9	1
TCGA-L9-A444	-2.73368069925512	0	L9	1
TCGA-L9-A50W	7.05001638821724	4	L9	1
TCGA-L9-A5IP	-2.58203159286163	1	L9	1
TCGA-L9-A743	3.82638263587415	3	L9	1
TCGA-L9-A7SV	-1.89548199516405	1	L9	1
TCGA-L9-A8F4	3.66434654047572	2	L9	1
TCGA-MN-A4N1	3.72863297153218	3	MN	1
TCGA-MN-A4N4	-3.71925437162736	0	MN	1
TCGA-MN-A4N5	2.9633265649849	2	MN	1
TCGA-MP-A4SV	3.66955877448609	2	MP	5
TCGA-MP-A4SW	5.93294794761893	3	MP	5
TCGA-MP-A4SY	1.78575560524837	2	MP	5
TCGA-MP-A4T4	1.79286218512622	2	MP	5
TCGA-MP-A4T6	7.09880458796748	4	MP	5
TCGA-MP-A4T7	2.19906754171739	2	MP	5
TCGA-MP-A4T8	6.12596959060719	3	MP	5
TCGA-MP-A4T9	3.7060516280323	3	MP	5
TCGA-MP-A4TA	-0.320251250121521	1	MP	5
TCGA-MP-A4TC	-0.08092463876447	1	MP	5
TCGA-MP-A4TD	6.38752201478052	3	MP	5
TCGA-MP-A4TE	10.0848783383117	4	MP	5
TCGA-MP-A4TF	1.08890509036328	2	MP	5
TCGA-MP-A4TH	1.09749313227725	2	MP	5
TCGA-MP-A4TI	0.071702336980261	1	MP	5
TCGA-MP-A4TJ	6.97608218607439	4	MP	5
TCGA-MP-A4TK	0.204648206382164	1	MP	5
TCGA-MP-A5C7	6.42261520590195	3	MP	5
TCGA-NJ-A4YF	8.07532261307421	4	NJ	1
TCGA-NJ-A4YG	6.29634168019174	3	NJ	1
TCGA-NJ-A4YI	7.78428910349992	4	NJ	1
TCGA-NJ-A4YP	7.11887521544938	4	NJ	1
TCGA-NJ-A4YQ	0.344210980400475	1	NJ	1
TCGA-NJ-A55A	5.42722815068957	3	NJ	1
TCGA-NJ-A55O	1.42652696791143	2	NJ	1
TCGA-NJ-A55R	6.23308020104045	3	NJ	1
TCGA-NJ-A7XG	5.75106589364018	3	NJ	1
TCGA-O1-A52J	7.60150521501732	4	O1	2
TCGA-S2-AA1A	1.91316306406955	2	S2	1
