# Supplementary material for: Surrogate Biomarker Prediction from Whole-Slide Images for Evaluating Overall Survival in Lung Adenocarcinoma
Source: Diagnostics (Basel). 2024 Feb 20;14(5):462. doi: 10.3390/diagnostics14050462 (PMC10930763; doi:10.3390/diagnostics14050462)
Supplement: Supplementary file 1 [file diagnostics-14-00462-s001.zip › Supplementary_File_S5_TCGA_LUAD_crossfolds/crossfolds_KPNA2.csv]

PATIENT	KPNA2	KPNA2_quantile	site_code	CV5
TCGA-05-4244	7.67351719480779	3	05	2
TCGA-05-4249	6.4079396900682	1	05	2
TCGA-05-4250	8.4184996372206	3	05	2
TCGA-05-4382	8.15285450895338	3	05	2
TCGA-05-4395	7.95573945070185	3	05	2
TCGA-05-4396	5.43335904612834	1	05	2
TCGA-05-4397	8.7255046156207	4	05	2
TCGA-05-4398	8.12847465629916	3	05	2
TCGA-05-4402	7.44202420818544	2	05	2
TCGA-05-4403	6.11797298511954	1	05	2
TCGA-05-4405	7.3634791197571	2	05	2
TCGA-05-4415	8.93729871390119	4	05	2
TCGA-05-4417	7.16209409381013	2	05	2
TCGA-05-4418	7.60616097679505	3	05	2
TCGA-05-4420	8.02933856349588	3	05	2
TCGA-05-4422	6.2700632970036	1	05	2
TCGA-05-4424	8.13291502999993	3	05	2
TCGA-05-4426	6.2044365949392	1	05	2
TCGA-05-4427	8.26269224438725	3	05	2
TCGA-05-4430	7.17403252604499	2	05	2
TCGA-05-4432	7.60322466068351	3	05	2
TCGA-05-4433	6.60491139914759	2	05	2
TCGA-05-4434	7.46211535741903	2	05	2
TCGA-35-3615	5.83390154738679	1	35	5
TCGA-35-4122	8.44646618025848	3	35	5
TCGA-35-4123	8.30834080380098	3	35	5
TCGA-35-5375	7.56802624895962	2	35	5
TCGA-38-4625	8.26156218386936	3	38	3
TCGA-38-4626	6.66958155689358	2	38	3
TCGA-38-4627	6.59664756551755	2	38	3
TCGA-38-4628	7.48744410139563	2	38	3
TCGA-38-4629	8.49764517909688	3	38	3
TCGA-38-4630	8.71197602522158	4	38	3
TCGA-38-4631	8.27376369209721	3	38	3
TCGA-38-4632	8.37780112403335	3	38	3
TCGA-38-6178	6.43643457804475	1	38	3
TCGA-38-7271	6.93709750579905	2	38	3
TCGA-38-A44F	5.65274453614085	1	38	3
TCGA-44-2655	6.27964575123532	1	44	4
TCGA-44-2656	5.91110253343707	1	44	4
TCGA-44-2657	6.40101349140374	1	44	4
TCGA-44-2659	5.88754821323733	1	44	4
TCGA-44-2661	6.04757474999247	1	44	4
TCGA-44-2662	7.65150856419065	3	44	4
TCGA-44-2665	5.8286901823223	1	44	4
TCGA-44-2666	5.46040607979693	1	44	4
TCGA-44-2668	8.58575508283332	3	44	4
TCGA-44-3396	7.77403938861168	3	44	4
TCGA-44-3398	6.56707864169807	2	44	4
TCGA-44-3917	7.87749680920765	3	44	4
TCGA-44-3918	8.15303304665575	3	44	4
TCGA-44-3919	7.48557955445114	2	44	4
TCGA-44-4112	5.81845126538173	1	44	4
TCGA-44-5643	8.57635687511661	3	44	4
TCGA-44-5644	7.02340611512595	2	44	4
TCGA-44-5645	4.57987448897364	0	44	4
TCGA-44-6145	6.86656825382533	2	44	4
TCGA-44-6146	4.25050801500625	0	44	4
TCGA-44-6147	6.01756430688547	1	44	4
TCGA-44-6148	4.53067582386572	0	44	4
TCGA-44-6774	7.23068690205332	2	44	4
TCGA-44-6775	5.92494368730926	1	44	4
TCGA-44-6776	5.72839537205769	1	44	4
TCGA-44-6777	6.99189764798343	2	44	4
TCGA-44-6778	7.05595677229544	2	44	4
TCGA-44-6779	8.15058220620104	3	44	4
TCGA-44-7659	5.66948622759276	1	44	4
TCGA-44-7660	7.71204561195763	3	44	4
TCGA-44-7662	8.45195723443094	3	44	4
TCGA-44-7667	9.53991585090748	4	44	4
TCGA-44-7669	8.02166299059584	3	44	4
TCGA-44-7670	8.41674990041061	3	44	4
TCGA-44-7671	6.64023434629616	2	44	4
TCGA-44-7672	7.43652957280942	2	44	4
TCGA-44-8119	7.47920640587685	2	44	4
TCGA-44-A479	7.39804405054232	2	44	4
TCGA-44-A47A	7.14878806987078	2	44	4
TCGA-44-A47B	6.69806421891729	2	44	4
TCGA-44-A47G	7.07088614043763	2	44	4
TCGA-44-A4SS	7.16642043775062	2	44	4
TCGA-44-A4SU	5.82388677699247	1	44	4
TCGA-49-4487	8.621356197239	3	49	3
TCGA-49-4488	7.44352057381938	2	49	3
TCGA-49-4490	6.37059908341176	1	49	3
TCGA-49-4494	7.89834473213997	3	49	3
TCGA-49-4501	6.77930639501498	2	49	3
TCGA-49-4505	6.53415026926802	2	49	3
TCGA-49-4506	8.08046199842228	3	49	3
TCGA-49-4507	8.08798981544489	3	49	3
TCGA-49-4510	5.77063299757503	1	49	3
TCGA-49-4512	6.60160973100557	2	49	3
TCGA-49-4514	7.97916787812304	3	49	3
TCGA-49-6742	8.05767282340988	3	49	3
TCGA-49-6743	7.92527514469579	3	49	3
TCGA-49-6744	6.7855122825179	2	49	3
TCGA-49-6745	7.82175672966718	3	49	3
TCGA-49-6761	8.46293441540096	3	49	3
TCGA-49-6767	7.92196167613312	3	49	3
TCGA-49-AAQV	7.34392550015574	2	49	3
TCGA-49-AAR0	6.45836737756677	1	49	3
TCGA-49-AAR2	6.72996334682665	2	49	3
TCGA-49-AAR3	7.78115098394746	3	49	3
TCGA-49-AAR4	7.37027903294072	2	49	3
TCGA-49-AAR9	9.14956325287296	4	49	3
TCGA-49-AARE	7.68272775211862	3	49	3
TCGA-49-AARN	6.14078319040931	1	49	3
TCGA-49-AARO	6.53291554627447	2	49	3
TCGA-49-AARQ	6.47538424363291	2	49	3
TCGA-49-AARR	5.44601828469633	1	49	3
TCGA-4B-A93V	7.17759272357812	2	4B	1
TCGA-50-5044	7.65870396797456	3	50	5
TCGA-50-5045	6.77623511743797	2	50	5
TCGA-50-5055	6.51674540456051	2	50	5
TCGA-50-5066	7.66236967958914	3	50	5
TCGA-50-5068	7.12179087998736	2	50	5
TCGA-50-5931	7.31007554143792	2	50	5
TCGA-50-5939	7.3305032339268	2	50	5
TCGA-50-5942	4.33698121482421	0	50	5
TCGA-50-5946	7.7375888390329	3	50	5
TCGA-50-6590	8.13162205205977	3	50	5
TCGA-50-6591	9.07002468513284	4	50	5
TCGA-50-6593	7.69518651129463	3	50	5
TCGA-50-6594	7.7565206054759	3	50	5
TCGA-50-6597	6.51379808491487	2	50	5
TCGA-50-6673	6.98484485961821	2	50	5
TCGA-50-7109	7.63419825780591	3	50	5
TCGA-50-8457	5.2721760555572	0	50	5
TCGA-50-8459	5.91560370208795	1	50	5
TCGA-53-7624	8.12074168340311	3	53	3
TCGA-53-7626	7.11988210368406	2	53	3
TCGA-53-7813	7.67153018830142	3	53	3
TCGA-53-A4EZ	8.03507985701437	3	53	3
TCGA-55-1592	6.94835570104223	2	55	1
TCGA-55-1594	8.54699504827504	3	55	1
TCGA-55-1595	7.7797838148939	3	55	1
TCGA-55-1596	7.8883496616603	3	55	1
TCGA-55-5899	8.74684346218655	4	55	1
TCGA-55-6543	6.24865507083645	1	55	1
TCGA-55-6642	7.12395778486702	2	55	1
TCGA-55-6712	7.78240717717683	3	55	1
TCGA-55-6968	8.37432263961376	3	55	1
TCGA-55-6969	7.90385680966345	3	55	1
TCGA-55-6970	7.24795321709573	2	55	1
TCGA-55-6971	6.88421657084624	2	55	1
TCGA-55-6972	6.41958513318742	1	55	1
TCGA-55-6975	8.36812970901352	3	55	1
TCGA-55-6978	8.6448061672014	3	55	1
TCGA-55-6979	7.96252838268212	3	55	1
TCGA-55-6980	6.05471504984767	1	55	1
TCGA-55-6981	7.81178955185873	3	55	1
TCGA-55-6982	7.39173356184432	2	55	1
TCGA-55-6983	6.44239103352138	1	55	1
TCGA-55-6984	6.98178127416449	2	55	1
TCGA-55-6985	7.30488522269118	2	55	1
TCGA-55-6986	6.5715643359963	2	55	1
TCGA-55-6987	7.32002835425766	2	55	1
TCGA-55-7227	6.49983378523029	2	55	1
TCGA-55-7281	6.8853158159365	2	55	1
TCGA-55-7283	7.20844588100471	2	55	1
TCGA-55-7284	5.26409038213104	0	55	1
TCGA-55-7570	8.33560014607847	3	55	1
TCGA-55-7573	5.84451879822189	1	55	1
TCGA-55-7574	6.36090744052278	1	55	1
TCGA-55-7576	8.48315107879053	3	55	1
TCGA-55-7724	7.2803336422266	2	55	1
TCGA-55-7725	6.19690359349277	1	55	1
TCGA-55-7726	8.02170061013273	3	55	1
TCGA-55-7727	8.45127271051426	3	55	1
TCGA-55-7728	5.67523744222049	1	55	1
TCGA-55-7815	7.77376536979357	3	55	1
TCGA-55-7816	5.90564403922321	1	55	1
TCGA-55-7903	8.09269758608058	3	55	1
TCGA-55-7907	7.52997633790696	2	55	1
TCGA-55-7910	7.01014873410087	2	55	1
TCGA-55-7911	8.29799871646251	3	55	1
TCGA-55-7913	8.07946112022413	3	55	1
TCGA-55-7914	6.46960845590162	1	55	1
TCGA-55-7994	8.55587986724413	3	55	1
TCGA-55-7995	7.57240570707575	2	55	1
TCGA-55-8085	7.7530183935765	3	55	1
TCGA-55-8087	4.48780862473086	0	55	1
TCGA-55-8089	7.66706781857574	3	55	1
TCGA-55-8090	6.41840770006809	1	55	1
TCGA-55-8091	6.44818823432958	1	55	1
TCGA-55-8092	6.15096551858939	1	55	1
TCGA-55-8094	8.04523455721557	3	55	1
TCGA-55-8096	5.92034054139101	1	55	1
TCGA-55-8097	4.85055421560286	0	55	1
TCGA-55-8203	7.23320374935907	2	55	1
TCGA-55-8204	7.35941258294903	2	55	1
TCGA-55-8205	8.27383564305494	3	55	1
TCGA-55-8206	5.28103462909535	0	55	1
TCGA-55-8207	5.61920770439785	1	55	1
TCGA-55-8208	7.54535265567413	2	55	1
TCGA-55-8299	7.37576179782522	2	55	1
TCGA-55-8301	8.292764177992	3	55	1
TCGA-55-8302	7.72322739955524	3	55	1
TCGA-55-8505	7.70742265614753	3	55	1
TCGA-55-8506	8.75221923057013	4	55	1
TCGA-55-8507	7.8698298478938	3	55	1
TCGA-55-8508	7.03968270745698	2	55	1
TCGA-55-8510	7.12767377615232	2	55	1
TCGA-55-8511	7.35289736882073	2	55	1
TCGA-55-8512	4.91372982405487	0	55	1
TCGA-55-8513	5.41356061251562	1	55	1
TCGA-55-8514	6.5712712931111	2	55	1
TCGA-55-8614	6.71335245223717	2	55	1
TCGA-55-8615	7.38048434232228	2	55	1
TCGA-55-8616	7.05680640482898	2	55	1
TCGA-55-8619	5.43780654161478	1	55	1
TCGA-55-8620	8.11533822996303	3	55	1
TCGA-55-8621	6.36551286602054	1	55	1
TCGA-55-A48X	6.19905603979881	1	55	1
TCGA-55-A48Y	7.92527610892702	3	55	1
TCGA-55-A48Z	7.29198219408153	2	55	1
TCGA-55-A490	7.81574244637995	3	55	1
TCGA-55-A491	7.32222637088459	2	55	1
TCGA-55-A492	5.68038827274394	1	55	1
TCGA-55-A493	8.56322315293992	3	55	1
TCGA-55-A494	7.40418553426353	2	55	1
TCGA-55-A4DF	7.66067833864781	3	55	1
TCGA-55-A4DG	5.07497976203282	0	55	1
TCGA-55-A57B	6.48545832947825	2	55	1
TCGA-62-A46O	7.84171074050933	3	62	5
TCGA-62-A46P	5.96034082022627	1	62	5
TCGA-62-A46R	7.36630693069987	2	62	5
TCGA-62-A46S	6.43930151042888	1	62	5
TCGA-62-A46U	7.83214506792358	3	62	5
TCGA-62-A46V	6.06164454112886	1	62	5
TCGA-62-A470	7.08472285018725	2	62	5
TCGA-62-A471	8.08408670280615	3	62	5
TCGA-62-A472	7.54888949668349	2	62	5
TCGA-64-1676	7.34594090361148	2	64	4
TCGA-64-1677	7.87919127354084	3	64	4
TCGA-64-1678	8.15034383391901	3	64	4
TCGA-64-1679	7.22754097411368	2	64	4
TCGA-64-1680	6.6069094854472	2	64	4
TCGA-64-1681	6.49068619048901	2	64	4
TCGA-64-5774	8.24287104061747	3	64	4
TCGA-64-5775	8.06140667519178	3	64	4
TCGA-64-5778	7.46086339621266	2	64	4
TCGA-64-5779	7.29233628651316	2	64	4
TCGA-64-5781	7.3478935259312	2	64	4
TCGA-64-5815	7.50992152439771	2	64	4
TCGA-67-3770	6.39133555515446	1	67	5
TCGA-67-3771	7.20422090457216	2	67	5
TCGA-67-3772	6.23735199348917	1	67	5
TCGA-67-3773	5.82796809502053	1	67	5
TCGA-67-3774	6.08106770859023	1	67	5
TCGA-67-4679	5.56450365416488	1	67	5
TCGA-67-6215	7.16171881024842	2	67	5
TCGA-67-6216	6.44538374502438	1	67	5
TCGA-67-6217	6.17253399434322	1	67	5
TCGA-69-7760	8.3281496601576	3	69	3
TCGA-69-7761	6.97891667591397	2	69	3
TCGA-69-7763	6.37744237125137	1	69	3
TCGA-69-7764	6.5491514046444	2	69	3
TCGA-69-7765	6.70789446930554	2	69	3
TCGA-69-7973	8.07969656890284	3	69	3
TCGA-69-7974	7.83560507278755	3	69	3
TCGA-69-7978	7.25148525726931	2	69	3
TCGA-69-7979	7.41945543231395	2	69	3
TCGA-69-7980	6.30808803424851	1	69	3
TCGA-69-8253	6.63193387540623	2	69	3
TCGA-69-8254	5.77986487902849	1	69	3
TCGA-69-8255	8.67937562535298	3	69	3
TCGA-69-8453	6.58602990719941	2	69	3
TCGA-69-A59K	6.77876357389783	2	69	3
TCGA-71-6725	7.2057321694208	2	71	1
TCGA-71-8520	7.30077176339227	2	71	1
TCGA-73-4658	6.98682514121167	2	73	2
TCGA-73-4659	7.67108581833622	3	73	2
TCGA-73-4662	6.86004889504912	2	73	2
TCGA-73-4666	8.61563539323136	3	73	2
TCGA-73-4668	7.4093933756566	2	73	2
TCGA-73-4670	7.79865131097143	3	73	2
TCGA-73-4675	5.72803216628137	1	73	2
TCGA-73-4676	8.83829879077404	4	73	2
TCGA-73-4677	6.13707316639881	1	73	2
TCGA-73-7498	5.20324539424422	0	73	2
TCGA-73-7499	7.98571050380706	3	73	2
TCGA-73-A9RS	7.55899262571051	2	73	2
TCGA-75-5122	7.12468178232434	2	75	2
TCGA-75-5125	8.8088894098069	4	75	2
TCGA-75-5126	7.69252433428756	3	75	2
TCGA-75-5146	6.05094578922795	1	75	2
TCGA-75-5147	7.48441041738061	2	75	2
TCGA-75-6203	5.67789208134644	1	75	2
TCGA-75-6205	7.60817312745515	3	75	2
TCGA-75-6206	5.76638090957102	1	75	2
TCGA-75-6207	7.37442659585159	2	75	2
TCGA-75-6211	8.3036864142445	3	75	2
TCGA-75-6212	6.3283242687509	1	75	2
TCGA-75-6214	7.91520179045892	3	75	2
TCGA-75-7025	4.94528335187912	0	75	2
TCGA-75-7027	7.74501659002162	3	75	2
TCGA-75-7030	5.4183845190395	1	75	2
TCGA-75-7031	8.31089692168509	3	75	2
TCGA-78-7145	7.73087775222155	3	78	4
TCGA-78-7146	9.80409688940835	4	78	4
TCGA-78-7147	7.03620336837884	2	78	4
TCGA-78-7148	7.15268936408407	2	78	4
TCGA-78-7149	5.86347995922209	1	78	4
TCGA-78-7150	8.0343906451639	3	78	4
TCGA-78-7152	6.58095556593227	2	78	4
TCGA-78-7153	6.57971929714166	2	78	4
TCGA-78-7154	8.83536368960424	4	78	4
TCGA-78-7155	9.22685838782548	4	78	4
TCGA-78-7156	5.26351404665071	0	78	4
TCGA-78-7158	6.41412775386952	1	78	4
TCGA-78-7159	7.8049640547212	3	78	4
TCGA-78-7160	7.38517024731071	2	78	4
TCGA-78-7161	6.36475808140741	1	78	4
TCGA-78-7163	5.86599076636934	1	78	4
TCGA-78-7166	7.11305679786377	2	78	4
TCGA-78-7167	4.4943346531759	0	78	4
TCGA-78-7220	7.94160830651671	3	78	4
TCGA-78-7535	6.8774087824979	2	78	4
TCGA-78-7536	8.37936983024605	3	78	4
TCGA-78-7537	5.33096653884671	0	78	4
TCGA-78-7539	7.32229084010116	2	78	4
TCGA-78-7540	5.72727856799843	1	78	4
TCGA-78-7542	8.91210064601286	4	78	4
TCGA-78-7633	6.91621339232817	2	78	4
TCGA-78-8640	8.02406715736832	3	78	4
TCGA-78-8648	6.89627646943093	2	78	4
TCGA-78-8655	6.97191422651941	2	78	4
TCGA-78-8660	8.13936009036301	3	78	4
TCGA-78-8662	8.46416896587692	3	78	4
TCGA-80-5607	7.08985897891617	2	80	3
TCGA-80-5608	7.20910251753368	2	80	3
TCGA-80-5611	8.35605031534449	3	80	3
TCGA-83-5908	7.99644385232493	3	83	5
TCGA-86-6562	7.3509819425188	2	86	5
TCGA-86-6851	6.98650972932009	2	86	5
TCGA-86-7701	7.29257900342285	2	86	5
TCGA-86-7711	8.86591186092978	4	86	5
TCGA-86-7713	8.0500626469823	3	86	5
TCGA-86-7714	5.58570667619626	1	86	5
TCGA-86-7953	8.18658372686349	3	86	5
TCGA-86-7954	7.02523122282692	2	86	5
TCGA-86-7955	8.11288506565981	3	86	5
TCGA-86-8054	8.17641299390428	3	86	5
TCGA-86-8055	7.27678669704409	2	86	5
TCGA-86-8056	5.91048105715612	1	86	5
TCGA-86-8073	7.04904516845988	2	86	5
TCGA-86-8074	7.42219398357319	2	86	5
TCGA-86-8075	7.5701364614535	2	86	5
TCGA-86-8076	5.96554612806657	1	86	5
TCGA-86-8278	6.79697762759312	2	86	5
TCGA-86-8279	7.01833154731607	2	86	5
TCGA-86-8280	6.29707754049744	1	86	5
TCGA-86-8281	6.46599321381629	1	86	5
TCGA-86-8358	9.23650016863248	4	86	5
TCGA-86-8359	6.61752714513438	2	86	5
TCGA-86-8585	7.54564664585443	2	86	5
TCGA-86-8668	5.90493035643577	1	86	5
TCGA-86-8669	7.13466798165153	2	86	5
TCGA-86-8671	6.5548097949451	2	86	5
TCGA-86-8672	7.35666834836349	2	86	5
TCGA-86-8673	7.57407814192367	2	86	5
TCGA-86-8674	6.90809673750783	2	86	5
TCGA-86-A456	6.34444245894028	1	86	5
TCGA-86-A4D0	9.24960218658551	4	86	5
TCGA-86-A4JF	8.05771605448522	3	86	5
TCGA-86-A4P7	6.88739041408387	2	86	5
TCGA-86-A4P8	4.71154499689562	0	86	5
TCGA-91-A4BC	7.31134652486556	2	91	1
TCGA-91-A4BD	5.85254371426224	1	91	1
TCGA-93-7347	6.4942267499577	2	93	2
TCGA-93-7348	6.09187449685724	1	93	2
TCGA-93-8067	7.9962864648533	3	93	2
TCGA-93-A4JN	6.53979183858001	2	93	2
TCGA-93-A4JO	6.6667833992084	2	93	2
TCGA-93-A4JP	6.41873137914456	1	93	2
TCGA-93-A4JQ	7.20097308101991	2	93	2
TCGA-95-7039	7.14957072581964	2	95	5
TCGA-95-7043	8.43569589996486	3	95	5
TCGA-95-7562	8.07921827558156	3	95	5
TCGA-95-7567	8.48325912316977	3	95	5
TCGA-95-7944	7.91951167031354	3	95	5
TCGA-95-7947	7.34905109411383	2	95	5
TCGA-95-7948	6.28225927669123	1	95	5
TCGA-95-8039	7.17746113915623	2	95	5
TCGA-95-8494	8.0599309494592	3	95	5
TCGA-95-A4VK	6.28289209602273	1	95	5
TCGA-95-A4VN	8.27537865110184	3	95	5
TCGA-95-A4VP	6.57329019303496	2	95	5
TCGA-97-7546	6.36845243181702	1	97	3
TCGA-97-7547	5.27950795344147	0	97	3
TCGA-97-7552	5.71532141046937	1	97	3
TCGA-97-7553	6.9328293689658	2	97	3
TCGA-97-7554	7.40883811526419	2	97	3
TCGA-97-7937	8.35186381372965	3	97	3
TCGA-97-7938	5.99245373546849	1	97	3
TCGA-97-7941	4.89508578592549	0	97	3
TCGA-97-8171	5.92860395346991	1	97	3
TCGA-97-8172	4.88581968788016	0	97	3
TCGA-97-8175	7.30495302721578	2	97	3
TCGA-97-8177	6.37398418210038	1	97	3
TCGA-97-8179	6.85425428666913	2	97	3
TCGA-97-8552	4.94821290360293	0	97	3
TCGA-97-A4LX	6.70763809316399	2	97	3
TCGA-97-A4M0	5.62603616834474	1	97	3
TCGA-97-A4M1	5.31169543489327	0	97	3
TCGA-97-A4M2	5.27348327736316	0	97	3
TCGA-97-A4M3	6.32944625675105	1	97	3
TCGA-97-A4M5	6.18432666315071	1	97	3
TCGA-97-A4M6	6.34439545814444	1	97	3
TCGA-97-A4M7	5.98714259710786	1	97	3
TCGA-99-7458	6.37716357725943	1	99	2
TCGA-99-8025	7.20527653344783	2	99	2
TCGA-99-8028	6.8366470858865	2	99	2
TCGA-99-8032	7.05958342414164	2	99	2
TCGA-99-8033	7.78659306819354	3	99	2
TCGA-99-AA5R	5.5499327279792	1	99	2
TCGA-J2-8192	6.1898807779468	1	J2	4
TCGA-J2-8194	6.18005403287741	1	J2	4
TCGA-J2-A4AD	7.90435767914875	3	J2	4
TCGA-J2-A4AE	5.95423501698855	1	J2	4
TCGA-J2-A4AG	6.86510893164431	2	J2	4
TCGA-L4-A4E5	7.99041486894668	3	L4	5
TCGA-L4-A4E6	5.73014777901696	1	L4	5
TCGA-L9-A443	6.56070477569578	2	L9	3
TCGA-L9-A444	6.97982856167602	2	L9	3
TCGA-L9-A50W	6.34643318292729	1	L9	3
TCGA-L9-A5IP	7.17027302032852	2	L9	3
TCGA-L9-A743	7.66994038284573	3	L9	3
TCGA-L9-A7SV	7.33469511614212	2	L9	3
TCGA-L9-A8F4	6.90587726090205	2	L9	3
TCGA-MN-A4N1	7.64412560926558	3	MN	4
TCGA-MN-A4N4	6.43935531658712	1	MN	4
TCGA-MN-A4N5	6.92648619256136	2	MN	4
TCGA-MP-A4SV	7.38231398371777	2	MP	2
TCGA-MP-A4SW	6.56964414804569	2	MP	2
TCGA-MP-A4SY	7.23004301832599	2	MP	2
TCGA-MP-A4T4	7.51281645925574	2	MP	2
TCGA-MP-A4T6	5.1018103289624	0	MP	2
TCGA-MP-A4T7	6.74345186436039	2	MP	2
TCGA-MP-A4T8	7.348857655697	2	MP	2
TCGA-MP-A4T9	7.11156401375102	2	MP	2
TCGA-MP-A4TA	7.43876504639137	2	MP	2
TCGA-MP-A4TC	7.62643449331641	3	MP	2
TCGA-MP-A4TD	7.0790653752589	2	MP	2
TCGA-MP-A4TE	7.7856659242283	3	MP	2
TCGA-MP-A4TF	6.8615852813169	2	MP	2
TCGA-MP-A4TH	5.29750385990886	0	MP	2
TCGA-MP-A4TI	7.75034188877224	3	MP	2
TCGA-MP-A4TJ	6.60893835758996	2	MP	2
TCGA-MP-A4TK	6.88703422586346	2	MP	2
TCGA-MP-A5C7	5.83288111172995	1	MP	2
TCGA-NJ-A4YF	7.41483145526805	2	NJ	2
TCGA-NJ-A4YG	6.3067357816425	1	NJ	2
TCGA-NJ-A4YI	6.29515277048843	1	NJ	2
TCGA-NJ-A4YP	7.02740616943916	2	NJ	2
TCGA-NJ-A4YQ	7.49410973110409	2	NJ	2
TCGA-NJ-A55A	5.63106598739823	1	NJ	2
TCGA-NJ-A55O	6.15385122643023	1	NJ	2
TCGA-NJ-A55R	6.50741916759328	2	NJ	2
TCGA-NJ-A7XG	5.61119535534633	1	NJ	2
TCGA-O1-A52J	5.80402094626045	1	O1	1
TCGA-S2-AA1A	4.98947501474037	0	S2	5
