# Supplementary material for: Surrogate Biomarker Prediction from Whole-Slide Images for Evaluating Overall Survival in Lung Adenocarcinoma
Source: Diagnostics (Basel). 2024 Feb 20;14(5):462. doi: 10.3390/diagnostics14050462 (PMC10930763; doi:10.3390/diagnostics14050462)
Supplement: Supplementary file 1 [file diagnostics-14-00462-s001.zip › Supplementary_File_S5_TCGA_LUAD_crossfolds/crossfolds_KRT6A.csv]

PATIENT	KRT6A	KRT6A_quantile	site_code	CV5
TCGA-05-4244	4.01804150446018	2	05	1
TCGA-05-4249	-0.46278239762228	1	05	1
TCGA-05-4250	10.0555039183415	4	05	1
TCGA-05-4382	2.60690915588466	2	05	1
TCGA-05-4395	11.4913410845766	4	05	1
TCGA-05-4396	1.79080512366715	2	05	1
TCGA-05-4397	-0.549150592430367	1	05	1
TCGA-05-4398	3.69527611791691	2	05	1
TCGA-05-4402	6.37615814326608	3	05	1
TCGA-05-4403	7.47441740332673	3	05	1
TCGA-05-4405	-2.70932341478711	0	05	1
TCGA-05-4415	3.30541970257654	2	05	1
TCGA-05-4417	-2.05597372083768	1	05	1
TCGA-05-4418	6.60872701279368	3	05	1
TCGA-05-4420	1.15336689347759	1	05	1
TCGA-05-4422	-2.52418154272774	0	05	1
TCGA-05-4424	2.53246668919767	2	05	1
TCGA-05-4426	0.894465322780071	1	05	1
TCGA-05-4427	-2.09409828730062	1	05	1
TCGA-05-4430	-0.755401428022489	1	05	1
TCGA-05-4432	-0.965098186067577	1	05	1
TCGA-05-4433	1.45966679575265	2	05	1
TCGA-05-4434	10.4228327303096	4	05	1
TCGA-35-3615	7.00487898541362	3	35	4
TCGA-35-4122	3.73785037608185	2	35	4
TCGA-35-4123	2.97186440034446	2	35	4
TCGA-35-5375	6.27921839850021	3	35	4
TCGA-38-4625	1.73256400563524	2	38	5
TCGA-38-4626	5.21303684148828	2	38	5
TCGA-38-4627	5.3592073411006	3	38	5
TCGA-38-4628	0.474769325743025	1	38	5
TCGA-38-4629	6.77614369052518	3	38	5
TCGA-38-4630	-1.13142945978895	1	38	5
TCGA-38-4631	1.83392533578023	2	38	5
TCGA-38-4632	2.79787538523326	2	38	5
TCGA-38-6178	2.02125165312787	2	38	5
TCGA-38-7271	1.87116103804727	2	38	5
TCGA-38-A44F	6.14078743634868	3	38	5
TCGA-44-2655	-2.13805051791036	1	44	3
TCGA-44-2656	-1.42534977917226	1	44	3
TCGA-44-2657	3.21498007372615	2	44	3
TCGA-44-2659	0.295026176530573	1	44	3
TCGA-44-2661	-1.33195300305261	1	44	3
TCGA-44-2662	0.51431128760321	1	44	3
TCGA-44-2665	5.62715898580602	3	44	3
TCGA-44-2666	-3.57356746364413	0	44	3
TCGA-44-2668	7.91645805431952	3	44	3
TCGA-44-3396	2.99087582287627	2	44	3
TCGA-44-3398	8.748360705724	3	44	3
TCGA-44-3917	0.661981394618602	1	44	3
TCGA-44-3918	1.79462166407157	2	44	3
TCGA-44-3919	-0.505515131333161	1	44	3
TCGA-44-4112	-2.11556716306752	1	44	3
TCGA-44-5643	9.25616111068232	3	44	3
TCGA-44-5644	1.92844622469093	2	44	3
TCGA-44-5645	-5.44110544993057	0	44	3
TCGA-44-6145	9.84665080898929	4	44	3
TCGA-44-6146	0.248412597004055	1	44	3
TCGA-44-6147	-1.53493014078404	1	44	3
TCGA-44-6148	-2.41396969373822	1	44	3
TCGA-44-6774	-0.690997467107301	1	44	3
TCGA-44-6775	-1.019541426115	1	44	3
TCGA-44-6776	2.45117892597672	2	44	3
TCGA-44-6777	3.22969890709438	2	44	3
TCGA-44-6778	1.04462691792886	1	44	3
TCGA-44-6779	10.8465811169121	4	44	3
TCGA-44-7659	4.57272097263854	2	44	3
TCGA-44-7660	5.09468866900144	2	44	3
TCGA-44-7662	1.94699492077004	2	44	3
TCGA-44-7667	-3.21471652251532	0	44	3
TCGA-44-7669	1.06438544115134	1	44	3
TCGA-44-7670	1.94839247566343	2	44	3
TCGA-44-7671	9.55627893103251	4	44	3
TCGA-44-7672	5.67023067586327	3	44	3
TCGA-44-8119	-3.44715698408989	0	44	3
TCGA-44-A479	-0.487581388606192	1	44	3
TCGA-44-A47A	4.99572619943092	2	44	3
TCGA-44-A47B	-4.5067106814287	0	44	3
TCGA-44-A47G	1.81523509915576	2	44	3
TCGA-44-A4SS	6.45040610309758	3	44	3
TCGA-44-A4SU	1.60596676546921	2	44	3
TCGA-49-4487	-0.074617737330059	1	49	4
TCGA-49-4488	-0.318030658625102	1	49	4
TCGA-49-4490	5.1491291013912	2	49	4
TCGA-49-4494	7.85074975436256	3	49	4
TCGA-49-4501	-0.211802619466346	1	49	4
TCGA-49-4505	-0.442705519276355	1	49	4
TCGA-49-4506	10.205457808864	4	49	4
TCGA-49-4507	11.3467600044194	4	49	4
TCGA-49-4510	2.61245247945568	2	49	4
TCGA-49-4512	0.063894697892332	1	49	4
TCGA-49-4514	1.76129602515651	2	49	4
TCGA-49-6742	1.96909377704321	2	49	4
TCGA-49-6743	5.13607911866478	2	49	4
TCGA-49-6744	6.55060854830584	3	49	4
TCGA-49-6745	3.38107504568476	2	49	4
TCGA-49-6761	4.4162045911207	2	49	4
TCGA-49-6767	1.72933477742623	2	49	4
TCGA-49-AAQV	0.788006526031427	1	49	4
TCGA-49-AAR0	1.90880595402931	2	49	4
TCGA-49-AAR2	-0.095638268245544	1	49	4
TCGA-49-AAR3	7.27311368951383	3	49	4
TCGA-49-AAR4	-1.11466466812994	1	49	4
TCGA-49-AAR9	6.18479174118394	3	49	4
TCGA-49-AARE	4.57018753303342	2	49	4
TCGA-49-AARN	1.74079948567407	2	49	4
TCGA-49-AARO	0.282583763157136	1	49	4
TCGA-49-AARQ	-1.68062445351308	1	49	4
TCGA-49-AARR	3.44871642470268	2	49	4
TCGA-4B-A93V	-4.30806889813099	0	4B	1
TCGA-50-5044	9.61247837393035	4	50	1
TCGA-50-5045	4.33837522425727	2	50	1
TCGA-50-5055	2.54417313733079	2	50	1
TCGA-50-5066	-0.405018316857739	1	50	1
TCGA-50-5068	-2.43142697943573	1	50	1
TCGA-50-5931	7.14406145949843	3	50	1
TCGA-50-5939	9.46341744838002	4	50	1
TCGA-50-5942	-2.77899134853738	0	50	1
TCGA-50-5946	1.76651139731736	2	50	1
TCGA-50-6590	10.9427688647035	4	50	1
TCGA-50-6591	-5.62601913372021	0	50	1
TCGA-50-6593	1.74313313595674	2	50	1
TCGA-50-6594	-5.36355523502185	0	50	1
TCGA-50-6597	-2.63238870657587	0	50	1
TCGA-50-6673	4.64131850842683	2	50	1
TCGA-50-7109	1.11471677897944	1	50	1
TCGA-50-8457	4.15500892667269	2	50	1
TCGA-50-8459	8.82194624347114	3	50	1
TCGA-53-7624	6.54572567707156	3	53	1
TCGA-53-7626	-3.93181238061391	0	53	1
TCGA-53-7813	0.378323846425916	1	53	1
TCGA-53-A4EZ	-0.82600704898102	1	53	1
TCGA-55-1592	-0.97314384477984	1	55	2
TCGA-55-1594	-0.345684615182389	1	55	2
TCGA-55-1595	5.34677427182495	2	55	2
TCGA-55-1596	-4.12694922702885	0	55	2
TCGA-55-5899	-4.10093165887831	0	55	2
TCGA-55-6543	4.98975228373974	2	55	2
TCGA-55-6642	0.393413163321564	1	55	2
TCGA-55-6712	5.20978053351515	2	55	2
TCGA-55-6968	4.39298134798142	2	55	2
TCGA-55-6969	-3.36844897076581	0	55	2
TCGA-55-6970	5.93633143851939	3	55	2
TCGA-55-6971	3.54600749040534	2	55	2
TCGA-55-6972	0.031419353679128	1	55	2
TCGA-55-6975	7.45273254992715	3	55	2
TCGA-55-6978	5.28985304865965	2	55	2
TCGA-55-6979	4.09722611141523	2	55	2
TCGA-55-6980	5.12941241712527	2	55	2
TCGA-55-6981	1.90698309154598	2	55	2
TCGA-55-6982	2.49458853368018	2	55	2
TCGA-55-6983	4.09329076921013	2	55	2
TCGA-55-6984	4.99891007272743	2	55	2
TCGA-55-6985	2.40748275572223	2	55	2
TCGA-55-6986	5.31496296061853	2	55	2
TCGA-55-6987	3.34019687233238	2	55	2
TCGA-55-7227	4.04303073124438	2	55	2
TCGA-55-7281	2.09766983956441	2	55	2
TCGA-55-7283	-1.15057153261787	1	55	2
TCGA-55-7284	5.62871906533015	3	55	2
TCGA-55-7570	2.57792590354516	2	55	2
TCGA-55-7573	-0.593390864742843	1	55	2
TCGA-55-7574	5.93528829602907	3	55	2
TCGA-55-7576	-1.56712895319649	1	55	2
TCGA-55-7724	12.1579718307212	4	55	2
TCGA-55-7725	-0.41460239622803	1	55	2
TCGA-55-7726	9.89038123416234	4	55	2
TCGA-55-7727	-1.64160452988877	1	55	2
TCGA-55-7728	3.94524010812978	2	55	2
TCGA-55-7815	1.24498570446554	1	55	2
TCGA-55-7816	2.74754957700501	2	55	2
TCGA-55-7903	2.21379630538597	2	55	2
TCGA-55-7907	-1.64859275794461	1	55	2
TCGA-55-7910	-2.31980773454242	1	55	2
TCGA-55-7911	8.15440007191972	3	55	2
TCGA-55-7913	0.654916621415876	1	55	2
TCGA-55-7914	-1.14482874434225	1	55	2
TCGA-55-7994	10.0489471772606	4	55	2
TCGA-55-7995	-0.478652142563713	1	55	2
TCGA-55-8085	-1.28552990401026	1	55	2
TCGA-55-8087	0.306810571241739	1	55	2
TCGA-55-8089	10.8457702777976	4	55	2
TCGA-55-8090	7.50709398131679	3	55	2
TCGA-55-8091	1.99832320558822	2	55	2
TCGA-55-8092	4.5186757476466	2	55	2
TCGA-55-8094	-2.56466237354418	0	55	2
TCGA-55-8096	2.78107156810272	2	55	2
TCGA-55-8097	-3.2707438173588	0	55	2
TCGA-55-8203	5.42813286380391	3	55	2
TCGA-55-8204	11.7617401834959	4	55	2
TCGA-55-8205	3.33048960275451	2	55	2
TCGA-55-8206	-0.853478707925921	1	55	2
TCGA-55-8207	2.38883245882037	2	55	2
TCGA-55-8208	2.47339442849521	2	55	2
TCGA-55-8299	9.6620665797779	4	55	2
TCGA-55-8301	1.26612482811261	1	55	2
TCGA-55-8302	3.95675954736733	2	55	2
TCGA-55-8505	7.00581454395953	3	55	2
TCGA-55-8506	1.6720042562611	2	55	2
TCGA-55-8507	-0.239441152259836	1	55	2
TCGA-55-8508	6.77081694271355	3	55	2
TCGA-55-8510	1.81989461417602	2	55	2
TCGA-55-8511	3.50883408084831	2	55	2
TCGA-55-8512	7.19836591301641	3	55	2
TCGA-55-8513	5.72668092367792	3	55	2
TCGA-55-8514	-0.322235227170075	1	55	2
TCGA-55-8614	10.6835010394466	4	55	2
TCGA-55-8615	1.98611055874018	2	55	2
TCGA-55-8616	3.92813592722504	2	55	2
TCGA-55-8619	2.63416990780329	2	55	2
TCGA-55-8620	-1.08148517069154	1	55	2
TCGA-55-8621	1.15037847300387	1	55	2
TCGA-55-A48X	3.71611796564814	2	55	2
TCGA-55-A48Y	5.04376207621929	2	55	2
TCGA-55-A48Z	2.41152760896748	2	55	2
TCGA-55-A490	4.90334813848942	2	55	2
TCGA-55-A491	0.019839157065149	1	55	2
TCGA-55-A492	0.720972365343411	1	55	2
TCGA-55-A493	4.01923667805011	2	55	2
TCGA-55-A494	-4.52618221317542	0	55	2
TCGA-55-A4DF	2.52701052991837	2	55	2
TCGA-55-A4DG	-1.67497785235271	1	55	2
TCGA-55-A57B	3.7938089259343	2	55	2
TCGA-62-A46O	7.5158891245867	3	62	4
TCGA-62-A46P	-2.4460160558218	1	62	4
TCGA-62-A46R	-1.81958875731649	1	62	4
TCGA-62-A46S	-3.75570151668246	0	62	4
TCGA-62-A46U	-0.711574200097785	1	62	4
TCGA-62-A46V	2.61028584655988	2	62	4
TCGA-62-A470	-1.87403698534187	1	62	4
TCGA-62-A471	8.68908383717028	3	62	4
TCGA-62-A472	3.59180906426758	2	62	4
TCGA-64-1676	-3.04530268581596	0	64	4
TCGA-64-1677	5.02349410830431	2	64	4
TCGA-64-1678	1.33756727811936	1	64	4
TCGA-64-1679	5.22687197570573	2	64	4
TCGA-64-1680	6.45279182373162	3	64	4
TCGA-64-1681	0.47974572465837	1	64	4
TCGA-64-5774	0.304246128577908	1	64	4
TCGA-64-5775	3.6160186234785	2	64	4
TCGA-64-5778	0.949488865738166	1	64	4
TCGA-64-5779	-2.2961701529448	1	64	4
TCGA-64-5781	10.9672730062302	4	64	4
TCGA-64-5815	12.2119300836956	4	64	4
TCGA-67-3770	-2.71247677427438	0	67	4
TCGA-67-3771	5.62552504073116	3	67	4
TCGA-67-3772	2.14988915223883	2	67	4
TCGA-67-3773	-0.01561991867947	1	67	4
TCGA-67-3774	6.35407212194722	3	67	4
TCGA-67-4679	-4.14802334627495	0	67	4
TCGA-67-6215	5.70940047857671	3	67	4
TCGA-67-6216	2.71804611345489	2	67	4
TCGA-67-6217	-3.4262629305206	0	67	4
TCGA-69-7760	2.53706676166439	2	69	4
TCGA-69-7761	2.78174246293502	2	69	4
TCGA-69-7763	9.64339900529298	4	69	4
TCGA-69-7764	-0.975432893518152	1	69	4
TCGA-69-7765	1.88144904761107	2	69	4
TCGA-69-7973	2.9154532622882	2	69	4
TCGA-69-7974	3.40246268687706	2	69	4
TCGA-69-7978	5.35835696437291	3	69	4
TCGA-69-7979	4.91706520226515	2	69	4
TCGA-69-7980	3.36457727190272	2	69	4
TCGA-69-8253	8.72607266192673	3	69	4
TCGA-69-8254	1.77964335195843	2	69	4
TCGA-69-8255	0.4872556084853	1	69	4
TCGA-69-8453	5.84733427407632	3	69	4
TCGA-69-A59K	-0.186665542116253	1	69	4
TCGA-71-6725	-1.12485683587526	1	71	1
TCGA-71-8520	-2.79217410079829	0	71	1
TCGA-73-4658	1.38081453188882	1	73	4
TCGA-73-4659	4.8224199874485	2	73	4
TCGA-73-4662	-2.78067172288181	0	73	4
TCGA-73-4666	4.03264003952113	2	73	4
TCGA-73-4668	0.298312437616554	1	73	4
TCGA-73-4670	10.2647275428316	4	73	4
TCGA-73-4675	5.60968484281141	3	73	4
TCGA-73-4676	5.68401353641768	3	73	4
TCGA-73-4677	8.24841730752649	3	73	4
TCGA-73-7498	-1.37716656636267	1	73	4
TCGA-73-7499	1.10965637980099	1	73	4
TCGA-73-A9RS	1.17493335393406	1	73	4
TCGA-75-5122	3.34193676129406	2	75	5
TCGA-75-5125	1.54715609683828	2	75	5
TCGA-75-5126	5.98587383323921	3	75	5
TCGA-75-5146	2.49244633783437	2	75	5
TCGA-75-5147	0.391342451286467	1	75	5
TCGA-75-6203	0.843990004677272	1	75	5
TCGA-75-6205	10.4581473104521	4	75	5
TCGA-75-6206	0.699355815713002	1	75	5
TCGA-75-6207	0.86691258102645	1	75	5
TCGA-75-6211	1.49952957324676	2	75	5
TCGA-75-6212	-0.683875153178744	1	75	5
TCGA-75-6214	12.0021378650919	4	75	5
TCGA-75-7025	2.15701729171685	2	75	5
TCGA-75-7027	8.17215617271245	3	75	5
TCGA-75-7030	10.3238192635621	4	75	5
TCGA-75-7031	-1.79020332748916	1	75	5
TCGA-78-7145	1.2482314200085	1	78	3
TCGA-78-7146	8.45221488167915	3	78	3
TCGA-78-7147	2.48383275529078	2	78	3
TCGA-78-7148	4.18583992536723	2	78	3
TCGA-78-7149	3.98407010003567	2	78	3
TCGA-78-7150	2.36690876530698	2	78	3
TCGA-78-7152	5.57845132117766	3	78	3
TCGA-78-7153	-1.76279989251895	1	78	3
TCGA-78-7154	5.02194011375667	2	78	3
TCGA-78-7155	-5.64961059600606	0	78	3
TCGA-78-7156	2.43875798660669	2	78	3
TCGA-78-7158	-3.8528929715578	0	78	3
TCGA-78-7159	-3.62056658407176	0	78	3
TCGA-78-7160	5.38533148732662	3	78	3
TCGA-78-7161	0.075827220300467	1	78	3
TCGA-78-7163	-1.43609806764541	1	78	3
TCGA-78-7166	6.67515962646249	3	78	3
TCGA-78-7167	2.09803781859266	2	78	3
TCGA-78-7220	3.32748294082174	2	78	3
TCGA-78-7535	0.064759560770783	1	78	3
TCGA-78-7536	-1.43305434300358	1	78	3
TCGA-78-7537	6.29056618092307	3	78	3
TCGA-78-7539	-2.86420438446703	0	78	3
TCGA-78-7540	5.7305440629211	3	78	3
TCGA-78-7542	8.63060232840274	3	78	3
TCGA-78-7633	-0.724982750522481	1	78	3
TCGA-78-8640	-1.97322090709706	1	78	3
TCGA-78-8648	1.91853554735195	2	78	3
TCGA-78-8655	3.1294468980305	2	78	3
TCGA-78-8660	6.49310191288321	3	78	3
TCGA-78-8662	-1.34951792846496	1	78	3
TCGA-80-5607	7.4025421257878	3	80	5
TCGA-80-5608	4.10155052370648	2	80	5
TCGA-80-5611	-0.430596306785693	1	80	5
TCGA-83-5908	5.66977672676325	3	83	1
TCGA-86-6562	2.30052394716101	2	86	1
TCGA-86-6851	1.85356736978953	2	86	1
TCGA-86-7701	1.66037076152775	2	86	1
TCGA-86-7711	-3.71955372416405	0	86	1
TCGA-86-7713	-0.690548812553444	1	86	1
TCGA-86-7714	0.186535582376433	1	86	1
TCGA-86-7953	-3.86302176049553	0	86	1
TCGA-86-7954	0.814006592345777	1	86	1
TCGA-86-7955	2.46702254491979	2	86	1
TCGA-86-8054	1.14628118813863	1	86	1
TCGA-86-8055	5.28307043248868	2	86	1
TCGA-86-8056	-2.07841398101117	1	86	1
TCGA-86-8073	-0.16190035291278	1	86	1
TCGA-86-8074	2.64066504888349	2	86	1
TCGA-86-8075	0.746012819939485	1	86	1
TCGA-86-8076	2.13617766288204	2	86	1
TCGA-86-8278	5.43494847095514	3	86	1
TCGA-86-8279	0.165876673112786	1	86	1
TCGA-86-8280	2.94673989681429	2	86	1
TCGA-86-8281	5.22971489150849	2	86	1
TCGA-86-8358	3.15828493370849	2	86	1
TCGA-86-8359	3.9486272880556	2	86	1
TCGA-86-8585	9.41295665545192	4	86	1
TCGA-86-8668	0.301813142320544	1	86	1
TCGA-86-8669	-1.78579939609272	1	86	1
TCGA-86-8671	0.738892859384071	1	86	1
TCGA-86-8672	11.5888929036134	4	86	1
TCGA-86-8673	3.17603453536332	2	86	1
TCGA-86-8674	5.3093650385591	2	86	1
TCGA-86-A456	1.17153975769807	1	86	1
TCGA-86-A4D0	-6.01802577838145	0	86	1
TCGA-86-A4JF	1.56969243923506	2	86	1
TCGA-86-A4P7	-1.79058085309905	1	86	1
TCGA-86-A4P8	-2.30117264609911	1	86	1
TCGA-91-A4BC	1.25333279621798	1	91	2
TCGA-91-A4BD	-1.22141929650897	1	91	2
TCGA-93-7347	-0.544392997440303	1	93	1
TCGA-93-7348	4.13459848051219	2	93	1
TCGA-93-8067	5.04846462101537	2	93	1
TCGA-93-A4JN	-2.12909314568624	1	93	1
TCGA-93-A4JO	5.52031152905896	3	93	1
TCGA-93-A4JP	3.34999404614611	2	93	1
TCGA-93-A4JQ	5.24905404265465	2	93	1
TCGA-95-7039	2.96824096110508	2	95	5
TCGA-95-7043	1.99207571787442	2	95	5
TCGA-95-7562	3.11719626148173	2	95	5
TCGA-95-7567	3.76579835444144	2	95	5
TCGA-95-7944	8.48698555503003	3	95	5
TCGA-95-7947	1.56678402518763	2	95	5
TCGA-95-7948	0.278682258057918	1	95	5
TCGA-95-8039	0.570456579493654	1	95	5
TCGA-95-8494	0.885683355523991	1	95	5
TCGA-95-A4VK	6.82996547263917	3	95	5
TCGA-95-A4VN	3.83135964460288	2	95	5
TCGA-95-A4VP	-1.12226033719723	1	95	5
TCGA-97-7546	-0.444936135900281	1	97	5
TCGA-97-7547	-0.888791475951797	1	97	5
TCGA-97-7552	3.44489695235777	2	97	5
TCGA-97-7553	-0.067942414629824	1	97	5
TCGA-97-7554	-1.3629154389966	1	97	5
TCGA-97-7937	2.04722248902202	2	97	5
TCGA-97-7938	3.1869038746922	2	97	5
TCGA-97-7941	0.761510157833381	1	97	5
TCGA-97-8171	-2.69710488959455	0	97	5
TCGA-97-8172	0.371523131874356	1	97	5
TCGA-97-8175	4.95548613167034	2	97	5
TCGA-97-8177	2.24195578841659	2	97	5
TCGA-97-8179	4.60241642730477	2	97	5
TCGA-97-8552	1.45784679338534	2	97	5
TCGA-97-A4LX	-1.98786495377602	1	97	5
TCGA-97-A4M0	-3.78547481966733	0	97	5
TCGA-97-A4M1	-3.30248854989741	0	97	5
TCGA-97-A4M2	2.22999217276895	2	97	5
TCGA-97-A4M3	0.99161108317081	1	97	5
TCGA-97-A4M5	4.54982250918587	2	97	5
TCGA-97-A4M6	3.62361378354499	2	97	5
TCGA-97-A4M7	4.05302062601565	2	97	5
TCGA-99-7458	1.07255714750003	1	99	5
TCGA-99-8025	1.82977020210338	2	99	5
TCGA-99-8028	2.68541599562716	2	99	5
TCGA-99-8032	1.60257789854648	2	99	5
TCGA-99-8033	9.81724242628846	4	99	5
TCGA-99-AA5R	-0.483746365693633	1	99	5
TCGA-J2-8192	6.88369239043556	3	J2	2
TCGA-J2-8194	5.16226850996272	2	J2	2
TCGA-J2-A4AD	1.00446714324135	1	J2	2
TCGA-J2-A4AE	-1.60317829798425	1	J2	2
TCGA-J2-A4AG	0.190664422036157	1	J2	2
TCGA-L4-A4E5	0.00362472616429	1	L4	2
TCGA-L4-A4E6	-0.88693452911076	1	L4	2
TCGA-L9-A443	-0.377633298166239	1	L9	3
TCGA-L9-A444	-5.54103562131273	0	L9	3
TCGA-L9-A50W	-3.97165765464113	0	L9	3
TCGA-L9-A5IP	13.1702231212564	4	L9	3
TCGA-L9-A743	2.57827128107436	2	L9	3
TCGA-L9-A7SV	-3.61168902916346	0	L9	3
TCGA-L9-A8F4	1.87293316228714	2	L9	3
TCGA-MN-A4N1	6.00878414411025	3	MN	4
TCGA-MN-A4N4	9.3110334211222	4	MN	4
TCGA-MN-A4N5	2.87600308089872	2	MN	4
TCGA-MP-A4SV	3.29819174686422	2	MP	3
TCGA-MP-A4SW	-0.133141242838845	1	MP	3
TCGA-MP-A4SY	8.58708008066568	3	MP	3
TCGA-MP-A4T4	5.42403143270792	3	MP	3
TCGA-MP-A4T6	-3.64302350853714	0	MP	3
TCGA-MP-A4T7	4.99489109210974	2	MP	3
TCGA-MP-A4T8	7.10836754720612	3	MP	3
TCGA-MP-A4T9	3.7964207021818	2	MP	3
TCGA-MP-A4TA	4.85538740251519	2	MP	3
TCGA-MP-A4TC	5.49365337980888	3	MP	3
TCGA-MP-A4TD	4.17526451060952	2	MP	3
TCGA-MP-A4TE	-4.35484434813992	0	MP	3
TCGA-MP-A4TF	11.2865904521065	4	MP	3
TCGA-MP-A4TH	0.45674285337035	1	MP	3
TCGA-MP-A4TI	8.30001850885905	3	MP	3
TCGA-MP-A4TJ	2.14531332391944	2	MP	3
TCGA-MP-A4TK	4.93220567313595	2	MP	3
TCGA-MP-A5C7	-6.37443831472785	0	MP	3
TCGA-NJ-A4YF	-2.72453717342194	0	NJ	3
TCGA-NJ-A4YG	5.11463309806881	2	NJ	3
TCGA-NJ-A4YI	0.271171655596705	1	NJ	3
TCGA-NJ-A4YP	8.92959627890525	3	NJ	3
TCGA-NJ-A4YQ	-2.26244659142	1	NJ	3
TCGA-NJ-A55A	0.190824529874123	1	NJ	3
TCGA-NJ-A55O	0.632275633128003	1	NJ	3
TCGA-NJ-A55R	-0.251615784418728	1	NJ	3
TCGA-NJ-A7XG	6.41319326867637	3	NJ	3
TCGA-O1-A52J	-5.95128394200194	0	O1	1
TCGA-S2-AA1A	-2.8569108419086	0	S2	1
