# Supplementary material for: Surrogate Biomarker Prediction from Whole-Slide Images for Evaluating Overall Survival in Lung Adenocarcinoma
Source: Diagnostics (Basel). 2024 Feb 20;14(5):462. doi: 10.3390/diagnostics14050462 (PMC10930763; doi:10.3390/diagnostics14050462)
Supplement: Supplementary file 1 [file diagnostics-14-00462-s001.zip › Supplementary_File_S5_TCGA_LUAD_crossfolds/crossfolds_KRT6C.csv]

PATIENT	KRT6C	KRT6C_quantile	site_code	CV5
TCGA-05-4244	-3.70500991058128	1	05	4
TCGA-05-4249	-6.57130685440045	0	05	4
TCGA-05-4250	1.89245886327572	3	05	4
TCGA-05-4382	-3.58650419848002	1	05	4
TCGA-05-4395	0.65504443332307	2	05	4
TCGA-05-4396	-5.26447731183404	0	05	4
TCGA-05-4397	-3.32876052400507	1	05	4
TCGA-05-4398	-1.74582367794813	2	05	4
TCGA-05-4402	-0.572146281891176	2	05	4
TCGA-05-4403	1.00392722899952	3	05	4
TCGA-05-4405	-3.93171583612355	1	05	4
TCGA-05-4415	-5.88193237062396	0	05	4
TCGA-05-4417	-5.51540533947498	0	05	4
TCGA-05-4418	-0.505869991571331	2	05	4
TCGA-05-4420	-6.86344139420896	0	05	4
TCGA-05-4422	-6.77210905617133	0	05	4
TCGA-05-4424	-5.9633883376895	0	05	4
TCGA-05-4426	-0.98000379513607	2	05	4
TCGA-05-4427	-5.79453800544172	0	05	4
TCGA-05-4430	-6.63804447738433	0	05	4
TCGA-05-4432	-6.79798820023232	0	05	4
TCGA-05-4433	-0.836950210605529	2	05	4
TCGA-05-4434	3.49969064700764	4	05	4
TCGA-35-3615	-2.02218561431623	1	35	3
TCGA-35-4122	-1.94452462629725	1	35	3
TCGA-35-4123	-3.82255146600564	1	35	3
TCGA-35-5375	-4.79692912952229	0	35	3
TCGA-38-4625	-2.61995240908555	1	38	5
TCGA-38-4626	-2.15026718119462	1	38	5
TCGA-38-4627	-0.254648837285033	2	38	5
TCGA-38-4628	-6.64417174698048	0	38	5
TCGA-38-4629	-2.65890144075291	1	38	5
TCGA-38-4630	-1.77125389554462	2	38	5
TCGA-38-4631	-3.70005323622212	1	38	5
TCGA-38-4632	-5.27358697732336	0	38	5
TCGA-38-6178	-2.08494775070406	1	38	5
TCGA-38-7271	-2.94646221946416	1	38	5
TCGA-38-A44F	1.66857476524257	3	38	5
TCGA-44-2655	-5.30797551935267	0	44	5
TCGA-44-2656	-6.18023728133573	0	44	5
TCGA-44-2657	-4.091841128771	1	44	5
TCGA-44-2659	-6.5504638744138	0	44	5
TCGA-44-2661	-6.18993399818019	0	44	5
TCGA-44-2662	-5.92863220824552	0	44	5
TCGA-44-2665	-2.16613229429464	1	44	5
TCGA-44-2666	-5.89549555853149	0	44	5
TCGA-44-2668	-0.908634918603148	2	44	5
TCGA-44-3396	-4.81519040321277	0	44	5
TCGA-44-3398	3.75494292619302	4	44	5
TCGA-44-3917	-5.44654306215957	0	44	5
TCGA-44-3918	-5.20797645490966	0	44	5
TCGA-44-3919	-5.11037718949202	0	44	5
TCGA-44-4112	-5.28549216450983	0	44	5
TCGA-44-5643	0.588505481205429	2	44	5
TCGA-44-5644	-0.568568576754523	2	44	5
TCGA-44-5645	-5.77332625355713	0	44	5
TCGA-44-6145	1.98300027286738	3	44	5
TCGA-44-6146	-5.17785215769804	0	44	5
TCGA-44-6147	-4.99436175942134	0	44	5
TCGA-44-6148	-5.87340131237551	0	44	5
TCGA-44-6774	-3.35396247982973	1	44	5
TCGA-44-6775	-5.77442892827847	0	44	5
TCGA-44-6776	-5.28353069424912	0	44	5
TCGA-44-6777	-2.93736076065355	1	44	5
TCGA-44-6778	-5.72355740684806	0	44	5
TCGA-44-6779	2.23789930841185	3	44	5
TCGA-44-7659	-2.54622010008497	1	44	5
TCGA-44-7660	-3.1694932581662	1	44	5
TCGA-44-7662	-4.30472417183592	1	44	5
TCGA-44-7667	-6.38464152395764	0	44	5
TCGA-44-7669	-5.09884490771696	0	44	5
TCGA-44-7670	-6.69906595079149	0	44	5
TCGA-44-7671	3.1962585973806	3	44	5
TCGA-44-7672	-3.48711625949957	1	44	5
TCGA-44-8119	-6.90658860272718	0	44	5
TCGA-44-A479	-5.91384614330829	0	44	5
TCGA-44-A47A	2.81123405633775	3	44	5
TCGA-44-A47B	-6.09167318214986	0	44	5
TCGA-44-A47G	-5.83581659202317	0	44	5
TCGA-44-A4SS	-1.15928976976516	2	44	5
TCGA-44-A4SU	-3.88588633086047	1	44	5
TCGA-49-4487	-5.20390075427503	0	49	3
TCGA-49-4488	-5.27222696901198	0	49	3
TCGA-49-4490	-3.65500191979212	1	49	3
TCGA-49-4494	2.70811435625797	3	49	3
TCGA-49-4501	-4.09094822459196	1	49	3
TCGA-49-4505	-4.46062742727362	0	49	3
TCGA-49-4506	2.53492526423203	3	49	3
TCGA-49-4507	1.75723126472378	3	49	3
TCGA-49-4510	-6.6235617124444	0	49	3
TCGA-49-4512	-5.36237005680977	0	49	3
TCGA-49-4514	-1.13992582036532	2	49	3
TCGA-49-6742	-1.36129589659235	2	49	3
TCGA-49-6743	1.06554785609464	3	49	3
TCGA-49-6744	0.800974037790449	3	49	3
TCGA-49-6745	-1.47690594944281	2	49	3
TCGA-49-6761	-5.36351476402271	0	49	3
TCGA-49-6767	-5.546789627848	0	49	3
TCGA-49-AAQV	-3.83926677954769	1	49	3
TCGA-49-AAR0	-6.13011303526299	0	49	3
TCGA-49-AAR2	-5.65022711992318	0	49	3
TCGA-49-AAR3	0.119464227784347	2	49	3
TCGA-49-AAR4	-4.17355835718351	1	49	3
TCGA-49-AAR9	-2.41748534483938	1	49	3
TCGA-49-AARE	-1.13444972964833	2	49	3
TCGA-49-AARN	-1.95964023246702	1	49	3
TCGA-49-AARO	-5.86716335634755	0	49	3
TCGA-49-AARQ	-5.76808729476342	0	49	3
TCGA-49-AARR	-4.35218347521762	1	49	3
TCGA-4B-A93V	-5.89303139885215	0	4B	1
TCGA-50-5044	-0.485954274857323	2	50	2
TCGA-50-5045	-4.73040305372815	0	50	2
TCGA-50-5055	-5.29503065076615	0	50	2
TCGA-50-5066	-5.26299931198531	0	50	2
TCGA-50-5068	-5.23878190149333	0	50	2
TCGA-50-5931	0.403354286171269	2	50	2
TCGA-50-5939	2.2077091111633	3	50	2
TCGA-50-5942	-5.58634627059499	0	50	2
TCGA-50-5946	-5.02790446903274	0	50	2
TCGA-50-6590	3.53247036221769	4	50	2
TCGA-50-6591	-4.04105663299905	1	50	2
TCGA-50-6593	-3.28366692338698	1	50	2
TCGA-50-6594	-5.36355523502185	0	50	2
TCGA-50-6597	-4.95431680146323	0	50	2
TCGA-50-6673	1.46929960960551	3	50	2
TCGA-50-7109	-4.28900540707157	1	50	2
TCGA-50-8457	-1.88130930971339	1	50	2
TCGA-50-8459	2.4929034261466	3	50	2
TCGA-53-7624	-2.90708753935727	1	53	2
TCGA-53-7626	-6.73916730267151	0	53	2
TCGA-53-7813	-4.90707837243633	0	53	2
TCGA-53-A4EZ	-6.25227180368312	0	53	2
TCGA-55-1592	-6.90388118234273	0	55	1
TCGA-55-1594	-6.27642195274528	0	55	1
TCGA-55-1595	-6.71087906813899	0	55	1
TCGA-55-1596	-3.38998363286264	1	55	1
TCGA-55-5899	-5.68589415959947	0	55	1
TCGA-55-6543	-2.24865245558534	1	55	1
TCGA-55-6642	-3.11754875595582	1	55	1
TCGA-55-6712	-2.10108466613836	1	55	1
TCGA-55-6968	2.75400791261015	3	55	1
TCGA-55-6969	-6.53837397220812	0	55	1
TCGA-55-6970	-2.25010864970594	1	55	1
TCGA-55-6971	-1.86183963066702	2	55	1
TCGA-55-6972	-4.82656164144844	0	55	1
TCGA-55-6975	0.411830794997143	2	55	1
TCGA-55-6978	-6.49845745504127	0	55	1
TCGA-55-6979	-0.779063442125278	2	55	1
TCGA-55-6980	1.01032093048922	3	55	1
TCGA-55-6981	-3.49673909450503	1	55	1
TCGA-55-6982	-2.00082238206268	1	55	1
TCGA-55-6983	-0.656331416740697	2	55	1
TCGA-55-6984	-0.939276653370627	2	55	1
TCGA-55-6985	-3.90842155153736	1	55	1
TCGA-55-6986	-3.80311292764674	1	55	1
TCGA-55-6987	-4.4213543601121	1	55	1
TCGA-55-7227	-3.36466191742129	1	55	1
TCGA-55-7281	-5.74153394853253	0	55	1
TCGA-55-7283	-5.90545903478134	0	55	1
TCGA-55-7284	0.267562574037845	2	55	1
TCGA-55-7570	-3.36626323348633	1	55	1
TCGA-55-7573	-1.9373452659602	1	55	1
TCGA-55-7574	-3.05736685335776	1	55	1
TCGA-55-7576	-6.92468095781458	0	55	1
TCGA-55-7724	5.39969214490956	4	55	1
TCGA-55-7725	-4.93816435228504	0	55	1
TCGA-55-7726	2.9978878495245	3	55	1
TCGA-55-7727	-5.10103614852607	0	55	1
TCGA-55-7728	-1.40804040546004	2	55	1
TCGA-55-7815	-4.86353875231263	0	55	1
TCGA-55-7816	-2.56603117516883	1	55	1
TCGA-55-7903	-2.31938365323264	1	55	1
TCGA-55-7907	-5.3490324760857	0	55	1
TCGA-55-7910	-5.12716265660003	0	55	1
TCGA-55-7911	-1.30035159967597	2	55	1
TCGA-55-7913	-6.67600025669874	0	55	1
TCGA-55-7914	-5.89971624650572	0	55	1
TCGA-55-7994	2.64674343571685	3	55	1
TCGA-55-7995	-2.29494018939132	1	55	1
TCGA-55-8085	-4.91002076891805	0	55	1
TCGA-55-8087	-6.79122151171879	0	55	1
TCGA-55-8089	0.355863302978302	2	55	1
TCGA-55-8090	1.34271525997619	3	55	1
TCGA-55-8091	-1.35388745623518	2	55	1
TCGA-55-8092	-3.09804016173861	1	55	1
TCGA-55-8094	-5.73458737498649	0	55	1
TCGA-55-8096	-2.88379047979231	1	55	1
TCGA-55-8097	-6.7301754359961	0	55	1
TCGA-55-8203	-0.850438861889072	2	55	1
TCGA-55-8204	3.56852785654638	4	55	1
TCGA-55-8205	-2.89536667388551	1	55	1
TCGA-55-8206	-6.73612175728776	0	55	1
TCGA-55-8207	-4.86225539551655	0	55	1
TCGA-55-8208	-1.74383628772545	2	55	1
TCGA-55-8299	0.55606019335661	2	55	1
TCGA-55-8301	-6.21769094915165	0	55	1
TCGA-55-8302	0.263165370140644	2	55	1
TCGA-55-8505	2.44188574311057	3	55	1
TCGA-55-8506	-5.62261649263052	0	55	1
TCGA-55-8507	-5.85415099637504	0	55	1
TCGA-55-8508	0.977343213823225	3	55	1
TCGA-55-8510	-4.14203734499046	1	55	1
TCGA-55-8511	-5.73671862540737	0	55	1
TCGA-55-8512	-0.845199975628163	2	55	1
TCGA-55-8513	-0.702687069563959	2	55	1
TCGA-55-8514	-5.53168859279902	0	55	1
TCGA-55-8614	2.51949887469651	3	55	1
TCGA-55-8615	-5.7754406737043	0	55	1
TCGA-55-8616	-3.52307518460729	1	55	1
TCGA-55-8619	-2.93785353721037	1	55	1
TCGA-55-8620	-5.72534136046627	0	55	1
TCGA-55-8621	-3.14029868789905	1	55	1
TCGA-55-A48X	-6.08316365587378	0	55	1
TCGA-55-A48Y	-1.64603039772229	2	55	1
TCGA-55-A48Z	0.453906211238029	2	55	1
TCGA-55-A490	-4.20604724801088	1	55	1
TCGA-55-A491	-5.86280389229669	0	55	1
TCGA-55-A492	-5.75476106562299	0	55	1
TCGA-55-A493	-4.430599783806	1	55	1
TCGA-55-A494	-6.11114471389658	0	55	1
TCGA-55-A4DF	-3.35563251944347	1	55	1
TCGA-55-A4DG	-5.92290536579629	0	55	1
TCGA-55-A57B	-1.39770860600237	2	55	1
TCGA-62-A46O	-0.021072800089673	2	62	2
TCGA-62-A46P	-5.2533709778794	0	62	2
TCGA-62-A46R	-5.90705159856683	0	62	2
TCGA-62-A46S	-6.07762961156982	0	62	2
TCGA-62-A46U	-2.29653670081894	1	62	2
TCGA-62-A46V	-3.67881085586011	1	62	2
TCGA-62-A470	-4.68139190739948	0	62	2
TCGA-62-A471	2.72671562307429	3	62	2
TCGA-62-A472	-5.06282696426039	0	62	2
TCGA-64-1676	-5.36723078070332	0	64	2
TCGA-64-1677	-2.10726029585733	1	64	2
TCGA-64-1678	-5.03747215322757	0	64	2
TCGA-64-1679	-1.7004280987175	2	64	2
TCGA-64-1680	-2.1409105265537	1	64	2
TCGA-64-1681	-4.80565649420388	0	64	2
TCGA-64-5774	-5.96254041211699	0	64	2
TCGA-64-5775	-3.45222223783433	1	64	2
TCGA-64-5778	-5.89600118520621	0	64	2
TCGA-64-5779	-5.46609515438711	0	64	2
TCGA-64-5781	3.156494886956	3	64	2
TCGA-64-5815	5.32936414645937	4	64	2
TCGA-67-3770	-5.03440486916175	0	67	3
TCGA-67-3771	-1.9390641835859	1	67	3
TCGA-67-3772	-3.71305809578209	1	67	3
TCGA-67-3773	-5.06001403803792	0	67	3
TCGA-67-3774	-1.45768281185683	2	67	3
TCGA-67-4679	-5.7329858469961	0	67	3
TCGA-67-6215	-0.514817227223416	2	67	3
TCGA-67-6216	-2.46517571060088	1	67	3
TCGA-67-6217	-5.74819102540796	0	67	3
TCGA-69-7760	-4.03278884666656	1	69	2
TCGA-69-7761	-1.97314503922845	1	69	2
TCGA-69-7763	2.08158268903953	3	69	2
TCGA-69-7764	-5.49899484957516	0	69	2
TCGA-69-7765	-5.64993241290524	0	69	2
TCGA-69-7973	-3.63058372652463	1	69	2
TCGA-69-7974	-5.10928996689032	0	69	2
TCGA-69-7978	1.6212657053801	3	69	2
TCGA-69-7979	-5.08809147112087	0	69	2
TCGA-69-7980	-0.325126061500612	2	69	2
TCGA-69-8253	-2.72400445824696	1	69	2
TCGA-69-8254	-5.30427913158666	0	69	2
TCGA-69-8255	-6.80736514040633	0	69	2
TCGA-69-8453	-1.03885396624847	2	69	2
TCGA-69-A59K	-6.20903335514471	0	69	2
TCGA-71-6725	-6.48240884049334	0	71	1
TCGA-71-8520	-5.5995290228559	0	71	1
TCGA-73-4658	-5.63041272353443	0	73	3
TCGA-73-4659	-2.50418926355677	1	73	3
TCGA-73-4662	-7.02859923632539	0	73	3
TCGA-73-4666	-5.14975431388339	0	73	3
TCGA-73-4668	-4.05420397710423	1	73	3
TCGA-73-4670	3.90211320106206	4	73	3
TCGA-73-4675	-1.31556201125404	2	73	3
TCGA-73-4676	-4.18377999189366	1	73	3
TCGA-73-4677	0.667572130486164	2	73	3
TCGA-73-7498	-6.80343132106477	0	73	3
TCGA-73-7499	-4.2050401458553	1	73	3
TCGA-73-A9RS	-5.01489120494596	0	73	3
TCGA-75-5122	-5.65524271964356	0	75	5
TCGA-75-5125	-5.8537233394439	0	75	5
TCGA-75-5126	-2.56267288303161	1	75	5
TCGA-75-5146	-3.84740366505025	1	75	5
TCGA-75-5147	-4.05869046934858	1	75	5
TCGA-75-6203	-3.79986618509745	1	75	5
TCGA-75-6205	1.25475398744657	3	75	5
TCGA-75-6206	-5.40916864106517	0	75	5
TCGA-75-6207	-5.95326638138874	0	75	5
TCGA-75-6211	-3.88129221069417	1	75	5
TCGA-75-6212	-5.20743710923576	0	75	5
TCGA-75-6214	0.003194913648839	2	75	5
TCGA-75-7025	-4.94801817898144	0	75	5
TCGA-75-7027	1.7035524345922	3	75	5
TCGA-75-7030	2.5612018426859	3	75	5
TCGA-75-7031	-4.96012832893148	0	75	5
TCGA-78-7145	-5.78519158152895	0	78	3
TCGA-78-7146	1.5167425278068	3	78	3
TCGA-78-7147	-1.06681538090505	2	78	3
TCGA-78-7148	-2.36175572288944	1	78	3
TCGA-78-7149	-2.37188157714057	1	78	3
TCGA-78-7150	-2.0526301262068	1	78	3
TCGA-78-7152	-0.268543365787909	2	78	3
TCGA-78-7153	-5.66969048812747	0	78	3
TCGA-78-7154	-3.02167311516817	1	78	3
TCGA-78-7155	-5.64961059600606	0	78	3
TCGA-78-7156	-3.9930878003587	1	78	3
TCGA-78-7158	-6.17482106644516	0	78	3
TCGA-78-7159	-5.94249467895912	0	78	3
TCGA-78-7160	-2.93466313167489	1	78	3
TCGA-78-7161	-6.39990621066593	0	78	3
TCGA-78-7163	-6.19098556980888	0	78	3
TCGA-78-7166	1.8108951064155	3	78	3
TCGA-78-7167	-5.06854373977528	0	78	3
TCGA-78-7220	-1.77994064215948	2	78	3
TCGA-78-7535	-6.34463137536692	0	78	3
TCGA-78-7536	-5.13349406114467	0	78	3
TCGA-78-7537	-3.16133176502882	1	78	3
TCGA-78-7539	-6.56464410260812	0	78	3
TCGA-78-7540	-1.85670350792054	2	78	3
TCGA-78-7542	2.15369189173561	3	78	3
TCGA-78-7633	-6.55787276468722	0	78	3
TCGA-78-8640	-5.67366062523815	0	78	3
TCGA-78-8648	-3.71567047238905	1	78	3
TCGA-78-8655	-5.52518913049747	0	78	3
TCGA-78-8660	-2.02834753044697	1	78	3
TCGA-78-8662	-5.4369807697153	0	78	3
TCGA-80-5607	-0.961707746649608	2	80	4
TCGA-80-5608	-3.9805985176474	1	80	4
TCGA-80-5611	-5.71599852564794	0	80	4
TCGA-83-5908	-1.99284926703131	1	83	4
TCGA-86-6562	-5.71628434052554	0	86	4
TCGA-86-6851	-2.90132013237394	1	86	4
TCGA-86-7701	-3.35457957993822	1	86	4
TCGA-86-7711	-6.52690864622166	0	86	4
TCGA-86-7713	-6.75663800301122	0	86	4
TCGA-86-7714	-4.94274743456853	0	86	4
TCGA-86-7953	-5.08541418183198	0	86	4
TCGA-86-7954	-1.53580053511702	2	86	4
TCGA-86-7955	-4.18546394999837	1	86	4
TCGA-86-8054	-4.18284240815294	1	86	4
TCGA-86-8055	-1.83047882120602	2	86	4
TCGA-86-8056	-6.83330148317464	0	86	4
TCGA-86-8073	-5.37135371854173	0	86	4
TCGA-86-8074	-4.63545935639075	0	86	4
TCGA-86-8075	-3.94647814508612	1	86	4
TCGA-86-8076	-6.38345858996118	0	86	4
TCGA-86-8278	-1.77645316646333	2	86	4
TCGA-86-8279	-5.09465087711043	0	86	4
TCGA-86-8280	-6.52290192042523	0	86	4
TCGA-86-8281	-3.5890955063384	1	86	4
TCGA-86-8358	-2.43666165558529	1	86	4
TCGA-86-8359	-1.28524463016657	2	86	4
TCGA-86-8585	-0.031782182181324	2	86	4
TCGA-86-8668	-5.37061219965095	0	86	4
TCGA-86-8669	-5.48623911423381	0	86	4
TCGA-86-8671	-5.89046376069554	0	86	4
TCGA-86-8672	4.13507105921892	4	86	4
TCGA-86-8673	-2.84633327766513	1	86	4
TCGA-86-8674	-0.80996039410831	2	86	4
TCGA-86-A456	-3.42539538468916	1	86	4
TCGA-86-A4D0	-6.01802577838145	0	86	4
TCGA-86-A4JF	-6.05235938022132	0	86	4
TCGA-86-A4P7	-6.18289827587781	0	86	4
TCGA-86-A4P8	-4.62310074098647	0	86	4
TCGA-91-A4BC	-0.403779490259012	2	91	5
TCGA-91-A4BD	-5.12830989211749	0	91	5
TCGA-93-7347	-3.51839778890736	1	93	2
TCGA-93-7348	-2.29927143171107	1	93	2
TCGA-93-8067	-1.19819681508422	2	93	2
TCGA-93-A4JN	-6.37702065912982	0	93	2
TCGA-93-A4JO	-1.45651032330173	2	93	2
TCGA-93-A4JP	-2.92697626653488	1	93	2
TCGA-93-A4JQ	-1.87619095101411	2	93	2
TCGA-95-7039	-3.80874031190901	1	95	2
TCGA-95-7043	-2.88566853207459	1	95	2
TCGA-95-7562	-2.56650019282479	1	95	2
TCGA-95-7567	-3.4295054933678	1	95	2
TCGA-95-7944	-2.2607631682243	1	95	2
TCGA-95-7947	-1.3227394384508	2	95	2
TCGA-95-7948	-6.46278472834323	0	95	2
TCGA-95-8039	-5.15746387506954	0	95	2
TCGA-95-8494	-3.86920414663948	1	95	2
TCGA-95-A4VK	0.332907217178238	2	95	2
TCGA-95-A4VN	-3.77003974592895	1	95	2
TCGA-95-A4VP	-5.87714783936069	0	95	2
TCGA-97-7546	-6.05964598001549	0	97	4
TCGA-97-7547	-4.51328234085959	0	97	4
TCGA-97-7552	-2.2684322775412	1	97	4
TCGA-97-7553	-6.25776697350984	0	97	4
TCGA-97-7554	-6.00677162877133	0	97	4
TCGA-97-7937	-4.58213413105759	0	97	4
TCGA-97-7938	-2.84179155830827	1	97	4
TCGA-97-7941	-4.26528990151033	1	97	4
TCGA-97-8171	-6.60399548520307	0	97	4
TCGA-97-8172	-5.39224252163557	0	97	4
TCGA-97-8175	-0.780948962382921	2	97	4
TCGA-97-8177	-2.71224052197028	1	97	4
TCGA-97-8179	1.33246260753118	3	97	4
TCGA-97-8552	-3.45862985105238	1	97	4
TCGA-97-A4LX	-6.23579246721961	0	97	4
TCGA-97-A4M0	-6.10740291455469	0	97	4
TCGA-97-A4M1	-3.78791537706765	1	97	4
TCGA-97-A4M2	-6.17514929036739	0	97	4
TCGA-97-A4M3	-2.39444734913627	1	97	4
TCGA-97-A4M5	-2.39737607507619	1	97	4
TCGA-97-A4M6	1.96146546772571	3	97	4
TCGA-97-A4M7	2.570347236594	3	97	4
TCGA-99-7458	-3.75671255098602	1	99	4
TCGA-99-8025	-6.55824708324175	0	99	4
TCGA-99-8028	-3.89653775522166	1	99	4
TCGA-99-8032	-2.9436150320101	1	99	4
TCGA-99-8033	1.34819648103057	3	99	4
TCGA-99-AA5R	-5.91001112039573	0	99	4
TCGA-J2-8192	-0.490381058256666	2	J2	2
TCGA-J2-8194	-2.11828134369231	1	J2	2
TCGA-J2-A4AD	-1.09383493037046	2	J2	2
TCGA-J2-A4AE	-5.85110581142783	0	J2	2
TCGA-J2-A4AG	-5.78661550146376	0	J2	2
TCGA-L4-A4E5	-6.10489973061388	0	L4	1
TCGA-L4-A4E6	-5.84113083949763	0	L4	1
TCGA-L9-A443	-5.86948639449591	0	L9	3
TCGA-L9-A444	-5.54103562131273	0	L9	3
TCGA-L9-A50W	-6.29358574952849	0	L9	3
TCGA-L9-A5IP	5.85221752689198	4	L9	3
TCGA-L9-A743	-3.30437176828748	1	L9	3
TCGA-L9-A7SV	-6.41904395122106	0	L9	3
TCGA-L9-A8F4	-4.76610601118981	0	L9	3
TCGA-MN-A4N1	1.90426581136213	3	MN	4
TCGA-MN-A4N4	1.03563313053611	3	MN	4
TCGA-MN-A4N5	-2.91486371837031	1	MN	4
TCGA-MP-A4SV	-2.57690778182922	1	MP	5
TCGA-MP-A4SW	-4.57054655514614	0	MP	5
TCGA-MP-A4SY	4.11435256427961	4	MP	5
TCGA-MP-A4T4	-2.37088424138697	1	MP	5
TCGA-MP-A4T6	-6.45037843059475	0	MP	5
TCGA-MP-A4T7	0.433532795354415	2	MP	5
TCGA-MP-A4T8	0.349229276797463	2	MP	5
TCGA-MP-A4T9	-0.675005678730298	2	MP	5
TCGA-MP-A4TA	-2.2100683323711	1	MP	5
TCGA-MP-A4TC	-2.84173697488504	1	MP	5
TCGA-MP-A4TD	-3.67398419215489	1	MP	5
TCGA-MP-A4TE	-5.93980684886108	0	MP	5
TCGA-MP-A4TF	3.70088054272216	4	MP	5
TCGA-MP-A4TH	-6.08241595773768	0	MP	5
TCGA-MP-A4TI	0.692113673705706	2	MP	5
TCGA-MP-A4TJ	-3.93506009254458	1	MP	5
TCGA-MP-A4TK	-1.26928298195025	2	MP	5
TCGA-MP-A5C7	-6.37443831472785	0	MP	5
TCGA-NJ-A4YF	-5.53189209547955	0	NJ	2
TCGA-NJ-A4YG	-4.13724376095875	1	NJ	2
TCGA-NJ-A4YI	-5.51018805792796	0	NJ	2
TCGA-NJ-A4YP	1.93751395439618	3	NJ	2
TCGA-NJ-A4YQ	-5.7218782100573	0	NJ	2
TCGA-NJ-A55A	-5.23544022482797	0	NJ	2
TCGA-NJ-A55O	-5.6715051150491	0	NJ	2
TCGA-NJ-A55R	-4.82450545283931	0	NJ	2
TCGA-NJ-A7XG	-2.50159953881007	1	NJ	2
TCGA-O1-A52J	-5.95128394200194	0	O1	5
TCGA-S2-AA1A	-5.6642657639662	0	S2	1
