# Supplementary material for: Surrogate Biomarker Prediction from Whole-Slide Images for Evaluating Overall Survival in Lung Adenocarcinoma
Source: Diagnostics (Basel). 2024 Feb 20;14(5):462. doi: 10.3390/diagnostics14050462 (PMC10930763; doi:10.3390/diagnostics14050462)
Supplement: Supplementary file 1 [file diagnostics-14-00462-s001.zip › Supplementary_File_S5_TCGA_LUAD_crossfolds/crossfolds_LIFR.csv]

PATIENT	LIFR	LIFR_quantile	site_code	CV5
TCGA-05-4244	6.12131157725344	2	05	5
TCGA-05-4249	6.45677186830444	2	05	5
TCGA-05-4250	4.36475263285007	1	05	5
TCGA-05-4382	5.68432201853744	2	05	5
TCGA-05-4395	4.91932266557815	1	05	5
TCGA-05-4396	6.12407819214853	2	05	5
TCGA-05-4397	5.95463655896681	2	05	5
TCGA-05-4398	6.62234322888569	2	05	5
TCGA-05-4402	6.32553655646018	2	05	5
TCGA-05-4403	5.17349276985921	1	05	5
TCGA-05-4405	6.8312198077513	2	05	5
TCGA-05-4415	5.0060497624345	1	05	5
TCGA-05-4417	6.85337392056636	2	05	5
TCGA-05-4418	3.83211795421213	1	05	5
TCGA-05-4420	5.09909316930231	1	05	5
TCGA-05-4422	6.87883048084726	2	05	5
TCGA-05-4424	9.51433831254539	4	05	5
TCGA-05-4426	5.82395734732572	2	05	5
TCGA-05-4427	6.28594645162585	2	05	5
TCGA-05-4430	6.98045573843064	3	05	5
TCGA-05-4432	6.3031667783682	2	05	5
TCGA-05-4433	6.35416266064546	2	05	5
TCGA-05-4434	5.15743302304519	1	05	5
TCGA-35-3615	6.16398246617038	2	35	3
TCGA-35-4122	4.5576636789672	1	35	3
TCGA-35-4123	3.98351476008339	1	35	3
TCGA-35-5375	5.79272201699249	2	35	3
TCGA-38-4625	3.81982901417482	1	38	1
TCGA-38-4626	6.76849326707769	2	38	1
TCGA-38-4627	5.90741404638431	2	38	1
TCGA-38-4628	7.348324085412	3	38	1
TCGA-38-4629	5.25956430511791	1	38	1
TCGA-38-4630	4.53082706446426	1	38	1
TCGA-38-4631	3.5884283755721	1	38	1
TCGA-38-4632	6.23073547096853	2	38	1
TCGA-38-6178	6.59022520882661	2	38	1
TCGA-38-7271	7.82717154077951	3	38	1
TCGA-38-A44F	5.1730942734084	1	38	1
TCGA-44-2655	5.58456729729588	2	44	4
TCGA-44-2656	10.0102371681375	4	44	4
TCGA-44-2657	6.38422997218895	2	44	4
TCGA-44-2659	7.61373598358609	3	44	4
TCGA-44-2661	5.42339505619087	2	44	4
TCGA-44-2662	7.27761906381517	3	44	4
TCGA-44-2665	7.38041896377834	3	44	4
TCGA-44-2666	6.89097828668981	2	44	4
TCGA-44-2668	5.19819764103843	1	44	4
TCGA-44-3396	4.73978209294018	1	44	4
TCGA-44-3398	5.26039797993012	1	44	4
TCGA-44-3917	7.95073046934293	3	44	4
TCGA-44-3918	5.84115026383253	2	44	4
TCGA-44-3919	6.6513125438925	2	44	4
TCGA-44-4112	7.88333662355152	3	44	4
TCGA-44-5643	4.71173021650498	1	44	4
TCGA-44-5644	6.104312953376	2	44	4
TCGA-44-5645	8.74555047252495	4	44	4
TCGA-44-6145	5.39193240949703	2	44	4
TCGA-44-6146	8.18505053600663	3	44	4
TCGA-44-6147	9.0176516344507	4	44	4
TCGA-44-6148	6.93375232680198	2	44	4
TCGA-44-6774	10.3190152590704	4	44	4
TCGA-44-6775	8.41135595374141	3	44	4
TCGA-44-6776	7.21905251930424	3	44	4
TCGA-44-6777	7.71407539289698	3	44	4
TCGA-44-6778	8.04100322472293	3	44	4
TCGA-44-6779	5.51434463350521	2	44	4
TCGA-44-7659	6.27350281837482	2	44	4
TCGA-44-7660	7.09377594220646	3	44	4
TCGA-44-7662	7.04544153553841	3	44	4
TCGA-44-7667	8.0326176555134	3	44	4
TCGA-44-7669	5.68769700360522	2	44	4
TCGA-44-7670	6.2640107415071	2	44	4
TCGA-44-7671	6.13393869946508	2	44	4
TCGA-44-7672	5.5831963925107	2	44	4
TCGA-44-8119	7.0380319602956	3	44	4
TCGA-44-A479	6.59815352613316	2	44	4
TCGA-44-A47A	7.0029549813814	3	44	4
TCGA-44-A47B	6.75087359329379	2	44	4
TCGA-44-A47G	5.6107498170429	2	44	4
TCGA-44-A4SS	5.17770764683985	1	44	4
TCGA-44-A4SU	6.37079413498992	2	44	4
TCGA-49-4487	5.79961715783358	2	49	4
TCGA-49-4488	6.76703482532908	2	49	4
TCGA-49-4490	5.52904690058374	2	49	4
TCGA-49-4494	5.34713066193744	2	49	4
TCGA-49-4501	6.27771412810837	2	49	4
TCGA-49-4505	6.9672091761849	3	49	4
TCGA-49-4506	1.8986536696853	0	49	4
TCGA-49-4507	4.17386096705673	1	49	4
TCGA-49-4510	5.63588733384128	2	49	4
TCGA-49-4512	5.69359017764253	2	49	4
TCGA-49-4514	5.25138095786011	1	49	4
TCGA-49-6742	4.43235522283241	1	49	4
TCGA-49-6743	7.53402884838396	3	49	4
TCGA-49-6744	7.27428149649269	3	49	4
TCGA-49-6745	6.80386482068779	2	49	4
TCGA-49-6761	5.34643061620979	2	49	4
TCGA-49-6767	3.87317054999989	1	49	4
TCGA-49-AAQV	6.84209714400025	2	49	4
TCGA-49-AAR0	5.55857438795955	2	49	4
TCGA-49-AAR2	4.35118107446963	1	49	4
TCGA-49-AAR3	4.45428183442958	1	49	4
TCGA-49-AAR4	6.31260626704364	2	49	4
TCGA-49-AAR9	6.12343521400362	2	49	4
TCGA-49-AARE	6.83709382430244	2	49	4
TCGA-49-AARN	4.77198736342734	1	49	4
TCGA-49-AARO	5.68886363637713	2	49	4
TCGA-49-AARQ	5.62046820921914	2	49	4
TCGA-49-AARR	6.3957297552139	2	49	4
TCGA-4B-A93V	4.5938036227109	1	4B	3
TCGA-50-5044	4.98625091996347	1	50	1
TCGA-50-5045	5.75038714736767	2	50	1
TCGA-50-5055	5.70144283796707	2	50	1
TCGA-50-5066	5.35446815330889	2	50	1
TCGA-50-5068	5.6688599021722	2	50	1
TCGA-50-5931	4.97726811107657	1	50	1
TCGA-50-5939	6.30137900887601	2	50	1
TCGA-50-5942	6.90274904481852	2	50	1
TCGA-50-5946	8.85177449761712	4	50	1
TCGA-50-6590	6.32311310315892	2	50	1
TCGA-50-6591	8.08747478453278	3	50	1
TCGA-50-6593	6.56714499877503	2	50	1
TCGA-50-6594	6.19916419202747	2	50	1
TCGA-50-6597	5.55644736645466	2	50	1
TCGA-50-6673	5.90059919013539	2	50	1
TCGA-50-7109	7.13848204463285	3	50	1
TCGA-50-8457	6.5830752186233	2	50	1
TCGA-50-8459	5.32652571088331	2	50	1
TCGA-53-7624	6.60795518434429	2	53	4
TCGA-53-7626	8.16711264824293	3	53	4
TCGA-53-7813	6.47175834077428	2	53	4
TCGA-53-A4EZ	8.46545816259399	3	53	4
TCGA-55-1592	7.49906424557408	3	55	3
TCGA-55-1594	6.71775467241646	2	55	3
TCGA-55-1595	6.26048485622295	2	55	3
TCGA-55-1596	4.12886619584505	1	55	3
TCGA-55-5899	6.55936142070708	2	55	3
TCGA-55-6543	6.19542123620125	2	55	3
TCGA-55-6642	6.5143558313021	2	55	3
TCGA-55-6712	6.05710422725299	2	55	3
TCGA-55-6968	7.27825336745569	3	55	3
TCGA-55-6969	8.49147400209595	3	55	3
TCGA-55-6970	6.64263386726558	2	55	3
TCGA-55-6971	6.63619359750089	2	55	3
TCGA-55-6972	7.62953604351576	3	55	3
TCGA-55-6975	3.83738152095866	1	55	3
TCGA-55-6978	4.50365432143858	1	55	3
TCGA-55-6979	6.08764309472879	2	55	3
TCGA-55-6980	6.71357252903771	2	55	3
TCGA-55-6981	7.02060222198646	3	55	3
TCGA-55-6982	6.51968717289006	2	55	3
TCGA-55-6983	5.88739770982905	2	55	3
TCGA-55-6984	4.09588418620979	1	55	3
TCGA-55-6985	6.08640327726848	2	55	3
TCGA-55-6986	5.44560532028685	2	55	3
TCGA-55-6987	5.84426068637236	2	55	3
TCGA-55-7227	5.58778814093771	2	55	3
TCGA-55-7281	6.34161292228421	2	55	3
TCGA-55-7283	7.15844157534756	3	55	3
TCGA-55-7284	6.53818734790027	2	55	3
TCGA-55-7570	2.61101669001358	0	55	3
TCGA-55-7573	7.05635521997513	3	55	3
TCGA-55-7574	7.18079900939737	3	55	3
TCGA-55-7576	6.02532808407159	2	55	3
TCGA-55-7724	6.92015376883799	2	55	3
TCGA-55-7725	6.92175862057671	2	55	3
TCGA-55-7726	3.34066925976183	0	55	3
TCGA-55-7727	8.74611909700146	4	55	3
TCGA-55-7728	4.19232306769777	1	55	3
TCGA-55-7815	8.9851819813749	4	55	3
TCGA-55-7816	7.84033738257316	3	55	3
TCGA-55-7903	6.28880007375741	2	55	3
TCGA-55-7907	4.46635081972784	1	55	3
TCGA-55-7910	7.21851979158675	3	55	3
TCGA-55-7911	7.33264359746699	3	55	3
TCGA-55-7913	5.7009390649211	2	55	3
TCGA-55-7914	4.85266440004718	1	55	3
TCGA-55-7994	3.43470356037832	0	55	3
TCGA-55-7995	6.01339884074808	2	55	3
TCGA-55-8085	5.44422861302719	2	55	3
TCGA-55-8087	6.91408688079733	2	55	3
TCGA-55-8089	4.31357504907455	1	55	3
TCGA-55-8090	5.43281737942136	2	55	3
TCGA-55-8091	6.08477840227803	2	55	3
TCGA-55-8092	5.20698518324398	1	55	3
TCGA-55-8094	7.21396237225924	3	55	3
TCGA-55-8096	7.70198581200467	3	55	3
TCGA-55-8097	6.04605195251117	2	55	3
TCGA-55-8203	6.08092072931335	2	55	3
TCGA-55-8204	6.43139470695014	2	55	3
TCGA-55-8205	4.32380184657665	1	55	3
TCGA-55-8206	7.26871316343942	3	55	3
TCGA-55-8207	6.61026622256119	2	55	3
TCGA-55-8208	5.66792889728153	2	55	3
TCGA-55-8299	4.81951588552451	1	55	3
TCGA-55-8301	7.54250920186055	3	55	3
TCGA-55-8302	5.4138500148863	2	55	3
TCGA-55-8505	3.52308182595855	0	55	3
TCGA-55-8506	8.40139768868236	3	55	3
TCGA-55-8507	6.75710439232429	2	55	3
TCGA-55-8508	6.27980002408885	2	55	3
TCGA-55-8510	6.96888090454594	3	55	3
TCGA-55-8511	6.39353015864332	2	55	3
TCGA-55-8512	6.22447355217865	2	55	3
TCGA-55-8513	6.79892899570561	2	55	3
TCGA-55-8514	6.69140809754867	2	55	3
TCGA-55-8614	4.24393011511894	1	55	3
TCGA-55-8615	7.19879464365106	3	55	3
TCGA-55-8616	7.19408712250395	3	55	3
TCGA-55-8619	6.33993200243379	2	55	3
TCGA-55-8620	5.38644637533475	2	55	3
TCGA-55-8621	7.45282561502122	3	55	3
TCGA-55-A48X	6.04708512817691	2	55	3
TCGA-55-A48Y	5.4947242033208	2	55	3
TCGA-55-A48Z	6.30163944328966	2	55	3
TCGA-55-A490	7.39773361901701	3	55	3
TCGA-55-A491	5.35090790580898	2	55	3
TCGA-55-A492	5.91545257111558	2	55	3
TCGA-55-A493	5.71787679837228	2	55	3
TCGA-55-A494	6.65351957817677	2	55	3
TCGA-55-A4DF	8.54388625248315	3	55	3
TCGA-55-A4DG	8.09398995443883	3	55	3
TCGA-55-A57B	6.3397077599347	2	55	3
TCGA-62-A46O	4.92960688444659	1	62	5
TCGA-62-A46P	6.78726122268285	2	62	5
TCGA-62-A46R	4.52235514294715	1	62	5
TCGA-62-A46S	7.32071327607607	3	62	5
TCGA-62-A46U	4.95202343488468	1	62	5
TCGA-62-A46V	5.00277896136113	1	62	5
TCGA-62-A470	6.98349976188661	3	62	5
TCGA-62-A471	5.7373390057775	2	62	5
TCGA-62-A472	6.67399773483848	2	62	5
TCGA-64-1676	6.18591849489523	2	64	1
TCGA-64-1677	6.95536411498503	3	64	1
TCGA-64-1678	6.97550149514697	3	64	1
TCGA-64-1679	8.20000051830201	3	64	1
TCGA-64-1680	6.11595336659955	2	64	1
TCGA-64-1681	6.98862397774503	3	64	1
TCGA-64-5774	6.80626420433881	2	64	1
TCGA-64-5775	5.13948709532742	1	64	1
TCGA-64-5778	6.24450908716201	2	64	1
TCGA-64-5779	6.02224712314542	2	64	1
TCGA-64-5781	4.10937459664174	1	64	1
TCGA-64-5815	4.94467221265551	1	64	1
TCGA-67-3770	5.60493583949048	2	67	5
TCGA-67-3771	6.79746784332208	2	67	5
TCGA-67-3772	5.9034907479969	2	67	5
TCGA-67-3773	5.68733979144014	2	67	5
TCGA-67-3774	6.22844906960038	2	67	5
TCGA-67-4679	7.12012873644418	3	67	5
TCGA-67-6215	6.8080526185517	2	67	5
TCGA-67-6216	5.01864006666338	1	67	5
TCGA-67-6217	7.79447814160286	3	67	5
TCGA-69-7760	6.79349480445273	2	69	1
TCGA-69-7761	5.53094563220682	2	69	1
TCGA-69-7763	6.55467485726055	2	69	1
TCGA-69-7764	7.84294087731144	3	69	1
TCGA-69-7765	8.20678489346239	3	69	1
TCGA-69-7973	7.93054507738573	3	69	1
TCGA-69-7974	5.78375870356457	2	69	1
TCGA-69-7978	5.78643533350187	2	69	1
TCGA-69-7979	5.39067814835489	2	69	1
TCGA-69-7980	4.72662340174803	1	69	1
TCGA-69-8253	5.9248923482283	2	69	1
TCGA-69-8254	6.519486148203	2	69	1
TCGA-69-8255	3.7539228047585	1	69	1
TCGA-69-8453	5.93657800638921	2	69	1
TCGA-69-A59K	7.95516650285519	3	69	1
TCGA-71-6725	6.69048740537646	2	71	2
TCGA-71-8520	5.16119092460973	1	71	2
TCGA-73-4658	6.85818061030097	2	73	1
TCGA-73-4659	6.69989274861761	2	73	1
TCGA-73-4662	6.79685648827256	2	73	1
TCGA-73-4666	4.93903392483351	1	73	1
TCGA-73-4668	6.31570489909163	2	73	1
TCGA-73-4670	3.35489588994895	0	73	1
TCGA-73-4675	4.87233316580597	1	73	1
TCGA-73-4676	6.53646426639391	2	73	1
TCGA-73-4677	6.49918810103934	2	73	1
TCGA-73-7498	6.5852587062095	2	73	1
TCGA-73-7499	5.32828958645054	2	73	1
TCGA-73-A9RS	3.88295425105955	1	73	1
TCGA-75-5122	5.93861521921466	2	75	2
TCGA-75-5125	5.27749056564237	2	75	2
TCGA-75-5126	5.20267242139808	1	75	2
TCGA-75-5146	7.04362052509925	3	75	2
TCGA-75-5147	6.16617256677188	2	75	2
TCGA-75-6203	8.03025284034706	3	75	2
TCGA-75-6205	6.20434656025028	2	75	2
TCGA-75-6206	4.96695674821101	1	75	2
TCGA-75-6207	4.32866364556671	1	75	2
TCGA-75-6211	5.07580983086812	1	75	2
TCGA-75-6212	6.19610756896626	2	75	2
TCGA-75-6214	4.9126143355681	1	75	2
TCGA-75-7025	5.95962362468408	2	75	2
TCGA-75-7027	3.87849233931441	1	75	2
TCGA-75-7030	6.77461150808465	2	75	2
TCGA-75-7031	7.43620886529962	3	75	2
TCGA-78-7145	6.38879779263759	2	78	5
TCGA-78-7146	6.45089064285292	2	78	5
TCGA-78-7147	6.53443161360468	2	78	5
TCGA-78-7148	5.68015227653466	2	78	5
TCGA-78-7149	7.25962622020651	3	78	5
TCGA-78-7150	4.70670328098786	1	78	5
TCGA-78-7152	5.8231564683489	2	78	5
TCGA-78-7153	7.27666754575958	3	78	5
TCGA-78-7154	7.50929051601447	3	78	5
TCGA-78-7155	8.27603655907853	3	78	5
TCGA-78-7156	7.45347860870736	3	78	5
TCGA-78-7158	7.03508916150065	3	78	5
TCGA-78-7159	7.63032395165158	3	78	5
TCGA-78-7160	6.35238957934871	2	78	5
TCGA-78-7161	6.07202297697576	2	78	5
TCGA-78-7163	7.06448565765819	3	78	5
TCGA-78-7166	4.47961555911507	1	78	5
TCGA-78-7167	6.39957114660282	2	78	5
TCGA-78-7220	6.4551918222686	2	78	5
TCGA-78-7535	6.03230794625293	2	78	5
TCGA-78-7536	8.03366270321323	3	78	5
TCGA-78-7537	5.27375968144023	2	78	5
TCGA-78-7539	7.32152876941146	3	78	5
TCGA-78-7540	5.03071580306624	1	78	5
TCGA-78-7542	5.86643954281185	2	78	5
TCGA-78-7633	7.31432113706888	3	78	5
TCGA-78-8640	7.56489339186045	3	78	5
TCGA-78-8648	5.34592573704434	2	78	5
TCGA-78-8655	5.90891779811249	2	78	5
TCGA-78-8660	7.20619358406578	3	78	5
TCGA-78-8662	7.09220573553559	3	78	5
TCGA-80-5607	6.61094262256258	2	80	5
TCGA-80-5608	7.41461426910194	3	80	5
TCGA-80-5611	6.10058518213963	2	80	5
TCGA-83-5908	7.75254494920548	3	83	1
TCGA-86-6562	7.68152396812733	3	86	2
TCGA-86-6851	6.71498364684851	2	86	2
TCGA-86-7701	7.03451394196626	3	86	2
TCGA-86-7711	7.06939760191207	3	86	2
TCGA-86-7713	7.80983232013509	3	86	2
TCGA-86-7714	6.66689303986828	2	86	2
TCGA-86-7953	6.81457205191502	2	86	2
TCGA-86-7954	7.86866608010275	3	86	2
TCGA-86-7955	6.03877895738161	2	86	2
TCGA-86-8054	6.25864937115179	2	86	2
TCGA-86-8055	5.79374124219166	2	86	2
TCGA-86-8056	6.63570430926029	2	86	2
TCGA-86-8073	8.03816981214971	3	86	2
TCGA-86-8074	7.07835672384375	3	86	2
TCGA-86-8075	5.50796804005159	2	86	2
TCGA-86-8076	5.2075961840756	1	86	2
TCGA-86-8278	5.8270672109852	2	86	2
TCGA-86-8279	6.33039014346362	2	86	2
TCGA-86-8280	7.26917660973649	3	86	2
TCGA-86-8281	6.23631762633274	2	86	2
TCGA-86-8358	6.77684764479518	2	86	2
TCGA-86-8359	5.77117917805308	2	86	2
TCGA-86-8585	3.46220665849234	0	86	2
TCGA-86-8668	5.79868649614189	2	86	2
TCGA-86-8669	7.87392211538533	3	86	2
TCGA-86-8671	6.40386979897629	2	86	2
TCGA-86-8672	2.83223847527571	0	86	2
TCGA-86-8673	6.50649837687793	2	86	2
TCGA-86-8674	5.25612879634946	1	86	2
TCGA-86-A456	6.78770883495274	2	86	2
TCGA-86-A4D0	7.57150833750736	3	86	2
TCGA-86-A4JF	7.16726293684985	3	86	2
TCGA-86-A4P7	7.14142293227674	3	86	2
TCGA-86-A4P8	7.94952054401953	3	86	2
TCGA-91-A4BC	5.45738696661953	2	91	5
TCGA-91-A4BD	5.28425995468772	2	91	5
TCGA-93-7347	5.77720717494516	2	93	2
TCGA-93-7348	7.39880178957774	3	93	2
TCGA-93-8067	3.77857413150412	1	93	2
TCGA-93-A4JN	4.82816166709882	1	93	2
TCGA-93-A4JO	6.09592823195181	2	93	2
TCGA-93-A4JP	8.21158644062941	3	93	2
TCGA-93-A4JQ	6.19247051428828	2	93	2
TCGA-95-7039	6.93188373258041	2	95	5
TCGA-95-7043	5.38018088936626	2	95	5
TCGA-95-7562	7.25739774247882	3	95	5
TCGA-95-7567	5.75674633570625	2	95	5
TCGA-95-7944	3.01152355084769	0	95	5
TCGA-95-7947	7.17659541641393	3	95	5
TCGA-95-7948	2.32837816021179	0	95	5
TCGA-95-8039	6.51952160796782	2	95	5
TCGA-95-8494	5.14667546702667	1	95	5
TCGA-95-A4VK	5.32035959187738	2	95	5
TCGA-95-A4VN	5.46310055051703	2	95	5
TCGA-95-A4VP	5.89557910987916	2	95	5
TCGA-97-7546	7.72590865839492	3	97	1
TCGA-97-7547	6.24132683680395	2	97	1
TCGA-97-7552	6.38620375098677	2	97	1
TCGA-97-7553	7.0240181972739	3	97	1
TCGA-97-7554	6.41187162060457	2	97	1
TCGA-97-7937	7.71831376679196	3	97	1
TCGA-97-7938	7.29281811262027	3	97	1
TCGA-97-7941	5.39041969400818	2	97	1
TCGA-97-8171	8.0437439875662	3	97	1
TCGA-97-8172	7.29316331315058	3	97	1
TCGA-97-8175	5.57280329253481	2	97	1
TCGA-97-8177	6.22498615200919	2	97	1
TCGA-97-8179	7.20453364906499	3	97	1
TCGA-97-8552	6.68679286854784	2	97	1
TCGA-97-A4LX	5.12888938864495	1	97	1
TCGA-97-A4M0	6.22155244722664	2	97	1
TCGA-97-A4M1	6.96446526948525	3	97	1
TCGA-97-A4M2	7.15814584920169	3	97	1
TCGA-97-A4M3	5.77593297660867	2	97	1
TCGA-97-A4M5	6.68849468025843	2	97	1
TCGA-97-A4M6	6.41783828467382	2	97	1
TCGA-97-A4M7	5.71838265197311	2	97	1
TCGA-99-7458	6.79691674293035	2	99	2
TCGA-99-8025	4.41974828537121	1	99	2
TCGA-99-8028	5.27488927138589	2	99	2
TCGA-99-8032	6.32466112682529	2	99	2
TCGA-99-8033	4.30292355175487	1	99	2
TCGA-99-AA5R	7.86343720214292	3	99	2
TCGA-J2-8192	6.46395888247936	2	J2	2
TCGA-J2-8194	6.4069597920393	2	J2	2
TCGA-J2-A4AD	6.27919750546491	2	J2	2
TCGA-J2-A4AE	6.7298593245495	2	J2	2
TCGA-J2-A4AG	6.77824848876318	2	J2	2
TCGA-L4-A4E5	7.71138396780633	3	L4	2
TCGA-L4-A4E6	6.83592807621431	2	L4	2
TCGA-L9-A443	5.80955379189715	2	L9	2
TCGA-L9-A444	6.84347834008589	2	L9	2
TCGA-L9-A50W	6.71536802999771	2	L9	2
TCGA-L9-A5IP	4.27933733738271	1	L9	2
TCGA-L9-A743	5.94660333586056	2	L9	2
TCGA-L9-A7SV	7.99240083230572	3	L9	2
TCGA-L9-A8F4	5.21355735088441	1	L9	2
TCGA-MN-A4N1	6.6691493751183	2	MN	2
TCGA-MN-A4N4	7.06685186114683	3	MN	2
TCGA-MN-A4N5	5.80281270469608	2	MN	2
TCGA-MP-A4SV	5.82035546355435	2	MP	4
TCGA-MP-A4SW	6.52375110384949	2	MP	4
TCGA-MP-A4SY	6.04186864442882	2	MP	4
TCGA-MP-A4T4	5.42303164400478	2	MP	4
TCGA-MP-A4T6	6.38784064990756	2	MP	4
TCGA-MP-A4T7	5.09549836568087	1	MP	4
TCGA-MP-A4T8	6.0542349710282	2	MP	4
TCGA-MP-A4T9	6.27610058425538	2	MP	4
TCGA-MP-A4TA	4.9942151072125	1	MP	4
TCGA-MP-A4TC	6.70879606206594	2	MP	4
TCGA-MP-A4TD	5.91959367518968	2	MP	4
TCGA-MP-A4TE	5.22823841936301	1	MP	4
TCGA-MP-A4TF	4.69478549757331	1	MP	4
TCGA-MP-A4TH	6.10956855562263	2	MP	4
TCGA-MP-A4TI	4.75128747052462	1	MP	4
TCGA-MP-A4TJ	6.12157762256862	2	MP	4
TCGA-MP-A4TK	5.79560944772476	2	MP	4
TCGA-MP-A5C7	8.53099570122405	3	MP	4
TCGA-NJ-A4YF	5.5549075901439	2	NJ	2
TCGA-NJ-A4YG	6.62569188291611	2	NJ	2
TCGA-NJ-A4YI	6.32072322181483	2	NJ	2
TCGA-NJ-A4YP	4.78765745359393	1	NJ	2
TCGA-NJ-A4YQ	5.48818427318293	2	NJ	2
TCGA-NJ-A55A	6.23165580907777	2	NJ	2
TCGA-NJ-A55O	6.26476474255311	2	NJ	2
TCGA-NJ-A55R	6.08373703576917	2	NJ	2
TCGA-NJ-A7XG	6.11411368661895	2	NJ	2
TCGA-O1-A52J	6.9307858890062	2	O1	5
TCGA-S2-AA1A	5.4899194452991	2	S2	5
