# Supplementary material for: Surrogate Biomarker Prediction from Whole-Slide Images for Evaluating Overall Survival in Lung Adenocarcinoma
Source: Diagnostics (Basel). 2024 Feb 20;14(5):462. doi: 10.3390/diagnostics14050462 (PMC10930763; doi:10.3390/diagnostics14050462)
Supplement: Supplementary file 1 [file diagnostics-14-00462-s001.zip › Supplementary_File_S5_TCGA_LUAD_crossfolds/crossfolds_LMNB1.csv]

PATIENT	LMNB1	LMNB1_quantile	site_code	CV5
TCGA-05-4244	6.02752096011259	2	05	4
TCGA-05-4249	5.51781254351472	2	05	4
TCGA-05-4250	6.83941313295805	3	05	4
TCGA-05-4382	5.79700374216782	2	05	4
TCGA-05-4395	5.94937250474612	2	05	4
TCGA-05-4396	5.1395998244072	1	05	4
TCGA-05-4397	7.32043576455477	3	05	4
TCGA-05-4398	6.12303316507159	2	05	4
TCGA-05-4402	5.84706636795064	2	05	4
TCGA-05-4403	4.93137304379019	1	05	4
TCGA-05-4405	5.14242562662895	1	05	4
TCGA-05-4415	7.29127628214201	3	05	4
TCGA-05-4417	6.02617532051619	2	05	4
TCGA-05-4418	5.35914765100024	2	05	4
TCGA-05-4420	5.82108808820952	2	05	4
TCGA-05-4422	5.71044683537764	2	05	4
TCGA-05-4424	6.85299537078523	3	05	4
TCGA-05-4426	5.39929856260766	2	05	4
TCGA-05-4427	6.37005471127065	2	05	4
TCGA-05-4430	5.45900002193862	2	05	4
TCGA-05-4432	5.93481519416117	2	05	4
TCGA-05-4433	6.0787992951563	2	05	4
TCGA-05-4434	6.25211972585818	2	05	4
TCGA-35-3615	4.33306971424098	1	35	4
TCGA-35-4122	5.10179694163232	1	35	4
TCGA-35-4123	5.75827238395715	2	35	4
TCGA-35-5375	6.30832465017859	2	35	4
TCGA-38-4625	6.50182776495553	2	38	3
TCGA-38-4626	4.09569525356936	1	38	3
TCGA-38-4627	5.10595972576639	1	38	3
TCGA-38-4628	5.11779494840161	1	38	3
TCGA-38-4629	5.81060471472142	2	38	3
TCGA-38-4630	7.45437391933853	3	38	3
TCGA-38-4631	5.73248866416614	2	38	3
TCGA-38-4632	5.54259670410898	2	38	3
TCGA-38-6178	6.10542567447168	2	38	3
TCGA-38-7271	5.53331804456494	2	38	3
TCGA-38-A44F	4.85368617049955	1	38	3
TCGA-44-2655	3.99352067562988	0	44	1
TCGA-44-2656	5.62440709219175	2	44	1
TCGA-44-2657	5.40999605613129	2	44	1
TCGA-44-2659	4.57559524165688	1	44	1
TCGA-44-2661	4.5774228559455	1	44	1
TCGA-44-2662	6.03100755611867	2	44	1
TCGA-44-2665	5.69360759821561	2	44	1
TCGA-44-2666	5.73886174260648	2	44	1
TCGA-44-2668	7.53317171075713	3	44	1
TCGA-44-3396	6.28244672741398	2	44	1
TCGA-44-3398	4.57750450226413	1	44	1
TCGA-44-3917	5.89497576108568	2	44	1
TCGA-44-3918	5.51016450910727	2	44	1
TCGA-44-3919	6.21248985436496	2	44	1
TCGA-44-4112	5.38604890220205	2	44	1
TCGA-44-5643	6.58940688394696	3	44	1
TCGA-44-5644	6.55771956992617	3	44	1
TCGA-44-5645	4.43079978772862	1	44	1
TCGA-44-6145	5.81301434551695	2	44	1
TCGA-44-6146	3.68323474829735	0	44	1
TCGA-44-6147	4.68687665235647	1	44	1
TCGA-44-6148	4.38516472151442	1	44	1
TCGA-44-6774	5.91983311938453	2	44	1
TCGA-44-6775	5.33221839187549	2	44	1
TCGA-44-6776	4.21830649065318	1	44	1
TCGA-44-6777	5.78422673235374	2	44	1
TCGA-44-6778	6.99647303965091	3	44	1
TCGA-44-6779	6.8331889472949	3	44	1
TCGA-44-7659	4.97173043294711	1	44	1
TCGA-44-7660	6.73489048183174	3	44	1
TCGA-44-7662	6.65165198541375	3	44	1
TCGA-44-7667	8.09633796165542	4	44	1
TCGA-44-7669	8.17412500373779	4	44	1
TCGA-44-7670	6.84432843157017	3	44	1
TCGA-44-7671	5.42129090058975	2	44	1
TCGA-44-7672	6.6783291536673	3	44	1
TCGA-44-8119	7.1696424508441	3	44	1
TCGA-44-A479	6.28613286430761	2	44	1
TCGA-44-A47A	6.13956739735281	2	44	1
TCGA-44-A47B	6.14523792929475	2	44	1
TCGA-44-A47G	5.88228812109859	2	44	1
TCGA-44-A4SS	5.53280260566241	2	44	1
TCGA-44-A4SU	5.40367151749309	2	44	1
TCGA-49-4487	7.60526445109686	3	49	3
TCGA-49-4488	5.41689743590128	2	49	3
TCGA-49-4490	4.89317779188732	1	49	3
TCGA-49-4494	6.30122074296395	2	49	3
TCGA-49-4501	5.07646992123978	1	49	3
TCGA-49-4505	4.65675593965787	1	49	3
TCGA-49-4506	5.5327508929977	2	49	3
TCGA-49-4507	6.17123288891841	2	49	3
TCGA-49-4510	3.53504797577008	0	49	3
TCGA-49-4512	5.88733600015994	2	49	3
TCGA-49-4514	6.78558498675888	3	49	3
TCGA-49-6742	6.94597189158888	3	49	3
TCGA-49-6743	6.88202908835905	3	49	3
TCGA-49-6744	5.38087148342875	2	49	3
TCGA-49-6745	6.85890972808464	3	49	3
TCGA-49-6761	6.50028433970614	2	49	3
TCGA-49-6767	6.43727274183843	2	49	3
TCGA-49-AAQV	5.75078554277008	2	49	3
TCGA-49-AAR0	6.59504016865001	3	49	3
TCGA-49-AAR2	5.62298568993115	2	49	3
TCGA-49-AAR3	6.58518759228937	3	49	3
TCGA-49-AAR4	5.68907900037528	2	49	3
TCGA-49-AAR9	6.49240773893066	2	49	3
TCGA-49-AARE	6.33068375841637	2	49	3
TCGA-49-AARN	5.77260429524811	2	49	3
TCGA-49-AARO	5.72295581775963	2	49	3
TCGA-49-AARQ	7.29850648154883	3	49	3
TCGA-49-AARR	4.79502144972461	1	49	3
TCGA-4B-A93V	5.71660907558467	2	4B	1
TCGA-50-5044	6.71627604057982	3	50	5
TCGA-50-5045	5.47131247944135	2	50	5
TCGA-50-5055	5.66134550648352	2	50	5
TCGA-50-5066	4.7299390241805	1	50	5
TCGA-50-5068	4.41764296178445	1	50	5
TCGA-50-5931	7.78511047128085	4	50	5
TCGA-50-5939	6.54129769092453	3	50	5
TCGA-50-5942	4.54679594180562	1	50	5
TCGA-50-5946	7.60289351863235	3	50	5
TCGA-50-6590	6.87063492509037	3	50	5
TCGA-50-6591	9.01856948867649	4	50	5
TCGA-50-6593	5.9115822344152	2	50	5
TCGA-50-6594	6.53995007540203	3	50	5
TCGA-50-6597	5.41528054481545	2	50	5
TCGA-50-6673	5.71722712304909	2	50	5
TCGA-50-7109	6.20718261347914	2	50	5
TCGA-50-8457	4.75874530990148	1	50	5
TCGA-50-8459	4.91343911797462	1	50	5
TCGA-53-7624	7.18992036980777	3	53	5
TCGA-53-7626	5.54594588582998	2	53	5
TCGA-53-7813	7.36467643321014	3	53	5
TCGA-53-A4EZ	6.81633855309616	3	53	5
TCGA-55-1592	5.87316860609611	2	55	2
TCGA-55-1594	6.30595528289542	2	55	2
TCGA-55-1595	6.43074913922581	2	55	2
TCGA-55-1596	5.91242681756298	2	55	2
TCGA-55-5899	6.68669887354127	3	55	2
TCGA-55-6543	5.44863107000207	2	55	2
TCGA-55-6642	6.48570666859103	2	55	2
TCGA-55-6712	6.43678082794815	2	55	2
TCGA-55-6968	7.58793204268247	3	55	2
TCGA-55-6969	6.36268146034515	2	55	2
TCGA-55-6970	5.69394835021078	2	55	2
TCGA-55-6971	6.27165290632332	2	55	2
TCGA-55-6972	3.65321862258066	0	55	2
TCGA-55-6975	6.84982628732531	3	55	2
TCGA-55-6978	7.17385738215893	3	55	2
TCGA-55-6979	6.61038864695909	3	55	2
TCGA-55-6980	5.22710192880073	1	55	2
TCGA-55-6981	5.4872045592759	2	55	2
TCGA-55-6982	5.30599882043447	2	55	2
TCGA-55-6983	6.28194666124851	2	55	2
TCGA-55-6984	5.77785858993042	2	55	2
TCGA-55-6985	6.01787444324375	2	55	2
TCGA-55-6986	5.56975213246585	2	55	2
TCGA-55-6987	6.15134586637519	2	55	2
TCGA-55-7227	6.25041591420794	2	55	2
TCGA-55-7281	5.49148647794197	2	55	2
TCGA-55-7283	5.74244903950047	2	55	2
TCGA-55-7284	4.45180217241511	1	55	2
TCGA-55-7570	7.37845049453132	3	55	2
TCGA-55-7573	4.85506963607345	1	55	2
TCGA-55-7574	5.68881152761365	2	55	2
TCGA-55-7576	6.15430372951146	2	55	2
TCGA-55-7724	5.98430021864432	2	55	2
TCGA-55-7725	5.80918947719302	2	55	2
TCGA-55-7726	6.86517842551796	3	55	2
TCGA-55-7727	5.95492408592622	2	55	2
TCGA-55-7728	5.05585546132186	1	55	2
TCGA-55-7815	6.3256680822844	2	55	2
TCGA-55-7816	4.9115714355549	1	55	2
TCGA-55-7903	6.67082942797475	3	55	2
TCGA-55-7907	5.71233871657411	2	55	2
TCGA-55-7910	6.23313577001802	2	55	2
TCGA-55-7911	6.94206036342226	3	55	2
TCGA-55-7913	6.12591014619829	2	55	2
TCGA-55-7914	5.56839863987238	2	55	2
TCGA-55-7994	6.01203208471966	2	55	2
TCGA-55-7995	6.71129440465112	3	55	2
TCGA-55-8085	6.84389236249236	3	55	2
TCGA-55-8087	5.09790214457545	1	55	2
TCGA-55-8089	7.00081019425132	3	55	2
TCGA-55-8090	6.26653406846651	2	55	2
TCGA-55-8091	5.95016996181349	2	55	2
TCGA-55-8092	5.5875050436742	2	55	2
TCGA-55-8094	6.53833395188051	3	55	2
TCGA-55-8096	5.27977534054382	1	55	2
TCGA-55-8097	4.7741470122958	1	55	2
TCGA-55-8203	6.65108409023726	3	55	2
TCGA-55-8204	5.96225571993129	2	55	2
TCGA-55-8205	6.97274355613462	3	55	2
TCGA-55-8206	5.58608808646113	2	55	2
TCGA-55-8207	4.71454384706697	1	55	2
TCGA-55-8208	6.2322981851062	2	55	2
TCGA-55-8299	5.72710835175786	2	55	2
TCGA-55-8301	6.13462840569519	2	55	2
TCGA-55-8302	5.78431277326436	2	55	2
TCGA-55-8505	5.27362078381512	1	55	2
TCGA-55-8506	5.33955653847919	2	55	2
TCGA-55-8507	6.07843287291425	2	55	2
TCGA-55-8508	6.72874172990681	3	55	2
TCGA-55-8510	5.56474643512233	2	55	2
TCGA-55-8511	6.30938221962143	2	55	2
TCGA-55-8512	4.1341602583128	1	55	2
TCGA-55-8513	4.51253131888475	1	55	2
TCGA-55-8514	4.23814925083042	1	55	2
TCGA-55-8614	5.83291546972835	2	55	2
TCGA-55-8615	5.53573998634906	2	55	2
TCGA-55-8616	4.62971666703183	1	55	2
TCGA-55-8619	4.82938506806964	1	55	2
TCGA-55-8620	7.07171216016354	3	55	2
TCGA-55-8621	5.46332765708714	2	55	2
TCGA-55-A48X	5.71894876271229	2	55	2
TCGA-55-A48Y	5.82827202465508	2	55	2
TCGA-55-A48Z	6.60962988332668	3	55	2
TCGA-55-A490	6.81470124867885	3	55	2
TCGA-55-A491	5.71320798191009	2	55	2
TCGA-55-A492	2.78827075463225	0	55	2
TCGA-55-A493	7.09345213491182	3	55	2
TCGA-55-A494	6.22619843337747	2	55	2
TCGA-55-A4DF	7.78510597329079	4	55	2
TCGA-55-A4DG	4.60945055949256	1	55	2
TCGA-55-A57B	5.01071212496031	1	55	2
TCGA-62-A46O	7.21624991790402	3	62	1
TCGA-62-A46P	4.91279210476671	1	62	1
TCGA-62-A46R	5.53951481049924	2	62	1
TCGA-62-A46S	4.30283145351915	1	62	1
TCGA-62-A46U	6.79639658258827	3	62	1
TCGA-62-A46V	4.83925211979242	1	62	1
TCGA-62-A470	5.55820662184965	2	62	1
TCGA-62-A471	6.49894325450657	2	62	1
TCGA-62-A472	6.66891632644746	3	62	1
TCGA-64-1676	4.68397816021145	1	64	1
TCGA-64-1677	6.26964027749042	2	64	1
TCGA-64-1678	4.96674831309063	1	64	1
TCGA-64-1679	5.46723283650828	2	64	1
TCGA-64-1680	5.07825799390846	1	64	1
TCGA-64-1681	5.38704728595572	2	64	1
TCGA-64-5774	7.73670668239253	3	64	1
TCGA-64-5775	7.34624956326729	3	64	1
TCGA-64-5778	5.00411087777125	1	64	1
TCGA-64-5779	6.52719708710144	3	64	1
TCGA-64-5781	5.79782693512095	2	64	1
TCGA-64-5815	5.59626885098574	2	64	1
TCGA-67-3770	4.02899021212676	0	67	4
TCGA-67-3771	5.52603123965093	2	67	4
TCGA-67-3772	4.57326863130846	1	67	4
TCGA-67-3773	4.13227877643284	1	67	4
TCGA-67-3774	5.00261140473793	1	67	4
TCGA-67-4679	5.07033807204539	1	67	4
TCGA-67-6215	6.82383601487845	3	67	4
TCGA-67-6216	6.40210302910879	2	67	4
TCGA-67-6217	4.89295757200327	1	67	4
TCGA-69-7760	6.0683114025077	2	69	3
TCGA-69-7761	6.25727575586393	2	69	3
TCGA-69-7763	5.19059331095824	1	69	3
TCGA-69-7764	4.33863308359624	1	69	3
TCGA-69-7765	5.11078753456038	1	69	3
TCGA-69-7973	7.19446337924086	3	69	3
TCGA-69-7974	6.54131305532499	3	69	3
TCGA-69-7978	6.10449162435707	2	69	3
TCGA-69-7979	6.78214479767307	3	69	3
TCGA-69-7980	5.9939747112289	2	69	3
TCGA-69-8253	4.77264962434654	1	69	3
TCGA-69-8254	5.01200240015956	1	69	3
TCGA-69-8255	7.58501937042569	3	69	3
TCGA-69-8453	5.76558936038923	2	69	3
TCGA-69-A59K	5.24783438323564	1	69	3
TCGA-71-6725	5.36033434023831	2	71	4
TCGA-71-8520	5.51616492934112	2	71	4
TCGA-73-4658	5.75383139870864	2	73	1
TCGA-73-4659	6.65517754618697	3	73	1
TCGA-73-4662	5.63518121435774	2	73	1
TCGA-73-4666	7.54206189063142	3	73	1
TCGA-73-4668	5.61695794851461	2	73	1
TCGA-73-4670	5.94434777650494	2	73	1
TCGA-73-4675	5.06708837289577	1	73	1
TCGA-73-4676	6.27257442321463	2	73	1
TCGA-73-4677	4.2832075504597	1	73	1
TCGA-73-7498	4.55467038637608	1	73	1
TCGA-73-7499	6.84412772651687	3	73	1
TCGA-73-A9RS	5.96024025197538	2	73	1
TCGA-75-5122	6.66358250075614	3	75	5
TCGA-75-5125	6.67643911378325	3	75	5
TCGA-75-5126	6.54547815714272	3	75	5
TCGA-75-5146	4.03320023903799	0	75	5
TCGA-75-5147	5.55890817985486	2	75	5
TCGA-75-6203	4.7687233458895	1	75	5
TCGA-75-6205	6.41524795383235	2	75	5
TCGA-75-6206	3.95058091925716	0	75	5
TCGA-75-6207	6.44787980076476	2	75	5
TCGA-75-6211	7.042282883932	3	75	5
TCGA-75-6212	5.61513372171441	2	75	5
TCGA-75-6214	6.51930961751184	2	75	5
TCGA-75-7025	4.58660894103852	1	75	5
TCGA-75-7027	6.94985657097591	3	75	5
TCGA-75-7030	4.49206564924215	1	75	5
TCGA-75-7031	6.94488253345882	3	75	5
TCGA-78-7145	6.68011972734824	3	78	4
TCGA-78-7146	6.98648227475593	3	78	4
TCGA-78-7147	7.31810670279734	3	78	4
TCGA-78-7148	6.61734463623485	3	78	4
TCGA-78-7149	4.34485995332963	1	78	4
TCGA-78-7150	6.42121089086767	2	78	4
TCGA-78-7152	5.67162338469491	2	78	4
TCGA-78-7153	6.64404286213635	3	78	4
TCGA-78-7154	7.23048542670795	3	78	4
TCGA-78-7155	8.06431285557079	4	78	4
TCGA-78-7156	4.91079404537748	1	78	4
TCGA-78-7158	6.02454455041282	2	78	4
TCGA-78-7159	6.97729974988004	3	78	4
TCGA-78-7160	5.73725697651771	2	78	4
TCGA-78-7161	4.96696237550116	1	78	4
TCGA-78-7163	4.54287714986967	1	78	4
TCGA-78-7166	6.56983512540344	3	78	4
TCGA-78-7167	4.43859017449435	1	78	4
TCGA-78-7220	6.84538368729906	3	78	4
TCGA-78-7535	6.56694786603523	3	78	4
TCGA-78-7536	7.5668734048346	3	78	4
TCGA-78-7537	4.68902873437351	1	78	4
TCGA-78-7539	5.29838060762877	2	78	4
TCGA-78-7540	4.76630321176323	1	78	4
TCGA-78-7542	7.74511688702557	3	78	4
TCGA-78-7633	5.48891020566913	2	78	4
TCGA-78-8640	7.12744143190814	3	78	4
TCGA-78-8648	5.78351103750493	2	78	4
TCGA-78-8655	5.60731059913104	2	78	4
TCGA-78-8660	7.19769407537834	3	78	4
TCGA-78-8662	6.83885274029817	3	78	4
TCGA-80-5607	6.48079929630186	2	80	5
TCGA-80-5608	6.45382121298183	2	80	5
TCGA-80-5611	7.30411331344015	3	80	5
TCGA-83-5908	7.32359390216294	3	83	2
TCGA-86-6562	5.61182955430812	2	86	3
TCGA-86-6851	5.8980694308667	2	86	3
TCGA-86-7701	7.24750063368052	3	86	3
TCGA-86-7711	5.9716912825486	2	86	3
TCGA-86-7713	7.1580274183089	3	86	3
TCGA-86-7714	5.45706452475715	2	86	3
TCGA-86-7953	6.15478087214794	2	86	3
TCGA-86-7954	6.82035616116542	3	86	3
TCGA-86-7955	6.03443057653843	2	86	3
TCGA-86-8054	8.06003395901346	4	86	3
TCGA-86-8055	5.52086943824626	2	86	3
TCGA-86-8056	4.0051145926227	0	86	3
TCGA-86-8073	5.28715531913344	2	86	3
TCGA-86-8074	6.60401983830841	3	86	3
TCGA-86-8075	6.98394240673916	3	86	3
TCGA-86-8076	5.017954288753	1	86	3
TCGA-86-8278	5.91703379103599	2	86	3
TCGA-86-8279	6.27221770905666	2	86	3
TCGA-86-8280	5.85403740119462	2	86	3
TCGA-86-8281	4.27154810727652	1	86	3
TCGA-86-8358	8.77691514719504	4	86	3
TCGA-86-8359	5.3923822962634	2	86	3
TCGA-86-8585	6.25485258271137	2	86	3
TCGA-86-8668	4.99242743060556	1	86	3
TCGA-86-8669	5.47013704301586	2	86	3
TCGA-86-8671	5.74661389644812	2	86	3
TCGA-86-8672	6.57132412131628	3	86	3
TCGA-86-8673	5.9392359559049	2	86	3
TCGA-86-8674	6.19045699199062	2	86	3
TCGA-86-A456	4.71517879302074	1	86	3
TCGA-86-A4D0	7.72080537756294	3	86	3
TCGA-86-A4JF	7.4448687504208	3	86	3
TCGA-86-A4P7	5.16195240806518	1	86	3
TCGA-86-A4P8	4.18747089375467	1	86	3
TCGA-91-A4BC	6.4653199847435	2	91	3
TCGA-91-A4BD	4.86462844404832	1	91	3
TCGA-93-7347	5.3444609257736	2	93	1
TCGA-93-7348	4.39484898135974	1	93	1
TCGA-93-8067	6.63117357049688	3	93	1
TCGA-93-A4JN	6.71985917717396	3	93	1
TCGA-93-A4JO	5.23111030878317	1	93	1
TCGA-93-A4JP	5.91136817772197	2	93	1
TCGA-93-A4JQ	5.47176735525799	2	93	1
TCGA-95-7039	6.01833770192149	2	95	5
TCGA-95-7043	5.33640182317259	2	95	5
TCGA-95-7562	7.4064795932415	3	95	5
TCGA-95-7567	5.45075827278633	2	95	5
TCGA-95-7944	5.96096609748526	2	95	5
TCGA-95-7947	5.52596374308876	2	95	5
TCGA-95-7948	5.09515755844422	1	95	5
TCGA-95-8039	6.15938330853293	2	95	5
TCGA-95-8494	7.18946410370109	3	95	5
TCGA-95-A4VK	5.06573870011093	1	95	5
TCGA-95-A4VN	6.94815060994852	3	95	5
TCGA-95-A4VP	5.89887387589212	2	95	5
TCGA-97-7546	5.77205711919881	2	97	5
TCGA-97-7547	4.35605445203915	1	97	5
TCGA-97-7552	5.48154885246426	2	97	5
TCGA-97-7553	6.17399177565632	2	97	5
TCGA-97-7554	5.95141855492241	2	97	5
TCGA-97-7937	5.40607715290774	2	97	5
TCGA-97-7938	4.87930763039892	1	97	5
TCGA-97-7941	4.58208069939515	1	97	5
TCGA-97-8171	5.97508469863169	2	97	5
TCGA-97-8172	4.83216118545936	1	97	5
TCGA-97-8175	5.60292471019592	2	97	5
TCGA-97-8177	4.55517042688883	1	97	5
TCGA-97-8179	5.36673250961593	2	97	5
TCGA-97-8552	4.46855550677399	1	97	5
TCGA-97-A4LX	6.21206563773442	2	97	5
TCGA-97-A4M0	5.3422616239215	2	97	5
TCGA-97-A4M1	4.61552278594063	1	97	5
TCGA-97-A4M2	4.55871342931115	1	97	5
TCGA-97-A4M3	4.90351104159307	1	97	5
TCGA-97-A4M5	5.02272450421611	1	97	5
TCGA-97-A4M6	5.30545904227463	2	97	5
TCGA-97-A4M7	5.62591920218811	2	97	5
TCGA-99-7458	5.51907939777312	2	99	4
TCGA-99-8025	5.29856746926125	2	99	4
TCGA-99-8028	5.52846828626328	2	99	4
TCGA-99-8032	6.4347783585493	2	99	4
TCGA-99-8033	6.33528213471721	2	99	4
TCGA-99-AA5R	4.85734573372995	1	99	4
TCGA-J2-8192	5.45603790153849	2	J2	4
TCGA-J2-8194	4.92455057189586	1	J2	4
TCGA-J2-A4AD	5.50988650706153	2	J2	4
TCGA-J2-A4AE	6.07185018048065	2	J2	4
TCGA-J2-A4AG	4.96910665217852	1	J2	4
TCGA-L4-A4E5	6.34553830178177	2	L4	3
TCGA-L4-A4E6	4.26869981478116	1	L4	3
TCGA-L9-A443	4.98771707701225	1	L9	4
TCGA-L9-A444	5.51763262902784	2	L9	4
TCGA-L9-A50W	4.47872882439316	1	L9	4
TCGA-L9-A5IP	6.02697920452689	2	L9	4
TCGA-L9-A743	6.10410961961737	2	L9	4
TCGA-L9-A7SV	6.05136072584458	2	L9	4
TCGA-L9-A8F4	6.63956732109206	3	L9	4
TCGA-MN-A4N1	5.66665684535596	2	MN	4
TCGA-MN-A4N4	5.16766152421989	1	MN	4
TCGA-MN-A4N5	5.96527634137709	2	MN	4
TCGA-MP-A4SV	6.37123478339343	2	MP	5
TCGA-MP-A4SW	6.09508545132502	2	MP	5
TCGA-MP-A4SY	5.5742881459782	2	MP	5
TCGA-MP-A4T4	5.72998022652096	2	MP	5
TCGA-MP-A4T6	4.38803764520259	1	MP	5
TCGA-MP-A4T7	4.63434107994023	1	MP	5
TCGA-MP-A4T8	5.7959944835986	2	MP	5
TCGA-MP-A4T9	5.58564987779627	2	MP	5
TCGA-MP-A4TA	6.94935784265291	3	MP	5
TCGA-MP-A4TC	6.06948854494451	2	MP	5
TCGA-MP-A4TD	5.71962077648433	2	MP	5
TCGA-MP-A4TE	5.59983665737696	2	MP	5
TCGA-MP-A4TF	6.5674766655876	3	MP	5
TCGA-MP-A4TH	5.10307896647318	1	MP	5
TCGA-MP-A4TI	7.12568898702024	3	MP	5
TCGA-MP-A4TJ	6.05030750776506	2	MP	5
TCGA-MP-A4TK	6.0116595887213	2	MP	5
TCGA-MP-A5C7	4.45607689224899	1	MP	5
TCGA-NJ-A4YF	4.50839762554617	1	NJ	1
TCGA-NJ-A4YG	5.60702948005389	2	NJ	1
TCGA-NJ-A4YI	5.39595093826742	2	NJ	1
TCGA-NJ-A4YP	5.93601314453212	2	NJ	1
TCGA-NJ-A4YQ	5.70176298501856	2	NJ	1
TCGA-NJ-A55A	5.05342584933785	1	NJ	1
TCGA-NJ-A55O	5.18569835645907	1	NJ	1
TCGA-NJ-A55R	4.83834091232017	1	NJ	1
TCGA-NJ-A7XG	5.47828030437148	2	NJ	1
TCGA-O1-A52J	4.98461774026564	1	O1	2
TCGA-S2-AA1A	4.36777996296461	1	S2	2
