# Supplementary material for: Surrogate Biomarker Prediction from Whole-Slide Images for Evaluating Overall Survival in Lung Adenocarcinoma
Source: Diagnostics (Basel). 2024 Feb 20;14(5):462. doi: 10.3390/diagnostics14050462 (PMC10930763; doi:10.3390/diagnostics14050462)
Supplement: Supplementary file 1 [file diagnostics-14-00462-s001.zip › Supplementary_File_S5_TCGA_LUAD_crossfolds/crossfolds_LMOD3.csv]

PATIENT	LMOD3	LMOD3_quantile	site_code	CV5
TCGA-05-4244	0.476319854133282	3	05	2
TCGA-05-4249	-0.161915918262748	3	05	2
TCGA-05-4250	0.272625902707514	3	05	2
TCGA-05-4382	-0.670896385770391	3	05	2
TCGA-05-4395	-0.44975175668854	3	05	2
TCGA-05-4396	0.093074692784048	3	05	2
TCGA-05-4397	-1.50773066505039	2	05	2
TCGA-05-4398	-0.417497811862618	3	05	2
TCGA-05-4402	-0.807524344822104	2	05	2
TCGA-05-4403	-0.138761188168992	3	05	2
TCGA-05-4405	-0.159126332226627	3	05	2
TCGA-05-4415	-0.390079274294284	3	05	2
TCGA-05-4417	0.674419219405037	3	05	2
TCGA-05-4418	-0.463434725250934	3	05	2
TCGA-05-4420	-1.734158377264	2	05	2
TCGA-05-4422	-0.79482913267141	2	05	2
TCGA-05-4424	-0.18202862416484	3	05	2
TCGA-05-4426	-0.66314668979613	3	05	2
TCGA-05-4427	-0.013178291917056	3	05	2
TCGA-05-4430	-0.038131635197202	3	05	2
TCGA-05-4432	-0.775620387203864	2	05	2
TCGA-05-4433	-0.502531171534969	3	05	2
TCGA-05-4434	-0.610341891037726	3	05	2
TCGA-35-3615	0.140752956809971	3	35	4
TCGA-35-4122	0.443745963418808	3	35	4
TCGA-35-4123	0.084339129602875	3	35	4
TCGA-35-5375	-0.709466288271955	3	35	4
TCGA-38-4625	-0.046485547202223	3	38	1
TCGA-38-4626	0.613803643134181	3	38	1
TCGA-38-4627	-0.385893370563285	3	38	1
TCGA-38-4628	-0.916251292417283	2	38	1
TCGA-38-4629	-0.588512112861509	3	38	1
TCGA-38-4630	-2.44263114808325	1	38	1
TCGA-38-4631	-5.28501573694328	0	38	1
TCGA-38-4632	-0.881269554544602	2	38	1
TCGA-38-6178	-1.00694523870278	2	38	1
TCGA-38-7271	0.404035027619977	3	38	1
TCGA-38-A44F	1.07211662568358	4	38	1
TCGA-44-2655	0.049576485265414	3	44	1
TCGA-44-2656	2.18339310718418	4	44	1
TCGA-44-2657	-0.818822634364587	2	44	1
TCGA-44-2659	0.217720450363124	3	44	1
TCGA-44-2661	-0.21265407468027	3	44	1
TCGA-44-2662	0.002105129317368	3	44	1
TCGA-44-2665	-0.995601368513193	2	44	1
TCGA-44-2666	0.126872254496963	3	44	1
TCGA-44-2668	-1.4958543037565	2	44	1
TCGA-44-3396	-0.291628447155753	3	44	1
TCGA-44-3398	0.313449132399841	3	44	1
TCGA-44-3917	-0.237089696530618	3	44	1
TCGA-44-3918	0.246772336367511	3	44	1
TCGA-44-3919	-0.285948754075476	3	44	1
TCGA-44-4112	0.98129437618507	4	44	1
TCGA-44-5643	-1.73342261368193	2	44	1
TCGA-44-5644	-1.61587429153288	2	44	1
TCGA-44-5645	2.3336816096706	4	44	1
TCGA-44-6145	-0.122116432946837	3	44	1
TCGA-44-6146	1.36130665340999	4	44	1
TCGA-44-6147	2.1855473305936	4	44	1
TCGA-44-6148	0.316423246504505	3	44	1
TCGA-44-6774	0.015271329835988	3	44	1
TCGA-44-6775	1.12631409332761	4	44	1
TCGA-44-6776	-0.425549699121544	3	44	1
TCGA-44-6777	0.277652130317304	3	44	1
TCGA-44-6778	-0.297292652145964	3	44	1
TCGA-44-6779	-1.03511918599456	2	44	1
TCGA-44-7659	-0.224292005197604	3	44	1
TCGA-44-7660	-1.38522194922164	2	44	1
TCGA-44-7662	-1.1347991703936	2	44	1
TCGA-44-7667	0.154517287150394	3	44	1
TCGA-44-7669	-1.63941328907967	2	44	1
TCGA-44-7670	-1.41366373192924	2	44	1
TCGA-44-7671	-0.648571030095671	3	44	1
TCGA-44-7672	0.114919754580526	3	44	1
TCGA-44-8119	-1.86219448336873	2	44	1
TCGA-44-A479	-0.241420801336795	3	44	1
TCGA-44-A47A	-0.435005106953068	3	44	1
TCGA-44-A47B	-0.806270963287608	2	44	1
TCGA-44-A47G	0.393002098472716	3	44	1
TCGA-44-A4SS	-0.945164964412315	2	44	1
TCGA-44-A4SU	-0.535389083776336	3	44	1
TCGA-49-4487	-0.449013252111557	3	49	4
TCGA-49-4488	1.35712965106763	4	49	4
TCGA-49-4490	-0.381983425385705	3	49	4
TCGA-49-4494	0.520993739553132	3	49	4
TCGA-49-4501	-0.268946526569955	3	49	4
TCGA-49-4505	1.1774464099071	4	49	4
TCGA-49-4506	-1.30406126687468	2	49	4
TCGA-49-4507	0.055516517740625	3	49	4
TCGA-49-4510	-0.147828281478006	3	49	4
TCGA-49-4512	0.252339787305442	3	49	4
TCGA-49-4514	0.05801355724659	3	49	4
TCGA-49-6742	-0.02249398314059	3	49	4
TCGA-49-6743	-0.427050626477857	3	49	4
TCGA-49-6744	-0.38590409693306	3	49	4
TCGA-49-6745	0.239301084556597	3	49	4
TCGA-49-6761	-0.839952807965696	2	49	4
TCGA-49-6767	-0.592593317461127	3	49	4
TCGA-49-AAQV	-1.15476860527562	2	49	4
TCGA-49-AAR0	-0.107745222234533	3	49	4
TCGA-49-AAR2	-1.25790969714442	2	49	4
TCGA-49-AAR3	0.260326763624196	3	49	4
TCGA-49-AAR4	-0.549067492275718	3	49	4
TCGA-49-AAR9	1.48940525076913	4	49	4
TCGA-49-AARE	-0.821291844388698	2	49	4
TCGA-49-AARN	-0.13366963224207	3	49	4
TCGA-49-AARO	1.35200516411462	4	49	4
TCGA-49-AARQ	0.01327241876124	3	49	4
TCGA-49-AARR	0.908344075005599	4	49	4
TCGA-4B-A93V	-0.763748381907179	2	4B	3
TCGA-50-5044	1.05657295954344	4	50	3
TCGA-50-5045	0.254490053881646	3	50	3
TCGA-50-5055	-0.250636531407701	3	50	3
TCGA-50-5066	-1.01507179854173	2	50	3
TCGA-50-5068	-0.380800906365758	3	50	3
TCGA-50-5931	-2.28696121469612	1	50	3
TCGA-50-5939	0.897066823822449	4	50	3
TCGA-50-5942	0.603478288285032	3	50	3
TCGA-50-5946	-1.65867065936702	2	50	3
TCGA-50-6590	-1.55275747464935	2	50	3
TCGA-50-6591	-2.16658751508291	2	50	3
TCGA-50-6593	0.460494172183435	3	50	3
TCGA-50-6594	-1.11562772157827	2	50	3
TCGA-50-6597	1.5848420096448	4	50	3
TCGA-50-6673	-0.060167778523947	3	50	3
TCGA-50-7109	0.31585665108729	3	50	3
TCGA-50-8457	-0.246593773795134	3	50	3
TCGA-50-8459	0.27822184647377	3	50	3
TCGA-53-7624	-0.867559175170636	2	53	2
TCGA-53-7626	0.499237436653566	3	53	2
TCGA-53-7813	1.24266874706835	4	53	2
TCGA-53-A4EZ	-1.60841561390839	2	53	2
TCGA-55-1592	0.038633322996514	3	55	5
TCGA-55-1594	-2.18895911149494	2	55	5
TCGA-55-1595	0.300348187284266	3	55	5
TCGA-55-1596	-0.757715417363127	2	55	5
TCGA-55-5899	-2.22646254096217	2	55	5
TCGA-55-6543	-0.578801057277667	3	55	5
TCGA-55-6642	0.393413163321564	3	55	5
TCGA-55-6712	-0.516122165417201	3	55	5
TCGA-55-6968	-1.3733109174543	2	55	5
TCGA-55-6969	-1.25297175334587	2	55	5
TCGA-55-6970	-0.431946972691754	3	55	5
TCGA-55-6971	-0.191988232359355	3	55	5
TCGA-55-6972	0.53099036316964	3	55	5
TCGA-55-6975	-1.05529521543016	2	55	5
TCGA-55-6978	0.071398153289678	3	55	5
TCGA-55-6979	0.020637907388891	3	55	5
TCGA-55-6980	0.259348478329135	3	55	5
TCGA-55-6981	0.127751770402762	3	55	5
TCGA-55-6982	-0.312766388377422	3	55	5
TCGA-55-6983	-0.212029322956658	3	55	5
TCGA-55-6984	-0.142810047455759	3	55	5
TCGA-55-6985	-0.53918774187164	3	55	5
TCGA-55-6986	0.339845026195308	3	55	5
TCGA-55-6987	-0.085070972247666	3	55	5
TCGA-55-7227	1.08159431246827	4	55	5
TCGA-55-7281	0.091356065632211	3	55	5
TCGA-55-7283	0.398321713395767	3	55	5
TCGA-55-7284	0.02655447453405	3	55	5
TCGA-55-7570	-0.558908311428728	3	55	5
TCGA-55-7573	-0.145931887771622	3	55	5
TCGA-55-7574	-0.425098637858249	3	55	5
TCGA-55-7576	-0.73485639893456	2	55	5
TCGA-55-7724	0.278889358352957	3	55	5
TCGA-55-7725	0.488100402417055	3	55	5
TCGA-55-7726	-1.57058652840809	2	55	5
TCGA-55-7727	0.108417217102879	3	55	5
TCGA-55-7728	0.442383238489454	3	55	5
TCGA-55-7815	-0.339976796255615	3	55	5
TCGA-55-7816	-0.981068674447678	2	55	5
TCGA-55-7903	0.638388111378063	3	55	5
TCGA-55-7907	-0.825470520028685	2	55	5
TCGA-55-7910	-0.734845233821268	2	55	5
TCGA-55-7911	-0.061564740088855	3	55	5
TCGA-55-7913	-1.39059803783649	2	55	5
TCGA-55-7914	-0.345127394828079	3	55	5
TCGA-55-7994	-0.310636930345363	3	55	5
TCGA-55-7995	-1.14607680347684	2	55	5
TCGA-55-8085	-0.940394417961569	2	55	5
TCGA-55-8087	-1.11879616974729	2	55	5
TCGA-55-8089	0.000204350778389	3	55	5
TCGA-55-8090	-0.093053680886737	3	55	5
TCGA-55-8091	-0.169462885097754	3	55	5
TCGA-55-8092	-0.724581766211165	2	55	5
TCGA-55-8094	-0.979699872823025	2	55	5
TCGA-55-8096	-0.347737579552099	3	55	5
TCGA-55-8097	0.367856646964432	3	55	5
TCGA-55-8203	-0.416542335358913	3	55	5
TCGA-55-8204	-1.24038757949884	2	55	5
TCGA-55-8205	0.118439125639519	3	55	5
TCGA-55-8206	-0.58637463778308	3	55	5
TCGA-55-8207	-0.180431355542801	3	55	5
TCGA-55-8208	0.298808049683039	3	55	5
TCGA-55-8299	0.684957926538868	3	55	5
TCGA-55-8301	-0.24041102565173	3	55	5
TCGA-55-8302	-0.805006132500936	2	55	5
TCGA-55-8505	-0.854951370813966	2	55	5
TCGA-55-8506	-0.493333475685556	3	55	5
TCGA-55-8507	1.0883635089642	4	55	5
TCGA-55-8508	-1.43074152481385	2	55	5
TCGA-55-8510	0.931211637040181	4	55	5
TCGA-55-8511	-0.527265259778422	3	55	5
TCGA-55-8512	-0.108234381461957	3	55	5
TCGA-55-8513	0.214850770244068	3	55	5
TCGA-55-8514	-0.776801090635556	2	55	5
TCGA-55-8614	-1.01157061802944	2	55	5
TCGA-55-8615	-1.38312325092554	2	55	5
TCGA-55-8616	-1.32144132343764	2	55	5
TCGA-55-8619	0.664182476869727	3	55	5
TCGA-55-8620	-1.81845076485775	2	55	5
TCGA-55-8621	0.356127138220446	3	55	5
TCGA-55-A48X	-0.355243201310579	3	55	5
TCGA-55-A48Y	-0.52403987334368	3	55	5
TCGA-55-A48Z	-0.334589683568259	3	55	5
TCGA-55-A490	-1.54308223528845	2	55	5
TCGA-55-A491	-0.653350526667742	3	55	5
TCGA-55-A492	1.38479028677581	4	55	5
TCGA-55-A493	-0.132919235165314	3	55	5
TCGA-55-A494	-1.46728852412185	2	55	5
TCGA-55-A4DF	-1.11859332214262	2	55	5
TCGA-55-A4DG	-0.496640611094194	3	55	5
TCGA-55-A57B	-0.337167064067316	3	55	5
TCGA-62-A46O	-1.10513706487815	2	62	1
TCGA-62-A46P	0.474549476683795	3	62	1
TCGA-62-A46R	0.359734942128071	3	62	1
TCGA-62-A46S	0.072117507934864	3	62	1
TCGA-62-A46U	0.239516199421269	3	62	1
TCGA-62-A46V	0.107785506030699	3	62	1
TCGA-62-A470	0.528061458229474	3	62	1
TCGA-62-A471	-1.35334876585489	2	62	1
TCGA-62-A472	0.665093490302813	3	62	1
TCGA-64-1676	-0.509249785575747	3	64	2
TCGA-64-1677	0.44293678670315	3	64	2
TCGA-64-1678	-2.23011723116997	2	64	2
TCGA-64-1679	0.484926943294415	3	64	2
TCGA-64-1680	0.181017568333663	3	64	2
TCGA-64-1681	-0.324529804467263	3	64	2
TCGA-64-5774	-2.05564981650848	2	64	2
TCGA-64-5775	-1.38183290994293	2	64	2
TCGA-64-5778	-0.223575843234713	3	64	2
TCGA-64-5779	-1.07377773160835	2	64	2
TCGA-64-5781	-0.31784844108522	3	64	2
TCGA-64-5815	-0.625843516959386	3	64	2
TCGA-67-3770	0.094878147783219	3	67	1
TCGA-67-3771	-1.73261330611848	2	67	1
TCGA-67-3772	-1.08078988028257	2	67	1
TCGA-67-3773	0.772875976126818	3	67	1
TCGA-67-3774	-0.420208106438171	3	67	1
TCGA-67-4679	0.570794901180999	3	67	1
TCGA-67-6215	-0.041747606573157	3	67	1
TCGA-67-6216	0.514646407461493	3	67	1
TCGA-67-6217	-0.618908008462996	3	67	1
TCGA-69-7760	0.649035193307187	3	69	2
TCGA-69-7761	-0.522483630218888	3	69	2
TCGA-69-7763	-0.38120794168768	3	69	2
TCGA-69-7764	-0.454600730216711	3	69	2
TCGA-69-7765	-0.095343561227603	3	69	2
TCGA-69-7973	-0.917865678605104	2	69	2
TCGA-69-7974	0.927799351844901	4	69	2
TCGA-69-7978	0.170604296370538	3	69	2
TCGA-69-7979	-1.91816646967856	2	69	2
TCGA-69-7980	-0.070808872767927	3	69	2
TCGA-69-8253	-0.748252004493635	2	69	2
TCGA-69-8254	-0.446298136459085	3	69	2
TCGA-69-8255	-1.38110038570423	2	69	2
TCGA-69-8453	0.235768413860534	3	69	2
TCGA-69-A59K	0.094747393032395	3	69	2
TCGA-71-6725	-0.107369409146419	3	71	1
TCGA-71-8520	-1.51206618160556	2	71	1
TCGA-73-4658	-0.075823871856798	3	73	2
TCGA-73-4659	-1.17076552983158	2	73	2
TCGA-73-4662	-0.68874923344077	3	73	2
TCGA-73-4666	-1.97982931244108	2	73	2
TCGA-73-4668	-2.33799694310482	1	73	2
TCGA-73-4670	-0.588421763571632	3	73	2
TCGA-73-4675	-0.483289456992108	3	73	2
TCGA-73-4676	-0.276889396285139	3	73	2
TCGA-73-4677	-0.10615201369016	3	73	2
TCGA-73-7498	1.21337696662179	4	73	2
TCGA-73-7499	0.972877646340547	4	73	2
TCGA-73-A9RS	-3.4299287042248	1	73	2
TCGA-75-5122	0.177647294521179	3	75	2
TCGA-75-5125	0.21236585101387	3	75	2
TCGA-75-5126	-0.012475800471128	3	75	2
TCGA-75-5146	0.182343678343802	3	75	2
TCGA-75-5147	-1.19362004943469	2	75	2
TCGA-75-6203	0.396531027706051	3	75	2
TCGA-75-6205	-0.561534059381041	3	75	2
TCGA-75-6206	-0.654281138901699	3	75	2
TCGA-75-6207	-1.30941019161401	2	75	2
TCGA-75-6211	-1.21832719797174	2	75	2
TCGA-75-6212	0.573922604288903	3	75	2
TCGA-75-6214	-1.70867969955454	2	75	2
TCGA-75-7025	0.934624870380397	4	75	2
TCGA-75-7027	-1.07934944374086	2	75	2
TCGA-75-7030	0.058701502156717	3	75	2
TCGA-75-7031	-0.316272139156751	3	75	2
TCGA-78-7145	0.19208834197097	3	78	3
TCGA-78-7146	-0.538298835751159	3	78	3
TCGA-78-7147	-0.737507755652085	2	78	3
TCGA-78-7148	0.156092581973182	3	78	3
TCGA-78-7149	1.42607464691479	4	78	3
TCGA-78-7150	-1.56720329903656	2	78	3
TCGA-78-7152	-1.00550895995412	2	78	3
TCGA-78-7153	-0.540407471182499	3	78	3
TCGA-78-7154	-1.74156519597543	2	78	3
TCGA-78-7155	-2.84225567394846	1	78	3
TCGA-78-7156	0.961108510028171	4	78	3
TCGA-78-7158	-0.965367700816212	2	78	3
TCGA-78-7159	-0.988298368572244	2	78	3
TCGA-78-7160	-0.014097599169296	3	78	3
TCGA-78-7161	0.075827220300467	3	78	3
TCGA-78-7163	-0.636396718131238	3	78	3
TCGA-78-7166	0.071898977021925	3	78	3
TCGA-78-7167	-0.544981783718267	3	78	3
TCGA-78-7220	-0.355442813631573	3	78	3
TCGA-78-7535	0.341869151816299	3	78	3
TCGA-78-7536	-1.50900319623688	2	78	3
TCGA-78-7537	-0.265167576013362	3	78	3
TCGA-78-7539	-0.088910671641721	3	78	3
TCGA-78-7540	-0.19044090509754	3	78	3
TCGA-78-7542	-0.703416065519094	3	78	3
TCGA-78-7633	0.622036325327711	3	78	3
TCGA-78-8640	-0.719464314851278	2	78	3
TCGA-78-8648	-0.256238853751757	3	78	3
TCGA-78-8655	0.202731324065734	3	78	3
TCGA-78-8660	-0.056361906616562	3	78	3
TCGA-78-8662	-0.227527404086355	3	78	3
TCGA-80-5607	-0.351654264965622	3	80	2
TCGA-80-5608	-1.25813249317631	2	80	2
TCGA-80-5611	-1.32368110286918	2	80	2
TCGA-83-5908	-0.362798876781618	3	83	4
TCGA-86-6562	-1.07242815075082	2	86	4
TCGA-86-6851	-1.13578538601096	2	86	4
TCGA-86-7701	-0.41598012460236	3	86	4
TCGA-86-7711	-1.77202114405819	2	86	4
TCGA-86-7713	-0.734270189982762	2	86	4
TCGA-86-7714	-0.298891244793809	3	86	4
TCGA-86-7953	-1.31282467793505	2	86	4
TCGA-86-7954	-1.46708778503301	2	86	4
TCGA-86-7955	-0.834966702914241	2	86	4
TCGA-86-8054	-2.11245308026154	2	86	4
TCGA-86-8055	-1.63117001298261	2	86	4
TCGA-86-8056	0.550402809299416	3	86	4
TCGA-86-8073	-0.847791762484717	2	86	4
TCGA-86-8074	-0.767562892398096	2	86	4
TCGA-86-8075	-1.89585207201615	2	86	4
TCGA-86-8076	0.559055915378063	3	86	4
TCGA-86-8278	-1.41388308707862	2	86	4
TCGA-86-8279	-1.00718803586009	2	86	4
TCGA-86-8280	-0.333077361545209	3	86	4
TCGA-86-8281	-0.287925971617836	3	86	4
TCGA-86-8358	-2.1471550383903	2	86	4
TCGA-86-8359	-0.323718777981205	3	86	4
TCGA-86-8585	-0.479241159152545	3	86	4
TCGA-86-8668	-0.241329182705986	3	86	4
TCGA-86-8669	-2.02680749559651	2	86	4
TCGA-86-8671	-0.007820711333698	3	86	4
TCGA-86-8672	-2.17276220578266	2	86	4
TCGA-86-8673	-0.161835103393059	3	86	4
TCGA-86-8674	-1.04128594021477	2	86	4
TCGA-86-A456	0.481495210919355	3	86	4
TCGA-86-A4D0	-1.62570835560269	2	86	4
TCGA-86-A4JF	-1.29747187805785	2	86	4
TCGA-86-A4P7	-0.033151156373129	3	86	4
TCGA-86-A4P8	1.41398857774875	4	86	4
TCGA-91-A4BC	-0.197328612791586	3	91	5
TCGA-91-A4BD	0.894057920910963	4	91	5
TCGA-93-7347	-0.395015373402076	3	93	1
TCGA-93-7348	-0.714308930989918	2	93	1
TCGA-93-8067	-0.962129456850699	2	93	1
TCGA-93-A4JN	-0.595660945605163	3	93	1
TCGA-93-A4JO	-0.319006799551793	3	93	1
TCGA-93-A4JP	0.647015116365271	3	93	1
TCGA-93-A4JQ	0.368431417705805	3	93	1
TCGA-95-7039	0.278722529341333	3	95	1
TCGA-95-7043	-2.40024170490434	1	95	1
TCGA-95-7562	-1.34410777148834	2	95	1
TCGA-95-7567	-0.190039558672407	3	95	1
TCGA-95-7944	-0.515335995309902	3	95	1
TCGA-95-7947	-0.542052466855278	3	95	1
TCGA-95-7948	-1.33350171139826	2	95	1
TCGA-95-8039	-0.20326756468267	3	95	1
TCGA-95-8494	0.568201165667821	3	95	1
TCGA-95-A4VK	-0.314211759605487	3	95	1
TCGA-95-A4VN	0.317423095321391	3	95	1
TCGA-95-A4VP	0.053589498202193	3	95	1
TCGA-97-7546	0.169172710480392	3	97	4
TCGA-97-7547	-0.740692836962663	2	97	4
TCGA-97-7552	0.76719163218952	3	97	4
TCGA-97-7553	0.775656028027609	3	97	4
TCGA-97-7554	0.368267802575599	3	97	4
TCGA-97-7937	-0.957643266149793	2	97	4
TCGA-97-7938	-0.604752361007417	3	97	4
TCGA-97-7941	0.688906408876541	3	97	4
TCGA-97-8171	-0.414170926323055	3	97	4
TCGA-97-8172	0.389117191889094	3	97	4
TCGA-97-8175	-0.043983368216715	3	97	4
TCGA-97-8177	-0.244091686231876	3	97	4
TCGA-97-8179	0.028913041958677	3	97	4
TCGA-97-8552	-0.571104580310788	3	97	4
TCGA-97-A4LX	-0.12726801044144	3	97	4
TCGA-97-A4M0	-0.130122991054776	3	97	4
TCGA-97-A4M1	0.039903647549672	3	97	4
TCGA-97-A4M2	0.767365214971846	3	97	4
TCGA-97-A4M3	-0.427614213071467	3	97	4
TCGA-97-A4M5	0.684418016087462	3	97	4
TCGA-97-A4M6	-0.805103839485389	2	97	4
TCGA-97-A4M7	0.118302705478054	3	97	4
TCGA-99-7458	0.766849405070997	3	99	3
TCGA-99-8025	-0.291460542546853	3	99	3
TCGA-99-8028	0.724048655230222	3	99	3
TCGA-99-8032	-0.47230931308451	3	99	3
TCGA-99-8033	-0.759985170698843	2	99	3
TCGA-99-AA5R	0.393769627781372	3	99	3
TCGA-J2-8192	-0.997341046976549	2	J2	2
TCGA-J2-8194	-0.402074309692902	3	J2	2
TCGA-J2-A4AD	0.335008368433416	3	J2	2
TCGA-J2-A4AE	0.079631526135054	3	J2	2
TCGA-J2-A4AG	-0.05869504690056	3	J2	2
TCGA-L4-A4E5	-1.06050561125543	2	L4	2
TCGA-L4-A4E6	0.979048122917553	4	L4	2
TCGA-L9-A443	1.14174086092734	4	L9	3
TCGA-L9-A444	0.436244302187189	3	L9	3
TCGA-L9-A50W	-0.565665294965292	3	L9	3
TCGA-L9-A5IP	-1.79353569805535	2	L9	3
TCGA-L9-A743	-0.045637499887317	3	L9	3
TCGA-L9-A7SV	-2.0267265284423	2	L9	3
TCGA-L9-A8F4	-0.623148057347767	3	L9	3
TCGA-MN-A4N1	0.019342335808824	3	MN	4
TCGA-MN-A4N4	-0.110445128951835	3	MN	4
TCGA-MN-A4N5	0.445883625407577	3	MN	4
TCGA-MP-A4SV	-0.549427045407109	3	MP	3
TCGA-MP-A4SW	-0.4275886013041	3	MP	3
TCGA-MP-A4SY	0.10879732044644	3	MP	3
TCGA-MP-A4T4	-0.861870593899112	2	MP	3
TCGA-MP-A4T6	-0.669018717070087	3	MP	3
TCGA-MP-A4T7	0.01342430652815	3	MP	3
TCGA-MP-A4T8	-0.732300608699135	2	MP	3
TCGA-MP-A4T9	-0.561795068282307	3	MP	3
TCGA-MP-A4TA	-0.871266418919339	2	MP	3
TCGA-MP-A4TC	-0.396952132212148	3	MP	3
TCGA-MP-A4TD	-1.24102478487878	2	MP	3
TCGA-MP-A4TE	-1.85234400761074	2	MP	3
TCGA-MP-A4TF	-0.381724734878879	3	MP	3
TCGA-MP-A4TH	0.107408601142336	3	MP	3
TCGA-MP-A4TI	0.15536026602717	3	MP	3
TCGA-MP-A4TJ	0.629724526238945	3	MP	3
TCGA-MP-A4TK	-0.814717118484767	2	MP	3
TCGA-MP-A5C7	0.000601116619073	3	MP	3
TCGA-NJ-A4YF	-1.00833013942254	2	NJ	3
TCGA-NJ-A4YG	-0.364654257061822	3	NJ	3
TCGA-NJ-A4YI	0.420549279634931	3	NJ	3
TCGA-NJ-A4YP	-0.634176189231939	3	NJ	3
TCGA-NJ-A4YQ	-0.364326205439214	3	NJ	3
TCGA-NJ-A55A	-0.191046105469521	3	NJ	3
TCGA-NJ-A55O	0.305774808450817	3	NJ	3
TCGA-NJ-A55R	-0.737042611588969	2	NJ	3
TCGA-NJ-A7XG	-0.288605815475868	3	NJ	3
TCGA-O1-A52J	-1.86382110075161	2	O1	1
TCGA-S2-AA1A	-0.172412667636525	3	S2	3
