# Supplementary material for: Surrogate Biomarker Prediction from Whole-Slide Images for Evaluating Overall Survival in Lung Adenocarcinoma
Source: Diagnostics (Basel). 2024 Feb 20;14(5):462. doi: 10.3390/diagnostics14050462 (PMC10930763; doi:10.3390/diagnostics14050462)
Supplement: Supplementary file 1 [file diagnostics-14-00462-s001.zip › Supplementary_File_S5_TCGA_LUAD_crossfolds/crossfolds_LOXL2.csv]

PATIENT	LOXL2	LOXL2_quantile	site_code	CV5
TCGA-05-4244	5.59779218631518	1	05	4
TCGA-05-4249	5.00091965839325	1	05	4
TCGA-05-4250	7.84561288942156	3	05	4
TCGA-05-4382	7.60931537356552	3	05	4
TCGA-05-4395	7.21070820938747	2	05	4
TCGA-05-4396	5.3748633968182	1	05	4
TCGA-05-4397	4.89008520978143	1	05	4
TCGA-05-4398	6.72747619319318	2	05	4
TCGA-05-4402	5.79539763946159	2	05	4
TCGA-05-4403	5.69312608396345	2	05	4
TCGA-05-4405	5.73539570595147	2	05	4
TCGA-05-4415	11.1051206407533	4	05	4
TCGA-05-4417	6.74522021659325	2	05	4
TCGA-05-4418	6.0211984760739	2	05	4
TCGA-05-4420	5.58905726348383	1	05	4
TCGA-05-4422	3.50517834395903	0	05	4
TCGA-05-4424	5.06105878635115	1	05	4
TCGA-05-4426	8.42375575820559	3	05	4
TCGA-05-4427	5.92013682186629	2	05	4
TCGA-05-4430	6.70999203531622	2	05	4
TCGA-05-4432	5.52591098216498	1	05	4
TCGA-05-4433	3.73488485613001	0	05	4
TCGA-05-4434	7.28541295094492	2	05	4
TCGA-35-3615	3.44151644169929	0	35	4
TCGA-35-4122	6.81448234237562	2	35	4
TCGA-35-4123	7.47402065492197	3	35	4
TCGA-35-5375	6.69141314801023	2	35	4
TCGA-38-4625	4.98667311957878	1	38	5
TCGA-38-4626	6.02224654342727	2	38	5
TCGA-38-4627	8.27090034144125	3	38	5
TCGA-38-4628	4.24076190096928	1	38	5
TCGA-38-4629	7.7179474666131	3	38	5
TCGA-38-4630	6.00628815224109	2	38	5
TCGA-38-4631	4.24441481720287	1	38	5
TCGA-38-4632	6.73098463784429	2	38	5
TCGA-38-6178	6.21324213423173	2	38	5
TCGA-38-7271	4.70458947171477	1	38	5
TCGA-38-A44F	4.97592618426228	1	38	5
TCGA-44-2655	3.97665582316696	1	44	3
TCGA-44-2656	3.87606942520559	1	44	3
TCGA-44-2657	4.41463175683145	1	44	3
TCGA-44-2659	4.5948314605198	1	44	3
TCGA-44-2661	4.13312076216146	1	44	3
TCGA-44-2662	7.12104620204088	2	44	3
TCGA-44-2665	7.07793557085276	2	44	3
TCGA-44-2666	3.82731197263806	0	44	3
TCGA-44-2668	7.81242322387662	3	44	3
TCGA-44-3396	6.56559531290129	2	44	3
TCGA-44-3398	7.99497754513279	3	44	3
TCGA-44-3917	3.92632199795302	1	44	3
TCGA-44-3918	6.40346942535076	2	44	3
TCGA-44-3919	5.88844826428916	2	44	3
TCGA-44-4112	5.21932682312301	1	44	3
TCGA-44-5643	3.44979921037384	0	44	3
TCGA-44-5644	6.45129113548423	2	44	3
TCGA-44-5645	2.95549933125129	0	44	3
TCGA-44-6145	6.59021060698859	2	44	3
TCGA-44-6146	4.46419953522993	1	44	3
TCGA-44-6147	4.27943383979293	1	44	3
TCGA-44-6148	2.70024587511781	0	44	3
TCGA-44-6774	7.65376563480252	3	44	3
TCGA-44-6775	3.65069044118773	0	44	3
TCGA-44-6776	3.90382137895138	1	44	3
TCGA-44-6777	7.50839313294421	3	44	3
TCGA-44-6778	4.87356402194151	1	44	3
TCGA-44-6779	6.84057897789188	2	44	3
TCGA-44-7659	3.41129656859352	0	44	3
TCGA-44-7660	5.49781544073057	1	44	3
TCGA-44-7662	7.96504538048651	3	44	3
TCGA-44-7667	6.20804909139577	2	44	3
TCGA-44-7669	6.03493950146294	2	44	3
TCGA-44-7670	5.32295501885486	1	44	3
TCGA-44-7671	5.40385401678896	1	44	3
TCGA-44-7672	6.59712268087648	2	44	3
TCGA-44-8119	8.40391767684382	3	44	3
TCGA-44-A479	5.18747301111499	1	44	3
TCGA-44-A47A	5.20178060956985	1	44	3
TCGA-44-A47B	6.49540109505115	2	44	3
TCGA-44-A47G	7.27808832376289	2	44	3
TCGA-44-A4SS	5.17770764683985	1	44	3
TCGA-44-A4SU	5.90885443021928	2	44	3
TCGA-49-4487	6.76800199177044	2	49	3
TCGA-49-4488	6.48057178942354	2	49	3
TCGA-49-4490	6.27819693524368	2	49	3
TCGA-49-4494	6.83028196503472	2	49	3
TCGA-49-4501	4.26597529165161	1	49	3
TCGA-49-4505	6.16197353703779	2	49	3
TCGA-49-4506	9.39646813857147	4	49	3
TCGA-49-4507	7.47743623841582	3	49	3
TCGA-49-4510	4.6601054550471	1	49	3
TCGA-49-4512	6.40540059196694	2	49	3
TCGA-49-4514	5.20619677953484	1	49	3
TCGA-49-6742	4.91865601340414	1	49	3
TCGA-49-6743	6.97818980390537	2	49	3
TCGA-49-6744	6.01115603729392	2	49	3
TCGA-49-6745	6.05373261968691	2	49	3
TCGA-49-6761	6.33214853276531	2	49	3
TCGA-49-6767	6.44225000911439	2	49	3
TCGA-49-AAQV	5.04904159518273	1	49	3
TCGA-49-AAR0	4.79544140461057	1	49	3
TCGA-49-AAR2	4.03452150049845	1	49	3
TCGA-49-AAR3	6.114252801139	2	49	3
TCGA-49-AAR4	5.89118440756674	2	49	3
TCGA-49-AAR9	6.72090282516883	2	49	3
TCGA-49-AARE	6.90313882031889	2	49	3
TCGA-49-AARN	5.52710338961924	1	49	3
TCGA-49-AARO	7.72587755524187	3	49	3
TCGA-49-AARQ	5.00587607367014	1	49	3
TCGA-49-AARR	4.58543555531605	1	49	3
TCGA-4B-A93V	5.35785913687119	1	4B	2
TCGA-50-5044	8.5765025444416	3	50	1
TCGA-50-5045	6.72475289631553	2	50	1
TCGA-50-5055	5.43883206891239	1	50	1
TCGA-50-5066	6.02413587410139	2	50	1
TCGA-50-5068	4.76543856482486	1	50	1
TCGA-50-5931	6.35394098579313	2	50	1
TCGA-50-5939	7.85894868506234	3	50	1
TCGA-50-5942	3.43879329168352	0	50	1
TCGA-50-5946	5.50250186806633	1	50	1
TCGA-50-6590	8.43345882856023	3	50	1
TCGA-50-6591	10.5812049539562	4	50	1
TCGA-50-6593	6.33435143418435	2	50	1
TCGA-50-6594	7.40193807304379	2	50	1
TCGA-50-6597	2.85946438975381	0	50	1
TCGA-50-6673	5.49904695299956	1	50	1
TCGA-50-7109	6.5598783006501	2	50	1
TCGA-50-8457	4.08143452062865	1	50	1
TCGA-50-8459	8.8540150615903	3	50	1
TCGA-53-7624	4.80792110715018	1	53	1
TCGA-53-7626	4.36739563777337	1	53	1
TCGA-53-7813	6.44992371982865	2	53	1
TCGA-53-A4EZ	3.84970386726611	1	53	1
TCGA-55-1592	4.22346835871639	1	55	2
TCGA-55-1594	4.78089292503743	1	55	2
TCGA-55-1595	6.11029698813087	2	55	2
TCGA-55-1596	4.06122747896969	1	55	2
TCGA-55-5899	6.38254825642635	2	55	2
TCGA-55-6543	6.53657707054156	2	55	2
TCGA-55-6642	8.08983168401581	3	55	2
TCGA-55-6712	6.33122523376039	2	55	2
TCGA-55-6968	5.91517069433992	2	55	2
TCGA-55-6969	7.33823889504046	2	55	2
TCGA-55-6970	5.20716421491359	1	55	2
TCGA-55-6971	6.02135904937409	2	55	2
TCGA-55-6972	2.01892840949593	0	55	2
TCGA-55-6975	7.67762037964319	3	55	2
TCGA-55-6978	7.24837173897485	2	55	2
TCGA-55-6979	6.22385572790848	2	55	2
TCGA-55-6980	6.6360827058074	2	55	2
TCGA-55-6981	6.12592287300057	2	55	2
TCGA-55-6982	7.11147231216759	2	55	2
TCGA-55-6983	5.26116294679023	1	55	2
TCGA-55-6984	5.65436018091636	2	55	2
TCGA-55-6985	6.41012125816536	2	55	2
TCGA-55-6986	7.4142389776236	2	55	2
TCGA-55-6987	5.95259829525809	2	55	2
TCGA-55-7227	6.83427417068009	2	55	2
TCGA-55-7281	6.03119300070732	2	55	2
TCGA-55-7283	3.82075912455086	0	55	2
TCGA-55-7284	4.65399624053383	1	55	2
TCGA-55-7570	4.97803267442949	1	55	2
TCGA-55-7573	3.84401444756446	1	55	2
TCGA-55-7574	6.46030253477605	2	55	2
TCGA-55-7576	4.71330234596328	1	55	2
TCGA-55-7724	4.68173744862389	1	55	2
TCGA-55-7725	4.66731516577663	1	55	2
TCGA-55-7726	7.81252862839826	3	55	2
TCGA-55-7727	3.80885693524397	0	55	2
TCGA-55-7728	3.82717605623399	0	55	2
TCGA-55-7815	5.24367832327875	1	55	2
TCGA-55-7816	5.72469661283008	2	55	2
TCGA-55-7903	4.83738010013443	1	55	2
TCGA-55-7907	4.57429500933349	1	55	2
TCGA-55-7910	5.65501653723118	2	55	2
TCGA-55-7911	4.27132521029496	1	55	2
TCGA-55-7913	4.43187065758087	1	55	2
TCGA-55-7914	5.04645899421784	1	55	2
TCGA-55-7994	3.91422374658183	1	55	2
TCGA-55-7995	5.1839612934442	1	55	2
TCGA-55-8085	5.2727873791375	1	55	2
TCGA-55-8087	4.20383895531393	1	55	2
TCGA-55-8089	7.78445220260196	3	55	2
TCGA-55-8090	7.51162633865578	3	55	2
TCGA-55-8091	7.0854082625984	2	55	2
TCGA-55-8092	5.99975256907854	2	55	2
TCGA-55-8094	5.30089907630566	1	55	2
TCGA-55-8096	6.78190073724465	2	55	2
TCGA-55-8097	4.14864184861813	1	55	2
TCGA-55-8203	6.09001641523746	2	55	2
TCGA-55-8204	6.568332884583	2	55	2
TCGA-55-8205	6.07639793193743	2	55	2
TCGA-55-8206	3.11093558880357	0	55	2
TCGA-55-8207	5.81164253517205	2	55	2
TCGA-55-8208	6.36029066280177	2	55	2
TCGA-55-8299	8.36335492160839	3	55	2
TCGA-55-8301	6.77223568140824	2	55	2
TCGA-55-8302	6.38194675554971	2	55	2
TCGA-55-8505	7.44014460016515	2	55	2
TCGA-55-8506	6.27030573100007	2	55	2
TCGA-55-8507	6.44075688457861	2	55	2
TCGA-55-8508	6.96652172056971	2	55	2
TCGA-55-8510	5.58645009525144	1	55	2
TCGA-55-8511	6.2112835055703	2	55	2
TCGA-55-8512	2.95275624842719	0	55	2
TCGA-55-8513	4.24113009504292	1	55	2
TCGA-55-8514	3.60016836780977	0	55	2
TCGA-55-8614	6.9022762062336	2	55	2
TCGA-55-8615	5.21111247605236	1	55	2
TCGA-55-8616	3.55374041244354	0	55	2
TCGA-55-8619	5.11043870675929	1	55	2
TCGA-55-8620	5.36543269417449	1	55	2
TCGA-55-8621	6.01126154613469	2	55	2
TCGA-55-A48X	5.23255200214842	1	55	2
TCGA-55-A48Y	6.54350350032449	2	55	2
TCGA-55-A48Z	6.08892737051108	2	55	2
TCGA-55-A490	6.65219282856498	2	55	2
TCGA-55-A491	5.12090230036266	1	55	2
TCGA-55-A492	3.96462775531909	1	55	2
TCGA-55-A493	7.12158897575115	2	55	2
TCGA-55-A494	5.36103840229296	1	55	2
TCGA-55-A4DF	4.93438632748915	1	55	2
TCGA-55-A4DG	2.71733957042605	0	55	2
TCGA-55-A57B	5.03381884578061	1	55	2
TCGA-62-A46O	5.48402717182162	1	62	4
TCGA-62-A46P	5.78486215685238	2	62	4
TCGA-62-A46R	4.09997566832714	1	62	4
TCGA-62-A46S	4.79811973985024	1	62	4
TCGA-62-A46U	5.20861321812419	1	62	4
TCGA-62-A46V	6.1632251406648	2	62	4
TCGA-62-A470	4.50596016580102	1	62	4
TCGA-62-A471	8.0710001194754	3	62	4
TCGA-62-A472	5.40579707865763	1	62	4
TCGA-64-1676	6.47000291963577	2	64	1
TCGA-64-1677	5.34865398245773	1	64	1
TCGA-64-1678	4.82516520433122	1	64	1
TCGA-64-1679	8.36379313144383	3	64	1
TCGA-64-1680	6.30341419969339	2	64	1
TCGA-64-1681	5.04140085188746	1	64	1
TCGA-64-5774	6.82963982013781	2	64	1
TCGA-64-5775	7.92227390785719	3	64	1
TCGA-64-5778	4.28515107165936	1	64	1
TCGA-64-5779	5.92675888548577	2	64	1
TCGA-64-5781	6.71808961019076	2	64	1
TCGA-64-5815	8.79448289685947	3	64	1
TCGA-67-3770	3.6058400670606	0	67	4
TCGA-67-3771	5.15084459502492	1	67	4
TCGA-67-3772	4.82221728083872	1	67	4
TCGA-67-3773	4.30412061697013	1	67	4
TCGA-67-3774	4.19374659762269	1	67	4
TCGA-67-4679	4.23135502079631	1	67	4
TCGA-67-6215	7.3096428736718	2	67	4
TCGA-67-6216	6.99675841523959	2	67	4
TCGA-67-6217	3.54413060739408	0	67	4
TCGA-69-7760	4.8989336019219	1	69	5
TCGA-69-7761	5.17998471967088	1	69	5
TCGA-69-7763	6.03859021751319	2	69	5
TCGA-69-7764	4.15026132794215	1	69	5
TCGA-69-7765	7.61729319298429	3	69	5
TCGA-69-7973	7.35106283087039	2	69	5
TCGA-69-7974	7.29381084611394	2	69	5
TCGA-69-7978	7.70450873003217	3	69	5
TCGA-69-7979	6.42612943823726	2	69	5
TCGA-69-7980	5.84117316512329	2	69	5
TCGA-69-8253	5.97759080263984	2	69	5
TCGA-69-8254	3.55887467310165	0	69	5
TCGA-69-8255	3.90773886882984	1	69	5
TCGA-69-8453	4.2536903218578	1	69	5
TCGA-69-A59K	5.23027810667414	1	69	5
TCGA-71-6725	4.04017269076149	1	71	1
TCGA-71-8520	6.69365520790361	2	71	1
TCGA-73-4658	7.45190267066377	2	73	1
TCGA-73-4659	6.30561101398855	2	73	1
TCGA-73-4662	4.48265925917687	1	73	1
TCGA-73-4666	5.92995267942263	2	73	1
TCGA-73-4668	7.17246624681307	2	73	1
TCGA-73-4670	7.44205642200632	2	73	1
TCGA-73-4675	6.06011320197944	2	73	1
TCGA-73-4676	7.77150665363081	3	73	1
TCGA-73-4677	4.61737131756397	1	73	1
TCGA-73-7498	5.39163324265605	1	73	1
TCGA-73-7499	4.44241828059962	1	73	1
TCGA-73-A9RS	3.76974364061156	0	73	1
TCGA-75-5122	4.62900303018611	1	75	3
TCGA-75-5125	5.32431898942092	1	75	3
TCGA-75-5126	5.74956181565191	2	75	3
TCGA-75-5146	3.43491257393825	0	75	3
TCGA-75-5147	4.68806376116782	1	75	3
TCGA-75-6203	4.23539113968888	1	75	3
TCGA-75-6205	5.95587858337925	2	75	3
TCGA-75-6206	4.32723329025312	1	75	3
TCGA-75-6207	4.69868222933471	1	75	3
TCGA-75-6211	5.43687396539699	1	75	3
TCGA-75-6212	5.33269092934634	1	75	3
TCGA-75-6214	5.3503383544007	1	75	3
TCGA-75-7025	4.20257534420893	1	75	3
TCGA-75-7027	7.15839946121982	2	75	3
TCGA-75-7030	8.04824652352465	3	75	3
TCGA-75-7031	4.13526869386108	1	75	3
TCGA-78-7145	6.47543397453928	2	78	5
TCGA-78-7146	6.3105327222826	2	78	5
TCGA-78-7147	4.59249446127619	1	78	5
TCGA-78-7148	4.96099185230447	1	78	5
TCGA-78-7149	5.98527051200971	2	78	5
TCGA-78-7150	7.06267367994531	2	78	5
TCGA-78-7152	4.57342975313927	1	78	5
TCGA-78-7153	4.47624165769305	1	78	5
TCGA-78-7154	4.2937999575819	1	78	5
TCGA-78-7155	3.13502424955146	0	78	5
TCGA-78-7156	3.80349265010472	0	78	5
TCGA-78-7158	5.81917872534736	2	78	5
TCGA-78-7159	7.07413952787764	2	78	5
TCGA-78-7160	5.24595647056366	1	78	5
TCGA-78-7161	5.7583878929381	2	78	5
TCGA-78-7163	2.77768122338633	0	78	5
TCGA-78-7166	5.06617272678413	1	78	5
TCGA-78-7167	3.9676298727782	1	78	5
TCGA-78-7220	4.53341978956176	1	78	5
TCGA-78-7535	6.53629133521962	2	78	5
TCGA-78-7536	4.44456407771496	1	78	5
TCGA-78-7537	5.6427992561545	1	78	5
TCGA-78-7539	3.93220967477992	1	78	5
TCGA-78-7540	4.03018588752644	1	78	5
TCGA-78-7542	7.39304480644049	2	78	5
TCGA-78-7633	5.65492756974221	2	78	5
TCGA-78-8640	5.35769597101756	1	78	5
TCGA-78-8648	7.37422133483641	2	78	5
TCGA-78-8655	5.80404661123633	2	78	5
TCGA-78-8660	5.29842763657178	1	78	5
TCGA-78-8662	4.88156203998742	1	78	5
TCGA-80-5607	6.67720444579123	2	80	3
TCGA-80-5608	6.45340412854964	2	80	3
TCGA-80-5611	4.7888204619849	1	80	3
TCGA-83-5908	6.43001644019796	2	83	3
TCGA-86-6562	6.75106647396204	2	86	4
TCGA-86-6851	5.24333811045794	1	86	4
TCGA-86-7701	5.72668192214381	2	86	4
TCGA-86-7711	9.20220753314896	3	86	4
TCGA-86-7713	5.70969341907155	2	86	4
TCGA-86-7714	5.12199533018172	1	86	4
TCGA-86-7953	5.23463417983716	1	86	4
TCGA-86-7954	4.97199410508167	1	86	4
TCGA-86-7955	5.05150693626097	1	86	4
TCGA-86-8054	5.79300555985385	2	86	4
TCGA-86-8055	8.01588215946048	3	86	4
TCGA-86-8056	4.55847912283853	1	86	4
TCGA-86-8073	4.69338904620853	1	86	4
TCGA-86-8074	7.01532315015434	2	86	4
TCGA-86-8075	7.71498186315953	3	86	4
TCGA-86-8076	5.86713591723114	2	86	4
TCGA-86-8278	7.47655009412121	3	86	4
TCGA-86-8279	7.34734225517129	2	86	4
TCGA-86-8280	4.98934472240395	1	86	4
TCGA-86-8281	5.11381924250217	1	86	4
TCGA-86-8358	6.59461835027193	2	86	4
TCGA-86-8359	6.04378452109594	2	86	4
TCGA-86-8585	6.29534626092145	2	86	4
TCGA-86-8668	5.94283774131211	2	86	4
TCGA-86-8669	4.49817934456733	1	86	4
TCGA-86-8671	5.42638342290693	1	86	4
TCGA-86-8672	6.88040948312272	2	86	4
TCGA-86-8673	6.31821454632273	2	86	4
TCGA-86-8674	5.47749548352191	1	86	4
TCGA-86-A456	3.88748757059519	1	86	4
TCGA-86-A4D0	4.2592616217489	1	86	4
TCGA-86-A4JF	5.7195427004764	2	86	4
TCGA-86-A4P7	5.18942267898945	1	86	4
TCGA-86-A4P8	4.02675418940969	1	86	4
TCGA-91-A4BC	6.76074070674249	2	91	1
TCGA-91-A4BD	2.9854322739317	0	91	1
TCGA-93-7347	5.13521505160546	1	93	1
TCGA-93-7348	6.28192915021388	2	93	1
TCGA-93-8067	5.12653379637367	1	93	1
TCGA-93-A4JN	5.74159603022169	2	93	1
TCGA-93-A4JO	5.22662466182436	1	93	1
TCGA-93-A4JP	4.29921695455418	1	93	1
TCGA-93-A4JQ	7.1872041302744	2	93	1
TCGA-95-7039	7.27229922001474	2	95	4
TCGA-95-7043	4.86520590758226	1	95	4
TCGA-95-7562	6.23116133302897	2	95	4
TCGA-95-7567	5.64285045549234	1	95	4
TCGA-95-7944	6.15932089396018	2	95	4
TCGA-95-7947	3.94356660430764	1	95	4
TCGA-95-7948	4.80926179604671	1	95	4
TCGA-95-8039	5.17531863765252	1	95	4
TCGA-95-8494	6.79465041191787	2	95	4
TCGA-95-A4VK	4.94299815929821	1	95	4
TCGA-95-A4VN	6.12568699254771	2	95	4
TCGA-95-A4VP	5.94900337543951	2	95	4
TCGA-97-7546	4.24527568956618	1	97	1
TCGA-97-7547	4.42237383897553	1	97	1
TCGA-97-7552	4.12731605063783	1	97	1
TCGA-97-7553	4.85402076229117	1	97	1
TCGA-97-7554	7.12428146763832	2	97	1
TCGA-97-7937	5.51106332576402	1	97	1
TCGA-97-7938	3.30795556119642	0	97	1
TCGA-97-7941	5.08299564034087	1	97	1
TCGA-97-8171	4.09731097675555	1	97	1
TCGA-97-8172	5.27042585388198	1	97	1
TCGA-97-8175	7.21584295776234	2	97	1
TCGA-97-8177	5.7512838513009	2	97	1
TCGA-97-8179	5.25212049921358	1	97	1
TCGA-97-8552	3.86869823157758	1	97	1
TCGA-97-A4LX	7.29376009589451	2	97	1
TCGA-97-A4M0	4.43078601749773	1	97	1
TCGA-97-A4M1	3.9815919143686	1	97	1
TCGA-97-A4M2	3.60457006477601	0	97	1
TCGA-97-A4M3	5.15384914685869	1	97	1
TCGA-97-A4M5	5.32007187462828	1	97	1
TCGA-97-A4M6	4.29575076913306	1	97	1
TCGA-97-A4M7	4.86958346816079	1	97	1
TCGA-99-7458	6.06141307742746	2	99	1
TCGA-99-8025	6.1741323631496	2	99	1
TCGA-99-8028	6.87048797770889	2	99	1
TCGA-99-8032	6.84354551479444	2	99	1
TCGA-99-8033	6.47276993435621	2	99	1
TCGA-99-AA5R	5.08080195875788	1	99	1
TCGA-J2-8192	7.13456102957442	2	J2	1
TCGA-J2-8194	5.83452922550562	2	J2	1
TCGA-J2-A4AD	6.03571229224156	2	J2	1
TCGA-J2-A4AE	2.88021321959723	0	J2	1
TCGA-J2-A4AG	4.71223370506797	1	J2	1
TCGA-L4-A4E5	5.50474074382293	1	L4	2
TCGA-L4-A4E6	4.8978058421785	1	L4	2
TCGA-L9-A443	5.4631096632933	1	L9	5
TCGA-L9-A444	5.67267617679295	2	L9	5
TCGA-L9-A50W	4.73362913563134	1	L9	5
TCGA-L9-A5IP	8.29901282526008	3	L9	5
TCGA-L9-A743	6.54223795290392	2	L9	5
TCGA-L9-A7SV	3.30717420811114	0	L9	5
TCGA-L9-A8F4	5.31382315737512	1	L9	5
TCGA-MN-A4N1	6.04643739465073	2	MN	1
TCGA-MN-A4N4	7.63620684998669	3	MN	1
TCGA-MN-A4N5	5.41401516669331	1	MN	1
TCGA-MP-A4SV	5.44844477152385	1	MP	5
TCGA-MP-A4SW	5.02874643953805	1	MP	5
TCGA-MP-A4SY	8.05543288485741	3	MP	5
TCGA-MP-A4T4	6.07237811732987	2	MP	5
TCGA-MP-A4T6	2.81874824855467	0	MP	5
TCGA-MP-A4T7	5.05904939442621	1	MP	5
TCGA-MP-A4T8	6.73074845898316	2	MP	5
TCGA-MP-A4T9	6.79226714648017	2	MP	5
TCGA-MP-A4TA	4.74891077438587	1	MP	5
TCGA-MP-A4TC	8.25680692245311	3	MP	5
TCGA-MP-A4TD	5.11065065340263	1	MP	5
TCGA-MP-A4TE	6.9567147733639	2	MP	5
TCGA-MP-A4TF	6.60175753006147	2	MP	5
TCGA-MP-A4TH	4.20875474158418	1	MP	5
TCGA-MP-A4TI	8.31473418301064	3	MP	5
TCGA-MP-A4TJ	5.95722973067222	2	MP	5
TCGA-MP-A4TK	7.16209854272928	2	MP	5
TCGA-MP-A5C7	4.10028163179863	1	MP	5
TCGA-NJ-A4YF	6.39625612068949	2	NJ	5
TCGA-NJ-A4YG	5.85475040302619	2	NJ	5
TCGA-NJ-A4YI	4.89388907831328	1	NJ	5
TCGA-NJ-A4YP	7.09889502017876	2	NJ	5
TCGA-NJ-A4YQ	5.08788991865312	1	NJ	5
TCGA-NJ-A55A	3.61942815843226	0	NJ	5
TCGA-NJ-A55O	4.35778211191915	1	NJ	5
TCGA-NJ-A55R	6.71939636344672	2	NJ	5
TCGA-NJ-A7XG	5.92885301285547	2	NJ	5
TCGA-O1-A52J	3.46022704601013	0	O1	4
TCGA-S2-AA1A	4.81854219276047	1	S2	2
