# Supplementary material for: Surrogate Biomarker Prediction from Whole-Slide Images for Evaluating Overall Survival in Lung Adenocarcinoma
Source: Diagnostics (Basel). 2024 Feb 20;14(5):462. doi: 10.3390/diagnostics14050462 (PMC10930763; doi:10.3390/diagnostics14050462)
Supplement: Supplementary file 1 [file diagnostics-14-00462-s001.zip › Supplementary_File_S5_TCGA_LUAD_crossfolds/crossfolds_LY6K.csv]

PATIENT	LY6K	LY6K_quantile	site_code	CV5
TCGA-05-4244	-1.98880287658187	1	05	1
TCGA-05-4249	0.628365490435915	2	05	1
TCGA-05-4250	-1.9719964660124	1	05	1
TCGA-05-4382	2.59250009687316	3	05	1
TCGA-05-4395	3.06605607179286	3	05	1
TCGA-05-4396	5.3784769116463	4	05	1
TCGA-05-4397	-0.606294499533976	2	05	1
TCGA-05-4398	3.18333608150142	3	05	1
TCGA-05-4402	3.63100434308479	3	05	1
TCGA-05-4403	-1.4394206663027	1	05	1
TCGA-05-4405	2.85400906996251	3	05	1
TCGA-05-4415	5.52374096165791	4	05	1
TCGA-05-4417	1.64446599730341	2	05	1
TCGA-05-4418	2.96137055027673	3	05	1
TCGA-05-4420	5.27130577446005	4	05	1
TCGA-05-4422	-0.543290365675446	2	05	1
TCGA-05-4424	2.0755306516028	2	05	1
TCGA-05-4426	-3.35346219066351	1	05	1
TCGA-05-4427	-0.509135786579467	2	05	1
TCGA-05-4430	2.59317670332686	3	05	1
TCGA-05-4432	4.29013749195589	3	05	1
TCGA-05-4433	-2.19058716522023	1	05	1
TCGA-05-4434	4.80550875414503	3	05	1
TCGA-35-3615	-1.59155125998637	1	35	5
TCGA-35-4122	1.67537166453329	2	35	5
TCGA-35-4123	5.31751138969257	4	35	5
TCGA-35-5375	-3.21196662880114	1	35	5
TCGA-38-4625	0.888596976116439	2	38	1
TCGA-38-4626	-0.438392567991248	2	38	1
TCGA-38-4627	3.20478278135226	3	38	1
TCGA-38-4628	4.64180835894773	3	38	1
TCGA-38-4629	4.59596970694325	3	38	1
TCGA-38-4630	-1.31487560088488	1	38	1
TCGA-38-4631	2.59150120962172	3	38	1
TCGA-38-4632	5.12835914665317	4	38	1
TCGA-38-6178	3.38537218407598	3	38	1
TCGA-38-7271	1.60197440523189	2	38	1
TCGA-38-A44F	0.61412698122019	2	38	1
TCGA-44-2655	1.06706391199425	2	44	3
TCGA-44-2656	4.72890576600417	3	44	3
TCGA-44-2657	3.08806796124393	3	44	3
TCGA-44-2659	-0.822543419850603	2	44	3
TCGA-44-2661	-3.86800590329282	0	44	3
TCGA-44-2662	2.75436237543616	3	44	3
TCGA-44-2665	-0.33508783478486	2	44	3
TCGA-44-2666	-4.31053305781034	0	44	3
TCGA-44-2668	4.00635930417889	3	44	3
TCGA-44-3396	-3.67768687946283	1	44	3
TCGA-44-3398	-3.20312639334106	1	44	3
TCGA-44-3917	-5.44654306215957	0	44	3
TCGA-44-3918	3.6784589645219	3	44	3
TCGA-44-3919	-1.94045218804971	1	44	3
TCGA-44-4112	-3.70052966378868	1	44	3
TCGA-44-5643	1.17986575312474	2	44	3
TCGA-44-5644	2.62189335569048	3	44	3
TCGA-44-5645	-5.44110544993057	0	44	3
TCGA-44-6145	-3.22645309276157	1	44	3
TCGA-44-6146	-3.59288965697689	1	44	3
TCGA-44-6147	-1.53493014078404	1	44	3
TCGA-44-6148	-0.447136557673414	2	44	3
TCGA-44-6774	1.66098786163624	2	44	3
TCGA-44-6775	1.19135535638362	2	44	3
TCGA-44-6776	0.824993762529053	2	44	3
TCGA-44-6777	-1.83782508710263	1	44	3
TCGA-44-6778	-2.91620248479046	1	44	3
TCGA-44-6779	3.38441970551922	3	44	3
TCGA-44-7659	-5.35357502214257	0	44	3
TCGA-44-7660	3.64500019919262	3	44	3
TCGA-44-7662	3.99631467806723	3	44	3
TCGA-44-7667	-6.38464152395764	0	44	3
TCGA-44-7669	-5.09884490771696	0	44	3
TCGA-44-7670	3.66397367946502	3	44	3
TCGA-44-7671	-6.48146104426041	0	44	3
TCGA-44-7672	-6.29447118155718	0	44	3
TCGA-44-8119	-2.6586610892836	1	44	3
TCGA-44-A479	0.314972547187591	2	44	3
TCGA-44-A47A	1.60452325723357	2	44	3
TCGA-44-A47B	-2.92174818070754	1	44	3
TCGA-44-A47G	-1.74835375077283	1	44	3
TCGA-44-A4SS	-4.21818345881873	0	44	3
TCGA-44-A4SU	2.48915310048646	3	44	3
TCGA-49-4487	-0.560044564500301	2	49	5
TCGA-49-4488	3.6316548767242	3	49	5
TCGA-49-4490	3.27967183232994	3	49	5
TCGA-49-4494	0.031409286909234	2	49	5
TCGA-49-4501	1.98739322668983	2	49	5
TCGA-49-4505	5.55757275153961	4	49	5
TCGA-49-4506	-3.84011416711489	1	49	5
TCGA-49-4507	6.24624943178422	4	49	5
TCGA-49-4510	2.61722961971755	3	49	5
TCGA-49-4512	3.35530636625663	3	49	5
TCGA-49-4514	-5.22738866161566	0	49	5
TCGA-49-6742	3.74353407662808	3	49	5
TCGA-49-6743	3.01396335852971	3	49	5
TCGA-49-6744	0.87968601380449	2	49	5
TCGA-49-6745	-0.824829252863118	2	49	5
TCGA-49-6761	5.18434374203571	4	49	5
TCGA-49-6767	3.06423516945935	3	49	5
TCGA-49-AAQV	3.63298887944719	3	49	5
TCGA-49-AAR0	4.19294172507866	3	49	5
TCGA-49-AAR2	4.05540526743823	3	49	5
TCGA-49-AAR3	4.27907685479052	3	49	5
TCGA-49-AAR4	1.84880945584494	2	49	5
TCGA-49-AAR9	4.94565386747349	3	49	5
TCGA-49-AARE	2.97850308635606	3	49	5
TCGA-49-AARN	-2.61171692904671	1	49	5
TCGA-49-AARO	3.50134310516015	3	49	5
TCGA-49-AARQ	-5.76808729476342	0	49	5
TCGA-49-AARR	-2.47771435730148	1	49	5
TCGA-4B-A93V	-3.57110330396478	1	4B	1
TCGA-50-5044	1.75866809386259	2	50	4
TCGA-50-5045	-3.99343745956194	0	50	4
TCGA-50-5055	1.04481935211847	2	50	4
TCGA-50-5066	5.49272284165697	4	50	4
TCGA-50-5068	2.44069819801212	3	50	4
TCGA-50-5931	3.18729782161882	3	50	4
TCGA-50-5939	1.16943909423558	2	50	4
TCGA-50-5942	-5.58634627059499	0	50	4
TCGA-50-5946	3.91753936734517	3	50	4
TCGA-50-6590	5.43113619056447	4	50	4
TCGA-50-6591	1.93622329050087	2	50	4
TCGA-50-6593	4.11721251289521	3	50	4
TCGA-50-6594	3.94250645440649	3	50	4
TCGA-50-6597	0.827042912061432	2	50	4
TCGA-50-6673	1.66312287874518	2	50	4
TCGA-50-7109	0.465882095091897	2	50	4
TCGA-50-8457	-3.32188190109937	1	50	4
TCGA-50-8459	-3.46593924909664	1	50	4
TCGA-53-7624	3.65600278088638	3	53	4
TCGA-53-7626	2.76266988223078	3	53	4
TCGA-53-7813	-4.90707837243633	0	53	4
TCGA-53-A4EZ	-0.96686958482087	1	53	4
TCGA-55-1592	3.43485520023119	3	55	2
TCGA-55-1594	-4.69145945202412	0	55	2
TCGA-55-1595	-1.75668275775211	1	55	2
TCGA-55-1596	6.27570758417432	4	55	2
TCGA-55-5899	-4.10093165887831	0	55	2
TCGA-55-6543	1.43146727817616	2	55	2
TCGA-55-6642	1.24702367634004	2	55	2
TCGA-55-6712	3.66268098737156	3	55	2
TCGA-55-6968	3.47516299192889	3	55	2
TCGA-55-6969	-2.45091113095778	1	55	2
TCGA-55-6970	-2.79759644500843	1	55	2
TCGA-55-6971	-1.86183963066702	1	55	2
TCGA-55-6972	2.7508671865873	3	55	2
TCGA-55-6975	4.23010700343209	3	55	2
TCGA-55-6978	1.54046153425103	2	55	2
TCGA-55-6979	3.81256278887689	3	55	2
TCGA-55-6980	2.55284816488998	3	55	2
TCGA-55-6981	1.8840826894359	2	55	2
TCGA-55-6982	-0.647185427447982	2	55	2
TCGA-55-6983	-2.68017815869506	1	55	2
TCGA-55-6984	2.21367526946797	3	55	2
TCGA-55-6985	-1.24545653881493	1	55	2
TCGA-55-6986	-3.06614733348053	1	55	2
TCGA-55-6987	-1.12857261088425	1	55	2
TCGA-55-7227	-5.68659001230865	0	55	2
TCGA-55-7281	-4.15657144781137	0	55	2
TCGA-55-7283	2.38455981215128	3	55	2
TCGA-55-7284	2.98778490436947	3	55	2
TCGA-55-7570	1.34208168274011	2	55	2
TCGA-55-7573	-2.83043006204369	1	55	2
TCGA-55-7574	1.220617893942	2	55	2
TCGA-55-7576	-1.04203790845274	1	55	2
TCGA-55-7724	2.39436657577289	3	55	2
TCGA-55-7725	-4.93816435228504	0	55	2
TCGA-55-7726	3.48961810579783	3	55	2
TCGA-55-7727	-5.10103614852607	0	55	2
TCGA-55-7728	-6.45243452481849	0	55	2
TCGA-55-7815	-2.54161065742527	1	55	2
TCGA-55-7816	-1.87415347053117	1	55	2
TCGA-55-7903	1.86891987752453	2	55	2
TCGA-55-7907	5.70421464982673	4	55	2
TCGA-55-7910	-2.80523456171267	1	55	2
TCGA-55-7911	-3.13685286739309	1	55	2
TCGA-55-7913	-5.09103775597759	0	55	2
TCGA-55-7914	-5.89971624650572	0	55	2
TCGA-55-7994	4.40266718758694	3	55	2
TCGA-55-7995	1.51688820924559	2	55	2
TCGA-55-8085	1.74819071383374	2	55	2
TCGA-55-8087	1.41334963253042	2	55	2
TCGA-55-8089	4.29630645829785	3	55	2
TCGA-55-8090	-3.20347767058039	1	55	2
TCGA-55-8091	-0.616921862068975	2	55	2
TCGA-55-8092	-2.30954426693232	1	55	2
TCGA-55-8094	-4.14962487426534	0	55	2
TCGA-55-8096	3.13561491938028	3	55	2
TCGA-55-8097	3.93427184855188	3	55	2
TCGA-55-8203	-5.09836637533266	0	55	2
TCGA-55-8204	2.75687745277992	3	55	2
TCGA-55-8205	3.1473450020859	3	55	2
TCGA-55-8206	-1.37856975266968	1	55	2
TCGA-55-8207	2.84510373656434	3	55	2
TCGA-55-8208	1.4764936671541	2	55	2
TCGA-55-8299	2.97194014231831	3	55	2
TCGA-55-8301	3.46354746262616	3	55	2
TCGA-55-8302	5.59339278824649	4	55	2
TCGA-55-8505	2.49163877830767	3	55	2
TCGA-55-8506	-2.45269149118821	1	55	2
TCGA-55-8507	0.860094521291078	2	55	2
TCGA-55-8508	1.96685084000558	2	55	2
TCGA-55-8510	3.57906184371673	3	55	2
TCGA-55-8511	5.30562475438632	4	55	2
TCGA-55-8512	-0.33500524330898	2	55	2
TCGA-55-8513	-0.934012615670415	1	55	2
TCGA-55-8514	2.6027377274219	3	55	2
TCGA-55-8614	3.87790292450166	3	55	2
TCGA-55-8615	-2.96808575164669	1	55	2
TCGA-55-8616	5.52295743014692	4	55	2
TCGA-55-8619	0.697735036580754	2	55	2
TCGA-55-8620	-4.14037885974511	0	55	2
TCGA-55-8621	-1.5553361871779	1	55	2
TCGA-55-A48X	3.59455598576723	3	55	2
TCGA-55-A48Y	0.641546192374295	2	55	2
TCGA-55-A48Z	0.073875161787098	2	55	2
TCGA-55-A490	2.98047972076857	3	55	2
TCGA-55-A491	4.17748582872902	3	55	2
TCGA-55-A492	-5.75476106562299	0	55	2
TCGA-55-A493	1.84862386012712	2	55	2
TCGA-55-A494	5.91710671426621	4	55	2
TCGA-55-A4DF	0.495224041250723	2	55	2
TCGA-55-A4DG	3.59869507392743	3	55	2
TCGA-55-A57B	-4.20506352805997	0	55	2
TCGA-62-A46O	3.80751280001906	3	62	5
TCGA-62-A46P	-3.66840847715825	1	62	5
TCGA-62-A46R	-0.292341754451623	2	62	5
TCGA-62-A46S	1.12204273326655	2	62	5
TCGA-62-A46U	-6.20342729642746	0	62	5
TCGA-62-A46V	1.48307682651679	2	62	5
TCGA-62-A470	-3.09642940667832	1	62	5
TCGA-62-A471	2.67383606347134	3	62	5
TCGA-62-A472	-1.89290196281807	1	62	5
TCGA-64-1676	8.02870494002	4	64	1
TCGA-64-1677	3.46476314915633	3	64	1
TCGA-64-1678	0.69044830133563	2	64	1
TCGA-64-1679	1.2937428224803	2	64	1
TCGA-64-1680	1.63167897734323	2	64	1
TCGA-64-1681	3.35253239918746	3	64	1
TCGA-64-5774	-3.15518549005939	1	64	1
TCGA-64-5775	5.43347413550507	4	64	1
TCGA-64-5778	-1.64807367176262	1	64	1
TCGA-64-5779	-3.14416705949975	1	64	1
TCGA-64-5781	1.93657283444387	2	64	1
TCGA-64-5815	-5.1494054730164	0	64	1
TCGA-67-3770	4.69521587439129	3	67	5
TCGA-67-3771	4.87914925394639	3	67	5
TCGA-67-3772	1.36589324561273	2	67	5
TCGA-67-3773	-3.47505153731677	1	67	5
TCGA-67-3774	-2.24617870666312	1	67	5
TCGA-67-4679	-4.14802334627495	0	67	5
TCGA-67-6215	-3.77355149562358	1	67	5
TCGA-67-6216	-1.24278328926443	1	67	5
TCGA-67-6217	0.31789816504981	2	67	5
TCGA-69-7760	-2.15831972875042	1	69	4
TCGA-69-7761	0.495003796509953	2	69	4
TCGA-69-7763	1.07485682585122	2	69	4
TCGA-69-7764	0.609529607203004	2	69	4
TCGA-69-7765	-2.84257749084764	1	69	4
TCGA-69-7973	-1.84631241758007	1	69	4
TCGA-69-7974	2.97285907446355	3	69	4
TCGA-69-7978	3.8150099795973	3	69	4
TCGA-69-7979	3.8882339733228	3	69	4
TCGA-69-7980	3.0696723507819	3	69	4
TCGA-69-8253	3.37332541246272	3	69	4
TCGA-69-8254	-2.13435413014435	1	69	4
TCGA-69-8255	4.43759325274481	3	69	4
TCGA-69-8453	-4.40808777591419	0	69	4
TCGA-69-A59K	1.7739602195496	2	69	4
TCGA-71-6725	2.09879174143161	3	71	5
TCGA-71-8520	-2.42960402141358	1	71	5
TCGA-73-4658	-1.92997300539334	1	73	1
TCGA-73-4659	-3.4476057351904	1	73	1
TCGA-73-4662	-4.70667114143803	0	73	1
TCGA-73-4666	4.07183280738141	3	73	1
TCGA-73-4668	4.90786574239092	3	73	1
TCGA-73-4670	1.52096169593563	2	73	1
TCGA-73-4675	-1.91822651370866	1	73	1
TCGA-73-4676	3.96765943870348	3	73	1
TCGA-73-4677	1.41538510688936	2	73	1
TCGA-73-7498	-3.99607639900716	0	73	1
TCGA-73-7499	2.91390092686821	3	73	1
TCGA-73-A9RS	4.71132695438624	3	73	1
TCGA-75-5122	-2.48531771820125	1	75	5
TCGA-75-5125	-1.76626049819356	1	75	5
TCGA-75-5126	-0.012475800471128	2	75	5
TCGA-75-5146	0.977024770366295	2	75	5
TCGA-75-5147	3.41124200872417	3	75	5
TCGA-75-6203	-1.47793809021009	1	75	5
TCGA-75-6205	2.70280654395338	3	75	5
TCGA-75-6206	-3.82420614034401	1	75	5
TCGA-75-6207	0.61658922694221	2	75	5
TCGA-75-6211	-5.46625471141533	0	75	5
TCGA-75-6212	-2.88550901434839	1	75	5
TCGA-75-6214	6.24250451068977	4	75	5
TCGA-75-7025	0.455704007069566	2	75	5
TCGA-75-7027	-1.02385433114916	1	75	5
TCGA-75-7030	0.440572137500362	2	75	5
TCGA-75-7031	-2.63820023404411	1	75	5
TCGA-78-7145	1.18059270313314	2	78	4
TCGA-78-7146	5.60420536905714	4	78	4
TCGA-78-7147	4.10413681534099	3	78	4
TCGA-78-7148	-4.23622484080558	0	78	4
TCGA-78-7149	-1.0764256936144	1	78	4
TCGA-78-7150	2.16460059001387	3	78	4
TCGA-78-7152	0.868960157962026	2	78	4
TCGA-78-7153	-5.66969048812747	0	78	4
TCGA-78-7154	0.613915458622957	2	78	4
TCGA-78-7155	-3.3276825011187	1	78	4
TCGA-78-7156	-3.2561222061925	1	78	4
TCGA-78-7158	-6.17482106644516	0	78	4
TCGA-78-7159	-3.62056658407176	1	78	4
TCGA-78-7160	0.235261869767422	2	78	4
TCGA-78-7161	4.47737792285726	3	78	4
TCGA-78-7163	0.316809070389821	2	78	4
TCGA-78-7166	-0.147110804919871	2	78	4
TCGA-78-7167	2.12457088903892	3	78	4
TCGA-78-7220	3.88950392387377	3	78	4
TCGA-78-7535	2.61247066619537	3	78	4
TCGA-78-7536	-1.10374671775062	1	78	4
TCGA-78-7537	-0.839403670141459	2	78	4
TCGA-78-7539	-4.97968160188696	0	78	4
TCGA-78-7540	-4.05833736909019	0	78	4
TCGA-78-7542	4.86723859851818	3	78	4
TCGA-78-7633	0.893338347145106	2	78	4
TCGA-78-8640	3.5671307069238	3	78	4
TCGA-78-8648	-0.346436662723335	2	78	4
TCGA-78-8655	-3.94022662977631	0	78	4
TCGA-78-8660	4.96557063863339	3	78	4
TCGA-78-8662	2.29772885051053	3	78	4
TCGA-80-5607	-0.255438949706319	2	80	2
TCGA-80-5608	-3.49517169047715	1	80	2
TCGA-80-5611	4.26271193345842	3	80	2
TCGA-83-5908	2.47592021618532	3	83	5
TCGA-86-6562	-1.80939374491702	1	86	3
TCGA-86-6851	2.77487203952048	3	86	3
TCGA-86-7701	-4.93954208065937	0	86	3
TCGA-86-7711	5.02911834650302	3	86	3
TCGA-86-7713	1.20336392905686	2	86	3
TCGA-86-7714	-3.35778493384738	1	86	3
TCGA-86-7953	-5.08541418183198	0	86	3
TCGA-86-7954	2.63607801441104	3	86	3
TCGA-86-7955	5.70358363284066	4	86	3
TCGA-86-8054	-2.80433078489921	1	86	3
TCGA-86-8055	3.42725821549557	3	86	3
TCGA-86-8056	-6.83330148317464	0	86	3
TCGA-86-8073	4.27550495939452	3	86	3
TCGA-86-8074	2.25935840691719	3	86	3
TCGA-86-8075	2.17985758780851	3	86	3
TCGA-86-8076	-1.62857108779771	1	86	3
TCGA-86-8278	-5.32077368268714	0	86	3
TCGA-86-8279	3.46121639294141	3	86	3
TCGA-86-8280	0.077010921761901	2	86	3
TCGA-86-8281	-2.69601071025491	1	86	3
TCGA-86-8358	-0.962730467252873	1	86	3
TCGA-86-8359	0.444107779889761	2	86	3
TCGA-86-8585	4.07813550989671	3	86	3
TCGA-86-8668	-0.416415889264077	2	86	3
TCGA-86-8669	-5.48623911423381	0	86	3
TCGA-86-8671	1.24908759170325	2	86	3
TCGA-86-8672	4.87284579252069	3	86	3
TCGA-86-8673	2.56063092107803	3	86	3
TCGA-86-8674	4.57598187450122	3	86	3
TCGA-86-A456	2.04057907981491	2	86	3
TCGA-86-A4D0	-2.55859415974416	1	86	3
TCGA-86-A4JF	0.097387739283365	2	86	3
TCGA-86-A4P7	-0.825346271259727	2	86	3
TCGA-86-A4P8	-2.50762352356654	1	86	3
TCGA-91-A4BC	-5.68918170912126	0	91	1
TCGA-91-A4BD	-5.12830989211749	0	91	1
TCGA-93-7347	-2.41886211535644	1	93	5
TCGA-93-7348	-4.17374054962722	0	93	5
TCGA-93-8067	-5.10508741069274	0	93	5
TCGA-93-A4JN	1.00668363334423	2	93	5
TCGA-93-A4JO	1.7513825283396	2	93	5
TCGA-93-A4JP	1.36178496441728	2	93	5
TCGA-93-A4JQ	3.65417297445998	3	93	5
TCGA-95-7039	4.82667551506507	3	95	5
TCGA-95-7043	-5.20759662696195	0	95	5
TCGA-95-7562	-1.94982883237629	1	95	5
TCGA-95-7567	-4.27750239992275	0	95	5
TCGA-95-7944	-1.70436981969992	1	95	5
TCGA-95-7947	2.49776685125811	3	95	5
TCGA-95-7948	-1.60480373321566	1	95	5
TCGA-95-8039	-4.42049828090334	0	95	5
TCGA-95-8494	2.43457660153763	3	95	5
TCGA-95-A4VK	-4.45716971344753	0	95	5
TCGA-95-A4VN	-0.537378989138673	2	95	5
TCGA-95-A4VP	-5.87714783936069	0	95	5
TCGA-97-7546	-3.73771788512813	1	97	1
TCGA-97-7547	4.51922262371345	3	97	1
TCGA-97-7552	-6.17532287314972	0	97	1
TCGA-97-7553	-0.643057129394633	2	97	1
TCGA-97-7554	0.679728898411893	2	97	1
TCGA-97-7937	2.17719927613707	3	97	1
TCGA-97-7938	3.23654989297352	3	97	1
TCGA-97-7941	-2.33929048295411	1	97	1
TCGA-97-8171	-4.28206739031571	0	97	1
TCGA-97-8172	-2.72927750891314	1	97	1
TCGA-97-8175	-6.45337430435442	0	97	1
TCGA-97-8177	1.5854400266704	2	97	1
TCGA-97-8179	-6.27486770621843	0	97	1
TCGA-97-8552	-0.423005941321654	2	97	1
TCGA-97-A4LX	3.7140342435395	3	97	1
TCGA-97-A4M0	-0.04131372409692	2	97	1
TCGA-97-A4M1	-3.78791537706765	1	97	1
TCGA-97-A4M2	-2.7157176717301	1	97	1
TCGA-97-A4M3	2.8774400632515	3	97	1
TCGA-97-A4M5	1.76719569187192	2	97	1
TCGA-97-A4M6	-4.57769334338232	0	97	1
TCGA-97-A4M7	-3.18750572404603	1	97	1
TCGA-99-7458	-0.949357628928412	1	99	1
TCGA-99-8025	-4.23631898835439	0	99	1
TCGA-99-8028	0.941405486669372	2	99	1
TCGA-99-8032	-6.4030466506474	0	99	1
TCGA-99-8033	3.82201795454177	3	99	1
TCGA-99-AA5R	2.06153243355504	2	99	1
TCGA-J2-8192	1.84572597180046	2	J2	4
TCGA-J2-8194	2.06304842102225	2	J2	4
TCGA-J2-A4AD	4.96450376923949	3	J2	4
TCGA-J2-A4AE	-3.52917771654047	1	J2	4
TCGA-J2-A4AG	2.08990144510124	3	J2	4
TCGA-L4-A4E5	-1.58133777455687	1	L4	2
TCGA-L4-A4E6	-0.711847822552668	2	L4	2
TCGA-L9-A443	-3.06213147243831	1	L9	5
TCGA-L9-A444	4.58437784917059	3	L9	5
TCGA-L9-A50W	-0.103761190648474	2	L9	5
TCGA-L9-A5IP	2.14341213140935	3	L9	5
TCGA-L9-A743	-0.38380623578189	2	L9	5
TCGA-L9-A7SV	3.91522933408613	3	L9	5
TCGA-L9-A8F4	1.92039451599341	2	L9	5
TCGA-MN-A4N1	4.51929449485561	3	MN	2
TCGA-MN-A4N4	4.05553268797382	3	MN	2
TCGA-MN-A4N5	-1.51631434188004	1	MN	2
TCGA-MP-A4SV	1.97531793247994	2	MP	3
TCGA-MP-A4SW	3.64377256565462	3	MP	3
TCGA-MP-A4SY	3.11988649910825	3	MP	3
TCGA-MP-A4T4	4.14420904021759	3	MP	3
TCGA-MP-A4T6	-0.260553871714729	2	MP	3
TCGA-MP-A4T7	0.092495877519348	2	MP	3
TCGA-MP-A4T8	0.896717072099957	2	MP	3
TCGA-MP-A4T9	1.48507153675567	2	MP	3
TCGA-MP-A4TA	5.21866130425793	4	MP	3
TCGA-MP-A4TC	4.962035389978	3	MP	3
TCGA-MP-A4TD	-2.29547256890116	1	MP	3
TCGA-MP-A4TE	-5.93980684886108	0	MP	3
TCGA-MP-A4TF	1.88987168445834	2	MP	3
TCGA-MP-A4TH	-3.27506103568008	1	MP	3
TCGA-MP-A4TI	3.10101016931504	3	MP	3
TCGA-MP-A4TJ	-1.61313199765722	1	MP	3
TCGA-MP-A4TK	4.46065241014843	3	MP	3
TCGA-MP-A5C7	3.76127097137655	3	MP	3
TCGA-NJ-A4YF	-2.36196709403724	1	NJ	4
TCGA-NJ-A4YG	-2.55228126023759	1	NJ	4
TCGA-NJ-A4YI	1.56662753912288	2	NJ	4
TCGA-NJ-A4YP	0.494653791113013	2	NJ	4
TCGA-NJ-A4YQ	4.64771913622138	3	NJ	4
TCGA-NJ-A55A	-5.23544022482797	0	NJ	4
TCGA-NJ-A55O	3.47569980989313	3	NJ	4
TCGA-NJ-A55R	0.337382229537585	2	NJ	4
TCGA-NJ-A7XG	-1.87356831619702	1	NJ	4
TCGA-O1-A52J	-4.36632144128079	0	O1	1
TCGA-S2-AA1A	-3.34233766907884	1	S2	1
