# Supplementary material for: Surrogate Biomarker Prediction from Whole-Slide Images for Evaluating Overall Survival in Lung Adenocarcinoma
Source: Diagnostics (Basel). 2024 Feb 20;14(5):462. doi: 10.3390/diagnostics14050462 (PMC10930763; doi:10.3390/diagnostics14050462)
Supplement: Supplementary file 1 [file diagnostics-14-00462-s001.zip › Supplementary_File_S5_TCGA_LUAD_crossfolds/crossfolds_LYPD3.csv]

PATIENT	LYPD3	LYPD3_quantile	site_code	CV5
TCGA-05-4244	2.53475907947514	1	05	5
TCGA-05-4249	1.53198095401157	1	05	5
TCGA-05-4250	5.09456075203776	3	05	5
TCGA-05-4382	3.81437523780217	2	05	5
TCGA-05-4395	7.59681166057615	4	05	5
TCGA-05-4396	1.95469120862813	1	05	5
TCGA-05-4397	2.16309257232461	1	05	5
TCGA-05-4398	4.71688307272203	2	05	5
TCGA-05-4402	5.02984410543831	3	05	5
TCGA-05-4403	3.76812940743953	2	05	5
TCGA-05-4405	2.86270003022655	2	05	5
TCGA-05-4415	6.22233875831293	3	05	5
TCGA-05-4417	2.88973612366136	2	05	5
TCGA-05-4418	7.91305246842611	4	05	5
TCGA-05-4420	1.90804807529163	1	05	5
TCGA-05-4422	0.3259230267892	0	05	5
TCGA-05-4424	2.22148700521878	1	05	5
TCGA-05-4426	5.41020288104688	3	05	5
TCGA-05-4427	1.88494209406373	1	05	5
TCGA-05-4430	1.84173578664477	1	05	5
TCGA-05-4432	2.71573939572012	1	05	5
TCGA-05-4433	3.0446292964738	2	05	5
TCGA-05-4434	4.541707680236	2	05	5
TCGA-35-3615	1.85085721080861	1	35	5
TCGA-35-4122	2.81036287586622	2	35	5
TCGA-35-4123	3.0771075603718	2	35	5
TCGA-35-5375	6.47278199162049	3	35	5
TCGA-38-4625	5.21203337750908	3	38	1
TCGA-38-4626	1.92544247863004	1	38	1
TCGA-38-4627	3.97556308851071	2	38	1
TCGA-38-4628	2.87349764115333	2	38	1
TCGA-38-4629	5.56187993067756	3	38	1
TCGA-38-4630	3.55318833597823	2	38	1
TCGA-38-4631	7.24417076830761	4	38	1
TCGA-38-4632	6.15110421418959	3	38	1
TCGA-38-6178	3.60621415384902	2	38	1
TCGA-38-7271	3.17869291185813	2	38	1
TCGA-38-A44F	4.18981166835334	2	38	1
TCGA-44-2655	3.88102534835973	2	44	1
TCGA-44-2656	0.262706214512998	0	44	1
TCGA-44-2657	3.61551800330988	2	44	1
TCGA-44-2659	3.29345717687523	2	44	1
TCGA-44-2661	2.22369393084399	1	44	1
TCGA-44-2662	2.09927378832437	1	44	1
TCGA-44-2665	3.87095702444058	2	44	1
TCGA-44-2666	0.37129098216341	0	44	1
TCGA-44-2668	3.35243797089736	2	44	1
TCGA-44-3396	3.65159983459033	2	44	1
TCGA-44-3398	5.60315469536522	3	44	1
TCGA-44-3917	-0.020278307457469	0	44	1
TCGA-44-3918	1.58643941144044	1	44	1
TCGA-44-3919	3.06121663231091	2	44	1
TCGA-44-4112	0.072059840108252	0	44	1
TCGA-44-5643	7.4926684092389	4	44	1
TCGA-44-5644	2.68180625710781	1	44	1
TCGA-44-5645	2.13956308267283	1	44	1
TCGA-44-6145	7.68388982576997	4	44	1
TCGA-44-6146	0.88823703275973	1	44	1
TCGA-44-6147	0.134921257523628	0	44	1
TCGA-44-6148	2.05141119123027	1	44	1
TCGA-44-6774	1.80254200585026	1	44	1
TCGA-44-6775	2.26449006101384	1	44	1
TCGA-44-6776	1.91614165058725	1	44	1
TCGA-44-6777	3.15312977329436	2	44	1
TCGA-44-6778	2.69850735932475	1	44	1
TCGA-44-6779	7.25305478211774	4	44	1
TCGA-44-7659	1.24633782004456	1	44	1
TCGA-44-7660	5.83706658768337	3	44	1
TCGA-44-7662	3.23288251965937	2	44	1
TCGA-44-7667	2.24835367318532	1	44	1
TCGA-44-7669	3.26017250590562	2	44	1
TCGA-44-7670	3.16975660398351	2	44	1
TCGA-44-7671	3.97899485204922	2	44	1
TCGA-44-7672	2.169053191714	1	44	1
TCGA-44-8119	-0.138404277950257	0	44	1
TCGA-44-A479	2.03452108827639	1	44	1
TCGA-44-A47A	2.40853215141118	1	44	1
TCGA-44-A47B	0.212107566027247	0	44	1
TCGA-44-A47G	2.49061289509914	1	44	1
TCGA-44-A4SS	7.41253870328511	4	44	1
TCGA-44-A4SU	3.24545620826279	2	44	1
TCGA-49-4487	4.61148254153851	2	49	2
TCGA-49-4488	3.94451888918333	2	49	2
TCGA-49-4490	5.50738940896478	3	49	2
TCGA-49-4494	5.14814705053509	3	49	2
TCGA-49-4501	2.76525495756771	1	49	2
TCGA-49-4505	4.27746483234687	2	49	2
TCGA-49-4506	7.58289666309182	4	49	2
TCGA-49-4507	5.21666288336108	3	49	2
TCGA-49-4510	4.54448355577969	2	49	2
TCGA-49-4512	2.62062351788454	1	49	2
TCGA-49-4514	5.22896575349263	3	49	2
TCGA-49-6742	7.22521278284011	4	49	2
TCGA-49-6743	6.87013225724296	3	49	2
TCGA-49-6744	3.35642325826859	2	49	2
TCGA-49-6745	3.39990330692785	2	49	2
TCGA-49-6761	1.11221866694369	1	49	2
TCGA-49-6767	6.51086371211593	3	49	2
TCGA-49-AAQV	4.59595698784605	2	49	2
TCGA-49-AAR0	3.08177525928302	2	49	2
TCGA-49-AAR2	1.46871395280033	1	49	2
TCGA-49-AAR3	4.17613667692124	2	49	2
TCGA-49-AAR4	4.18252674843591	2	49	2
TCGA-49-AAR9	8.00333617207472	4	49	2
TCGA-49-AARE	5.99639380128425	3	49	2
TCGA-49-AARN	3.67104056855997	2	49	2
TCGA-49-AARO	5.92765861698368	3	49	2
TCGA-49-AARQ	2.99678429597267	2	49	2
TCGA-49-AARR	1.6250964482823	1	49	2
TCGA-4B-A93V	4.68345294794471	2	4B	1
TCGA-50-5044	2.47429954634992	1	50	5
TCGA-50-5045	5.04493287216874	3	50	5
TCGA-50-5055	3.67363614242905	2	50	5
TCGA-50-5066	4.72426470008723	2	50	5
TCGA-50-5068	2.42655401569185	1	50	5
TCGA-50-5931	4.98237801620925	3	50	5
TCGA-50-5939	5.65334153286288	3	50	5
TCGA-50-5942	2.09313382891046	1	50	5
TCGA-50-5946	3.48384818473464	2	50	5
TCGA-50-6590	6.01829655133951	3	50	5
TCGA-50-6591	0.440070056737566	0	50	5
TCGA-50-6593	4.61478330942089	2	50	5
TCGA-50-6594	4.17754138032767	2	50	5
TCGA-50-6597	3.31714622644115	2	50	5
TCGA-50-6673	5.3961672623182	3	50	5
TCGA-50-7109	0.31585665108729	0	50	5
TCGA-50-8457	2.2843911058672	1	50	5
TCGA-50-8459	4.87123661948966	2	50	5
TCGA-53-7624	8.61990066607473	4	53	2
TCGA-53-7626	2.95606098882424	2	53	2
TCGA-53-7813	-0.383516416379319	0	53	2
TCGA-53-A4EZ	1.32515702435263	1	53	2
TCGA-55-1592	3.04009873200101	2	55	4
TCGA-55-1594	2.44809190037467	1	55	4
TCGA-55-1595	1.33896948131157	1	55	4
TCGA-55-1596	4.81458751138656	2	55	4
TCGA-55-5899	3.36122975251455	2	55	4
TCGA-55-6543	4.28201988963487	2	55	4
TCGA-55-6642	1.85514389804845	1	55	4
TCGA-55-6712	4.36016738812331	2	55	4
TCGA-55-6968	3.5081672589812	2	55	4
TCGA-55-6969	1.54377506914575	1	55	4
TCGA-55-6970	5.50020165873852	3	55	4
TCGA-55-6971	3.19836500353889	2	55	4
TCGA-55-6972	3.21235734784386	2	55	4
TCGA-55-6975	7.9969531599814	4	55	4
TCGA-55-6978	1.86348631869397	1	55	4
TCGA-55-6979	5.32325252721942	3	55	4
TCGA-55-6980	6.19239136179362	3	55	4
TCGA-55-6981	5.06931494366606	3	55	4
TCGA-55-6982	3.73313446223119	2	55	4
TCGA-55-6983	1.74832160039034	1	55	4
TCGA-55-6984	4.81138626293112	2	55	4
TCGA-55-6985	2.97014032101266	2	55	4
TCGA-55-6986	1.21183741381924	1	55	4
TCGA-55-6987	5.2745698769065	3	55	4
TCGA-55-7227	0.999910514874565	1	55	4
TCGA-55-7281	3.95369434296322	2	55	4
TCGA-55-7283	1.14982340071985	1	55	4
TCGA-55-7284	2.98778490436947	2	55	4
TCGA-55-7570	6.48303015620341	3	55	4
TCGA-55-7573	2.72415878963395	1	55	4
TCGA-55-7574	2.97385187725296	2	55	4
TCGA-55-7576	3.23645092516973	2	55	4
TCGA-55-7724	6.17898206370158	3	55	4
TCGA-55-7725	0.992572985277844	1	55	4
TCGA-55-7726	7.75441222043924	4	55	4
TCGA-55-7727	2.09863619631029	1	55	4
TCGA-55-7728	3.76309847492717	2	55	4
TCGA-55-7815	3.58354447389702	2	55	4
TCGA-55-7816	0.501713431467	0	55	4
TCGA-55-7903	1.85669357519127	1	55	4
TCGA-55-7907	4.02817805430285	2	55	4
TCGA-55-7910	2.91175633269227	2	55	4
TCGA-55-7911	0.121881401007076	0	55	4
TCGA-55-7913	4.14178286507579	2	55	4
TCGA-55-7914	1.66252617771536	1	55	4
TCGA-55-7994	2.35440689403486	1	55	4
TCGA-55-7995	4.94429511704989	3	55	4
TCGA-55-8085	2.4504605667387	1	55	4
TCGA-55-8087	1.04798227637816	1	55	4
TCGA-55-8089	7.99480110593961	4	55	4
TCGA-55-8090	0.899333135003388	1	55	4
TCGA-55-8091	4.43855778415508	2	55	4
TCGA-55-8092	4.26987092385821	2	55	4
TCGA-55-8094	1.90203724555716	1	55	4
TCGA-55-8096	3.41999026838479	2	55	4
TCGA-55-8097	1.20646250300648	1	55	4
TCGA-55-8203	0.456222476344979	0	55	4
TCGA-55-8204	7.66185048135664	4	55	4
TCGA-55-8205	4.47632621214063	2	55	4
TCGA-55-8206	1.54464901284284	1	55	4
TCGA-55-8207	3.09000050430089	2	55	4
TCGA-55-8208	4.33426113530121	2	55	4
TCGA-55-8299	5.59718196645043	3	55	4
TCGA-55-8301	3.04205231453914	2	55	4
TCGA-55-8302	4.62989107901666	2	55	4
TCGA-55-8505	8.10834336182242	4	55	4
TCGA-55-8506	-1.37468897918694	0	55	4
TCGA-55-8507	2.66548525646817	1	55	4
TCGA-55-8508	6.24765547025567	3	55	4
TCGA-55-8510	4.21110948050762	2	55	4
TCGA-55-8511	5.71500764266713	3	55	4
TCGA-55-8512	5.19587836419467	3	55	4
TCGA-55-8513	2.14975574202218	1	55	4
TCGA-55-8514	4.31223245849001	2	55	4
TCGA-55-8614	5.00010391535147	3	55	4
TCGA-55-8615	2.4581790030554	1	55	4
TCGA-55-8616	4.02997806815912	2	55	4
TCGA-55-8619	2.4297172232327	1	55	4
TCGA-55-8620	4.65511970462271	2	55	4
TCGA-55-8621	2.20716449909545	1	55	4
TCGA-55-A48X	2.99097780687873	2	55	4
TCGA-55-A48Y	3.70737592863824	2	55	4
TCGA-55-A48Z	2.73267354333642	1	55	4
TCGA-55-A490	3.05761319169731	2	55	4
TCGA-55-A491	1.62101188496756	1	55	4
TCGA-55-A492	2.00679016682149	1	55	4
TCGA-55-A493	4.46926060973499	2	55	4
TCGA-55-A494	0.965670883154253	1	55	4
TCGA-55-A4DF	4.10262760498339	2	55	4
TCGA-55-A4DG	3.05723421184287	2	55	4
TCGA-55-A57B	1.52285692650323	1	55	4
TCGA-62-A46O	8.2204832074669	4	62	3
TCGA-62-A46P	-0.043917612250454	0	62	3
TCGA-62-A46R	1.45927061567898	1	62	3
TCGA-62-A46S	0.841233625704776	1	62	3
TCGA-62-A46U	1.95139081262464	1	62	3
TCGA-62-A46V	3.24005238141449	2	62	3
TCGA-62-A470	-1.22196028876218	0	62	3
TCGA-62-A471	7.00745061725381	4	62	3
TCGA-62-A472	0.819816085101455	1	62	3
TCGA-64-1676	4.08191786467212	2	64	2
TCGA-64-1677	2.09661203750832	1	64	2
TCGA-64-1678	5.35591830421642	3	64	2
TCGA-64-1679	4.53828481000763	2	64	2
TCGA-64-1680	4.23026108735351	2	64	2
TCGA-64-1681	2.73608547791816	1	64	2
TCGA-64-5774	0.187206707387688	0	64	2
TCGA-64-5775	2.00063672687949	1	64	2
TCGA-64-5778	3.97282136956879	2	64	2
TCGA-64-5779	1.77230958493797	1	64	2
TCGA-64-5781	9.04026896907334	4	64	2
TCGA-64-5815	4.09138585914556	2	64	2
TCGA-67-3770	2.12546646761664	1	67	3
TCGA-67-3771	5.22080715319249	3	67	3
TCGA-67-3772	2.49249081539095	1	67	3
TCGA-67-3773	2.75376715317911	1	67	3
TCGA-67-3774	3.40029818327074	2	67	3
TCGA-67-4679	1.46668649784026	1	67	3
TCGA-67-6215	1.73650619608368	1	67	3
TCGA-67-6216	2.97592408526416	2	67	3
TCGA-67-6217	2.0000018241815	1	67	3
TCGA-69-7760	3.28613049834847	2	69	5
TCGA-69-7761	5.27667950938773	3	69	5
TCGA-69-7763	2.15993832674099	1	69	5
TCGA-69-7764	1.29542101677494	1	69	5
TCGA-69-7765	3.74453028170508	2	69	5
TCGA-69-7973	-0.142297245215151	0	69	5
TCGA-69-7974	2.16683443838392	1	69	5
TCGA-69-7978	6.5393393925298	3	69	5
TCGA-69-7979	3.05316418749017	2	69	5
TCGA-69-7980	2.35240255795662	1	69	5
TCGA-69-8253	1.84078016053657	1	69	5
TCGA-69-8254	1.05912559927686	1	69	5
TCGA-69-8255	2.79811437765534	2	69	5
TCGA-69-8453	4.47557376628267	2	69	5
TCGA-69-A59K	2.56904377439065	1	69	5
TCGA-71-6725	0.363081210451032	0	71	2
TCGA-71-8520	3.56788912297584	2	71	2
TCGA-73-4658	1.33537156112765	1	73	1
TCGA-73-4659	0.573053735375692	0	73	1
TCGA-73-4662	2.19298788493941	1	73	1
TCGA-73-4666	5.09935913883033	3	73	1
TCGA-73-4668	4.27735281898091	2	73	1
TCGA-73-4670	7.13230272348008	4	73	1
TCGA-73-4675	2.01688395554732	1	73	1
TCGA-73-4676	5.05542071712934	3	73	1
TCGA-73-4677	2.55681299903227	1	73	1
TCGA-73-7498	2.11840961600972	1	73	1
TCGA-73-7499	3.07480254766505	2	73	1
TCGA-73-A9RS	6.61400994708223	3	73	1
TCGA-75-5122	1.98138190090009	1	75	2
TCGA-75-5125	4.95925613180758	3	75	2
TCGA-75-5126	2.01367648738484	1	75	2
TCGA-75-5146	2.68137600027778	1	75	2
TCGA-75-5147	2.63180644554493	1	75	2
TCGA-75-6203	0.681260504639164	0	75	2
TCGA-75-6205	3.06972209361405	2	75	2
TCGA-75-6206	2.18328839620291	1	75	2
TCGA-75-6207	3.14213064140382	2	75	2
TCGA-75-6211	5.32246362127513	3	75	2
TCGA-75-6212	1.84784532626543	1	75	2
TCGA-75-6214	8.09026687899308	4	75	2
TCGA-75-7025	2.46419880123502	1	75	2
TCGA-75-7027	5.28061538315416	3	75	2
TCGA-75-7030	4.53590782252199	2	75	2
TCGA-75-7031	0.084265790426977	0	75	2
TCGA-78-7145	3.03817565851729	2	78	5
TCGA-78-7146	4.27704887705998	2	78	5
TCGA-78-7147	2.46476602348809	1	78	5
TCGA-78-7148	2.78983745578062	1	78	5
TCGA-78-7149	2.59075157039495	1	78	5
TCGA-78-7150	8.17723013463013	4	78	5
TCGA-78-7152	0.702310288552574	0	78	5
TCGA-78-7153	-0.540407471182499	0	78	5
TCGA-78-7154	4.14107785338641	2	78	5
TCGA-78-7155	2.16417059521097	1	78	5
TCGA-78-7156	0.65076838941602	0	78	5
TCGA-78-7158	0.858601935092289	1	78	5
TCGA-78-7159	1.09092832257833	1	78	5
TCGA-78-7160	3.77958238599123	2	78	5
TCGA-78-7161	3.77875864034054	2	78	5
TCGA-78-7163	4.6171742030595	2	78	5
TCGA-78-7166	7.28614967987561	4	78	5
TCGA-78-7167	5.17343940991905	3	78	5
TCGA-78-7220	8.19198100625604	4	78	5
TCGA-78-7535	2.72951008738559	1	78	5
TCGA-78-7536	3.06126279327757	2	78	5
TCGA-78-7537	0.326954716280661	0	78	5
TCGA-78-7539	1.8060433041991	1	78	5
TCGA-78-7540	3.60415299482358	2	78	5
TCGA-78-7542	6.98688829514713	4	78	5
TCGA-78-7633	4.83605391095319	2	78	5
TCGA-78-8640	4.29644526537403	2	78	5
TCGA-78-8648	2.26160945111086	1	78	5
TCGA-78-8655	3.11505580572488	2	78	5
TCGA-78-8660	2.39533406324113	1	78	5
TCGA-78-8662	6.7294961811015	3	78	5
TCGA-80-5607	1.77904942667897	1	80	2
TCGA-80-5608	0.205268027663937	0	80	2
TCGA-80-5611	3.87458852426709	2	80	2
TCGA-83-5908	3.22401204833191	2	83	1
TCGA-86-6562	4.91943377980551	3	86	3
TCGA-86-6851	3.8508932354912	2	86	3
TCGA-86-7701	2.07168517476388	1	86	3
TCGA-86-7711	8.14634521184732	4	86	3
TCGA-86-7713	-0.416788000126592	0	86	3
TCGA-86-7714	2.37013552071582	1	86	3
TCGA-86-7953	-0.837486668388396	0	86	3
TCGA-86-7954	3.52766031604412	2	86	3
TCGA-86-7955	5.56908955632128	3	86	3
TCGA-86-8054	0.461013781621785	0	86	3
TCGA-86-8055	4.30261580968897	2	86	3
TCGA-86-8056	0.65051429408962	0	86	3
TCGA-86-8073	5.68686354866266	3	86	3
TCGA-86-8074	3.10195700954631	2	86	3
TCGA-86-8075	4.60096727720688	2	86	3
TCGA-86-8076	1.94297089716113	1	86	3
TCGA-86-8278	3.97001316801176	2	86	3
TCGA-86-8279	3.44321461697608	2	86	3
TCGA-86-8280	3.02206251236401	2	86	3
TCGA-86-8281	4.89644632701317	3	86	3
TCGA-86-8358	3.15828493370849	2	86	3
TCGA-86-8359	5.3864360949931	3	86	3
TCGA-86-8585	7.1968227598823	4	86	3
TCGA-86-8668	2.61238137504336	1	86	3
TCGA-86-8669	0.622285342544361	0	86	3
TCGA-86-8671	2.54832809188272	1	86	3
TCGA-86-8672	6.4650701963643	3	86	3
TCGA-86-8673	3.39887985108142	2	86	3
TCGA-86-8674	5.4651294503178	3	86	3
TCGA-86-A456	4.02910955286821	2	86	3
TCGA-86-A4D0	0.248760762313448	0	86	3
TCGA-86-A4JF	3.22143621899295	2	86	3
TCGA-86-A4P7	0.446458344201798	0	86	3
TCGA-86-A4P8	0.910877831015877	1	86	3
TCGA-91-A4BC	1.36610072637993	1	91	5
TCGA-91-A4BD	2.40307156839882	1	91	5
TCGA-93-7347	2.1130391416133	1	93	3
TCGA-93-7348	2.68838017586128	1	93	3
TCGA-93-8067	3.03957083213914	2	93	3
TCGA-93-A4JN	2.5973939306757	1	93	3
TCGA-93-A4JO	2.95762520968272	2	93	3
TCGA-93-A4JP	3.38342995845726	2	93	3
TCGA-93-A4JQ	5.81365513378722	3	93	3
TCGA-95-7039	3.75350211231207	2	95	3
TCGA-95-7043	2.77539694773236	1	95	3
TCGA-95-7562	4.22964760055311	2	95	3
TCGA-95-7567	1.2014694051102	1	95	3
TCGA-95-7944	7.87041290113883	4	95	3
TCGA-95-7947	1.92713371930775	1	95	3
TCGA-95-7948	4.06371451079334	2	95	3
TCGA-95-8039	2.07455724746468	1	95	3
TCGA-95-8494	4.90228532286112	3	95	3
TCGA-95-A4VK	5.31596949327216	3	95	3
TCGA-95-A4VN	3.10524885229374	2	95	3
TCGA-95-A4VP	2.18354809232686	1	95	3
TCGA-97-7546	1.79210306140057	1	97	2
TCGA-97-7547	1.81464449464922	1	97	2
TCGA-97-7552	1.63845831806732	1	97	2
TCGA-97-7553	1.75904131417671	1	97	2
TCGA-97-7554	3.08334079089296	2	97	2
TCGA-97-7937	2.94403903845596	2	97	2
TCGA-97-7938	2.63162428976473	1	97	2
TCGA-97-7941	1.94805738022311	1	97	2
TCGA-97-8171	-0.822635771678412	0	97	2
TCGA-97-8172	1.8269259988266	1	97	2
TCGA-97-8175	4.61607546307337	2	97	2
TCGA-97-8177	3.60124721011643	2	97	2
TCGA-97-8179	2.91248436698207	2	97	2
TCGA-97-8552	1.96763490364972	1	97	2
TCGA-97-A4LX	2.64379078239317	1	97	2
TCGA-97-A4M0	1.88695052230417	1	97	2
TCGA-97-A4M1	1.4974868417946	1	97	2
TCGA-97-A4M2	1.94897202146179	1	97	2
TCGA-97-A4M3	5.29396192589877	3	97	2
TCGA-97-A4M5	1.9003044735645	1	97	2
TCGA-97-A4M6	3.54642796844687	2	97	2
TCGA-97-A4M7	1.90466411988184	1	97	2
TCGA-99-7458	1.94768518072376	1	99	1
TCGA-99-8025	4.45786475497876	2	99	1
TCGA-99-8028	3.2511759671305	2	99	1
TCGA-99-8032	1.71069551540179	1	99	1
TCGA-99-8033	4.65412817568126	2	99	1
TCGA-99-AA5R	4.09701614649824	2	99	1
TCGA-J2-8192	4.68989648918356	2	J2	3
TCGA-J2-8194	4.74737829209291	2	J2	3
TCGA-J2-A4AD	4.81367206987931	2	J2	3
TCGA-J2-A4AE	1.20417662407336	1	J2	3
TCGA-J2-A4AG	1.94809411876208	1	J2	3
TCGA-L4-A4E5	4.85871888683009	2	L4	2
TCGA-L4-A4E6	1.93365622010354	1	L4	2
TCGA-L9-A443	5.36473228374256	3	L9	3
TCGA-L9-A444	2.25986427860758	1	L9	3
TCGA-L9-A50W	1.77787661302813	1	L9	3
TCGA-L9-A5IP	8.49896757718205	4	L9	3
TCGA-L9-A743	5.28219998529533	3	L9	3
TCGA-L9-A7SV	3.23738091205672	2	L9	3
TCGA-L9-A8F4	4.28464960842008	2	L9	3
TCGA-MN-A4N1	5.59425117186606	3	MN	2
TCGA-MN-A4N4	6.74855493455242	3	MN	2
TCGA-MN-A4N5	4.48756700305154	2	MN	2
TCGA-MP-A4SV	1.43001163211057	1	MP	1
TCGA-MP-A4SW	1.9993090531848	1	MP	1
TCGA-MP-A4SY	3.68333244971726	2	MP	1
TCGA-MP-A4T4	2.53970083777929	1	MP	1
TCGA-MP-A4T6	2.78084275011644	1	MP	1
TCGA-MP-A4T7	4.72708914596511	2	MP	1
TCGA-MP-A4T8	5.62074361055866	3	MP	1
TCGA-MP-A4T9	6.23458131481712	3	MP	1
TCGA-MP-A4TA	4.9198207316489	3	MP	1
TCGA-MP-A4TC	4.302354727574	2	MP	1
TCGA-MP-A4TD	2.78872255851527	1	MP	1
TCGA-MP-A4TE	1.8349802107401	1	MP	1
TCGA-MP-A4TF	4.9555785858954	3	MP	1
TCGA-MP-A4TH	1.8775859743304	1	MP	1
TCGA-MP-A4TI	6.6029673994941	3	MP	1
TCGA-MP-A4TJ	1.84629962098008	1	MP	1
TCGA-MP-A4TK	4.91761075816481	3	MP	1
TCGA-MP-A5C7	0.920182434163776	1	MP	1
TCGA-NJ-A4YF	4.62671759273493	2	NJ	3
TCGA-NJ-A4YG	1.1481584579035	1	NJ	3
TCGA-NJ-A4YI	2.76127496997642	1	NJ	3
TCGA-NJ-A4YP	4.63651703179174	2	NJ	3
TCGA-NJ-A4YQ	6.74445321202547	3	NJ	3
TCGA-NJ-A55A	1.84137537222286	1	NJ	3
TCGA-NJ-A55O	2.00797498445635	1	NJ	3
TCGA-NJ-A55R	3.10267990498706	2	NJ	3
TCGA-NJ-A7XG	2.4942960628572	1	NJ	3
TCGA-O1-A52J	1.54856194508126	1	O1	4
TCGA-S2-AA1A	2.08392708562326	1	S2	4
