# Supplementary material for: Surrogate Biomarker Prediction from Whole-Slide Images for Evaluating Overall Survival in Lung Adenocarcinoma
Source: Diagnostics (Basel). 2024 Feb 20;14(5):462. doi: 10.3390/diagnostics14050462 (PMC10930763; doi:10.3390/diagnostics14050462)
Supplement: Supplementary file 1 [file diagnostics-14-00462-s001.zip › Supplementary_File_S5_TCGA_LUAD_crossfolds/crossfolds_MAD2L1.csv]

PATIENT	MAD2L1	MAD2L1_quantile	site_code	CV5
TCGA-05-4244	4.46563053597408	2	05	1
TCGA-05-4249	2.92654498255067	1	05	1
TCGA-05-4250	6.34934345395037	3	05	1
TCGA-05-4382	4.21439570144029	2	05	1
TCGA-05-4395	5.55856173683256	3	05	1
TCGA-05-4396	3.99996528839257	1	05	1
TCGA-05-4397	7.14973947064332	4	05	1
TCGA-05-4398	4.83880482692922	2	05	1
TCGA-05-4402	4.57300521812514	2	05	1
TCGA-05-4403	3.79641845187095	1	05	1
TCGA-05-4405	2.95499687754733	1	05	1
TCGA-05-4415	6.41240118904787	3	05	1
TCGA-05-4417	4.07143444848685	2	05	1
TCGA-05-4418	5.49312030697076	3	05	1
TCGA-05-4420	6.21053277045779	3	05	1
TCGA-05-4422	4.82268206191794	2	05	1
TCGA-05-4424	5.3770181531638	2	05	1
TCGA-05-4426	4.5616023363907	2	05	1
TCGA-05-4427	5.87390382261128	3	05	1
TCGA-05-4430	4.70902317978154	2	05	1
TCGA-05-4432	4.72802190682942	2	05	1
TCGA-05-4433	4.63525498421526	2	05	1
TCGA-05-4434	4.99767471228681	2	05	1
TCGA-35-3615	3.04109221758858	1	35	3
TCGA-35-4122	7.62052143486059	4	35	3
TCGA-35-4123	6.41895507481719	3	35	3
TCGA-35-5375	5.75861864212477	3	35	3
TCGA-38-4625	7.21105315767198	4	38	2
TCGA-38-4626	3.22417275085388	1	38	2
TCGA-38-4627	3.93717926626502	1	38	2
TCGA-38-4628	5.37992903327243	2	38	2
TCGA-38-4629	6.80748096806065	3	38	2
TCGA-38-4630	6.66889096695143	3	38	2
TCGA-38-4631	7.81219340660706	4	38	2
TCGA-38-4632	6.73938667105118	3	38	2
TCGA-38-6178	3.38537218407598	1	38	2
TCGA-38-7271	3.54218132038963	1	38	2
TCGA-38-A44F	2.93605507610755	1	38	2
TCGA-44-2655	3.41426278906698	1	44	2
TCGA-44-2656	4.30402281236972	2	44	2
TCGA-44-2657	4.4434342478498	2	44	2
TCGA-44-2659	3.20942430880803	1	44	2
TCGA-44-2661	4.0662746903472	2	44	2
TCGA-44-2662	6.39976223010694	3	44	2
TCGA-44-2665	4.83565478925847	2	44	2
TCGA-44-2666	5.01364748880841	2	44	2
TCGA-44-2668	6.00872314554333	3	44	2
TCGA-44-3396	5.48424659621473	3	44	2
TCGA-44-3398	5.07764437678954	2	44	2
TCGA-44-3917	6.26210977352696	3	44	2
TCGA-44-3918	5.28448923216224	2	44	2
TCGA-44-3919	4.45504227860467	2	44	2
TCGA-44-4112	3.77249955824934	1	44	2
TCGA-44-5643	6.07436161801755	3	44	2
TCGA-44-5644	5.08733717585827	2	44	2
TCGA-44-5645	1.99352277770615	0	44	2
TCGA-44-6145	4.24440910665213	2	44	2
TCGA-44-6146	2.5016279418074	0	44	2
TCGA-44-6147	2.68511834008411	1	44	2
TCGA-44-6148	2.12095212448335	0	44	2
TCGA-44-6774	4.37168780110864	2	44	2
TCGA-44-6775	4.2410705038173	2	44	2
TCGA-44-6776	2.49125636535206	0	44	2
TCGA-44-6777	3.74513227772815	1	44	2
TCGA-44-6778	4.62406396172007	2	44	2
TCGA-44-6779	4.89246126838114	2	44	2
TCGA-44-7659	2.40797621030191	0	44	2
TCGA-44-7660	5.04050155803802	2	44	2
TCGA-44-7662	5.43167775948237	2	44	2
TCGA-44-7667	6.64412789656578	3	44	2
TCGA-44-7669	6.1273665622832	3	44	2
TCGA-44-7670	5.91080533638734	3	44	2
TCGA-44-7671	4.09502330253644	2	44	2
TCGA-44-7672	4.93254301209196	2	44	2
TCGA-44-8119	5.49455757942631	3	44	2
TCGA-44-A479	4.28950185967147	2	44	2
TCGA-44-A47A	3.74733406486294	1	44	2
TCGA-44-A47B	4.2448333776604	2	44	2
TCGA-44-A47G	4.47365976181794	2	44	2
TCGA-44-A4SS	4.83619474911234	2	44	2
TCGA-44-A4SU	3.15632022926022	1	44	2
TCGA-49-4487	5.24214865244152	2	49	4
TCGA-49-4488	5.25622714175281	2	49	4
TCGA-49-4490	3.00320956295967	1	49	4
TCGA-49-4494	6.03345711555809	3	49	4
TCGA-49-4501	3.33651428446776	1	49	4
TCGA-49-4505	3.44746491354465	1	49	4
TCGA-49-4506	6.51809745576092	3	49	4
TCGA-49-4507	5.24874446352782	2	49	4
TCGA-49-4510	3.25448920028413	1	49	4
TCGA-49-4512	2.86163161738834	1	49	4
TCGA-49-4514	6.16975114461995	3	49	4
TCGA-49-6742	5.41774747438351	2	49	4
TCGA-49-6743	5.17528139588715	2	49	4
TCGA-49-6744	4.0064133258457	1	49	4
TCGA-49-6745	5.12725011651166	2	49	4
TCGA-49-6761	4.64351250287126	2	49	4
TCGA-49-6767	5.93954262492066	3	49	4
TCGA-49-AAQV	4.70707650744274	2	49	4
TCGA-49-AAR0	4.00815876490923	1	49	4
TCGA-49-AAR2	4.03802318921	2	49	4
TCGA-49-AAR3	5.46068366128047	2	49	4
TCGA-49-AAR4	4.31695829158335	2	49	4
TCGA-49-AAR9	6.11354160159703	3	49	4
TCGA-49-AARE	4.04636358793672	2	49	4
TCGA-49-AARN	3.70763262173887	1	49	4
TCGA-49-AARO	3.85222546459454	1	49	4
TCGA-49-AARQ	3.02957423109034	1	49	4
TCGA-49-AARR	2.62890806223231	1	49	4
TCGA-4B-A93V	4.4982121905753	2	4B	4
TCGA-50-5044	5.15161565206997	2	50	5
TCGA-50-5045	4.74600563821051	2	50	5
TCGA-50-5055	4.49450299420421	2	50	5
TCGA-50-5066	6.5867967102603	3	50	5
TCGA-50-5068	6.14977360248923	3	50	5
TCGA-50-5931	4.2465455028324	2	50	5
TCGA-50-5939	4.96455356843474	2	50	5
TCGA-50-5942	2.5273958954542	0	50	5
TCGA-50-5946	5.82254285340942	3	50	5
TCGA-50-6590	5.70562259300737	3	50	5
TCGA-50-6591	6.4912992922898	3	50	5
TCGA-50-6593	4.6623620661285	2	50	5
TCGA-50-6594	5.87783212897708	3	50	5
TCGA-50-6597	3.1801095187577	1	50	5
TCGA-50-6673	4.46575925190026	2	50	5
TCGA-50-7109	4.51297233753158	2	50	5
TCGA-50-8457	2.52539920537099	0	50	5
TCGA-50-8459	3.33366617335603	1	50	5
TCGA-53-7624	5.69983169160258	3	53	5
TCGA-53-7626	4.0298440184255	1	53	5
TCGA-53-7813	4.78117193669685	2	53	5
TCGA-53-A4EZ	5.75580660718514	3	53	5
TCGA-55-1592	4.16825142182451	2	55	3
TCGA-55-1594	5.77036101761107	3	55	3
TCGA-55-1595	4.5854636165539	2	55	3
TCGA-55-1596	5.52709003001558	3	55	3
TCGA-55-5899	6.23334162642888	3	55	3
TCGA-55-6543	3.01642977889732	1	55	3
TCGA-55-6642	4.08995370330297	2	55	3
TCGA-55-6712	4.92743537387169	2	55	3
TCGA-55-6968	6.0153214585166	3	55	3
TCGA-55-6969	5.69434673575675	3	55	3
TCGA-55-6970	4.88620795909355	2	55	3
TCGA-55-6971	4.85490189980317	2	55	3
TCGA-55-6972	4.37065505166161	2	55	3
TCGA-55-6975	6.3585815613809	3	55	3
TCGA-55-6978	5.988126204026	3	55	3
TCGA-55-6979	4.74565963676374	2	55	3
TCGA-55-6980	2.9945536146309	1	55	3
TCGA-55-6981	4.74960564857586	2	55	3
TCGA-55-6982	5.34790577216839	2	55	3
TCGA-55-6983	3.90978502308446	1	55	3
TCGA-55-6984	4.7713485486168	2	55	3
TCGA-55-6985	4.73663638344712	2	55	3
TCGA-55-6986	4.79555995310533	2	55	3
TCGA-55-6987	5.02531542719491	2	55	3
TCGA-55-7227	4.12237416261061	2	55	3
TCGA-55-7281	3.83021869497101	1	55	3
TCGA-55-7283	4.36015601170312	2	55	3
TCGA-55-7284	2.94601976291319	1	55	3
TCGA-55-7570	6.91533567227397	4	55	3
TCGA-55-7573	2.47595718194789	0	55	3
TCGA-55-7574	3.76281210905743	1	55	3
TCGA-55-7576	3.7415430449886	1	55	3
TCGA-55-7724	4.50326214381765	2	55	3
TCGA-55-7725	3.6048674679702	1	55	3
TCGA-55-7726	5.19036018064984	2	55	3
TCGA-55-7727	5.24214956692181	2	55	3
TCGA-55-7728	2.51623226837672	0	55	3
TCGA-55-7815	5.17948853128192	2	55	3
TCGA-55-7816	2.57587945010388	0	55	3
TCGA-55-7903	5.24050814718387	2	55	3
TCGA-55-7907	4.09598236978272	2	55	3
TCGA-55-7910	3.54172232766622	1	55	3
TCGA-55-7911	5.23383453941413	2	55	3
TCGA-55-7913	5.98689060244032	3	55	3
TCGA-55-7914	4.6384726855467	2	55	3
TCGA-55-7994	5.40980646658546	2	55	3
TCGA-55-7995	4.50961174938532	2	55	3
TCGA-55-8085	5.44422861302719	2	55	3
TCGA-55-8087	1.84177368542417	0	55	3
TCGA-55-8089	5.88914395150286	3	55	3
TCGA-55-8090	4.41190117194277	2	55	3
TCGA-55-8091	4.11643247854485	2	55	3
TCGA-55-8092	3.81865360890027	1	55	3
TCGA-55-8094	5.4195978342788	2	55	3
TCGA-55-8096	3.24136465152998	1	55	3
TCGA-55-8097	2.40681567608413	0	55	3
TCGA-55-8203	4.70199430012206	2	55	3
TCGA-55-8204	4.59709700874316	2	55	3
TCGA-55-8205	5.37178013526947	2	55	3
TCGA-55-8206	2.71302688808767	1	55	3
TCGA-55-8207	2.46866148259807	0	55	3
TCGA-55-8208	4.23527446729033	2	55	3
TCGA-55-8299	4.84870435305206	2	55	3
TCGA-55-8301	4.63639823071893	2	55	3
TCGA-55-8302	4.95418407204922	2	55	3
TCGA-55-8505	4.23980888124495	2	55	3
TCGA-55-8506	4.43942964508997	2	55	3
TCGA-55-8507	4.32451385463143	2	55	3
TCGA-55-8508	3.83171476238232	1	55	3
TCGA-55-8510	3.92942501756617	1	55	3
TCGA-55-8511	4.95763926181408	2	55	3
TCGA-55-8512	2.70659566115779	1	55	3
TCGA-55-8513	2.40661157292685	0	55	3
TCGA-55-8514	1.15481193438419	0	55	3
TCGA-55-8614	5.08688262827983	2	55	3
TCGA-55-8615	4.48312536018564	2	55	3
TCGA-55-8616	2.80245514696027	1	55	3
TCGA-55-8619	3.08451427581808	1	55	3
TCGA-55-8620	6.09364017896618	3	55	3
TCGA-55-8621	3.50561702405397	1	55	3
TCGA-55-A48X	3.64305450345842	1	55	3
TCGA-55-A48Y	4.65560028293184	2	55	3
TCGA-55-A48Z	4.49415266590675	2	55	3
TCGA-55-A490	4.10834717419108	2	55	3
TCGA-55-A491	3.65879654742703	1	55	3
TCGA-55-A492	2.14610574235776	0	55	3
TCGA-55-A493	6.55832154612931	3	55	3
TCGA-55-A494	4.48037763267416	2	55	3
TCGA-55-A4DF	5.25539227786389	2	55	3
TCGA-55-A4DG	2.86172947976123	1	55	3
TCGA-55-A57B	3.46027238912521	1	55	3
TCGA-62-A46O	5.92122038208569	3	62	1
TCGA-62-A46P	3.39408744857552	1	62	1
TCGA-62-A46R	4.58780398592437	2	62	1
TCGA-62-A46S	3.29087684993787	1	62	1
TCGA-62-A46U	4.21758555935177	2	62	1
TCGA-62-A46V	3.92555704403364	1	62	1
TCGA-62-A470	3.95160328974348	1	62	1
TCGA-62-A471	6.38841130232297	3	62	1
TCGA-62-A472	4.76530951993372	2	62	1
TCGA-64-1676	6.25436325831422	3	64	5
TCGA-64-1677	6.30636763316684	3	64	5
TCGA-64-1678	8.34447629616765	4	64	5
TCGA-64-1679	4.18851150200697	2	64	5
TCGA-64-1680	4.80940234934595	2	64	5
TCGA-64-1681	3.61640827196893	1	64	5
TCGA-64-5774	6.16190404789159	3	64	5
TCGA-64-5775	6.18982945509365	3	64	5
TCGA-64-5778	4.64799726492833	2	64	5
TCGA-64-5779	4.75186254347701	2	64	5
TCGA-64-5781	4.69880068779033	2	64	5
TCGA-64-5815	4.42234717048715	2	64	5
TCGA-67-3770	4.49892486314409	2	67	1
TCGA-67-3771	4.78780894240797	2	67	1
TCGA-67-3772	4.54338650069135	2	67	1
TCGA-67-3773	3.93150780803777	1	67	1
TCGA-67-3774	4.14457651234536	2	67	1
TCGA-67-4679	3.04509128253925	1	67	1
TCGA-67-6215	4.17314594984774	2	67	1
TCGA-67-6216	4.37752382682187	2	67	1
TCGA-67-6217	2.27971497116192	0	67	1
TCGA-69-7760	5.40114427373394	2	69	5
TCGA-69-7761	5.22652730560791	2	69	5
TCGA-69-7763	2.86866521607087	1	69	5
TCGA-69-7764	3.48114472806399	1	69	5
TCGA-69-7765	4.60154999771497	2	69	5
TCGA-69-7973	4.76792246520051	2	69	5
TCGA-69-7974	4.5986442877977	2	69	5
TCGA-69-7978	4.36400058236994	2	69	5
TCGA-69-7979	5.01475909072291	2	69	5
TCGA-69-7980	4.27209635588576	2	69	5
TCGA-69-8253	2.72885450646685	1	69	5
TCGA-69-8254	3.24903016786441	1	69	5
TCGA-69-8255	5.61758843085472	3	69	5
TCGA-69-8453	3.94211477296835	1	69	5
TCGA-69-A59K	4.8550357252408	2	69	5
TCGA-71-6725	3.44091864492585	1	71	2
TCGA-71-8520	4.88327893387077	2	71	2
TCGA-73-4658	4.18816945394642	2	73	4
TCGA-73-4659	4.67969419547546	2	73	4
TCGA-73-4662	3.57224287806191	1	73	4
TCGA-73-4666	6.3778855889243	3	73	4
TCGA-73-4668	5.32672085280231	2	73	4
TCGA-73-4670	6.3716595355734	3	73	4
TCGA-73-4675	3.20799994480297	1	73	4
TCGA-73-4676	6.16605409956359	3	73	4
TCGA-73-4677	3.00753414820379	1	73	4
TCGA-73-7498	1.95479189366196	0	73	4
TCGA-73-7499	5.46915212229039	3	73	4
TCGA-73-A9RS	5.92248261524619	3	73	4
TCGA-75-5122	5.69735251149074	3	75	1
TCGA-75-5125	6.43254562323588	3	75	1
TCGA-75-5126	5.58489548694111	3	75	1
TCGA-75-5146	3.75992664869936	1	75	1
TCGA-75-5147	5.9423155240266	3	75	1
TCGA-75-6203	2.79009699668207	1	75	1
TCGA-75-6205	5.51388695559804	3	75	1
TCGA-75-6206	2.04204247076716	0	75	1
TCGA-75-6207	5.53607985933036	3	75	1
TCGA-75-6211	5.21761715720728	2	75	1
TCGA-75-6212	4.07101234898473	2	75	1
TCGA-75-6214	5.34060555384896	2	75	1
TCGA-75-7025	2.42991532563466	0	75	1
TCGA-75-7027	6.26590359128402	3	75	1
TCGA-75-7030	3.12804954884745	1	75	1
TCGA-75-7031	5.1883482532468	2	75	1
TCGA-78-7145	5.66756444750355	3	78	4
TCGA-78-7146	6.52659359392385	3	78	4
TCGA-78-7147	4.17818873733177	2	78	4
TCGA-78-7148	5.28144454732823	2	78	4
TCGA-78-7149	2.71171862447737	1	78	4
TCGA-78-7150	5.28899988312311	2	78	4
TCGA-78-7152	4.33315315069305	2	78	4
TCGA-78-7153	4.75552541517192	2	78	4
TCGA-78-7154	5.79713728267873	3	78	4
TCGA-78-7155	7.15512545560797	4	78	4
TCGA-78-7156	2.22284959884044	0	78	4
TCGA-78-7158	3.88452339437926	1	78	4
TCGA-78-7159	5.78924861174872	3	78	4
TCGA-78-7160	5.16862467673713	2	78	4
TCGA-78-7161	2.61968451769195	1	78	4
TCGA-78-7163	3.76756714562214	1	78	4
TCGA-78-7166	5.07253382633509	2	78	4
TCGA-78-7167	1.38541274879587	0	78	4
TCGA-78-7220	5.88164995869355	3	78	4
TCGA-78-7535	4.027145268971	1	78	4
TCGA-78-7536	5.41821420047602	2	78	4
TCGA-78-7537	2.4921104735751	0	78	4
TCGA-78-7539	2.40977048719741	0	78	4
TCGA-78-7540	3.4792693224051	1	78	4
TCGA-78-7542	6.38162536459777	3	78	4
TCGA-78-7633	3.38903350976917	1	78	4
TCGA-78-8640	5.13449914763022	2	78	4
TCGA-78-8648	4.24433145967903	2	78	4
TCGA-78-8655	3.61180198158276	1	78	4
TCGA-78-8660	5.73626891924312	3	78	4
TCGA-78-8662	4.86108179800371	2	78	4
TCGA-80-5607	5.32466762236144	2	80	1
TCGA-80-5608	4.72882998372095	2	80	1
TCGA-80-5611	5.87879259244132	3	80	1
TCGA-83-5908	6.57139097276045	3	83	3
TCGA-86-6562	4.40395353681642	2	86	2
TCGA-86-6851	4.02705019064503	1	86	2
TCGA-86-7701	5.2391227703471	2	86	2
TCGA-86-7711	5.03390182250628	2	86	2
TCGA-86-7713	4.52123054316562	2	86	2
TCGA-86-7714	3.72613754969771	1	86	2
TCGA-86-7953	6.13516568180559	3	86	2
TCGA-86-7954	4.33245740088844	2	86	2
TCGA-86-7955	5.96555258889387	3	86	2
TCGA-86-8054	6.39288590821084	3	86	2
TCGA-86-8055	4.29651238423096	2	86	2
TCGA-86-8056	3.26604632722856	1	86	2
TCGA-86-8073	4.25496372821912	2	86	2
TCGA-86-8074	5.02667491840832	2	86	2
TCGA-86-8075	4.1402267791303	2	86	2
TCGA-86-8076	3.22202092810049	1	86	2
TCGA-86-8278	3.9592237317343	1	86	2
TCGA-86-8279	3.85079295926748	1	86	2
TCGA-86-8280	3.87048853701876	1	86	2
TCGA-86-8281	2.60636458721105	1	86	2
TCGA-86-8358	6.6422304022509	3	86	2
TCGA-86-8359	4.27900516190429	2	86	2
TCGA-86-8585	4.62991675319711	2	86	2
TCGA-86-8668	3.32635532658333	1	86	2
TCGA-86-8669	2.96908810607075	1	86	2
TCGA-86-8671	3.37397883953106	1	86	2
TCGA-86-8672	4.74344901780234	2	86	2
TCGA-86-8673	4.9711072561375	2	86	2
TCGA-86-8674	3.47681125536544	1	86	2
TCGA-86-A456	2.50534195287372	0	86	2
TCGA-86-A4D0	6.72701822665301	3	86	2
TCGA-86-A4JF	5.60719061665855	3	86	2
TCGA-86-A4P7	3.44098321413565	1	86	2
TCGA-86-A4P8	2.25546113156355	0	86	2
TCGA-91-A4BC	4.29808230295128	2	91	2
TCGA-91-A4BD	3.46040474346477	1	91	2
TCGA-93-7347	3.86530650356669	1	93	1
TCGA-93-7348	3.27747056220511	1	93	1
TCGA-93-8067	5.69014055533594	3	93	1
TCGA-93-A4JN	4.16890910995564	2	93	1
TCGA-93-A4JO	3.44073010227307	1	93	1
TCGA-93-A4JP	4.32008813288901	2	93	1
TCGA-93-A4JQ	4.98880259691144	2	93	1
TCGA-95-7039	4.56774688176803	2	95	5
TCGA-95-7043	5.54143475507825	3	95	5
TCGA-95-7562	5.89974624736882	3	95	5
TCGA-95-7567	4.86051335356482	2	95	5
TCGA-95-7944	5.56727995275729	3	95	5
TCGA-95-7947	4.44781857713924	2	95	5
TCGA-95-7948	3.84896358666173	1	95	5
TCGA-95-8039	4.31894481686911	2	95	5
TCGA-95-8494	5.86719778467881	3	95	5
TCGA-95-A4VK	3.82360105668307	1	95	5
TCGA-95-A4VN	5.07983444786667	2	95	5
TCGA-95-A4VP	3.69080823605477	1	95	5
TCGA-97-7546	3.56423550999797	1	97	5
TCGA-97-7547	2.27244256522647	0	97	5
TCGA-97-7552	3.65281361104439	1	97	5
TCGA-97-7553	4.2490364642858	2	97	5
TCGA-97-7554	4.39517449520521	2	97	5
TCGA-97-7937	3.88954108333446	1	97	5
TCGA-97-7938	2.82252873402617	1	97	5
TCGA-97-7941	2.5446389642111	0	97	5
TCGA-97-8171	4.10767148836127	2	97	5
TCGA-97-8172	2.55612470994911	0	97	5
TCGA-97-8175	5.38701024635725	2	97	5
TCGA-97-8177	3.84949292533922	1	97	5
TCGA-97-8179	4.20187849772104	2	97	5
TCGA-97-8552	2.45306173081996	0	97	5
TCGA-97-A4LX	4.07595584778535	2	97	5
TCGA-97-A4M0	2.67723193100283	1	97	5
TCGA-97-A4M1	1.88450996490385	0	97	5
TCGA-97-A4M2	2.52181823586689	0	97	5
TCGA-97-A4M3	2.87063488534638	1	97	5
TCGA-97-A4M5	3.33054437948701	1	97	5
TCGA-97-A4M6	3.33119960513735	1	97	5
TCGA-97-A4M7	3.46434325648222	1	97	5
TCGA-99-7458	3.6635484703706	1	99	1
TCGA-99-8025	4.66152646765112	2	99	1
TCGA-99-8028	3.75451393595727	1	99	1
TCGA-99-8032	4.19034447214434	2	99	1
TCGA-99-8033	4.90033226577505	2	99	1
TCGA-99-AA5R	2.55351325287545	0	99	1
TCGA-J2-8192	3.41413277397922	1	J2	5
TCGA-J2-8194	2.85353588853698	1	J2	5
TCGA-J2-A4AD	4.74553038658977	2	J2	5
TCGA-J2-A4AE	3.45039038355472	1	J2	5
TCGA-J2-A4AG	3.43979669132503	1	J2	5
TCGA-L4-A4E5	4.17934601921579	2	L4	4
TCGA-L4-A4E6	2.21956509218992	0	L4	4
TCGA-L9-A443	3.47258827350322	1	L9	1
TCGA-L9-A444	3.74205273171127	1	L9	1
TCGA-L9-A50W	2.82794776781154	1	L9	1
TCGA-L9-A5IP	5.13657911736589	2	L9	1
TCGA-L9-A743	5.13442008429078	2	L9	1
TCGA-L9-A7SV	4.20757770113731	2	L9	1
TCGA-L9-A8F4	4.15176329215578	2	L9	1
TCGA-MN-A4N1	4.88921374198654	2	MN	5
TCGA-MN-A4N4	3.73853688862868	1	MN	5
TCGA-MN-A4N5	5.04724356984067	2	MN	5
TCGA-MP-A4SV	5.52557269861496	3	MP	4
TCGA-MP-A4SW	3.97506150693813	1	MP	4
TCGA-MP-A4SY	4.65388096551158	2	MP	4
TCGA-MP-A4T4	4.86604986066409	2	MP	4
TCGA-MP-A4T6	2.39197191281906	0	MP	4
TCGA-MP-A4T7	4.62439713448909	2	MP	4
TCGA-MP-A4T8	4.99181660541661	2	MP	4
TCGA-MP-A4T9	4.00375612599263	1	MP	4
TCGA-MP-A4TA	5.07042953602013	2	MP	4
TCGA-MP-A4TC	5.21655546596608	2	MP	4
TCGA-MP-A4TD	3.33724306326837	1	MP	4
TCGA-MP-A4TE	4.73526807152437	2	MP	4
TCGA-MP-A4TF	4.65012413116046	2	MP	4
TCGA-MP-A4TH	2.20760288919494	0	MP	4
TCGA-MP-A4TI	5.20098535392523	2	MP	4
TCGA-MP-A4TJ	3.50511696901277	1	MP	4
TCGA-MP-A4TK	4.95525471121776	2	MP	4
TCGA-MP-A5C7	3.51886321613271	1	MP	4
TCGA-NJ-A4YF	3.74655736274093	1	NJ	1
TCGA-NJ-A4YG	3.07545526417385	1	NJ	1
TCGA-NJ-A4YI	1.94102305390437	0	NJ	1
TCGA-NJ-A4YP	4.83566686097524	2	NJ	1
TCGA-NJ-A4YQ	4.01790239971596	1	NJ	1
TCGA-NJ-A55A	3.39026861823649	1	NJ	1
TCGA-NJ-A55O	3.26218553990313	1	NJ	1
TCGA-NJ-A55R	3.91628721943837	1	NJ	1
TCGA-NJ-A7XG	2.34730787269204	0	NJ	1
TCGA-O1-A52J	3.04023790407375	1	O1	3
TCGA-S2-AA1A	2.50064116270949	0	S2	1
