# Supplementary material for: Surrogate Biomarker Prediction from Whole-Slide Images for Evaluating Overall Survival in Lung Adenocarcinoma
Source: Diagnostics (Basel). 2024 Feb 20;14(5):462. doi: 10.3390/diagnostics14050462 (PMC10930763; doi:10.3390/diagnostics14050462)
Supplement: Supplementary file 1 [file diagnostics-14-00462-s001.zip › Supplementary_File_S5_TCGA_LUAD_crossfolds/crossfolds_MAL.csv]

PATIENT	MAL	MAL_quantile	site_code	CV5
TCGA-05-4244	0.62718651975991	1	05	4
TCGA-05-4249	2.37413698197746	2	05	4
TCGA-05-4250	0.835358456045204	1	05	4
TCGA-05-4382	3.28161682696392	3	05	4
TCGA-05-4395	-0.131781675369861	1	05	4
TCGA-05-4396	-0.220083192475583	1	05	4
TCGA-05-4397	-0.606294499533976	1	05	4
TCGA-05-4398	2.45755151721794	2	05	4
TCGA-05-4402	3.06984716386636	2	05	4
TCGA-05-4403	3.94702019013939	3	05	4
TCGA-05-4405	3.24154487788201	3	05	4
TCGA-05-4415	-1.97504177501544	0	05	4
TCGA-05-4417	3.38244011653053	3	05	4
TCGA-05-4418	2.28912772396629	2	05	4
TCGA-05-4420	0.988307647207094	2	05	4
TCGA-05-4422	1.27773949327923	2	05	4
TCGA-05-4424	2.16073297413969	2	05	4
TCGA-05-4426	0.670921967963444	1	05	4
TCGA-05-4427	1.10027975786623	2	05	4
TCGA-05-4430	2.69957742460818	2	05	4
TCGA-05-4432	2.8368228499394	2	05	4
TCGA-05-4433	4.25970765884494	3	05	4
TCGA-05-4434	2.75119496117334	2	05	4
TCGA-35-3615	0.168497947292876	1	35	4
TCGA-35-4122	2.71284636995196	2	35	4
TCGA-35-4123	2.53147747204874	2	35	4
TCGA-35-5375	1.31159532725588	2	35	4
TCGA-38-4625	1.49948282190307	2	38	2
TCGA-38-4626	2.23730452993349	2	38	2
TCGA-38-4627	2.63400618687442	2	38	2
TCGA-38-4628	3.46042700658389	3	38	2
TCGA-38-4629	1.27341175173552	2	38	2
TCGA-38-4630	1.93947246183351	2	38	2
TCGA-38-4631	1.15792775890545	2	38	2
TCGA-38-4632	4.62878813716266	3	38	2
TCGA-38-6178	1.84315933081416	2	38	2
TCGA-38-7271	4.57238760924354	3	38	2
TCGA-38-A44F	3.0749991342167	2	38	2
TCGA-44-2655	3.00036351078674	2	44	1
TCGA-44-2656	1.77976465073235	2	44	1
TCGA-44-2657	4.6097541321158	3	44	1
TCGA-44-2659	2.52902090941301	2	44	1
TCGA-44-2661	3.91989665609861	3	44	1
TCGA-44-2662	0.002105129317368	1	44	1
TCGA-44-2665	1.10688620011178	2	44	1
TCGA-44-2666	0.081784364968425	1	44	1
TCGA-44-2668	0.122391977017476	1	44	1
TCGA-44-3396	4.94403202317174	3	44	1
TCGA-44-3398	2.83883689976263	2	44	1
TCGA-44-3917	0.225882279811928	1	44	1
TCGA-44-3918	1.95189488186872	2	44	1
TCGA-44-3919	4.38080783780933	3	44	1
TCGA-44-4112	1.3144206776773	2	44	1
TCGA-44-5643	4.10620111184801	3	44	1
TCGA-44-5644	-0.030911790811724	1	44	1
TCGA-44-5645	2.95799277746794	2	44	1
TCGA-44-6145	2.93945884617412	2	44	1
TCGA-44-6146	0.655037856466699	1	44	1
TCGA-44-6147	1.41502917671636	2	44	1
TCGA-44-6148	4.47643277908173	3	44	1
TCGA-44-6774	3.07788330713567	2	44	1
TCGA-44-6775	1.48295891441419	2	44	1
TCGA-44-6776	3.94769048646207	3	44	1
TCGA-44-6777	4.03171734973358	3	44	1
TCGA-44-6778	3.31810174478915	3	44	1
TCGA-44-6779	0.94063326775876	2	44	1
TCGA-44-7659	3.21247901602852	3	44	1
TCGA-44-7660	1.36794087247237	2	44	1
TCGA-44-7662	1.27421454125747	2	44	1
TCGA-44-7667	5.29527835456078	3	44	1
TCGA-44-7669	0.863087051449517	1	44	1
TCGA-44-7670	3.69860868215678	3	44	1
TCGA-44-7671	2.30970184429461	2	44	1
TCGA-44-7672	3.29236860640465	3	44	1
TCGA-44-8119	3.6451196588935	3	44	1
TCGA-44-A479	2.49978178571588	2	44	1
TCGA-44-A47A	5.95004238775756	4	44	1
TCGA-44-A47B	2.5413220149931	2	44	1
TCGA-44-A47G	3.17261203004742	2	44	1
TCGA-44-A4SS	2.13349197946268	2	44	1
TCGA-44-A4SU	2.55040878897889	2	44	1
TCGA-49-4487	3.42909444286793	3	49	4
TCGA-49-4488	3.19944824538007	3	49	4
TCGA-49-4490	3.97192387403273	3	49	4
TCGA-49-4494	1.13676228705546	2	49	4
TCGA-49-4501	3.59455147352518	3	49	4
TCGA-49-4505	2.64580465054331	2	49	4
TCGA-49-4506	1.51743783750319	2	49	4
TCGA-49-4507	1.68403538444852	2	49	4
TCGA-49-4510	6.08142261244858	4	49	4
TCGA-49-4512	2.16901140370655	2	49	4
TCGA-49-4514	2.02999918107699	2	49	4
TCGA-49-6742	0.528521185657228	1	49	4
TCGA-49-6743	1.34635696365641	2	49	4
TCGA-49-6744	3.38818197871725	3	49	4
TCGA-49-6745	1.63062251486163	2	49	4
TCGA-49-6761	6.02180841215316	4	49	4
TCGA-49-6767	0.928943803118395	2	49	4
TCGA-49-AAQV	2.31048033995699	2	49	4
TCGA-49-AAR0	3.92381284626812	3	49	4
TCGA-49-AAR2	1.71609509432263	2	49	4
TCGA-49-AAR3	2.74695134515206	2	49	4
TCGA-49-AAR4	2.35522130814452	2	49	4
TCGA-49-AAR9	-1.23306077370196	1	49	4
TCGA-49-AARE	1.04032467145538	2	49	4
TCGA-49-AARN	1.54671243355777	2	49	4
TCGA-49-AARO	2.14964493133901	2	49	4
TCGA-49-AARQ	-0.341822540061322	1	49	4
TCGA-49-AARR	3.00243323837592	2	49	4
TCGA-4B-A93V	1.40158935003948	2	4B	1
TCGA-50-5044	-0.365660041139611	1	50	1
TCGA-50-5045	4.9946791251982	3	50	1
TCGA-50-5055	4.36496524166382	3	50	1
TCGA-50-5066	3.48183452551423	3	50	1
TCGA-50-5068	3.13190550531389	2	50	1
TCGA-50-5931	-0.073967491361918	1	50	1
TCGA-50-5939	2.28133197430648	2	50	1
TCGA-50-5942	3.24337646449107	3	50	1
TCGA-50-5946	4.12438037327384	3	50	1
TCGA-50-6590	2.30260282031909	2	50	1
TCGA-50-6591	-3.30409103883284	0	50	1
TCGA-50-6593	1.86201053180866	2	50	1
TCGA-50-6594	2.2730693855218	2	50	1
TCGA-50-6597	3.78377545815726	3	50	1
TCGA-50-6673	2.69975180073591	2	50	1
TCGA-50-7109	2.06267003120984	2	50	1
TCGA-50-8457	4.5528799417931	3	50	1
TCGA-50-8459	2.19512623071031	2	50	1
TCGA-53-7624	3.38446690648657	3	53	2
TCGA-53-7626	4.13350757759909	3	53	2
TCGA-53-7813	1.46796105891059	2	53	2
TCGA-53-A4EZ	0.758955451740136	1	53	2
TCGA-55-1592	1.82063267077722	2	55	3
TCGA-55-1594	1.57532708867078	2	55	3
TCGA-55-1595	7.85499652540829	4	55	3
TCGA-55-1596	1.13357832319437	2	55	3
TCGA-55-5899	1.45365719279932	2	55	3
TCGA-55-6543	0.666955357124291	1	55	3
TCGA-55-6642	3.52341915449408	3	55	3
TCGA-55-6712	2.5037773920205	2	55	3
TCGA-55-6968	5.36429859327733	3	55	3
TCGA-55-6969	3.56360169874111	3	55	3
TCGA-55-6970	1.70653498109968	2	55	3
TCGA-55-6971	2.90273042489378	2	55	3
TCGA-55-6972	0.845863700523051	1	55	3
TCGA-55-6975	2.63202900292068	2	55	3
TCGA-55-6978	1.61528471100792	2	55	3
TCGA-55-6979	2.47167360490513	2	55	3
TCGA-55-6980	2.9945536146309	2	55	3
TCGA-55-6981	1.32768934091151	2	55	3
TCGA-55-6982	1.3049860474614	2	55	3
TCGA-55-6983	3.1323200666385	2	55	3
TCGA-55-6984	1.32059047338448	2	55	3
TCGA-55-6985	2.55646449719205	2	55	3
TCGA-55-6986	2.34663419185795	2	55	3
TCGA-55-6987	2.59433944699305	2	55	3
TCGA-55-7227	2.78508520208339	2	55	3
TCGA-55-7281	3.59608795345998	3	55	3
TCGA-55-7283	2.59039599210583	2	55	3
TCGA-55-7284	2.85457873352698	2	55	3
TCGA-55-7570	-1.04433513859897	1	55	3
TCGA-55-7573	3.23565912841408	3	55	3
TCGA-55-7574	5.16276959403832	3	55	3
TCGA-55-7576	2.44382550369311	2	55	3
TCGA-55-7724	4.14069206443294	3	55	3
TCGA-55-7725	4.18854012055815	3	55	3
TCGA-55-7726	-0.506456190988371	1	55	3
TCGA-55-7727	2.91577213916048	2	55	3
TCGA-55-7728	2.15859027248886	2	55	3
TCGA-55-7815	2.71389007572312	2	55	3
TCGA-55-7816	-0.651761049194718	1	55	3
TCGA-55-7903	1.4313877404586	2	55	3
TCGA-55-7907	5.29572511643056	3	55	3
TCGA-55-7910	2.23915955764579	2	55	3
TCGA-55-7911	1.11107464605049	2	55	3
TCGA-55-7913	-0.372219508521638	1	55	3
TCGA-55-7914	4.94968885444204	3	55	3
TCGA-55-7994	1.121590330231	2	55	3
TCGA-55-7995	2.15591244435719	2	55	3
TCGA-55-8085	2.26988832109688	2	55	3
TCGA-55-8087	6.44613785048005	4	55	3
TCGA-55-8089	2.02709957784145	2	55	3
TCGA-55-8090	1.74223217391866	2	55	3
TCGA-55-8091	2.40584944558968	2	55	3
TCGA-55-8092	2.49509627042825	2	55	3
TCGA-55-8094	-1.82769677937797	0	55	3
TCGA-55-8096	2.22890965295705	2	55	3
TCGA-55-8097	2.68133555201598	2	55	3
TCGA-55-8203	3.11595274546811	2	55	3
TCGA-55-8204	0.792033898193541	1	55	3
TCGA-55-8205	0.855404719805726	1	55	3
TCGA-55-8206	2.99349898626528	2	55	3
TCGA-55-8207	4.62759256492275	3	55	3
TCGA-55-8208	2.96324670404625	2	55	3
TCGA-55-8299	2.19397157402673	2	55	3
TCGA-55-8301	3.21066922355265	3	55	3
TCGA-55-8302	1.72461333437645	2	55	3
TCGA-55-8505	1.67077192653251	2	55	3
TCGA-55-8506	5.44010427453452	3	55	3
TCGA-55-8507	2.70426971689362	2	55	3
TCGA-55-8508	2.7696855650258	2	55	3
TCGA-55-8510	2.78475280805577	2	55	3
TCGA-55-8511	2.45803822901488	2	55	3
TCGA-55-8512	2.43683539213569	2	55	3
TCGA-55-8513	3.14605177325876	2	55	3
TCGA-55-8514	4.85093543377589	3	55	3
TCGA-55-8614	0.366941005224285	1	55	3
TCGA-55-8615	1.60826361876975	2	55	3
TCGA-55-8616	3.04069309384474	2	55	3
TCGA-55-8619	3.79975597352126	3	55	3
TCGA-55-8620	0.64969807088066	1	55	3
TCGA-55-8621	5.66935461769531	4	55	3
TCGA-55-A48X	3.6050866532594	3	55	3
TCGA-55-A48Y	1.40605811342616	2	55	3
TCGA-55-A48Z	4.40859231794293	3	55	3
TCGA-55-A490	2.24790924056027	2	55	3
TCGA-55-A491	2.37081578446301	2	55	3
TCGA-55-A492	2.8488652793632	2	55	3
TCGA-55-A493	1.71914733569868	2	55	3
TCGA-55-A494	-3.78921661900922	0	55	3
TCGA-55-A4DF	1.8085561124497	2	55	3
TCGA-55-A4DG	2.21152095442463	2	55	3
TCGA-55-A57B	2.27713939823598	2	55	3
TCGA-62-A46O	-0.539539889023922	1	62	2
TCGA-62-A46P	1.18957251796932	2	62	2
TCGA-62-A46R	1.80030753351405	2	62	2
TCGA-62-A46S	0.742549350845369	1	62	2
TCGA-62-A46U	1.40390301732215	2	62	2
TCGA-62-A46V	1.53064250976884	2	62	2
TCGA-62-A470	1.54742678309641	2	62	2
TCGA-62-A471	0.100369201588017	1	62	2
TCGA-62-A472	1.00326222619739	2	62	2
TCGA-64-1676	1.73080130225721	2	64	5
TCGA-64-1677	3.88951580326838	3	64	5
TCGA-64-1678	3.29791820146636	3	64	5
TCGA-64-1679	2.97290947536841	2	64	5
TCGA-64-1680	5.63387653304747	4	64	5
TCGA-64-1681	2.05646423128462	2	64	5
TCGA-64-5774	5.68266767065769	4	64	5
TCGA-64-5775	-2.96679541066408	0	64	5
TCGA-64-5778	4.40892048437546	3	64	5
TCGA-64-5779	3.62930186840545	3	64	5
TCGA-64-5781	3.20032696842473	3	64	5
TCGA-64-5815	2.99525276981548	2	64	5
TCGA-67-3770	1.40853862668698	2	67	4
TCGA-67-3771	2.33203965222378	2	67	4
TCGA-67-3772	3.5138357177893	3	67	4
TCGA-67-3773	2.98983451141264	2	67	4
TCGA-67-3774	3.61406179564658	3	67	4
TCGA-67-4679	3.41421907794612	3	67	4
TCGA-67-6215	-0.241056414796563	1	67	4
TCGA-67-6216	2.81198251416646	2	67	4
TCGA-67-6217	3.05593999577536	2	67	4
TCGA-69-7760	-0.408297981758765	1	69	1
TCGA-69-7761	1.95916815325997	2	69	1
TCGA-69-7763	4.92491218602081	3	69	1
TCGA-69-7764	1.59903723338536	2	69	1
TCGA-69-7765	2.70321441259284	2	69	1
TCGA-69-7973	3.64967151919781	3	69	1
TCGA-69-7974	1.18226447895352	2	69	1
TCGA-69-7978	2.65848260253488	2	69	1
TCGA-69-7979	0.744798543043874	1	69	1
TCGA-69-7980	1.88854914273473	2	69	1
TCGA-69-8253	4.41691050015211	3	69	1
TCGA-69-8254	1.44614872238611	2	69	1
TCGA-69-8255	1.05682100424795	2	69	1
TCGA-69-8453	3.1642966587275	2	69	1
TCGA-69-A59K	1.5918665447756	2	69	1
TCGA-71-6725	-2.09009141771458	0	71	1
TCGA-71-8520	1.45575341264529	2	71	1
TCGA-73-4658	2.41943582591613	2	73	5
TCGA-73-4659	0.846307983527365	1	73	5
TCGA-73-4662	4.28937858608172	3	73	5
TCGA-73-4666	1.04007024499662	2	73	5
TCGA-73-4668	0.700683525059237	1	73	5
TCGA-73-4670	0.689359227631348	1	73	5
TCGA-73-4675	4.4696312608794	3	73	5
TCGA-73-4676	0.208537430885103	1	73	5
TCGA-73-4677	3.17327135268267	2	73	5
TCGA-73-7498	3.23411563289741	3	73	5
TCGA-73-7499	2.6751555830878	2	73	5
TCGA-73-A9RS	-1.84496620350365	0	73	5
TCGA-75-5122	1.28727178569568	2	75	5
TCGA-75-5125	0.887743646957244	2	75	5
TCGA-75-5126	1.34421771257691	2	75	5
TCGA-75-5146	3.99180012304669	3	75	5
TCGA-75-5147	2.3795073148495	2	75	5
TCGA-75-6203	3.41283284003515	3	75	5
TCGA-75-6205	2.1722918272546	2	75	5
TCGA-75-6206	1.53334586427407	2	75	5
TCGA-75-6207	0.585892429719293	1	75	5
TCGA-75-6211	1.69361662536306	2	75	5
TCGA-75-6212	2.49992202284513	2	75	5
TCGA-75-6214	3.261475789512	3	75	5
TCGA-75-7025	3.13767556941584	2	75	5
TCGA-75-7027	0.596953368518718	1	75	5
TCGA-75-7030	3.23830905699637	3	75	5
TCGA-75-7031	1.2686903615644	2	75	5
TCGA-78-7145	0.624199354608755	1	78	2
TCGA-78-7146	-0.147508882718992	1	78	2
TCGA-78-7147	2.29524082668763	2	78	2
TCGA-78-7148	1.74105508269434	2	78	2
TCGA-78-7149	1.24550240127297	2	78	2
TCGA-78-7150	0.669835898264288	1	78	2
TCGA-78-7152	3.05914399838814	2	78	2
TCGA-78-7153	0.838104152071231	1	78	2
TCGA-78-7154	1.46559271166586	2	78	2
TCGA-78-7155	-1.74272000039754	0	78	2
TCGA-78-7156	1.93764953720418	2	78	2
TCGA-78-7158	2.54285535662123	2	78	2
TCGA-78-7159	2.6311525085342	2	78	2
TCGA-78-7160	2.12216809092179	2	78	2
TCGA-78-7161	0.470458508917473	1	78	2
TCGA-78-7163	0.885830027241956	2	78	2
TCGA-78-7166	0.841015094791837	1	78	2
TCGA-78-7167	4.27796999339036	3	78	2
TCGA-78-7220	-0.050588232103152	1	78	2
TCGA-78-7535	0.030408055980006	1	78	2
TCGA-78-7536	1.04309467057865	2	78	2
TCGA-78-7537	1.59355573713465	2	78	2
TCGA-78-7539	2.59774722614879	2	78	2
TCGA-78-7540	3.97838573691533	3	78	2
TCGA-78-7542	0.358511683624108	1	78	2
TCGA-78-7633	3.12336564709058	2	78	2
TCGA-78-8640	1.52601171959821	2	78	2
TCGA-78-8648	3.17914729091889	2	78	2
TCGA-78-8655	2.02170532939017	2	78	2
TCGA-78-8660	2.2880210390985	2	78	2
TCGA-78-8662	1.52880351494678	2	78	2
TCGA-80-5607	1.68518250321475	2	80	4
TCGA-80-5608	2.96191598769184	2	80	4
TCGA-80-5611	0.726944970200787	1	80	4
TCGA-83-5908	0.774704646968317	1	83	3
TCGA-86-6562	4.50892309641796	3	86	5
TCGA-86-6851	4.81886711253494	3	86	5
TCGA-86-7701	3.04345149403494	2	86	5
TCGA-86-7711	-0.187058643337031	1	86	5
TCGA-86-7713	2.11064073669844	2	86	5
TCGA-86-7714	2.15528464839199	2	86	5
TCGA-86-7953	1.48444142649897	2	86	5
TCGA-86-7954	1.52871222643771	2	86	5
TCGA-86-7955	0.287023821464369	1	86	5
TCGA-86-8054	3.51898385025912	3	86	5
TCGA-86-8055	1.33944618023629	2	86	5
TCGA-86-8056	1.81415694328028	2	86	5
TCGA-86-8073	1.79522783982621	2	86	5
TCGA-86-8074	0.542458435805092	1	86	5
TCGA-86-8075	1.38059325307721	2	86	5
TCGA-86-8076	2.48382014974848	2	86	5
TCGA-86-8278	1.21838512842089	2	86	5
TCGA-86-8279	2.5564008140685	2	86	5
TCGA-86-8280	3.94572212249279	3	86	5
TCGA-86-8281	2.34838340910354	2	86	5
TCGA-86-8358	2.01546516242878	2	86	5
TCGA-86-8359	1.52211029189103	2	86	5
TCGA-86-8585	4.95513434096477	3	86	5
TCGA-86-8668	2.70085016290567	2	86	5
TCGA-86-8669	1.75216562509127	2	86	5
TCGA-86-8671	3.7001232892195	3	86	5
TCGA-86-8672	3.00160870069085	2	86	5
TCGA-86-8673	1.87769326079358	2	86	5
TCGA-86-8674	2.18334495331768	2	86	5
TCGA-86-A456	1.97377570913066	2	86	5
TCGA-86-A4D0	0.004342034647001	1	86	5
TCGA-86-A4JF	0.1374651786587	1	86	5
TCGA-86-A4P7	2.83669245248007	2	86	5
TCGA-86-A4P8	4.38719423974141	3	86	5
TCGA-91-A4BC	2.80667331776591	2	91	1
TCGA-91-A4BD	6.68907353577974	4	91	1
TCGA-93-7347	4.62626045392452	3	93	4
TCGA-93-7348	2.06784543694254	2	93	4
TCGA-93-8067	-0.003549384230679	1	93	4
TCGA-93-A4JN	1.94940882799248	2	93	4
TCGA-93-A4JO	2.23502384161747	2	93	4
TCGA-93-A4JP	4.83578325328415	3	93	4
TCGA-93-A4JQ	3.04939573830432	2	93	4
TCGA-95-7039	1.74584853976863	2	95	1
TCGA-95-7043	0.52032382760125	1	95	1
TCGA-95-7562	1.01042498883095	2	95	1
TCGA-95-7567	2.2923532084082	2	95	1
TCGA-95-7944	2.87336111179016	2	95	1
TCGA-95-7947	1.39748289188083	2	95	1
TCGA-95-7948	0.407579991240175	1	95	1
TCGA-95-8039	2.52670030335872	2	95	1
TCGA-95-8494	0.037686448969041	1	95	1
TCGA-95-A4VK	2.46962043959869	2	95	1
TCGA-95-A4VN	0.676216483960616	1	95	1
TCGA-95-A4VP	2.74123766289791	2	95	1
TCGA-97-7546	3.94738128687848	3	97	2
TCGA-97-7547	2.61943158148565	2	97	2
TCGA-97-7552	3.2191398214606	3	97	2
TCGA-97-7553	3.11509808660275	2	97	2
TCGA-97-7554	2.71774222434862	2	97	2
TCGA-97-7937	1.18163152245233	2	97	2
TCGA-97-7938	2.78130607129966	2	97	2
TCGA-97-7941	3.27851527445406	3	97	2
TCGA-97-8171	-1.17773073050097	1	97	2
TCGA-97-8172	4.63151183166385	3	97	2
TCGA-97-8175	1.0780071561619	2	97	2
TCGA-97-8177	3.62523271754171	3	97	2
TCGA-97-8179	0.982520136474226	2	97	2
TCGA-97-8552	2.93024848775961	2	97	2
TCGA-97-A4LX	2.7328743259756	2	97	2
TCGA-97-A4M0	2.35612145871649	2	97	2
TCGA-97-A4M1	3.99213219899422	3	97	2
TCGA-97-A4M2	3.56463131940587	3	97	2
TCGA-97-A4M3	1.72354986026218	2	97	2
TCGA-97-A4M5	3.24455523777405	3	97	2
TCGA-97-A4M6	3.54987115633635	3	97	2
TCGA-97-A4M7	2.30434737228364	2	97	2
TCGA-99-7458	3.78576661841363	3	99	2
TCGA-99-8025	0.925568694022501	2	99	2
TCGA-99-8028	3.87561183556289	3	99	2
TCGA-99-8032	4.14095179948715	3	99	2
TCGA-99-8033	3.05579181287673	2	99	2
TCGA-99-AA5R	5.09210065608412	3	99	2
TCGA-J2-8192	1.78079373616606	2	J2	2
TCGA-J2-8194	-0.002804126272374	1	J2	2
TCGA-J2-A4AD	5.50072893043165	3	J2	2
TCGA-J2-A4AE	3.76911401407965	3	J2	2
TCGA-J2-A4AG	3.43979669132503	3	J2	2
TCGA-L4-A4E5	3.77315118211466	3	L4	3
TCGA-L4-A4E6	3.2804026778424	3	L4	3
TCGA-L9-A443	5.18647383995638	3	L9	4
TCGA-L9-A444	3.65618107179733	3	L9	4
TCGA-L9-A50W	4.56361772197967	3	L9	4
TCGA-L9-A5IP	4.49089271378992	3	L9	4
TCGA-L9-A743	2.83371714603282	2	L9	4
TCGA-L9-A7SV	-0.35295476076329	1	L9	4
TCGA-L9-A8F4	3.47389022861756	3	L9	4
TCGA-MN-A4N1	2.57515849087046	2	MN	2
TCGA-MN-A4N4	6.2832793894626	4	MN	2
TCGA-MN-A4N5	4.91975097626389	3	MN	2
TCGA-MP-A4SV	3.21250046046899	3	MP	5
TCGA-MP-A4SW	1.74535775211345	2	MP	5
TCGA-MP-A4SY	0.510414303962963	1	MP	5
TCGA-MP-A4T4	2.7067531700073	2	MP	5
TCGA-MP-A4T6	1.65290937781728	2	MP	5
TCGA-MP-A4T7	2.04855252993175	2	MP	5
TCGA-MP-A4T8	3.59465138577772	3	MP	5
TCGA-MP-A4T9	3.10474717176481	2	MP	5
TCGA-MP-A4TA	1.33909344692221	2	MP	5
TCGA-MP-A4TC	3.7415547728516	3	MP	5
TCGA-MP-A4TD	3.01810818327268	2	MP	5
TCGA-MP-A4TE	2.19461947135985	2	MP	5
TCGA-MP-A4TF	-0.987445795766832	1	MP	5
TCGA-MP-A4TH	3.04428851510551	2	MP	5
TCGA-MP-A4TI	2.41075460965883	2	MP	5
TCGA-MP-A4TJ	3.647395552566	3	MP	5
TCGA-MP-A4TK	3.48560452021322	3	MP	5
TCGA-MP-A5C7	-0.397158391227935	1	MP	5
TCGA-NJ-A4YF	4.34922186519555	3	NJ	4
TCGA-NJ-A4YG	3.74336014312949	3	NJ	4
TCGA-NJ-A4YI	0.965545373038442	2	NJ	4
TCGA-NJ-A4YP	1.10120315404232	2	NJ	4
TCGA-NJ-A4YQ	2.74164616321388	2	NJ	4
TCGA-NJ-A55A	3.66844162090821	3	NJ	4
TCGA-NJ-A55O	2.03585401703178	2	NJ	4
TCGA-NJ-A55R	1.92234473025874	2	NJ	4
TCGA-NJ-A7XG	-0.406442305769726	1	NJ	4
TCGA-O1-A52J	2.02025961194883	2	O1	4
TCGA-S2-AA1A	3.72590319223398	3	S2	3
