# Supplementary material for: Surrogate Biomarker Prediction from Whole-Slide Images for Evaluating Overall Survival in Lung Adenocarcinoma
Source: Diagnostics (Basel). 2024 Feb 20;14(5):462. doi: 10.3390/diagnostics14050462 (PMC10930763; doi:10.3390/diagnostics14050462)
Supplement: Supplementary file 1 [file diagnostics-14-00462-s001.zip › Supplementary_File_S5_TCGA_LUAD_crossfolds/crossfolds_MCM6.csv]

PATIENT	MCM6	MCM6_quantile	site_code	CV5
TCGA-05-4244	6.57890524918258	2	05	4
TCGA-05-4249	5.28161273072355	1	05	4
TCGA-05-4250	7.42246622859792	3	05	4
TCGA-05-4382	6.22683974616877	2	05	4
TCGA-05-4395	6.88484296597625	3	05	4
TCGA-05-4396	5.94192660213981	2	05	4
TCGA-05-4397	7.16502822489404	3	05	4
TCGA-05-4398	6.67249747265437	2	05	4
TCGA-05-4402	6.31325489074312	2	05	4
TCGA-05-4403	5.35245691913596	1	05	4
TCGA-05-4405	6.17200908637783	2	05	4
TCGA-05-4415	7.63954538573383	3	05	4
TCGA-05-4417	6.01353707558991	2	05	4
TCGA-05-4418	6.31583260931249	2	05	4
TCGA-05-4420	6.17118564498838	2	05	4
TCGA-05-4422	5.90715110354546	2	05	4
TCGA-05-4424	6.84698246249423	3	05	4
TCGA-05-4426	6.58411225927158	2	05	4
TCGA-05-4427	6.19379164378937	2	05	4
TCGA-05-4430	6.78362591226567	2	05	4
TCGA-05-4432	6.26927808281202	2	05	4
TCGA-05-4433	5.9898745756503	2	05	4
TCGA-05-4434	6.21246708767576	2	05	4
TCGA-35-3615	4.79688272830516	0	35	1
TCGA-35-4122	6.77436075916466	2	35	1
TCGA-35-4123	7.23908974257127	3	35	1
TCGA-35-5375	7.89285049985498	4	35	1
TCGA-38-4625	6.88112651022363	3	38	4
TCGA-38-4626	5.62950876908995	1	38	4
TCGA-38-4627	6.19835333007328	2	38	4
TCGA-38-4628	6.84228621441379	2	38	4
TCGA-38-4629	7.02724887522799	3	38	4
TCGA-38-4630	7.14365266124425	3	38	4
TCGA-38-4631	7.01790872767467	3	38	4
TCGA-38-4632	7.19019280801202	3	38	4
TCGA-38-6178	6.2867079078448	2	38	4
TCGA-38-7271	6.11044639885909	2	38	4
TCGA-38-A44F	5.12244417924201	1	38	4
TCGA-44-2655	4.93321319472638	1	44	2
TCGA-44-2656	6.53250464574	2	44	2
TCGA-44-2657	6.00838316710319	2	44	2
TCGA-44-2659	5.45551148208658	1	44	2
TCGA-44-2661	5.24729790285929	1	44	2
TCGA-44-2662	6.69547782751747	2	44	2
TCGA-44-2665	5.22904478262337	1	44	2
TCGA-44-2666	6.30693440748386	2	44	2
TCGA-44-2668	5.93685513234123	2	44	2
TCGA-44-3396	6.2158904485771	2	44	2
TCGA-44-3398	5.72201590682368	1	44	2
TCGA-44-3917	7.133008590647	3	44	2
TCGA-44-3918	5.30080870715485	1	44	2
TCGA-44-3919	7.10080134186813	3	44	2
TCGA-44-4112	5.32829729996275	1	44	2
TCGA-44-5643	7.22290513829199	3	44	2
TCGA-44-5644	6.31997829359026	2	44	2
TCGA-44-5645	5.37832457641629	1	44	2
TCGA-44-6145	6.87604757638883	3	44	2
TCGA-44-6146	4.25885938443917	0	44	2
TCGA-44-6147	5.07038100532892	1	44	2
TCGA-44-6148	4.79282269042767	0	44	2
TCGA-44-6774	6.18713413551979	2	44	2
TCGA-44-6775	7.09689880785554	3	44	2
TCGA-44-6776	4.75126826832815	0	44	2
TCGA-44-6777	6.30683315572925	2	44	2
TCGA-44-6778	6.26973483464049	2	44	2
TCGA-44-6779	6.51177527389307	2	44	2
TCGA-44-7659	5.6258501731889	1	44	2
TCGA-44-7660	7.35025218635471	3	44	2
TCGA-44-7662	7.09113124077745	3	44	2
TCGA-44-7667	8.8687258689868	4	44	2
TCGA-44-7669	7.793255141307	3	44	2
TCGA-44-7670	7.35409630821066	3	44	2
TCGA-44-7671	5.66224103259752	1	44	2
TCGA-44-7672	6.57377263614746	2	44	2
TCGA-44-8119	6.62369579758942	2	44	2
TCGA-44-A479	5.50558740739709	1	44	2
TCGA-44-A47A	6.21237336743661	2	44	2
TCGA-44-A47B	5.50498248552481	1	44	2
TCGA-44-A47G	6.33254213520072	2	44	2
TCGA-44-A4SS	6.12426165340914	2	44	2
TCGA-44-A4SU	5.0688915941446	1	44	2
TCGA-49-4487	6.87191262318643	3	49	3
TCGA-49-4488	6.31601918303284	2	49	3
TCGA-49-4490	5.50738940896478	1	49	3
TCGA-49-4494	7.22153325329077	3	49	3
TCGA-49-4501	5.43848232955419	1	49	3
TCGA-49-4505	5.46270005814558	1	49	3
TCGA-49-4506	6.42127560613526	2	49	3
TCGA-49-4507	7.11503192412374	3	49	3
TCGA-49-4510	4.07601074084287	0	49	3
TCGA-49-4512	5.68543549719782	1	49	3
TCGA-49-4514	7.02024221462304	3	49	3
TCGA-49-6742	6.51594311957776	2	49	3
TCGA-49-6743	7.22833448652005	3	49	3
TCGA-49-6744	6.13465189545562	2	49	3
TCGA-49-6745	7.02918906946264	3	49	3
TCGA-49-6761	6.96768211313032	3	49	3
TCGA-49-6767	6.73485067221805	2	49	3
TCGA-49-AAQV	6.4020354521206	2	49	3
TCGA-49-AAR0	5.90777704987952	2	49	3
TCGA-49-AAR2	5.6136288996729	1	49	3
TCGA-49-AAR3	6.72774274731301	2	49	3
TCGA-49-AAR4	6.26696479890372	2	49	3
TCGA-49-AAR9	6.95300393039561	3	49	3
TCGA-49-AARE	6.64392612543751	2	49	3
TCGA-49-AARN	5.89097282854319	2	49	3
TCGA-49-AARO	5.66373062484638	1	49	3
TCGA-49-AARQ	7.48383886273297	3	49	3
TCGA-49-AARR	4.66555288907919	0	49	3
TCGA-4B-A93V	6.84358193184243	2	4B	1
TCGA-50-5044	5.76938224509404	1	50	1
TCGA-50-5045	6.25757147056801	2	50	1
TCGA-50-5055	6.12650825608212	2	50	1
TCGA-50-5066	7.10250295620781	3	50	1
TCGA-50-5068	6.53723981375948	2	50	1
TCGA-50-5931	7.29406813762317	3	50	1
TCGA-50-5939	6.63344678979271	2	50	1
TCGA-50-5942	4.72313008324612	0	50	1
TCGA-50-5946	6.65142900767255	2	50	1
TCGA-50-6590	7.37626728024335	3	50	1
TCGA-50-6591	7.71924749228733	3	50	1
TCGA-50-6593	6.87443779630961	3	50	1
TCGA-50-6594	7.06244737830751	3	50	1
TCGA-50-6597	5.69942397724334	1	50	1
TCGA-50-6673	5.75735894859095	1	50	1
TCGA-50-7109	6.1522096890965	2	50	1
TCGA-50-8457	5.22225458616305	1	50	1
TCGA-50-8459	5.66488868504849	1	50	1
TCGA-53-7624	8.17985954052876	4	53	4
TCGA-53-7626	6.18916600491363	2	53	4
TCGA-53-7813	6.42998596624841	2	53	4
TCGA-53-A4EZ	7.26748728921644	3	53	4
TCGA-55-1592	6.29010611157646	2	55	5
TCGA-55-1594	6.7475056244291	2	55	5
TCGA-55-1595	6.55341690928746	2	55	5
TCGA-55-1596	7.20601971653161	3	55	5
TCGA-55-5899	7.21968087996319	3	55	5
TCGA-55-6543	5.33425930557106	1	55	5
TCGA-55-6642	5.9512295220296	2	55	5
TCGA-55-6712	6.01497043834754	2	55	5
TCGA-55-6968	7.77849089311063	3	55	5
TCGA-55-6969	6.30652790381166	2	55	5
TCGA-55-6970	6.90777010578674	3	55	5
TCGA-55-6971	6.19885630102053	2	55	5
TCGA-55-6972	5.33204804676603	1	55	5
TCGA-55-6975	7.35234745332729	3	55	5
TCGA-55-6978	7.01045147445273	3	55	5
TCGA-55-6979	6.88258271591084	3	55	5
TCGA-55-6980	5.55015405572072	1	55	5
TCGA-55-6981	6.16325679792495	2	55	5
TCGA-55-6982	6.49680772353614	2	55	5
TCGA-55-6983	6.03246347326847	2	55	5
TCGA-55-6984	5.74279389579481	1	55	5
TCGA-55-6985	5.97981433141901	2	55	5
TCGA-55-6986	5.24037011176929	1	55	5
TCGA-55-6987	6.42397886763076	2	55	5
TCGA-55-7227	6.26433033972144	2	55	5
TCGA-55-7281	5.97913783829303	2	55	5
TCGA-55-7283	6.66700435430234	2	55	5
TCGA-55-7284	4.99478489404066	1	55	5
TCGA-55-7570	7.64686000739237	3	55	5
TCGA-55-7573	5.49471474552721	1	55	5
TCGA-55-7574	5.88103657031248	2	55	5
TCGA-55-7576	6.707746316225	2	55	5
TCGA-55-7724	6.24082131751944	2	55	5
TCGA-55-7725	6.02689840445959	2	55	5
TCGA-55-7726	7.41628978400496	3	55	5
TCGA-55-7727	7.18869459155768	3	55	5
TCGA-55-7728	4.96383521970472	1	55	5
TCGA-55-7815	6.85113607499537	3	55	5
TCGA-55-7816	5.81401356375764	1	55	5
TCGA-55-7903	6.61748075073247	2	55	5
TCGA-55-7907	6.45227170996332	2	55	5
TCGA-55-7910	6.75509827249978	2	55	5
TCGA-55-7911	7.42388937751336	3	55	5
TCGA-55-7913	6.71268977057553	2	55	5
TCGA-55-7914	5.84132933050412	2	55	5
TCGA-55-7994	6.47878505524327	2	55	5
TCGA-55-7995	7.13032133200235	3	55	5
TCGA-55-8085	6.30490541902438	2	55	5
TCGA-55-8087	4.24975308709852	0	55	5
TCGA-55-8089	6.39085872433451	2	55	5
TCGA-55-8090	6.30809530885574	2	55	5
TCGA-55-8091	5.78069443578089	1	55	5
TCGA-55-8092	5.71894346151677	1	55	5
TCGA-55-8094	6.58818580146807	2	55	5
TCGA-55-8096	5.60404955403074	1	55	5
TCGA-55-8097	4.6701703605386	0	55	5
TCGA-55-8203	6.67271036493014	2	55	5
TCGA-55-8204	6.4322520506336	2	55	5
TCGA-55-8205	7.53564869247137	3	55	5
TCGA-55-8206	5.02335036391507	1	55	5
TCGA-55-8207	5.76375778148869	1	55	5
TCGA-55-8208	6.74913846860255	2	55	5
TCGA-55-8299	5.9201743882329	2	55	5
TCGA-55-8301	5.94815819702475	2	55	5
TCGA-55-8302	6.62531151851081	2	55	5
TCGA-55-8505	6.36020501716884	2	55	5
TCGA-55-8506	6.31879797831239	2	55	5
TCGA-55-8507	6.37737021450066	2	55	5
TCGA-55-8508	4.97864941132385	1	55	5
TCGA-55-8510	6.55637794357394	2	55	5
TCGA-55-8511	6.42787409130499	2	55	5
TCGA-55-8512	3.81257859037893	0	55	5
TCGA-55-8513	4.73101427397992	0	55	5
TCGA-55-8514	5.06729437823707	1	55	5
TCGA-55-8614	6.09318536893281	2	55	5
TCGA-55-8615	5.31797689068366	1	55	5
TCGA-55-8616	6.18255720275412	2	55	5
TCGA-55-8619	5.14125023643573	1	55	5
TCGA-55-8620	7.81950235985661	3	55	5
TCGA-55-8621	5.78408968075119	1	55	5
TCGA-55-A48X	5.54026063399613	1	55	5
TCGA-55-A48Y	6.45725741068973	2	55	5
TCGA-55-A48Z	6.61090735835781	2	55	5
TCGA-55-A490	6.16427689679244	2	55	5
TCGA-55-A491	6.93506024503706	3	55	5
TCGA-55-A492	4.09229628046835	0	55	5
TCGA-55-A493	7.14257400088049	3	55	5
TCGA-55-A494	5.96400013016974	2	55	5
TCGA-55-A4DF	7.66286574712334	3	55	5
TCGA-55-A4DG	6.2227084097171	2	55	5
TCGA-55-A57B	5.55881275733075	1	55	5
TCGA-62-A46O	7.19260461361322	3	62	2
TCGA-62-A46P	4.72533948122695	0	62	2
TCGA-62-A46R	6.78534595690166	2	62	2
TCGA-62-A46S	4.59391145514207	0	62	2
TCGA-62-A46U	7.08702360292892	3	62	2
TCGA-62-A46V	6.05352618887829	2	62	2
TCGA-62-A470	4.9821661968178	1	62	2
TCGA-62-A471	6.88443273418875	3	62	2
TCGA-62-A472	6.97780523630187	3	62	2
TCGA-64-1676	6.77072095401204	2	64	2
TCGA-64-1677	6.41798083987428	2	64	2
TCGA-64-1678	7.65361703300896	3	64	2
TCGA-64-1679	6.41129654684316	2	64	2
TCGA-64-1680	5.71637935716382	1	64	2
TCGA-64-1681	5.33432112353732	1	64	2
TCGA-64-5774	6.4386057700365	2	64	2
TCGA-64-5775	7.02168640821196	3	64	2
TCGA-64-5778	7.11050022236322	3	64	2
TCGA-64-5779	6.65317022878868	2	64	2
TCGA-64-5781	6.60305730956625	2	64	2
TCGA-64-5815	6.08601046258613	2	64	2
TCGA-67-3770	5.41577537800301	1	67	1
TCGA-67-3771	6.06310170038325	2	67	1
TCGA-67-3772	5.522956096118	1	67	1
TCGA-67-3773	5.43284058213682	1	67	1
TCGA-67-3774	5.79871212299147	1	67	1
TCGA-67-4679	5.180651581053	1	67	1
TCGA-67-6215	6.2022964723832	2	67	1
TCGA-67-6216	6.32091236604491	2	67	1
TCGA-67-6217	5.18180703720106	1	67	1
TCGA-69-7760	6.30669004495148	2	69	3
TCGA-69-7761	6.16947261621812	2	69	3
TCGA-69-7763	5.3227843392948	1	69	3
TCGA-69-7764	6.3039253490101	2	69	3
TCGA-69-7765	6.21541423191154	2	69	3
TCGA-69-7973	6.88588236734753	3	69	3
TCGA-69-7974	6.79897754483068	2	69	3
TCGA-69-7978	6.70769324336327	2	69	3
TCGA-69-7979	6.17341583808119	2	69	3
TCGA-69-7980	6.6142761371894	2	69	3
TCGA-69-8253	4.49128584740428	0	69	3
TCGA-69-8254	5.20053985604618	1	69	3
TCGA-69-8255	7.48330173665063	3	69	3
TCGA-69-8453	5.88385031440496	2	69	3
TCGA-69-A59K	6.41095730746167	2	69	3
TCGA-71-6725	5.00492877471384	1	71	4
TCGA-71-8520	6.6065695911399	2	71	4
TCGA-73-4658	6.29477079589977	2	73	4
TCGA-73-4659	6.32019673902868	2	73	4
TCGA-73-4662	6.11589968951214	2	73	4
TCGA-73-4666	7.5810695897725	3	73	4
TCGA-73-4668	6.55325844552701	2	73	4
TCGA-73-4670	6.1460094784496	2	73	4
TCGA-73-4675	5.81497716166135	1	73	4
TCGA-73-4676	7.04122655456134	3	73	4
TCGA-73-4677	4.65561366617811	0	73	4
TCGA-73-7498	4.39439967694743	0	73	4
TCGA-73-7499	7.02052882348977	3	73	4
TCGA-73-A9RS	6.503270150811	2	73	4
TCGA-75-5122	6.667530456811	2	75	4
TCGA-75-5125	7.24183851568712	3	75	4
TCGA-75-5126	6.23313487444517	2	75	4
TCGA-75-5146	5.41703893517635	1	75	4
TCGA-75-5147	7.23354898436193	3	75	4
TCGA-75-6203	5.23996677004163	1	75	4
TCGA-75-6205	6.68515491195681	2	75	4
TCGA-75-6206	4.85410055930749	1	75	4
TCGA-75-6207	6.71849580495587	2	75	4
TCGA-75-6211	6.9068823243868	3	75	4
TCGA-75-6212	5.66984702428744	1	75	4
TCGA-75-6214	6.95162362677199	3	75	4
TCGA-75-7025	4.46490444812651	0	75	4
TCGA-75-7027	6.90699456218729	3	75	4
TCGA-75-7030	5.15257918297048	1	75	4
TCGA-75-7031	5.96986973367755	2	75	4
TCGA-78-7145	6.67141951804597	2	78	3
TCGA-78-7146	7.95239607757059	4	78	3
TCGA-78-7147	7.16064629162343	3	78	3
TCGA-78-7148	6.64259244380865	2	78	3
TCGA-78-7149	4.94265017265569	1	78	3
TCGA-78-7150	6.72017928395393	2	78	3
TCGA-78-7152	5.65840488216186	1	78	3
TCGA-78-7153	5.6928013179186	1	78	3
TCGA-78-7154	7.19455307139726	3	78	3
TCGA-78-7155	8.39896142036529	4	78	3
TCGA-78-7156	4.40351698082315	0	78	3
TCGA-78-7158	5.90499701876719	2	78	3
TCGA-78-7159	6.49915271129449	2	78	3
TCGA-78-7160	6.27235118850264	2	78	3
TCGA-78-7161	4.96914579633546	1	78	3
TCGA-78-7163	5.96098230115931	2	78	3
TCGA-78-7166	6.11844660254551	2	78	3
TCGA-78-7167	3.99664797317866	0	78	3
TCGA-78-7220	7.62284704693506	3	78	3
TCGA-78-7535	7.11390340337771	3	78	3
TCGA-78-7536	7.36859184284123	3	78	3
TCGA-78-7537	4.84179569130298	1	78	3
TCGA-78-7539	5.8171691933802	1	78	3
TCGA-78-7540	5.10707215122962	1	78	3
TCGA-78-7542	6.68905200677068	2	78	3
TCGA-78-7633	6.32801422701023	2	78	3
TCGA-78-8640	7.2053481887545	3	78	3
TCGA-78-8648	6.13138687370228	2	78	3
TCGA-78-8655	6.0134848225852	2	78	3
TCGA-78-8660	7.26255743839846	3	78	3
TCGA-78-8662	6.57529457514082	2	78	3
TCGA-80-5607	6.59489914290203	2	80	2
TCGA-80-5608	6.38594227019794	2	80	2
TCGA-80-5611	7.29505397415268	3	80	2
TCGA-83-5908	7.3858068496915	3	83	2
TCGA-86-6562	6.05644260871431	2	86	1
TCGA-86-6851	6.44696540947726	2	86	1
TCGA-86-7701	6.05268818430651	2	86	1
TCGA-86-7711	7.12739172872206	3	86	1
TCGA-86-7713	6.66029144020239	2	86	1
TCGA-86-7714	5.23342571453896	1	86	1
TCGA-86-7953	6.24643581515669	2	86	1
TCGA-86-7954	6.33471455134764	2	86	1
TCGA-86-7955	6.76334128038769	2	86	1
TCGA-86-8054	6.68025976014098	2	86	1
TCGA-86-8055	6.46022271592786	2	86	1
TCGA-86-8056	5.10737916524946	1	86	1
TCGA-86-8073	6.0006043854582	2	86	1
TCGA-86-8074	6.99453467748319	3	86	1
TCGA-86-8075	6.85523021383035	3	86	1
TCGA-86-8076	4.82050111327829	0	86	1
TCGA-86-8278	6.02333725246852	2	86	1
TCGA-86-8279	6.29031270408828	2	86	1
TCGA-86-8280	5.83602394872949	2	86	1
TCGA-86-8281	4.52017549381523	0	86	1
TCGA-86-8358	7.1835581699222	3	86	1
TCGA-86-8359	6.06720540949769	2	86	1
TCGA-86-8585	6.11886775026952	2	86	1
TCGA-86-8668	5.34277431528608	1	86	1
TCGA-86-8669	4.72929388551185	0	86	1
TCGA-86-8671	5.62572871718383	1	86	1
TCGA-86-8672	6.24086572324152	2	86	1
TCGA-86-8673	6.99084409490271	3	86	1
TCGA-86-8674	5.16731952939161	1	86	1
TCGA-86-A456	5.18415275431027	1	86	1
TCGA-86-A4D0	7.4721983573781	3	86	1
TCGA-86-A4JF	7.40617539852331	3	86	1
TCGA-86-A4P7	5.32043058074885	1	86	1
TCGA-86-A4P8	4.7219348209014	0	86	1
TCGA-91-A4BC	6.26465097302402	2	91	4
TCGA-91-A4BD	5.40987903993493	1	91	4
TCGA-93-7347	5.88034590303084	2	93	2
TCGA-93-7348	5.26435819938696	1	93	2
TCGA-93-8067	6.32623607069492	2	93	2
TCGA-93-A4JN	7.33389337012769	3	93	2
TCGA-93-A4JO	6.16788305891804	2	93	2
TCGA-93-A4JP	5.83668880517552	2	93	2
TCGA-93-A4JQ	5.90145746422731	2	93	2
TCGA-95-7039	6.27118885665593	2	95	1
TCGA-95-7043	6.36178433256035	2	95	1
TCGA-95-7562	7.59479967980117	3	95	1
TCGA-95-7567	6.44239974429139	2	95	1
TCGA-95-7944	6.74337466241263	2	95	1
TCGA-95-7947	7.07166828901948	3	95	1
TCGA-95-7948	6.58757411824437	2	95	1
TCGA-95-8039	6.33755833124327	2	95	1
TCGA-95-8494	6.67092389194262	2	95	1
TCGA-95-A4VK	5.85003109569328	2	95	1
TCGA-95-A4VN	7.15492117545803	3	95	1
TCGA-95-A4VP	5.29215085643215	1	95	1
TCGA-97-7546	6.25238607872937	2	97	4
TCGA-97-7547	4.74174622895914	0	97	4
TCGA-97-7552	5.45448907123251	1	97	4
TCGA-97-7553	6.2172064108813	2	97	4
TCGA-97-7554	6.38420337738421	2	97	4
TCGA-97-7937	6.60913075672852	2	97	4
TCGA-97-7938	5.58267469829153	1	97	4
TCGA-97-7941	4.86450827167681	1	97	4
TCGA-97-8171	5.92030135245955	2	97	4
TCGA-97-8172	4.93904767645549	1	97	4
TCGA-97-8175	6.22764443554769	2	97	4
TCGA-97-8177	5.36065131312429	1	97	4
TCGA-97-8179	6.23317462821058	2	97	4
TCGA-97-8552	4.46380588918077	0	97	4
TCGA-97-A4LX	5.55333357920562	1	97	4
TCGA-97-A4M0	5.5251379619922	1	97	4
TCGA-97-A4M1	4.29636153346384	0	97	4
TCGA-97-A4M2	4.79135616153835	0	97	4
TCGA-97-A4M3	4.91843560614809	1	97	4
TCGA-97-A4M5	5.19108872155128	1	97	4
TCGA-97-A4M6	5.21075311612522	1	97	4
TCGA-97-A4M7	5.47822496535146	1	97	4
TCGA-99-7458	5.90989189265114	2	99	1
TCGA-99-8025	6.05899078150435	2	99	1
TCGA-99-8028	6.02916502612968	2	99	1
TCGA-99-8032	5.29174650435255	1	99	1
TCGA-99-8033	7.41281119312152	3	99	1
TCGA-99-AA5R	5.27176231841308	1	99	1
TCGA-J2-8192	5.78838385910951	1	J2	3
TCGA-J2-8194	4.67737182551313	0	J2	3
TCGA-J2-A4AD	6.05513045243621	2	J2	3
TCGA-J2-A4AE	6.59984765328516	2	J2	3
TCGA-J2-A4AG	5.16976065578591	1	J2	3
TCGA-L4-A4E5	7.56896140366993	3	L4	5
TCGA-L4-A4E6	4.90117859658636	1	L4	5
TCGA-L9-A443	5.84175037329787	2	L9	1
TCGA-L9-A444	5.79491294388957	1	L9	1
TCGA-L9-A50W	5.52459695542015	1	L9	1
TCGA-L9-A5IP	6.79201989416065	2	L9	1
TCGA-L9-A743	6.72096557246016	2	L9	1
TCGA-L9-A7SV	6.73403301488563	2	L9	1
TCGA-L9-A8F4	6.57021457439642	2	L9	1
TCGA-MN-A4N1	6.72881678946463	2	MN	3
TCGA-MN-A4N4	5.91555667854436	2	MN	3
TCGA-MN-A4N5	6.66856100102825	2	MN	3
TCGA-MP-A4SV	6.63085745315558	2	MP	2
TCGA-MP-A4SW	5.64983177254908	1	MP	2
TCGA-MP-A4SY	6.04128550172044	2	MP	2
TCGA-MP-A4T4	6.27213938413984	2	MP	2
TCGA-MP-A4T6	5.17029961154066	1	MP	2
TCGA-MP-A4T7	5.44534854560161	1	MP	2
TCGA-MP-A4T8	5.89298347503917	2	MP	2
TCGA-MP-A4T9	6.0752398556364	2	MP	2
TCGA-MP-A4TA	6.16829028202234	2	MP	2
TCGA-MP-A4TC	6.78701232249947	2	MP	2
TCGA-MP-A4TD	5.45992862208415	1	MP	2
TCGA-MP-A4TE	5.87917469057137	2	MP	2
TCGA-MP-A4TF	6.28300189319713	2	MP	2
TCGA-MP-A4TH	4.79179697709319	0	MP	2
TCGA-MP-A4TI	6.20987860265933	2	MP	2
TCGA-MP-A4TJ	5.64299804631506	1	MP	2
TCGA-MP-A4TK	5.97829295477882	2	MP	2
TCGA-MP-A5C7	4.60212580868748	0	MP	2
TCGA-NJ-A4YF	5.91053309785206	2	NJ	3
TCGA-NJ-A4YG	5.00656458786276	1	NJ	3
TCGA-NJ-A4YI	5.14355272077861	1	NJ	3
TCGA-NJ-A4YP	5.75719724670369	1	NJ	3
TCGA-NJ-A4YQ	5.96942912013382	2	NJ	3
TCGA-NJ-A55A	5.3504612248628	1	NJ	3
TCGA-NJ-A55O	5.88547984254536	2	NJ	3
TCGA-NJ-A55R	5.10475295579766	1	NJ	3
TCGA-NJ-A7XG	5.29340699081989	1	NJ	3
TCGA-O1-A52J	5.4090144846161	1	O1	5
TCGA-S2-AA1A	4.9141069273946	1	S2	5
