# Supplementary material for: Surrogate Biomarker Prediction from Whole-Slide Images for Evaluating Overall Survival in Lung Adenocarcinoma
Source: Diagnostics (Basel). 2024 Feb 20;14(5):462. doi: 10.3390/diagnostics14050462 (PMC10930763; doi:10.3390/diagnostics14050462)
Supplement: Supplementary file 1 [file diagnostics-14-00462-s001.zip › Supplementary_File_S5_TCGA_LUAD_crossfolds/crossfolds_MELK.csv]

PATIENT	MELK	MELK_quantile	site_code	CV5
TCGA-05-4244	4.30701595822572	3	05	4
TCGA-05-4249	2.18023720468865	1	05	4
TCGA-05-4250	5.33614467714489	3	05	4
TCGA-05-4382	3.38137702701765	2	05	4
TCGA-05-4395	4.38209772728981	3	05	4
TCGA-05-4396	2.96914236492567	2	05	4
TCGA-05-4397	6.96133514170454	4	05	4
TCGA-05-4398	5.56746249003893	3	05	4
TCGA-05-4402	3.88375537403351	2	05	4
TCGA-05-4403	3.09935973298915	2	05	4
TCGA-05-4405	2.39621099938525	1	05	4
TCGA-05-4415	5.82326800743916	4	05	4
TCGA-05-4417	3.87905735513534	2	05	4
TCGA-05-4418	4.11366565769725	3	05	4
TCGA-05-4420	5.76841773307382	4	05	4
TCGA-05-4422	3.95496050185238	2	05	4
TCGA-05-4424	5.12208412149178	3	05	4
TCGA-05-4426	4.09174081236734	3	05	4
TCGA-05-4427	5.97653873482108	4	05	4
TCGA-05-4430	3.55054436832302	2	05	4
TCGA-05-4432	5.2344019686342	3	05	4
TCGA-05-4433	4.48967467098323	3	05	4
TCGA-05-4434	5.42432946026885	3	05	4
TCGA-35-3615	1.74427127655937	1	35	5
TCGA-35-4122	5.82482708495542	4	35	5
TCGA-35-4123	5.54245861077738	3	35	5
TCGA-35-5375	4.71284587480464	3	35	5
TCGA-38-4625	6.86645167852471	4	38	1
TCGA-38-4626	2.995972289996	2	38	1
TCGA-38-4627	3.1023931107462	2	38	1
TCGA-38-4628	4.00598246669461	2	38	1
TCGA-38-4629	5.07128562078224	3	38	1
TCGA-38-4630	5.09968423225018	3	38	1
TCGA-38-4631	5.90912550191986	4	38	1
TCGA-38-4632	5.75224469100866	4	38	1
TCGA-38-6178	2.83788438877348	2	38	1
TCGA-38-7271	2.89651661232417	2	38	1
TCGA-38-A44F	2.3871031111521	1	38	1
TCGA-44-2655	1.30181883434842	1	44	3
TCGA-44-2656	4.12926789332322	3	44	3
TCGA-44-2657	3.25688702546007	2	44	3
TCGA-44-2659	2.37731408766854	1	44	3
TCGA-44-2661	2.76135071678679	2	44	3
TCGA-44-2662	5.31632618490562	3	44	3
TCGA-44-2665	3.42741285148848	2	44	3
TCGA-44-2666	4.27317655960074	3	44	3
TCGA-44-2668	6.28426422917341	4	44	3
TCGA-44-3396	5.03437107896553	3	44	3
TCGA-44-3398	3.31169722563825	2	44	3
TCGA-44-3917	5.86008829955293	4	44	3
TCGA-44-3918	4.75713150023989	3	44	3
TCGA-44-3919	4.23761320198154	3	44	3
TCGA-44-4112	3.60020420882956	2	44	3
TCGA-44-5643	6.16341431726266	4	44	3
TCGA-44-5644	5.12199270537486	3	44	3
TCGA-44-5645	2.01010566190176	1	44	3
TCGA-44-6145	4.94246968909136	3	44	3
TCGA-44-6146	1.85557084383941	1	44	3
TCGA-44-6147	2.96564017264674	2	44	3
TCGA-44-6148	-0.318812460697875	0	44	3
TCGA-44-6774	4.38974994677706	3	44	3
TCGA-44-6775	4.68448629316124	3	44	3
TCGA-44-6776	1.70515399252305	1	44	3
TCGA-44-6777	3.18897497224108	2	44	3
TCGA-44-6778	5.08138026520385	3	44	3
TCGA-44-6779	5.56280920602976	3	44	3
TCGA-44-7659	1.38789196425858	1	44	3
TCGA-44-7660	5.42752468114727	3	44	3
TCGA-44-7662	5.72124587787273	4	44	3
TCGA-44-7667	5.7949566068922	4	44	3
TCGA-44-7669	5.0153312168378	3	44	3
TCGA-44-7670	2.88024998678852	2	44	3
TCGA-44-7671	2.9552504978768	2	44	3
TCGA-44-7672	4.49913212772223	3	44	3
TCGA-44-8119	4.94555072546006	3	44	3
TCGA-44-A479	4.86505233270009	3	44	3
TCGA-44-A47A	3.85941142436572	2	44	3
TCGA-44-A47B	3.58956522962795	2	44	3
TCGA-44-A47G	3.9602230168066	2	44	3
TCGA-44-A4SS	4.35546372867459	3	44	3
TCGA-44-A4SU	2.87167035807898	2	44	3
TCGA-49-4487	5.33040212817961	3	49	4
TCGA-49-4488	4.11794198718821	3	49	4
TCGA-49-4490	2.98403725368483	2	49	4
TCGA-49-4494	4.85686601534215	3	49	4
TCGA-49-4501	2.60353403825273	2	49	4
TCGA-49-4505	2.07853138383441	1	49	4
TCGA-49-4506	4.48811195167284	3	49	4
TCGA-49-4507	4.39475221572311	3	49	4
TCGA-49-4510	-0.053706104113455	0	49	4
TCGA-49-4512	3.08471316939989	2	49	4
TCGA-49-4514	4.73695220617676	3	49	4
TCGA-49-6742	4.49228886849789	3	49	4
TCGA-49-6743	5.63703412455933	4	49	4
TCGA-49-6744	3.52098649867546	2	49	4
TCGA-49-6745	5.4778442849443	3	49	4
TCGA-49-6761	4.39969760279169	3	49	4
TCGA-49-6767	0.992369183260029	1	49	4
TCGA-49-AAQV	4.48072783945382	3	49	4
TCGA-49-AAR0	3.69166094670758	2	49	4
TCGA-49-AAR2	4.57979331578245	3	49	4
TCGA-49-AAR3	5.38960978056916	3	49	4
TCGA-49-AAR4	4.27352486902614	3	49	4
TCGA-49-AAR9	4.52502916049986	3	49	4
TCGA-49-AARE	5.30245105562432	3	49	4
TCGA-49-AARN	3.86401650191968	2	49	4
TCGA-49-AARO	4.22691432932436	3	49	4
TCGA-49-AARQ	6.36216148928727	4	49	4
TCGA-49-AARR	1.6849058435176	1	49	4
TCGA-4B-A93V	4.27061827716368	3	4B	5
TCGA-50-5044	5.75120371655129	4	50	5
TCGA-50-5045	3.74397890637512	2	50	5
TCGA-50-5055	3.14376120181211	2	50	5
TCGA-50-5066	5.73911246449454	4	50	5
TCGA-50-5068	3.6949087534589	2	50	5
TCGA-50-5931	4.81107086826441	3	50	5
TCGA-50-5939	4.54765236260439	3	50	5
TCGA-50-5942	0.680440270099916	0	50	5
TCGA-50-5946	4.84605223721369	3	50	5
TCGA-50-6590	5.85439845710505	4	50	5
TCGA-50-6591	6.06790335436081	4	50	5
TCGA-50-6593	4.29979198674379	3	50	5
TCGA-50-6594	5.53957344179047	3	50	5
TCGA-50-6597	1.96454643581137	1	50	5
TCGA-50-6673	3.57166132723518	2	50	5
TCGA-50-7109	5.44400991461439	3	50	5
TCGA-50-8457	1.20168005495764	1	50	5
TCGA-50-8459	3.01626367719932	2	50	5
TCGA-53-7624	6.45753352666041	4	53	4
TCGA-53-7626	3.4269957799746	2	53	4
TCGA-53-7813	4.67223756514368	3	53	4
TCGA-53-A4EZ	5.50136281517027	3	53	4
TCGA-55-1592	4.88850243259246	3	55	2
TCGA-55-1594	4.95659847372922	3	55	2
TCGA-55-1595	4.54001146758435	3	55	2
TCGA-55-1596	5.39857158206622	3	55	2
TCGA-55-5899	5.57796185999661	3	55	2
TCGA-55-6543	2.66260333258458	2	55	2
TCGA-55-6642	3.62930142714223	2	55	2
TCGA-55-6712	4.46200565410529	3	55	2
TCGA-55-6968	6.25013514713682	4	55	2
TCGA-55-6969	5.56655233159966	3	55	2
TCGA-55-6970	4.59273789149122	3	55	2
TCGA-55-6971	3.39640517376207	2	55	2
TCGA-55-6972	3.04995530511656	2	55	2
TCGA-55-6975	5.61129431084843	4	55	2
TCGA-55-6978	5.80674930396745	4	55	2
TCGA-55-6979	5.77495685977519	4	55	2
TCGA-55-6980	1.82065971098565	1	55	2
TCGA-55-6981	4.64451656410601	3	55	2
TCGA-55-6982	4.35868317064116	3	55	2
TCGA-55-6983	2.90277920613571	2	55	2
TCGA-55-6984	4.37312866739823	3	55	2
TCGA-55-6985	4.8046785154605	3	55	2
TCGA-55-6986	2.78685025413279	2	55	2
TCGA-55-6987	4.27282938322105	3	55	2
TCGA-55-7227	4.07993889629021	3	55	2
TCGA-55-7281	3.08818878655353	2	55	2
TCGA-55-7283	3.5436896105941	2	55	2
TCGA-55-7284	2.06608283872069	1	55	2
TCGA-55-7570	5.89884945269792	4	55	2
TCGA-55-7573	1.5017663682975	1	55	2
TCGA-55-7574	3.62352006736193	2	55	2
TCGA-55-7576	4.01269286237757	2	55	2
TCGA-55-7724	4.27193659771119	3	55	2
TCGA-55-7725	2.62407807193603	2	55	2
TCGA-55-7726	4.74641488539935	3	55	2
TCGA-55-7727	5.62433010936957	4	55	2
TCGA-55-7728	3.01313187999091	2	55	2
TCGA-55-7815	4.40558792683679	3	55	2
TCGA-55-7816	2.53766012787339	2	55	2
TCGA-55-7903	5.0073915137861	3	55	2
TCGA-55-7907	3.54275122713261	2	55	2
TCGA-55-7910	5.14079442780281	3	55	2
TCGA-55-7911	5.26828859574325	3	55	2
TCGA-55-7913	5.73577551887779	4	55	2
TCGA-55-7914	4.15149269440905	3	55	2
TCGA-55-7994	5.37797266033391	3	55	2
TCGA-55-7995	5.22896262787008	3	55	2
TCGA-55-8085	5.10167239803546	3	55	2
TCGA-55-8087	0.659989600113542	0	55	2
TCGA-55-8089	4.96138950894076	3	55	2
TCGA-55-8090	3.39913684850281	2	55	2
TCGA-55-8091	3.0590993034789	2	55	2
TCGA-55-8092	3.58080001979631	2	55	2
TCGA-55-8094	5.19984066564031	3	55	2
TCGA-55-8096	3.06262848000285	2	55	2
TCGA-55-8097	1.18271390023387	1	55	2
TCGA-55-8203	4.05898056003018	3	55	2
TCGA-55-8204	5.65809929830175	4	55	2
TCGA-55-8205	6.30976864753606	4	55	2
TCGA-55-8206	1.50705222618519	1	55	2
TCGA-55-8207	1.11502452798337	1	55	2
TCGA-55-8208	4.62563019592527	3	55	2
TCGA-55-8299	4.39296589831627	3	55	2
TCGA-55-8301	5.19540803576362	3	55	2
TCGA-55-8302	5.10420951605383	3	55	2
TCGA-55-8505	4.34370534917166	3	55	2
TCGA-55-8506	3.92234794015872	2	55	2
TCGA-55-8507	4.08982891796869	3	55	2
TCGA-55-8508	3.82010347201203	2	55	2
TCGA-55-8510	3.94011169636341	2	55	2
TCGA-55-8511	5.06175317569425	3	55	2
TCGA-55-8512	0.904821771363489	0	55	2
TCGA-55-8513	1.59770786377376	1	55	2
TCGA-55-8514	2.20302102742681	1	55	2
TCGA-55-8614	4.05710019263565	3	55	2
TCGA-55-8615	3.69826507591512	2	55	2
TCGA-55-8616	3.81142158378313	2	55	2
TCGA-55-8619	2.89503647695437	2	55	2
TCGA-55-8620	6.05068035478655	4	55	2
TCGA-55-8621	2.64106102562561	2	55	2
TCGA-55-A48X	3.09923069753075	2	55	2
TCGA-55-A48Y	4.43768355867914	3	55	2
TCGA-55-A48Z	5.22222985280719	3	55	2
TCGA-55-A490	3.82921007677545	2	55	2
TCGA-55-A491	4.69082540161967	3	55	2
TCGA-55-A492	1.16410217165161	1	55	2
TCGA-55-A493	5.62513455304294	4	55	2
TCGA-55-A494	4.22759166867734	3	55	2
TCGA-55-A4DF	6.86888603361879	4	55	2
TCGA-55-A4DG	2.00190713780949	1	55	2
TCGA-55-A57B	2.49259910541055	1	55	2
TCGA-62-A46O	5.87808458586452	4	62	1
TCGA-62-A46P	2.79647757157116	2	62	1
TCGA-62-A46R	5.40639834239623	3	62	1
TCGA-62-A46S	2.95303752467712	2	62	1
TCGA-62-A46U	5.52661820645174	3	62	1
TCGA-62-A46V	3.90163616373856	2	62	1
TCGA-62-A470	4.46581301754275	3	62	1
TCGA-62-A471	4.96150535388544	3	62	1
TCGA-62-A472	4.34018505931461	3	62	1
TCGA-64-1676	4.47669027058572	3	64	1
TCGA-64-1677	5.10913913538448	3	64	1
TCGA-64-1678	6.05065353896064	4	64	1
TCGA-64-1679	3.99193430105017	2	64	1
TCGA-64-1680	3.02455482669791	2	64	1
TCGA-64-1681	3.11121818997726	2	64	1
TCGA-64-5774	5.92201172187024	4	64	1
TCGA-64-5775	6.31032590473221	4	64	1
TCGA-64-5778	4.91537350830373	3	64	1
TCGA-64-5779	5.24040086367408	3	64	1
TCGA-64-5781	4.18404559767379	3	64	1
TCGA-64-5815	1.72095924656701	1	64	1
TCGA-67-3770	2.33191734508407	1	67	1
TCGA-67-3771	4.35626324915081	3	67	1
TCGA-67-3772	1.58706562878693	1	67	1
TCGA-67-3773	2.13965830679844	1	67	1
TCGA-67-3774	2.37653871605345	1	67	1
TCGA-67-4679	2.05491671239533	1	67	1
TCGA-67-6215	3.87133482274963	2	67	1
TCGA-67-6216	3.51718413026339	2	67	1
TCGA-67-6217	1.19432347993128	1	67	1
TCGA-69-7760	4.41979560657446	3	69	1
TCGA-69-7761	4.54937110667701	3	69	1
TCGA-69-7763	2.30493339340084	1	69	1
TCGA-69-7764	3.1556411789528	2	69	1
TCGA-69-7765	3.87558839618983	2	69	1
TCGA-69-7973	5.7691095754797	4	69	1
TCGA-69-7974	4.59749381322246	3	69	1
TCGA-69-7978	4.87999997378027	3	69	1
TCGA-69-7979	5.20231142879975	3	69	1
TCGA-69-7980	4.03369722683101	2	69	1
TCGA-69-8253	2.2729867918807	1	69	1
TCGA-69-8254	2.69384113519512	2	69	1
TCGA-69-8255	5.08023628410238	3	69	1
TCGA-69-8453	3.45196456923308	2	69	1
TCGA-69-A59K	5.29031427773189	3	69	1
TCGA-71-6725	4.24125210391664	3	71	1
TCGA-71-8520	4.47059192162093	3	71	1
TCGA-73-4658	3.9029170087714	2	73	5
TCGA-73-4659	5.02968551370178	3	73	5
TCGA-73-4662	2.38291175168668	1	73	5
TCGA-73-4666	6.94926467713584	4	73	5
TCGA-73-4668	4.3325823397013	3	73	5
TCGA-73-4670	5.36417987986733	3	73	5
TCGA-73-4675	2.7719008299963	2	73	5
TCGA-73-4676	5.61981301136775	4	73	5
TCGA-73-4677	1.57869084939991	1	73	5
TCGA-73-7498	0.944761528524694	0	73	5
TCGA-73-7499	5.48949186423655	3	73	5
TCGA-73-A9RS	5.52910724518858	3	73	5
TCGA-75-5122	4.42823660768828	3	75	1
TCGA-75-5125	6.35603461713749	4	75	1
TCGA-75-5126	5.96592076011309	4	75	1
TCGA-75-5146	2.93832124103581	2	75	1
TCGA-75-5147	5.12157392051814	3	75	1
TCGA-75-6203	2.04979954181812	1	75	1
TCGA-75-6205	4.98502492903877	3	75	1
TCGA-75-6206	0.857617899629734	0	75	1
TCGA-75-6207	4.49278302532781	3	75	1
TCGA-75-6211	5.17850288110093	3	75	1
TCGA-75-6212	3.12795324545817	2	75	1
TCGA-75-6214	5.96301386708253	4	75	1
TCGA-75-7025	1.39183182390318	1	75	1
TCGA-75-7027	5.32870967135521	3	75	1
TCGA-75-7030	2.13324845552177	1	75	1
TCGA-75-7031	5.36966800928923	3	75	1
TCGA-78-7145	5.46924656673831	3	78	3
TCGA-78-7146	6.49022120425889	4	78	3
TCGA-78-7147	4.5569254475726	3	78	3
TCGA-78-7148	4.14026235287146	3	78	3
TCGA-78-7149	1.58653931910803	1	78	3
TCGA-78-7150	6.41741859980452	4	78	3
TCGA-78-7152	3.34969528980755	2	78	3
TCGA-78-7153	3.66793141386504	2	78	3
TCGA-78-7154	5.46041453846256	3	78	3
TCGA-78-7155	7.12208519384396	4	78	3
TCGA-78-7156	1.21636556527025	1	78	3
TCGA-78-7158	3.31502689399414	2	78	3
TCGA-78-7159	5.00368056176444	3	78	3
TCGA-78-7160	4.30919088718227	3	78	3
TCGA-78-7161	2.47353790184945	1	78	3
TCGA-78-7163	1.84793341948343	1	78	3
TCGA-78-7166	4.94243735836189	3	78	3
TCGA-78-7167	-0.544981783718267	0	78	3
TCGA-78-7220	5.43207569277186	3	78	3
TCGA-78-7535	4.79171896608724	3	78	3
TCGA-78-7536	5.42588302938201	3	78	3
TCGA-78-7537	1.68555152121542	1	78	3
TCGA-78-7539	2.52016428519624	1	78	3
TCGA-78-7540	1.99042194282966	1	78	3
TCGA-78-7542	7.02748602744035	4	78	3
TCGA-78-7633	2.22020436484814	1	78	3
TCGA-78-8640	5.09369622888753	3	78	3
TCGA-78-8648	4.34141871981777	3	78	3
TCGA-78-8655	3.42025470588045	2	78	3
TCGA-78-8660	4.63862750265877	3	78	3
TCGA-78-8662	5.69294616379509	4	78	3
TCGA-80-5607	4.71666073468792	3	80	4
TCGA-80-5608	5.43175961956159	3	80	4
TCGA-80-5611	6.08287824248536	4	80	4
TCGA-83-5908	6.1758825368896	4	83	3
TCGA-86-6562	4.31023910199423	3	86	5
TCGA-86-6851	4.17264287839728	3	86	5
TCGA-86-7701	5.70341214282096	4	86	5
TCGA-86-7711	4.59268097451947	3	86	5
TCGA-86-7713	4.25528806329559	3	86	5
TCGA-86-7714	2.8710337566485	2	86	5
TCGA-86-7953	5.78109203039422	4	86	5
TCGA-86-7954	4.37284837276385	3	86	5
TCGA-86-7955	4.87900937875504	3	86	5
TCGA-86-8054	6.51499394980944	4	86	5
TCGA-86-8055	4.11420612991778	3	86	5
TCGA-86-8056	2.79787557252934	2	86	5
TCGA-86-8073	3.85184355360549	2	86	5
TCGA-86-8074	4.42901397236266	3	86	5
TCGA-86-8075	4.59101761679927	3	86	5
TCGA-86-8076	2.04699396170435	1	86	5
TCGA-86-8278	4.13386833454546	3	86	5
TCGA-86-8279	3.36067634319413	2	86	5
TCGA-86-8280	3.40042556499397	2	86	5
TCGA-86-8281	1.74820781443588	1	86	5
TCGA-86-8358	6.23143540127695	4	86	5
TCGA-86-8359	3.49196741866835	2	86	5
TCGA-86-8585	5.14790578820089	3	86	5
TCGA-86-8668	2.03026723663123	1	86	5
TCGA-86-8669	3.42964026460197	2	86	5
TCGA-86-8671	2.88761336883982	2	86	5
TCGA-86-8672	4.93227326491563	3	86	5
TCGA-86-8673	4.81493584319528	3	86	5
TCGA-86-8674	3.76830745403884	2	86	5
TCGA-86-A456	2.81109723369214	2	86	5
TCGA-86-A4D0	6.01917796277052	4	86	5
TCGA-86-A4JF	5.3253934148009	3	86	5
TCGA-86-A4P7	3.23284349241228	2	86	5
TCGA-86-A4P8	1.01110527875453	1	86	5
TCGA-91-A4BC	5.37758022326565	3	91	3
TCGA-91-A4BD	2.56517706538183	2	91	3
TCGA-93-7347	2.64291408223025	2	93	3
TCGA-93-7348	2.68008880222989	2	93	3
TCGA-93-8067	5.23364897188117	3	93	3
TCGA-93-A4JN	4.93982652447265	3	93	3
TCGA-93-A4JO	3.95897794774797	2	93	3
TCGA-93-A4JP	4.31489857678645	3	93	3
TCGA-93-A4JQ	4.57394445923423	3	93	3
TCGA-95-7039	5.70498728404343	4	95	4
TCGA-95-7043	5.33059230509047	3	95	4
TCGA-95-7562	5.76411795973935	4	95	4
TCGA-95-7567	4.86153726776031	3	95	4
TCGA-95-7944	5.58804384812757	3	95	4
TCGA-95-7947	5.96857886776719	4	95	4
TCGA-95-7948	2.30208686239286	1	95	4
TCGA-95-8039	3.01412994673339	2	95	4
TCGA-95-8494	4.85758166764433	3	95	4
TCGA-95-A4VK	2.97745851418919	2	95	4
TCGA-95-A4VN	5.93351781599208	4	95	4
TCGA-95-A4VP	3.8592540919576	2	95	4
TCGA-97-7546	3.33052297618469	2	97	4
TCGA-97-7547	1.50908547216886	1	97	4
TCGA-97-7552	2.71646083006859	2	97	4
TCGA-97-7553	4.09427645228559	3	97	4
TCGA-97-7554	4.6945348331873	3	97	4
TCGA-97-7937	4.32775895271245	3	97	4
TCGA-97-7938	2.37875951620401	1	97	4
TCGA-97-7941	1.8925622676314	1	97	4
TCGA-97-8171	3.94578918274479	2	97	4
TCGA-97-8172	1.69875201058503	1	97	4
TCGA-97-8175	4.15488051762349	3	97	4
TCGA-97-8177	2.56326323582573	2	97	4
TCGA-97-8179	4.08378349467446	3	97	4
TCGA-97-8552	1.23066930948352	1	97	4
TCGA-97-A4LX	3.9870024356485	2	97	4
TCGA-97-A4M0	2.25454085918055	1	97	4
TCGA-97-A4M1	0.760521247628395	0	97	4
TCGA-97-A4M2	1.72571751761335	1	97	4
TCGA-97-A4M3	1.86722022093362	1	97	4
TCGA-97-A4M5	3.06859838942788	2	97	4
TCGA-97-A4M6	2.12736300282915	1	97	4
TCGA-97-A4M7	2.72737766231602	2	97	4
TCGA-99-7458	3.37698013329696	2	99	3
TCGA-99-8025	4.82275502630917	3	99	3
TCGA-99-8028	3.45572641803667	2	99	3
TCGA-99-8032	3.3231715086848	2	99	3
TCGA-99-8033	4.64522605694057	3	99	3
TCGA-99-AA5R	1.91653736689518	1	99	3
TCGA-J2-8192	2.77524845692038	2	J2	5
TCGA-J2-8194	1.88600601471079	1	J2	5
TCGA-J2-A4AD	4.39637313152683	3	J2	5
TCGA-J2-A4AE	4.15311465489036	3	J2	5
TCGA-J2-A4AG	1.9615773481257	1	J2	5
TCGA-L4-A4E5	5.68422631581135	4	L4	2
TCGA-L4-A4E6	1.69025062101868	1	L4	2
TCGA-L9-A443	3.0283590615096	2	L9	5
TCGA-L9-A444	4.15766904545762	3	L9	5
TCGA-L9-A50W	2.05071015838733	1	L9	5
TCGA-L9-A5IP	4.54443823819184	3	L9	5
TCGA-L9-A743	4.13975572027512	3	L9	5
TCGA-L9-A7SV	4.11720326446707	3	L9	5
TCGA-L9-A8F4	4.22541583488589	3	L9	5
TCGA-MN-A4N1	4.96732012346054	3	MN	5
TCGA-MN-A4N4	3.69183285517124	2	MN	5
TCGA-MN-A4N5	4.27406224500205	3	MN	5
TCGA-MP-A4SV	5.04176007585468	3	MP	1
TCGA-MP-A4SW	4.240025079595	3	MP	1
TCGA-MP-A4SY	4.25979819430211	3	MP	1
TCGA-MP-A4T4	5.14965889155371	3	MP	1
TCGA-MP-A4T6	1.40137061082131	1	MP	1
TCGA-MP-A4T7	3.60345779679673	2	MP	1
TCGA-MP-A4T8	4.49158885027386	3	MP	1
TCGA-MP-A4T9	3.89887332286184	2	MP	1
TCGA-MP-A4TA	5.13657575498852	3	MP	1
TCGA-MP-A4TC	5.65943674942111	4	MP	1
TCGA-MP-A4TD	3.61695621024879	2	MP	1
TCGA-MP-A4TE	4.60419160127347	3	MP	1
TCGA-MP-A4TF	4.28503185700592	3	MP	1
TCGA-MP-A4TH	1.55420866280597	1	MP	1
TCGA-MP-A4TI	5.18490025116849	3	MP	1
TCGA-MP-A4TJ	4.66112966359983	3	MP	1
TCGA-MP-A4TK	3.79760349785685	2	MP	1
TCGA-MP-A5C7	2.77784652757873	2	MP	1
TCGA-NJ-A4YF	4.59352137500377	3	NJ	5
TCGA-NJ-A4YG	2.66581102366523	2	NJ	5
TCGA-NJ-A4YI	1.98965782915525	1	NJ	5
TCGA-NJ-A4YP	4.06198887380883	3	NJ	5
TCGA-NJ-A4YQ	3.88360130800437	2	NJ	5
TCGA-NJ-A55A	2.16543921145421	1	NJ	5
TCGA-NJ-A55O	3.25033582202539	2	NJ	5
TCGA-NJ-A55R	3.64879441830201	2	NJ	5
TCGA-NJ-A7XG	1.96378134615842	1	NJ	5
TCGA-O1-A52J	2.5994628433813	2	O1	3
TCGA-S2-AA1A	2.23660104401455	1	S2	2
