# Supplementary material for: Surrogate Biomarker Prediction from Whole-Slide Images for Evaluating Overall Survival in Lung Adenocarcinoma
Source: Diagnostics (Basel). 2024 Feb 20;14(5):462. doi: 10.3390/diagnostics14050462 (PMC10930763; doi:10.3390/diagnostics14050462)
Supplement: Supplementary file 1 [file diagnostics-14-00462-s001.zip › Supplementary_File_S5_TCGA_LUAD_crossfolds/crossfolds_METTL7A.csv]

PATIENT	METTL7A	METTL7A_quantile	site_code	CV5
TCGA-05-4244	5.30901055973365	2	05	1
TCGA-05-4249	5.85207172211804	2	05	1
TCGA-05-4250	5.71845706934143	2	05	1
TCGA-05-4382	5.81185083638662	2	05	1
TCGA-05-4395	4.85577907666742	1	05	1
TCGA-05-4396	6.96584340382708	3	05	1
TCGA-05-4397	7.55444278539276	3	05	1
TCGA-05-4398	5.32384984985868	2	05	1
TCGA-05-4402	6.79455195243649	3	05	1
TCGA-05-4403	7.81894428109434	3	05	1
TCGA-05-4405	6.36558259225509	2	05	1
TCGA-05-4415	4.19354677886406	1	05	1
TCGA-05-4417	6.39486261633586	2	05	1
TCGA-05-4418	5.75194000036819	2	05	1
TCGA-05-4420	6.74423567955695	3	05	1
TCGA-05-4422	7.72393328910881	3	05	1
TCGA-05-4424	7.26317437886601	3	05	1
TCGA-05-4426	5.39503563621085	2	05	1
TCGA-05-4427	5.86857530301409	2	05	1
TCGA-05-4430	5.94150717542223	2	05	1
TCGA-05-4432	5.45615464662343	2	05	1
TCGA-05-4433	7.30637754177772	3	05	1
TCGA-05-4434	6.27494564873058	2	05	1
TCGA-35-3615	5.25797995617987	2	35	3
TCGA-35-4122	5.75305624723213	2	35	3
TCGA-35-4123	5.84526971456913	2	35	3
TCGA-35-5375	7.08073844454559	3	35	3
TCGA-38-4625	5.78316108767682	2	38	3
TCGA-38-4626	7.83944539738708	3	38	3
TCGA-38-4627	6.56182472938349	3	38	3
TCGA-38-4628	5.52167739919591	2	38	3
TCGA-38-4629	4.82168682948095	1	38	3
TCGA-38-4630	5.08296216007165	2	38	3
TCGA-38-4631	5.36154297321127	2	38	3
TCGA-38-4632	5.57425337830735	2	38	3
TCGA-38-6178	6.78301733299614	3	38	3
TCGA-38-7271	8.10161590114936	4	38	3
TCGA-38-A44F	8.10782850194223	4	38	3
TCGA-44-2655	6.77117588606922	3	44	4
TCGA-44-2656	6.99951633747469	3	44	4
TCGA-44-2657	7.6578886582017	3	44	4
TCGA-44-2659	6.86461765175187	3	44	4
TCGA-44-2661	7.49929963147786	3	44	4
TCGA-44-2662	5.03498640919845	2	44	4
TCGA-44-2665	6.26710538379743	2	44	4
TCGA-44-2666	6.12026792883839	2	44	4
TCGA-44-2668	4.99930072959789	2	44	4
TCGA-44-3396	6.74562006551517	3	44	4
TCGA-44-3398	7.21788646243816	3	44	4
TCGA-44-3917	6.48382468527938	3	44	4
TCGA-44-3918	5.63201461563022	2	44	4
TCGA-44-3919	6.32199071402684	2	44	4
TCGA-44-4112	6.17034874461657	2	44	4
TCGA-44-5643	7.25734320196069	3	44	4
TCGA-44-5644	4.23379143538269	1	44	4
TCGA-44-5645	7.25302427651071	3	44	4
TCGA-44-6145	6.64483613505013	3	44	4
TCGA-44-6146	7.04584791828826	3	44	4
TCGA-44-6147	7.46839610623902	3	44	4
TCGA-44-6148	9.00306767145603	4	44	4
TCGA-44-6774	6.2025435748422	2	44	4
TCGA-44-6775	6.04135461584972	2	44	4
TCGA-44-6776	7.55705055631164	3	44	4
TCGA-44-6777	7.05355359223854	3	44	4
TCGA-44-6778	7.40588661618388	3	44	4
TCGA-44-6779	6.74317701499227	3	44	4
TCGA-44-7659	7.72940559168282	3	44	4
TCGA-44-7660	8.67812963743954	4	44	4
TCGA-44-7662	5.46379100835833	2	44	4
TCGA-44-7667	6.16249400787323	2	44	4
TCGA-44-7669	6.60635547034615	3	44	4
TCGA-44-7670	6.02267410342156	2	44	4
TCGA-44-7671	7.34280163082495	3	44	4
TCGA-44-7672	7.1171722063119	3	44	4
TCGA-44-8119	5.55923285291659	2	44	4
TCGA-44-A479	7.27056433894159	3	44	4
TCGA-44-A47A	6.42931862723361	3	44	4
TCGA-44-A47B	5.06630526779558	2	44	4
TCGA-44-A47G	6.89061446409108	3	44	4
TCGA-44-A4SS	5.92604989959221	2	44	4
TCGA-44-A4SU	6.0049859086816	2	44	4
TCGA-49-4487	7.18061320712359	3	49	3
TCGA-49-4488	5.16135847213852	2	49	3
TCGA-49-4490	6.26037954875713	2	49	3
TCGA-49-4494	5.66502836805757	2	49	3
TCGA-49-4501	6.50084123826187	3	49	3
TCGA-49-4505	5.98376632579298	2	49	3
TCGA-49-4506	4.46275319385798	1	49	3
TCGA-49-4507	5.27212301877177	2	49	3
TCGA-49-4510	8.75185110914847	4	49	3
TCGA-49-4512	6.15185085254836	2	49	3
TCGA-49-4514	6.91758816243445	3	49	3
TCGA-49-6742	6.06940261791427	2	49	3
TCGA-49-6743	5.34082585768318	2	49	3
TCGA-49-6744	7.45490730025312	3	49	3
TCGA-49-6745	6.48915310810667	3	49	3
TCGA-49-6761	5.17854977826073	2	49	3
TCGA-49-6767	4.76722707605336	1	49	3
TCGA-49-AAQV	4.90652757399325	2	49	3
TCGA-49-AAR0	6.40977275748849	2	49	3
TCGA-49-AAR2	7.13665507374152	3	49	3
TCGA-49-AAR3	5.7067368891927	2	49	3
TCGA-49-AAR4	6.54440360671328	3	49	3
TCGA-49-AAR9	1.74513485597969	0	49	3
TCGA-49-AARE	5.12550747265646	2	49	3
TCGA-49-AARN	6.15410193358217	2	49	3
TCGA-49-AARO	6.68430459627935	3	49	3
TCGA-49-AARQ	6.21597507492302	2	49	3
TCGA-49-AARR	8.58953664497982	4	49	3
TCGA-4B-A93V	5.87721952854272	2	4B	1
TCGA-50-5044	6.65626379741515	3	50	3
TCGA-50-5045	7.18908104470028	3	50	3
TCGA-50-5055	7.30836388012122	3	50	3
TCGA-50-5066	6.72390931271238	3	50	3
TCGA-50-5068	7.22295332011153	3	50	3
TCGA-50-5931	8.15494548984612	4	50	3
TCGA-50-5939	6.10449322032149	2	50	3
TCGA-50-5942	8.32120165345177	4	50	3
TCGA-50-5946	7.0984773615099	3	50	3
TCGA-50-6590	5.92084147591455	2	50	3
TCGA-50-6591	4.22416770392557	1	50	3
TCGA-50-6593	6.5278683282491	3	50	3
TCGA-50-6594	4.49908212253694	1	50	3
TCGA-50-6597	7.48940379919335	3	50	3
TCGA-50-6673	6.96575527522449	3	50	3
TCGA-50-7109	6.31059754465343	2	50	3
TCGA-50-8457	7.28980163099907	3	50	3
TCGA-50-8459	7.64845380577067	3	50	3
TCGA-53-7624	4.84557186191408	1	53	4
TCGA-53-7626	7.58859583602979	3	53	4
TCGA-53-7813	6.54773497607619	3	53	4
TCGA-53-A4EZ	4.8993790262903	2	53	4
TCGA-55-1592	7.79812912574592	3	55	2
TCGA-55-1594	5.2995899214615	2	55	2
TCGA-55-1595	6.58961649610875	3	55	2
TCGA-55-1596	5.96095554868379	2	55	2
TCGA-55-5899	5.4453197454868	2	55	2
TCGA-55-6543	6.54487696217105	3	55	2
TCGA-55-6642	6.90509647175302	3	55	2
TCGA-55-6712	6.28213960801788	2	55	2
TCGA-55-6968	6.21129372761802	2	55	2
TCGA-55-6969	6.85943433644475	3	55	2
TCGA-55-6970	6.6113048056437	3	55	2
TCGA-55-6971	7.16782406610918	3	55	2
TCGA-55-6972	6.86299961283708	3	55	2
TCGA-55-6975	6.30380835238557	2	55	2
TCGA-55-6978	6.23942362181651	2	55	2
TCGA-55-6979	6.55583054406525	3	55	2
TCGA-55-6980	6.89225503878476	3	55	2
TCGA-55-6981	5.57024701549726	2	55	2
TCGA-55-6982	6.61837866292024	3	55	2
TCGA-55-6983	7.38815228596659	3	55	2
TCGA-55-6984	6.05775422633692	2	55	2
TCGA-55-6985	7.47366203860461	3	55	2
TCGA-55-6986	7.03320047692266	3	55	2
TCGA-55-6987	7.41398552160021	3	55	2
TCGA-55-7227	6.68709082110296	3	55	2
TCGA-55-7281	6.4167601550715	2	55	2
TCGA-55-7283	6.45071779573502	3	55	2
TCGA-55-7284	8.23161952328684	4	55	2
TCGA-55-7570	6.26543352504779	2	55	2
TCGA-55-7573	7.32926110676183	3	55	2
TCGA-55-7574	7.80883023201041	3	55	2
TCGA-55-7576	5.93232806729652	2	55	2
TCGA-55-7724	8.18870553325282	4	55	2
TCGA-55-7725	7.40140732609966	3	55	2
TCGA-55-7726	5.95795637725077	2	55	2
TCGA-55-7727	6.68155261096889	3	55	2
TCGA-55-7728	8.07265801238411	4	55	2
TCGA-55-7815	6.51962550832248	3	55	2
TCGA-55-7816	9.12963212161919	4	55	2
TCGA-55-7903	5.14822189685036	2	55	2
TCGA-55-7907	6.34576067891425	2	55	2
TCGA-55-7910	6.80984326991656	3	55	2
TCGA-55-7911	6.01325705735452	2	55	2
TCGA-55-7913	3.08388792652309	0	55	2
TCGA-55-7914	5.74819182777609	2	55	2
TCGA-55-7994	5.63171689169017	2	55	2
TCGA-55-7995	7.28486763194418	3	55	2
TCGA-55-8085	6.78738123858466	3	55	2
TCGA-55-8087	5.6852715656228	2	55	2
TCGA-55-8089	6.43563937965204	3	55	2
TCGA-55-8090	5.83519195477717	2	55	2
TCGA-55-8091	7.18256582299914	3	55	2
TCGA-55-8092	7.2515929132712	3	55	2
TCGA-55-8094	4.698998066164	1	55	2
TCGA-55-8096	5.92120095295126	2	55	2
TCGA-55-8097	6.52115902866276	3	55	2
TCGA-55-8203	6.04437890141887	2	55	2
TCGA-55-8204	7.5254886735626	3	55	2
TCGA-55-8205	6.20043605617656	2	55	2
TCGA-55-8206	7.43388151324671	3	55	2
TCGA-55-8207	6.71533078596222	3	55	2
TCGA-55-8208	7.04315205760504	3	55	2
TCGA-55-8299	7.16456548097504	3	55	2
TCGA-55-8301	6.68374165857786	3	55	2
TCGA-55-8302	5.60547941297675	2	55	2
TCGA-55-8505	5.72845566340515	2	55	2
TCGA-55-8506	4.75784457245845	1	55	2
TCGA-55-8507	6.01659900697107	2	55	2
TCGA-55-8508	6.56099833335759	3	55	2
TCGA-55-8510	6.36938588874104	2	55	2
TCGA-55-8511	5.5857729121901	2	55	2
TCGA-55-8512	7.92888822473051	3	55	2
TCGA-55-8513	8.6525008629791	4	55	2
TCGA-55-8514	6.50688750996976	3	55	2
TCGA-55-8614	6.71607760423917	3	55	2
TCGA-55-8615	5.22103281502893	2	55	2
TCGA-55-8616	7.24824920736685	3	55	2
TCGA-55-8619	7.55242432987454	3	55	2
TCGA-55-8620	5.50767906600823	2	55	2
TCGA-55-8621	8.11228227515565	4	55	2
TCGA-55-A48X	6.97432046292512	3	55	2
TCGA-55-A48Y	5.49111144256587	2	55	2
TCGA-55-A48Z	5.57273802612962	2	55	2
TCGA-55-A490	4.89636593470543	2	55	2
TCGA-55-A491	5.84498660323213	2	55	2
TCGA-55-A492	7.07039648907809	3	55	2
TCGA-55-A493	4.87849756174687	2	55	2
TCGA-55-A494	2.31930783776895	0	55	2
TCGA-55-A4DF	8.59643266351164	4	55	2
TCGA-55-A4DG	6.64718750839176	3	55	2
TCGA-55-A57B	6.43680759098444	3	55	2
TCGA-62-A46O	4.35035455575032	1	62	3
TCGA-62-A46P	6.0566737017681	2	62	3
TCGA-62-A46R	6.16273379641647	2	62	3
TCGA-62-A46S	7.15554065081289	3	62	3
TCGA-62-A46U	5.69781673603992	2	62	3
TCGA-62-A46V	6.80480341361125	3	62	3
TCGA-62-A470	6.76930386417344	3	62	3
TCGA-62-A471	5.13920111630861	2	62	3
TCGA-62-A472	6.69331233411254	3	62	3
TCGA-64-1676	6.66240154734082	3	64	5
TCGA-64-1677	6.55858316576259	3	64	5
TCGA-64-1678	6.55731896486169	3	64	5
TCGA-64-1679	5.90451364653801	2	64	5
TCGA-64-1680	7.03151698209178	3	64	5
TCGA-64-1681	7.84890495138712	3	64	5
TCGA-64-5774	5.27884695188194	2	64	5
TCGA-64-5775	5.08460776721373	2	64	5
TCGA-64-5778	6.35340860006292	2	64	5
TCGA-64-5779	7.26586021938483	3	64	5
TCGA-64-5781	4.95694567821105	2	64	5
TCGA-64-5815	6.29922709471415	2	64	5
TCGA-67-3770	7.23968203647267	3	67	3
TCGA-67-3771	6.41679511282334	2	67	3
TCGA-67-3772	6.84325635319982	3	67	3
TCGA-67-3773	7.94016206144852	3	67	3
TCGA-67-3774	7.41964168862843	3	67	3
TCGA-67-4679	7.27456708761761	3	67	3
TCGA-67-6215	5.50622488385934	2	67	3
TCGA-67-6216	6.86599005823132	3	67	3
TCGA-67-6217	6.46825171375253	3	67	3
TCGA-69-7760	5.89745568302104	2	69	5
TCGA-69-7761	7.25198204487641	3	69	5
TCGA-69-7763	7.12800877358021	3	69	5
TCGA-69-7764	6.7809058662276	3	69	5
TCGA-69-7765	6.07841330180574	2	69	5
TCGA-69-7973	6.19189858738155	2	69	5
TCGA-69-7974	6.52627701467982	3	69	5
TCGA-69-7978	5.93183890529989	2	69	5
TCGA-69-7979	5.78970389381834	2	69	5
TCGA-69-7980	6.66246328875437	3	69	5
TCGA-69-8253	6.29150351836384	2	69	5
TCGA-69-8254	7.53407128210108	3	69	5
TCGA-69-8255	8.00365826989454	4	69	5
TCGA-69-8453	7.9124307487185	3	69	5
TCGA-69-A59K	6.85823292789963	3	69	5
TCGA-71-6725	4.61496492849688	1	71	2
TCGA-71-8520	5.1661714647952	2	71	2
TCGA-73-4658	7.10493174600457	3	73	5
TCGA-73-4659	6.80387667542981	3	73	5
TCGA-73-4662	6.4074615931397	2	73	5
TCGA-73-4666	5.32158219994579	2	73	5
TCGA-73-4668	5.69183040555978	2	73	5
TCGA-73-4670	4.40972426953255	1	73	5
TCGA-73-4675	5.70382530574772	2	73	5
TCGA-73-4676	5.70850983132314	2	73	5
TCGA-73-4677	6.79672551941174	3	73	5
TCGA-73-7498	6.59944750811962	3	73	5
TCGA-73-7499	6.48827256259002	3	73	5
TCGA-73-A9RS	5.43735003548486	2	73	5
TCGA-75-5122	6.76813585687493	3	75	1
TCGA-75-5125	6.7440964492016	3	75	1
TCGA-75-5126	6.51452432889802	3	75	1
TCGA-75-5146	7.63288165588612	3	75	1
TCGA-75-5147	6.81112366630993	3	75	1
TCGA-75-6203	8.23802390004505	4	75	1
TCGA-75-6205	6.76548153176756	3	75	1
TCGA-75-6206	7.0057808004091	3	75	1
TCGA-75-6207	6.29317733572855	2	75	1
TCGA-75-6211	6.82232302557738	3	75	1
TCGA-75-6212	8.16038713017529	4	75	1
TCGA-75-6214	5.14973009481557	2	75	1
TCGA-75-7025	8.16099624045754	4	75	1
TCGA-75-7027	5.10036454247488	2	75	1
TCGA-75-7030	8.40514807856494	4	75	1
TCGA-75-7031	7.70720501267368	3	75	1
TCGA-78-7145	5.38285368669514	2	78	1
TCGA-78-7146	3.56417267184401	1	78	1
TCGA-78-7147	6.45090447316811	3	78	1
TCGA-78-7148	6.45348200054712	3	78	1
TCGA-78-7149	6.47104013065334	3	78	1
TCGA-78-7150	5.22473477359003	2	78	1
TCGA-78-7152	7.37386940711715	3	78	1
TCGA-78-7153	7.11719170553723	3	78	1
TCGA-78-7154	5.85528227389858	2	78	1
TCGA-78-7155	3.63347775701794	1	78	1
TCGA-78-7156	8.25236587071308	4	78	1
TCGA-78-7158	7.11188107295035	3	78	1
TCGA-78-7159	5.78159278283487	2	78	1
TCGA-78-7160	7.13852208060124	3	78	1
TCGA-78-7161	6.9542053977949	3	78	1
TCGA-78-7163	6.20320914021056	2	78	1
TCGA-78-7166	5.20466116375808	2	78	1
TCGA-78-7167	6.84272339885856	3	78	1
TCGA-78-7220	7.1568522503947	3	78	1
TCGA-78-7535	6.93860170304627	3	78	1
TCGA-78-7536	6.82614570321951	3	78	1
TCGA-78-7537	6.99952009174325	3	78	1
TCGA-78-7539	5.84342021730655	2	78	1
TCGA-78-7540	7.4120164632014	3	78	1
TCGA-78-7542	4.46721183242477	1	78	1
TCGA-78-7633	6.81104287527962	3	78	1
TCGA-78-8640	5.28561688048235	2	78	1
TCGA-78-8648	7.87288801891675	3	78	1
TCGA-78-8655	6.41402275216893	2	78	1
TCGA-78-8660	6.21262722235485	2	78	1
TCGA-78-8662	7.63263682125026	3	78	1
TCGA-80-5607	6.78507173516491	3	80	4
TCGA-80-5608	6.52858266282226	3	80	4
TCGA-80-5611	5.42547002974514	2	80	4
TCGA-83-5908	5.09410834044013	2	83	3
TCGA-86-6562	6.13975205929362	2	86	4
TCGA-86-6851	7.0859438796986	3	86	4
TCGA-86-7701	6.71911571146671	3	86	4
TCGA-86-7711	6.07972789735787	2	86	4
TCGA-86-7713	6.57721615818295	3	86	4
TCGA-86-7714	7.99481029728693	4	86	4
TCGA-86-7953	6.37964198599919	2	86	4
TCGA-86-7954	5.6993380756183	2	86	4
TCGA-86-7955	4.76815051120099	1	86	4
TCGA-86-8054	5.62354609986324	2	86	4
TCGA-86-8055	5.68171294230174	2	86	4
TCGA-86-8056	6.38813459427064	2	86	4
TCGA-86-8073	8.3016240203584	4	86	4
TCGA-86-8074	4.84067926908495	1	86	4
TCGA-86-8075	5.56386217862144	2	86	4
TCGA-86-8076	7.26635892565936	3	86	4
TCGA-86-8278	5.95166170829299	2	86	4
TCGA-86-8279	5.76410722282499	2	86	4
TCGA-86-8280	7.33556481425809	3	86	4
TCGA-86-8281	6.68353427863797	3	86	4
TCGA-86-8358	6.45241973817351	3	86	4
TCGA-86-8359	5.07692991938951	2	86	4
TCGA-86-8585	6.42217430638982	2	86	4
TCGA-86-8668	6.97396112294525	3	86	4
TCGA-86-8669	6.62130491774218	3	86	4
TCGA-86-8671	7.39883471120794	3	86	4
TCGA-86-8672	5.34118466139763	2	86	4
TCGA-86-8673	4.75464154104466	1	86	4
TCGA-86-8674	6.21692161559135	2	86	4
TCGA-86-A456	6.22888261057207	2	86	4
TCGA-86-A4D0	4.92961115957037	2	86	4
TCGA-86-A4JF	5.14915196427883	2	86	4
TCGA-86-A4P7	7.05893595045733	3	86	4
TCGA-86-A4P8	8.57437194428865	4	86	4
TCGA-91-A4BC	6.55963535015724	3	91	4
TCGA-91-A4BD	7.92408833995409	3	91	4
TCGA-93-7347	6.83396098006767	3	93	3
TCGA-93-7348	6.60679921784475	3	93	3
TCGA-93-8067	5.85419009502776	2	93	3
TCGA-93-A4JN	7.09376529663448	3	93	3
TCGA-93-A4JO	7.00734096930937	3	93	3
TCGA-93-A4JP	7.9855728996808	3	93	3
TCGA-93-A4JQ	6.1512343074504	2	93	3
TCGA-95-7039	6.28181323145262	2	95	5
TCGA-95-7043	4.28625882227887	1	95	5
TCGA-95-7562	6.78738176392023	3	95	5
TCGA-95-7567	6.12059995168886	2	95	5
TCGA-95-7944	5.33958705309029	2	95	5
TCGA-95-7947	7.42036879027787	3	95	5
TCGA-95-7948	9.54619092859565	4	95	5
TCGA-95-8039	6.76003252644114	3	95	5
TCGA-95-8494	4.47509176127634	1	95	5
TCGA-95-A4VK	6.88063799510598	3	95	5
TCGA-95-A4VN	5.93766448722783	2	95	5
TCGA-95-A4VP	6.80650475803406	3	95	5
TCGA-97-7546	7.22271852820838	3	97	5
TCGA-97-7547	5.85340414432387	2	97	5
TCGA-97-7552	8.31295663348015	4	97	5
TCGA-97-7553	7.51938558196546	3	97	5
TCGA-97-7554	6.31825268142009	2	97	5
TCGA-97-7937	6.04509574012973	2	97	5
TCGA-97-7938	6.89170805174777	3	97	5
TCGA-97-7941	7.81945206234131	3	97	5
TCGA-97-8171	7.14262380119724	3	97	5
TCGA-97-8172	7.58819461092697	3	97	5
TCGA-97-8175	5.07067761436341	2	97	5
TCGA-97-8177	6.86405485435791	3	97	5
TCGA-97-8179	5.78616589546269	2	97	5
TCGA-97-8552	8.10618651683252	4	97	5
TCGA-97-A4LX	6.65883585415505	3	97	5
TCGA-97-A4M0	6.71656134393205	3	97	5
TCGA-97-A4M1	7.23070210735738	3	97	5
TCGA-97-A4M2	7.64971003279963	3	97	5
TCGA-97-A4M3	5.16223287044695	2	97	5
TCGA-97-A4M5	7.30271679968281	3	97	5
TCGA-97-A4M6	6.57649186588298	3	97	5
TCGA-97-A4M7	7.03448410344355	3	97	5
TCGA-99-7458	7.05282592235287	3	99	4
TCGA-99-8025	7.46697901045324	3	99	4
TCGA-99-8028	7.65430520662513	3	99	4
TCGA-99-8032	6.09255858054339	2	99	4
TCGA-99-8033	4.61704752362897	1	99	4
TCGA-99-AA5R	8.30499093298152	4	99	4
TCGA-J2-8192	6.62702154986796	3	J2	3
TCGA-J2-8194	7.11909936030699	3	J2	3
TCGA-J2-A4AD	7.5048379503816	3	J2	3
TCGA-J2-A4AE	7.93342679871591	3	J2	3
TCGA-J2-A4AG	6.20313377399837	2	J2	3
TCGA-L4-A4E5	4.91260467049554	2	L4	5
TCGA-L4-A4E6	7.85572804597145	3	L4	5
TCGA-L9-A443	6.52685079973518	3	L9	5
TCGA-L9-A444	6.35794358330979	2	L9	5
TCGA-L9-A50W	6.49411279444283	3	L9	5
TCGA-L9-A5IP	4.2520084373392	1	L9	5
TCGA-L9-A743	6.82325414230874	3	L9	5
TCGA-L9-A7SV	4.48408472559126	1	L9	5
TCGA-L9-A8F4	6.06757473746493	2	L9	5
TCGA-MN-A4N1	4.37078221281273	1	MN	2
TCGA-MN-A4N4	4.98603241864511	2	MN	2
TCGA-MN-A4N5	5.38517678419522	2	MN	2
TCGA-MP-A4SV	7.08418511287081	3	MP	1
TCGA-MP-A4SW	6.99471422681049	3	MP	1
TCGA-MP-A4SY	5.46721789525385	2	MP	1
TCGA-MP-A4T4	6.56416744672365	3	MP	1
TCGA-MP-A4T6	5.98867324999698	2	MP	1
TCGA-MP-A4T7	6.96055702332725	3	MP	1
TCGA-MP-A4T8	4.88103915455252	2	MP	1
TCGA-MP-A4T9	6.82190922419174	3	MP	1
TCGA-MP-A4TA	5.28319847797752	2	MP	1
TCGA-MP-A4TC	5.26620656984948	2	MP	1
TCGA-MP-A4TD	7.19992126291334	3	MP	1
TCGA-MP-A4TE	5.70810122542073	2	MP	1
TCGA-MP-A4TF	4.84983933235582	1	MP	1
TCGA-MP-A4TH	7.45127878280309	3	MP	1
TCGA-MP-A4TI	5.93671997955183	2	MP	1
TCGA-MP-A4TJ	7.04007136437676	3	MP	1
TCGA-MP-A4TK	6.69628755427958	3	MP	1
TCGA-MP-A5C7	5.94382202898456	2	MP	1
TCGA-NJ-A4YF	6.35113297296062	2	NJ	5
TCGA-NJ-A4YG	5.67813953485479	2	NJ	5
TCGA-NJ-A4YI	6.79729739066152	3	NJ	5
TCGA-NJ-A4YP	4.59654370299863	1	NJ	5
TCGA-NJ-A4YQ	6.2025631822819	2	NJ	5
TCGA-NJ-A55A	8.39948424030712	4	NJ	5
TCGA-NJ-A55O	7.03477504380006	3	NJ	5
TCGA-NJ-A55R	6.45591735852266	3	NJ	5
TCGA-NJ-A7XG	6.12875033090663	2	NJ	5
TCGA-O1-A52J	6.98332838616945	3	O1	3
TCGA-S2-AA1A	7.78887623600743	3	S2	1
