# Supplementary material for: Surrogate Biomarker Prediction from Whole-Slide Images for Evaluating Overall Survival in Lung Adenocarcinoma
Source: Diagnostics (Basel). 2024 Feb 20;14(5):462. doi: 10.3390/diagnostics14050462 (PMC10930763; doi:10.3390/diagnostics14050462)
Supplement: Supplementary file 1 [file diagnostics-14-00462-s001.zip › Supplementary_File_S5_TCGA_LUAD_crossfolds/crossfolds_MIS18A.csv]

PATIENT	MIS18A	MIS18A_quantile	site_code	CV5
TCGA-05-4244	4.25333565501222	2	05	4
TCGA-05-4249	3.09934939471799	1	05	4
TCGA-05-4250	4.51496968381707	2	05	4
TCGA-05-4382	3.64667968457726	1	05	4
TCGA-05-4395	3.65389533326958	1	05	4
TCGA-05-4396	3.27079806478677	1	05	4
TCGA-05-4397	5.1423727313119	3	05	4
TCGA-05-4398	4.28637514444002	2	05	4
TCGA-05-4402	3.97946896164154	1	05	4
TCGA-05-4403	2.5931962852794	0	05	4
TCGA-05-4405	4.24320984637713	2	05	4
TCGA-05-4415	4.86709901141625	2	05	4
TCGA-05-4417	3.24946625126111	1	05	4
TCGA-05-4418	4.49076158513594	2	05	4
TCGA-05-4420	3.79208932894668	1	05	4
TCGA-05-4422	3.19223181162109	1	05	4
TCGA-05-4424	4.73270983326636	2	05	4
TCGA-05-4426	3.76359053749604	1	05	4
TCGA-05-4427	4.4234196924224	2	05	4
TCGA-05-4430	3.51297206150792	1	05	4
TCGA-05-4432	3.62512770991478	1	05	4
TCGA-05-4433	3.79177267564404	1	05	4
TCGA-05-4434	4.15770597641672	2	05	4
TCGA-35-3615	3.14250273875993	1	35	4
TCGA-35-4122	3.5955464169252	1	35	4
TCGA-35-4123	4.19202699891725	2	35	4
TCGA-35-5375	5.04069880364911	3	35	4
TCGA-38-4625	5.28435964242119	3	38	4
TCGA-38-4626	3.02103905064605	0	38	4
TCGA-38-4627	3.53315910984674	1	38	4
TCGA-38-4628	4.71832005906558	2	38	4
TCGA-38-4629	4.73741791258335	2	38	4
TCGA-38-4630	5.50487050972962	3	38	4
TCGA-38-4631	5.09327911896861	3	38	4
TCGA-38-4632	4.42858570804218	2	38	4
TCGA-38-6178	4.74653544224644	2	38	4
TCGA-38-7271	3.76778329820197	1	38	4
TCGA-38-A44F	3.17511061900691	1	38	4
TCGA-44-2655	3.72636493534186	1	44	5
TCGA-44-2656	3.4895784655258	1	44	5
TCGA-44-2657	3.92867588856951	1	44	5
TCGA-44-2659	3.32144136324538	1	44	5
TCGA-44-2661	3.06036441972615	0	44	5
TCGA-44-2662	4.87952756462286	2	44	5
TCGA-44-2665	3.00730436266222	0	44	5
TCGA-44-2666	3.70998395953018	1	44	5
TCGA-44-2668	4.96402033501045	3	44	5
TCGA-44-3396	4.06561754515004	2	44	5
TCGA-44-3398	3.39347751381549	1	44	5
TCGA-44-3917	4.38476418164248	2	44	5
TCGA-44-3918	3.25533434987094	1	44	5
TCGA-44-3919	3.90178173857639	1	44	5
TCGA-44-4112	3.34021667855463	1	44	5
TCGA-44-5643	5.00984100438464	3	44	5
TCGA-44-5644	4.52844405377337	2	44	5
TCGA-44-5645	2.75365140449168	0	44	5
TCGA-44-6145	3.76223159401059	1	44	5
TCGA-44-6146	2.28975339238495	0	44	5
TCGA-44-6147	4.14262935265889	2	44	5
TCGA-44-6148	3.00004280013986	0	44	5
TCGA-44-6774	4.33487061866338	2	44	5
TCGA-44-6775	4.12397015285932	2	44	5
TCGA-44-6776	3.53345292900626	1	44	5
TCGA-44-6777	3.38714127789764	1	44	5
TCGA-44-6778	4.15755655382703	2	44	5
TCGA-44-6779	4.00927493336389	2	44	5
TCGA-44-7659	3.41129656859352	1	44	5
TCGA-44-7660	4.66269351687133	2	44	5
TCGA-44-7662	4.51481628866981	2	44	5
TCGA-44-7667	5.60723457504578	3	44	5
TCGA-44-7669	4.22082721323003	2	44	5
TCGA-44-7670	4.78626023844903	2	44	5
TCGA-44-7671	3.48287982353201	1	44	5
TCGA-44-7672	4.59351095150128	2	44	5
TCGA-44-8119	4.7177499425858	2	44	5
TCGA-44-A479	4.77876935838629	2	44	5
TCGA-44-A47A	4.42518522251269	2	44	5
TCGA-44-A47B	4.16689285174008	2	44	5
TCGA-44-A47G	3.70140180851543	1	44	5
TCGA-44-A4SS	3.29225106325267	1	44	5
TCGA-44-A4SU	3.93556878824199	1	44	5
TCGA-49-4487	5.70524229306487	3	49	2
TCGA-49-4488	5.36530358251333	3	49	2
TCGA-49-4490	3.74587751649006	1	49	2
TCGA-49-4494	4.39002719112578	2	49	2
TCGA-49-4501	3.94953720898115	1	49	2
TCGA-49-4505	3.97982651654941	1	49	2
TCGA-49-4506	4.13831029832597	2	49	2
TCGA-49-4507	4.33110589796112	2	49	2
TCGA-49-4510	3.630285772543	1	49	2
TCGA-49-4512	3.85921706445504	1	49	2
TCGA-49-4514	6.19204488908972	4	49	2
TCGA-49-6742	4.9295361180692	3	49	2
TCGA-49-6743	5.33094011422539	3	49	2
TCGA-49-6744	4.01515695891768	2	49	2
TCGA-49-6745	4.02407815863899	2	49	2
TCGA-49-6761	4.61519569508365	2	49	2
TCGA-49-6767	5.38024754087229	3	49	2
TCGA-49-AAQV	4.69822898233769	2	49	2
TCGA-49-AAR0	4.25682721006132	2	49	2
TCGA-49-AAR2	3.65583456950516	1	49	2
TCGA-49-AAR3	4.66536925272415	2	49	2
TCGA-49-AAR4	3.83206619201037	1	49	2
TCGA-49-AAR9	4.35069897993754	2	49	2
TCGA-49-AARE	4.75263238488001	2	49	2
TCGA-49-AARN	4.74960026702791	2	49	2
TCGA-49-AARO	4.05616412907165	2	49	2
TCGA-49-AARQ	5.24244081112306	3	49	2
TCGA-49-AARR	3.06003350499884	0	49	2
TCGA-4B-A93V	3.31885689569386	1	4B	2
TCGA-50-5044	4.43135293669653	2	50	2
TCGA-50-5045	3.78398225595389	1	50	2
TCGA-50-5055	3.59675305245216	1	50	2
TCGA-50-5066	4.12286308865615	2	50	2
TCGA-50-5068	3.37224289581402	1	50	2
TCGA-50-5931	4.93572393161666	3	50	2
TCGA-50-5939	4.29739182520257	2	50	2
TCGA-50-5942	3.39949566640836	1	50	2
TCGA-50-5946	5.24472531594363	3	50	2
TCGA-50-6590	4.7945724933561	2	50	2
TCGA-50-6591	5.33759948372377	3	50	2
TCGA-50-6593	4.41260516053889	2	50	2
TCGA-50-6594	5.62725784413176	3	50	2
TCGA-50-6597	4.33339557808622	2	50	2
TCGA-50-6673	4.47518096728552	2	50	2
TCGA-50-7109	4.56378416453088	2	50	2
TCGA-50-8457	3.58329017728285	1	50	2
TCGA-50-8459	2.9836221255166	0	50	2
TCGA-53-7624	5.91769445445852	4	53	3
TCGA-53-7626	4.20846963528031	2	53	3
TCGA-53-7813	5.01327448297875	3	53	3
TCGA-53-A4EZ	5.29799400318562	3	53	3
TCGA-55-1592	3.92821766369641	1	55	3
TCGA-55-1594	4.14879395055411	2	55	3
TCGA-55-1595	4.10049562537095	2	55	3
TCGA-55-1596	4.94361899540564	3	55	3
TCGA-55-5899	4.60297191456635	2	55	3
TCGA-55-6543	3.72445782616562	1	55	3
TCGA-55-6642	4.20618158156553	2	55	3
TCGA-55-6712	3.73180534802638	1	55	3
TCGA-55-6968	5.35525750255473	3	55	3
TCGA-55-6969	4.72665497025004	2	55	3
TCGA-55-6970	4.23413126251386	2	55	3
TCGA-55-6971	3.70939588694262	1	55	3
TCGA-55-6972	3.79182386081016	1	55	3
TCGA-55-6975	4.97747982066146	3	55	3
TCGA-55-6978	4.43597058558553	2	55	3
TCGA-55-6979	4.31623589335703	2	55	3
TCGA-55-6980	3.81168955748109	1	55	3
TCGA-55-6981	4.2998413559584	2	55	3
TCGA-55-6982	4.46406366666672	2	55	3
TCGA-55-6983	3.66204469841015	1	55	3
TCGA-55-6984	3.26812305349035	1	55	3
TCGA-55-6985	4.02034354369392	2	55	3
TCGA-55-6986	3.84314575234329	1	55	3
TCGA-55-6987	4.09355690474926	2	55	3
TCGA-55-7227	3.8622318961501	1	55	3
TCGA-55-7281	3.834005298302	1	55	3
TCGA-55-7283	4.02970601482236	2	55	3
TCGA-55-7284	3.0210793444679	0	55	3
TCGA-55-7570	5.8288452833486	4	55	3
TCGA-55-7573	3.41478306670286	1	55	3
TCGA-55-7574	3.72136739076007	1	55	3
TCGA-55-7576	4.2421097929036	2	55	3
TCGA-55-7724	3.5595411776618	1	55	3
TCGA-55-7725	3.64303622963991	1	55	3
TCGA-55-7726	4.36872554489281	2	55	3
TCGA-55-7727	4.63197917315989	2	55	3
TCGA-55-7728	2.83988710798355	0	55	3
TCGA-55-7815	3.35078036848814	1	55	3
TCGA-55-7816	3.0441418883496	0	55	3
TCGA-55-7903	4.99489455848628	3	55	3
TCGA-55-7907	4.0539795474893	2	55	3
TCGA-55-7910	4.16054972294942	2	55	3
TCGA-55-7911	4.25423725200167	2	55	3
TCGA-55-7913	5.43350395905826	3	55	3
TCGA-55-7914	5.2353516992721	3	55	3
TCGA-55-7994	4.35674198228279	2	55	3
TCGA-55-7995	3.83523863325823	1	55	3
TCGA-55-8085	5.06487177187442	3	55	3
TCGA-55-8087	3.90313637550266	1	55	3
TCGA-55-8089	4.05069668618514	2	55	3
TCGA-55-8090	3.50325379342843	1	55	3
TCGA-55-8091	3.69579611007827	1	55	3
TCGA-55-8092	3.69401063024431	1	55	3
TCGA-55-8094	3.54386208323399	1	55	3
TCGA-55-8096	3.49818499876499	1	55	3
TCGA-55-8097	3.6781543047713	1	55	3
TCGA-55-8203	4.44530993679878	2	55	3
TCGA-55-8204	3.96670071176292	1	55	3
TCGA-55-8205	4.40911628654244	2	55	3
TCGA-55-8206	3.8098080117977	1	55	3
TCGA-55-8207	3.77557700663041	1	55	3
TCGA-55-8208	4.24621093184834	2	55	3
TCGA-55-8299	4.1688425889007	2	55	3
TCGA-55-8301	4.09178540468946	2	55	3
TCGA-55-8302	4.26455191041161	2	55	3
TCGA-55-8505	4.35450199481498	2	55	3
TCGA-55-8506	3.74588996887717	1	55	3
TCGA-55-8507	3.59911963763558	1	55	3
TCGA-55-8508	3.84895833468421	1	55	3
TCGA-55-8510	3.61062205628089	1	55	3
TCGA-55-8511	5.06821904664454	3	55	3
TCGA-55-8512	3.17380098630189	1	55	3
TCGA-55-8513	2.74699657252178	0	55	3
TCGA-55-8514	3.23980087670157	1	55	3
TCGA-55-8614	4.75502454369983	2	55	3
TCGA-55-8615	4.60502039138468	2	55	3
TCGA-55-8616	3.86408053305569	1	55	3
TCGA-55-8619	2.92367652499827	0	55	3
TCGA-55-8620	4.81478667811583	2	55	3
TCGA-55-8621	2.99192560435804	0	55	3
TCGA-55-A48X	3.72258021627784	1	55	3
TCGA-55-A48Y	4.82397046262519	2	55	3
TCGA-55-A48Z	4.6025834789763	2	55	3
TCGA-55-A490	3.60345294587828	1	55	3
TCGA-55-A491	3.88034750181581	1	55	3
TCGA-55-A492	3.58286083636952	1	55	3
TCGA-55-A493	4.65243625114537	2	55	3
TCGA-55-A494	4.18920784643164	2	55	3
TCGA-55-A4DF	4.41160608583654	2	55	3
TCGA-55-A4DG	3.88283850635533	1	55	3
TCGA-55-A57B	3.34183093182767	1	55	3
TCGA-62-A46O	5.56898456775425	3	62	2
TCGA-62-A46P	4.00637228581138	2	62	2
TCGA-62-A46R	4.72139394157035	2	62	2
TCGA-62-A46S	4.30066524434207	2	62	2
TCGA-62-A46U	4.23224296450909	2	62	2
TCGA-62-A46V	4.33129759761418	2	62	2
TCGA-62-A470	4.14833082768658	2	62	2
TCGA-62-A471	4.56499598263034	2	62	2
TCGA-62-A472	4.66339119507181	2	62	2
TCGA-64-1676	4.24563771658772	2	64	4
TCGA-64-1677	4.69456352022705	2	64	4
TCGA-64-1678	5.83057870051759	4	64	4
TCGA-64-1679	3.7344691128001	1	64	4
TCGA-64-1680	3.62285512695622	1	64	4
TCGA-64-1681	3.83217590794308	1	64	4
TCGA-64-5774	4.64201281696204	2	64	4
TCGA-64-5775	4.03481384219757	2	64	4
TCGA-64-5778	4.63245292555858	2	64	4
TCGA-64-5779	4.20809711375858	2	64	4
TCGA-64-5781	4.5258483280361	2	64	4
TCGA-64-5815	3.8421163730593	1	64	4
TCGA-67-3770	3.07933729688744	0	67	2
TCGA-67-3771	3.80964474364844	1	67	2
TCGA-67-3772	3.43871955894997	1	67	2
TCGA-67-3773	3.29313278746016	1	67	2
TCGA-67-3774	3.34151358681361	1	67	2
TCGA-67-4679	3.38335811424136	1	67	2
TCGA-67-6215	4.2543545009463	2	67	2
TCGA-67-6216	4.24295020068535	2	67	2
TCGA-67-6217	3.62467403470463	1	67	2
TCGA-69-7760	4.02068456660276	2	69	1
TCGA-69-7761	3.12839298723361	1	69	1
TCGA-69-7763	4.01462825122788	2	69	1
TCGA-69-7764	3.92096532827272	1	69	1
TCGA-69-7765	3.43487597489912	1	69	1
TCGA-69-7973	4.94390468259071	3	69	1
TCGA-69-7974	3.93783394522371	1	69	1
TCGA-69-7978	4.06091200778345	2	69	1
TCGA-69-7979	5.11688715654889	3	69	1
TCGA-69-7980	4.11601818858481	2	69	1
TCGA-69-8253	3.90146087143337	1	69	1
TCGA-69-8254	3.19423769502403	1	69	1
TCGA-69-8255	4.79579753912806	2	69	1
TCGA-69-8453	3.02654045172253	0	69	1
TCGA-69-A59K	5.48314622116783	3	69	1
TCGA-71-6725	4.37479463101482	2	71	3
TCGA-71-8520	4.19326127144517	2	71	3
TCGA-73-4658	3.10090630749063	1	73	1
TCGA-73-4659	3.54282555596082	1	73	1
TCGA-73-4662	3.83326310373376	1	73	1
TCGA-73-4666	5.06577868586226	3	73	1
TCGA-73-4668	4.12214729349751	2	73	1
TCGA-73-4670	4.59624982323987	2	73	1
TCGA-73-4675	3.09672382775732	1	73	1
TCGA-73-4676	4.3848095390933	2	73	1
TCGA-73-4677	3.8654533431197	1	73	1
TCGA-73-7498	3.16379493777123	1	73	1
TCGA-73-7499	5.86883363064709	4	73	1
TCGA-73-A9RS	4.78762516017526	2	73	1
TCGA-75-5122	3.70010837678125	1	75	1
TCGA-75-5125	4.46933142089774	2	75	1
TCGA-75-5126	3.87552490116647	1	75	1
TCGA-75-5146	4.10096356653443	2	75	1
TCGA-75-5147	4.89758196032144	2	75	1
TCGA-75-6203	3.46379425461073	1	75	1
TCGA-75-6205	3.8950435622011	1	75	1
TCGA-75-6206	3.4268817139929	1	75	1
TCGA-75-6207	4.11685456308808	2	75	1
TCGA-75-6211	4.88799467052992	2	75	1
TCGA-75-6212	4.16106935227193	2	75	1
TCGA-75-6214	5.4030855561324	3	75	1
TCGA-75-7025	3.56899499124663	1	75	1
TCGA-75-7027	4.97060584945144	3	75	1
TCGA-75-7030	2.86605642421432	0	75	1
TCGA-75-7031	4.58483610385776	2	75	1
TCGA-78-7145	4.71365762500278	2	78	5
TCGA-78-7146	5.37445746575688	3	78	5
TCGA-78-7147	5.03310557640858	3	78	5
TCGA-78-7148	4.30422612895658	2	78	5
TCGA-78-7149	4.04673771695067	2	78	5
TCGA-78-7150	4.96008751678793	3	78	5
TCGA-78-7152	4.29948873898337	2	78	5
TCGA-78-7153	4.10344871859223	2	78	5
TCGA-78-7154	4.21126168379995	2	78	5
TCGA-78-7155	6.74404799544871	4	78	5
TCGA-78-7156	3.95916809945874	1	78	5
TCGA-78-7158	4.23350867432223	2	78	5
TCGA-78-7159	4.75186320826233	2	78	5
TCGA-78-7160	3.7952003468061	1	78	5
TCGA-78-7161	3.92764643341531	1	78	5
TCGA-78-7163	4.66621790169929	2	78	5
TCGA-78-7166	4.96312645633455	3	78	5
TCGA-78-7167	3.01005186372084	0	78	5
TCGA-78-7220	4.98963624550635	3	78	5
TCGA-78-7535	4.79300022286851	2	78	5
TCGA-78-7536	5.11877713847326	3	78	5
TCGA-78-7537	4.03834057980754	2	78	5
TCGA-78-7539	3.60653269504365	1	78	5
TCGA-78-7540	3.57538444355082	1	78	5
TCGA-78-7542	5.97964009942568	4	78	5
TCGA-78-7633	4.00341518047761	2	78	5
TCGA-78-8640	3.64601149570884	1	78	5
TCGA-78-8648	3.60926011065983	1	78	5
TCGA-78-8655	3.63215780486538	1	78	5
TCGA-78-8660	4.37842982700333	2	78	5
TCGA-78-8662	5.87419989033805	4	78	5
TCGA-80-5607	4.44320971290879	2	80	1
TCGA-80-5608	3.47061259418493	1	80	1
TCGA-80-5611	5.17806132062608	3	80	1
TCGA-83-5908	4.7396008460124	2	83	3
TCGA-86-6562	4.3322025334668	2	86	4
TCGA-86-6851	3.55701812126909	1	86	4
TCGA-86-7701	4.00003713365532	2	86	4
TCGA-86-7711	4.03055505537617	2	86	4
TCGA-86-7713	5.19792184398862	3	86	4
TCGA-86-7714	3.99683177974616	2	86	4
TCGA-86-7953	4.11507578560541	2	86	4
TCGA-86-7954	4.15308940827221	2	86	4
TCGA-86-7955	4.97491173743745	3	86	4
TCGA-86-8054	5.59950062589659	3	86	4
TCGA-86-8055	4.10550468592283	2	86	4
TCGA-86-8056	3.30240780292976	1	86	4
TCGA-86-8073	4.26708219544874	2	86	4
TCGA-86-8074	3.80333249618751	1	86	4
TCGA-86-8075	4.33163939203756	2	86	4
TCGA-86-8076	3.60664537389632	1	86	4
TCGA-86-8278	3.6650682543162	1	86	4
TCGA-86-8279	4.85030515028873	2	86	4
TCGA-86-8280	3.42983932676126	1	86	4
TCGA-86-8281	3.58226003071035	1	86	4
TCGA-86-8358	6.39798495814006	4	86	4
TCGA-86-8359	3.4696428719969	1	86	4
TCGA-86-8585	4.57571253189219	2	86	4
TCGA-86-8668	3.58648984191133	1	86	4
TCGA-86-8669	3.01758662376194	0	86	4
TCGA-86-8671	3.32142453385047	1	86	4
TCGA-86-8672	4.88733322848066	2	86	4
TCGA-86-8673	4.62127227241787	2	86	4
TCGA-86-8674	4.22142173137669	2	86	4
TCGA-86-A456	3.48389770113466	1	86	4
TCGA-86-A4D0	5.27831690631144	3	86	4
TCGA-86-A4JF	4.77815582675552	2	86	4
TCGA-86-A4P7	3.86831066503695	1	86	4
TCGA-86-A4P8	3.0422351761987	0	86	4
TCGA-91-A4BC	4.42064894515753	2	91	4
TCGA-91-A4BD	3.86886958882013	1	91	4
TCGA-93-7347	3.40046544836724	1	93	2
TCGA-93-7348	3.59223613119806	1	93	2
TCGA-93-8067	4.63018653382775	2	93	2
TCGA-93-A4JN	4.38867982852128	2	93	2
TCGA-93-A4JO	3.70214985204477	1	93	2
TCGA-93-A4JP	4.01553823880436	2	93	2
TCGA-93-A4JQ	3.95669906315063	1	93	2
TCGA-95-7039	4.94503356994375	3	95	5
TCGA-95-7043	4.90744702319976	2	95	5
TCGA-95-7562	4.79281012406566	2	95	5
TCGA-95-7567	4.6118494526719	2	95	5
TCGA-95-7944	4.89077574829094	2	95	5
TCGA-95-7947	4.23656410709889	2	95	5
TCGA-95-7948	3.65485837304586	1	95	5
TCGA-95-8039	3.86212685328834	1	95	5
TCGA-95-8494	4.63462159135627	2	95	5
TCGA-95-A4VK	3.88416378061242	1	95	5
TCGA-95-A4VN	4.26007558497912	2	95	5
TCGA-95-A4VP	3.80057180228031	1	95	5
TCGA-97-7546	3.86070687539959	1	97	1
TCGA-97-7547	2.16385000378943	0	97	1
TCGA-97-7552	3.33048868076987	1	97	1
TCGA-97-7553	4.10527265674667	2	97	1
TCGA-97-7554	4.228045802346	2	97	1
TCGA-97-7937	5.01963665735012	3	97	1
TCGA-97-7938	3.49805844457636	1	97	1
TCGA-97-7941	3.22174617852156	1	97	1
TCGA-97-8171	4.16666840771369	2	97	1
TCGA-97-8172	3.30240555869576	1	97	1
TCGA-97-8175	3.8446882633646	1	97	1
TCGA-97-8177	3.61088931812683	1	97	1
TCGA-97-8179	4.62826097059389	2	97	1
TCGA-97-8552	2.98431364479635	0	97	1
TCGA-97-A4LX	4.33690775926768	2	97	1
TCGA-97-A4M0	4.26872247472148	2	97	1
TCGA-97-A4M1	4.08860156949735	2	97	1
TCGA-97-A4M2	3.61112033728107	1	97	1
TCGA-97-A4M3	4.38333099298146	2	97	1
TCGA-97-A4M5	3.88432217502264	1	97	1
TCGA-97-A4M6	3.40149364588226	1	97	1
TCGA-97-A4M7	4.12537723123832	2	97	1
TCGA-99-7458	3.63437756840874	1	99	5
TCGA-99-8025	3.91444375600103	1	99	5
TCGA-99-8028	3.60330813186155	1	99	5
TCGA-99-8032	4.33250937326414	2	99	5
TCGA-99-8033	4.06332985926719	2	99	5
TCGA-99-AA5R	3.42761078159678	1	99	5
TCGA-J2-8192	3.31315215284853	1	J2	1
TCGA-J2-8194	3.0420703310432	0	J2	1
TCGA-J2-A4AD	4.63826725187671	2	J2	1
TCGA-J2-A4AE	4.56569171617823	2	J2	1
TCGA-J2-A4AG	3.26050841065027	1	J2	1
TCGA-L4-A4E5	4.8644867907284	2	L4	4
TCGA-L4-A4E6	3.04456553384176	0	L4	4
TCGA-L9-A443	2.91514845106161	0	L9	2
TCGA-L9-A444	3.87047536669934	1	L9	2
TCGA-L9-A50W	3.5875282111466	1	L9	2
TCGA-L9-A5IP	3.98229114180049	1	L9	2
TCGA-L9-A743	4.29235044589614	2	L9	2
TCGA-L9-A7SV	4.58447396088754	2	L9	2
TCGA-L9-A8F4	4.28283489743755	2	L9	2
TCGA-MN-A4N1	4.4761484850393	2	MN	4
TCGA-MN-A4N4	4.21266501847268	2	MN	4
TCGA-MN-A4N5	5.2789976083752	3	MN	4
TCGA-MP-A4SV	4.17695179364959	2	MP	1
TCGA-MP-A4SW	3.97248526510909	1	MP	1
TCGA-MP-A4SY	3.53547622616068	1	MP	1
TCGA-MP-A4T4	4.02011142679555	2	MP	1
TCGA-MP-A4T6	4.052453373472	2	MP	1
TCGA-MP-A4T7	4.61605783357636	2	MP	1
TCGA-MP-A4T8	4.2433807605753	2	MP	1
TCGA-MP-A4T9	4.32591411412259	2	MP	1
TCGA-MP-A4TA	5.51424488170522	3	MP	1
TCGA-MP-A4TC	4.00653820248587	2	MP	1
TCGA-MP-A4TD	4.12173081434684	2	MP	1
TCGA-MP-A4TE	4.13031409561575	2	MP	1
TCGA-MP-A4TF	5.10645971347035	3	MP	1
TCGA-MP-A4TH	3.00769646192661	0	MP	1
TCGA-MP-A4TI	4.46606904283212	2	MP	1
TCGA-MP-A4TJ	3.46011698437342	1	MP	1
TCGA-MP-A4TK	4.08304659147767	2	MP	1
TCGA-MP-A5C7	4.08191610038044	2	MP	1
TCGA-NJ-A4YF	4.60893767529345	2	NJ	2
TCGA-NJ-A4YG	3.77963092322239	1	NJ	2
TCGA-NJ-A4YI	3.98366739131287	1	NJ	2
TCGA-NJ-A4YP	4.33021228675891	2	NJ	2
TCGA-NJ-A4YQ	3.45054929858818	1	NJ	2
TCGA-NJ-A55A	3.49587880619709	1	NJ	2
TCGA-NJ-A55O	4.27832159571001	2	NJ	2
TCGA-NJ-A55R	3.21660608252984	1	NJ	2
TCGA-NJ-A7XG	2.91241295506801	0	NJ	2
TCGA-O1-A52J	3.56638544613187	1	O1	2
TCGA-S2-AA1A	3.26942489098603	1	S2	2
