# Supplementary material for: Surrogate Biomarker Prediction from Whole-Slide Images for Evaluating Overall Survival in Lung Adenocarcinoma
Source: Diagnostics (Basel). 2024 Feb 20;14(5):462. doi: 10.3390/diagnostics14050462 (PMC10930763; doi:10.3390/diagnostics14050462)
Supplement: Supplementary file 1 [file diagnostics-14-00462-s001.zip › Supplementary_File_S5_TCGA_LUAD_crossfolds/crossfolds_MKI67.csv]

PATIENT	MKI67	MKI67_quantile	site_code	CV5
TCGA-05-4244	6.57758213085906	2	05	5
TCGA-05-4249	5.35535977494683	1	05	5
TCGA-05-4250	7.23374366989958	3	05	5
TCGA-05-4382	6.02837292432294	2	05	5
TCGA-05-4395	6.47628016634652	2	05	5
TCGA-05-4396	6.43726232684032	2	05	5
TCGA-05-4397	7.30174930532322	3	05	5
TCGA-05-4398	6.96053803151044	3	05	5
TCGA-05-4402	5.74570393211189	2	05	5
TCGA-05-4403	5.11104459014202	1	05	5
TCGA-05-4405	5.9766767846502	2	05	5
TCGA-05-4415	8.37154582697287	4	05	5
TCGA-05-4417	6.82639143291685	3	05	5
TCGA-05-4418	6.60561607888552	2	05	5
TCGA-05-4420	7.137174859975	3	05	5
TCGA-05-4422	6.51314865474861	2	05	5
TCGA-05-4424	6.82879189456531	3	05	5
TCGA-05-4426	6.06074254720724	2	05	5
TCGA-05-4427	8.33224711670361	4	05	5
TCGA-05-4430	5.13550686904417	1	05	5
TCGA-05-4432	7.06842141696583	3	05	5
TCGA-05-4433	7.71546829575375	3	05	5
TCGA-05-4434	6.89196705441899	3	05	5
TCGA-35-3615	3.52168679038327	0	35	3
TCGA-35-4122	4.98968657531078	1	35	3
TCGA-35-4123	5.36480060719485	1	35	3
TCGA-35-5375	4.75189277893646	1	35	3
TCGA-38-4625	7.83943041628072	3	38	5
TCGA-38-4626	5.51163374617523	2	38	5
TCGA-38-4627	4.0557334371947	1	38	5
TCGA-38-4628	4.64872500842869	1	38	5
TCGA-38-4629	6.38093151438617	2	38	5
TCGA-38-4630	8.44450482950175	4	38	5
TCGA-38-4631	6.14282086651524	2	38	5
TCGA-38-4632	6.53336535088737	2	38	5
TCGA-38-6178	6.22136715417748	2	38	5
TCGA-38-7271	5.79298087830829	2	38	5
TCGA-38-A44F	4.67333771126853	1	38	5
TCGA-44-2655	3.82559485599539	0	44	4
TCGA-44-2656	7.11211230421962	3	44	4
TCGA-44-2657	5.44537727176759	2	44	4
TCGA-44-2659	5.22226307482605	1	44	4
TCGA-44-2661	4.13761864590105	1	44	4
TCGA-44-2662	7.59063546165997	3	44	4
TCGA-44-2665	5.50912152806752	2	44	4
TCGA-44-2666	5.78442431998693	2	44	4
TCGA-44-2668	8.53104293269242	4	44	4
TCGA-44-3396	5.9438655359474	2	44	4
TCGA-44-3398	4.04374613282268	1	44	4
TCGA-44-3917	6.23601267892074	2	44	4
TCGA-44-3918	4.48599578093024	1	44	4
TCGA-44-3919	5.97995580888088	2	44	4
TCGA-44-4112	6.31209487507638	2	44	4
TCGA-44-5643	8.62917877384919	4	44	4
TCGA-44-5644	7.30398219537881	3	44	4
TCGA-44-5645	5.25151005176401	1	44	4
TCGA-44-6145	7.32756010084862	3	44	4
TCGA-44-6146	5.16311060655366	1	44	4
TCGA-44-6147	4.64407415456913	1	44	4
TCGA-44-6148	3.0952654808197	0	44	4
TCGA-44-6774	6.35856452061009	2	44	4
TCGA-44-6775	6.62895219418547	2	44	4
TCGA-44-6776	4.60063982485932	1	44	4
TCGA-44-6777	6.72568899435449	2	44	4
TCGA-44-6778	6.92322628498973	3	44	4
TCGA-44-6779	8.49248813893507	4	44	4
TCGA-44-7659	4.28847667078541	1	44	4
TCGA-44-7660	6.88985120265822	3	44	4
TCGA-44-7662	7.53864732619715	3	44	4
TCGA-44-7667	9.14944853798586	4	44	4
TCGA-44-7669	7.89721659262851	3	44	4
TCGA-44-7670	7.83797040238003	3	44	4
TCGA-44-7671	5.42580520427065	2	44	4
TCGA-44-7672	7.27905766979689	3	44	4
TCGA-44-8119	7.62668028589347	3	44	4
TCGA-44-A479	6.93418989832352	3	44	4
TCGA-44-A47A	6.94562430482398	3	44	4
TCGA-44-A47B	6.0640937562958	2	44	4
TCGA-44-A47G	6.06844169077735	2	44	4
TCGA-44-A4SS	6.67587638745529	2	44	4
TCGA-44-A4SU	4.98878770077534	1	44	4
TCGA-49-4487	6.86722637067328	3	49	4
TCGA-49-4488	5.691391648432	2	49	4
TCGA-49-4490	4.97799327735084	1	49	4
TCGA-49-4494	6.36404489775852	2	49	4
TCGA-49-4501	4.18716931253172	1	49	4
TCGA-49-4505	4.20825755699263	1	49	4
TCGA-49-4506	6.49817652653337	2	49	4
TCGA-49-4507	6.93323256554048	3	49	4
TCGA-49-4510	2.61245247945568	0	49	4
TCGA-49-4512	6.23335363729186	2	49	4
TCGA-49-4514	7.96536648102471	3	49	4
TCGA-49-6742	7.64052621117036	3	49	4
TCGA-49-6743	7.9617676555099	3	49	4
TCGA-49-6744	5.99209092067859	2	49	4
TCGA-49-6745	8.17917835436667	3	49	4
TCGA-49-6761	7.49854136944675	3	49	4
TCGA-49-6767	8.2221183446304	4	49	4
TCGA-49-AAQV	6.5975934557142	2	49	4
TCGA-49-AAR0	6.06187147809732	2	49	4
TCGA-49-AAR2	6.92885306391158	3	49	4
TCGA-49-AAR3	7.5472336932369	3	49	4
TCGA-49-AAR4	6.77894023672835	2	49	4
TCGA-49-AAR9	8.20647925690846	3	49	4
TCGA-49-AARE	6.55268732745516	2	49	4
TCGA-49-AARN	6.37980491702898	2	49	4
TCGA-49-AARO	6.44770307470563	2	49	4
TCGA-49-AARQ	7.11818085810954	3	49	4
TCGA-49-AARR	4.46052865700949	1	49	4
TCGA-4B-A93V	5.95049713575894	2	4B	5
TCGA-50-5044	7.49703929983699	3	50	5
TCGA-50-5045	5.03943478990129	1	50	5
TCGA-50-5055	5.22755088048868	1	50	5
TCGA-50-5066	3.8481363582494	0	50	5
TCGA-50-5068	3.61608648176691	0	50	5
TCGA-50-5931	8.02230841969473	3	50	5
TCGA-50-5939	7.31217750991378	3	50	5
TCGA-50-5942	4.42348234677312	1	50	5
TCGA-50-5946	8.9212230921896	4	50	5
TCGA-50-6590	8.46192375521852	4	50	5
TCGA-50-6591	8.925869333381	4	50	5
TCGA-50-6593	7.44238089589651	3	50	5
TCGA-50-6594	8.06336466479885	3	50	5
TCGA-50-6597	5.68321375006208	2	50	5
TCGA-50-6673	6.48774527692632	2	50	5
TCGA-50-7109	6.42323497470417	2	50	5
TCGA-50-8457	4.34953279631879	1	50	5
TCGA-50-8459	5.77294312474394	2	50	5
TCGA-53-7624	9.27216500268219	4	53	4
TCGA-53-7626	6.98353351633845	3	53	4
TCGA-53-7813	6.55797779539484	2	53	4
TCGA-53-A4EZ	7.0111441238741	3	53	4
TCGA-55-1592	5.14085444371418	1	55	3
TCGA-55-1594	7.30536707599654	3	55	3
TCGA-55-1595	6.73788253631102	2	55	3
TCGA-55-1596	7.5917263417897	3	55	3
TCGA-55-5899	7.16955835014458	3	55	3
TCGA-55-6543	4.65714477502891	1	55	3
TCGA-55-6642	7.59549401462865	3	55	3
TCGA-55-6712	7.33562687599886	3	55	3
TCGA-55-6968	8.82279351096648	4	55	3
TCGA-55-6969	7.21411121367607	3	55	3
TCGA-55-6970	7.76354460116015	3	55	3
TCGA-55-6971	6.74178671431917	2	55	3
TCGA-55-6972	4.18186698062214	1	55	3
TCGA-55-6975	8.10739229379194	3	55	3
TCGA-55-6978	8.53397576328563	4	55	3
TCGA-55-6979	7.04135193078464	3	55	3
TCGA-55-6980	4.82809246849216	1	55	3
TCGA-55-6981	6.59381444885659	2	55	3
TCGA-55-6982	6.78816777258635	2	55	3
TCGA-55-6983	5.880282060184	2	55	3
TCGA-55-6984	7.21713912477154	3	55	3
TCGA-55-6985	7.33177350244257	3	55	3
TCGA-55-6986	5.62664250149212	2	55	3
TCGA-55-6987	6.98389349254097	3	55	3
TCGA-55-7227	6.28099651498742	2	55	3
TCGA-55-7281	5.68630265492599	2	55	3
TCGA-55-7283	6.57406863447501	2	55	3
TCGA-55-7284	5.30446410298551	1	55	3
TCGA-55-7570	8.9178585539459	4	55	3
TCGA-55-7573	5.05657290312016	1	55	3
TCGA-55-7574	6.11606044399086	2	55	3
TCGA-55-7576	7.54107673934765	3	55	3
TCGA-55-7724	7.90544081511268	3	55	3
TCGA-55-7725	5.46804065313381	2	55	3
TCGA-55-7726	8.75798640923823	4	55	3
TCGA-55-7727	7.92462252441743	3	55	3
TCGA-55-7728	6.11480858046095	2	55	3
TCGA-55-7815	7.27120841635639	3	55	3
TCGA-55-7816	5.62796796125234	2	55	3
TCGA-55-7903	7.59913560747584	3	55	3
TCGA-55-7907	6.41210317374295	2	55	3
TCGA-55-7910	7.46879408734313	3	55	3
TCGA-55-7911	7.68640062683837	3	55	3
TCGA-55-7913	8.41042626988287	4	55	3
TCGA-55-7914	6.55175246644164	2	55	3
TCGA-55-7994	7.99570572147295	3	55	3
TCGA-55-7995	8.2724786079106	4	55	3
TCGA-55-8085	6.84249926172663	3	55	3
TCGA-55-8087	3.68754810775698	0	55	3
TCGA-55-8089	8.21431452917814	4	55	3
TCGA-55-8090	6.92498540031188	3	55	3
TCGA-55-8091	5.83803165144917	2	55	3
TCGA-55-8092	6.2692753021443	2	55	3
TCGA-55-8094	6.46416459020724	2	55	3
TCGA-55-8096	5.62162412955444	2	55	3
TCGA-55-8097	4.67336924220592	1	55	3
TCGA-55-8203	6.66249215289681	2	55	3
TCGA-55-8204	7.2612686918612	3	55	3
TCGA-55-8205	9.61088368201236	4	55	3
TCGA-55-8206	4.97425421391671	1	55	3
TCGA-55-8207	4.33659886308248	1	55	3
TCGA-55-8208	6.42668971145139	2	55	3
TCGA-55-8299	7.19708214340051	3	55	3
TCGA-55-8301	7.79850796364057	3	55	3
TCGA-55-8302	7.03012741720462	3	55	3
TCGA-55-8505	6.91482948646108	3	55	3
TCGA-55-8506	7.1249471376246	3	55	3
TCGA-55-8507	7.13222438306029	3	55	3
TCGA-55-8508	6.18679657945217	2	55	3
TCGA-55-8510	6.24848991123414	2	55	3
TCGA-55-8511	7.68626593361833	3	55	3
TCGA-55-8512	4.02179789285684	1	55	3
TCGA-55-8513	4.601769889097	1	55	3
TCGA-55-8514	3.45983325327667	0	55	3
TCGA-55-8614	6.51606276926149	2	55	3
TCGA-55-8615	6.56468759999629	2	55	3
TCGA-55-8616	5.53599883005627	2	55	3
TCGA-55-8619	6.31784950435551	2	55	3
TCGA-55-8620	7.65471378807863	3	55	3
TCGA-55-8621	5.88246541548786	2	55	3
TCGA-55-A48X	5.54208856587309	2	55	3
TCGA-55-A48Y	7.45617691363112	3	55	3
TCGA-55-A48Z	7.24174005286809	3	55	3
TCGA-55-A490	8.71300227566605	4	55	3
TCGA-55-A491	5.95697603954179	2	55	3
TCGA-55-A492	3.57839428468763	0	55	3
TCGA-55-A493	8.33710190743701	4	55	3
TCGA-55-A494	6.8551804799917	3	55	3
TCGA-55-A4DF	7.75690007344586	3	55	3
TCGA-55-A4DG	4.14989716874792	1	55	3
TCGA-55-A57B	5.67482599372059	2	55	3
TCGA-62-A46O	8.32305558633955	4	62	1
TCGA-62-A46P	3.84729136112579	0	62	1
TCGA-62-A46R	6.02257668445773	2	62	1
TCGA-62-A46S	5.10786531264105	1	62	1
TCGA-62-A46U	6.92666057132828	3	62	1
TCGA-62-A46V	6.03027295669024	2	62	1
TCGA-62-A470	6.42255152249208	2	62	1
TCGA-62-A471	7.79717117672442	3	62	1
TCGA-62-A472	7.13162211521864	3	62	1
TCGA-64-1676	4.14254422362362	1	64	1
TCGA-64-1677	6.51007597359802	2	64	1
TCGA-64-1678	6.09759579255025	2	64	1
TCGA-64-1679	7.53295963971622	3	64	1
TCGA-64-1680	3.83127152930654	0	64	1
TCGA-64-1681	5.24192188162186	1	64	1
TCGA-64-5774	7.91099982559686	3	64	1
TCGA-64-5775	7.84480864612788	3	64	1
TCGA-64-5778	4.58680677152046	1	64	1
TCGA-64-5779	7.90009043454104	3	64	1
TCGA-64-5781	6.58111997013261	2	64	1
TCGA-64-5815	6.90960092218471	3	64	1
TCGA-67-3770	3.18959680503636	0	67	5
TCGA-67-3771	5.81530944678553	2	67	5
TCGA-67-3772	3.81832336473422	0	67	5
TCGA-67-3773	4.45765535009589	1	67	5
TCGA-67-3774	4.5924522424186	1	67	5
TCGA-67-4679	4.70268441394045	1	67	5
TCGA-67-6215	6.90379062539748	3	67	5
TCGA-67-6216	6.14338714917918	2	67	5
TCGA-67-6217	4.55444789837959	1	67	5
TCGA-69-7760	7.0321784096489	3	69	2
TCGA-69-7761	8.03219880268934	3	69	2
TCGA-69-7763	5.768539177817	2	69	2
TCGA-69-7764	6.43358901971413	2	69	2
TCGA-69-7765	6.76501702856902	2	69	2
TCGA-69-7973	8.17475710189175	3	69	2
TCGA-69-7974	7.71825122328218	3	69	2
TCGA-69-7978	7.27763450646838	3	69	2
TCGA-69-7979	6.97181625642718	3	69	2
TCGA-69-7980	6.45607562638822	2	69	2
TCGA-69-8253	4.99618278666192	1	69	2
TCGA-69-8254	5.52041448075204	2	69	2
TCGA-69-8255	7.14619476039867	3	69	2
TCGA-69-8453	6.66046660278608	2	69	2
TCGA-69-A59K	6.07492313252041	2	69	2
TCGA-71-6725	5.41883519197403	2	71	1
TCGA-71-8520	7.1869448223654	3	71	1
TCGA-73-4658	6.05038631103855	2	73	1
TCGA-73-4659	7.32534321348463	3	73	1
TCGA-73-4662	5.7696700386243	2	73	1
TCGA-73-4666	8.1866127675064	3	73	1
TCGA-73-4668	5.97073777958805	2	73	1
TCGA-73-4670	7.85435135199454	3	73	1
TCGA-73-4675	5.23565386697706	1	73	1
TCGA-73-4676	6.79945116123526	2	73	1
TCGA-73-4677	4.36381796474106	1	73	1
TCGA-73-7498	4.37958367981799	1	73	1
TCGA-73-7499	6.09805561613775	2	73	1
TCGA-73-A9RS	7.74520496429813	3	73	1
TCGA-75-5122	6.97934147385014	3	75	1
TCGA-75-5125	7.81194567391566	3	75	1
TCGA-75-5126	6.23776483683	2	75	1
TCGA-75-5146	3.42872074022399	0	75	1
TCGA-75-5147	5.25127303460382	1	75	1
TCGA-75-6203	5.31126948513725	1	75	1
TCGA-75-6205	7.90483061512184	3	75	1
TCGA-75-6206	4.16637060576936	1	75	1
TCGA-75-6207	7.60168213997312	3	75	1
TCGA-75-6211	7.34692523159926	3	75	1
TCGA-75-6212	5.69418404911036	2	75	1
TCGA-75-6214	8.58590144042963	4	75	1
TCGA-75-7025	4.32110850016797	1	75	1
TCGA-75-7027	8.15572619623405	3	75	1
TCGA-75-7030	4.80709767709933	1	75	1
TCGA-75-7031	7.15002869002259	3	75	1
TCGA-78-7145	7.23804297531704	3	78	2
TCGA-78-7146	8.70175042384787	4	78	2
TCGA-78-7147	5.70069002854599	2	78	2
TCGA-78-7148	7.24910134843495	3	78	2
TCGA-78-7149	4.26276448989404	1	78	2
TCGA-78-7150	8.18871750999632	3	78	2
TCGA-78-7152	5.96027532470797	2	78	2
TCGA-78-7153	6.13565034028892	2	78	2
TCGA-78-7154	8.0278837548581	3	78	2
TCGA-78-7155	8.38682061766245	4	78	2
TCGA-78-7156	4.06038561291061	1	78	2
TCGA-78-7158	6.53059533243754	2	78	2
TCGA-78-7159	7.27833706502214	3	78	2
TCGA-78-7160	7.53366998665233	3	78	2
TCGA-78-7161	5.27737298064624	1	78	2
TCGA-78-7163	3.16876399051345	0	78	2
TCGA-78-7166	7.20422672610133	3	78	2
TCGA-78-7167	2.66164332175986	0	78	2
TCGA-78-7220	6.98946224863695	3	78	2
TCGA-78-7535	6.95843583847599	3	78	2
TCGA-78-7536	8.49483755353417	4	78	2
TCGA-78-7537	4.42279560105779	1	78	2
TCGA-78-7539	5.28749522557912	1	78	2
TCGA-78-7540	4.71447204107054	1	78	2
TCGA-78-7542	8.35637902627601	4	78	2
TCGA-78-7633	5.47382843805308	2	78	2
TCGA-78-8640	6.95728900159472	3	78	2
TCGA-78-8648	6.94343349108461	3	78	2
TCGA-78-8655	5.2973817004527	1	78	2
TCGA-78-8660	7.65424197249616	3	78	2
TCGA-78-8662	6.80351245416149	2	78	2
TCGA-80-5607	7.1265923293902	3	80	4
TCGA-80-5608	7.23287027977707	3	80	4
TCGA-80-5611	8.07689342058488	3	80	4
TCGA-83-5908	8.60586791641359	4	83	2
TCGA-86-6562	6.76828684039027	2	86	1
TCGA-86-6851	7.13787310747349	3	86	1
TCGA-86-7701	8.48317974024124	4	86	1
TCGA-86-7711	8.04514018382769	3	86	1
TCGA-86-7713	7.84158900615701	3	86	1
TCGA-86-7714	5.95282784781215	2	86	1
TCGA-86-7953	8.30497872231123	4	86	1
TCGA-86-7954	7.17096920915408	3	86	1
TCGA-86-7955	7.16536476062332	3	86	1
TCGA-86-8054	8.28644326974154	4	86	1
TCGA-86-8055	6.56326913717918	2	86	1
TCGA-86-8056	5.02739754943735	1	86	1
TCGA-86-8073	6.42617271718216	2	86	1
TCGA-86-8074	6.97842217247297	3	86	1
TCGA-86-8075	6.79583129099788	2	86	1
TCGA-86-8076	5.16969068563737	1	86	1
TCGA-86-8278	5.98585767902536	2	86	1
TCGA-86-8279	6.31809537062926	2	86	1
TCGA-86-8280	5.47463042710114	2	86	1
TCGA-86-8281	4.43406477858083	1	86	1
TCGA-86-8358	8.66465749883799	4	86	1
TCGA-86-8359	5.71771839211319	2	86	1
TCGA-86-8585	6.78214149039881	2	86	1
TCGA-86-8668	5.25235474513956	1	86	1
TCGA-86-8669	5.63852842158867	2	86	1
TCGA-86-8671	6.02279966993322	2	86	1
TCGA-86-8672	6.30970965425271	2	86	1
TCGA-86-8673	6.87452169689998	3	86	1
TCGA-86-8674	5.29079926975549	1	86	1
TCGA-86-A456	5.00338350664842	1	86	1
TCGA-86-A4D0	8.38412026176542	4	86	1
TCGA-86-A4JF	7.26462918169876	3	86	1
TCGA-86-A4P7	5.75189831630059	2	86	1
TCGA-86-A4P8	3.75916301712836	0	86	1
TCGA-91-A4BC	7.00582903053198	3	91	4
TCGA-91-A4BD	4.36954194483363	1	91	4
TCGA-93-7347	6.14719192281465	2	93	1
TCGA-93-7348	4.97346437531501	1	93	1
TCGA-93-8067	7.84492163119342	3	93	1
TCGA-93-A4JN	7.15277589096964	3	93	1
TCGA-93-A4JO	5.7595564597853	2	93	1
TCGA-93-A4JP	5.72113614680381	2	93	1
TCGA-93-A4JQ	7.13637286452915	3	93	1
TCGA-95-7039	6.92286157276678	3	95	2
TCGA-95-7043	5.40250543603772	1	95	2
TCGA-95-7562	7.42757033491641	3	95	2
TCGA-95-7567	7.58830818370419	3	95	2
TCGA-95-7944	7.67440188137939	3	95	2
TCGA-95-7947	7.70452862088079	3	95	2
TCGA-95-7948	4.77143394989524	1	95	2
TCGA-95-8039	6.37408004195737	2	95	2
TCGA-95-8494	8.51098632011036	4	95	2
TCGA-95-A4VK	6.34884279198685	2	95	2
TCGA-95-A4VN	7.70376745547075	3	95	2
TCGA-95-A4VP	6.67239619894089	2	95	2
TCGA-97-7546	5.90288858349578	2	97	2
TCGA-97-7547	4.46876052866629	1	97	2
TCGA-97-7552	6.24490054619892	2	97	2
TCGA-97-7553	6.95336084711581	3	97	2
TCGA-97-7554	6.40712069960132	2	97	2
TCGA-97-7937	7.20263701711621	3	97	2
TCGA-97-7938	5.08810086266187	1	97	2
TCGA-97-7941	4.50619956799026	1	97	2
TCGA-97-8171	5.9315229125656	2	97	2
TCGA-97-8172	4.68234497452315	1	97	2
TCGA-97-8175	5.07751967683951	1	97	2
TCGA-97-8177	4.47955897909479	1	97	2
TCGA-97-8179	6.38445929119568	2	97	2
TCGA-97-8552	3.82492157212193	0	97	2
TCGA-97-A4LX	6.30603015420456	2	97	2
TCGA-97-A4M0	5.49946492281946	2	97	2
TCGA-97-A4M1	3.60268352848481	0	97	2
TCGA-97-A4M2	4.47320829164227	1	97	2
TCGA-97-A4M3	4.66280598153604	1	97	2
TCGA-97-A4M5	5.67979569900173	2	97	2
TCGA-97-A4M6	5.55630506788074	2	97	2
TCGA-97-A4M7	5.66042160641762	2	97	2
TCGA-99-7458	6.14221268580554	2	99	2
TCGA-99-8025	6.06769001629671	2	99	2
TCGA-99-8028	5.51242879643265	2	99	2
TCGA-99-8032	7.1566889179631	3	99	2
TCGA-99-8033	7.96173037476885	3	99	2
TCGA-99-AA5R	5.00362630765337	1	99	2
TCGA-J2-8192	5.58735777924129	2	J2	3
TCGA-J2-8194	4.8062484171314	1	J2	3
TCGA-J2-A4AD	6.18990642731235	2	J2	3
TCGA-J2-A4AE	5.59546059763824	2	J2	3
TCGA-J2-A4AG	4.58733715390643	1	J2	3
TCGA-L4-A4E5	7.94452343329891	3	L4	5
TCGA-L4-A4E6	4.53716401641426	1	L4	5
TCGA-L9-A443	4.70699795230094	1	L9	5
TCGA-L9-A444	6.11583610430125	2	L9	5
TCGA-L9-A50W	5.54285916181288	2	L9	5
TCGA-L9-A5IP	7.39849749880794	3	L9	5
TCGA-L9-A743	6.95419426560245	3	L9	5
TCGA-L9-A7SV	6.82962488850207	3	L9	5
TCGA-L9-A8F4	7.14416194462103	3	L9	5
TCGA-MN-A4N1	7.00012931445651	3	MN	2
TCGA-MN-A4N4	5.58771868551347	2	MN	2
TCGA-MN-A4N5	6.62799228139346	2	MN	2
TCGA-MP-A4SV	7.67621240083469	3	MP	5
TCGA-MP-A4SW	6.82694982426006	3	MP	5
TCGA-MP-A4SY	5.79166189060657	2	MP	5
TCGA-MP-A4T4	6.59067675919042	2	MP	5
TCGA-MP-A4T6	4.40837966934067	1	MP	5
TCGA-MP-A4T7	7.5816748395507	3	MP	5
TCGA-MP-A4T8	7.13906742574128	3	MP	5
TCGA-MP-A4T9	5.67859127158529	2	MP	5
TCGA-MP-A4TA	7.72648300769145	3	MP	5
TCGA-MP-A4TC	7.35970630030272	3	MP	5
TCGA-MP-A4TD	6.03164819520653	2	MP	5
TCGA-MP-A4TE	7.23496282444336	3	MP	5
TCGA-MP-A4TF	6.82856392656085	3	MP	5
TCGA-MP-A4TH	4.87975707337203	1	MP	5
TCGA-MP-A4TI	7.79830178172892	3	MP	5
TCGA-MP-A4TJ	6.47114491287427	2	MP	5
TCGA-MP-A4TK	6.94071183425398	3	MP	5
TCGA-MP-A5C7	5.29577532201071	1	MP	5
TCGA-NJ-A4YF	6.42847191339829	2	NJ	4
TCGA-NJ-A4YG	5.32013711811379	1	NJ	4
TCGA-NJ-A4YI	4.53829881606438	1	NJ	4
TCGA-NJ-A4YP	6.740958743723	2	NJ	4
TCGA-NJ-A4YQ	5.85413366414948	2	NJ	4
TCGA-NJ-A55A	4.81848565670313	1	NJ	4
TCGA-NJ-A55O	5.98536661056488	2	NJ	4
TCGA-NJ-A55R	6.23226772023755	2	NJ	4
TCGA-NJ-A7XG	4.24476209194979	1	NJ	4
TCGA-O1-A52J	5.77791191713015	2	O1	5
TCGA-S2-AA1A	4.79414084927033	1	S2	3
