# Supplementary material for: Surrogate Biomarker Prediction from Whole-Slide Images for Evaluating Overall Survival in Lung Adenocarcinoma
Source: Diagnostics (Basel). 2024 Feb 20;14(5):462. doi: 10.3390/diagnostics14050462 (PMC10930763; doi:10.3390/diagnostics14050462)
Supplement: Supplementary file 1 [file diagnostics-14-00462-s001.zip › Supplementary_File_S5_TCGA_LUAD_crossfolds/crossfolds_MTURN.csv]

PATIENT	MTURN	MTURN_quantile	site_code	CV5
TCGA-05-4244	4.98897478542251	2	05	2
TCGA-05-4249	5.18816526680238	2	05	2
TCGA-05-4250	4.73145577157972	2	05	2
TCGA-05-4382	4.31326466801632	1	05	2
TCGA-05-4395	4.8305741197058	2	05	2
TCGA-05-4396	6.28096986984406	3	05	2
TCGA-05-4397	4.01168305841514	1	05	2
TCGA-05-4398	5.29832754301074	2	05	2
TCGA-05-4402	5.73594804532163	2	05	2
TCGA-05-4403	5.70262411056897	2	05	2
TCGA-05-4405	5.91847100152222	2	05	2
TCGA-05-4415	1.69549645741179	0	05	2
TCGA-05-4417	6.53953807709834	3	05	2
TCGA-05-4418	2.34988175504539	0	05	2
TCGA-05-4420	5.96251114331476	3	05	2
TCGA-05-4422	6.94460324914113	3	05	2
TCGA-05-4424	5.02458618660665	2	05	2
TCGA-05-4426	4.67946013585906	2	05	2
TCGA-05-4427	4.85741060528173	2	05	2
TCGA-05-4430	5.21487510773967	2	05	2
TCGA-05-4432	5.25152005082278	2	05	2
TCGA-05-4433	5.44603745532342	2	05	2
TCGA-05-4434	4.38733230636136	2	05	2
TCGA-35-3615	6.91994636548957	3	35	3
TCGA-35-4122	3.9352387912884	1	35	3
TCGA-35-4123	4.42632487683149	2	35	3
TCGA-35-5375	3.69892589736488	1	35	3
TCGA-38-4625	4.44664937510328	2	38	2
TCGA-38-4626	5.2226729118157	2	38	2
TCGA-38-4627	4.9308730192083	2	38	2
TCGA-38-4628	3.80187765973607	1	38	2
TCGA-38-4629	3.81033335291475	1	38	2
TCGA-38-4630	4.50508695186353	2	38	2
TCGA-38-4631	3.15377611563498	1	38	2
TCGA-38-4632	4.64079815483208	2	38	2
TCGA-38-6178	5.53710406875232	2	38	2
TCGA-38-7271	4.48482643482744	2	38	2
TCGA-38-A44F	5.34294454123724	2	38	2
TCGA-44-2655	5.92384565930473	2	44	2
TCGA-44-2656	6.66151209248003	3	44	2
TCGA-44-2657	5.56458373450678	2	44	2
TCGA-44-2659	6.66400703712211	3	44	2
TCGA-44-2661	5.13480911231423	2	44	2
TCGA-44-2662	4.06147175561198	1	44	2
TCGA-44-2665	5.30935708996677	2	44	2
TCGA-44-2666	6.64439023421999	3	44	2
TCGA-44-2668	3.69663845459108	1	44	2
TCGA-44-3396	5.9653493642592	3	44	2
TCGA-44-3398	4.97179928915961	2	44	2
TCGA-44-3917	5.81731295743652	2	44	2
TCGA-44-3918	3.7456310383433	1	44	2
TCGA-44-3919	5.26357546587817	2	44	2
TCGA-44-4112	6.00625411632411	3	44	2
TCGA-44-5643	4.39723374467173	2	44	2
TCGA-44-5644	7.09217496016934	3	44	2
TCGA-44-5645	7.64220765872018	4	44	2
TCGA-44-6145	3.57832328519426	1	44	2
TCGA-44-6146	7.51846340119478	3	44	2
TCGA-44-6147	6.68467842697172	3	44	2
TCGA-44-6148	6.78904454520515	3	44	2
TCGA-44-6774	5.63944771080992	2	44	2
TCGA-44-6775	6.30195274596432	3	44	2
TCGA-44-6776	6.45075553784723	3	44	2
TCGA-44-6777	4.52557964376089	2	44	2
TCGA-44-6778	6.14796285548105	3	44	2
TCGA-44-6779	3.94977392161523	1	44	2
TCGA-44-7659	6.06058165713157	3	44	2
TCGA-44-7660	6.41442524870312	3	44	2
TCGA-44-7662	5.04356137001529	2	44	2
TCGA-44-7667	5.97976675742219	3	44	2
TCGA-44-7669	6.29221963175172	3	44	2
TCGA-44-7670	4.93710549084443	2	44	2
TCGA-44-7671	6.36187119195716	3	44	2
TCGA-44-7672	3.82576669578478	1	44	2
TCGA-44-8119	5.46491580931615	2	44	2
TCGA-44-A479	6.73922283327164	3	44	2
TCGA-44-A47A	4.30556272389333	1	44	2
TCGA-44-A47B	4.22460834959636	1	44	2
TCGA-44-A47G	4.78715035276734	2	44	2
TCGA-44-A4SS	4.31968203526778	1	44	2
TCGA-44-A4SU	5.98725013797299	3	44	2
TCGA-49-4487	5.18948970316896	2	49	5
TCGA-49-4488	6.00564157716486	3	49	5
TCGA-49-4490	5.90022628267856	2	49	5
TCGA-49-4494	5.07315139257809	2	49	5
TCGA-49-4501	4.85198512094209	2	49	5
TCGA-49-4505	5.14929001802269	2	49	5
TCGA-49-4506	3.53666240476809	1	49	5
TCGA-49-4507	3.66378196280666	1	49	5
TCGA-49-4510	6.87790231341605	3	49	5
TCGA-49-4512	5.21788851069002	2	49	5
TCGA-49-4514	4.98814433813	2	49	5
TCGA-49-6742	5.19058197080954	2	49	5
TCGA-49-6743	3.28367573090027	1	49	5
TCGA-49-6744	4.8118876979422	2	49	5
TCGA-49-6745	5.29631176915635	2	49	5
TCGA-49-6761	5.31156015636274	2	49	5
TCGA-49-6767	5.61623101173279	2	49	5
TCGA-49-AAQV	5.9168129341049	2	49	5
TCGA-49-AAR0	6.9733387064531	3	49	5
TCGA-49-AAR2	5.63921545576515	2	49	5
TCGA-49-AAR3	3.82558385499779	1	49	5
TCGA-49-AAR4	5.16703358196889	2	49	5
TCGA-49-AAR9	1.13431029194657	0	49	5
TCGA-49-AARE	4.95878774922865	2	49	5
TCGA-49-AARN	5.22748685905023	2	49	5
TCGA-49-AARO	5.09211414937296	2	49	5
TCGA-49-AARQ	5.88699615043456	2	49	5
TCGA-49-AARR	6.167780327869	3	49	5
TCGA-4B-A93V	7.81809779745138	4	4B	1
TCGA-50-5044	4.13768869402789	1	50	1
TCGA-50-5045	5.01499116250864	2	50	1
TCGA-50-5055	4.92776425210196	2	50	1
TCGA-50-5066	5.08904411381012	2	50	1
TCGA-50-5068	4.70519801285041	2	50	1
TCGA-50-5931	5.55453165764289	2	50	1
TCGA-50-5939	4.22460488705239	1	50	1
TCGA-50-5942	7.09686768433944	3	50	1
TCGA-50-5946	6.32285058960604	3	50	1
TCGA-50-6590	4.55796621279996	2	50	1
TCGA-50-6591	5.23584320633895	2	50	1
TCGA-50-6593	5.15678702043606	2	50	1
TCGA-50-6594	4.02230716561961	1	50	1
TCGA-50-6597	5.38664596278847	2	50	1
TCGA-50-6673	6.16647161391269	3	50	1
TCGA-50-7109	6.00676352734894	3	50	1
TCGA-50-8457	6.23790487139539	3	50	1
TCGA-50-8459	4.82592212048858	2	50	1
TCGA-53-7624	3.5971797273461	1	53	3
TCGA-53-7626	5.51201920085282	2	53	3
TCGA-53-7813	5.92026433179778	2	53	3
TCGA-53-A4EZ	4.59086410742823	2	53	3
TCGA-55-1592	5.6869397485878	2	55	4
TCGA-55-1594	6.26540066867889	3	55	4
TCGA-55-1595	5.28312072365353	2	55	4
TCGA-55-1596	2.74341549255456	1	55	4
TCGA-55-5899	4.74769128155102	2	55	4
TCGA-55-6543	6.87852118638098	3	55	4
TCGA-55-6642	7.04811199554285	3	55	4
TCGA-55-6712	5.18534474752762	2	55	4
TCGA-55-6968	5.85413312306536	2	55	4
TCGA-55-6969	5.32465073802877	2	55	4
TCGA-55-6970	5.27798555210329	2	55	4
TCGA-55-6971	4.82974528958793	2	55	4
TCGA-55-6972	7.42876204855969	3	55	4
TCGA-55-6975	3.7968211576342	1	55	4
TCGA-55-6978	4.33680346358622	2	55	4
TCGA-55-6979	5.18800266851264	2	55	4
TCGA-55-6980	5.53569988305957	2	55	4
TCGA-55-6981	4.98573276553033	2	55	4
TCGA-55-6982	3.51224720017669	1	55	4
TCGA-55-6983	6.52161904185103	3	55	4
TCGA-55-6984	4.60558612748685	2	55	4
TCGA-55-6985	5.49601044758622	2	55	4
TCGA-55-6986	6.05227469083267	3	55	4
TCGA-55-6987	5.58567290678187	2	55	4
TCGA-55-7227	5.36257786006352	2	55	4
TCGA-55-7281	5.98340616992983	3	55	4
TCGA-55-7283	5.90952390164545	2	55	4
TCGA-55-7284	5.90424915670236	2	55	4
TCGA-55-7570	4.10831187141151	1	55	4
TCGA-55-7573	6.18199494773718	3	55	4
TCGA-55-7574	5.1195542582866	2	55	4
TCGA-55-7576	4.9367937173112	2	55	4
TCGA-55-7724	5.46414601355126	2	55	4
TCGA-55-7725	6.83126028926771	3	55	4
TCGA-55-7726	6.58882615472127	3	55	4
TCGA-55-7727	5.42546309061049	2	55	4
TCGA-55-7728	5.28608000761078	2	55	4
TCGA-55-7815	6.16367613284721	3	55	4
TCGA-55-7816	6.02613832945437	3	55	4
TCGA-55-7903	5.00600829695829	2	55	4
TCGA-55-7907	4.66916770272753	2	55	4
TCGA-55-7910	6.71243482642115	3	55	4
TCGA-55-7911	4.74491661546256	2	55	4
TCGA-55-7913	6.41593092951779	3	55	4
TCGA-55-7914	6.54865821315708	3	55	4
TCGA-55-7994	5.59592424522727	2	55	4
TCGA-55-7995	4.67385179971153	2	55	4
TCGA-55-8085	7.17534103292543	3	55	4
TCGA-55-8087	5.97510033623517	3	55	4
TCGA-55-8089	4.19321296533374	1	55	4
TCGA-55-8090	4.75441582846223	2	55	4
TCGA-55-8091	5.46706506922315	2	55	4
TCGA-55-8092	5.24706262261932	2	55	4
TCGA-55-8094	2.8690389699997	1	55	4
TCGA-55-8096	6.29196696695216	3	55	4
TCGA-55-8097	5.35695586554443	2	55	4
TCGA-55-8203	5.45205977552523	2	55	4
TCGA-55-8204	4.69464349647418	2	55	4
TCGA-55-8205	4.73006118854881	2	55	4
TCGA-55-8206	5.87697703692146	2	55	4
TCGA-55-8207	6.10665134695837	3	55	4
TCGA-55-8208	4.51241958547728	2	55	4
TCGA-55-8299	4.91196697594569	2	55	4
TCGA-55-8301	4.00510395371646	1	55	4
TCGA-55-8302	4.95933043318141	2	55	4
TCGA-55-8505	3.52785896622042	1	55	4
TCGA-55-8506	3.52966834967606	1	55	4
TCGA-55-8507	5.77383878794066	2	55	4
TCGA-55-8508	7.48880941965143	3	55	4
TCGA-55-8510	5.55550946052922	2	55	4
TCGA-55-8511	5.35801887964072	2	55	4
TCGA-55-8512	6.68002420846002	3	55	4
TCGA-55-8513	5.95552441318784	3	55	4
TCGA-55-8514	5.77835608684848	2	55	4
TCGA-55-8614	3.73043559283729	1	55	4
TCGA-55-8615	6.66776190359271	3	55	4
TCGA-55-8616	4.75211814929492	2	55	4
TCGA-55-8619	5.97717217589583	3	55	4
TCGA-55-8620	5.63056027786215	2	55	4
TCGA-55-8621	6.30353289356768	3	55	4
TCGA-55-A48X	5.0023088033075	2	55	4
TCGA-55-A48Y	7.68896579594531	4	55	4
TCGA-55-A48Z	5.98504138699984	3	55	4
TCGA-55-A490	3.73451106036304	1	55	4
TCGA-55-A491	4.1101758937696	1	55	4
TCGA-55-A492	6.9023340392654	3	55	4
TCGA-55-A493	3.56752048297578	1	55	4
TCGA-55-A494	4.33697159151289	2	55	4
TCGA-55-A4DF	5.92215302020069	2	55	4
TCGA-55-A4DG	5.73396635981769	2	55	4
TCGA-55-A57B	5.74301163043111	2	55	4
TCGA-62-A46O	2.86203154265448	1	62	3
TCGA-62-A46P	6.22489305370232	3	62	3
TCGA-62-A46R	5.10207719097243	2	62	3
TCGA-62-A46S	5.81529261206077	2	62	3
TCGA-62-A46U	5.04153109672367	2	62	3
TCGA-62-A46V	5.30361237091577	2	62	3
TCGA-62-A470	6.64896480955847	3	62	3
TCGA-62-A471	2.63484193185548	0	62	3
TCGA-62-A472	3.85305241457539	1	62	3
TCGA-64-1676	4.78378575818893	2	64	5
TCGA-64-1677	5.33923226707247	2	64	5
TCGA-64-1678	6.49244637489275	3	64	5
TCGA-64-1679	4.68355484079573	2	64	5
TCGA-64-1680	6.7132652522569	3	64	5
TCGA-64-1681	4.86145504787115	2	64	5
TCGA-64-5774	4.91933829548345	2	64	5
TCGA-64-5775	5.28587002178617	2	64	5
TCGA-64-5778	5.52869000630674	2	64	5
TCGA-64-5779	7.151142710359	3	64	5
TCGA-64-5781	4.46426052981327	2	64	5
TCGA-64-5815	3.87018525534148	1	64	5
TCGA-67-3770	5.8896653164236	2	67	2
TCGA-67-3771	4.54661033781465	2	67	2
TCGA-67-3772	5.16897351257001	2	67	2
TCGA-67-3773	6.45322007576813	3	67	2
TCGA-67-3774	5.65578520786547	2	67	2
TCGA-67-4679	5.83164001579927	2	67	2
TCGA-67-6215	5.39099632836428	2	67	2
TCGA-67-6216	6.29304750412585	3	67	2
TCGA-67-6217	6.59638229718824	3	67	2
TCGA-69-7760	5.20003177438682	2	69	1
TCGA-69-7761	3.54832453786732	1	69	1
TCGA-69-7763	5.48757504871537	2	69	1
TCGA-69-7764	5.95684605955123	3	69	1
TCGA-69-7765	5.40195624300014	2	69	1
TCGA-69-7973	4.77833566359126	2	69	1
TCGA-69-7974	5.49464540563071	2	69	1
TCGA-69-7978	4.20706576492936	1	69	1
TCGA-69-7979	4.98381775377196	2	69	1
TCGA-69-7980	4.63354893324643	2	69	1
TCGA-69-8253	5.9890956087509	3	69	1
TCGA-69-8254	5.17852882514001	2	69	1
TCGA-69-8255	2.65411430687983	0	69	1
TCGA-69-8453	5.45144701046846	2	69	1
TCGA-69-A59K	4.31942075562008	1	69	1
TCGA-71-6725	5.59874168077852	2	71	3
TCGA-71-8520	5.40258275362396	2	71	3
TCGA-73-4658	4.47418603002993	2	73	1
TCGA-73-4659	5.21526801104198	2	73	1
TCGA-73-4662	5.51853629550547	2	73	1
TCGA-73-4666	4.68787361928801	2	73	1
TCGA-73-4668	5.2967352044422	2	73	1
TCGA-73-4670	2.81234072746339	1	73	1
TCGA-73-4675	6.15561751681088	3	73	1
TCGA-73-4676	5.12531735365921	2	73	1
TCGA-73-4677	7.0386706669422	3	73	1
TCGA-73-7498	6.32085157390184	3	73	1
TCGA-73-7499	4.60681616843725	2	73	1
TCGA-73-A9RS	3.33825562055212	1	73	1
TCGA-75-5122	3.70889193536449	1	75	3
TCGA-75-5125	3.73311644851792	1	75	3
TCGA-75-5126	3.99410684991884	1	75	3
TCGA-75-5146	5.11934209584928	2	75	3
TCGA-75-5147	5.08924125411828	2	75	3
TCGA-75-6203	6.88809264104839	3	75	3
TCGA-75-6205	4.45212238510054	2	75	3
TCGA-75-6206	6.53810301139518	3	75	3
TCGA-75-6207	5.38714010946456	2	75	3
TCGA-75-6211	4.05141467671849	1	75	3
TCGA-75-6212	6.49170151604016	3	75	3
TCGA-75-6214	6.8623536724926	3	75	3
TCGA-75-7025	5.85691949307046	2	75	3
TCGA-75-7027	4.16932230239443	1	75	3
TCGA-75-7030	5.21765538577803	2	75	3
TCGA-75-7031	4.81630470351326	2	75	3
TCGA-78-7145	3.90655193764233	1	78	5
TCGA-78-7146	3.75938171288953	1	78	5
TCGA-78-7147	5.72225840096721	2	78	5
TCGA-78-7148	4.5807587824498	2	78	5
TCGA-78-7149	7.81107701227604	4	78	5
TCGA-78-7150	2.07939826747698	0	78	5
TCGA-78-7152	6.58993502463536	3	78	5
TCGA-78-7153	6.89469720792516	3	78	5
TCGA-78-7154	5.25909765496244	2	78	5
TCGA-78-7155	6.27779701694297	3	78	5
TCGA-78-7156	9.13860842323907	4	78	5
TCGA-78-7158	5.57211306992714	2	78	5
TCGA-78-7159	4.82816921395764	2	78	5
TCGA-78-7160	5.57482912986998	2	78	5
TCGA-78-7161	6.6271358448991	3	78	5
TCGA-78-7163	7.32951034386303	3	78	5
TCGA-78-7166	4.26977322608538	1	78	5
TCGA-78-7167	6.97755710525352	3	78	5
TCGA-78-7220	2.82075478482627	1	78	5
TCGA-78-7535	5.96285407322256	3	78	5
TCGA-78-7536	7.01254419250076	3	78	5
TCGA-78-7537	6.96293317714952	3	78	5
TCGA-78-7539	5.68179961450917	2	78	5
TCGA-78-7540	6.37023217812152	3	78	5
TCGA-78-7542	4.54783793093131	2	78	5
TCGA-78-7633	7.52768268192777	3	78	5
TCGA-78-8640	4.27616608552096	1	78	5
TCGA-78-8648	4.85038356578204	2	78	5
TCGA-78-8655	6.08167870687669	3	78	5
TCGA-78-8660	3.43360408016885	1	78	5
TCGA-78-8662	5.66170932695829	2	78	5
TCGA-80-5607	4.7633445259731	2	80	2
TCGA-80-5608	5.60248424985554	2	80	2
TCGA-80-5611	5.63549288367208	2	80	2
TCGA-83-5908	3.61060046106773	1	83	4
TCGA-86-6562	5.27877612650718	2	86	1
TCGA-86-6851	4.98661124534876	2	86	1
TCGA-86-7701	6.64682861445459	3	86	1
TCGA-86-7711	3.3138692773734	1	86	1
TCGA-86-7713	5.41547692952192	2	86	1
TCGA-86-7714	6.16250634513235	3	86	1
TCGA-86-7953	5.26883520011326	2	86	1
TCGA-86-7954	2.87648530389433	1	86	1
TCGA-86-7955	4.7075341430567	2	86	1
TCGA-86-8054	6.65651887080611	3	86	1
TCGA-86-8055	5.26833309693073	2	86	1
TCGA-86-8056	5.95643591789251	3	86	1
TCGA-86-8073	5.22700900526173	2	86	1
TCGA-86-8074	4.38190584890198	2	86	1
TCGA-86-8075	5.0409889061875	2	86	1
TCGA-86-8076	6.1965643777927	3	86	1
TCGA-86-8278	5.71196084589957	2	86	1
TCGA-86-8279	4.11561458819709	1	86	1
TCGA-86-8280	5.44684433038928	2	86	1
TCGA-86-8281	7.22296716765234	3	86	1
TCGA-86-8358	6.59400548066166	3	86	1
TCGA-86-8359	4.94559747586561	2	86	1
TCGA-86-8585	4.79264625323522	2	86	1
TCGA-86-8668	6.61771744958014	3	86	1
TCGA-86-8669	5.15851847828245	2	86	1
TCGA-86-8671	5.24460418508228	2	86	1
TCGA-86-8672	4.15116824201585	1	86	1
TCGA-86-8673	6.05668777148174	3	86	1
TCGA-86-8674	6.82236168444786	3	86	1
TCGA-86-A456	5.18562941261819	2	86	1
TCGA-86-A4D0	5.2185864218343	2	86	1
TCGA-86-A4JF	4.42033145902146	2	86	1
TCGA-86-A4P7	5.73931444190764	2	86	1
TCGA-86-A4P8	6.64972341179631	3	86	1
TCGA-91-A4BC	5.8792494840462	2	91	5
TCGA-91-A4BD	6.43821989050668	3	91	5
TCGA-93-7347	4.96022739496325	2	93	5
TCGA-93-7348	5.15343780594735	2	93	5
TCGA-93-8067	4.12132478209604	1	93	5
TCGA-93-A4JN	4.83182333160479	2	93	5
TCGA-93-A4JO	4.986433172547	2	93	5
TCGA-93-A4JP	6.69490910411359	3	93	5
TCGA-93-A4JQ	5.14376230908105	2	93	5
TCGA-95-7039	4.72394028875893	2	95	5
TCGA-95-7043	4.46659564118373	2	95	5
TCGA-95-7562	4.3087884053979	1	95	5
TCGA-95-7567	4.24370541630124	1	95	5
TCGA-95-7944	4.81353573383003	2	95	5
TCGA-95-7947	6.07067852221098	3	95	5
TCGA-95-7948	6.34396626080628	3	95	5
TCGA-95-8039	5.48006667645577	2	95	5
TCGA-95-8494	5.17245500499774	2	95	5
TCGA-95-A4VK	6.44193540826351	3	95	5
TCGA-95-A4VN	4.73696198683518	2	95	5
TCGA-95-A4VP	5.48753401650387	2	95	5
TCGA-97-7546	6.97738612410804	3	97	3
TCGA-97-7547	7.19996095721716	3	97	3
TCGA-97-7552	5.39690363964398	2	97	3
TCGA-97-7553	5.9099647675934	2	97	3
TCGA-97-7554	4.72199922077134	2	97	3
TCGA-97-7937	5.97149516285878	3	97	3
TCGA-97-7938	5.3144721370781	2	97	3
TCGA-97-7941	5.78591903940443	2	97	3
TCGA-97-8171	5.75163090843484	2	97	3
TCGA-97-8172	5.96805590498248	3	97	3
TCGA-97-8175	5.15256813527095	2	97	3
TCGA-97-8177	5.02066177570051	2	97	3
TCGA-97-8179	5.99221155945281	3	97	3
TCGA-97-8552	6.32371318299716	3	97	3
TCGA-97-A4LX	3.74005550078718	1	97	3
TCGA-97-A4M0	5.24629529449334	2	97	3
TCGA-97-A4M1	6.41347344035774	3	97	3
TCGA-97-A4M2	6.2238615425846	3	97	3
TCGA-97-A4M3	6.8389544472272	3	97	3
TCGA-97-A4M5	6.15593322437488	3	97	3
TCGA-97-A4M6	4.79226744792685	2	97	3
TCGA-97-A4M7	4.61913339792699	2	97	3
TCGA-99-7458	5.81612299370622	2	99	3
TCGA-99-8025	5.79517546037296	2	99	3
TCGA-99-8028	4.84155450439884	2	99	3
TCGA-99-8032	6.57798540771363	3	99	3
TCGA-99-8033	5.71255586720932	2	99	3
TCGA-99-AA5R	6.4631259154064	3	99	3
TCGA-J2-8192	6.32758953607234	3	J2	1
TCGA-J2-8194	5.81835659531026	2	J2	1
TCGA-J2-A4AD	5.15846659867494	2	J2	1
TCGA-J2-A4AE	6.94594770920197	3	J2	1
TCGA-J2-A4AG	6.01064071604603	3	J2	1
TCGA-L4-A4E5	5.40833438319217	2	L4	3
TCGA-L4-A4E6	5.90412330245962	2	L4	3
TCGA-L9-A443	5.93343380408936	2	L9	1
TCGA-L9-A444	6.01307353126128	3	L9	1
TCGA-L9-A50W	6.21098498979592	3	L9	1
TCGA-L9-A5IP	4.1272089066333	1	L9	1
TCGA-L9-A743	4.54916057995748	2	L9	1
TCGA-L9-A7SV	5.67470371156461	2	L9	1
TCGA-L9-A8F4	3.7001404290038	1	L9	1
TCGA-MN-A4N1	5.7399856246731	2	MN	2
TCGA-MN-A4N4	5.67177435518283	2	MN	2
TCGA-MN-A4N5	5.20831711425941	2	MN	2
TCGA-MP-A4SV	5.37504936150737	2	MP	3
TCGA-MP-A4SW	4.60853316143929	2	MP	3
TCGA-MP-A4SY	5.03631924882709	2	MP	3
TCGA-MP-A4T4	4.39322179080588	2	MP	3
TCGA-MP-A4T6	6.40039443171858	3	MP	3
TCGA-MP-A4T7	5.27571770157512	2	MP	3
TCGA-MP-A4T8	5.10646357905693	2	MP	3
TCGA-MP-A4T9	6.48568899665848	3	MP	3
TCGA-MP-A4TA	2.92888101916735	1	MP	3
TCGA-MP-A4TC	4.90645587470442	2	MP	3
TCGA-MP-A4TD	5.94843374709558	3	MP	3
TCGA-MP-A4TE	6.22037972773959	3	MP	3
TCGA-MP-A4TF	3.67138660158068	1	MP	3
TCGA-MP-A4TH	5.82635192511151	2	MP	3
TCGA-MP-A4TI	4.63405868665967	2	MP	3
TCGA-MP-A4TJ	5.95317579041179	3	MP	3
TCGA-MP-A4TK	5.69991697768027	2	MP	3
TCGA-MP-A5C7	7.68684848759291	4	MP	3
TCGA-NJ-A4YF	5.60445824597461	2	NJ	3
TCGA-NJ-A4YG	5.52512791634882	2	NJ	3
TCGA-NJ-A4YI	5.02021827917111	2	NJ	3
TCGA-NJ-A4YP	6.98174644536091	3	NJ	3
TCGA-NJ-A4YQ	4.27671221968803	1	NJ	3
TCGA-NJ-A55A	5.79729430375874	2	NJ	3
TCGA-NJ-A55O	6.09129214744913	3	NJ	3
TCGA-NJ-A55R	5.12590463643195	2	NJ	3
TCGA-NJ-A7XG	5.74589648217004	2	NJ	3
TCGA-O1-A52J	5.6018653335966	2	O1	2
TCGA-S2-AA1A	6.37225130652032	3	S2	5
