# Supplementary material for: Surrogate Biomarker Prediction from Whole-Slide Images for Evaluating Overall Survival in Lung Adenocarcinoma
Source: Diagnostics (Basel). 2024 Feb 20;14(5):462. doi: 10.3390/diagnostics14050462 (PMC10930763; doi:10.3390/diagnostics14050462)
Supplement: Supplementary file 1 [file diagnostics-14-00462-s001.zip › Supplementary_File_S5_TCGA_LUAD_crossfolds/crossfolds_MZT2A.csv]

PATIENT	MZT2A	MZT2A_quantile	site_code	CV5
TCGA-05-4244	5.03018342969633	2	05	1
TCGA-05-4249	4.60673547446437	2	05	1
TCGA-05-4250	5.66525842760413	3	05	1
TCGA-05-4382	5.48958258065135	3	05	1
TCGA-05-4395	6.69818494358811	4	05	1
TCGA-05-4396	4.34470142630794	2	05	1
TCGA-05-4397	5.81776572514392	3	05	1
TCGA-05-4398	4.97997805908622	2	05	1
TCGA-05-4402	4.83377290210861	2	05	1
TCGA-05-4403	5.82301799168559	3	05	1
TCGA-05-4405	4.46774012195643	2	05	1
TCGA-05-4415	4.9197759882925	2	05	1
TCGA-05-4417	5.39373770786492	3	05	1
TCGA-05-4418	5.2541920327711	3	05	1
TCGA-05-4420	5.4360528448004	3	05	1
TCGA-05-4422	5.65808211402037	3	05	1
TCGA-05-4424	4.48059120491175	2	05	1
TCGA-05-4426	5.15469271799526	3	05	1
TCGA-05-4427	4.18988045335942	2	05	1
TCGA-05-4430	5.62844927892785	3	05	1
TCGA-05-4432	5.45674518901436	3	05	1
TCGA-05-4433	4.75192734011901	2	05	1
TCGA-05-4434	4.67124165158526	2	05	1
TCGA-35-3615	5.49282853239554	3	35	5
TCGA-35-4122	5.84184110733939	3	35	5
TCGA-35-4123	6.52993342094406	4	35	5
TCGA-35-5375	6.69942535904232	4	35	5
TCGA-38-4625	5.31612460648815	3	38	3
TCGA-38-4626	4.01758349200983	2	38	3
TCGA-38-4627	5.52061550919676	3	38	3
TCGA-38-4628	5.66786031176438	3	38	3
TCGA-38-4629	6.40557188800051	3	38	3
TCGA-38-4630	6.29145118614597	3	38	3
TCGA-38-4631	6.36199290149837	3	38	3
TCGA-38-4632	5.46872245876064	3	38	3
TCGA-38-6178	4.39797222085561	2	38	3
TCGA-38-7271	5.26591256810311	3	38	3
TCGA-38-A44F	5.24907761777302	3	38	3
TCGA-44-2655	4.97472682830692	2	44	1
TCGA-44-2656	1.88641136942705	0	44	1
TCGA-44-2657	4.72727350674907	2	44	1
TCGA-44-2659	3.51965707006302	1	44	1
TCGA-44-2661	4.74006406442884	2	44	1
TCGA-44-2662	5.10134513834406	2	44	1
TCGA-44-2665	3.19740724604216	1	44	1
TCGA-44-2666	5.23314325432111	3	44	1
TCGA-44-2668	6.29098926730192	3	44	1
TCGA-44-3396	5.19966697810363	3	44	1
TCGA-44-3398	4.80747941256111	2	44	1
TCGA-44-3917	4.81907198432489	2	44	1
TCGA-44-3918	4.91244663634793	2	44	1
TCGA-44-3919	5.04486269855472	2	44	1
TCGA-44-4112	2.40799479298949	0	44	1
TCGA-44-5643	5.48316158895369	3	44	1
TCGA-44-5644	5.12559269486827	2	44	1
TCGA-44-5645	1.75856689490579	0	44	1
TCGA-44-6145	5.51163916685892	3	44	1
TCGA-44-6146	1.48035932505375	0	44	1
TCGA-44-6147	1.66384972333046	0	44	1
TCGA-44-6148	4.47643277908173	2	44	1
TCGA-44-6774	4.8176313419732	2	44	1
TCGA-44-6775	1.16330830080982	0	44	1
TCGA-44-6776	4.97973850612355	2	44	1
TCGA-44-6777	4.86907378176143	2	44	1
TCGA-44-6778	3.59611471409893	1	44	1
TCGA-44-6779	5.19881998916992	3	44	1
TCGA-44-7659	4.52447589058597	2	44	1
TCGA-44-7660	6.03806342857444	3	44	1
TCGA-44-7662	5.25178188283601	3	44	1
TCGA-44-7667	5.59870840371882	3	44	1
TCGA-44-7669	4.6476694134215	2	44	1
TCGA-44-7670	5.99463878843379	3	44	1
TCGA-44-7671	4.9692347273125	2	44	1
TCGA-44-7672	5.66589282732066	3	44	1
TCGA-44-8119	5.51416115556962	3	44	1
TCGA-44-A479	3.58799104159401	1	44	1
TCGA-44-A47A	5.5674974002501	3	44	1
TCGA-44-A47B	4.38911701894596	2	44	1
TCGA-44-A47G	5.5462669981188	3	44	1
TCGA-44-A4SS	4.28564227917702	2	44	1
TCGA-44-A4SU	5.01074881044244	2	44	1
TCGA-49-4487	5.05701877938788	2	49	4
TCGA-49-4488	5.82646312766162	3	49	4
TCGA-49-4490	5.58578941236984	3	49	4
TCGA-49-4494	6.69767812802234	4	49	4
TCGA-49-4501	5.43009129170289	3	49	4
TCGA-49-4505	5.62603959063712	3	49	4
TCGA-49-4506	7.18044914906682	4	49	4
TCGA-49-4507	7.81170854996267	4	49	4
TCGA-49-4510	5.53977347963756	3	49	4
TCGA-49-4512	5.68134080653739	3	49	4
TCGA-49-4514	6.92457920935253	4	49	4
TCGA-49-6742	5.318598116283	3	49	4
TCGA-49-6743	4.29770115771229	2	49	4
TCGA-49-6744	5.09086364764501	2	49	4
TCGA-49-6745	4.8747694888386	2	49	4
TCGA-49-6761	5.29380368555858	3	49	4
TCGA-49-6767	5.62250906794484	3	49	4
TCGA-49-AAQV	5.43252970381659	3	49	4
TCGA-49-AAR0	5.47490341264838	3	49	4
TCGA-49-AAR2	6.30868803616817	3	49	4
TCGA-49-AAR3	5.76701490111681	3	49	4
TCGA-49-AAR4	5.06882184632945	2	49	4
TCGA-49-AAR9	5.72531793786438	3	49	4
TCGA-49-AARE	5.31150565673251	3	49	4
TCGA-49-AARN	5.57740163762891	3	49	4
TCGA-49-AARO	4.78299085732755	2	49	4
TCGA-49-AARQ	6.92125555137077	4	49	4
TCGA-49-AARR	4.06988129095519	2	49	4
TCGA-4B-A93V	6.30633421800584	3	4B	3
TCGA-50-5044	6.73909594582265	4	50	3
TCGA-50-5045	5.13016666457901	2	50	3
TCGA-50-5055	4.92534767692907	2	50	3
TCGA-50-5066	5.49605662717486	3	50	3
TCGA-50-5068	5.65679338088735	3	50	3
TCGA-50-5931	6.35984292828233	3	50	3
TCGA-50-5939	5.79204202643222	3	50	3
TCGA-50-5942	4.71400628973323	2	50	3
TCGA-50-5946	5.22041846583058	3	50	3
TCGA-50-6590	5.80433145981843	3	50	3
TCGA-50-6591	5.57916319250844	3	50	3
TCGA-50-6593	5.50619271752667	3	50	3
TCGA-50-6594	5.19199253662521	3	50	3
TCGA-50-6597	6.76977066033076	4	50	3
TCGA-50-6673	4.5349665272545	2	50	3
TCGA-50-7109	5.30531919685328	3	50	3
TCGA-50-8457	4.77087523982048	2	50	3
TCGA-50-8459	5.09401136361644	2	50	3
TCGA-53-7624	5.9961248423108	3	53	4
TCGA-53-7626	4.95039395161401	2	53	4
TCGA-53-7813	4.25026856292651	2	53	4
TCGA-53-A4EZ	6.13762836908995	3	53	4
TCGA-55-1592	4.02759505154407	2	55	5
TCGA-55-1594	4.83014098769961	2	55	5
TCGA-55-1595	5.29929933588155	3	55	5
TCGA-55-1596	6.24700342834135	3	55	5
TCGA-55-5899	5.6478202664945	3	55	5
TCGA-55-6543	4.6959930620186	2	55	5
TCGA-55-6642	4.48978155779379	2	55	5
TCGA-55-6712	4.2816594299336	2	55	5
TCGA-55-6968	5.4805184344028	3	55	5
TCGA-55-6969	5.15206058418694	2	55	5
TCGA-55-6970	4.97921616078843	2	55	5
TCGA-55-6971	4.55371009834945	2	55	5
TCGA-55-6972	5.04534359621074	2	55	5
TCGA-55-6975	5.35409572070755	3	55	5
TCGA-55-6978	4.27879786015065	2	55	5
TCGA-55-6979	5.52336393349396	3	55	5
TCGA-55-6980	4.64494786782355	2	55	5
TCGA-55-6981	5.07943028775812	2	55	5
TCGA-55-6982	4.93122828744424	2	55	5
TCGA-55-6983	5.59687671745366	3	55	5
TCGA-55-6984	5.85787288512073	3	55	5
TCGA-55-6985	4.4881832296445	2	55	5
TCGA-55-6986	5.27459294714965	3	55	5
TCGA-55-6987	4.6655779810253	2	55	5
TCGA-55-7227	4.81026376507939	2	55	5
TCGA-55-7281	5.86533388884162	3	55	5
TCGA-55-7283	6.058520753034	3	55	5
TCGA-55-7284	4.70610565851838	2	55	5
TCGA-55-7570	5.02911788770623	2	55	5
TCGA-55-7573	4.57044937423849	2	55	5
TCGA-55-7574	4.90495080158455	2	55	5
TCGA-55-7576	5.79492177002105	3	55	5
TCGA-55-7724	2.21265565995287	0	55	5
TCGA-55-7725	2.42815786196077	0	55	5
TCGA-55-7726	4.01710576506864	2	55	5
TCGA-55-7727	3.35429107177849	1	55	5
TCGA-55-7728	6.07870321662622	3	55	5
TCGA-55-7815	2.44934420297173	0	55	5
TCGA-55-7816	4.01313968774256	2	55	5
TCGA-55-7903	5.52369184477844	3	55	5
TCGA-55-7907	5.1052668175342	2	55	5
TCGA-55-7910	4.4139339587495	2	55	5
TCGA-55-7911	5.59252510038472	3	55	5
TCGA-55-7913	6.22995077844616	3	55	5
TCGA-55-7914	5.58359570849364	3	55	5
TCGA-55-7994	5.16620635146498	3	55	5
TCGA-55-7995	5.77231878548219	3	55	5
TCGA-55-8085	5.1681300388166	3	55	5
TCGA-55-8087	4.62926510110699	2	55	5
TCGA-55-8089	4.98019032766777	2	55	5
TCGA-55-8090	5.57639088514652	3	55	5
TCGA-55-8091	4.76599686270754	2	55	5
TCGA-55-8092	4.32746186757385	2	55	5
TCGA-55-8094	5.52338968357749	3	55	5
TCGA-55-8096	4.72846371259659	2	55	5
TCGA-55-8097	5.22873972009525	3	55	5
TCGA-55-8203	5.03306191344387	2	55	5
TCGA-55-8204	4.83221197868969	2	55	5
TCGA-55-8205	5.26023000779255	3	55	5
TCGA-55-8206	4.10229431850957	2	55	5
TCGA-55-8207	5.07585393070269	2	55	5
TCGA-55-8208	5.02540650741508	2	55	5
TCGA-55-8299	4.60167953150708	2	55	5
TCGA-55-8301	4.96532405173111	2	55	5
TCGA-55-8302	5.94080370799506	3	55	5
TCGA-55-8505	5.24489519489221	3	55	5
TCGA-55-8506	6.0573033858879	3	55	5
TCGA-55-8507	6.26056739281338	3	55	5
TCGA-55-8508	4.94429790653307	2	55	5
TCGA-55-8510	5.72884106341478	3	55	5
TCGA-55-8511	6.04341099421793	3	55	5
TCGA-55-8512	4.2940412864866	2	55	5
TCGA-55-8513	4.49516667545906	2	55	5
TCGA-55-8514	5.93846184247533	3	55	5
TCGA-55-8614	5.15594788570577	3	55	5
TCGA-55-8615	6.07591797532922	3	55	5
TCGA-55-8616	5.85500287138821	3	55	5
TCGA-55-8619	5.1290044755629	2	55	5
TCGA-55-8620	6.20354707893137	3	55	5
TCGA-55-8621	4.76401336360769	2	55	5
TCGA-55-A48X	4.86008374002778	2	55	5
TCGA-55-A48Y	4.83541291552945	2	55	5
TCGA-55-A48Z	5.55868426467435	3	55	5
TCGA-55-A490	5.21951835715445	3	55	5
TCGA-55-A491	6.19349512225365	3	55	5
TCGA-55-A492	6.80771987972633	4	55	5
TCGA-55-A493	4.80541440809409	2	55	5
TCGA-55-A494	5.99770640314358	3	55	5
TCGA-55-A4DF	4.45631551391461	2	55	5
TCGA-55-A4DG	5.0085708680905	2	55	5
TCGA-55-A57B	4.42647733928151	2	55	5
TCGA-62-A46O	4.39693889116764	2	62	3
TCGA-62-A46P	5.7585550884274	3	62	3
TCGA-62-A46R	5.08659446144977	2	62	3
TCGA-62-A46S	4.95785683972234	2	62	3
TCGA-62-A46U	5.36879921636624	3	62	3
TCGA-62-A46V	5.26194319161469	3	62	3
TCGA-62-A470	5.39675890033517	3	62	3
TCGA-62-A471	6.09571014014685	3	62	3
TCGA-62-A472	5.07288232184401	2	62	3
TCGA-64-1676	6.44374243929884	3	64	1
TCGA-64-1677	6.68854746161945	4	64	1
TCGA-64-1678	6.10271854996427	3	64	1
TCGA-64-1679	4.67909001698959	2	64	1
TCGA-64-1680	5.54325365187456	3	64	1
TCGA-64-1681	4.51250968188728	2	64	1
TCGA-64-5774	5.8927174150762	3	64	1
TCGA-64-5775	5.36348126551374	3	64	1
TCGA-64-5778	5.37954137088051	3	64	1
TCGA-64-5779	4.60133920636941	2	64	1
TCGA-64-5781	6.31067521416704	3	64	1
TCGA-64-5815	6.22726258884127	3	64	1
TCGA-67-3770	5.44031507736474	3	67	2
TCGA-67-3771	5.45259251326379	3	67	2
TCGA-67-3772	4.93727565806384	2	67	2
TCGA-67-3773	4.52306872946501	2	67	2
TCGA-67-3774	4.32918863727685	2	67	2
TCGA-67-4679	4.2627813038817	2	67	2
TCGA-67-6215	5.09372724408608	2	67	2
TCGA-67-6216	5.20803519906816	3	67	2
TCGA-67-6217	3.99496036870454	2	67	2
TCGA-69-7760	5.29887457482352	3	69	2
TCGA-69-7761	4.37853039905296	2	69	2
TCGA-69-7763	3.39138156220925	1	69	2
TCGA-69-7764	4.7642743507975	2	69	2
TCGA-69-7765	3.68322293740538	1	69	2
TCGA-69-7973	5.50469803104178	3	69	2
TCGA-69-7974	5.44177738177408	3	69	2
TCGA-69-7978	5.19740435571425	3	69	2
TCGA-69-7979	5.16023146374246	3	69	2
TCGA-69-7980	5.27317312795282	3	69	2
TCGA-69-8253	5.36168929015033	3	69	2
TCGA-69-8254	4.720398842129	2	69	2
TCGA-69-8255	6.27794132958523	3	69	2
TCGA-69-8453	5.11743303318088	2	69	2
TCGA-69-A59K	3.79518711117349	1	69	2
TCGA-71-6725	5.66384160539264	3	71	5
TCGA-71-8520	5.96223624077181	3	71	5
TCGA-73-4658	4.98889023188125	2	73	4
TCGA-73-4659	4.95294533076127	2	73	4
TCGA-73-4662	4.52550991624861	2	73	4
TCGA-73-4666	5.63078545358857	3	73	4
TCGA-73-4668	5.0966312845319	2	73	4
TCGA-73-4670	6.26768394083993	3	73	4
TCGA-73-4675	5.46867382579888	3	73	4
TCGA-73-4676	5.58825959965017	3	73	4
TCGA-73-4677	5.22928636760344	3	73	4
TCGA-73-7498	5.44893844686126	3	73	4
TCGA-73-7499	5.7997421176043	3	73	4
TCGA-73-A9RS	4.98932926137224	2	73	4
TCGA-75-5122	4.7615548079625	2	75	4
TCGA-75-5125	3.70278271522803	1	75	4
TCGA-75-5126	5.76504014068861	3	75	4
TCGA-75-5146	5.11549234028701	2	75	4
TCGA-75-5147	4.1444827144803	2	75	4
TCGA-75-6203	4.2964097259592	2	75	4
TCGA-75-6205	5.05317578473417	2	75	4
TCGA-75-6206	5.09763479673048	2	75	4
TCGA-75-6207	6.0107134064266	3	75	4
TCGA-75-6211	5.43988428478005	3	75	4
TCGA-75-6212	4.92313345356967	2	75	4
TCGA-75-6214	5.01124014220486	2	75	4
TCGA-75-7025	3.68497701816151	1	75	4
TCGA-75-7027	6.30028374891454	3	75	4
TCGA-75-7030	5.08978653228628	2	75	4
TCGA-75-7031	5.72724735450599	3	75	4
TCGA-78-7145	4.88103242127423	2	78	2
TCGA-78-7146	5.72431806319479	3	78	2
TCGA-78-7147	6.03606881999535	3	78	2
TCGA-78-7148	5.49904910371491	3	78	2
TCGA-78-7149	6.86064836843892	4	78	2
TCGA-78-7150	3.8749503281689	2	78	2
TCGA-78-7152	5.31280788138087	3	78	2
TCGA-78-7153	5.59533845433069	3	78	2
TCGA-78-7154	5.82516043583377	3	78	2
TCGA-78-7155	4.75446654023517	2	78	2
TCGA-78-7156	4.74500445926179	2	78	2
TCGA-78-7158	5.56622451056468	3	78	2
TCGA-78-7159	5.14827937568163	2	78	2
TCGA-78-7160	4.68738868778149	2	78	2
TCGA-78-7161	4.99616334697394	2	78	2
TCGA-78-7163	5.0299972812729	2	78	2
TCGA-78-7166	6.60711958266112	4	78	2
TCGA-78-7167	5.69106708209976	3	78	2
TCGA-78-7220	4.69066472046615	2	78	2
TCGA-78-7535	6.60792788568992	4	78	2
TCGA-78-7536	5.78114021962392	3	78	2
TCGA-78-7537	5.22668552031631	3	78	2
TCGA-78-7539	5.68417295667038	3	78	2
TCGA-78-7540	5.16807482369859	3	78	2
TCGA-78-7542	5.67223312705453	3	78	2
TCGA-78-7633	5.20159935651561	3	78	2
TCGA-78-8640	5.9442659315606	3	78	2
TCGA-78-8648	5.20020890644672	3	78	2
TCGA-78-8655	5.95206319344049	3	78	2
TCGA-78-8660	6.38982944076345	3	78	2
TCGA-78-8662	6.38758026025498	3	78	2
TCGA-80-5607	6.10608039792901	3	80	3
TCGA-80-5608	6.3705615803746	3	80	3
TCGA-80-5611	6.44544832187007	3	80	3
TCGA-83-5908	4.44217601442404	2	83	2
TCGA-86-6562	5.29703833289991	3	86	3
TCGA-86-6851	4.49955930390824	2	86	3
TCGA-86-7701	4.06327293494768	2	86	3
TCGA-86-7711	4.70611178025284	2	86	3
TCGA-86-7713	5.01361292438365	2	86	3
TCGA-86-7714	3.86138358661478	2	86	3
TCGA-86-7953	5.15259240790015	3	86	3
TCGA-86-7954	5.25289790615088	3	86	3
TCGA-86-7955	5.03998451861236	2	86	3
TCGA-86-8054	4.50155557548463	2	86	3
TCGA-86-8055	4.82773266154577	2	86	3
TCGA-86-8056	4.11871168171485	2	86	3
TCGA-86-8073	4.51077981464286	2	86	3
TCGA-86-8074	4.71459582081375	2	86	3
TCGA-86-8075	4.34748608727956	2	86	3
TCGA-86-8076	5.35421127321628	3	86	3
TCGA-86-8278	4.32368350482212	2	86	3
TCGA-86-8279	5.03763462799606	2	86	3
TCGA-86-8280	4.87744387610947	2	86	3
TCGA-86-8281	3.81422091538962	1	86	3
TCGA-86-8358	4.8882689274636	2	86	3
TCGA-86-8359	5.86610578089881	3	86	3
TCGA-86-8585	5.17593717477627	3	86	3
TCGA-86-8668	4.43513167250067	2	86	3
TCGA-86-8669	5.25269756744233	3	86	3
TCGA-86-8671	4.68790893066527	2	86	3
TCGA-86-8672	6.56081810319891	4	86	3
TCGA-86-8673	6.24302261600338	3	86	3
TCGA-86-8674	5.80964824941974	3	86	3
TCGA-86-A456	4.59363928467517	2	86	3
TCGA-86-A4D0	6.1522122739552	3	86	3
TCGA-86-A4JF	5.89783196975138	3	86	3
TCGA-86-A4P7	4.95857027951527	2	86	3
TCGA-86-A4P8	4.35513303050911	2	86	3
TCGA-91-A4BC	5.27876499669145	3	91	4
TCGA-91-A4BD	5.62908011724915	3	91	4
TCGA-93-7347	5.15755924403439	3	93	2
TCGA-93-7348	4.64110890897731	2	93	2
TCGA-93-8067	6.16111350180622	3	93	2
TCGA-93-A4JN	5.06954574993624	2	93	2
TCGA-93-A4JO	5.89080099306356	3	93	2
TCGA-93-A4JP	4.45200819062516	2	93	2
TCGA-93-A4JQ	4.82485177446738	2	93	2
TCGA-95-7039	4.99968764481382	2	95	1
TCGA-95-7043	5.9939147175382	3	95	1
TCGA-95-7562	4.67952778770332	2	95	1
TCGA-95-7567	6.33333789773081	3	95	1
TCGA-95-7944	5.94092834424871	3	95	1
TCGA-95-7947	5.37734454179159	3	95	1
TCGA-95-7948	5.58058438561446	3	95	1
TCGA-95-8039	5.28236700891185	3	95	1
TCGA-95-8494	6.6229828682291	4	95	1
TCGA-95-A4VK	4.85192763210534	2	95	1
TCGA-95-A4VN	5.61668499487022	3	95	1
TCGA-95-A4VP	5.71390693467609	3	95	1
TCGA-97-7546	3.78113194357956	1	97	4
TCGA-97-7547	5.7207366978517	3	97	4
TCGA-97-7552	4.49621819356216	2	97	4
TCGA-97-7553	3.87537523889076	2	97	4
TCGA-97-7554	4.34968034145043	2	97	4
TCGA-97-7937	4.93159346489485	2	97	4
TCGA-97-7938	4.03910382876731	2	97	4
TCGA-97-7941	5.21084872396537	3	97	4
TCGA-97-8171	5.96609738898498	3	97	4
TCGA-97-8172	4.38419051080917	2	97	4
TCGA-97-8175	5.961046677392	3	97	4
TCGA-97-8177	5.30901709859024	3	97	4
TCGA-97-8179	4.53329206664995	2	97	4
TCGA-97-8552	4.41296741456148	2	97	4
TCGA-97-A4LX	4.50988185678253	2	97	4
TCGA-97-A4M0	4.97541142311758	2	97	4
TCGA-97-A4M1	4.2770967733693	2	97	4
TCGA-97-A4M2	4.89026684430915	2	97	4
TCGA-97-A4M3	5.3767419653563	3	97	4
TCGA-97-A4M5	4.66943069562065	2	97	4
TCGA-97-A4M6	4.52471983933399	2	97	4
TCGA-97-A4M7	4.75305258432788	2	97	4
TCGA-99-7458	4.38356946490821	2	99	1
TCGA-99-8025	5.30709956157502	3	99	1
TCGA-99-8028	4.98671647611962	2	99	1
TCGA-99-8032	5.81823836716308	3	99	1
TCGA-99-8033	5.80737873573312	3	99	1
TCGA-99-AA5R	5.12959339755803	2	99	1
TCGA-J2-8192	4.12614509610838	2	J2	2
TCGA-J2-8194	4.66619771167653	2	J2	2
TCGA-J2-A4AD	5.84204786857777	3	J2	2
TCGA-J2-A4AE	4.54442832403447	2	J2	2
TCGA-J2-A4AG	3.92934648879138	2	J2	2
TCGA-L4-A4E5	5.65872762111375	3	L4	3
TCGA-L4-A4E6	4.22899010497919	2	L4	3
TCGA-L9-A443	5.42455991877559	3	L9	4
TCGA-L9-A444	4.54510060371458	2	L9	4
TCGA-L9-A50W	5.36774700326669	3	L9	4
TCGA-L9-A5IP	5.76468359182159	3	L9	4
TCGA-L9-A743	5.39060788985291	3	L9	4
TCGA-L9-A7SV	5.67206080715544	3	L9	4
TCGA-L9-A8F4	5.20495848081371	3	L9	4
TCGA-MN-A4N1	7.28974668774593	4	MN	5
TCGA-MN-A4N4	5.28130907108275	3	MN	5
TCGA-MN-A4N5	3.6985071975366	1	MN	5
TCGA-MP-A4SV	5.28823063681402	3	MP	2
TCGA-MP-A4SW	4.64296274523432	2	MP	2
TCGA-MP-A4SY	5.17886855881149	3	MP	2
TCGA-MP-A4T4	5.08917778802762	2	MP	2
TCGA-MP-A4T6	5.14254572503289	2	MP	2
TCGA-MP-A4T7	5.8182370340233	3	MP	2
TCGA-MP-A4T8	5.80757954994437	3	MP	2
TCGA-MP-A4T9	5.07496633301905	2	MP	2
TCGA-MP-A4TA	5.25945378397303	3	MP	2
TCGA-MP-A4TC	6.10175463515859	3	MP	2
TCGA-MP-A4TD	5.63298886498594	3	MP	2
TCGA-MP-A4TE	6.00234107153377	3	MP	2
TCGA-MP-A4TF	5.00961092873244	2	MP	2
TCGA-MP-A4TH	4.33226927806953	2	MP	2
TCGA-MP-A4TI	5.68201103356725	3	MP	2
TCGA-MP-A4TJ	4.31128465053631	2	MP	2
TCGA-MP-A4TK	5.20884994236078	3	MP	2
TCGA-MP-A5C7	5.06175268075357	2	MP	2
TCGA-NJ-A4YF	5.46458139325368	3	NJ	3
TCGA-NJ-A4YG	4.91169714766861	2	NJ	3
TCGA-NJ-A4YI	4.3555452129238	2	NJ	3
TCGA-NJ-A4YP	5.68119734955411	3	NJ	3
TCGA-NJ-A4YQ	5.70595839340122	3	NJ	3
TCGA-NJ-A55A	4.07062146460037	2	NJ	3
TCGA-NJ-A55O	4.79508122267015	2	NJ	3
TCGA-NJ-A55R	4.62050939302911	2	NJ	3
TCGA-NJ-A7XG	5.6074000357201	3	NJ	3
TCGA-O1-A52J	4.63085803965683	2	O1	2
TCGA-S2-AA1A	4.71835826260872	2	S2	2
