# Supplementary material for: Surrogate Biomarker Prediction from Whole-Slide Images for Evaluating Overall Survival in Lung Adenocarcinoma
Source: Diagnostics (Basel). 2024 Feb 20;14(5):462. doi: 10.3390/diagnostics14050462 (PMC10930763; doi:10.3390/diagnostics14050462)
Supplement: Supplementary file 1 [file diagnostics-14-00462-s001.zip › Supplementary_File_S5_TCGA_LUAD_crossfolds/crossfolds_NCAPG.csv]

PATIENT	NCAPG	NCAPG_quantile	site_code	CV5
TCGA-05-4244	4.17501085079858	2	05	4
TCGA-05-4249	2.28356152885979	1	05	4
TCGA-05-4250	5.70012136342657	3	05	4
TCGA-05-4382	3.53054852967954	2	05	4
TCGA-05-4395	5.14383122660496	3	05	4
TCGA-05-4396	3.69841869350322	2	05	4
TCGA-05-4397	5.85230888838944	4	05	4
TCGA-05-4398	4.19851422120361	2	05	4
TCGA-05-4402	3.89782369654005	2	05	4
TCGA-05-4403	2.9394292603975	2	05	4
TCGA-05-4405	2.58660947156731	1	05	4
TCGA-05-4415	6.27383456782169	4	05	4
TCGA-05-4417	3.48740967613207	2	05	4
TCGA-05-4418	4.91135277297025	3	05	4
TCGA-05-4420	4.62690811153032	3	05	4
TCGA-05-4422	3.66356120476522	2	05	4
TCGA-05-4424	4.15943965711817	2	05	4
TCGA-05-4426	3.49202786028086	2	05	4
TCGA-05-4427	5.15309893251011	3	05	4
TCGA-05-4430	2.93370816611922	2	05	4
TCGA-05-4432	4.77423831256138	3	05	4
TCGA-05-4433	3.83178064780823	2	05	4
TCGA-05-4434	4.82144646951545	3	05	4
TCGA-35-3615	2.02789961712008	1	35	3
TCGA-35-4122	4.96165859246901	3	35	3
TCGA-35-4123	4.93433838906897	3	35	3
TCGA-35-5375	4.55842196690252	3	35	3
TCGA-38-4625	6.22717952765497	4	38	3
TCGA-38-4626	2.60462032096884	1	38	3
TCGA-38-4627	2.89656996962758	2	38	3
TCGA-38-4628	3.71007763496476	2	38	3
TCGA-38-4629	5.48575680207898	3	38	3
TCGA-38-4630	6.15934593117215	4	38	3
TCGA-38-4631	5.7938022130187	3	38	3
TCGA-38-4632	5.62350215098939	3	38	3
TCGA-38-6178	3.26476350069684	2	38	3
TCGA-38-7271	2.91648502855677	2	38	3
TCGA-38-A44F	1.92011353223853	1	38	3
TCGA-44-2655	2.44021733023679	1	44	2
TCGA-44-2656	3.86216382318038	2	44	2
TCGA-44-2657	3.32601138611489	2	44	2
TCGA-44-2659	1.79383203350201	1	44	2
TCGA-44-2661	2.79590793882315	1	44	2
TCGA-44-2662	6.12563293138025	4	44	2
TCGA-44-2665	3.95859494187368	2	44	2
TCGA-44-2666	3.83751976315447	2	44	2
TCGA-44-2668	5.8566961942661	4	44	2
TCGA-44-3396	4.44361115349883	3	44	2
TCGA-44-3398	2.96457050720913	2	44	2
TCGA-44-3917	6.23864373443578	4	44	2
TCGA-44-3918	3.59457295642188	2	44	2
TCGA-44-3919	3.76920606012076	2	44	2
TCGA-44-4112	4.02965739774647	2	44	2
TCGA-44-5643	5.57946034160242	3	44	2
TCGA-44-5644	4.54466947361512	3	44	2
TCGA-44-5645	2.8303575779738	1	44	2
TCGA-44-6145	3.8588865765958	2	44	2
TCGA-44-6146	2.35352930281827	1	44	2
TCGA-44-6147	1.97142252524075	1	44	2
TCGA-44-6148	0.19268787808226	0	44	2
TCGA-44-6774	3.75107299086856	2	44	2
TCGA-44-6775	3.92830583061813	2	44	2
TCGA-44-6776	1.61128706905883	1	44	2
TCGA-44-6777	3.64545327348903	2	44	2
TCGA-44-6778	4.34924512769615	3	44	2
TCGA-44-6779	5.91051972780111	4	44	2
TCGA-44-7659	1.56528821513202	1	44	2
TCGA-44-7660	4.30714045054603	2	44	2
TCGA-44-7662	5.07335388415959	3	44	2
TCGA-44-7667	6.35872028290823	4	44	2
TCGA-44-7669	6.22739730153906	4	44	2
TCGA-44-7670	5.27355491126725	3	44	2
TCGA-44-7671	2.81086058854163	1	44	2
TCGA-44-7672	5.17669595216722	3	44	2
TCGA-44-8119	4.92827743563483	3	44	2
TCGA-44-A479	4.12095281926898	2	44	2
TCGA-44-A47A	4.11890145809994	2	44	2
TCGA-44-A47B	3.2941892184916	2	44	2
TCGA-44-A47G	3.71300531643559	2	44	2
TCGA-44-A4SS	4.14376031491651	2	44	2
TCGA-44-A4SU	2.94953250961501	2	44	2
TCGA-49-4487	4.45252410900275	3	49	2
TCGA-49-4488	4.16448457312524	2	49	2
TCGA-49-4490	1.89958693188552	1	49	2
TCGA-49-4494	4.38290627320936	3	49	2
TCGA-49-4501	1.98739322668983	1	49	2
TCGA-49-4505	1.52578350797843	1	49	2
TCGA-49-4506	4.76647611325564	3	49	2
TCGA-49-4507	4.45727878630383	3	49	2
TCGA-49-4510	-0.147828281478006	0	49	2
TCGA-49-4512	2.47683373128718	1	49	2
TCGA-49-4514	4.34815058521887	3	49	2
TCGA-49-6742	4.6132873998778	3	49	2
TCGA-49-6743	4.97243845170316	3	49	2
TCGA-49-6744	3.14431543919366	2	49	2
TCGA-49-6745	5.26327635740694	3	49	2
TCGA-49-6761	4.21956800348022	2	49	2
TCGA-49-6767	5.78132426698565	3	49	2
TCGA-49-AAQV	3.93175098975551	2	49	2
TCGA-49-AAR0	3.68846914221787	2	49	2
TCGA-49-AAR2	4.12291208679651	2	49	2
TCGA-49-AAR3	4.90418295339892	3	49	2
TCGA-49-AAR4	3.83206619201037	2	49	2
TCGA-49-AAR9	5.48557484256938	3	49	2
TCGA-49-AARE	4.41827757978279	3	49	2
TCGA-49-AARN	3.23556417742365	2	49	2
TCGA-49-AARO	3.4615115709804	2	49	2
TCGA-49-AARQ	5.46253363836645	3	49	2
TCGA-49-AARR	1.26252636889759	0	49	2
TCGA-4B-A93V	3.00481405715337	2	4B	5
TCGA-50-5044	4.81225775105623	3	50	3
TCGA-50-5045	3.88553305058914	2	50	3
TCGA-50-5055	3.20082437612102	2	50	3
TCGA-50-5066	5.30590684251677	3	50	3
TCGA-50-5068	3.68899606058901	2	50	3
TCGA-50-5931	5.12474235090963	3	50	3
TCGA-50-5939	5.02367074057153	3	50	3
TCGA-50-5942	0.921448369603711	0	50	3
TCGA-50-5946	5.71440496705126	3	50	3
TCGA-50-6590	5.46199715426923	3	50	3
TCGA-50-6591	6.68714734225699	4	50	3
TCGA-50-6593	3.86404679896518	2	50	3
TCGA-50-6594	4.99948439523466	3	50	3
TCGA-50-6597	2.10096563403796	1	50	3
TCGA-50-6673	3.22034038898343	2	50	3
TCGA-50-7109	3.9824576208328	2	50	3
TCGA-50-8457	0.813277682182264	0	50	3
TCGA-50-8459	2.87391075378798	2	50	3
TCGA-53-7624	6.58498817791889	4	53	2
TCGA-53-7626	2.98364022849803	2	53	2
TCGA-53-7813	4.83270223733693	3	53	2
TCGA-53-A4EZ	4.38344631664793	3	53	2
TCGA-55-1592	3.6323660333454	2	55	1
TCGA-55-1594	5.9574972558417	4	55	1
TCGA-55-1595	4.14787903179643	2	55	1
TCGA-55-1596	5.64398991057842	3	55	1
TCGA-55-5899	5.97632914571837	4	55	1
TCGA-55-6543	1.7431270376097	1	55	1
TCGA-55-6642	4.61986760998125	3	55	1
TCGA-55-6712	4.34921015792682	3	55	1
TCGA-55-6968	5.5005725722659	3	55	1
TCGA-55-6969	5.5253581479888	3	55	1
TCGA-55-6970	4.32294052947171	2	55	1
TCGA-55-6971	3.80543322353887	2	55	1
TCGA-55-6972	2.50435523666617	1	55	1
TCGA-55-6975	5.27192717912672	3	55	1
TCGA-55-6978	5.51869893134184	3	55	1
TCGA-55-6979	4.71516250842498	3	55	1
TCGA-55-6980	1.58829700089427	1	55	1
TCGA-55-6981	3.8401393418483	2	55	1
TCGA-55-6982	4.18460371291982	2	55	1
TCGA-55-6983	3.24106772989052	2	55	1
TCGA-55-6984	4.08659143240005	2	55	1
TCGA-55-6985	3.68901030114601	2	55	1
TCGA-55-6986	2.93835405875441	2	55	1
TCGA-55-6987	4.09670861554042	2	55	1
TCGA-55-7227	3.56370840559768	2	55	1
TCGA-55-7281	2.96927248516682	2	55	1
TCGA-55-7283	3.99691607970469	2	55	1
TCGA-55-7284	1.99338761059885	1	55	1
TCGA-55-7570	5.92276757890872	4	55	1
TCGA-55-7573	2.01326670707763	1	55	1
TCGA-55-7574	3.38557664249097	2	55	1
TCGA-55-7576	4.08864171561087	2	55	1
TCGA-55-7724	4.28580877229275	2	55	1
TCGA-55-7725	2.7965452679408	1	55	1
TCGA-55-7726	4.82951663933727	3	55	1
TCGA-55-7727	4.94199113506848	3	55	1
TCGA-55-7728	2.93773443138169	2	55	1
TCGA-55-7815	4.38201395394305	3	55	1
TCGA-55-7816	2.53119063254383	1	55	1
TCGA-55-7903	4.72248606471027	3	55	1
TCGA-55-7907	3.74636454670686	2	55	1
TCGA-55-7910	4.79020942287681	3	55	1
TCGA-55-7911	4.96343401421483	3	55	1
TCGA-55-7913	5.24398033835022	3	55	1
TCGA-55-7914	3.8059161408557	2	55	1
TCGA-55-7994	5.4984814622177	3	55	1
TCGA-55-7995	3.86887353798913	2	55	1
TCGA-55-8085	4.64648528575388	3	55	1
TCGA-55-8087	1.14541642728378	0	55	1
TCGA-55-8089	5.05583665775962	3	55	1
TCGA-55-8090	4.104447564908	2	55	1
TCGA-55-8091	3.09557387364719	2	55	1
TCGA-55-8092	3.91318709368464	2	55	1
TCGA-55-8094	5.3862984678013	3	55	1
TCGA-55-8096	3.3112945955484	2	55	1
TCGA-55-8097	1.46458141842615	1	55	1
TCGA-55-8203	4.04374068196989	2	55	1
TCGA-55-8204	3.32439703928469	2	55	1
TCGA-55-8205	5.96046015155639	4	55	1
TCGA-55-8206	1.88226374497084	1	55	1
TCGA-55-8207	1.60263065321286	1	55	1
TCGA-55-8208	3.71165533290301	2	55	1
TCGA-55-8299	3.94258752793186	2	55	1
TCGA-55-8301	4.75313395221097	3	55	1
TCGA-55-8302	4.73164843385249	3	55	1
TCGA-55-8505	4.12784555765352	2	55	1
TCGA-55-8506	3.92620541582823	2	55	1
TCGA-55-8507	4.21596994810178	2	55	1
TCGA-55-8508	3.8546606940484	2	55	1
TCGA-55-8510	3.00431918531345	2	55	1
TCGA-55-8511	4.38092447598172	3	55	1
TCGA-55-8512	1.27027724179177	0	55	1
TCGA-55-8513	1.90874764251839	1	55	1
TCGA-55-8514	0.877702343338677	0	55	1
TCGA-55-8614	4.01168473427086	2	55	1
TCGA-55-8615	2.86480426251805	2	55	1
TCGA-55-8616	2.3981707039783	1	55	1
TCGA-55-8619	2.5539995591193	1	55	1
TCGA-55-8620	5.07313044063535	3	55	1
TCGA-55-8621	2.87571363008958	2	55	1
TCGA-55-A48X	3.10912915859699	2	55	1
TCGA-55-A48Y	3.69067304984547	2	55	1
TCGA-55-A48Z	4.0775759634083	2	55	1
TCGA-55-A490	3.97220261808237	2	55	1
TCGA-55-A491	3.56136239652141	2	55	1
TCGA-55-A492	0.784397745485044	0	55	1
TCGA-55-A493	5.76784525764636	3	55	1
TCGA-55-A494	4.09708964444321	2	55	1
TCGA-55-A4DF	5.64718249616359	3	55	1
TCGA-55-A4DG	2.14855699676033	1	55	1
TCGA-55-A57B	2.69942056984145	1	55	1
TCGA-62-A46O	6.50927832162998	4	62	3
TCGA-62-A46P	2.04124977101222	1	62	3
TCGA-62-A46R	3.89546476655439	2	62	3
TCGA-62-A46S	1.91672382528904	1	62	3
TCGA-62-A46U	4.88602318468845	3	62	3
TCGA-62-A46V	4.47195188849531	3	62	3
TCGA-62-A470	3.79838835662962	2	62	3
TCGA-62-A471	5.49432140645772	3	62	3
TCGA-62-A472	4.63934572110516	3	62	3
TCGA-64-1676	4.56793426890038	3	64	4
TCGA-64-1677	5.09521339945317	3	64	4
TCGA-64-1678	5.89695588739923	4	64	4
TCGA-64-1679	4.32622919727536	2	64	4
TCGA-64-1680	2.70597275969054	1	64	4
TCGA-64-1681	2.60090285115066	1	64	4
TCGA-64-5774	6.91991158976514	4	64	4
TCGA-64-5775	5.65263856187387	3	64	4
TCGA-64-5778	3.90003842362356	2	64	4
TCGA-64-5779	5.15870030147313	3	64	4
TCGA-64-5781	4.78288897767545	3	64	4
TCGA-64-5815	3.28104707864913	2	64	4
TCGA-67-3770	2.02087756633944	1	67	3
TCGA-67-3771	3.31759813983529	2	67	3
TCGA-67-3772	2.10967205216243	1	67	3
TCGA-67-3773	1.85884919923667	1	67	3
TCGA-67-3774	2.59359769308686	1	67	3
TCGA-67-4679	1.90363877354754	1	67	3
TCGA-67-6215	4.08709211799134	2	67	3
TCGA-67-6216	3.08941314107676	2	67	3
TCGA-67-6217	1.32862457164287	0	67	3
TCGA-69-7760	4.09821064286743	2	69	5
TCGA-69-7761	4.8988628411714	3	69	5
TCGA-69-7763	1.71709413192412	1	69	5
TCGA-69-7764	3.08220573234979	2	69	5
TCGA-69-7765	3.91802366251023	2	69	5
TCGA-69-7973	4.7077812581734	3	69	5
TCGA-69-7974	4.64392678228864	3	69	5
TCGA-69-7978	4.04974990149615	2	69	5
TCGA-69-7979	3.61811672747984	2	69	5
TCGA-69-7980	4.00460274651506	2	69	5
TCGA-69-8253	2.66142657894656	1	69	5
TCGA-69-8254	2.54330026808045	1	69	5
TCGA-69-8255	5.68323507261327	3	69	5
TCGA-69-8453	3.59378951132648	2	69	5
TCGA-69-A59K	3.48967131162564	2	69	5
TCGA-71-6725	2.97907060679281	2	71	4
TCGA-71-8520	4.34151858348468	3	71	4
TCGA-73-4658	3.25528364980496	2	73	4
TCGA-73-4659	4.68603050010339	3	73	4
TCGA-73-4662	3.61615835619086	2	73	4
TCGA-73-4666	5.93925470607825	4	73	4
TCGA-73-4668	4.45641892324528	3	73	4
TCGA-73-4670	5.28817927818391	3	73	4
TCGA-73-4675	2.36854513576509	1	73	4
TCGA-73-4676	5.08534668725576	3	73	4
TCGA-73-4677	1.74270646054694	1	73	4
TCGA-73-7498	1.22447467550512	0	73	4
TCGA-73-7499	5.01170571234001	3	73	4
TCGA-73-A9RS	5.87309092811249	4	73	4
TCGA-75-5122	5.01452816888196	3	75	5
TCGA-75-5125	5.06439451158787	3	75	5
TCGA-75-5126	4.5885249103418	3	75	5
TCGA-75-5146	2.92957760796383	2	75	5
TCGA-75-5147	5.22902191020087	3	75	5
TCGA-75-6203	1.92805426946575	1	75	5
TCGA-75-6205	4.54608104026592	3	75	5
TCGA-75-6206	1.06656478990123	0	75	5
TCGA-75-6207	4.3987770444067	3	75	5
TCGA-75-6211	4.59579142630517	3	75	5
TCGA-75-6212	2.90630505681343	2	75	5
TCGA-75-6214	5.3209407298266	3	75	5
TCGA-75-7025	1.55977646121725	1	75	5
TCGA-75-7027	5.81974086476546	3	75	5
TCGA-75-7030	1.67251886555006	1	75	5
TCGA-75-7031	4.6927166440705	3	75	5
TCGA-78-7145	5.41018062587379	3	78	5
TCGA-78-7146	6.22340013055663	4	78	5
TCGA-78-7147	4.10002364066352	2	78	5
TCGA-78-7148	4.85917218198698	3	78	5
TCGA-78-7149	1.30823815662093	0	78	5
TCGA-78-7150	6.0735580843153	4	78	5
TCGA-78-7152	3.20134261048655	2	78	5
TCGA-78-7153	3.46216647248133	2	78	5
TCGA-78-7154	5.62681287190063	3	78	5
TCGA-78-7155	6.99537225922295	4	78	5
TCGA-78-7156	1.67933754161279	1	78	5
TCGA-78-7158	3.72151133746478	2	78	5
TCGA-78-7159	4.21105735274899	2	78	5
TCGA-78-7160	4.10503929235884	2	78	5
TCGA-78-7161	2.18129437125903	1	78	5
TCGA-78-7163	0.797699116963291	0	78	5
TCGA-78-7166	4.63381883108159	3	78	5
TCGA-78-7167	0.526402849518498	0	78	5
TCGA-78-7220	6.30164791160347	4	78	5
TCGA-78-7535	4.24689097120382	2	78	5
TCGA-78-7536	5.99857718762506	4	78	5
TCGA-78-7537	1.72943916521642	1	78	5
TCGA-78-7539	2.20684536689248	1	78	5
TCGA-78-7540	1.90975338295506	1	78	5
TCGA-78-7542	6.64002292693376	4	78	5
TCGA-78-7633	2.53223965497707	1	78	5
TCGA-78-8640	4.50749163162741	3	78	5
TCGA-78-8648	3.17104224128183	2	78	5
TCGA-78-8655	2.32655991091859	1	78	5
TCGA-78-8660	4.96382825310652	3	78	5
TCGA-78-8662	4.31957555280878	2	78	5
TCGA-80-5607	4.1100368608538	2	80	2
TCGA-80-5608	3.80730404174404	2	80	2
TCGA-80-5611	5.26199684296502	3	80	2
TCGA-83-5908	6.30679487440672	4	83	1
TCGA-86-6562	3.64346521979679	2	86	3
TCGA-86-6851	3.90517578695457	2	86	3
TCGA-86-7701	5.18845224031702	3	86	3
TCGA-86-7711	5.22923065215127	3	86	3
TCGA-86-7713	4.08492634471936	2	86	3
TCGA-86-7714	2.8710337566485	2	86	3
TCGA-86-7953	5.17158071654641	3	86	3
TCGA-86-7954	4.28468978912972	2	86	3
TCGA-86-7955	5.48306652018797	3	86	3
TCGA-86-8054	7.32861377096719	4	86	3
TCGA-86-8055	3.95088089231864	2	86	3
TCGA-86-8056	2.30880557412791	1	86	3
TCGA-86-8073	4.01881523765845	2	86	3
TCGA-86-8074	4.45571153363715	3	86	3
TCGA-86-8075	3.94573938614355	2	86	3
TCGA-86-8076	2.61935642564588	1	86	3
TCGA-86-8278	3.0900309674695	2	86	3
TCGA-86-8279	3.66800799073655	2	86	3
TCGA-86-8280	2.90963997996303	2	86	3
TCGA-86-8281	1.15044403149163	0	86	3
TCGA-86-8358	6.10465011076619	4	86	3
TCGA-86-8359	3.02524856965851	2	86	3
TCGA-86-8585	4.05190396832353	2	86	3
TCGA-86-8668	2.0130920928231	1	86	3
TCGA-86-8669	3.42964026460197	2	86	3
TCGA-86-8671	2.9581591797338	2	86	3
TCGA-86-8672	5.10542909818449	3	86	3
TCGA-86-8673	3.77885370066552	2	86	3
TCGA-86-8674	3.00120614189931	2	86	3
TCGA-86-A456	2.5880668751174	1	86	3
TCGA-86-A4D0	5.90121000764689	4	86	3
TCGA-86-A4JF	5.34371017741855	3	86	3
TCGA-86-A4P7	2.47887982189418	1	86	3
TCGA-86-A4P8	0.910877831015877	0	86	3
TCGA-91-A4BC	4.45420150486856	3	91	1
TCGA-91-A4BD	1.44154571621346	1	91	1
TCGA-93-7347	2.98939685129134	2	93	5
TCGA-93-7348	2.60324072338687	1	93	5
TCGA-93-8067	5.02805480170786	3	93	5
TCGA-93-A4JN	3.74580733567784	2	93	5
TCGA-93-A4JO	2.77921673653633	1	93	5
TCGA-93-A4JP	2.97772676983587	2	93	5
TCGA-93-A4JQ	3.73081765573431	2	93	5
TCGA-95-7039	3.69640960703413	2	95	4
TCGA-95-7043	3.45418147081004	2	95	4
TCGA-95-7562	5.48842061965386	3	95	4
TCGA-95-7567	4.23425025384463	2	95	4
TCGA-95-7944	4.4372264586839	3	95	4
TCGA-95-7947	5.02167028706918	3	95	4
TCGA-95-7948	2.62202365946113	1	95	4
TCGA-95-8039	3.23628408331566	2	95	4
TCGA-95-8494	5.43076700058913	3	95	4
TCGA-95-A4VK	3.41113841984194	2	95	4
TCGA-95-A4VN	4.9961578513719	3	95	4
TCGA-95-A4VP	3.75766321081102	2	95	4
TCGA-97-7546	3.13757071309456	2	97	4
TCGA-97-7547	0.890439845191419	0	97	4
TCGA-97-7552	2.66072748190835	1	97	4
TCGA-97-7553	3.80966738724668	2	97	4
TCGA-97-7554	3.54589746874295	2	97	4
TCGA-97-7937	3.96089768919765	2	97	4
TCGA-97-7938	1.98747814017778	1	97	4
TCGA-97-7941	1.96352878898555	1	97	4
TCGA-97-8171	3.64985199978433	2	97	4
TCGA-97-8172	1.54243123048649	1	97	4
TCGA-97-8175	3.96342322325164	2	97	4
TCGA-97-8177	2.6639572354452	1	97	4
TCGA-97-8179	3.70669957568459	2	97	4
TCGA-97-8552	0.933687571726385	0	97	4
TCGA-97-A4LX	3.83968668226841	2	97	4
TCGA-97-A4M0	2.47379766737026	1	97	4
TCGA-97-A4M1	0.548368010796785	0	97	4
TCGA-97-A4M2	1.46147533017626	1	97	4
TCGA-97-A4M3	2.21758339478306	1	97	4
TCGA-97-A4M5	2.73190694186878	1	97	4
TCGA-97-A4M6	2.30086852916771	1	97	4
TCGA-97-A4M7	2.64538429011871	1	97	4
TCGA-99-7458	3.15532134789846	2	99	3
TCGA-99-8025	2.6825442489202	1	99	3
TCGA-99-8028	2.81220128613792	1	99	3
TCGA-99-8032	4.05945562194987	2	99	3
TCGA-99-8033	4.37738396759704	3	99	3
TCGA-99-AA5R	1.91653736689518	1	99	3
TCGA-J2-8192	2.65559824756061	1	J2	2
TCGA-J2-8194	2.05545527170002	1	J2	2
TCGA-J2-A4AD	4.08121874707693	2	J2	2
TCGA-J2-A4AE	3.21767246655758	2	J2	2
TCGA-J2-A4AG	2.08990144510124	1	J2	2
TCGA-L4-A4E5	4.13231023014114	2	L4	3
TCGA-L4-A4E6	1.95976906042267	1	L4	3
TCGA-L9-A443	2.32527045992633	1	L9	4
TCGA-L9-A444	3.09920931490962	2	L9	4
TCGA-L9-A50W	2.19425428429456	1	L9	4
TCGA-L9-A5IP	5.03334724966152	3	L9	4
TCGA-L9-A743	3.20342287191121	2	L9	4
TCGA-L9-A7SV	3.76459143025216	2	L9	4
TCGA-L9-A8F4	4.49520539943894	3	L9	4
TCGA-MN-A4N1	4.05848072971578	2	MN	5
TCGA-MN-A4N4	2.05157467440513	1	MN	5
TCGA-MN-A4N5	3.94650521187403	2	MN	5
TCGA-MP-A4SV	4.72617041213829	3	MP	5
TCGA-MP-A4SW	3.8402580950105	2	MP	5
TCGA-MP-A4SY	3.63776987233681	2	MP	5
TCGA-MP-A4T4	3.91878000432944	2	MP	5
TCGA-MP-A4T6	1.70443967845736	1	MP	5
TCGA-MP-A4T7	4.01469372591572	2	MP	5
TCGA-MP-A4T8	4.14635630618044	2	MP	5
TCGA-MP-A4T9	2.9270303353498	2	MP	5
TCGA-MP-A4TA	4.70598673848716	3	MP	5
TCGA-MP-A4TC	4.62042443650783	3	MP	5
TCGA-MP-A4TD	2.54711953321299	1	MP	5
TCGA-MP-A4TE	3.60901505959768	2	MP	5
TCGA-MP-A4TF	5.09169111319412	3	MP	5
TCGA-MP-A4TH	1.75678783035926	1	MP	5
TCGA-MP-A4TI	5.21567562976272	3	MP	5
TCGA-MP-A4TJ	3.67227022120503	2	MP	5
TCGA-MP-A4TK	4.32345088445442	2	MP	5
TCGA-MP-A5C7	1.98750545900739	1	MP	5
TCGA-NJ-A4YF	4.72431659304784	3	NJ	2
TCGA-NJ-A4YG	2.63094056381818	1	NJ	2
TCGA-NJ-A4YI	1.95741749215504	1	NJ	2
TCGA-NJ-A4YP	3.80274123161285	2	NJ	2
TCGA-NJ-A4YQ	4.00092932111225	2	NJ	2
TCGA-NJ-A55A	2.13088198941784	1	NJ	2
TCGA-NJ-A55O	2.81633491877395	1	NJ	2
TCGA-NJ-A55R	4.08058064592246	2	NJ	2
TCGA-NJ-A7XG	1.29635668524529	0	NJ	2
TCGA-O1-A52J	2.20353416705016	1	O1	1
TCGA-S2-AA1A	1.30151852069589	0	S2	2
