# Supplementary material for: Surrogate Biomarker Prediction from Whole-Slide Images for Evaluating Overall Survival in Lung Adenocarcinoma
Source: Diagnostics (Basel). 2024 Feb 20;14(5):462. doi: 10.3390/diagnostics14050462 (PMC10930763; doi:10.3390/diagnostics14050462)
Supplement: Supplementary file 1 [file diagnostics-14-00462-s001.zip › Supplementary_File_S5_TCGA_LUAD_crossfolds/crossfolds_NCAPH.csv]

PATIENT	NCAPH	NCAPH_quantile	site_code	CV5
TCGA-05-4244	5.07681813440047	3	05	3
TCGA-05-4249	2.75287369221829	1	05	3
TCGA-05-4250	5.62240928164772	3	05	3
TCGA-05-4382	4.2866602406719	2	05	3
TCGA-05-4395	3.88496539946729	2	05	3
TCGA-05-4396	3.00698571607034	1	05	3
TCGA-05-4397	6.25557567106662	4	05	3
TCGA-05-4398	4.73566184652255	3	05	3
TCGA-05-4402	4.19304622866403	2	05	3
TCGA-05-4403	2.63973887121643	1	05	3
TCGA-05-4405	3.5467167444438	2	05	3
TCGA-05-4415	6.17029602272344	4	05	3
TCGA-05-4417	4.36264557325356	2	05	3
TCGA-05-4418	5.00499748267699	3	05	3
TCGA-05-4420	5.26100306579962	3	05	3
TCGA-05-4422	3.96513828685641	2	05	3
TCGA-05-4424	5.79940892480873	3	05	3
TCGA-05-4426	3.45272123718365	2	05	3
TCGA-05-4427	5.05643014554072	3	05	3
TCGA-05-4430	3.53812867172316	2	05	3
TCGA-05-4432	4.61087223579244	2	05	3
TCGA-05-4433	3.98600156650309	2	05	3
TCGA-05-4434	4.72232913606444	3	05	3
TCGA-35-3615	1.28080091691767	0	35	4
TCGA-35-4122	5.35764387171293	3	35	4
TCGA-35-4123	4.65237123437415	2	35	4
TCGA-35-5375	5.61986839808377	3	35	4
TCGA-38-4625	6.44318582779408	4	38	3
TCGA-38-4626	2.8605743784528	1	38	3
TCGA-38-4627	2.70560498392221	1	38	3
TCGA-38-4628	3.81218266812781	2	38	3
TCGA-38-4629	5.40179449093465	3	38	3
TCGA-38-4630	6.8938340861934	4	38	3
TCGA-38-4631	5.98819707291106	3	38	3
TCGA-38-4632	5.24506617835003	3	38	3
TCGA-38-6178	3.59375018828297	2	38	3
TCGA-38-7271	3.28235647103172	1	38	3
TCGA-38-A44F	2.59417237484455	1	38	3
TCGA-44-2655	1.99884568314448	1	44	4
TCGA-44-2656	3.59423061793374	2	44	4
TCGA-44-2657	3.88734586049357	2	44	4
TCGA-44-2659	2.41820291878141	1	44	4
TCGA-44-2661	2.91597451039097	1	44	4
TCGA-44-2662	5.00874161194663	3	44	4
TCGA-44-2665	3.0014870360669	1	44	4
TCGA-44-2666	3.34529577363047	2	44	4
TCGA-44-2668	6.08075771177851	4	44	4
TCGA-44-3396	4.46974933927402	2	44	4
TCGA-44-3398	2.66312221777011	1	44	4
TCGA-44-3917	4.66850058800214	2	44	4
TCGA-44-3918	3.99502909129865	2	44	4
TCGA-44-3919	3.81146374758247	2	44	4
TCGA-44-4112	3.28815502298349	1	44	4
TCGA-44-5643	6.50275107134096	4	44	4
TCGA-44-5644	4.42706182361771	2	44	4
TCGA-44-5645	1.90762270430051	0	44	4
TCGA-44-6145	4.23133816749447	2	44	4
TCGA-44-6146	1.36130665340999	0	44	4
TCGA-44-6147	2.31852119586302	1	44	4
TCGA-44-6148	0.755955307704097	0	44	4
TCGA-44-6774	3.89712537450718	2	44	4
TCGA-44-6775	3.25613233381457	1	44	4
TCGA-44-6776	2.01109005464251	1	44	4
TCGA-44-6777	3.64974701189917	2	44	4
TCGA-44-6778	4.83390629474976	3	44	4
TCGA-44-6779	5.37879076727855	3	44	4
TCGA-44-7659	1.67984797939488	0	44	4
TCGA-44-7660	4.9785595627986	3	44	4
TCGA-44-7662	5.63397328934495	3	44	4
TCGA-44-7667	7.04698665866326	4	44	4
TCGA-44-7669	5.56619485940233	3	44	4
TCGA-44-7670	5.67678802562698	3	44	4
TCGA-44-7671	2.75455314763967	1	44	4
TCGA-44-7672	4.70623308745407	3	44	4
TCGA-44-8119	4.86696274370132	3	44	4
TCGA-44-A479	4.44260582691346	2	44	4
TCGA-44-A47A	4.6571647369748	2	44	4
TCGA-44-A47B	3.42205441380258	2	44	4
TCGA-44-A47G	4.12852427576925	2	44	4
TCGA-44-A4SS	4.06258731131187	2	44	4
TCGA-44-A4SU	2.95457690300907	1	44	4
TCGA-49-4487	6.13984016419717	4	49	2
TCGA-49-4488	5.56461239073674	3	49	2
TCGA-49-4490	3.24787561330977	1	49	2
TCGA-49-4494	4.76673452269418	3	49	2
TCGA-49-4501	2.35672542316916	1	49	2
TCGA-49-4505	2.28083955912753	1	49	2
TCGA-49-4506	4.62504406254936	2	49	2
TCGA-49-4507	5.24329518399574	3	49	2
TCGA-49-4510	0.556347377570531	0	49	2
TCGA-49-4512	3.17290531981104	1	49	2
TCGA-49-4514	5.14873672766052	3	49	2
TCGA-49-6742	5.6313925717714	3	49	2
TCGA-49-6743	5.43497396100102	3	49	2
TCGA-49-6744	3.69794296537977	2	49	2
TCGA-49-6745	4.91622909593697	3	49	2
TCGA-49-6761	4.18915433349156	2	49	2
TCGA-49-6767	5.62875992278819	3	49	2
TCGA-49-AAQV	4.4481158034428	2	49	2
TCGA-49-AAR0	4.22413634668225	2	49	2
TCGA-49-AAR2	5.03539771980317	3	49	2
TCGA-49-AAR3	5.51090061539625	3	49	2
TCGA-49-AAR4	4.64129110142102	2	49	2
TCGA-49-AAR9	5.4205725376843	3	49	2
TCGA-49-AARE	4.75263238488001	3	49	2
TCGA-49-AARN	3.10840515495608	1	49	2
TCGA-49-AARO	4.45137945335518	2	49	2
TCGA-49-AARQ	5.21133790056805	3	49	2
TCGA-49-AARR	1.9270401687155	0	49	2
TCGA-4B-A93V	4.11959314001291	2	4B	1
TCGA-50-5044	4.51208420880939	2	50	2
TCGA-50-5045	4.08444640487638	2	50	2
TCGA-50-5055	3.58455259884663	2	50	2
TCGA-50-5066	4.87270997411909	3	50	2
TCGA-50-5068	3.46512167195133	2	50	2
TCGA-50-5931	5.31362752117444	3	50	2
TCGA-50-5939	4.33591267048896	2	50	2
TCGA-50-5942	1.3794380140671	0	50	2
TCGA-50-5946	6.46611771757214	4	50	2
TCGA-50-6590	5.07506436332712	3	50	2
TCGA-50-6591	6.11923500823705	4	50	2
TCGA-50-6593	4.56056806437178	2	50	2
TCGA-50-6594	4.77982797896797	3	50	2
TCGA-50-6597	3.1171455610934	1	50	2
TCGA-50-6673	3.87190765934283	2	50	2
TCGA-50-7109	4.61487643866461	2	50	2
TCGA-50-8457	2.45196375876798	1	50	2
TCGA-50-8459	3.6362989448341	2	50	2
TCGA-53-7624	6.73255464146007	4	53	4
TCGA-53-7626	4.08499590707264	2	53	4
TCGA-53-7813	4.98014224303205	3	53	4
TCGA-53-A4EZ	5.52210346911895	3	53	4
TCGA-55-1592	4.68530178469663	2	55	1
TCGA-55-1594	5.2338477181529	3	55	1
TCGA-55-1595	4.53882698883072	2	55	1
TCGA-55-1596	5.93958849290274	3	55	1
TCGA-55-5899	5.8488950518808	3	55	1
TCGA-55-6543	1.89924623952698	0	55	1
TCGA-55-6642	4.77362736879873	3	55	1
TCGA-55-6712	4.54757250990019	2	55	1
TCGA-55-6968	5.76135986519895	3	55	1
TCGA-55-6969	4.92770248918813	3	55	1
TCGA-55-6970	4.85566204589851	3	55	1
TCGA-55-6971	4.15243450031509	2	55	1
TCGA-55-6972	2.43082620124421	1	55	1
TCGA-55-6975	5.8295037920528	3	55	1
TCGA-55-6978	5.44515624657277	3	55	1
TCGA-55-6979	4.89126495901064	3	55	1
TCGA-55-6980	2.43317793422736	1	55	1
TCGA-55-6981	3.90982025084951	2	55	1
TCGA-55-6982	4.02646930960506	2	55	1
TCGA-55-6983	3.29404520637151	1	55	1
TCGA-55-6984	3.98522334183127	2	55	1
TCGA-55-6985	3.97218235255088	2	55	1
TCGA-55-6986	2.23397639108849	1	55	1
TCGA-55-6987	4.16135216666869	2	55	1
TCGA-55-7227	3.65548465569048	2	55	1
TCGA-55-7281	3.72403245627687	2	55	1
TCGA-55-7283	4.09030811609647	2	55	1
TCGA-55-7284	2.5031063630256	1	55	1
TCGA-55-7570	6.34084934727533	4	55	1
TCGA-55-7573	2.21396405731476	1	55	1
TCGA-55-7574	4.00224800293946	2	55	1
TCGA-55-7576	4.62942819475943	2	55	1
TCGA-55-7724	4.68871543098646	3	55	1
TCGA-55-7725	2.65429268498304	1	55	1
TCGA-55-7726	5.55775936928283	3	55	1
TCGA-55-7727	5.10231185445369	3	55	1
TCGA-55-7728	4.55949154148832	2	55	1
TCGA-55-7815	4.76399513216016	3	55	1
TCGA-55-7816	2.38816513521804	1	55	1
TCGA-55-7903	4.36496037871962	2	55	1
TCGA-55-7907	5.17158620447058	3	55	1
TCGA-55-7910	5.06636270390119	3	55	1
TCGA-55-7911	4.83140249130884	3	55	1
TCGA-55-7913	5.29230653773206	3	55	1
TCGA-55-7914	3.78503237391591	2	55	1
TCGA-55-7994	5.3089047185907	3	55	1
TCGA-55-7995	5.02737988893572	3	55	1
TCGA-55-8085	4.76887274995688	3	55	1
TCGA-55-8087	1.68045370267326	0	55	1
TCGA-55-8089	4.94938781720288	3	55	1
TCGA-55-8090	3.80367704850156	2	55	1
TCGA-55-8091	2.87084510355578	1	55	1
TCGA-55-8092	3.99615751354046	2	55	1
TCGA-55-8094	4.8810422619816	3	55	1
TCGA-55-8096	3.14742825081841	1	55	1
TCGA-55-8097	1.94578159694565	1	55	1
TCGA-55-8203	4.30890138891207	2	55	1
TCGA-55-8204	5.00466087683104	3	55	1
TCGA-55-8205	5.73483043269669	3	55	1
TCGA-55-8206	3.01374767010908	1	55	1
TCGA-55-8207	1.98323465542783	1	55	1
TCGA-55-8208	4.29617939112242	2	55	1
TCGA-55-8299	4.7954468133352	3	55	1
TCGA-55-8301	4.56448824467956	2	55	1
TCGA-55-8302	4.73765133450023	3	55	1
TCGA-55-8505	4.93542521606813	3	55	1
TCGA-55-8506	5.12809049359443	3	55	1
TCGA-55-8507	5.1209804605463	3	55	1
TCGA-55-8508	3.24819712411632	1	55	1
TCGA-55-8510	3.95774877471001	2	55	1
TCGA-55-8511	4.70933078130918	3	55	1
TCGA-55-8512	1.4767281192592	0	55	1
TCGA-55-8513	2.38162921636952	1	55	1
TCGA-55-8514	2.03055383142205	1	55	1
TCGA-55-8614	5.08012921610737	3	55	1
TCGA-55-8615	4.16853924063944	2	55	1
TCGA-55-8616	3.83271636214636	2	55	1
TCGA-55-8619	2.48841121749173	1	55	1
TCGA-55-8620	5.67607151824791	3	55	1
TCGA-55-8621	3.1371547778477	1	55	1
TCGA-55-A48X	3.41069179336704	2	55	1
TCGA-55-A48Y	4.19280275580848	2	55	1
TCGA-55-A48Z	4.17060836451504	2	55	1
TCGA-55-A490	4.95969723749292	3	55	1
TCGA-55-A491	3.99673089408596	2	55	1
TCGA-55-A492	0.874595554456622	0	55	1
TCGA-55-A493	5.77437884386376	3	55	1
TCGA-55-A494	4.58321317332487	2	55	1
TCGA-55-A4DF	5.07601431626451	3	55	1
TCGA-55-A4DG	2.71008983134667	1	55	1
TCGA-55-A57B	2.95076664349655	1	55	1
TCGA-62-A46O	6.08350122968324	4	62	3
TCGA-62-A46P	1.8655700948441	0	62	3
TCGA-62-A46R	4.60568886423667	2	62	3
TCGA-62-A46S	2.19383341633456	1	62	3
TCGA-62-A46U	4.27129265009902	2	62	3
TCGA-62-A46V	2.89710650525804	1	62	3
TCGA-62-A470	3.7322360216247	2	62	3
TCGA-62-A471	5.81352383448315	3	62	3
TCGA-62-A472	4.55004153303065	2	62	3
TCGA-64-1676	4.19310205350912	2	64	5
TCGA-64-1677	4.97260539755345	3	64	5
TCGA-64-1678	5.16097288822479	3	64	5
TCGA-64-1679	4.47787532052413	2	64	5
TCGA-64-1680	2.73901302145455	1	64	5
TCGA-64-1681	3.21855974321694	1	64	5
TCGA-64-5774	5.97593652654936	3	64	5
TCGA-64-5775	5.39264041799649	3	64	5
TCGA-64-5778	4.30489741983224	2	64	5
TCGA-64-5779	5.99487260818331	3	64	5
TCGA-64-5781	4.39364646556487	2	64	5
TCGA-64-5815	3.90316257778776	2	64	5
TCGA-67-3770	2.46544101792146	1	67	2
TCGA-67-3771	4.91604386992007	3	67	2
TCGA-67-3772	2.85071018266995	1	67	2
TCGA-67-3773	1.99526839746327	1	67	2
TCGA-67-3774	2.69099445588144	1	67	2
TCGA-67-4679	2.52910899837408	1	67	2
TCGA-67-6215	4.12731531235716	2	67	2
TCGA-67-6216	3.35642113403251	2	67	2
TCGA-67-6217	1.88843359513569	0	67	2
TCGA-69-7760	4.11526397429825	2	69	2
TCGA-69-7761	4.67551213681009	2	69	2
TCGA-69-7763	2.64172886958948	1	69	2
TCGA-69-7764	3.70801947060237	2	69	2
TCGA-69-7765	3.49727251203699	2	69	2
TCGA-69-7973	5.65558895699726	3	69	2
TCGA-69-7974	4.78905948738788	3	69	2
TCGA-69-7978	4.2916196973319	2	69	2
TCGA-69-7979	5.27055972977202	3	69	2
TCGA-69-7980	4.1208111997737	2	69	2
TCGA-69-8253	2.22397332940476	1	69	2
TCGA-69-8254	2.64408809999802	1	69	2
TCGA-69-8255	6.1113117864088	4	69	2
TCGA-69-8453	4.26551575725458	2	69	2
TCGA-69-A59K	4.60394611610677	2	69	2
TCGA-71-6725	3.42297816452479	2	71	3
TCGA-71-8520	4.77876583305599	3	71	3
TCGA-73-4658	3.84329302608498	2	73	3
TCGA-73-4659	4.45789698629387	2	73	3
TCGA-73-4662	3.13505043969043	1	73	3
TCGA-73-4666	5.79739555619045	3	73	3
TCGA-73-4668	4.48661596837372	2	73	3
TCGA-73-4670	5.6250320530194	3	73	3
TCGA-73-4675	3.29411224296387	1	73	3
TCGA-73-4676	4.70597745391167	3	73	3
TCGA-73-4677	1.91310988847047	0	73	3
TCGA-73-7498	1.35138678798734	0	73	3
TCGA-73-7499	5.1119201415096	3	73	3
TCGA-73-A9RS	5.57849991784578	3	73	3
TCGA-75-5122	4.8945419483043	3	75	5
TCGA-75-5125	5.13708973970971	3	75	5
TCGA-75-5126	4.16719059544939	2	75	5
TCGA-75-5146	2.86684185261587	1	75	5
TCGA-75-5147	4.57741622082121	2	75	5
TCGA-75-6203	2.84879099094109	1	75	5
TCGA-75-6205	4.81727909904797	3	75	5
TCGA-75-6206	1.55661564359692	0	75	5
TCGA-75-6207	4.638255965182	2	75	5
TCGA-75-6211	4.67967743440519	2	75	5
TCGA-75-6212	3.26423810515629	1	75	5
TCGA-75-6214	5.32322347562072	3	75	5
TCGA-75-7025	1.90581117287566	0	75	5
TCGA-75-7027	6.07258734785712	4	75	5
TCGA-75-7030	2.39801167527232	1	75	5
TCGA-75-7031	4.48488651693695	2	75	5
TCGA-78-7145	5.2337040395927	3	78	5
TCGA-78-7146	5.89947635094373	3	78	5
TCGA-78-7147	3.88976554992704	2	78	5
TCGA-78-7148	4.46074268542871	2	78	5
TCGA-78-7149	2.16304024108099	1	78	5
TCGA-78-7150	6.83184569287968	4	78	5
TCGA-78-7152	3.29217158868657	1	78	5
TCGA-78-7153	3.24618889070831	1	78	5
TCGA-78-7154	5.83319526809207	3	78	5
TCGA-78-7155	7.44265102883786	4	78	5
TCGA-78-7156	1.49876529597097	0	78	5
TCGA-78-7158	3.67223627964617	2	78	5
TCGA-78-7159	5.1848548621	3	78	5
TCGA-78-7160	4.31732640709193	2	78	5
TCGA-78-7161	2.66887206731948	1	78	5
TCGA-78-7163	1.3712568544122	0	78	5
TCGA-78-7166	4.66782618151938	2	78	5
TCGA-78-7167	0.584898498828643	0	78	5
TCGA-78-7220	6.52408037498993	4	78	5
TCGA-78-7535	4.037992651208	2	78	5
TCGA-78-7536	6.38761558250666	4	78	5
TCGA-78-7537	1.72943916521642	0	78	5
TCGA-78-7539	2.79070699381669	1	78	5
TCGA-78-7540	2.53561391485822	1	78	5
TCGA-78-7542	6.00406416405973	3	78	5
TCGA-78-7633	3.28290515890783	1	78	5
TCGA-78-8640	5.79139554259302	3	78	5
TCGA-78-8648	4.12353331570789	2	78	5
TCGA-78-8655	3.15780545318422	1	78	5
TCGA-78-8660	5.532720060614	3	78	5
TCGA-78-8662	5.81390976600804	3	78	5
TCGA-80-5607	4.13687847307244	2	80	2
TCGA-80-5608	5.1315803160752	3	80	2
TCGA-80-5611	5.38137524334228	3	80	2
TCGA-83-5908	5.71187780951288	3	83	5
TCGA-86-6562	4.23645690666095	2	86	4
TCGA-86-6851	4.46150039316032	2	86	4
TCGA-86-7701	4.08004864769851	2	86	4
TCGA-86-7711	5.77144036943653	3	86	4
TCGA-86-7713	4.71554511317832	3	86	4
TCGA-86-7714	2.97014190166143	1	86	4
TCGA-86-7953	5.04343939768136	3	86	4
TCGA-86-7954	4.59297971303356	2	86	4
TCGA-86-7955	5.28091845881518	3	86	4
TCGA-86-8054	5.90116869030209	3	86	4
TCGA-86-8055	4.40118682638717	2	86	4
TCGA-86-8056	2.29340298966855	1	86	4
TCGA-86-8073	3.6629867361528	2	86	4
TCGA-86-8074	4.24044354673408	2	86	4
TCGA-86-8075	4.158307789152	2	86	4
TCGA-86-8076	2.88098401026543	1	86	4
TCGA-86-8278	3.24528035548395	1	86	4
TCGA-86-8279	3.86245116445185	2	86	4
TCGA-86-8280	3.50362152209454	2	86	4
TCGA-86-8281	1.92096218536886	0	86	4
TCGA-86-8358	6.32525888315608	4	86	4
TCGA-86-8359	3.72185642620857	2	86	4
TCGA-86-8585	5.58423563576862	3	86	4
TCGA-86-8668	2.85338947454715	1	86	4
TCGA-86-8669	3.25859472326574	1	86	4
TCGA-86-8671	3.21019857830966	1	86	4
TCGA-86-8672	4.2627923108367	2	86	4
TCGA-86-8673	4.51998893658069	2	86	4
TCGA-86-8674	3.2521357269836	1	86	4
TCGA-86-A456	2.54269536735609	1	86	4
TCGA-86-A4D0	5.58235177472639	3	86	4
TCGA-86-A4JF	5.87504823272771	3	86	4
TCGA-86-A4P7	3.18560818562988	1	86	4
TCGA-86-A4P8	1.96686244079305	1	86	4
TCGA-91-A4BC	5.16802176238691	3	91	5
TCGA-91-A4BD	1.99063118060602	1	91	5
TCGA-93-7347	3.23458012324748	1	93	2
TCGA-93-7348	2.88875537610655	1	93	2
TCGA-93-8067	5.33266466163086	3	93	2
TCGA-93-A4JN	4.43756180677645	2	93	2
TCGA-93-A4JO	3.37333923654296	2	93	2
TCGA-93-A4JP	3.40963172365759	2	93	2
TCGA-93-A4JQ	4.3873334174805	2	93	2
TCGA-95-7039	4.00930921094483	2	95	3
TCGA-95-7043	5.04388578365826	3	95	3
TCGA-95-7562	4.10875119322547	2	95	3
TCGA-95-7567	4.74208832843513	3	95	3
TCGA-95-7944	4.99884164769123	3	95	3
TCGA-95-7947	5.13037287511622	3	95	3
TCGA-95-7948	2.2954384863835	1	95	3
TCGA-95-8039	3.82076989642604	2	95	3
TCGA-95-8494	5.31319020676505	3	95	3
TCGA-95-A4VK	3.73430081827605	2	95	3
TCGA-95-A4VN	5.0810846169578	3	95	3
TCGA-95-A4VP	3.72090466080091	2	95	3
TCGA-97-7546	3.0722109805933	1	97	3
TCGA-97-7547	2.21009418855866	1	97	3
TCGA-97-7552	3.05589830756147	1	97	3
TCGA-97-7553	3.65062564726391	2	97	3
TCGA-97-7554	4.04171524522101	2	97	3
TCGA-97-7937	4.68543287762545	2	97	3
TCGA-97-7938	2.17740200692504	1	97	3
TCGA-97-7941	1.78346941040952	0	97	3
TCGA-97-8171	3.82541125631091	2	97	3
TCGA-97-8172	2.22980929782081	1	97	3
TCGA-97-8175	4.15117892472462	2	97	3
TCGA-97-8177	3.03012505993851	1	97	3
TCGA-97-8179	3.76815957737612	2	97	3
TCGA-97-8552	1.79687088209601	0	97	3
TCGA-97-A4LX	4.23283157569841	2	97	3
TCGA-97-A4M0	2.89541210105236	1	97	3
TCGA-97-A4M1	1.16628093331923	0	97	3
TCGA-97-A4M2	2.70443395924539	1	97	3
TCGA-97-A4M3	2.49926785772452	1	97	3
TCGA-97-A4M5	2.49339485516906	1	97	3
TCGA-97-A4M6	2.94847982613123	1	97	3
TCGA-97-A4M7	2.95318205617118	1	97	3
TCGA-99-7458	3.32010304606482	2	99	5
TCGA-99-8025	3.40897917559424	2	99	5
TCGA-99-8028	3.5872780220426	2	99	5
TCGA-99-8032	4.04300275606915	2	99	5
TCGA-99-8033	4.65745235927383	2	99	5
TCGA-99-AA5R	2.46067628641149	1	99	5
TCGA-J2-8192	3.01054686245376	1	J2	1
TCGA-J2-8194	2.07811586911119	1	J2	1
TCGA-J2-A4AD	4.45286169680643	2	J2	1
TCGA-J2-A4AE	2.98494454363024	1	J2	1
TCGA-J2-A4AG	2.61852596167258	1	J2	1
TCGA-L4-A4E5	5.04928547865142	3	L4	2
TCGA-L4-A4E6	1.80992085168129	0	L4	2
TCGA-L9-A443	2.70416079299741	1	L9	4
TCGA-L9-A444	3.85770807062547	2	L9	4
TCGA-L9-A50W	2.92800137173631	1	L9	4
TCGA-L9-A5IP	4.9815980382364	3	L9	4
TCGA-L9-A743	4.56158238521661	2	L9	4
TCGA-L9-A7SV	5.15980044033714	3	L9	4
TCGA-L9-A8F4	4.85044283258918	3	L9	4
TCGA-MN-A4N1	5.03191100931188	3	MN	5
TCGA-MN-A4N4	3.16583185366281	1	MN	5
TCGA-MN-A4N5	3.98655174717205	2	MN	5
TCGA-MP-A4SV	5.20999011523687	3	MP	5
TCGA-MP-A4SW	4.06728584700081	2	MP	5
TCGA-MP-A4SY	3.27475887148141	1	MP	5
TCGA-MP-A4T4	4.72065286137063	3	MP	5
TCGA-MP-A4T6	2.51251757474251	1	MP	5
TCGA-MP-A4T7	4.15484788634533	2	MP	5
TCGA-MP-A4T8	4.03249385113042	2	MP	5
TCGA-MP-A4T9	3.86383650886261	2	MP	5
TCGA-MP-A4TA	5.46858358396529	3	MP	5
TCGA-MP-A4TC	4.52458523936077	2	MP	5
TCGA-MP-A4TD	3.5984123168826	2	MP	5
TCGA-MP-A4TE	3.99830247735816	2	MP	5
TCGA-MP-A4TF	4.50719242698938	2	MP	5
TCGA-MP-A4TH	2.39736430629142	1	MP	5
TCGA-MP-A4TI	4.86126031254975	3	MP	5
TCGA-MP-A4TJ	4.0133071390401	2	MP	5
TCGA-MP-A4TK	4.46668039262658	2	MP	5
TCGA-MP-A5C7	2.65070124755066	1	MP	5
TCGA-NJ-A4YF	3.21965196360955	1	NJ	2
TCGA-NJ-A4YG	2.88881853562745	1	NJ	2
TCGA-NJ-A4YI	2.23800479166151	1	NJ	2
TCGA-NJ-A4YP	3.71055867997356	2	NJ	2
TCGA-NJ-A4YQ	4.24246265773512	2	NJ	2
TCGA-NJ-A55A	2.44403987467747	1	NJ	2
TCGA-NJ-A55O	2.5330660292001	1	NJ	2
TCGA-NJ-A55R	2.85497464666614	1	NJ	2
TCGA-NJ-A7XG	1.76006803125982	0	NJ	2
TCGA-O1-A52J	3.23606813119855	1	O1	5
TCGA-S2-AA1A	2.28410146761848	1	S2	5
