# Supplementary material for: Surrogate Biomarker Prediction from Whole-Slide Images for Evaluating Overall Survival in Lung Adenocarcinoma
Source: Diagnostics (Basel). 2024 Feb 20;14(5):462. doi: 10.3390/diagnostics14050462 (PMC10930763; doi:10.3390/diagnostics14050462)
Supplement: Supplementary file 1 [file diagnostics-14-00462-s001.zip › Supplementary_File_S5_TCGA_LUAD_crossfolds/crossfolds_NDC80.csv]

PATIENT	NDC80	NDC80_quantile	site_code	CV5
TCGA-05-4244	3.98648437389284	2	05	2
TCGA-05-4249	2.0689380818219	1	05	2
TCGA-05-4250	4.13106323028896	2	05	2
TCGA-05-4382	3.67088364421263	2	05	2
TCGA-05-4395	3.84926803088878	2	05	2
TCGA-05-4396	2.89034079721807	2	05	2
TCGA-05-4397	6.25882949540419	4	05	2
TCGA-05-4398	3.82099147606277	2	05	2
TCGA-05-4402	4.18618440816177	3	05	2
TCGA-05-4403	2.91898931933436	2	05	2
TCGA-05-4405	2.50012995084184	1	05	2
TCGA-05-4415	5.76687457910181	4	05	2
TCGA-05-4417	3.48177414146264	2	05	2
TCGA-05-4418	3.67240465309141	2	05	2
TCGA-05-4420	4.93138057912226	3	05	2
TCGA-05-4422	3.44342394357433	2	05	2
TCGA-05-4424	4.78731864853545	3	05	2
TCGA-05-4426	2.65267259550859	2	05	2
TCGA-05-4427	3.81833049184933	2	05	2
TCGA-05-4430	3.28825151739678	2	05	2
TCGA-05-4432	4.24572266311484	3	05	2
TCGA-05-4433	3.79177267564404	2	05	2
TCGA-05-4434	4.22593626225656	3	05	2
TCGA-35-3615	2.02030646779785	1	35	2
TCGA-35-4122	4.44070337169519	3	35	2
TCGA-35-4123	4.50567465278209	3	35	2
TCGA-35-5375	4.59323982667789	3	35	2
TCGA-38-4625	5.5463900351622	3	38	4
TCGA-38-4626	2.36461688379039	1	38	4
TCGA-38-4627	2.82417877913729	2	38	4
TCGA-38-4628	3.61909745339218	2	38	4
TCGA-38-4629	4.18658861019147	3	38	4
TCGA-38-4630	6.50649303478261	4	38	4
TCGA-38-4631	5.32508632605639	3	38	4
TCGA-38-4632	5.06514940525055	3	38	4
TCGA-38-6178	2.98830123132658	2	38	4
TCGA-38-7271	2.69161161771656	2	38	4
TCGA-38-A44F	2.44172269571542	1	38	4
TCGA-44-2655	1.82473840299257	1	44	5
TCGA-44-2656	3.67599158975668	2	44	5
TCGA-44-2657	3.88352920472028	2	44	5
TCGA-44-2659	2.08978106180854	1	44	5
TCGA-44-2661	2.53457985493976	1	44	5
TCGA-44-2662	5.36081036744281	3	44	5
TCGA-44-2665	3.45321434467493	2	44	5
TCGA-44-2666	3.66101049614044	2	44	5
TCGA-44-2668	5.06576907087735	3	44	5
TCGA-44-3396	3.87340960778636	2	44	5
TCGA-44-3398	2.76905566251917	2	44	5
TCGA-44-3917	4.81672613821309	3	44	5
TCGA-44-3918	2.90973734908994	2	44	5
TCGA-44-3919	3.46830998580265	2	44	5
TCGA-44-4112	2.98597086339454	2	44	5
TCGA-44-5643	5.24309377709792	3	44	5
TCGA-44-5644	5.44662163420088	3	44	5
TCGA-44-5645	2.02650010015243	1	44	5
TCGA-44-6145	3.53110359617788	2	44	5
TCGA-44-6146	1.94108891502546	1	44	5
TCGA-44-6147	2.1855473305936	1	44	5
TCGA-44-6148	-0.381548216045838	0	44	5
TCGA-44-6774	3.44045338652038	2	44	5
TCGA-44-6775	3.73297166514809	2	44	5
TCGA-44-6776	1.61128706905883	1	44	5
TCGA-44-6777	2.79055969390965	2	44	5
TCGA-44-6778	4.03965495996634	2	44	5
TCGA-44-6779	4.90504756448825	3	44	5
TCGA-44-7659	1.21628058618838	1	44	5
TCGA-44-7660	5.10818159867143	3	44	5
TCGA-44-7662	5.44715458045521	3	44	5
TCGA-44-7667	5.18663709455696	3	44	5
TCGA-44-7669	6.42846918320116	4	44	5
TCGA-44-7670	5.19764486493462	3	44	5
TCGA-44-7671	2.52135397134664	1	44	5
TCGA-44-7672	4.68352418705579	3	44	5
TCGA-44-8119	4.83529967000807	3	44	5
TCGA-44-A479	3.60382324482552	2	44	5
TCGA-44-A47A	3.93267658309991	2	44	5
TCGA-44-A47B	3.0142353264213	2	44	5
TCGA-44-A47G	3.40019759987692	2	44	5
TCGA-44-A4SS	4.50633039430122	3	44	5
TCGA-44-A4SU	2.54372963334127	1	44	5
TCGA-49-4487	5.6548573456604	3	49	2
TCGA-49-4488	3.53834466572917	2	49	2
TCGA-49-4490	2.01742342217937	1	49	2
TCGA-49-4494	4.34822790755318	3	49	2
TCGA-49-4501	2.04127606766513	1	49	2
TCGA-49-4505	1.75271985445982	1	49	2
TCGA-49-4506	4.1519744418991	2	49	2
TCGA-49-4507	5.42995644978913	3	49	2
TCGA-49-4510	0.742760501801413	0	49	2
TCGA-49-4512	2.84220108743944	2	49	2
TCGA-49-4514	5.24327021244489	3	49	2
TCGA-49-6742	5.21746526496049	3	49	2
TCGA-49-6743	4.30529430703452	3	49	2
TCGA-49-6744	3.26163087521976	2	49	2
TCGA-49-6745	4.49162371195809	3	49	2
TCGA-49-6761	4.6685309629081	3	49	2
TCGA-49-6767	4.94205471860933	3	49	2
TCGA-49-AAQV	4.34985178712793	3	49	2
TCGA-49-AAR0	3.9156466261197	2	49	2
TCGA-49-AAR2	4.15551675222844	2	49	2
TCGA-49-AAR3	4.66853305890632	3	49	2
TCGA-49-AAR4	4.33819429658387	3	49	2
TCGA-49-AAR9	4.89209435762033	3	49	2
TCGA-49-AARE	4.07736483952061	2	49	2
TCGA-49-AARN	2.93407497439376	2	49	2
TCGA-49-AARO	3.46599199396307	2	49	2
TCGA-49-AARQ	6.03644710823181	4	49	2
TCGA-49-AARR	1.35747477295285	1	49	2
TCGA-4B-A93V	3.39005695417186	2	4B	5
TCGA-50-5044	5.41359967923276	3	50	4
TCGA-50-5045	3.76811377288254	2	50	4
TCGA-50-5055	3.38092638217559	2	50	4
TCGA-50-5066	5.33598365905078	3	50	4
TCGA-50-5068	3.75273994458236	2	50	4
TCGA-50-5931	5.25852984523563	3	50	4
TCGA-50-5939	4.3834970323065	3	50	4
TCGA-50-5942	0.952812540513046	0	50	4
TCGA-50-5946	5.37546267947719	3	50	4
TCGA-50-6590	5.10093617025318	3	50	4
TCGA-50-6591	6.69280608667949	4	50	4
TCGA-50-6593	4.63876881684617	3	50	4
TCGA-50-6594	4.74104351854252	3	50	4
TCGA-50-6597	2.72516329804222	2	50	4
TCGA-50-6673	4.02087594183212	2	50	4
TCGA-50-7109	4.74716820548191	3	50	4
TCGA-50-8457	1.12815101953568	0	50	4
TCGA-50-8459	2.88101764028224	2	50	4
TCGA-53-7624	5.86219934186681	4	53	2
TCGA-53-7626	2.78243313705221	2	53	2
TCGA-53-7813	5.08018563963621	3	53	2
TCGA-53-A4EZ	5.59752421856249	3	53	2
TCGA-55-1592	3.93610988819716	2	55	1
TCGA-55-1594	4.15924830819128	2	55	1
TCGA-55-1595	3.71852767337499	2	55	1
TCGA-55-1596	4.28949646664281	3	55	1
TCGA-55-5899	5.14620468643966	3	55	1
TCGA-55-6543	1.3687315228282	1	55	1
TCGA-55-6642	3.52918994235203	2	55	1
TCGA-55-6712	4.30830626999934	3	55	1
TCGA-55-6968	6.69764057574823	4	55	1
TCGA-55-6969	4.81532423683992	3	55	1
TCGA-55-6970	4.67376612553346	3	55	1
TCGA-55-6971	3.90994993140686	2	55	1
TCGA-55-6972	2.53976057279737	1	55	1
TCGA-55-6975	4.46642068146148	3	55	1
TCGA-55-6978	4.72855673860786	3	55	1
TCGA-55-6979	4.55748444203486	3	55	1
TCGA-55-6980	1.89048116048322	1	55	1
TCGA-55-6981	3.92111342038087	2	55	1
TCGA-55-6982	3.76294327144724	2	55	1
TCGA-55-6983	2.76828234212123	2	55	1
TCGA-55-6984	4.22853760147588	3	55	1
TCGA-55-6985	3.72336180593679	2	55	1
TCGA-55-6986	2.66177312108267	2	55	1
TCGA-55-6987	4.0372573124725	2	55	1
TCGA-55-7227	3.47580131644825	2	55	1
TCGA-55-7281	3.23860562910663	2	55	1
TCGA-55-7283	2.60629361898604	1	55	1
TCGA-55-7284	1.90102359245019	1	55	1
TCGA-55-7570	5.17566307327352	3	55	1
TCGA-55-7573	1.81342612773103	1	55	1
TCGA-55-7574	2.88279989712506	2	55	1
TCGA-55-7576	4.02295598013725	2	55	1
TCGA-55-7724	4.7500434620148	3	55	1
TCGA-55-7725	2.577535485999	1	55	1
TCGA-55-7726	6.08437490782192	4	55	1
TCGA-55-7727	5.37773347094969	3	55	1
TCGA-55-7728	3.22880388695931	2	55	1
TCGA-55-7815	4.13364072862499	2	55	1
TCGA-55-7816	2.76970271924356	2	55	1
TCGA-55-7903	4.75413999705983	3	55	1
TCGA-55-7907	3.54275122713261	2	55	1
TCGA-55-7910	4.02512218570655	2	55	1
TCGA-55-7911	4.48728981480735	3	55	1
TCGA-55-7913	4.67880008765186	3	55	1
TCGA-55-7914	3.79202727266556	2	55	1
TCGA-55-7994	5.80531527968443	4	55	1
TCGA-55-7995	4.08160991752912	2	55	1
TCGA-55-8085	4.5336135074279	3	55	1
TCGA-55-8087	0.67638403836421	0	55	1
TCGA-55-8089	5.70153876354716	4	55	1
TCGA-55-8090	3.48556729296059	2	55	1
TCGA-55-8091	2.74382548170892	2	55	1
TCGA-55-8092	3.96706993465994	2	55	1
TCGA-55-8094	4.87181783771129	3	55	1
TCGA-55-8096	3.59625916992348	2	55	1
TCGA-55-8097	1.63176833773915	1	55	1
TCGA-55-8203	4.16607622489394	3	55	1
TCGA-55-8204	4.77253317892541	3	55	1
TCGA-55-8205	4.78519571752432	3	55	1
TCGA-55-8206	1.88226374497084	1	55	1
TCGA-55-8207	1.34068466315373	1	55	1
TCGA-55-8208	4.00355111192726	2	55	1
TCGA-55-8299	3.8630800809478	2	55	1
TCGA-55-8301	4.2138066551064	3	55	1
TCGA-55-8302	4.19353880429868	3	55	1
TCGA-55-8505	4.53618108677219	3	55	1
TCGA-55-8506	3.50408798021267	2	55	1
TCGA-55-8507	3.79869397662694	2	55	1
TCGA-55-8508	4.197493684373	3	55	1
TCGA-55-8510	3.80632988659422	2	55	1
TCGA-55-8511	5.48063327986296	3	55	1
TCGA-55-8512	1.24995725741218	1	55	1
TCGA-55-8513	1.59770786377376	1	55	1
TCGA-55-8514	1.2364957319779	1	55	1
TCGA-55-8614	4.04327785896618	2	55	1
TCGA-55-8615	3.68194020536824	2	55	1
TCGA-55-8616	2.69802854076059	2	55	1
TCGA-55-8619	3.08451427581808	2	55	1
TCGA-55-8620	4.57729756332129	3	55	1
TCGA-55-8621	2.71412448781533	2	55	1
TCGA-55-A48X	3.42264789804582	2	55	1
TCGA-55-A48Y	4.19576516966434	3	55	1
TCGA-55-A48Z	4.14497013656999	2	55	1
TCGA-55-A490	3.49670263081742	2	55	1
TCGA-55-A491	3.36360830049209	2	55	1
TCGA-55-A492	1.36418000710052	1	55	1
TCGA-55-A493	4.5342223834207	3	55	1
TCGA-55-A494	4.02968505687642	2	55	1
TCGA-55-A4DF	5.71697863816328	4	55	1
TCGA-55-A4DG	2.71008983134667	2	55	1
TCGA-55-A57B	1.92009160326232	1	55	1
TCGA-62-A46O	4.35822382093851	3	62	2
TCGA-62-A46P	2.50818025456508	1	62	2
TCGA-62-A46R	4.08021241350571	2	62	2
TCGA-62-A46S	2.18446523380036	1	62	2
TCGA-62-A46U	5.26468758995064	3	62	2
TCGA-62-A46V	3.76247341606693	2	62	2
TCGA-62-A470	3.24342059620631	2	62	2
TCGA-62-A471	5.36804767123923	3	62	2
TCGA-62-A472	3.56288187880408	2	62	2
TCGA-64-1676	3.92968542617597	2	64	4
TCGA-64-1677	5.20562265942703	3	64	4
TCGA-64-1678	5.51423610839312	3	64	4
TCGA-64-1679	4.07923831057416	2	64	4
TCGA-64-1680	2.55335061665827	1	64	4
TCGA-64-1681	2.51927408884501	1	64	4
TCGA-64-5774	4.92696355129448	3	64	4
TCGA-64-5775	5.35706357236459	3	64	4
TCGA-64-5778	4.75773959350036	3	64	4
TCGA-64-5779	4.79717404598555	3	64	4
TCGA-64-5781	4.31608090878421	3	64	4
TCGA-64-5815	3.16800714074847	2	64	4
TCGA-67-3770	2.18476365130041	1	67	4
TCGA-67-3771	4.11036552566985	2	67	4
TCGA-67-3772	2.37015527246689	1	67	4
TCGA-67-3773	1.90577024662416	1	67	4
TCGA-67-3774	2.20727901092954	1	67	4
TCGA-67-4679	1.48618267346606	1	67	4
TCGA-67-6215	3.45938330334453	2	67	4
TCGA-67-6216	2.45765642887666	1	67	4
TCGA-67-6217	1.58272585270665	1	67	4
TCGA-69-7760	3.30408958968678	2	69	4
TCGA-69-7761	4.43398106906439	3	69	4
TCGA-69-7763	2.06809945967591	1	69	4
TCGA-69-7764	3.2323241814499	2	69	4
TCGA-69-7765	2.93126816901972	2	69	4
TCGA-69-7973	4.86260458048886	3	69	4
TCGA-69-7974	4.25921649461737	3	69	4
TCGA-69-7978	3.63751103556998	2	69	4
TCGA-69-7979	3.80975398488464	2	69	4
TCGA-69-7980	5.12678015756795	3	69	4
TCGA-69-8253	2.84686321258841	2	69	4
TCGA-69-8254	2.58851663413607	1	69	4
TCGA-69-8255	5.86837141495558	4	69	4
TCGA-69-8453	3.61612846150663	2	69	4
TCGA-69-A59K	3.38529124878014	2	69	4
TCGA-71-6725	2.93755133735455	2	71	5
TCGA-71-8520	3.35175569211108	2	71	5
TCGA-73-4658	3.03847226073181	2	73	5
TCGA-73-4659	4.14254943475108	2	73	5
TCGA-73-4662	2.28655032593091	1	73	5
TCGA-73-4666	5.05929283041642	3	73	5
TCGA-73-4668	3.68437086992363	2	73	5
TCGA-73-4670	3.7085886991114	2	73	5
TCGA-73-4675	3.00107825227356	2	73	5
TCGA-73-4676	4.19848376622118	3	73	5
TCGA-73-4677	1.958315520188	1	73	5
TCGA-73-7498	1.1094580151652	0	73	5
TCGA-73-7499	4.56248224037325	3	73	5
TCGA-73-A9RS	4.88144119896398	3	73	5
TCGA-75-5122	4.50588916334074	3	75	3
TCGA-75-5125	4.15890119942116	2	75	3
TCGA-75-5126	4.42925381643271	3	75	3
TCGA-75-5146	2.66039097514845	2	75	3
TCGA-75-5147	5.55259785796971	3	75	3
TCGA-75-6203	1.85357605350647	1	75	3
TCGA-75-6205	3.744626719648	2	75	3
TCGA-75-6206	1.16068696726578	1	75	3
TCGA-75-6207	2.93851732182957	2	75	3
TCGA-75-6211	4.78048588707782	3	75	3
TCGA-75-6212	2.59346279068455	1	75	3
TCGA-75-6214	5.06041714583529	3	75	3
TCGA-75-7025	1.25492187968883	1	75	3
TCGA-75-7027	4.51793633543042	3	75	3
TCGA-75-7030	1.28109392349316	1	75	3
TCGA-75-7031	4.80640057966739	3	75	3
TCGA-78-7145	4.56685184426649	3	78	3
TCGA-78-7146	4.95782259221532	3	78	3
TCGA-78-7147	4.68875699905001	3	78	3
TCGA-78-7148	4.17740308821859	3	78	3
TCGA-78-7149	2.35356214713042	1	78	3
TCGA-78-7150	6.09948567338579	4	78	3
TCGA-78-7152	2.9013816356544	2	78	3
TCGA-78-7153	3.51766158507303	2	78	3
TCGA-78-7154	4.61287866731647	3	78	3
TCGA-78-7155	7.15915252044435	4	78	3
TCGA-78-7156	1.38773398358223	1	78	3
TCGA-78-7158	3.0659702657168	2	78	3
TCGA-78-7159	3.8824640615694	2	78	3
TCGA-78-7160	3.96015463163305	2	78	3
TCGA-78-7161	3.858659823224	2	78	3
TCGA-78-7163	0.820241685614379	0	78	3
TCGA-78-7166	5.47626101009125	3	78	3
TCGA-78-7167	0.335178446275729	0	78	3
TCGA-78-7220	6.94061864943884	4	78	3
TCGA-78-7535	4.95400403136732	3	78	3
TCGA-78-7536	5.78661063136606	4	78	3
TCGA-78-7537	2.02189005902695	1	78	3
TCGA-78-7539	2.68565431529821	2	78	3
TCGA-78-7540	2.6225495516295	1	78	3
TCGA-78-7542	6.97136469745053	4	78	3
TCGA-78-7633	2.10390533308476	1	78	3
TCGA-78-8640	4.81116226902399	3	78	3
TCGA-78-8648	3.48400187244731	2	78	3
TCGA-78-8655	2.44635442345331	1	78	3
TCGA-78-8660	3.79281319113567	2	78	3
TCGA-78-8662	6.40419041953324	4	78	3
TCGA-80-5607	4.19763250415154	3	80	3
TCGA-80-5608	4.04951681326067	2	80	3
TCGA-80-5611	5.43311346505895	3	80	3
TCGA-83-5908	5.32262380571875	3	83	2
TCGA-86-6562	3.7328643048499	2	86	5
TCGA-86-6851	3.58303286144498	2	86	5
TCGA-86-7701	5.03343770540692	3	86	5
TCGA-86-7711	4.53985328616525	3	86	5
TCGA-86-7713	5.04304835832003	3	86	5
TCGA-86-7714	2.52485811551446	1	86	5
TCGA-86-7953	4.49766858567095	3	86	5
TCGA-86-7954	3.64677549884699	2	86	5
TCGA-86-7955	4.91834837943047	3	86	5
TCGA-86-8054	6.14515925399632	4	86	5
TCGA-86-8055	4.5445606101409	3	86	5
TCGA-86-8056	1.76288827296977	1	86	5
TCGA-86-8073	3.12183458847176	2	86	5
TCGA-86-8074	4.85278248638654	3	86	5
TCGA-86-8075	5.3770592026629	3	86	5
TCGA-86-8076	2.42711304477997	1	86	5
TCGA-86-8278	2.29638764042216	1	86	5
TCGA-86-8279	3.28472748996083	2	86	5
TCGA-86-8280	2.27475960542853	1	86	5
TCGA-86-8281	1.63145556817388	1	86	5
TCGA-86-8358	7.18803227710254	4	86	5
TCGA-86-8359	3.18450427945624	2	86	5
TCGA-86-8585	5.276455709114	3	86	5
TCGA-86-8668	2.41729035974048	1	86	5
TCGA-86-8669	2.53056917345275	1	86	5
TCGA-86-8671	3.06663828086675	2	86	5
TCGA-86-8672	4.13911222444078	2	86	5
TCGA-86-8673	4.38385875423944	3	86	5
TCGA-86-8674	3.56185657657141	2	86	5
TCGA-86-A456	3.00422057951257	2	86	5
TCGA-86-A4D0	5.79053625157607	4	86	5
TCGA-86-A4JF	4.98587375451046	3	86	5
TCGA-86-A4P7	2.91249874691475	2	86	5
TCGA-86-A4P8	1.45727267547755	1	86	5
TCGA-91-A4BC	4.24598334048243	3	91	1
TCGA-91-A4BD	2.16631085677414	1	91	1
TCGA-93-7347	2.82145221397727	2	93	3
TCGA-93-7348	2.62931423499676	1	93	3
TCGA-93-8067	4.55847069352453	3	93	3
TCGA-93-A4JN	4.73737239573748	3	93	3
TCGA-93-A4JO	3.43685188746214	2	93	3
TCGA-93-A4JP	2.69840050263218	2	93	3
TCGA-93-A4JQ	4.13065343002795	2	93	3
TCGA-95-7039	3.88474664559032	2	95	4
TCGA-95-7043	4.51862153237025	3	95	4
TCGA-95-7562	5.4142106360754	3	95	4
TCGA-95-7567	3.92118818574617	2	95	4
TCGA-95-7944	5.21639985332073	3	95	4
TCGA-95-7947	6.18891186331675	4	95	4
TCGA-95-7948	1.81798604178737	1	95	4
TCGA-95-8039	3.12021098176809	2	95	4
TCGA-95-8494	5.01649222669992	3	95	4
TCGA-95-A4VK	3.5744166296103	2	95	4
TCGA-95-A4VN	4.14763068843281	2	95	4
TCGA-95-A4VP	3.49571722075189	2	95	4
TCGA-97-7546	3.8122592576437	2	97	2
TCGA-97-7547	1.50908547216886	1	97	2
TCGA-97-7552	2.1689730347661	1	97	2
TCGA-97-7553	3.51537223320985	2	97	2
TCGA-97-7554	3.7925099927506	2	97	2
TCGA-97-7937	4.32375424496156	3	97	2
TCGA-97-7938	1.64547426852576	1	97	2
TCGA-97-7941	1.18756906320348	1	97	2
TCGA-97-8171	3.46343887555345	2	97	2
TCGA-97-8172	1.53454763141066	1	97	2
TCGA-97-8175	3.97184159894497	2	97	2
TCGA-97-8177	2.61209006313238	1	97	2
TCGA-97-8179	4.16911183638283	3	97	2
TCGA-97-8552	1.35899340645906	1	97	2
TCGA-97-A4LX	3.54720574170081	2	97	2
TCGA-97-A4M0	2.10691620624607	1	97	2
TCGA-97-A4M1	1.79102333602574	1	97	2
TCGA-97-A4M2	1.13773366491696	1	97	2
TCGA-97-A4M3	2.10612296429452	1	97	2
TCGA-97-A4M5	2.76451160730071	2	97	2
TCGA-97-A4M6	2.86801129214347	2	97	2
TCGA-97-A4M7	3.09995015358419	2	97	2
TCGA-99-7458	3.34732451479984	2	99	3
TCGA-99-8025	3.50109737758267	2	99	3
TCGA-99-8028	3.35707339672551	2	99	3
TCGA-99-8032	3.52621175798958	2	99	3
TCGA-99-8033	4.88245127642476	3	99	3
TCGA-99-AA5R	2.56976914363337	1	99	3
TCGA-J2-8192	1.98675256211409	1	J2	3
TCGA-J2-8194	1.73257521700188	1	J2	3
TCGA-J2-A4AD	4.36643717476943	3	J2	3
TCGA-J2-A4AE	3.36078248311817	2	J2	3
TCGA-J2-A4AG	2.18492805248701	1	J2	3
TCGA-L4-A4E5	3.9326472233483	2	L4	4
TCGA-L4-A4E6	1.39727389982744	1	L4	4
TCGA-L9-A443	3.30294111414957	2	L9	3
TCGA-L9-A444	4.28073836065784	3	L9	3
TCGA-L9-A50W	1.70076768733037	1	L9	3
TCGA-L9-A5IP	4.53313031583868	3	L9	3
TCGA-L9-A743	3.45242279964064	2	L9	3
TCGA-L9-A7SV	3.81816600953396	2	L9	3
TCGA-L9-A8F4	4.11755553100705	2	L9	3
TCGA-MN-A4N1	4.76994884064442	3	MN	4
TCGA-MN-A4N4	3.25573374036457	2	MN	4
TCGA-MN-A4N5	3.66050362556966	2	MN	4
TCGA-MP-A4SV	4.27628179394606	3	MP	3
TCGA-MP-A4SW	3.17316587146065	2	MP	3
TCGA-MP-A4SY	3.1889074954097	2	MP	3
TCGA-MP-A4T4	4.26741242304585	3	MP	3
TCGA-MP-A4T6	1.83964041633787	1	MP	3
TCGA-MP-A4T7	4.23980257629964	3	MP	3
TCGA-MP-A4T8	3.66001681407963	2	MP	3
TCGA-MP-A4T9	2.83698894999768	2	MP	3
TCGA-MP-A4TA	5.06166931151219	3	MP	3
TCGA-MP-A4TC	4.00375307605933	2	MP	3
TCGA-MP-A4TD	3.18648206636228	2	MP	3
TCGA-MP-A4TE	2.9640749968751	2	MP	3
TCGA-MP-A4TF	3.8176671755041	2	MP	3
TCGA-MP-A4TH	1.865951273847	1	MP	3
TCGA-MP-A4TI	4.8105508185744	3	MP	3
TCGA-MP-A4TJ	3.65240491537975	2	MP	3
TCGA-MP-A4TK	4.44648838994683	3	MP	3
TCGA-MP-A5C7	2.09723689966419	1	MP	3
TCGA-NJ-A4YF	3.58445186575792	2	NJ	4
TCGA-NJ-A4YG	2.30569973488998	1	NJ	4
TCGA-NJ-A4YI	1.82072882018666	1	NJ	4
TCGA-NJ-A4YP	3.6336394513289	2	NJ	4
TCGA-NJ-A4YQ	3.60230233656144	2	NJ	4
TCGA-NJ-A55A	1.81984221067322	1	NJ	4
TCGA-NJ-A55O	2.28849681701898	1	NJ	4
TCGA-NJ-A55R	3.91898258694988	2	NJ	4
TCGA-NJ-A7XG	1.82687140194407	1	NJ	4
TCGA-O1-A52J	1.86249724921509	1	O1	1
TCGA-S2-AA1A	2.2122511825988	1	S2	1
