# Supplementary material for: Surrogate Biomarker Prediction from Whole-Slide Images for Evaluating Overall Survival in Lung Adenocarcinoma
Source: Diagnostics (Basel). 2024 Feb 20;14(5):462. doi: 10.3390/diagnostics14050462 (PMC10930763; doi:10.3390/diagnostics14050462)
Supplement: Supplementary file 1 [file diagnostics-14-00462-s001.zip › Supplementary_File_S5_TCGA_LUAD_crossfolds/crossfolds_NDNF.csv]

PATIENT	NDNF	NDNF_quantile	site_code	CV5
TCGA-05-4244	6.60900679332008	3	05	3
TCGA-05-4249	7.13659146184072	3	05	3
TCGA-05-4250	6.60690944028991	3	05	3
TCGA-05-4382	4.76262621284021	2	05	3
TCGA-05-4395	4.19883976022878	2	05	3
TCGA-05-4396	6.32751245578109	3	05	3
TCGA-05-4397	-2.71208916355657	0	05	3
TCGA-05-4398	4.00490191517354	2	05	3
TCGA-05-4402	7.42973100534949	3	05	3
TCGA-05-4403	6.56483406220254	3	05	3
TCGA-05-4405	6.9729187855446	3	05	3
TCGA-05-4415	4.13626780818927	2	05	3
TCGA-05-4417	3.93374330590046	2	05	3
TCGA-05-4418	4.30685810258512	2	05	3
TCGA-05-4420	1.77680354201338	1	05	3
TCGA-05-4422	3.60401633310485	2	05	3
TCGA-05-4424	5.90659099521046	3	05	3
TCGA-05-4426	7.6640422104459	4	05	3
TCGA-05-4427	6.83231175902732	3	05	3
TCGA-05-4430	8.12532352276137	4	05	3
TCGA-05-4432	5.0305450102233	3	05	3
TCGA-05-4433	6.63348762512998	3	05	3
TCGA-05-4434	6.0060364225322	3	05	3
TCGA-35-3615	6.59108337572948	3	35	1
TCGA-35-4122	5.19743222068283	3	35	1
TCGA-35-4123	3.97834843391466	2	35	1
TCGA-35-5375	2.78049969851345	2	35	1
TCGA-38-4625	3.69076855712211	2	38	1
TCGA-38-4626	9.0560946262783	4	38	1
TCGA-38-4627	6.6292340212853	3	38	1
TCGA-38-4628	4.64987456629102	2	38	1
TCGA-38-4629	4.83562084235275	2	38	1
TCGA-38-4630	-0.511018123063501	0	38	1
TCGA-38-4631	5.72131034158166	3	38	1
TCGA-38-4632	3.23023876067239	2	38	1
TCGA-38-6178	6.36121656143575	3	38	1
TCGA-38-7271	7.42922888472719	3	38	1
TCGA-38-A44F	6.03965416175444	3	38	1
TCGA-44-2655	8.04595237066012	4	44	4
TCGA-44-2656	8.10581504420258	4	44	4
TCGA-44-2657	7.67150957961141	4	44	4
TCGA-44-2659	6.53517455486153	3	44	4
TCGA-44-2661	6.84262836082092	3	44	4
TCGA-44-2662	5.54659456949675	3	44	4
TCGA-44-2665	6.82313541380529	3	44	4
TCGA-44-2666	8.40821385209073	4	44	4
TCGA-44-2668	2.68486128681473	2	44	4
TCGA-44-3396	5.67285054907602	3	44	4
TCGA-44-3398	6.8841891063332	3	44	4
TCGA-44-3917	5.08775982029506	3	44	4
TCGA-44-3918	7.54471485184744	4	44	4
TCGA-44-3919	6.87202226789336	3	44	4
TCGA-44-4112	7.61933058978438	4	44	4
TCGA-44-5643	1.79431501834627	1	44	4
TCGA-44-5644	6.4179157612827	3	44	4
TCGA-44-5645	7.00933258246508	3	44	4
TCGA-44-6145	5.48710526364322	3	44	4
TCGA-44-6146	7.83947824654197	4	44	4
TCGA-44-6147	5.16424792879314	3	44	4
TCGA-44-6148	7.43422643488162	3	44	4
TCGA-44-6774	5.43720040872529	3	44	4
TCGA-44-6775	6.17722005762615	3	44	4
TCGA-44-6776	7.51514360457771	4	44	4
TCGA-44-6777	7.07086775113987	3	44	4
TCGA-44-6778	7.17296421537691	3	44	4
TCGA-44-6779	0.839349931921578	1	44	4
TCGA-44-7659	7.18340064346807	3	44	4
TCGA-44-7660	1.60894897197616	1	44	4
TCGA-44-7662	3.53699740929255	2	44	4
TCGA-44-7667	-0.892788427627963	0	44	4
TCGA-44-7669	6.83201560551651	3	44	4
TCGA-44-7670	5.73634387237183	3	44	4
TCGA-44-7671	7.34160759389282	3	44	4
TCGA-44-7672	6.25218216609778	3	44	4
TCGA-44-8119	3.15004911238602	2	44	4
TCGA-44-A479	4.12370081065389	2	44	4
TCGA-44-A47A	5.90008744713274	3	44	4
TCGA-44-A47B	8.91197648493601	4	44	4
TCGA-44-A47G	6.25131470951736	3	44	4
TCGA-44-A4SS	3.24942209126427	2	44	4
TCGA-44-A4SU	5.22629250286212	3	44	4
TCGA-49-4487	5.20230425114383	3	49	1
TCGA-49-4488	7.03866977978574	3	49	1
TCGA-49-4490	5.94305058036948	3	49	1
TCGA-49-4494	7.3114770235281	3	49	1
TCGA-49-4501	5.59129397573974	3	49	1
TCGA-49-4505	6.32155176655759	3	49	1
TCGA-49-4506	1.40020016221882	1	49	1
TCGA-49-4507	0.380757346668823	1	49	1
TCGA-49-4510	4.04088557210357	2	49	1
TCGA-49-4512	7.64483245393998	4	49	1
TCGA-49-4514	6.84306775432899	3	49	1
TCGA-49-6742	5.99159138135787	3	49	1
TCGA-49-6743	5.96806001119258	3	49	1
TCGA-49-6744	7.66972448845763	4	49	1
TCGA-49-6745	5.99766915545503	3	49	1
TCGA-49-6761	3.68360914809132	2	49	1
TCGA-49-6767	0.335853421513839	1	49	1
TCGA-49-AAQV	6.22239371394679	3	49	1
TCGA-49-AAR0	5.91939521579211	3	49	1
TCGA-49-AAR2	4.2701257354919	2	49	1
TCGA-49-AAR3	5.21452307401107	3	49	1
TCGA-49-AAR4	4.51177446856737	2	49	1
TCGA-49-AAR9	-2.17647724533559	0	49	1
TCGA-49-AARE	2.27648337129778	1	49	1
TCGA-49-AARN	6.32028685632908	3	49	1
TCGA-49-AARO	5.55752783516541	3	49	1
TCGA-49-AARQ	1.79415512945765	1	49	1
TCGA-49-AARR	6.35661303372909	3	49	1
TCGA-4B-A93V	0.676824209478802	1	4B	2
TCGA-50-5044	4.65404187330294	2	50	2
TCGA-50-5045	6.1032776949266	3	50	2
TCGA-50-5055	5.35691795995729	3	50	2
TCGA-50-5066	4.30875333151823	2	50	2
TCGA-50-5068	7.5456484659913	4	50	2
TCGA-50-5931	1.24229185343875	1	50	2
TCGA-50-5939	5.35052454141511	3	50	2
TCGA-50-5942	7.37238767654795	3	50	2
TCGA-50-5946	6.0681517701482	3	50	2
TCGA-50-6590	0.349062131411751	1	50	2
TCGA-50-6591	2.9923663685384	2	50	2
TCGA-50-6593	6.72504180644895	3	50	2
TCGA-50-6594	1.01148419632507	1	50	2
TCGA-50-6597	6.83154430429637	3	50	2
TCGA-50-6673	5.89972482947779	3	50	2
TCGA-50-7109	5.08240824945694	3	50	2
TCGA-50-8457	7.09672370407919	3	50	2
TCGA-50-8459	6.24933639716797	3	50	2
TCGA-53-7624	-1.03261842144113	0	53	5
TCGA-53-7626	6.99797439098114	3	53	5
TCGA-53-7813	3.00581096379363	2	53	5
TCGA-53-A4EZ	4.50511820568352	2	53	5
TCGA-55-1592	5.89398295499102	3	55	2
TCGA-55-1594	4.45064760527843	2	55	2
TCGA-55-1595	6.56451798897722	3	55	2
TCGA-55-1596	3.97633858138318	2	55	2
TCGA-55-5899	3.63828638701927	2	55	2
TCGA-55-6543	7.17894609902504	3	55	2
TCGA-55-6642	4.56474361547502	2	55	2
TCGA-55-6712	6.18277538791548	3	55	2
TCGA-55-6968	4.46679258694301	2	55	2
TCGA-55-6969	3.18784418712408	2	55	2
TCGA-55-6970	7.1405128812108	3	55	2
TCGA-55-6971	6.3682900049812	3	55	2
TCGA-55-6972	6.20892480984371	3	55	2
TCGA-55-6975	3.94205033112387	2	55	2
TCGA-55-6978	6.48898421789485	3	55	2
TCGA-55-6979	5.97829569854043	3	55	2
TCGA-55-6980	7.07578584787759	3	55	2
TCGA-55-6981	7.24219758717111	3	55	2
TCGA-55-6982	7.08162238442103	3	55	2
TCGA-55-6983	5.34033885864545	3	55	2
TCGA-55-6984	4.66610538858946	2	55	2
TCGA-55-6985	7.51661946903669	4	55	2
TCGA-55-6986	7.87768610692625	4	55	2
TCGA-55-6987	5.8526742889437	3	55	2
TCGA-55-7227	8.39663997981949	4	55	2
TCGA-55-7281	6.95912250438564	3	55	2
TCGA-55-7283	7.37661583380275	3	55	2
TCGA-55-7284	7.58354426872086	4	55	2
TCGA-55-7570	3.26309338659328	2	55	2
TCGA-55-7573	7.08949734511089	3	55	2
TCGA-55-7574	7.77092833443266	4	55	2
TCGA-55-7576	6.98605545110973	3	55	2
TCGA-55-7724	7.05316958673835	3	55	2
TCGA-55-7725	6.93258565106107	3	55	2
TCGA-55-7726	3.56617160909903	2	55	2
TCGA-55-7727	7.57161017759855	4	55	2
TCGA-55-7728	5.50937688326867	3	55	2
TCGA-55-7815	7.99929229458537	4	55	2
TCGA-55-7816	3.5360454718113	2	55	2
TCGA-55-7903	7.91874545577014	4	55	2
TCGA-55-7907	4.70217646482907	2	55	2
TCGA-55-7910	3.18117637353938	2	55	2
TCGA-55-7911	6.02337873784538	3	55	2
TCGA-55-7913	5.08263938032583	3	55	2
TCGA-55-7914	6.70275065532485	3	55	2
TCGA-55-7994	6.16864502211092	3	55	2
TCGA-55-7995	5.95154225484849	3	55	2
TCGA-55-8085	9.10059474919185	4	55	2
TCGA-55-8087	7.68520827703334	4	55	2
TCGA-55-8089	5.9720568925526	3	55	2
TCGA-55-8090	7.36767164135621	3	55	2
TCGA-55-8091	6.73918992775833	3	55	2
TCGA-55-8092	3.04800773768576	2	55	2
TCGA-55-8094	6.54821148369704	3	55	2
TCGA-55-8096	6.61751596104408	3	55	2
TCGA-55-8097	7.35055883118567	3	55	2
TCGA-55-8203	5.63549634434588	3	55	2
TCGA-55-8204	5.18740141733225	3	55	2
TCGA-55-8205	5.84480327472182	3	55	2
TCGA-55-8206	6.93950454664763	3	55	2
TCGA-55-8207	6.62139246054157	3	55	2
TCGA-55-8208	6.21709237958624	3	55	2
TCGA-55-8299	6.84439805458616	3	55	2
TCGA-55-8301	6.75905215758268	3	55	2
TCGA-55-8302	5.64327672932715	3	55	2
TCGA-55-8505	4.92640834271069	2	55	2
TCGA-55-8506	9.88644713122041	4	55	2
TCGA-55-8507	5.96243271141253	3	55	2
TCGA-55-8508	3.71116910045886	2	55	2
TCGA-55-8510	7.41047165764035	3	55	2
TCGA-55-8511	6.25090068651695	3	55	2
TCGA-55-8512	7.3930599947398	3	55	2
TCGA-55-8513	7.43135889340697	3	55	2
TCGA-55-8514	6.35286354118821	3	55	2
TCGA-55-8614	5.201776663704	3	55	2
TCGA-55-8615	6.66205133642105	3	55	2
TCGA-55-8616	5.17250112161476	3	55	2
TCGA-55-8619	7.86385482170609	4	55	2
TCGA-55-8620	3.97683132489928	2	55	2
TCGA-55-8621	7.67359699838101	4	55	2
TCGA-55-A48X	6.71915075011771	3	55	2
TCGA-55-A48Y	4.1718937660455	2	55	2
TCGA-55-A48Z	5.61239631761806	3	55	2
TCGA-55-A490	8.83874528797053	4	55	2
TCGA-55-A491	4.07530543392255	2	55	2
TCGA-55-A492	5.26274333548643	3	55	2
TCGA-55-A493	3.32205961746535	2	55	2
TCGA-55-A494	5.86147614816217	3	55	2
TCGA-55-A4DF	3.3896816560132	2	55	2
TCGA-55-A4DG	7.23586208883979	3	55	2
TCGA-55-A57B	8.50707652372923	4	55	2
TCGA-62-A46O	5.94667004213515	3	62	3
TCGA-62-A46P	3.76064949243553	2	62	3
TCGA-62-A46R	1.62432986194948	1	62	3
TCGA-62-A46S	4.79658332326106	2	62	3
TCGA-62-A46U	4.64441305920325	2	62	3
TCGA-62-A46V	7.43584247233298	3	62	3
TCGA-62-A470	6.34166934233586	3	62	3
TCGA-62-A471	2.3567089548478	1	62	3
TCGA-62-A472	4.49367909041154	2	62	3
TCGA-64-1676	4.27482091222466	2	64	3
TCGA-64-1677	4.68715557049278	2	64	3
TCGA-64-1678	3.16709899102163	2	64	3
TCGA-64-1679	5.58765654119806	3	64	3
TCGA-64-1680	6.98349803167582	3	64	3
TCGA-64-1681	7.55088717759368	4	64	3
TCGA-64-5774	2.93530504388852	2	64	3
TCGA-64-5775	-1.68668749147135	0	64	3
TCGA-64-5778	5.85512439816106	3	64	3
TCGA-64-5779	5.46390290822192	3	64	3
TCGA-64-5781	2.09976300185745	1	64	3
TCGA-64-5815	6.17195895902305	3	64	3
TCGA-67-3770	8.257772947158	4	67	1
TCGA-67-3771	6.53698094556489	3	67	1
TCGA-67-3772	6.75515863628035	3	67	1
TCGA-67-3773	6.46892837702697	3	67	1
TCGA-67-3774	9.37832600468315	4	67	1
TCGA-67-4679	6.68354781320348	3	67	1
TCGA-67-6215	5.71858782132818	3	67	1
TCGA-67-6216	7.5154399254623	4	67	1
TCGA-67-6217	7.58118488587085	4	67	1
TCGA-69-7760	6.48258247173883	3	69	4
TCGA-69-7761	6.04217708294848	3	69	4
TCGA-69-7763	7.06067216866226	3	69	4
TCGA-69-7764	5.65265598039826	3	69	4
TCGA-69-7765	8.02216138935645	4	69	4
TCGA-69-7973	5.08480633308243	3	69	4
TCGA-69-7974	8.05692543185976	4	69	4
TCGA-69-7978	6.31918982560241	3	69	4
TCGA-69-7979	6.56937585571569	3	69	4
TCGA-69-7980	6.72911046907692	3	69	4
TCGA-69-8253	5.78511072670379	3	69	4
TCGA-69-8254	7.37776445768737	3	69	4
TCGA-69-8255	4.08517767624223	2	69	4
TCGA-69-8453	6.49704847824889	3	69	4
TCGA-69-A59K	4.37122521235508	2	69	4
TCGA-71-6725	7.76825967952653	4	71	1
TCGA-71-8520	7.02640807668257	3	71	1
TCGA-73-4658	6.41432290252247	3	73	3
TCGA-73-4659	6.15929768255346	3	73	3
TCGA-73-4662	9.09218538104324	4	73	3
TCGA-73-4666	5.41026000944556	3	73	3
TCGA-73-4668	8.33577299604367	4	73	3
TCGA-73-4670	3.7065765718105	2	73	3
TCGA-73-4675	3.96803458153911	2	73	3
TCGA-73-4676	6.44709381734764	3	73	3
TCGA-73-4677	8.44500838839342	4	73	3
TCGA-73-7498	7.63152262283571	4	73	3
TCGA-73-7499	5.1307967945227	3	73	3
TCGA-73-A9RS	0.817998809218782	1	73	3
TCGA-75-5122	6.18592846960498	3	75	5
TCGA-75-5125	4.41423374495894	2	75	5
TCGA-75-5126	6.59106008490812	3	75	5
TCGA-75-5146	7.99507763602179	4	75	5
TCGA-75-5147	5.20441102453846	3	75	5
TCGA-75-6203	8.60500926991776	4	75	5
TCGA-75-6205	2.71580388448225	2	75	5
TCGA-75-6206	8.85710548796003	4	75	5
TCGA-75-6207	5.53105304225553	3	75	5
TCGA-75-6211	3.76975948048476	2	75	5
TCGA-75-6212	6.66869609080726	3	75	5
TCGA-75-6214	2.39623531065515	2	75	5
TCGA-75-7025	7.57186374351598	4	75	5
TCGA-75-7027	3.9955790437657	2	75	5
TCGA-75-7030	6.44109627739382	3	75	5
TCGA-75-7031	5.37414495637571	3	75	5
TCGA-78-7145	7.50324196526416	4	78	1
TCGA-78-7146	2.8184710083485	2	78	1
TCGA-78-7147	5.29118767734838	3	78	1
TCGA-78-7148	7.34356248872141	3	78	1
TCGA-78-7149	6.01848282646774	3	78	1
TCGA-78-7150	4.995402570215	3	78	1
TCGA-78-7152	8.47440600320592	4	78	1
TCGA-78-7153	5.76232935868503	3	78	1
TCGA-78-7154	5.99154984543	3	78	1
TCGA-78-7155	7.41395301457893	3	78	1
TCGA-78-7156	5.77344110824016	3	78	1
TCGA-78-7158	7.15847407312392	3	78	1
TCGA-78-7159	4.69322344137193	2	78	1
TCGA-78-7160	7.36339943604413	3	78	1
TCGA-78-7161	5.02897734134426	3	78	1
TCGA-78-7163	8.64925143841437	4	78	1
TCGA-78-7166	5.14313470859902	3	78	1
TCGA-78-7167	5.40685194214571	3	78	1
TCGA-78-7220	4.56365419096767	2	78	1
TCGA-78-7535	6.82388405582072	3	78	1
TCGA-78-7536	4.69781318265738	2	78	1
TCGA-78-7537	4.414417557531	2	78	1
TCGA-78-7539	3.42261990946442	2	78	1
TCGA-78-7540	5.77423622988721	3	78	1
TCGA-78-7542	3.94851681457831	2	78	1
TCGA-78-7633	8.24469408579928	4	78	1
TCGA-78-8640	5.03972588969888	3	78	1
TCGA-78-8648	6.54053821613833	3	78	1
TCGA-78-8655	6.4481494903029	3	78	1
TCGA-78-8660	7.06013495537256	3	78	1
TCGA-78-8662	4.36876310243631	2	78	1
TCGA-80-5607	7.42947930308622	3	80	5
TCGA-80-5608	5.64693536682539	3	80	5
TCGA-80-5611	0.659040905698984	1	80	5
TCGA-83-5908	3.53518616560501	2	83	1
TCGA-86-6562	6.70971827280382	3	86	5
TCGA-86-6851	5.28883377134049	3	86	5
TCGA-86-7701	4.96885054011438	3	86	5
TCGA-86-7711	3.03342418799079	2	86	5
TCGA-86-7713	4.05634146824026	2	86	5
TCGA-86-7714	8.02897572660823	4	86	5
TCGA-86-7953	3.74642084505292	2	86	5
TCGA-86-7954	4.54179679863182	2	86	5
TCGA-86-7955	7.36036931451895	3	86	5
TCGA-86-8054	5.17778523804001	3	86	5
TCGA-86-8055	6.22580764735183	3	86	5
TCGA-86-8056	6.49101972497991	3	86	5
TCGA-86-8073	8.67101816371738	4	86	5
TCGA-86-8074	6.45080958516679	3	86	5
TCGA-86-8075	5.21375346015235	3	86	5
TCGA-86-8076	7.10073493857058	3	86	5
TCGA-86-8278	7.71167388517443	4	86	5
TCGA-86-8279	7.47544199707762	3	86	5
TCGA-86-8280	6.44342327346305	3	86	5
TCGA-86-8281	6.98008198445203	3	86	5
TCGA-86-8358	3.49932185154356	2	86	5
TCGA-86-8359	5.71178624954098	3	86	5
TCGA-86-8585	3.15935930517068	2	86	5
TCGA-86-8668	8.83418816818387	4	86	5
TCGA-86-8669	4.13764237577965	2	86	5
TCGA-86-8671	6.71014609175117	3	86	5
TCGA-86-8672	6.34687404706056	3	86	5
TCGA-86-8673	7.30758060381686	3	86	5
TCGA-86-8674	1.20333642850515	1	86	5
TCGA-86-A456	7.34625914345138	3	86	5
TCGA-86-A4D0	4.71583694129709	2	86	5
TCGA-86-A4JF	8.45065883862431	4	86	5
TCGA-86-A4P7	6.72230067008499	3	86	5
TCGA-86-A4P8	8.52267222846262	4	86	5
TCGA-91-A4BC	2.64620864557266	2	91	2
TCGA-91-A4BD	6.13554612747859	3	91	2
TCGA-93-7347	6.22571524166194	3	93	3
TCGA-93-7348	4.5255426994813	2	93	3
TCGA-93-8067	5.86093730310762	3	93	3
TCGA-93-A4JN	6.75242336390212	3	93	3
TCGA-93-A4JO	5.35855269389114	3	93	3
TCGA-93-A4JP	8.00221488202418	4	93	3
TCGA-93-A4JQ	5.28718526459927	3	93	3
TCGA-95-7039	5.63074431141048	3	95	5
TCGA-95-7043	5.65581533197969	3	95	5
TCGA-95-7562	5.28191409982909	3	95	5
TCGA-95-7567	9.00706147131523	4	95	5
TCGA-95-7944	-0.119407318978763	1	95	5
TCGA-95-7947	4.86708512042922	2	95	5
TCGA-95-7948	1.9676678233223	1	95	5
TCGA-95-8039	7.84763430317016	4	95	5
TCGA-95-8494	7.08474975510348	3	95	5
TCGA-95-A4VK	6.07648447518282	3	95	5
TCGA-95-A4VN	5.3126415570214	3	95	5
TCGA-95-A4VP	6.54202232566784	3	95	5
TCGA-97-7546	8.56292066886559	4	97	5
TCGA-97-7547	6.12183112940356	3	97	5
TCGA-97-7552	7.33234790398465	3	97	5
TCGA-97-7553	8.43827684534321	4	97	5
TCGA-97-7554	7.78123292751229	4	97	5
TCGA-97-7937	7.27286407852813	3	97	5
TCGA-97-7938	7.62479477941098	4	97	5
TCGA-97-7941	6.95569294957144	3	97	5
TCGA-97-8171	4.52206363086761	2	97	5
TCGA-97-8172	7.75586327628843	4	97	5
TCGA-97-8175	7.28861927074509	3	97	5
TCGA-97-8177	7.23154409048594	3	97	5
TCGA-97-8179	6.77003864287766	3	97	5
TCGA-97-8552	6.74814033763445	3	97	5
TCGA-97-A4LX	5.01509806850373	3	97	5
TCGA-97-A4M0	4.76834643686536	2	97	5
TCGA-97-A4M1	6.64483529186752	3	97	5
TCGA-97-A4M2	7.54498806598682	4	97	5
TCGA-97-A4M3	6.40674658829466	3	97	5
TCGA-97-A4M5	6.51850330375959	3	97	5
TCGA-97-A4M6	7.00335027884702	3	97	5
TCGA-97-A4M7	5.81218115711587	3	97	5
TCGA-99-7458	8.29376776832058	4	99	4
TCGA-99-8025	6.96028313816878	3	99	4
TCGA-99-8028	6.44264417863464	3	99	4
TCGA-99-8032	4.65155766731328	2	99	4
TCGA-99-8033	7.54357102767767	4	99	4
TCGA-99-AA5R	7.44051375155874	3	99	4
TCGA-J2-8192	7.38097282491769	3	J2	4
TCGA-J2-8194	7.61036805153863	4	J2	4
TCGA-J2-A4AD	4.72994055412257	2	J2	4
TCGA-J2-A4AE	4.88275690825071	2	J2	4
TCGA-J2-A4AG	6.91490756511067	3	J2	4
TCGA-L4-A4E5	5.78422392568036	3	L4	1
TCGA-L4-A4E6	8.52512306370667	4	L4	1
TCGA-L9-A443	5.32095562428691	3	L9	3
TCGA-L9-A444	5.96725436482762	3	L9	3
TCGA-L9-A50W	6.32273334744837	3	L9	3
TCGA-L9-A5IP	-0.549610115169257	0	L9	3
TCGA-L9-A743	5.92410338248993	3	L9	3
TCGA-L9-A7SV	7.44427120528884	3	L9	3
TCGA-L9-A8F4	3.78976125886204	2	L9	3
TCGA-MN-A4N1	6.09857820437958	3	MN	4
TCGA-MN-A4N4	3.8611926479713	2	MN	4
TCGA-MN-A4N5	6.71134309226772	3	MN	4
TCGA-MP-A4SV	7.23625674126948	3	MP	4
TCGA-MP-A4SW	6.24029281552245	3	MP	4
TCGA-MP-A4SY	2.78296778787675	2	MP	4
TCGA-MP-A4T4	4.96278718656853	3	MP	4
TCGA-MP-A4T6	5.62677108499499	3	MP	4
TCGA-MP-A4T7	6.69518237210879	3	MP	4
TCGA-MP-A4T8	4.2433807605753	2	MP	4
TCGA-MP-A4T9	6.56261890914092	3	MP	4
TCGA-MP-A4TA	2.48054595591392	2	MP	4
TCGA-MP-A4TC	6.96543903044375	3	MP	4
TCGA-MP-A4TD	4.68795958158035	2	MP	4
TCGA-MP-A4TE	6.29231423522115	3	MP	4
TCGA-MP-A4TF	3.26706937771151	2	MP	4
TCGA-MP-A4TH	6.78002768447461	3	MP	4
TCGA-MP-A4TI	4.83929389517723	2	MP	4
TCGA-MP-A4TJ	6.02735397023236	3	MP	4
TCGA-MP-A4TK	6.85253829744138	3	MP	4
TCGA-MP-A5C7	8.01808036285222	4	MP	4
TCGA-NJ-A4YF	4.12095287752243	2	NJ	4
TCGA-NJ-A4YG	6.15546131238798	3	NJ	4
TCGA-NJ-A4YI	6.33334047668313	3	NJ	4
TCGA-NJ-A4YP	5.994539731363	3	NJ	4
TCGA-NJ-A4YQ	3.98720560249305	2	NJ	4
TCGA-NJ-A55A	7.4990577168646	4	NJ	4
TCGA-NJ-A55O	7.07311852429448	3	NJ	4
TCGA-NJ-A55R	3.29754599487458	2	NJ	4
TCGA-NJ-A7XG	5.19188741868926	3	NJ	4
TCGA-O1-A52J	10.0483417752033	4	O1	1
TCGA-S2-AA1A	6.84872154545282	3	S2	1
