# Supplementary material for: Surrogate Biomarker Prediction from Whole-Slide Images for Evaluating Overall Survival in Lung Adenocarcinoma
Source: Diagnostics (Basel). 2024 Feb 20;14(5):462. doi: 10.3390/diagnostics14050462 (PMC10930763; doi:10.3390/diagnostics14050462)
Supplement: Supplementary file 1 [file diagnostics-14-00462-s001.zip › Supplementary_File_S5_TCGA_LUAD_crossfolds/crossfolds_NEK2.csv]

PATIENT	NEK2	NEK2_quantile	site_code	CV5
TCGA-05-4244	4.88263368186279	3	05	2
TCGA-05-4249	2.35053408267404	1	05	2
TCGA-05-4250	5.8102183468404	4	05	2
TCGA-05-4382	4.34261968686525	3	05	2
TCGA-05-4395	5.94937250474612	4	05	2
TCGA-05-4396	3.79351441092514	2	05	2
TCGA-05-4397	6.82090192781328	4	05	2
TCGA-05-4398	5.33051687957227	3	05	2
TCGA-05-4402	4.30707462636575	3	05	2
TCGA-05-4403	2.70883888299881	1	05	2
TCGA-05-4405	3.67561447762606	2	05	2
TCGA-05-4415	6.03357359160797	4	05	2
TCGA-05-4417	4.34723201808381	3	05	2
TCGA-05-4418	4.37128821387245	3	05	2
TCGA-05-4420	5.54196602801024	3	05	2
TCGA-05-4422	3.85997735666386	2	05	2
TCGA-05-4424	5.73835130098485	4	05	2
TCGA-05-4426	2.92350812201748	2	05	2
TCGA-05-4427	4.66591789086792	3	05	2
TCGA-05-4430	4.30666758365916	3	05	2
TCGA-05-4432	4.4868358999923	3	05	2
TCGA-05-4433	4.07202973372572	2	05	2
TCGA-05-4434	4.68494183933849	3	05	2
TCGA-35-3615	2.23232955916211	1	35	2
TCGA-35-4122	5.57024743379347	3	35	2
TCGA-35-4123	5.33681534373809	3	35	2
TCGA-35-5375	6.06957708270391	4	35	2
TCGA-38-4625	6.40834835969665	4	38	3
TCGA-38-4626	2.63018773766828	1	38	3
TCGA-38-4627	2.7109681686893	1	38	3
TCGA-38-4628	4.7433071188619	3	38	3
TCGA-38-4629	5.2918002493361	3	38	3
TCGA-38-4630	5.71031089433141	4	38	3
TCGA-38-4631	6.18716737924626	4	38	3
TCGA-38-4632	6.02045933594814	4	38	3
TCGA-38-6178	3.37812244499659	2	38	3
TCGA-38-7271	3.40049466991473	2	38	3
TCGA-38-A44F	2.37779536892587	1	38	3
TCGA-44-2655	2.6635680345981	1	44	4
TCGA-44-2656	3.62749307206549	2	44	4
TCGA-44-2657	3.1529191055939	2	44	4
TCGA-44-2659	2.31681486529586	1	44	4
TCGA-44-2661	2.27359037509099	1	44	4
TCGA-44-2662	5.73180944196366	4	44	4
TCGA-44-2665	4.29694291959308	2	44	4
TCGA-44-2666	2.41284347160792	1	44	4
TCGA-44-2668	6.3809944493971	4	44	4
TCGA-44-3396	3.70601741301122	2	44	4
TCGA-44-3398	2.6353772272872	1	44	4
TCGA-44-3917	6.12093773898348	4	44	4
TCGA-44-3918	4.24247219893389	2	44	4
TCGA-44-3919	4.03002656768246	2	44	4
TCGA-44-4112	3.24198484155056	2	44	4
TCGA-44-5643	4.91906388123623	3	44	4
TCGA-44-5644	4.06031788036154	2	44	4
TCGA-44-5645	1.03462798103583	0	44	4
TCGA-44-6145	4.52976962008572	3	44	4
TCGA-44-6146	1.53639335996808	1	44	4
TCGA-44-6147	2.30025898947029	1	44	4
TCGA-44-6148	1.4575155657391	0	44	4
TCGA-44-6774	3.48313978562193	2	44	4
TCGA-44-6775	3.54952552405216	2	44	4
TCGA-44-6776	2.06519745998196	1	44	4
TCGA-44-6777	3.30240822940288	2	44	4
TCGA-44-6778	5.51066127139041	3	44	4
TCGA-44-6779	5.49782110237831	3	44	4
TCGA-44-7659	1.97734185597205	1	44	4
TCGA-44-7660	5.31745346600546	3	44	4
TCGA-44-7662	5.37369991075702	3	44	4
TCGA-44-7667	6.01916940782839	4	44	4
TCGA-44-7669	5.67950605593536	3	44	4
TCGA-44-7670	5.89595836782215	4	44	4
TCGA-44-7671	2.80162730876359	1	44	4
TCGA-44-7672	4.65899778067167	3	44	4
TCGA-44-8119	4.66563791006651	3	44	4
TCGA-44-A479	3.84936622350611	2	44	4
TCGA-44-A47A	3.91076972988866	2	44	4
TCGA-44-A47B	4.12628451571426	2	44	4
TCGA-44-A47G	3.84893202839846	2	44	4
TCGA-44-A4SS	4.68770491720041	3	44	4
TCGA-44-A4SU	2.83384472588938	1	44	4
TCGA-49-4487	5.98900846483699	4	49	1
TCGA-49-4488	4.42994571635357	3	49	1
TCGA-49-4490	2.48113476819391	1	49	1
TCGA-49-4494	4.91133283491748	3	49	1
TCGA-49-4501	2.85825317587452	1	49	1
TCGA-49-4505	2.25361809039251	1	49	1
TCGA-49-4506	5.60075500049598	3	49	1
TCGA-49-4507	3.89681877172157	2	49	1
TCGA-49-4510	1.56131363046388	1	49	1
TCGA-49-4512	2.48937898460629	1	49	1
TCGA-49-4514	5.73478436949405	4	49	1
TCGA-49-6742	5.88495568825128	4	49	1
TCGA-49-6743	5.37128930035854	3	49	1
TCGA-49-6744	3.41044623293573	2	49	1
TCGA-49-6745	3.9268162366082	2	49	1
TCGA-49-6761	4.46779247977934	3	49	1
TCGA-49-6767	5.95653922877866	4	49	1
TCGA-49-AAQV	4.55488964289485	3	49	1
TCGA-49-AAR0	3.94536611422503	2	49	1
TCGA-49-AAR2	3.89086949542634	2	49	1
TCGA-49-AAR3	5.38577027054279	3	49	1
TCGA-49-AAR4	4.06961562628944	2	49	1
TCGA-49-AAR9	6.73433842522266	4	49	1
TCGA-49-AARE	4.65957222679056	3	49	1
TCGA-49-AARN	3.76332250230021	2	49	1
TCGA-49-AARO	3.8419204562028	2	49	1
TCGA-49-AARQ	5.09996355898174	3	49	1
TCGA-49-AARR	2.66648036904742	1	49	1
TCGA-4B-A93V	4.16901473886834	2	4B	4
TCGA-50-5044	4.37202672027025	3	50	2
TCGA-50-5045	3.71668017248151	2	50	2
TCGA-50-5055	2.60583615721459	1	50	2
TCGA-50-5066	6.23834030607609	4	50	2
TCGA-50-5068	4.39239515421065	3	50	2
TCGA-50-5931	5.96914023019317	4	50	2
TCGA-50-5939	4.40011812675699	3	50	2
TCGA-50-5942	1.28401844898842	0	50	2
TCGA-50-5946	6.9149765281263	4	50	2
TCGA-50-6590	5.63029018449514	3	50	2
TCGA-50-6591	5.93000785900447	4	50	2
TCGA-50-6593	4.64351843443939	3	50	2
TCGA-50-6594	4.77471656515037	3	50	2
TCGA-50-6597	2.88488698663372	1	50	2
TCGA-50-6673	3.86116794443017	2	50	2
TCGA-50-7109	6.16734900803672	4	50	2
TCGA-50-8457	0.836547461505111	0	50	2
TCGA-50-8459	2.07631880067028	1	50	2
TCGA-53-7624	6.80658536665581	4	53	4
TCGA-53-7626	3.63043004360716	2	53	4
TCGA-53-7813	5.07448890946668	3	53	4
TCGA-53-A4EZ	4.73995846128277	3	53	4
TCGA-55-1592	4.4857501569178	3	55	5
TCGA-55-1594	5.34333951055315	3	55	5
TCGA-55-1595	4.53288996382286	3	55	5
TCGA-55-1596	5.6582307517454	3	55	5
TCGA-55-5899	5.7760967909861	4	55	5
TCGA-55-6543	3.08307881433238	2	55	5
TCGA-55-6642	4.36626702130844	3	55	5
TCGA-55-6712	4.18226096642995	2	55	5
TCGA-55-6968	6.35493355620984	4	55	5
TCGA-55-6969	5.68532610377819	3	55	5
TCGA-55-6970	5.07608427186022	3	55	5
TCGA-55-6971	3.7258526628097	2	55	5
TCGA-55-6972	4.1012163206339	2	55	5
TCGA-55-6975	5.95461571230973	4	55	5
TCGA-55-6978	4.99689793719471	3	55	5
TCGA-55-6979	3.92342993478379	2	55	5
TCGA-55-6980	1.77216119329446	1	55	5
TCGA-55-6981	4.149519585485	2	55	5
TCGA-55-6982	4.41609240445683	3	55	5
TCGA-55-6983	3.2848364833556	2	55	5
TCGA-55-6984	4.65985317927712	3	55	5
TCGA-55-6985	4.75097978286199	3	55	5
TCGA-55-6986	1.15108338274014	0	55	5
TCGA-55-6987	4.90192562777522	3	55	5
TCGA-55-7227	2.84088699375174	1	55	5
TCGA-55-7281	2.88417489453193	1	55	5
TCGA-55-7283	4.33652411491299	3	55	5
TCGA-55-7284	1.9859124900367	1	55	5
TCGA-55-7570	6.1039598468718	4	55	5
TCGA-55-7573	1.90910947578634	1	55	5
TCGA-55-7574	4.01087400795506	2	55	5
TCGA-55-7576	4.6663738162222	3	55	5
TCGA-55-7724	4.38365609569089	3	55	5
TCGA-55-7725	2.65429268498304	1	55	5
TCGA-55-7726	5.16104106748627	3	55	5
TCGA-55-7727	5.38579887303698	3	55	5
TCGA-55-7728	1.95270693831785	1	55	5
TCGA-55-7815	4.77127229785909	3	55	5
TCGA-55-7816	2.05094172045494	1	55	5
TCGA-55-7903	5.55618850283305	3	55	5
TCGA-55-7907	5.03575127400766	3	55	5
TCGA-55-7910	5.00597955580057	3	55	5
TCGA-55-7911	4.88947295920405	3	55	5
TCGA-55-7913	5.81108608357253	4	55	5
TCGA-55-7914	3.72416524350774	2	55	5
TCGA-55-7994	4.56495464545117	3	55	5
TCGA-55-7995	4.67485297604657	3	55	5
TCGA-55-8085	5.31999966678758	3	55	5
TCGA-55-8087	0.859830179460141	0	55	5
TCGA-55-8089	5.39805146618695	3	55	5
TCGA-55-8090	3.0564795317244	2	55	5
TCGA-55-8091	2.88943080395581	1	55	5
TCGA-55-8092	4.39890437687376	3	55	5
TCGA-55-8094	5.72944777720342	4	55	5
TCGA-55-8096	3.59841244650365	2	55	5
TCGA-55-8097	1.05772712339534	0	55	5
TCGA-55-8203	5.0079784541373	3	55	5
TCGA-55-8204	3.90133254068435	2	55	5
TCGA-55-8205	4.76558914113929	3	55	5
TCGA-55-8206	0.871208556461848	0	55	5
TCGA-55-8207	1.23226220326774	0	55	5
TCGA-55-8208	3.57086023793083	2	55	5
TCGA-55-8299	3.76149948141186	2	55	5
TCGA-55-8301	4.54800953849946	3	55	5
TCGA-55-8302	3.97041830066523	2	55	5
TCGA-55-8505	4.07985792835953	2	55	5
TCGA-55-8506	5.01672421602171	3	55	5
TCGA-55-8507	4.68403793567737	3	55	5
TCGA-55-8508	4.4816872543361	3	55	5
TCGA-55-8510	4.33234461511281	3	55	5
TCGA-55-8511	4.51002197308577	3	55	5
TCGA-55-8512	2.03521840861916	1	55	5
TCGA-55-8513	1.53111011504474	1	55	5
TCGA-55-8514	1.0682242493881	0	55	5
TCGA-55-8614	3.79372183757127	2	55	5
TCGA-55-8615	4.35512988910113	3	55	5
TCGA-55-8616	3.78253060497814	2	55	5
TCGA-55-8619	2.64280882607716	1	55	5
TCGA-55-8620	4.75948153379588	3	55	5
TCGA-55-8621	2.98603704499558	2	55	5
TCGA-55-A48X	3.66670577152307	2	55	5
TCGA-55-A48Y	4.52742629469028	3	55	5
TCGA-55-A48Z	4.31136344704205	3	55	5
TCGA-55-A490	4.57858759754664	3	55	5
TCGA-55-A491	2.60072048097449	1	55	5
TCGA-55-A492	2.10942507903129	1	55	5
TCGA-55-A493	5.8826611866884	4	55	5
TCGA-55-A494	5.0149144021741	3	55	5
TCGA-55-A4DF	5.78062626011297	4	55	5
TCGA-55-A4DG	3.22429955914594	2	55	5
TCGA-55-A57B	2.23123159177939	1	55	5
TCGA-62-A46O	6.59835128477868	4	62	5
TCGA-62-A46P	2.59837806353665	1	62	5
TCGA-62-A46R	4.18438378775678	2	62	5
TCGA-62-A46S	2.56261532465253	1	62	5
TCGA-62-A46U	3.68683698059365	2	62	5
TCGA-62-A46V	3.74577537039099	2	62	5
TCGA-62-A470	4.12273911378384	2	62	5
TCGA-62-A471	5.52556845030306	3	62	5
TCGA-62-A472	4.1827257419953	2	62	5
TCGA-64-1676	4.95807467438636	3	64	4
TCGA-64-1677	5.14743091980556	3	64	4
TCGA-64-1678	6.5060430629246	4	64	4
TCGA-64-1679	4.17271829512974	2	64	4
TCGA-64-1680	3.00657708576886	2	64	4
TCGA-64-1681	3.27293910929224	2	64	4
TCGA-64-5774	5.71737946640143	4	64	4
TCGA-64-5775	5.23777573358512	3	64	4
TCGA-64-5778	4.01838394694923	2	64	4
TCGA-64-5779	4.543733462981	3	64	4
TCGA-64-5781	5.50050547992164	3	64	4
TCGA-64-5815	4.38392425928944	3	64	4
TCGA-67-3770	2.63093104802343	1	67	3
TCGA-67-3771	4.65626503269351	3	67	3
TCGA-67-3772	2.95085574633389	2	67	3
TCGA-67-3773	2.09985729874047	1	67	3
TCGA-67-3774	3.49651349853004	2	67	3
TCGA-67-4679	1.98811334171108	1	67	3
TCGA-67-6215	4.17314594984774	2	67	3
TCGA-67-6216	2.70028964265074	1	67	3
TCGA-67-6217	1.73562475185629	1	67	3
TCGA-69-7760	4.42527593620683	3	69	1
TCGA-69-7761	5.10509473862993	3	69	1
TCGA-69-7763	2.65080245321494	1	69	1
TCGA-69-7764	3.38670152376423	2	69	1
TCGA-69-7765	4.47548105757808	3	69	1
TCGA-69-7973	5.83089572076152	4	69	1
TCGA-69-7974	4.39652158702928	3	69	1
TCGA-69-7978	3.90860001913523	2	69	1
TCGA-69-7979	4.63926177484808	3	69	1
TCGA-69-7980	3.91178144897244	2	69	1
TCGA-69-8253	2.87491650006412	1	69	1
TCGA-69-8254	2.82328536813201	1	69	1
TCGA-69-8255	5.02907977093504	3	69	1
TCGA-69-8453	3.50480156031577	2	69	1
TCGA-69-A59K	3.55417901166969	2	69	1
TCGA-71-6725	4.37012066891085	3	71	1
TCGA-71-8520	4.42975820411235	3	71	1
TCGA-73-4658	3.3836077467805	2	73	3
TCGA-73-4659	4.74411785653047	3	73	3
TCGA-73-4662	3.35186182876358	2	73	3
TCGA-73-4666	6.10979281153764	4	73	3
TCGA-73-4668	4.62074488316135	3	73	3
TCGA-73-4670	5.85361280483113	4	73	3
TCGA-73-4675	3.01862950329915	2	73	3
TCGA-73-4676	5.49862943865046	3	73	3
TCGA-73-4677	2.76195693944654	1	73	3
TCGA-73-7498	1.09743548691598	0	73	3
TCGA-73-7499	6.00075310354186	4	73	3
TCGA-73-A9RS	7.09330651758987	4	73	3
TCGA-75-5122	3.93534433027147	2	75	4
TCGA-75-5125	5.89740224392337	4	75	4
TCGA-75-5126	4.7161084199381	3	75	4
TCGA-75-5146	2.96423861541045	2	75	4
TCGA-75-5147	5.36487569673171	3	75	4
TCGA-75-6203	1.09090474514779	0	75	4
TCGA-75-6205	4.33064575285204	3	75	4
TCGA-75-6206	0.568111282434749	0	75	4
TCGA-75-6207	5.62934606987828	3	75	4
TCGA-75-6211	5.72171588056887	4	75	4
TCGA-75-6212	2.29240877784745	1	75	4
TCGA-75-6214	4.9951045689456	3	75	4
TCGA-75-7025	1.64194500279808	1	75	4
TCGA-75-7027	6.41045917243726	4	75	4
TCGA-75-7030	1.72855290046439	1	75	4
TCGA-75-7031	4.59637772574045	3	75	4
TCGA-78-7145	5.49731772471189	3	78	1
TCGA-78-7146	5.76304492698011	4	78	1
TCGA-78-7147	4.7686682430205	3	78	1
TCGA-78-7148	4.62486206518982	3	78	1
TCGA-78-7149	2.74988738614709	1	78	1
TCGA-78-7150	5.96269199597013	4	78	1
TCGA-78-7152	3.97938414765568	2	78	1
TCGA-78-7153	4.0633248335585	2	78	1
TCGA-78-7154	5.59356239666679	3	78	1
TCGA-78-7155	6.4154688929938	4	78	1
TCGA-78-7156	2.1701425485096	1	78	1
TCGA-78-7158	4.18163090377659	2	78	1
TCGA-78-7159	5.21674597145255	3	78	1
TCGA-78-7160	4.828786383992	3	78	1
TCGA-78-7161	2.49187749255238	1	78	1
TCGA-78-7163	0.603430296541231	0	78	1
TCGA-78-7166	4.16651569263775	2	78	1
TCGA-78-7167	0.730198051977616	0	78	1
TCGA-78-7220	5.66518313979393	3	78	1
TCGA-78-7535	4.70997294259375	3	78	1
TCGA-78-7536	6.78599003728375	4	78	1
TCGA-78-7537	1.38984242223605	0	78	1
TCGA-78-7539	2.42119783439522	1	78	1
TCGA-78-7540	2.54157547309693	1	78	1
TCGA-78-7542	5.77572597906103	4	78	1
TCGA-78-7633	3.03271428522781	2	78	1
TCGA-78-8640	5.00493951386131	3	78	1
TCGA-78-8648	3.69088887296548	2	78	1
TCGA-78-8655	3.11505580572488	2	78	1
TCGA-78-8660	5.13771896363814	3	78	1
TCGA-78-8662	5.37278735899511	3	78	1
TCGA-80-5607	3.64523312316704	2	80	2
TCGA-80-5608	4.87676049211125	3	80	2
TCGA-80-5611	5.38663336320703	3	80	2
TCGA-83-5908	5.01304257165678	3	83	1
TCGA-86-6562	5.07894362550314	3	86	3
TCGA-86-6851	3.65429154461481	2	86	3
TCGA-86-7701	5.50857422475009	3	86	3
TCGA-86-7711	4.39567575649201	3	86	3
TCGA-86-7713	4.93030016865917	3	86	3
TCGA-86-7714	2.70830425661039	1	86	3
TCGA-86-7953	5.08242207588238	3	86	3
TCGA-86-7954	4.33004587497652	3	86	3
TCGA-86-7955	5.18391528530538	3	86	3
TCGA-86-8054	6.18107330838578	4	86	3
TCGA-86-8055	4.55226527486594	3	86	3
TCGA-86-8056	1.87060209027003	1	86	3
TCGA-86-8073	3.97516001462391	2	86	3
TCGA-86-8074	4.6923178141933	3	86	3
TCGA-86-8075	4.19672282990379	2	86	3
TCGA-86-8076	2.39461853957418	1	86	3
TCGA-86-8278	2.90964711240524	2	86	3
TCGA-86-8279	4.23701254437965	2	86	3
TCGA-86-8280	3.13352294285255	2	86	3
TCGA-86-8281	2.71989353284146	1	86	3
TCGA-86-8358	6.13782675353006	4	86	3
TCGA-86-8359	3.46400733732747	2	86	3
TCGA-86-8585	5.29734141411024	3	86	3
TCGA-86-8668	1.86779253967413	1	86	3
TCGA-86-8669	2.6685789948183	1	86	3
TCGA-86-8671	2.52316416832863	1	86	3
TCGA-86-8672	4.70307245415771	3	86	3
TCGA-86-8673	4.47172527076058	3	86	3
TCGA-86-8674	4.19504028695006	2	86	3
TCGA-86-A456	3.02416598992407	2	86	3
TCGA-86-A4D0	6.74953798790535	4	86	3
TCGA-86-A4JF	5.36707417048406	3	86	3
TCGA-86-A4P7	3.76108163846593	2	86	3
TCGA-86-A4P8	0.131786761176995	0	86	3
TCGA-91-A4BC	4.47949040901097	3	91	3
TCGA-91-A4BD	1.88291736330576	1	91	3
TCGA-93-7347	2.74838875178754	1	93	4
TCGA-93-7348	2.97938920927212	2	93	4
TCGA-93-8067	5.10152000071298	3	93	4
TCGA-93-A4JN	4.33292472110267	3	93	4
TCGA-93-A4JO	2.63095251794861	1	93	4
TCGA-93-A4JP	4.30969028578368	3	93	4
TCGA-93-A4JQ	4.54642233365244	3	93	4
TCGA-95-7039	4.73943939977044	3	95	3
TCGA-95-7043	4.79662383935625	3	95	3
TCGA-95-7562	5.31001675374021	3	95	3
TCGA-95-7567	5.27593490583166	3	95	3
TCGA-95-7944	4.66927839163477	3	95	3
TCGA-95-7947	5.39361837101417	3	95	3
TCGA-95-7948	1.71214095415745	1	95	3
TCGA-95-8039	3.52553070861214	2	95	3
TCGA-95-8494	5.25232937070055	3	95	3
TCGA-95-A4VK	3.71775596905315	2	95	3
TCGA-95-A4VN	4.86585972001743	3	95	3
TCGA-95-A4VP	4.23006923623069	2	95	3
TCGA-97-7546	3.58240571291249	2	97	2
TCGA-97-7547	1.63646477864509	1	97	2
TCGA-97-7552	2.45038596991475	1	97	2
TCGA-97-7553	3.97225346219579	2	97	2
TCGA-97-7554	4.21602327409679	2	97	2
TCGA-97-7937	4.42068088454947	3	97	2
TCGA-97-7938	1.71717573387995	1	97	2
TCGA-97-7941	1.83484676977512	1	97	2
TCGA-97-8171	3.43629423582265	2	97	2
TCGA-97-8172	1.85884533270135	1	97	2
TCGA-97-8175	3.81224074213004	2	97	2
TCGA-97-8177	2.70054100336819	1	97	2
TCGA-97-8179	4.47751294033447	3	97	2
TCGA-97-8552	1.9541516742861	1	97	2
TCGA-97-A4LX	3.55699782708146	2	97	2
TCGA-97-A4M0	2.22798744013923	1	97	2
TCGA-97-A4M1	0.118975218540871	0	97	2
TCGA-97-A4M2	1.83047525882648	1	97	2
TCGA-97-A4M3	2.64197605911361	1	97	2
TCGA-97-A4M5	3.20550833364223	2	97	2
TCGA-97-A4M6	2.47758909211887	1	97	2
TCGA-97-A4M7	2.74847778308281	1	97	2
TCGA-99-7458	3.38575923771549	2	99	4
TCGA-99-8025	4.563933818018	3	99	4
TCGA-99-8028	2.85031242787639	1	99	4
TCGA-99-8032	4.57637854468408	3	99	4
TCGA-99-8033	4.87770868490573	3	99	4
TCGA-99-AA5R	1.63688333949191	1	99	4
TCGA-J2-8192	2.37189276268917	1	J2	1
TCGA-J2-8194	1.02078269404524	0	J2	1
TCGA-J2-A4AD	5.39760708316946	3	J2	1
TCGA-J2-A4AE	2.85279776201683	1	J2	1
TCGA-J2-A4AG	2.77943853670733	1	J2	1
TCGA-L4-A4E5	5.05434091979779	3	L4	3
TCGA-L4-A4E6	1.27781023322587	0	L4	3
TCGA-L9-A443	3.88038303290093	2	L9	3
TCGA-L9-A444	3.33240849120265	2	L9	3
TCGA-L9-A50W	2.16993862374269	1	L9	3
TCGA-L9-A5IP	4.83428613992112	3	L9	3
TCGA-L9-A743	4.02910308042791	2	L9	3
TCGA-L9-A7SV	4.18921087075685	2	L9	3
TCGA-L9-A8F4	4.5323384744774	3	L9	3
TCGA-MN-A4N1	5.22045338666622	3	MN	2
TCGA-MN-A4N4	3.21384610330401	2	MN	2
TCGA-MN-A4N5	3.82660326803083	2	MN	2
TCGA-MP-A4SV	5.02243290288823	3	MP	2
TCGA-MP-A4SW	3.88751822772725	2	MP	2
TCGA-MP-A4SY	3.56173761186288	2	MP	2
TCGA-MP-A4T4	3.95243039377136	2	MP	2
TCGA-MP-A4T6	2.33425641496277	1	MP	2
TCGA-MP-A4T7	4.5770637019605	3	MP	2
TCGA-MP-A4T8	4.5786819796265	3	MP	2
TCGA-MP-A4T9	3.25910638561324	2	MP	2
TCGA-MP-A4TA	5.48505758587353	3	MP	2
TCGA-MP-A4TC	4.88693941107658	3	MP	2
TCGA-MP-A4TD	3.86982098380951	2	MP	2
TCGA-MP-A4TE	4.69953385979116	3	MP	2
TCGA-MP-A4TF	3.86185730828874	2	MP	2
TCGA-MP-A4TH	0.787948761845723	0	MP	2
TCGA-MP-A4TI	5.30996446818573	3	MP	2
TCGA-MP-A4TJ	3.4658193437376	2	MP	2
TCGA-MP-A4TK	4.31679228013798	3	MP	2
TCGA-MP-A5C7	3.12341352222327	2	MP	2
TCGA-NJ-A4YF	3.50428151707394	2	NJ	1
TCGA-NJ-A4YG	2.97476126455438	2	NJ	1
TCGA-NJ-A4YI	3.10819744433065	2	NJ	1
TCGA-NJ-A4YP	4.75246802513163	3	NJ	1
TCGA-NJ-A4YQ	5.36757227105861	3	NJ	1
TCGA-NJ-A55A	2.80347876446433	1	NJ	1
TCGA-NJ-A55O	3.38106293575505	2	NJ	1
TCGA-NJ-A55R	4.26878005103862	2	NJ	1
TCGA-NJ-A7XG	1.86551732984355	1	NJ	1
TCGA-O1-A52J	1.90046509941411	1	O1	5
TCGA-S2-AA1A	1.45467530875731	0	S2	3
