# Supplementary material for: Surrogate Biomarker Prediction from Whole-Slide Images for Evaluating Overall Survival in Lung Adenocarcinoma
Source: Diagnostics (Basel). 2024 Feb 20;14(5):462. doi: 10.3390/diagnostics14050462 (PMC10930763; doi:10.3390/diagnostics14050462)
Supplement: Supplementary file 1 [file diagnostics-14-00462-s001.zip › Supplementary_File_S5_TCGA_LUAD_crossfolds/crossfolds_NGEF.csv]

PATIENT	NGEF	NGEF_quantile	site_code	CV5
TCGA-05-4244	4.17675957227437	3	05	2
TCGA-05-4249	4.47513509360686	3	05	2
TCGA-05-4250	7.61043190672243	4	05	2
TCGA-05-4382	4.87329996891103	3	05	2
TCGA-05-4395	4.04779936786891	3	05	2
TCGA-05-4396	5.85121664036298	4	05	2
TCGA-05-4397	6.2858266367442	4	05	2
TCGA-05-4398	5.79798149801627	4	05	2
TCGA-05-4402	3.74434207302806	3	05	2
TCGA-05-4403	4.15649629130806	3	05	2
TCGA-05-4405	3.68053835626534	3	05	2
TCGA-05-4415	4.26654421155432	3	05	2
TCGA-05-4417	3.20227108359142	2	05	2
TCGA-05-4418	3.74884136685253	3	05	2
TCGA-05-4420	4.76089715110402	3	05	2
TCGA-05-4422	4.86677932608093	3	05	2
TCGA-05-4424	4.05481184112373	3	05	2
TCGA-05-4426	4.8966208514059	3	05	2
TCGA-05-4427	3.52061155681458	3	05	2
TCGA-05-4430	3.01480049561765	2	05	2
TCGA-05-4432	2.51262458142721	2	05	2
TCGA-05-4433	4.5568599128143	3	05	2
TCGA-05-4434	3.26446521330163	2	05	2
TCGA-35-3615	-1.260345351511	0	35	2
TCGA-35-4122	5.25283663267703	3	35	2
TCGA-35-4123	4.09988427422751	3	35	2
TCGA-35-5375	-0.890038533913775	1	35	2
TCGA-38-4625	2.07784258779998	2	38	4
TCGA-38-4626	1.53478364393304	2	38	4
TCGA-38-4627	5.20810532445139	3	38	4
TCGA-38-4628	4.73466496623013	3	38	4
TCGA-38-4629	6.10994451900048	4	38	4
TCGA-38-4630	2.30829290367287	2	38	4
TCGA-38-4631	4.67643395745492	3	38	4
TCGA-38-4632	5.79451949853541	4	38	4
TCGA-38-6178	2.41046316503881	2	38	4
TCGA-38-7271	0.797698876106254	1	38	4
TCGA-38-A44F	4.45395370958963	3	38	4
TCGA-44-2655	0.47338419417199	1	44	2
TCGA-44-2656	1.73265205489423	2	44	2
TCGA-44-2657	1.48306770728623	2	44	2
TCGA-44-2659	2.03073670751116	2	44	2
TCGA-44-2661	2.1632128273179	2	44	2
TCGA-44-2662	5.69387724643782	4	44	2
TCGA-44-2665	2.03026491850887	2	44	2
TCGA-44-2666	2.36659928683869	2	44	2
TCGA-44-2668	3.39117036538607	3	44	2
TCGA-44-3396	3.23683415727006	2	44	2
TCGA-44-3398	3.94096530911798	3	44	2
TCGA-44-3917	-0.088991057541484	1	44	2
TCGA-44-3918	2.48551050258966	2	44	2
TCGA-44-3919	2.54067450168691	2	44	2
TCGA-44-4112	2.19832361275442	2	44	2
TCGA-44-5643	3.09777905033004	2	44	2
TCGA-44-5644	1.73462295555125	2	44	2
TCGA-44-5645	2.28736967813043	2	44	2
TCGA-44-6145	5.26780249378341	3	44	2
TCGA-44-6146	3.90163262612877	3	44	2
TCGA-44-6147	1.27242478127356	2	44	2
TCGA-44-6148	2.36977267109744	2	44	2
TCGA-44-6774	5.33137034592115	3	44	2
TCGA-44-6775	3.81989567564638	3	44	2
TCGA-44-6776	0.444389760314083	1	44	2
TCGA-44-6777	2.71061153759341	2	44	2
TCGA-44-6778	-2.02311768870697	0	44	2
TCGA-44-6779	1.92835493798032	2	44	2
TCGA-44-7659	1.74445706081796	2	44	2
TCGA-44-7660	3.28080156589897	2	44	2
TCGA-44-7662	3.7624412551812	3	44	2
TCGA-44-7667	-0.892788427627963	1	44	2
TCGA-44-7669	-1.82582641331055	0	44	2
TCGA-44-7670	4.10909382207688	3	44	2
TCGA-44-7671	0.088394564070535	1	44	2
TCGA-44-7672	3.42491763938491	3	44	2
TCGA-44-8119	-0.840499412269411	1	44	2
TCGA-44-A479	2.1998960227409	2	44	2
TCGA-44-A47A	2.72060022317218	2	44	2
TCGA-44-A47B	2.92234728816508	2	44	2
TCGA-44-A47G	4.72547135314166	3	44	2
TCGA-44-A4SS	5.30079747035167	3	44	2
TCGA-44-A4SU	4.00041993259196	3	44	2
TCGA-49-4487	2.41815106518135	2	49	5
TCGA-49-4488	2.76669202028032	2	49	5
TCGA-49-4490	3.27967183232994	2	49	5
TCGA-49-4494	1.85737988713418	2	49	5
TCGA-49-4501	4.14267145216774	3	49	5
TCGA-49-4505	5.23111609189766	3	49	5
TCGA-49-4506	1.16887461611236	1	49	5
TCGA-49-4507	4.9552033205703	3	49	5
TCGA-49-4510	2.92526019601435	2	49	5
TCGA-49-4512	1.87603468251531	2	49	5
TCGA-49-4514	4.78802639077103	3	49	5
TCGA-49-6742	4.04108922259661	3	49	5
TCGA-49-6743	4.66926615007488	3	49	5
TCGA-49-6744	4.42910439766798	3	49	5
TCGA-49-6745	5.22946672445202	3	49	5
TCGA-49-6761	6.48001377058838	4	49	5
TCGA-49-6767	4.49350009317771	3	49	5
TCGA-49-AAQV	5.85347324806651	4	49	5
TCGA-49-AAR0	2.96528398752957	2	49	5
TCGA-49-AAR2	3.0327674637585	2	49	5
TCGA-49-AAR3	3.57215426854259	3	49	5
TCGA-49-AAR4	4.88443336557566	3	49	5
TCGA-49-AAR9	6.13814956975361	4	49	5
TCGA-49-AARE	6.05627286538947	4	49	5
TCGA-49-AARN	5.40985797654717	3	49	5
TCGA-49-AARO	4.11154710275881	3	49	5
TCGA-49-AARQ	2.67070455781484	2	49	5
TCGA-49-AARR	3.79925595537951	3	49	5
TCGA-4B-A93V	-0.466766644150048	1	4B	2
TCGA-50-5044	6.35735235525276	4	50	3
TCGA-50-5045	3.90501277324593	3	50	3
TCGA-50-5055	3.07565675604106	2	50	3
TCGA-50-5066	4.10550714952238	3	50	3
TCGA-50-5068	2.93614378100735	2	50	3
TCGA-50-5931	2.34636430758644	2	50	3
TCGA-50-5939	5.5349149047957	4	50	3
TCGA-50-5942	0.717434477582118	1	50	3
TCGA-50-5946	2.62792436240806	2	50	3
TCGA-50-6590	3.93233033359303	3	50	3
TCGA-50-6591	4.45479839388812	3	50	3
TCGA-50-6593	4.8528115949622	3	50	3
TCGA-50-6594	5.97573806515824	4	50	3
TCGA-50-6597	5.79303702801483	4	50	3
TCGA-50-6673	5.24464629549957	3	50	3
TCGA-50-7109	1.99021823686155	2	50	3
TCGA-50-8457	3.16308480964506	2	50	3
TCGA-50-8459	4.36060923819428	3	50	3
TCGA-53-7624	4.29040221044724	3	53	3
TCGA-53-7626	2.17072578109853	2	53	3
TCGA-53-7813	-1.44764675379903	0	53	3
TCGA-53-A4EZ	3.2415836455577	2	53	3
TCGA-55-1592	4.91829127913345	3	55	1
TCGA-55-1594	4.50411781472669	3	55	1
TCGA-55-1595	1.95800591612726	2	55	1
TCGA-55-1596	3.67825722845018	3	55	1
TCGA-55-5899	1.68042805464634	2	55	1
TCGA-55-6543	-0.498630708593684	1	55	1
TCGA-55-6642	2.89591350385075	2	55	1
TCGA-55-6712	3.97928875032566	3	55	1
TCGA-55-6968	4.14276428054069	3	55	1
TCGA-55-6969	1.54377506914575	2	55	1
TCGA-55-6970	1.22306302555766	2	55	1
TCGA-55-6971	1.59759198797027	2	55	1
TCGA-55-6972	2.01892840949593	2	55	1
TCGA-55-6975	4.08846312403069	3	55	1
TCGA-55-6978	3.98233274605455	3	55	1
TCGA-55-6979	4.91002859831251	3	55	1
TCGA-55-6980	3.73151920879711	3	55	1
TCGA-55-6981	3.30631569011895	2	55	1
TCGA-55-6982	4.66372366647923	3	55	1
TCGA-55-6983	2.2299148689518	2	55	1
TCGA-55-6984	5.48256672171131	4	55	1
TCGA-55-6985	3.20358347397577	2	55	1
TCGA-55-6986	1.21183741381924	2	55	1
TCGA-55-6987	0.175580782275133	1	55	1
TCGA-55-7227	1.6971142801654	2	55	1
TCGA-55-7281	4.78887238856654	3	55	1
TCGA-55-7283	4.97488977337469	3	55	1
TCGA-55-7284	4.93198706593471	3	55	1
TCGA-55-7570	0.62079771080617	1	55	1
TCGA-55-7573	3.19193775098476	2	55	1
TCGA-55-7574	2.28604096894005	2	55	1
TCGA-55-7576	3.24649583983719	2	55	1
TCGA-55-7724	2.30637009477506	2	55	1
TCGA-55-7725	1.9566534110229	2	55	1
TCGA-55-7726	4.40669339509183	3	55	1
TCGA-55-7727	2.50629416522354	2	55	1
TCGA-55-7728	5.12640986673971	3	55	1
TCGA-55-7815	2.74379156143698	2	55	1
TCGA-55-7816	2.48507316577917	2	55	1
TCGA-55-7903	3.33552772505108	2	55	1
TCGA-55-7907	4.00631862033911	3	55	1
TCGA-55-7910	3.3032898950655	2	55	1
TCGA-55-7911	-1.08622679432312	0	55	1
TCGA-55-7913	4.88767270312877	3	55	1
TCGA-55-7914	4.41882656319701	3	55	1
TCGA-55-7994	3.36527178162638	3	55	1
TCGA-55-7995	3.46574360438133	3	55	1
TCGA-55-8085	2.30914775154411	2	55	1
TCGA-55-8087	3.31337724184558	2	55	1
TCGA-55-8089	4.94536496331463	3	55	1
TCGA-55-8090	1.18883975219837	1	55	1
TCGA-55-8091	1.93710877910029	2	55	1
TCGA-55-8092	4.22306798709605	3	55	1
TCGA-55-8094	3.36607496401871	3	55	1
TCGA-55-8096	4.94275800749861	3	55	1
TCGA-55-8097	2.71483940987233	2	55	1
TCGA-55-8203	0.162161174890561	1	55	1
TCGA-55-8204	1.68676185509348	2	55	1
TCGA-55-8205	5.02303790974005	3	55	1
TCGA-55-8206	-1.30985700258566	0	55	1
TCGA-55-8207	4.51060966459604	3	55	1
TCGA-55-8208	3.7607841046781	3	55	1
TCGA-55-8299	0.189632638302388	1	55	1
TCGA-55-8301	0.981981395684718	1	55	1
TCGA-55-8302	7.5161946142284	4	55	1
TCGA-55-8505	4.43554421623674	3	55	1
TCGA-55-8506	-0.130763396300847	1	55	1
TCGA-55-8507	0.374667694120837	1	55	1
TCGA-55-8508	3.57962519074441	3	55	1
TCGA-55-8510	4.4566355357616	3	55	1
TCGA-55-8511	2.28008966227918	2	55	1
TCGA-55-8512	4.43795854909462	3	55	1
TCGA-55-8513	3.63253784793686	3	55	1
TCGA-55-8514	3.27888304194212	2	55	1
TCGA-55-8614	1.46351426491934	2	55	1
TCGA-55-8615	3.28795440758421	2	55	1
TCGA-55-8616	0.56438765664305	1	55	1
TCGA-55-8619	3.30191545284605	2	55	1
TCGA-55-8620	2.79429489237695	2	55	1
TCGA-55-8621	2.35155440843062	2	55	1
TCGA-55-A48X	0.575047826878017	1	55	1
TCGA-55-A48Y	2.96347428726166	2	55	1
TCGA-55-A48Z	4.2987358387143	3	55	1
TCGA-55-A490	5.27171101843301	3	55	1
TCGA-55-A491	4.89124847523223	3	55	1
TCGA-55-A492	2.73307896820006	2	55	1
TCGA-55-A493	6.24094128290588	4	55	1
TCGA-55-A494	3.00519924734089	2	55	1
TCGA-55-A4DF	4.63386335376609	3	55	1
TCGA-55-A4DG	2.7947710572701	2	55	1
TCGA-55-A57B	1.15248847655811	1	55	1
TCGA-62-A46O	4.78919567739955	3	62	5
TCGA-62-A46P	3.23446905594365	2	62	5
TCGA-62-A46R	5.2846245477856	3	62	5
TCGA-62-A46S	1.2532872665448	2	62	5
TCGA-62-A46U	2.6638514432822	2	62	5
TCGA-62-A46V	1.11820212197604	1	62	5
TCGA-62-A470	-0.593929066149136	1	62	5
TCGA-62-A471	3.26519633539065	2	62	5
TCGA-62-A472	2.6582722244468	2	62	5
TCGA-64-1676	2.43366911921699	2	64	2
TCGA-64-1677	1.27520934096508	2	64	2
TCGA-64-1678	1.90504235211167	2	64	2
TCGA-64-1679	4.54811163414579	3	64	2
TCGA-64-1680	1.90833299246615	2	64	2
TCGA-64-1681	3.49964528209607	3	64	2
TCGA-64-5774	5.00396503978875	3	64	2
TCGA-64-5775	4.06662759087337	3	64	2
TCGA-64-5778	4.31953181453945	3	64	2
TCGA-64-5779	4.543733462981	3	64	2
TCGA-64-5781	3.62701000472232	3	64	2
TCGA-64-5815	5.93340886465588	4	64	2
TCGA-67-3770	2.29651200895287	2	67	3
TCGA-67-3771	4.04524471869463	3	67	3
TCGA-67-3772	3.85223442479893	3	67	3
TCGA-67-3773	-2.25265911598032	0	67	3
TCGA-67-3774	4.22955472430328	3	67	3
TCGA-67-4679	2.46177100742614	2	67	3
TCGA-67-6215	-0.698263368319347	1	67	3
TCGA-67-6216	2.37052383715069	2	67	3
TCGA-67-6217	3.90465394759402	3	67	3
TCGA-69-7760	4.43888636772549	3	69	3
TCGA-69-7761	4.40883043932885	3	69	3
TCGA-69-7763	2.27002777845264	2	69	3
TCGA-69-7764	1.46678943508692	2	69	3
TCGA-69-7765	3.36965831545264	3	69	3
TCGA-69-7973	2.91888009297514	2	69	3
TCGA-69-7974	3.16528231877118	2	69	3
TCGA-69-7978	5.89333052375349	4	69	3
TCGA-69-7979	0.963570648701624	1	69	3
TCGA-69-7980	3.75001475431722	3	69	3
TCGA-69-8253	2.35494688314786	2	69	3
TCGA-69-8254	5.34287945177441	3	69	3
TCGA-69-8255	4.28208534070958	3	69	3
TCGA-69-8453	4.07438408412117	3	69	3
TCGA-69-A59K	0.019785335351173	1	69	3
TCGA-71-6725	0.387955879090061	1	71	1
TCGA-71-8520	5.98871712918892	4	71	1
TCGA-73-4658	0.097507731028764	1	73	3
TCGA-73-4659	-0.136818197908239	1	73	3
TCGA-73-4662	1.68220719737396	2	73	3
TCGA-73-4666	3.68208071300151	3	73	3
TCGA-73-4668	3.84838648107066	3	73	3
TCGA-73-4670	2.32241601655355	2	73	3
TCGA-73-4675	0.744738499013773	1	73	3
TCGA-73-4676	5.0586002116193	3	73	3
TCGA-73-4677	-0.137516184599495	1	73	3
TCGA-73-7498	-0.233575712733818	1	73	3
TCGA-73-7499	3.44313764986952	3	73	3
TCGA-73-A9RS	4.82902984634307	3	73	3
TCGA-75-5122	1.52466637037137	2	75	5
TCGA-75-5125	4.89363049003416	3	75	5
TCGA-75-5126	5.6613287911665	4	75	5
TCGA-75-5146	-0.30308314882644	1	75	5
TCGA-75-5147	4.67165835650146	3	75	5
TCGA-75-6203	-3.06290059093125	0	75	5
TCGA-75-6205	1.73508294697713	2	75	5
TCGA-75-6206	-2.23924363962286	0	75	5
TCGA-75-6207	3.37540854593921	3	75	5
TCGA-75-6211	2.29529652102915	2	75	5
TCGA-75-6212	3.41094839302285	3	75	5
TCGA-75-6214	5.39731909313323	3	75	5
TCGA-75-7025	4.65375260942627	3	75	5
TCGA-75-7027	3.54857777461586	3	75	5
TCGA-75-7030	4.94652213476665	3	75	5
TCGA-75-7031	0.325273889930772	1	75	5
TCGA-78-7145	4.7176402225378	3	78	4
TCGA-78-7146	6.24509961138949	4	78	4
TCGA-78-7147	1.85235354448191	2	78	4
TCGA-78-7148	2.97647418432703	2	78	4
TCGA-78-7149	2.56529158540399	2	78	4
TCGA-78-7150	4.12129680579301	3	78	4
TCGA-78-7152	2.83579329402683	2	78	4
TCGA-78-7153	3.1663598669306	2	78	4
TCGA-78-7154	5.66832485625128	4	78	4
TCGA-78-7155	0.41647859445171	1	78	4
TCGA-78-7156	2.94158595176335	2	78	4
TCGA-78-7158	0.015003492434856	1	78	4
TCGA-78-7159	2.24238066394916	2	78	4
TCGA-78-7160	3.37951546360754	3	78	4
TCGA-78-7161	1.57163734328484	2	78	4
TCGA-78-7163	4.73605159891142	3	78	4
TCGA-78-7166	3.96791151889993	3	78	4
TCGA-78-7167	-0.210562744647708	1	78	4
TCGA-78-7220	4.38681708020415	3	78	4
TCGA-78-7535	-0.918366620664821	1	78	4
TCGA-78-7536	-0.489637871369949	1	78	4
TCGA-78-7537	1.58163256975883	2	78	4
TCGA-78-7539	4.89324973470658	3	78	4
TCGA-78-7540	6.01981343864446	4	78	4
TCGA-78-7542	6.00745077369206	4	78	4
TCGA-78-7633	4.12599910393538	3	78	4
TCGA-78-8640	4.70246476403802	3	78	4
TCGA-78-8648	3.20319276488554	2	78	4
TCGA-78-8655	-0.480795011139012	1	78	4
TCGA-78-8660	4.16147702843305	3	78	4
TCGA-78-8662	3.03469444467674	2	78	4
TCGA-80-5607	3.72405539485904	3	80	5
TCGA-80-5608	2.5271961225513	2	80	5
TCGA-80-5611	5.8656728329302	4	80	5
TCGA-83-5908	6.09486612477388	4	83	1
TCGA-86-6562	2.11026414676538	2	86	5
TCGA-86-6851	3.77393125367632	3	86	5
TCGA-86-7701	0.943100968702468	1	86	5
TCGA-86-7711	-2.82646892808056	0	86	5
TCGA-86-7713	0.185876502328023	1	86	5
TCGA-86-7714	3.06287711462534	2	86	5
TCGA-86-7953	4.38287044335929	3	86	5
TCGA-86-7954	3.27782425791667	2	86	5
TCGA-86-7955	2.70935381330957	2	86	5
TCGA-86-8054	2.48675134303539	2	86	5
TCGA-86-8055	4.61369250028353	3	86	5
TCGA-86-8056	4.13896036555866	3	86	5
TCGA-86-8073	0.980321719739685	1	86	5
TCGA-86-8074	3.90911876094809	3	86	5
TCGA-86-8075	3.09635377050205	2	86	5
TCGA-86-8076	1.5413539136446	2	86	5
TCGA-86-8278	3.82981984050324	3	86	5
TCGA-86-8279	3.30480508096955	2	86	5
TCGA-86-8280	2.37494353558029	2	86	5
TCGA-86-8281	0.987253864078047	1	86	5
TCGA-86-8358	3.71759388959114	3	86	5
TCGA-86-8359	5.58771369917763	4	86	5
TCGA-86-8585	1.48759197691226	2	86	5
TCGA-86-8668	3.19544183852014	2	86	5
TCGA-86-8669	4.24677620745215	3	86	5
TCGA-86-8671	3.34555043120455	3	86	5
TCGA-86-8672	2.5939507317776	2	86	5
TCGA-86-8673	4.66259333202349	3	86	5
TCGA-86-8674	0.163072558291421	1	86	5
TCGA-86-A456	3.95484920578902	3	86	5
TCGA-86-A4D0	0.87679198492649	1	86	5
TCGA-86-A4JF	4.84018343642724	3	86	5
TCGA-86-A4P7	3.38885436762573	3	86	5
TCGA-86-A4P8	-0.375173227542889	1	86	5
TCGA-91-A4BC	4.13259227284931	3	91	4
TCGA-91-A4BD	2.38738994616655	2	91	4
TCGA-93-7347	3.25733005653797	2	93	2
TCGA-93-7348	4.14968957042538	3	93	2
TCGA-93-8067	4.75030020778666	3	93	2
TCGA-93-A4JN	0.417395207220283	1	93	2
TCGA-93-A4JO	0.954915922424737	1	93	2
TCGA-93-A4JP	0.944508992942438	1	93	2
TCGA-93-A4JQ	4.78077790027336	3	93	2
TCGA-95-7039	2.86839203274002	2	95	4
TCGA-95-7043	3.74368808800502	3	95	4
TCGA-95-7562	-1.51919447804643	0	95	4
TCGA-95-7567	3.58172176205546	3	95	4
TCGA-95-7944	4.25075696156145	3	95	4
TCGA-95-7947	4.98010449473177	3	95	4
TCGA-95-7948	2.06469227771717	2	95	4
TCGA-95-8039	4.6101688553436	3	95	4
TCGA-95-8494	2.91652075944658	2	95	4
TCGA-95-A4VK	4.63294270621676	3	95	4
TCGA-95-A4VN	6.03053664349759	4	95	4
TCGA-95-A4VP	3.45600751094992	3	95	4
TCGA-97-7546	3.3390977119227	2	97	4
TCGA-97-7547	5.06603359672042	3	97	4
TCGA-97-7552	4.31352147330762	3	97	4
TCGA-97-7553	0.250027666688855	1	97	4
TCGA-97-7554	-1.05257531838445	0	97	4
TCGA-97-7937	2.34465602198864	2	97	4
TCGA-97-7938	2.07195270834131	2	97	4
TCGA-97-7941	4.81951848629403	3	97	4
TCGA-97-8171	5.01942880466684	3	97	4
TCGA-97-8172	-1.42261617067908	0	97	4
TCGA-97-8175	3.83318345725354	3	97	4
TCGA-97-8177	3.34520975021362	3	97	4
TCGA-97-8179	-0.297587782718509	1	97	4
TCGA-97-8552	3.42156587789072	3	97	4
TCGA-97-A4LX	3.25806298202121	2	97	4
TCGA-97-A4M0	3.23911081861094	2	97	4
TCGA-97-A4M1	2.82973574235968	2	97	4
TCGA-97-A4M2	0.234241645770308	1	97	4
TCGA-97-A4M3	2.17402702879632	2	97	4
TCGA-97-A4M5	2.28444796489756	2	97	4
TCGA-97-A4M6	4.18274940261432	3	97	4
TCGA-97-A4M7	4.25635873898424	3	97	4
TCGA-99-7458	3.61708478382195	3	99	4
TCGA-99-8025	5.29856746926125	3	99	4
TCGA-99-8028	4.10233469877262	3	99	4
TCGA-99-8032	0.963275563598419	1	99	4
TCGA-99-8033	5.07124418712036	3	99	4
TCGA-99-AA5R	0.112356692632723	1	99	4
TCGA-J2-8192	3.64651514279818	3	J2	3
TCGA-J2-8194	0.147612716280724	1	J2	3
TCGA-J2-A4AD	3.52614985578542	3	J2	3
TCGA-J2-A4AE	0.126174112072084	1	J2	3
TCGA-J2-A4AG	3.85904293094495	3	J2	3
TCGA-L4-A4E5	0.813963506660715	1	L4	2
TCGA-L4-A4E6	0.953285026852472	1	L4	2
TCGA-L9-A443	3.30294111414957	2	L9	4
TCGA-L9-A444	3.94479368738918	3	L9	4
TCGA-L9-A50W	3.8162449047503	3	L9	4
TCGA-L9-A5IP	3.05919912750627	2	L9	4
TCGA-L9-A743	4.2880852689806	3	L9	4
TCGA-L9-A7SV	4.71986776692168	3	L9	4
TCGA-L9-A8F4	2.43356633364655	2	L9	4
TCGA-MN-A4N1	3.45763518738797	3	MN	1
TCGA-MN-A4N4	3.37877771133317	3	MN	1
TCGA-MN-A4N5	4.65981580908898	3	MN	1
TCGA-MP-A4SV	2.42655607347436	2	MP	3
TCGA-MP-A4SW	5.12468173634961	3	MP	3
TCGA-MP-A4SY	3.54866667270522	3	MP	3
TCGA-MP-A4T4	2.3252808216538	2	MP	3
TCGA-MP-A4T6	4.42229644967586	3	MP	3
TCGA-MP-A4T7	3.93915633651148	3	MP	3
TCGA-MP-A4T8	3.31107645383828	2	MP	3
TCGA-MP-A4T9	4.74577092844665	3	MP	3
TCGA-MP-A4TA	4.49118715906902	3	MP	3
TCGA-MP-A4TC	2.3849428048545	2	MP	3
TCGA-MP-A4TD	2.10737552136977	2	MP	3
TCGA-MP-A4TE	2.40448905905474	2	MP	3
TCGA-MP-A4TF	3.57910466784044	3	MP	3
TCGA-MP-A4TH	-0.409990615766186	1	MP	3
TCGA-MP-A4TI	5.72628493334804	4	MP	3
TCGA-MP-A4TJ	2.35649435329926	2	MP	3
TCGA-MP-A4TK	5.03855028305133	3	MP	3
TCGA-MP-A5C7	2.74709520261218	2	MP	3
TCGA-NJ-A4YF	4.0624325084453	3	NJ	3
TCGA-NJ-A4YG	0.506612428815975	1	NJ	3
TCGA-NJ-A4YI	4.3083941195529	3	NJ	3
TCGA-NJ-A4YP	4.10891970629271	3	NJ	3
TCGA-NJ-A4YQ	3.16990549316101	2	NJ	3
TCGA-NJ-A55A	3.47536620887138	3	NJ	3
TCGA-NJ-A55O	3.01849285637035	2	NJ	3
TCGA-NJ-A55R	-1.26379049836483	0	NJ	3
TCGA-NJ-A7XG	1.53881472963584	2	NJ	3
TCGA-O1-A52J	5.83212360017157	4	O1	1
TCGA-S2-AA1A	4.80639311009435	3	S2	5
