# Supplementary material for: Surrogate Biomarker Prediction from Whole-Slide Images for Evaluating Overall Survival in Lung Adenocarcinoma
Source: Diagnostics (Basel). 2024 Feb 20;14(5):462. doi: 10.3390/diagnostics14050462 (PMC10930763; doi:10.3390/diagnostics14050462)
Supplement: Supplementary file 1 [file diagnostics-14-00462-s001.zip › Supplementary_File_S5_TCGA_LUAD_crossfolds/crossfolds_NR0B2.csv]

PATIENT	NR0B2	NR0B2_quantile	site_code	CV5
TCGA-05-4244	-1.98880287658187	1	05	4
TCGA-05-4249	4.02395062704859	3	05	4
TCGA-05-4250	-1.36627540512445	1	05	4
TCGA-05-4382	-1.83648245148837	1	05	4
TCGA-05-4395	-3.46965131412624	1	05	4
TCGA-05-4396	2.56207117545688	3	05	4
TCGA-05-4397	-2.10636810266862	1	05	4
TCGA-05-4398	-2.59382058450308	1	05	4
TCGA-05-4402	1.25938231380801	2	05	4
TCGA-05-4403	6.19082425812176	4	05	4
TCGA-05-4405	0.549410853613062	2	05	4
TCGA-05-4415	-3.07457744856635	1	05	4
TCGA-05-4417	4.50557459942923	3	05	4
TCGA-05-4418	-1.71397818690153	1	05	4
TCGA-05-4420	4.15823264864941	3	05	4
TCGA-05-4422	3.68219023744857	3	05	4
TCGA-05-4424	0.606467270641448	2	05	4
TCGA-05-4426	-2.2893318532438	1	05	4
TCGA-05-4427	3.30085901735084	3	05	4
TCGA-05-4430	3.47699917277738	3	05	4
TCGA-05-4432	3.79166294628247	3	05	4
TCGA-05-4433	5.79998958089315	4	05	4
TCGA-05-4434	0.964670949275825	2	05	4
TCGA-35-3615	-0.873322228401751	2	35	5
TCGA-35-4122	0.271793280629513	2	35	5
TCGA-35-4123	-1.62091760483599	1	35	5
TCGA-35-5375	-2.47500103463493	1	35	5
TCGA-38-4625	0.167639258150625	2	38	2
TCGA-38-4626	2.58233887359284	3	38	2
TCGA-38-4627	-2.9037416754259	1	38	2
TCGA-38-4628	3.76415799378691	3	38	2
TCGA-38-4629	-2.04223008030441	1	38	2
TCGA-38-4630	-0.429334325469793	2	38	2
TCGA-38-4631	-5.28501573694328	0	38	2
TCGA-38-4632	-0.75002502126635	2	38	2
TCGA-38-6178	-0.210478632787916	2	38	2
TCGA-38-7271	0.346319529763689	2	38	2
TCGA-38-A44F	4.38594292207398	3	38	2
TCGA-44-2655	1.36915682529635	2	44	5
TCGA-44-2656	-0.030490161831049	2	44	5
TCGA-44-2657	2.67634319600592	3	44	5
TCGA-44-2659	-2.46300103316346	1	44	5
TCGA-44-2661	3.89354532915166	3	44	5
TCGA-44-2662	-4.34366970752436	0	44	5
TCGA-44-2665	-3.75109479501579	1	44	5
TCGA-44-2666	0.733861061548118	2	44	5
TCGA-44-2668	-2.62484195260256	1	44	5
TCGA-44-3396	-4.81519040321277	0	44	5
TCGA-44-3398	0.313449132399841	2	44	5
TCGA-44-3917	1.51924122250252	2	44	5
TCGA-44-3918	-1.74854483627237	1	44	5
TCGA-44-3919	0.42360138251033	2	44	5
TCGA-44-4112	-1.82606054587253	1	44	5
TCGA-44-5643	-1.93987349114936	1	44	5
TCGA-44-5644	2.92431833906825	3	44	5
TCGA-44-5645	2.2981361089995	3	44	5
TCGA-44-6145	-1.64149059204042	1	44	5
TCGA-44-6146	2.09827224757619	3	44	5
TCGA-44-6147	-2.67243366453398	1	44	5
TCGA-44-6148	2.33116983187369	3	44	5
TCGA-44-6774	0.552928115778788	2	44	5
TCGA-44-6775	-2.07398921013737	1	44	5
TCGA-44-6776	0.208322402080558	2	44	5
TCGA-44-6777	-1.10085949293643	1	44	5
TCGA-44-6778	2.43126070220404	3	44	5
TCGA-44-6779	-4.94200978160308	0	44	5
TCGA-44-7659	1.58893948319667	2	44	5
TCGA-44-7660	-3.1694932581662	1	44	5
TCGA-44-7662	-2.10309031066627	1	44	5
TCGA-44-7667	2.41302000189612	3	44	5
TCGA-44-7669	4.11628357918688	3	44	5
TCGA-44-7670	4.46017469962018	3	44	5
TCGA-44-7671	-2.39399820301007	1	44	5
TCGA-44-7672	-1.25007706219872	1	44	5
TCGA-44-8119	4.22205021012541	3	44	5
TCGA-44-A479	4.72368440821702	4	44	5
TCGA-44-A47A	3.50568369710552	3	44	5
TCGA-44-A47B	6.3100063438326	4	44	5
TCGA-44-A47G	-0.409551837321067	2	44	5
TCGA-44-A4SS	-0.593692593910938	2	44	5
TCGA-44-A4SU	0.533652560653315	2	44	5
TCGA-49-4487	0.222364000427072	2	49	4
TCGA-49-4488	-1.36533637340346	1	49	4
TCGA-49-4490	-2.07003941907097	1	49	4
TCGA-49-4494	-0.09015269297168	2	49	4
TCGA-49-4501	5.59380039582966	4	49	4
TCGA-49-4505	-0.442705519276355	2	49	4
TCGA-49-4506	-3.84011416711489	0	49	4
TCGA-49-4507	-2.92799535947081	1	49	4
TCGA-49-4510	3.63264697608298	3	49	4
TCGA-49-4512	-0.2330870398648	2	49	4
TCGA-49-4514	1.21555483423307	2	49	4
TCGA-49-6742	0.818027802852213	2	49	4
TCGA-49-6743	-0.995334386052383	1	49	4
TCGA-49-6744	1.37239000667366	2	49	4
TCGA-49-6745	0.108056551278344	2	49	4
TCGA-49-6761	-3.04158666913535	1	49	4
TCGA-49-6767	-1.29886211440442	1	49	4
TCGA-49-AAQV	0.039878825577921	2	49	4
TCGA-49-AAR0	3.09147408600182	3	49	4
TCGA-49-AAR2	5.10215352662971	4	49	4
TCGA-49-AAR3	-2.3585830690203	1	49	4
TCGA-49-AAR4	-2.05808113976358	1	49	4
TCGA-49-AAR9	-2.17647724533559	1	49	4
TCGA-49-AARE	-3.85691575411942	0	49	4
TCGA-49-AARN	-0.13366963224207	2	49	4
TCGA-49-AARO	-1.47484593356879	1	49	4
TCGA-49-AARQ	3.04889632849196	3	49	4
TCGA-49-AARR	1.32024186675388	2	49	4
TCGA-4B-A93V	1.66921102536893	2	4B	1
TCGA-50-5044	-0.617198808135576	2	50	4
TCGA-50-5045	-0.206841097671133	2	50	4
TCGA-50-5055	3.70214883017147	3	50	4
TCGA-50-5066	-0.508111809821842	2	50	4
TCGA-50-5068	0.433643440478165	2	50	4
TCGA-50-5931	-2.93903791127581	1	50	4
TCGA-50-5939	0.302705625099043	2	50	4
TCGA-50-5942	4.51825248296938	3	50	4
TCGA-50-5946	0.700015985530457	2	50	4
TCGA-50-6590	-2.63075998665062	1	50	4
TCGA-50-6591	-2.45609413227789	1	50	4
TCGA-50-6593	-1.35766750483075	1	50	4
TCGA-50-6594	-1.90412361638456	1	50	4
TCGA-50-6597	6.46616981136255	4	50	4
TCGA-50-6673	2.86654779544082	3	50	4
TCGA-50-7109	3.36204628410736	3	50	4
TCGA-50-8457	0.174543925020127	2	50	4
TCGA-50-8459	2.4361343302141	3	50	4
TCGA-53-7624	-6.07701254079959	0	53	4
TCGA-53-7626	-0.052666775488295	2	53	4
TCGA-53-7813	3.16438399012029	3	53	4
TCGA-53-A4EZ	6.70065140667961	4	53	4
TCGA-55-1592	2.39303502453656	3	55	3
TCGA-55-1594	4.22441992681165	3	55	3
TCGA-55-1595	0.207984169135606	2	55	3
TCGA-55-1596	-2.2524801091127	1	55	3
TCGA-55-5899	5.48089659111871	4	55	3
TCGA-55-6543	-0.953196572059165	2	55	3
TCGA-55-6642	2.01173426098915	3	55	3
TCGA-55-6712	-3.68604716685951	1	55	3
TCGA-55-6968	5.41614509857575	4	55	3
TCGA-55-6969	4.81201277010472	4	55	3
TCGA-55-6970	0.467748121512561	2	55	3
TCGA-55-6971	0.233317602373316	2	55	3
TCGA-55-6972	-1.36713002281115	1	55	3
TCGA-55-6975	-3.55779555595934	1	55	3
TCGA-55-6978	-2.41099461379093	1	55	3
TCGA-55-6979	-1.01038898823173	1	55	3
TCGA-55-6980	0.683156187235711	2	55	3
TCGA-55-6981	-1.62226997658889	1	55	3
TCGA-55-6982	-1.7113157648677	1	55	3
TCGA-55-6983	0.651335985021496	2	55	3
TCGA-55-6984	3.43850467625025	3	55	3
TCGA-55-6985	-1.58649345665	1	55	3
TCGA-55-6986	0.226634415747317	2	55	3
TCGA-55-6987	0.691345772637263	2	55	3
TCGA-55-7227	-1.29427258952989	1	55	3
TCGA-55-7281	5.79616979937511	4	55	3
TCGA-55-7283	1.71659278467504	2	55	3
TCGA-55-7284	4.49193535950253	3	55	3
TCGA-55-7570	0.540627362122187	2	55	3
TCGA-55-7573	2.46550282431073	3	55	3
TCGA-55-7574	0.9957444831018	2	55	3
TCGA-55-7576	-1.19676050325138	1	55	3
TCGA-55-7724	-0.362656670734566	2	55	3
TCGA-55-7725	0.271289013343907	2	55	3
TCGA-55-7726	-5.03001814704538	0	55	3
TCGA-55-7727	-1.64160452988877	1	55	3
TCGA-55-7728	5.86186547707904	4	55	3
TCGA-55-7815	2.91124830728855	3	55	3
TCGA-55-7816	-3.45911597125232	1	55	3
TCGA-55-7903	-0.291902916810532	2	55	3
TCGA-55-7907	4.46954970139516	3	55	3
TCGA-55-7910	3.29490210957278	3	55	3
TCGA-55-7911	0.926156930132708	2	55	3
TCGA-55-7913	-2.97556053855765	1	55	3
TCGA-55-7914	3.96292111105308	3	55	3
TCGA-55-7994	-3.04102987058808	1	55	3
TCGA-55-7995	-3.64857714400602	1	55	3
TCGA-55-8085	-1.28552990401026	1	55	3
TCGA-55-8087	3.86430921143686	3	55	3
TCGA-55-8089	-0.984365608652005	2	55	3
TCGA-55-8090	-0.219965793368956	2	55	3
TCGA-55-8091	-2.69784185745254	1	55	3
TCGA-55-8092	-6.55747178037591	0	55	3
TCGA-55-8094	5.8451999545405	4	55	3
TCGA-55-8096	3.4584323773129	3	55	3
TCGA-55-8097	3.93959545252942	3	55	3
TCGA-55-8203	2.72393888819092	3	55	3
TCGA-55-8204	-3.96285360396993	0	55	3
TCGA-55-8205	-0.152862896177875	2	55	3
TCGA-55-8206	3.98924450060788	3	55	3
TCGA-55-8207	-0.38112870577993	2	55	3
TCGA-55-8208	-0.715267135528684	2	55	3
TCGA-55-8299	0.974464543733853	2	55	3
TCGA-55-8301	-0.335047899789805	2	55	3
TCGA-55-8302	0.306886747569962	2	55	3
TCGA-55-8505	-0.958044863778069	2	55	3
TCGA-55-8506	-0.668420182243647	2	55	3
TCGA-55-8507	3.16543973198284	3	55	3
TCGA-55-8508	-0.738863820176184	2	55	3
TCGA-55-8510	0.682391090426088	2	55	3
TCGA-55-8511	-4.15175612468622	0	55	3
TCGA-55-8512	2.22414807106257	3	55	3
TCGA-55-8513	3.07770080489338	3	55	3
TCGA-55-8514	-1.13937117002026	1	55	3
TCGA-55-8614	0.684423195080456	2	55	3
TCGA-55-8615	2.73631198006308	3	55	3
TCGA-55-8616	-1.75754043824431	1	55	3
TCGA-55-8619	3.79588815608155	3	55	3
TCGA-55-8620	5.91896560107932	4	55	3
TCGA-55-8621	1.74583334754267	2	55	3
TCGA-55-A48X	0.516749186313349	2	55	3
TCGA-55-A48Y	-1.48556572552904	1	55	3
TCGA-55-A48Z	-1.59238744103591	1	55	3
TCGA-55-A490	1.91634938334885	3	55	3
TCGA-55-A491	3.64697111203025	3	55	3
TCGA-55-A492	-0.800564755236112	2	55	3
TCGA-55-A493	-3.20820736246955	1	55	3
TCGA-55-A494	4.54974255640599	3	55	3
TCGA-55-A4DF	-1.51913125172635	1	55	3
TCGA-55-A4DG	-0.040262316434451	2	55	3
TCGA-55-A57B	-0.596254285384447	2	55	3
TCGA-62-A46O	-3.42706515976551	1	62	5
TCGA-62-A46P	6.0992242532549	4	62	5
TCGA-62-A46R	-1.51473417578807	1	62	5
TCGA-62-A46S	3.71190403340054	3	62	5
TCGA-62-A46U	2.26824791796459	3	62	5
TCGA-62-A46V	-0.023459027247553	2	62	5
TCGA-62-A470	4.09009756210112	3	62	5
TCGA-62-A471	-1.48459329913314	1	62	5
TCGA-62-A472	-2.25547204220278	1	62	5
TCGA-64-1676	-1.27976793945298	1	64	4
TCGA-64-1677	-0.270759028140209	2	64	4
TCGA-64-1678	4.04201263059925	3	64	4
TCGA-64-1679	-2.56716156785404	1	64	4
TCGA-64-1680	2.39652360408487	3	64	4
TCGA-64-1681	5.11270986170163	4	64	4
TCGA-64-5774	2.03181302474186	3	64	4
TCGA-64-5775	-5.77415033272169	0	64	4
TCGA-64-5778	0.034736152356677	2	64	4
TCGA-64-5779	2.78657027806314	3	64	4
TCGA-64-5781	-5.44713145803019	0	64	4
TCGA-64-5815	0.2768592816857	2	64	4
TCGA-67-3770	4.78417730831911	4	67	2
TCGA-67-3771	-2.46957890028468	1	67	2
TCGA-67-3772	5.12677555263522	4	67	2
TCGA-67-3773	-0.01561991867947	2	67	2
TCGA-67-3774	1.55177751739223	2	67	2
TCGA-67-4679	2.52910899837408	3	67	2
TCGA-67-6215	4.06924779599391	3	67	2
TCGA-67-6216	-2.17566909340589	1	67	2
TCGA-67-6217	4.08943690776344	3	67	2
TCGA-69-7760	-2.15831972875042	1	69	5
TCGA-69-7761	2.32453550941223	3	69	5
TCGA-69-7763	1.22820760275802	2	69	5
TCGA-69-7764	-1.41153200832483	1	69	5
TCGA-69-7765	-0.791951417777668	2	69	5
TCGA-69-7973	3.49984383236127	3	69	5
TCGA-69-7974	-0.124396859280527	2	69	5
TCGA-69-7978	-2.84320150315449	1	69	5
TCGA-69-7979	-0.406267431147123	2	69	5
TCGA-69-7980	1.98282909083415	3	69	5
TCGA-69-8253	0.681987901428879	2	69	5
TCGA-69-8254	7.35964953103835	4	69	5
TCGA-69-8255	5.68573975213281	4	69	5
TCGA-69-8453	5.12783556615244	4	69	5
TCGA-69-A59K	0.420323264934902	2	69	5
TCGA-71-6725	-2.394945999243	1	71	3
TCGA-71-8520	6.16160662697275	4	71	3
TCGA-73-4658	0.559411835345582	2	73	1
TCGA-73-4659	4.10402858946469	3	73	1
TCGA-73-4662	4.33279629684049	3	73	1
TCGA-73-4666	-1.60543379765958	1	73	1
TCGA-73-4668	-1.81716477980338	1	73	1
TCGA-73-4670	-1.92026532732408	1	73	1
TCGA-73-4675	-1.18126091954245	1	73	1
TCGA-73-4676	-0.096317150643318	2	73	1
TCGA-73-4677	-0.045397982611064	2	73	1
TCGA-73-7498	0.376477768950169	2	73	1
TCGA-73-7499	-1.39768522379769	1	73	1
TCGA-73-A9RS	-2.20753628288836	1	73	1
TCGA-75-5122	-4.07028021892241	0	75	1
TCGA-75-5125	-0.809329220085449	2	75	1
TCGA-75-5126	-0.012475800471128	2	75	1
TCGA-75-5146	2.38141502544563	3	75	1
TCGA-75-5147	3.59645688119108	3	75	1
TCGA-75-6203	3.11899705217714	3	75	1
TCGA-75-6205	-2.76316792055069	1	75	1
TCGA-75-6206	-2.23924363962286	1	75	1
TCGA-75-6207	-3.14591145933113	1	75	1
TCGA-75-6211	4.42704681944524	3	75	1
TCGA-75-6212	6.06694104401061	4	75	1
TCGA-75-6214	-1.43737767773714	1	75	1
TCGA-75-7025	-1.67499968457503	1	75	1
TCGA-75-7027	-3.94441986365476	0	75	1
TCGA-75-7030	3.71127490903255	3	75	1
TCGA-75-7031	1.91023639065193	3	75	1
TCGA-78-7145	0.097451467832895	2	78	2
TCGA-78-7146	-2.57072031344354	1	78	2
TCGA-78-7147	-2.26475475851695	1	78	2
TCGA-78-7148	-0.266598489849097	2	78	2
TCGA-78-7149	-0.216603351662656	2	78	2
TCGA-78-7150	-3.63759262692796	1	78	2
TCGA-78-7152	-1.74247455412032	1	78	2
TCGA-78-7153	3.64545907412883	3	78	2
TCGA-78-7154	4.09726795755534	3	78	2
TCGA-78-7155	-2.84225567394846	1	78	2
TCGA-78-7156	-2.77069537902226	1	78	2
TCGA-78-7158	1.65172742084575	2	78	2
TCGA-78-7159	3.31253389085961	3	78	2
TCGA-78-7160	0.486800636763386	2	78	2
TCGA-78-7161	0.494911552642012	2	78	2
TCGA-78-7163	-3.02106056836656	1	78	2
TCGA-78-7166	-3.75592004759539	1	78	2
TCGA-78-7167	-1.44405287486749	1	78	2
TCGA-78-7220	-0.41315831148786	2	78	2
TCGA-78-7535	-2.88519975672962	1	78	2
TCGA-78-7536	3.82167147671627	3	78	2
TCGA-78-7537	3.98728604323159	3	78	2
TCGA-78-7539	5.99210142339657	4	78	2
TCGA-78-7540	6.29591201285505	4	78	2
TCGA-78-7542	-1.04445298335416	1	78	2
TCGA-78-7633	-1.00328391300959	1	78	2
TCGA-78-8640	-0.316108620620069	2	78	2
TCGA-78-8648	1.85923836366818	3	78	2
TCGA-78-8655	-1.61829853488895	1	78	2
TCGA-78-8660	0.201950088974829	2	78	2
TCGA-78-8662	-1.34951792846496	1	78	2
TCGA-80-5607	1.55854906468373	2	80	4
TCGA-80-5608	2.99896958244779	3	80	4
TCGA-80-5611	-1.80910793003942	1	80	4
TCGA-83-5908	-2.68472697166898	1	83	3
TCGA-86-6562	-1.07242815075082	1	86	2
TCGA-86-6851	1.71926627807794	2	86	2
TCGA-86-7701	2.94920116823889	3	86	2
TCGA-86-7711	-4.9419461455005	0	86	2
TCGA-86-7713	1.83955175313319	3	86	2
TCGA-86-7714	-4.94274743456853	0	86	2
TCGA-86-7953	3.60458378958746	3	86	2
TCGA-86-7954	0.713977774014504	2	86	2
TCGA-86-7955	-2.25946453144215	1	86	2
TCGA-86-8054	-0.095379566902601	2	86	2
TCGA-86-8055	0.043990296710121	2	86	2
TCGA-86-8056	5.84815656703564	4	86	2
TCGA-86-8073	-0.766491660382869	2	86	2
TCGA-86-8074	1.76028897178828	2	86	2
TCGA-86-8075	-1.32756831244162	1	86	2
TCGA-86-8076	0.559055915378063	2	86	2
TCGA-86-8278	-3.73581118196598	1	86	2
TCGA-86-8279	-1.32206137321351	1	86	2
TCGA-86-8280	1.94062245284595	3	86	2
TCGA-86-8281	-2.30898758714567	1	86	2
TCGA-86-8358	4.70969487471862	4	86	2
TCGA-86-8359	-0.175620138992072	2	86	2
TCGA-86-8585	-1.27570776506741	1	86	2
TCGA-86-8668	2.35048698905623	3	86	2
TCGA-86-8669	5.35217696156353	4	86	2
TCGA-86-8671	3.54624778144168	3	86	2
TCGA-86-8672	-5.34268720722497	0	86	2
TCGA-86-8673	-2.48376319828042	1	86	2
TCGA-86-8674	-2.39492289482947	1	86	2
TCGA-86-A456	2.40749462947558	3	86	2
TCGA-86-A4D0	4.82667998603048	4	86	2
TCGA-86-A4JF	0.176459310274564	2	86	2
TCGA-86-A4P7	2.36784850950543	3	86	2
TCGA-86-A4P8	2.13623266620819	3	86	2
TCGA-91-A4BC	1.56820613357139	2	91	5
TCGA-91-A4BD	0.426278959560146	2	91	5
TCGA-93-7347	3.67283771878037	3	93	2
TCGA-93-7348	2.37572326987255	3	93	2
TCGA-93-8067	0.343373090123552	2	93	2
TCGA-93-A4JN	3.00452229205476	3	93	2
TCGA-93-A4JO	-0.674101758374355	2	93	2
TCGA-93-A4JP	1.60794555168668	2	93	2
TCGA-93-A4JQ	-0.845164055393484	2	93	2
TCGA-95-7039	0.032561942071936	2	95	1
TCGA-95-7043	-3.62263412624079	1	95	1
TCGA-95-7562	-2.77295107029221	1	95	1
TCGA-95-7567	-2.20711307203135	1	95	1
TCGA-95-7944	-6.34822600947464	0	95	1
TCGA-95-7947	-1.3227394384508	1	95	1
TCGA-95-7948	-1.93922277228622	1	95	1
TCGA-95-8039	1.18238612781508	2	95	1
TCGA-95-8494	-2.64681172530303	1	95	1
TCGA-95-A4VK	-1.51857025811167	1	95	1
TCGA-95-A4VN	-0.665703086114213	2	95	1
TCGA-95-A4VP	2.54491692681212	3	95	1
TCGA-97-7546	0.540266862171638	2	97	1
TCGA-97-7547	-0.671980086878649	2	97	1
TCGA-97-7552	4.79118257875602	4	97	1
TCGA-97-7553	1.93698988091241	3	97	1
TCGA-97-7554	-0.580506874069228	2	97	1
TCGA-97-7937	-2.70766501314145	1	97	1
TCGA-97-7938	0.281590857197016	2	97	1
TCGA-97-7941	5.4410334317651	4	97	1
TCGA-97-8171	5.02581645917916	4	97	1
TCGA-97-8172	3.78018498700992	3	97	1
TCGA-97-8175	-0.52263696679153	2	97	1
TCGA-97-8177	6.3275924331688	4	97	1
TCGA-97-8179	0.100171725128499	2	97	1
TCGA-97-8552	4.93282856899729	4	97	1
TCGA-97-A4LX	-0.086045347714927	2	97	1
TCGA-97-A4M0	3.16639268465957	3	97	1
TCGA-97-A4M1	4.1416389386652	3	97	1
TCGA-97-A4M2	1.65139919692352	2	97	1
TCGA-97-A4M3	-0.427614213071467	2	97	1
TCGA-97-A4M5	0.490149195665402	2	97	1
TCGA-97-A4M6	-2.07519300285313	1	97	1
TCGA-97-A4M7	5.8103010156149	4	97	1
TCGA-99-7458	0.46935552849383	2	99	1
TCGA-99-8025	-2.47078424199142	1	99	1
TCGA-99-8028	0.410890769970592	2	99	1
TCGA-99-8032	3.14962244686688	3	99	1
TCGA-99-8033	-0.713442584761813	2	99	1
TCGA-99-AA5R	1.60568871788831	2	99	1
TCGA-J2-8192	-1.40396630643919	1	J2	1
TCGA-J2-8194	0.608342306252437	2	J2	1
TCGA-J2-A4AD	-1.42504083884583	1	J2	1
TCGA-J2-A4AE	4.20553190368537	3	J2	1
TCGA-J2-A4AG	2.41795564278544	3	J2	1
TCGA-L4-A4E5	-0.747347725995795	2	L4	4
TCGA-L4-A4E6	3.2804026778424	3	L4	4
TCGA-L9-A443	-2.41005477585862	1	L9	5
TCGA-L9-A444	-0.049182524983053	2	L9	5
TCGA-L9-A50W	3.26292030514344	3	L9	5
TCGA-L9-A5IP	-4.45650071077778	0	L9	5
TCGA-L9-A743	1.82491124865748	3	L9	5
TCGA-L9-A7SV	2.96249899996352	3	L9	5
TCGA-L9-A8F4	-3.54371358985336	1	L9	5
TCGA-MN-A4N1	-3.88754825979969	0	MN	5
TCGA-MN-A4N4	-3.71925437162736	1	MN	5
TCGA-MN-A4N5	-0.646374882444411	2	MN	5
TCGA-MP-A4SV	0.820684582990219	2	MP	1
TCGA-MP-A4SW	3.90923370888296	3	MP	1
TCGA-MP-A4SY	-4.64609018171703	0	MP	1
TCGA-MP-A4T4	-1.21334296440049	1	MP	1
TCGA-MP-A4T6	2.84194320220729	3	MP	1
TCGA-MP-A4T7	2.34345745105257	3	MP	1
TCGA-MP-A4T8	-2.98864036195892	1	MP	1
TCGA-MP-A4T9	1.28771330519024	2	MP	1
TCGA-MP-A4TA	-1.34333486323456	1	MP	1
TCGA-MP-A4TC	-6.01166197632736	0	MP	1
TCGA-MP-A4TD	2.91398079672779	3	MP	1
TCGA-MP-A4TE	4.56103503069585	3	MP	1
TCGA-MP-A4TF	-1.11869032904508	1	MP	1
TCGA-MP-A4TH	3.75205509224654	3	MP	1
TCGA-MP-A4TI	-0.017106929977596	2	MP	1
TCGA-MP-A4TJ	2.25476446633544	3	MP	1
TCGA-MP-A4TK	-2.1172798885052	1	MP	1
TCGA-MP-A5C7	3.87467513798588	3	MP	1
TCGA-NJ-A4YF	3.54224936727296	3	NJ	5
TCGA-NJ-A4YG	3.28622236039068	3	NJ	5
TCGA-NJ-A4YI	-0.652207062800383	2	NJ	5
TCGA-NJ-A4YP	1.26317063370571	2	NJ	5
TCGA-NJ-A4YQ	-1.19831625400028	1	NJ	5
TCGA-NJ-A55A	0.492480229735225	2	NJ	5
TCGA-NJ-A55O	4.85107641620573	4	NJ	5
TCGA-NJ-A55R	5.52311591572883	4	NJ	5
TCGA-NJ-A7XG	-1.5687137346686	1	NJ	5
TCGA-O1-A52J	4.23977527252971	3	O1	5
TCGA-S2-AA1A	4.63837315982135	4	S2	1
