# Supplementary material for: Surrogate Biomarker Prediction from Whole-Slide Images for Evaluating Overall Survival in Lung Adenocarcinoma
Source: Diagnostics (Basel). 2024 Feb 20;14(5):462. doi: 10.3390/diagnostics14050462 (PMC10930763; doi:10.3390/diagnostics14050462)
Supplement: Supplementary file 1 [file diagnostics-14-00462-s001.zip › Supplementary_File_S5_TCGA_LUAD_crossfolds/crossfolds_NRXN3.csv]

PATIENT	NRXN3	NRXN3_quantile	site_code	CV5
TCGA-05-4244	1.43600239894579	1	05	5
TCGA-05-4249	5.5421097570855	3	05	5
TCGA-05-4250	1.47598513188136	1	05	5
TCGA-05-4382	3.44089920444573	2	05	5
TCGA-05-4395	-0.531051858790388	0	05	5
TCGA-05-4396	1.9154317781809	1	05	5
TCGA-05-4397	-1.95024890075134	0	05	5
TCGA-05-4398	1.33597041321552	1	05	5
TCGA-05-4402	4.09631937522755	3	05	5
TCGA-05-4403	2.30368966808441	2	05	5
TCGA-05-4405	0.892712599292992	1	05	5
TCGA-05-4415	1.6018834066403	1	05	5
TCGA-05-4417	4.30955340105354	3	05	5
TCGA-05-4418	0.943740656254939	1	05	5
TCGA-05-4420	2.88642803318788	2	05	5
TCGA-05-4422	2.78056004134294	2	05	5
TCGA-05-4424	5.5389462425085	3	05	5
TCGA-05-4426	1.43028017417214	1	05	5
TCGA-05-4427	1.05095204550266	1	05	5
TCGA-05-4430	2.48865999545886	2	05	5
TCGA-05-4432	4.67317893349207	3	05	5
TCGA-05-4433	2.33297479083678	2	05	5
TCGA-05-4434	2.73665154123154	2	05	5
TCGA-35-3615	0.74887317851838	1	35	2
TCGA-35-4122	1.53025495667348	1	35	2
TCGA-35-4123	1.38690189962331	1	35	2
TCGA-35-5375	0.332353887422672	1	35	2
TCGA-38-4625	0.708829356842875	1	38	1
TCGA-38-4626	3.6965200630404	2	38	1
TCGA-38-4627	3.62976504210261	2	38	1
TCGA-38-4628	-1.35876952811823	0	38	1
TCGA-38-4629	1.68687339608882	1	38	1
TCGA-38-4630	3.41994881504748	2	38	1
TCGA-38-4631	0.547874277221464	1	38	1
TCGA-38-4632	0.218266119006312	1	38	1
TCGA-38-6178	3.45593368155298	2	38	1
TCGA-38-7271	3.70602427545401	2	38	1
TCGA-38-A44F	3.28872669442602	2	38	1
TCGA-44-2655	2.88678133506958	2	44	1
TCGA-44-2656	1.64631120595518	1	44	1
TCGA-44-2657	3.08806796124393	2	44	1
TCGA-44-2659	4.39131736786473	3	44	1
TCGA-44-2661	2.82408647213475	2	44	1
TCGA-44-2662	0.700724411834091	1	44	1
TCGA-44-2665	4.98022423600927	3	44	1
TCGA-44-2666	3.74294035545898	2	44	1
TCGA-44-2668	2.99825567700537	2	44	1
TCGA-44-3396	0.857234938758729	1	44	1
TCGA-44-3398	2.47557154564596	2	44	1
TCGA-44-3917	5.38871785646792	3	44	1
TCGA-44-3918	3.92901465717057	3	44	1
TCGA-44-3919	1.93765550692978	1	44	1
TCGA-44-4112	4.20836328473099	3	44	1
TCGA-44-5643	2.24843003960781	2	44	1
TCGA-44-5644	6.43034026344994	4	44	1
TCGA-44-5645	2.88130977497084	2	44	1
TCGA-44-6145	1.13811933953428	1	44	1
TCGA-44-6146	4.70631836141039	3	44	1
TCGA-44-6147	5.61942770505124	3	44	1
TCGA-44-6148	3.59216509243389	2	44	1
TCGA-44-6774	4.71749988272689	3	44	1
TCGA-44-6775	3.26174468427502	2	44	1
TCGA-44-6776	3.01567732413816	2	44	1
TCGA-44-6777	3.02677378678945	2	44	1
TCGA-44-6778	3.91849428607991	3	44	1
TCGA-44-6779	-1.03511918599456	0	44	1
TCGA-44-7659	1.94104572674906	2	44	1
TCGA-44-7660	1.4871302276824	1	44	1
TCGA-44-7662	0.840953283359719	1	44	1
TCGA-44-7667	4.20313599237057	3	44	1
TCGA-44-7669	3.78277892928113	2	44	1
TCGA-44-7670	2.6206061701555	2	44	1
TCGA-44-7671	1.96562218194924	2	44	1
TCGA-44-7672	2.57280755815249	2	44	1
TCGA-44-8119	5.64680070199443	3	44	1
TCGA-44-A479	5.92889703742337	4	44	1
TCGA-44-A47A	4.73758908126523	3	44	1
TCGA-44-A47B	3.60007033702142	2	44	1
TCGA-44-A47G	1.34409249799177	1	44	1
TCGA-44-A4SS	0.991269906810219	1	44	1
TCGA-44-A4SU	4.92596998343208	3	44	1
TCGA-49-4487	3.51377566879137	2	49	2
TCGA-49-4488	-0.748665012954964	0	49	2
TCGA-49-4490	3.9123204217933	3	49	2
TCGA-49-4494	0.696673415721251	1	49	2
TCGA-49-4501	2.77588912149612	2	49	2
TCGA-49-4505	4.32792778765525	3	49	2
TCGA-49-4506	0.14173848617485	1	49	2
TCGA-49-4507	-0.047576975223479	0	49	2
TCGA-49-4510	1.12463113714506	1	49	2
TCGA-49-4512	3.54151178892641	2	49	2
TCGA-49-4514	2.6855006746143	2	49	2
TCGA-49-6742	2.84126010908993	2	49	2
TCGA-49-6743	2.56031254784422	2	49	2
TCGA-49-6744	2.74250163507098	2	49	2
TCGA-49-6745	2.46616698247235	2	49	2
TCGA-49-6761	0.903271776672193	1	49	2
TCGA-49-6767	-0.791902125684534	0	49	2
TCGA-49-AAQV	4.79787558549851	3	49	2
TCGA-49-AAR0	3.63309933155141	2	49	2
TCGA-49-AAR2	2.611867725447	2	49	2
TCGA-49-AAR3	1.49227349167389	1	49	2
TCGA-49-AAR4	2.44605028634454	2	49	2
TCGA-49-AAR9	-1.78945412222634	0	49	2
TCGA-49-AARE	0.196195582340143	1	49	2
TCGA-49-AARN	2.81454782565538	2	49	2
TCGA-49-AARO	2.20429900620908	2	49	2
TCGA-49-AARQ	2.68723992554114	2	49	2
TCGA-49-AARR	4.76416048601985	3	49	2
TCGA-4B-A93V	2.94931894456166	2	4B	1
TCGA-50-5044	3.48633879597284	2	50	3
TCGA-50-5045	2.64753045088796	2	50	3
TCGA-50-5055	3.30859569422004	2	50	3
TCGA-50-5066	0.291589539692327	1	50	3
TCGA-50-5068	1.74990278527884	1	50	3
TCGA-50-5931	3.22227395986179	2	50	3
TCGA-50-5939	1.54914352040214	1	50	3
TCGA-50-5942	4.61700173238478	3	50	3
TCGA-50-5946	4.76921662038807	3	50	3
TCGA-50-6590	1.11817824918166	1	50	3
TCGA-50-6591	3.28387395004984	2	50	3
TCGA-50-6593	3.03464991794801	2	50	3
TCGA-50-6594	-0.971237812243092	0	50	3
TCGA-50-6597	0.878573212701514	1	50	3
TCGA-50-6673	3.24808537946634	2	50	3
TCGA-50-7109	3.90575144735068	3	50	3
TCGA-50-8457	4.42631094849009	3	50	3
TCGA-50-8459	4.30092089473291	3	50	3
TCGA-53-7624	1.82385426718116	1	53	5
TCGA-53-7626	2.77456029328092	2	53	5
TCGA-53-7813	5.581765974021	3	53	5
TCGA-53-A4EZ	3.80977433403737	2	53	5
TCGA-55-1592	3.12264226017704	2	55	4
TCGA-55-1594	4.96615673670607	3	55	4
TCGA-55-1595	2.36326239461352	2	55	4
TCGA-55-1596	1.05627259702692	1	55	4
TCGA-55-5899	2.11500574032083	2	55	4
TCGA-55-6543	5.57094606222701	3	55	4
TCGA-55-6642	3.71787008451967	2	55	4
TCGA-55-6712	1.32890317460646	1	55	4
TCGA-55-6968	1.35331273249045	1	55	4
TCGA-55-6969	1.81477285328996	1	55	4
TCGA-55-6970	2.94283300446134	2	55	4
TCGA-55-6971	2.7501911132523	2	55	4
TCGA-55-6972	3.57004313973341	2	55	4
TCGA-55-6975	2.77013127954947	2	55	4
TCGA-55-6978	2.72312966622353	2	55	4
TCGA-55-6979	4.30367698888266	3	55	4
TCGA-55-6980	3.72516371375729	2	55	4
TCGA-55-6981	2.86666563635849	2	55	4
TCGA-55-6982	1.4874640992468	1	55	4
TCGA-55-6983	5.5598180811123	3	55	4
TCGA-55-6984	2.31264172026899	2	55	4
TCGA-55-6985	4.08969871524442	3	55	4
TCGA-55-6986	2.29140467113755	2	55	4
TCGA-55-6987	2.68088383381864	2	55	4
TCGA-55-7227	3.83501042741507	2	55	4
TCGA-55-7281	1.69309427910419	1	55	4
TCGA-55-7283	2.55806533848984	2	55	4
TCGA-55-7284	3.48863324077805	2	55	4
TCGA-55-7570	0.945322917179572	1	55	4
TCGA-55-7573	4.18398899786927	3	55	4
TCGA-55-7574	3.05115760342041	2	55	4
TCGA-55-7576	2.69920053219888	2	55	4
TCGA-55-7724	3.96215393268592	3	55	4
TCGA-55-7725	2.59321710823127	2	55	4
TCGA-55-7726	0.584691697069825	1	55	4
TCGA-55-7727	3.96774212945934	3	55	4
TCGA-55-7728	2.469406412256	2	55	4
TCGA-55-7815	6.0152785323016	4	55	4
TCGA-55-7816	2.53766012787339	2	55	4
TCGA-55-7903	0.874994391934212	1	55	4
TCGA-55-7907	1.87013604437646	1	55	4
TCGA-55-7910	4.72302418104575	3	55	4
TCGA-55-7911	1.4736447254352	1	55	4
TCGA-55-7913	0.690321957547074	1	55	4
TCGA-55-7914	1.08896844026645	1	55	4
TCGA-55-7994	1.56023444246217	1	55	4
TCGA-55-7995	4.31528226373157	3	55	4
TCGA-55-8085	5.17257183740193	3	55	4
TCGA-55-8087	5.99566068194591	4	55	4
TCGA-55-8089	2.07207033697771	2	55	4
TCGA-55-8090	2.78623935615775	2	55	4
TCGA-55-8091	4.53023679966426	3	55	4
TCGA-55-8092	1.01995704765984	1	55	4
TCGA-55-8094	4.26400305475884	3	55	4
TCGA-55-8096	4.18158077333246	3	55	4
TCGA-55-8097	2.4571766372044	2	55	4
TCGA-55-8203	6.02165544883917	4	55	4
TCGA-55-8204	3.22894589709515	2	55	4
TCGA-55-8205	1.61851272877416	1	55	4
TCGA-55-8206	3.83847177004985	2	55	4
TCGA-55-8207	3.7658863234042	2	55	4
TCGA-55-8208	3.54452227446821	2	55	4
TCGA-55-8299	3.35568982230499	2	55	4
TCGA-55-8301	3.26006731729224	2	55	4
TCGA-55-8302	1.06097651952738	1	55	4
TCGA-55-8505	1.42661898645726	1	55	4
TCGA-55-8506	0.158743220894138	1	55	4
TCGA-55-8507	5.27061653944743	3	55	4
TCGA-55-8508	5.4528416973026	3	55	4
TCGA-55-8510	2.28980844197494	2	55	4
TCGA-55-8511	0.802440185700659	1	55	4
TCGA-55-8512	4.22023655929218	3	55	4
TCGA-55-8513	4.23416894744385	3	55	4
TCGA-55-8514	0.658135966080993	1	55	4
TCGA-55-8614	3.45570886243054	2	55	4
TCGA-55-8615	6.46206807446836	4	55	4
TCGA-55-8616	1.50372487473643	1	55	4
TCGA-55-8619	3.16468462450207	2	55	4
TCGA-55-8620	1.24044292419582	1	55	4
TCGA-55-8621	4.60020489610176	3	55	4
TCGA-55-A48X	3.29837929531081	2	55	4
TCGA-55-A48Y	1.20902126636661	1	55	4
TCGA-55-A48Z	3.58275526967743	2	55	4
TCGA-55-A490	4.83743579140515	3	55	4
TCGA-55-A491	3.16786324395025	2	55	4
TCGA-55-A492	3.04936995556033	2	55	4
TCGA-55-A493	-0.806108918898206	0	55	4
TCGA-55-A494	4.42704421815584	3	55	4
TCGA-55-A4DF	2.55468898156532	2	55	4
TCGA-55-A4DG	3.38770741586324	2	55	4
TCGA-55-A57B	3.0371578670384	2	55	4
TCGA-62-A46O	1.71861229543013	1	62	3
TCGA-62-A46P	5.33815136869133	3	62	3
TCGA-62-A46R	1.05873268609526	1	62	3
TCGA-62-A46S	2.57700641695815	2	62	3
TCGA-62-A46U	1.69743951155329	1	62	3
TCGA-62-A46V	1.5615034734736	1	62	3
TCGA-62-A470	5.35340705517779	3	62	3
TCGA-62-A471	0.426870026265204	1	62	3
TCGA-62-A472	0.665093490302813	1	62	3
TCGA-64-1676	0.41412893282134	1	64	3
TCGA-64-1677	-0.522297795136173	0	64	3
TCGA-64-1678	5.31236193822968	3	64	3
TCGA-64-1679	4.22419287550985	3	64	3
TCGA-64-1680	1.60802770927858	1	64	3
TCGA-64-1681	2.50722646108048	2	64	3
TCGA-64-5774	5.5387992059444	3	64	3
TCGA-64-5775	0.82576250946544	1	64	3
TCGA-64-5778	0.579732245760189	1	64	3
TCGA-64-5779	6.1573291354828	4	64	3
TCGA-64-5781	-0.923569501973174	0	64	3
TCGA-64-5815	1.69608457792798	1	64	3
TCGA-67-3770	1.73377945561518	1	67	2
TCGA-67-3771	4.229318653048	3	67	2
TCGA-67-3772	3.17690210387655	2	67	2
TCGA-67-3773	3.28428186987789	2	67	2
TCGA-67-3774	2.75791404797076	2	67	2
TCGA-67-4679	4.38205780316561	3	67	2
TCGA-67-6215	3.71256523115695	2	67	2
TCGA-67-6216	4.39694501488762	3	67	2
TCGA-67-6217	3.67597526341014	2	67	2
TCGA-69-7760	4.47103689132919	3	69	5
TCGA-69-7761	3.37499293498176	2	69	5
TCGA-69-7763	3.88605893696434	3	69	5
TCGA-69-7764	4.53855210438701	3	69	5
TCGA-69-7765	3.527487125084	2	69	5
TCGA-69-7973	6.61219342156117	4	69	5
TCGA-69-7974	2.39585995205281	2	69	5
TCGA-69-7978	1.80065468662023	1	69	5
TCGA-69-7979	5.65421796496313	3	69	5
TCGA-69-7980	1.38198354850634	1	69	5
TCGA-69-8253	2.36062679222022	2	69	5
TCGA-69-8254	4.16536268565286	3	69	5
TCGA-69-8255	0.643845971426002	1	69	5
TCGA-69-8453	3.69169834378628	2	69	5
TCGA-69-A59K	2.57560149041281	2	69	5
TCGA-71-6725	0.736759679968818	1	71	3
TCGA-71-8520	1.61963949760626	1	71	3
TCGA-73-4658	3.41671118857959	2	73	2
TCGA-73-4659	3.56017627670686	2	73	2
TCGA-73-4662	3.99861564883444	3	73	2
TCGA-73-4666	1.04007024499662	1	73	2
TCGA-73-4668	0.789492792017093	1	73	2
TCGA-73-4670	1.22737822674223	1	73	2
TCGA-73-4675	1.52164283855012	1	73	2
TCGA-73-4676	0.972724493786333	1	73	2
TCGA-73-4677	3.14747946950287	2	73	2
TCGA-73-7498	2.74539058739399	2	73	2
TCGA-73-7499	2.50920537181083	2	73	2
TCGA-73-A9RS	0.029502914412494	1	73	2
TCGA-75-5122	-0.297690715025479	0	75	1
TCGA-75-5125	0.168644473584552	1	75	1
TCGA-75-5126	2.4565206822017	2	75	1
TCGA-75-5146	1.82502167692125	1	75	1
TCGA-75-5147	2.48930570501863	2	75	1
TCGA-75-6203	5.0021115595057	3	75	1
TCGA-75-6205	1.60140451174516	1	75	1
TCGA-75-6206	0.965870790281757	1	75	1
TCGA-75-6207	1.75409275069214	1	75	1
TCGA-75-6211	3.87136719057718	2	75	1
TCGA-75-6212	5.50422986432859	3	75	1
TCGA-75-6214	-0.262879946505006	0	75	1
TCGA-75-7025	3.66054468079862	2	75	1
TCGA-75-7027	1.55656424442705	1	75	1
TCGA-75-7030	3.95388659711296	3	75	1
TCGA-75-7031	5.30548671755298	3	75	1
TCGA-78-7145	1.97635965091553	2	78	5
TCGA-78-7146	-0.302231477517635	0	78	5
TCGA-78-7147	2.11945761462475	2	78	5
TCGA-78-7148	3.07059636169158	2	78	5
TCGA-78-7149	2.8725903776668	2	78	5
TCGA-78-7150	0.106568468642451	1	78	5
TCGA-78-7152	1.90777940685255	1	78	5
TCGA-78-7153	2.97776793832745	2	78	5
TCGA-78-7154	3.48612152503053	2	78	5
TCGA-78-7155	4.93441234425148	3	78	5
TCGA-78-7156	3.36739353529805	2	78	5
TCGA-78-7158	4.31201395511789	3	78	5
TCGA-78-7159	4.46583506180827	3	78	5
TCGA-78-7160	3.25516142720513	2	78	5
TCGA-78-7161	6.23104341616694	4	78	5
TCGA-78-7163	2.39772906577339	2	78	5
TCGA-78-7166	1.02018394047777	1	78	5
TCGA-78-7167	2.11136535023965	2	78	5
TCGA-78-7220	1.32085999862801	1	78	5
TCGA-78-7535	3.66799316349814	2	78	5
TCGA-78-7536	5.36801143159824	3	78	5
TCGA-78-7537	3.28529207730786	2	78	5
TCGA-78-7539	3.63380093884424	2	78	5
TCGA-78-7540	2.49317864853782	2	78	5
TCGA-78-7542	1.49159991688605	1	78	5
TCGA-78-7633	2.63442004978354	2	78	5
TCGA-78-8640	1.5837272174545	1	78	5
TCGA-78-8648	3.16289140016097	2	78	5
TCGA-78-8655	2.98656352326991	2	78	5
TCGA-78-8660	1.97857188349283	2	78	5
TCGA-78-8662	-0.010716015013206	0	78	5
TCGA-80-5607	2.44141643108573	2	80	4
TCGA-80-5608	5.57437397850555	3	80	4
TCGA-80-5611	-1.80910793003942	0	80	4
TCGA-83-5908	1.2368851296463	1	83	3
TCGA-86-6562	4.94103410905575	3	86	2
TCGA-86-6851	0.76921810005329	1	86	2
TCGA-86-7701	5.98749508806092	4	86	2
TCGA-86-7711	0.24127567855527	1	86	2
TCGA-86-7713	4.17483823087557	3	86	2
TCGA-86-7714	3.84841545398648	2	86	2
TCGA-86-7953	3.10276252416655	2	86	2
TCGA-86-7954	4.8744181090416	3	86	2
TCGA-86-7955	-0.357644925381055	0	86	2
TCGA-86-8054	5.17690715216939	3	86	2
TCGA-86-8055	3.12716067707033	2	86	2
TCGA-86-8056	1.58876328299818	1	86	2
TCGA-86-8073	2.01809837054264	2	86	2
TCGA-86-8074	3.68737014123814	2	86	2
TCGA-86-8075	3.6287909594312	2	86	2
TCGA-86-8076	2.7688262523454	2	86	2
TCGA-86-8278	5.51606567706158	3	86	2
TCGA-86-8279	1.4341287882176	1	86	2
TCGA-86-8280	3.90650482108875	3	86	2
TCGA-86-8281	2.27950660454574	2	86	2
TCGA-86-8358	2.19431324289271	2	86	2
TCGA-86-8359	3.33410659609951	2	86	2
TCGA-86-8585	0.780145469666105	1	86	2
TCGA-86-8668	2.70085016290567	2	86	2
TCGA-86-8669	6.00310712648529	4	86	2
TCGA-86-8671	3.99980051632557	3	86	2
TCGA-86-8672	1.03235222412195	1	86	2
TCGA-86-8673	0.650092548454369	1	86	2
TCGA-86-8674	1.25533106614341	1	86	2
TCGA-86-A456	1.14749428373142	1	86	2
TCGA-86-A4D0	4.44243011792818	3	86	2
TCGA-86-A4JF	4.38539269210229	3	86	2
TCGA-86-A4P7	2.92301023269335	2	86	2
TCGA-86-A4P8	3.26157857553189	2	86	2
TCGA-91-A4BC	1.71169772716092	1	91	3
TCGA-91-A4BD	3.62323416697161	2	91	3
TCGA-93-7347	2.29263279129364	2	93	1
TCGA-93-7348	4.33801210414016	3	93	1
TCGA-93-8067	1.52426920938687	1	93	1
TCGA-93-A4JN	2.25597453801314	2	93	1
TCGA-93-A4JO	2.07455916942423	2	93	1
TCGA-93-A4JP	2.48087085453748	2	93	1
TCGA-93-A4JQ	1.98826437827401	2	93	1
TCGA-95-7039	1.93721406548445	1	95	1
TCGA-95-7043	2.93706161586993	2	95	1
TCGA-95-7562	0.666160563965489	1	95	1
TCGA-95-7567	3.0023402935976	2	95	1
TCGA-95-7944	-0.465582960112803	0	95	1
TCGA-95-7947	3.4211455696552	2	95	1
TCGA-95-7948	1.58706382110733	1	95	1
TCGA-95-8039	3.60961705000473	2	95	1
TCGA-95-8494	-0.244713281731684	0	95	1
TCGA-95-A4VK	2.15262464025356	2	95	1
TCGA-95-A4VN	2.23446164630599	2	95	1
TCGA-95-A4VP	4.63163732270382	3	95	1
TCGA-97-7546	3.22806639953396	2	97	3
TCGA-97-7547	3.4735078019228	2	97	3
TCGA-97-7552	3.59120603544914	2	97	3
TCGA-97-7553	3.70657389428258	2	97	3
TCGA-97-7554	2.05392430291623	2	97	3
TCGA-97-7937	-1.21290032139187	0	97	3
TCGA-97-7938	3.54807021274418	2	97	3
TCGA-97-7941	3.38288789421448	2	97	3
TCGA-97-8171	7.77029687561052	4	97	3
TCGA-97-8172	4.78226709884611	3	97	3
TCGA-97-8175	2.68873275294813	2	97	3
TCGA-97-8177	3.50110675976316	2	97	3
TCGA-97-8179	2.51629518233659	2	97	3
TCGA-97-8552	3.72127923896256	2	97	3
TCGA-97-A4LX	2.85960455557295	2	97	3
TCGA-97-A4M0	4.44238175339317	3	97	3
TCGA-97-A4M1	4.64587868168727	3	97	3
TCGA-97-A4M2	3.57472013702945	2	97	3
TCGA-97-A4M3	2.49041694014225	2	97	3
TCGA-97-A4M5	3.12827522970356	2	97	3
TCGA-97-A4M6	4.70385036812273	3	97	3
TCGA-97-A4M7	3.01107573601935	2	97	3
TCGA-99-7458	3.03398502711798	2	99	3
TCGA-99-8025	2.52656130456261	2	99	3
TCGA-99-8028	2.85031242787639	2	99	3
TCGA-99-8032	4.27555348845206	3	99	3
TCGA-99-8033	1.0971800511297	1	99	3
TCGA-99-AA5R	3.83314027371677	2	99	3
TCGA-J2-8192	5.00542462969851	3	J2	2
TCGA-J2-8194	2.15828621779518	2	J2	2
TCGA-J2-A4AD	2.91767905764658	2	J2	2
TCGA-J2-A4AE	3.40863745226295	2	J2	2
TCGA-J2-A4AG	2.47547934390642	2	J2	2
TCGA-L4-A4E5	3.23272217137863	2	L4	5
TCGA-L4-A4E6	4.1028490748461	3	L4	5
TCGA-L9-A443	2.5525783716769	2	L9	5
TCGA-L9-A444	2.03639320672302	2	L9	5
TCGA-L9-A50W	4.65112631151499	3	L9	5
TCGA-L9-A5IP	-0.426753367383723	0	L9	5
TCGA-L9-A743	2.46192049714823	2	L9	5
TCGA-L9-A7SV	1.83362148122919	1	L9	5
TCGA-L9-A8F4	1.03263578056309	1	L9	5
TCGA-MN-A4N1	3.74326489249943	2	MN	1
TCGA-MN-A4N4	0.434550964451677	1	MN	1
TCGA-MN-A4N5	1.56234260199496	1	MN	1
TCGA-MP-A4SV	1.78334843171725	1	MP	3
TCGA-MP-A4SW	2.78407015844739	2	MP	3
TCGA-MP-A4SY	1.84040968011844	1	MP	3
TCGA-MP-A4T4	1.80519298703694	1	MP	3
TCGA-MP-A4T6	3.79873502211898	2	MP	3
TCGA-MP-A4T7	2.24305555409473	2	MP	3
TCGA-MP-A4T8	3.08222596876072	2	MP	3
TCGA-MP-A4T9	3.19208390882025	2	MP	3
TCGA-MP-A4TA	-0.231441983163665	0	MP	3
TCGA-MP-A4TC	1.61038984312902	1	MP	3
TCGA-MP-A4TD	2.57773490045107	2	MP	3
TCGA-MP-A4TE	4.80586747514106	3	MP	3
TCGA-MP-A4TF	2.79733127831556	2	MP	3
TCGA-MP-A4TH	2.0622422850942	2	MP	3
TCGA-MP-A4TI	2.01123769571637	2	MP	3
TCGA-MP-A4TJ	5.12473499925052	3	MP	3
TCGA-MP-A4TK	2.91540873020098	2	MP	3
TCGA-MP-A5C7	5.33421452095868	3	MP	3
TCGA-NJ-A4YF	0.196028359083651	1	NJ	5
TCGA-NJ-A4YG	1.57241448721172	1	NJ	5
TCGA-NJ-A4YI	3.5852089648646	2	NJ	5
TCGA-NJ-A4YP	1.19341952526329	1	NJ	5
TCGA-NJ-A4YQ	1.17293955325065	1	NJ	5
TCGA-NJ-A55A	3.99097196796081	3	NJ	5
TCGA-NJ-A55O	3.84222248090334	2	NJ	5
TCGA-NJ-A55R	3.60259783431353	2	NJ	5
TCGA-NJ-A7XG	3.25085713709864	2	NJ	5
TCGA-O1-A52J	0.678072678077665	1	O1	4
TCGA-S2-AA1A	3.19060261929404	2	S2	3
