# Supplementary material for: Surrogate Biomarker Prediction from Whole-Slide Images for Evaluating Overall Survival in Lung Adenocarcinoma
Source: Diagnostics (Basel). 2024 Feb 20;14(5):462. doi: 10.3390/diagnostics14050462 (PMC10930763; doi:10.3390/diagnostics14050462)
Supplement: Supplementary file 1 [file diagnostics-14-00462-s001.zip › Supplementary_File_S5_TCGA_LUAD_crossfolds/crossfolds_NUPR1.csv]

PATIENT	NUPR1	NUPR1_quantile	site_code	CV5
TCGA-05-4244	3.39302217237925	3	05	5
TCGA-05-4249	3.09934939471799	2	05	5
TCGA-05-4250	2.03191858399098	2	05	5
TCGA-05-4382	4.66185467841151	3	05	5
TCGA-05-4395	0.860269571514648	1	05	5
TCGA-05-4396	1.39373417091776	1	05	5
TCGA-05-4397	4.40504571795651	3	05	5
TCGA-05-4398	3.15356681514964	2	05	5
TCGA-05-4402	3.58479307795666	3	05	5
TCGA-05-4403	3.23231455604746	2	05	5
TCGA-05-4405	2.37206491205355	2	05	5
TCGA-05-4415	0.384854170070943	0	05	5
TCGA-05-4417	3.17459263194446	2	05	5
TCGA-05-4418	2.5904321467278	2	05	5
TCGA-05-4420	1.33131546021328	1	05	5
TCGA-05-4422	3.2953253045852	2	05	5
TCGA-05-4424	2.30807469021487	2	05	5
TCGA-05-4426	3.36327933980668	3	05	5
TCGA-05-4427	1.50008274344991	1	05	5
TCGA-05-4430	2.45735254540823	2	05	5
TCGA-05-4432	2.11190488353772	2	05	5
TCGA-05-4433	3.30837281760371	2	05	5
TCGA-05-4434	3.51681482479885	3	05	5
TCGA-35-3615	2.44009436663009	2	35	3
TCGA-35-4122	3.46984971735471	3	35	3
TCGA-35-4123	1.81552237117508	1	35	3
TCGA-35-5375	4.27721233323021	3	35	3
TCGA-38-4625	4.19291249436433	3	38	1
TCGA-38-4626	4.19326316817795	3	38	1
TCGA-38-4627	3.85720503363203	3	38	1
TCGA-38-4628	3.37402843183274	3	38	1
TCGA-38-4629	3.88025737035512	3	38	1
TCGA-38-4630	2.6274400902818	2	38	1
TCGA-38-4631	3.38386924732297	3	38	1
TCGA-38-4632	3.33003936766283	2	38	1
TCGA-38-6178	3.76471797621151	3	38	1
TCGA-38-7271	2.33893999939809	2	38	1
TCGA-38-A44F	3.443954243014	3	38	1
TCGA-44-2655	3.27322506257229	2	44	1
TCGA-44-2656	2.41057059108601	2	44	1
TCGA-44-2657	2.66749227842366	2	44	1
TCGA-44-2659	5.63534074069466	4	44	1
TCGA-44-2661	4.27461175215375	3	44	1
TCGA-44-2662	2.66008242733675	2	44	1
TCGA-44-2665	2.15349012951195	2	44	1
TCGA-44-2666	2.94055479652658	2	44	1
TCGA-44-2668	1.10847352183158	1	44	1
TCGA-44-3396	2.04030103988911	2	44	1
TCGA-44-3398	4.0030739944928	3	44	1
TCGA-44-3917	1.77262545830259	1	44	1
TCGA-44-3918	3.63712557226576	3	44	1
TCGA-44-3919	2.79851575902764	2	44	1
TCGA-44-4112	1.55999788643454	1	44	1
TCGA-44-5643	3.41767851346872	3	44	1
TCGA-44-5644	1.86093940533265	1	44	1
TCGA-44-5645	1.94259884254348	2	44	1
TCGA-44-6145	3.3064871956113	2	44	1
TCGA-44-6146	1.64232680471715	1	44	1
TCGA-44-6147	0.838528254743403	1	44	1
TCGA-44-6148	3.05437664970683	2	44	1
TCGA-44-6774	2.40980317368019	2	44	1
TCGA-44-6775	1.77839078990731	1	44	1
TCGA-44-6776	2.29389813378663	2	44	1
TCGA-44-6777	4.52324140169169	3	44	1
TCGA-44-6778	3.97861527851749	3	44	1
TCGA-44-6779	1.68734683847653	1	44	1
TCGA-44-7659	2.06427749274333	2	44	1
TCGA-44-7660	3.39359706207745	3	44	1
TCGA-44-7662	2.43674281456523	2	44	1
TCGA-44-7667	0.534221713316957	1	44	1
TCGA-44-7669	2.83779303128561	2	44	1
TCGA-44-7670	0.55832189190116	1	44	1
TCGA-44-7671	0.90224324821364	1	44	1
TCGA-44-7672	2.82187277968029	2	44	1
TCGA-44-8119	2.82303214082585	2	44	1
TCGA-44-A479	3.20249781792918	2	44	1
TCGA-44-A47A	3.4018167240452	3	44	1
TCGA-44-A47B	2.91675543992072	2	44	1
TCGA-44-A47G	2.20310239726914	2	44	1
TCGA-44-A4SS	1.1626383251222	1	44	1
TCGA-44-A4SU	1.51328476295935	1	44	1
TCGA-49-4487	2.2473103575573	2	49	3
TCGA-49-4488	1.9661777703131	2	49	3
TCGA-49-4490	4.24586488818863	3	49	3
TCGA-49-4494	3.53519487923023	3	49	3
TCGA-49-4501	3.73560026269895	3	49	3
TCGA-49-4505	3.51091612667715	3	49	3
TCGA-49-4506	1.05712625845991	1	49	3
TCGA-49-4507	4.38818330265144	3	49	3
TCGA-49-4510	3.8307375811755	3	49	3
TCGA-49-4512	4.3841442643287	3	49	3
TCGA-49-4514	3.62747972164458	3	49	3
TCGA-49-6742	2.84126010908993	2	49	3
TCGA-49-6743	3.79234305122876	3	49	3
TCGA-49-6744	3.63504629822383	3	49	3
TCGA-49-6745	1.96998041587537	2	49	3
TCGA-49-6761	2.53735204395804	2	49	3
TCGA-49-6767	0.719996912846899	1	49	3
TCGA-49-AAQV	3.36879335078139	3	49	3
TCGA-49-AAR0	4.8057886470046	4	49	3
TCGA-49-AAR2	2.91582691824791	2	49	3
TCGA-49-AAR3	2.251914523808	2	49	3
TCGA-49-AAR4	1.77286060261164	1	49	3
TCGA-49-AAR9	0.722995878710446	1	49	3
TCGA-49-AARE	2.37190293637646	2	49	3
TCGA-49-AARN	2.56392172358999	2	49	3
TCGA-49-AARO	2.52085392899759	2	49	3
TCGA-49-AARQ	6.15263772498776	4	49	3
TCGA-49-AARR	4.06707449037942	3	49	3
TCGA-4B-A93V	3.99113912025629	3	4B	4
TCGA-50-5044	2.73867661867512	2	50	3
TCGA-50-5045	3.15834019517011	2	50	3
TCGA-50-5055	3.24024472585465	2	50	3
TCGA-50-5066	3.628784391233	3	50	3
TCGA-50-5068	3.52608968924276	3	50	3
TCGA-50-5931	3.03168429620194	2	50	3
TCGA-50-5939	1.8876681258202	1	50	3
TCGA-50-5942	3.27474063540041	2	50	3
TCGA-50-5946	1.18803293016641	1	50	3
TCGA-50-6590	2.81033980921442	2	50	3
TCGA-50-6591	0.30471820384268	0	50	3
TCGA-50-6593	3.33984881810357	2	50	3
TCGA-50-6594	1.45662372739334	1	50	3
TCGA-50-6597	5.06388337735	4	50	3
TCGA-50-6673	3.59345471809744	3	50	3
TCGA-50-7109	3.35244428499606	3	50	3
TCGA-50-8457	3.60038392039606	3	50	3
TCGA-50-8459	3.17502866135326	2	50	3
TCGA-53-7624	1.30669175167447	1	53	5
TCGA-53-7626	2.93148894644693	2	53	5
TCGA-53-7813	1.39670237574077	1	53	5
TCGA-53-A4EZ	3.27715875046303	2	53	5
TCGA-55-1592	4.32913924413177	3	55	4
TCGA-55-1594	1.3456298667111	1	55	4
TCGA-55-1595	2.15639967157067	2	55	4
TCGA-55-1596	5.90968231126754	4	55	4
TCGA-55-5899	2.71924730353687	2	55	4
TCGA-55-6543	3.87123186335738	3	55	4
TCGA-55-6642	2.62121908084438	2	55	4
TCGA-55-6712	2.92374718684158	2	55	4
TCGA-55-6968	2.46799133652664	2	55	4
TCGA-55-6969	3.08550751780534	2	55	4
TCGA-55-6970	2.76640643707708	2	55	4
TCGA-55-6971	2.7501911132523	2	55	4
TCGA-55-6972	-0.302999685391431	0	55	4
TCGA-55-6975	1.9967932957183	2	55	4
TCGA-55-6978	1.97321775935077	2	55	4
TCGA-55-6979	2.97780170947863	2	55	4
TCGA-55-6980	3.5420414099334	3	55	4
TCGA-55-6981	1.57650988752561	1	55	4
TCGA-55-6982	3.09134746186518	2	55	4
TCGA-55-6983	2.42695171601135	2	55	4
TCGA-55-6984	1.41270867537292	1	55	4
TCGA-55-6985	2.30751584766179	2	55	4
TCGA-55-6986	2.51279137961286	2	55	4
TCGA-55-6987	3.64365779032485	3	55	4
TCGA-55-7227	3.19299323730413	2	55	4
TCGA-55-7281	3.74429536016937	3	55	4
TCGA-55-7283	2.85941255595475	2	55	4
TCGA-55-7284	3.84324726117099	3	55	4
TCGA-55-7570	1.08376968714872	1	55	4
TCGA-55-7573	3.05918254213299	2	55	4
TCGA-55-7574	2.60369862644919	2	55	4
TCGA-55-7576	1.99715997925991	2	55	4
TCGA-55-7724	2.89435394747146	2	55	4
TCGA-55-7725	2.02761993237704	2	55	4
TCGA-55-7726	3.2691898713419	2	55	4
TCGA-55-7727	2.07887294148886	2	55	4
TCGA-55-7728	5.34319931968829	4	55	4
TCGA-55-7815	2.29633258446576	2	55	4
TCGA-55-7816	3.12369806289026	2	55	4
TCGA-55-7903	2.35086403543349	2	55	4
TCGA-55-7907	1.94558827280593	2	55	4
TCGA-55-7910	3.70888769845804	3	55	4
TCGA-55-7911	1.73527231005475	1	55	4
TCGA-55-7913	0.092184068078185	0	55	4
TCGA-55-7914	1.93948754159123	2	55	4
TCGA-55-7994	3.20171119614017	2	55	4
TCGA-55-7995	4.63116239302785	3	55	4
TCGA-55-8085	2.98277499680468	2	55	4
TCGA-55-8087	3.19888245213871	2	55	4
TCGA-55-8089	2.95490098891118	2	55	4
TCGA-55-8090	2.582643417038	2	55	4
TCGA-55-8091	3.42667716493489	3	55	4
TCGA-55-8092	2.46211894798197	2	55	4
TCGA-55-8094	4.3934069459899	3	55	4
TCGA-55-8096	5.68935173918312	4	55	4
TCGA-55-8097	3.74454451053039	3	55	4
TCGA-55-8203	2.60438350349564	2	55	4
TCGA-55-8204	4.65699954342124	3	55	4
TCGA-55-8205	3.04262952196387	2	55	4
TCGA-55-8206	3.59367458093294	3	55	4
TCGA-55-8207	3.28918403508059	2	55	4
TCGA-55-8208	4.4268899884061	3	55	4
TCGA-55-8299	3.94000667743878	3	55	4
TCGA-55-8301	5.04146381971519	4	55	4
TCGA-55-8302	2.33355469803204	2	55	4
TCGA-55-8505	3.36120909681097	3	55	4
TCGA-55-8506	4.06912702654075	3	55	4
TCGA-55-8507	2.52522737069622	2	55	4
TCGA-55-8508	1.31176225289378	1	55	4
TCGA-55-8510	3.56991636116767	3	55	4
TCGA-55-8511	1.40283272699142	1	55	4
TCGA-55-8512	2.79340048869507	2	55	4
TCGA-55-8513	3.70984357410431	3	55	4
TCGA-55-8514	4.77323307678265	4	55	4
TCGA-55-8614	2.50948011887152	2	55	4
TCGA-55-8615	1.1434225635703	1	55	4
TCGA-55-8616	4.09604432684593	3	55	4
TCGA-55-8619	3.74062084943393	3	55	4
TCGA-55-8620	2.74633385392578	2	55	4
TCGA-55-8621	3.69078230403382	3	55	4
TCGA-55-A48X	1.65154596435206	1	55	4
TCGA-55-A48Y	0.805665572135402	1	55	4
TCGA-55-A48Z	3.65718980962677	3	55	4
TCGA-55-A490	2.79770488685023	2	55	4
TCGA-55-A491	1.48592426193439	1	55	4
TCGA-55-A492	3.3353513540413	2	55	4
TCGA-55-A493	1.35075992971866	1	55	4
TCGA-55-A494	0.965670883154253	1	55	4
TCGA-55-A4DF	3.04402687867646	2	55	4
TCGA-55-A4DG	3.05150922400923	2	55	4
TCGA-55-A57B	3.59583637186033	3	55	4
TCGA-62-A46O	2.83972138092939	2	62	3
TCGA-62-A46P	2.29352348200823	2	62	3
TCGA-62-A46R	1.77242850093862	1	62	3
TCGA-62-A46S	1.68392162087466	1	62	3
TCGA-62-A46U	4.97585980821854	4	62	3
TCGA-62-A46V	3.36776751076022	3	62	3
TCGA-62-A470	2.92593840635014	2	62	3
TCGA-62-A471	1.15651227962555	1	62	3
TCGA-62-A472	2.05611410846312	2	62	3
TCGA-64-1676	4.18159112775543	3	64	3
TCGA-64-1677	1.35217132277997	1	64	3
TCGA-64-1678	3.90210706108712	3	64	3
TCGA-64-1679	3.28935550523936	2	64	3
TCGA-64-1680	2.28162150927207	2	64	3
TCGA-64-1681	4.3667710144416	3	64	3
TCGA-64-5774	1.02614427465517	1	64	3
TCGA-64-5775	2.5789964927764	2	64	3
TCGA-64-5778	3.12358954315167	2	64	3
TCGA-64-5779	1.90022705985871	1	64	3
TCGA-64-5781	2.35376844189012	2	64	3
TCGA-64-5815	3.48358972412656	3	64	3
TCGA-67-3770	4.87698711868171	4	67	1
TCGA-67-3771	3.30593993465091	2	67	1
TCGA-67-3772	3.56678459773826	3	67	1
TCGA-67-3773	4.56386745197553	3	67	1
TCGA-67-3774	2.08229223409101	2	67	1
TCGA-67-4679	2.421832262056	2	67	1
TCGA-67-6215	3.30935785933992	2	67	1
TCGA-67-6216	2.33644284190758	2	67	1
TCGA-67-6217	2.9557125480367	2	67	1
TCGA-69-7760	4.1879925247639	3	69	5
TCGA-69-7761	1.55459259279975	1	69	5
TCGA-69-7763	2.7638423911156	2	69	5
TCGA-69-7764	1.88470944289889	1	69	5
TCGA-69-7765	3.15419860827808	2	69	5
TCGA-69-7973	3.40528452143021	3	69	5
TCGA-69-7974	2.44273864446875	2	69	5
TCGA-69-7978	2.88052506752252	2	69	5
TCGA-69-7979	2.24878696523247	2	69	5
TCGA-69-7980	2.09099739570748	2	69	5
TCGA-69-8253	3.15863859111488	2	69	5
TCGA-69-8254	3.11497883401038	2	69	5
TCGA-69-8255	6.1836251631245	4	69	5
TCGA-69-8453	3.64176077353637	3	69	5
TCGA-69-A59K	3.45807818693032	3	69	5
TCGA-71-6725	5.60405915297072	4	71	2
TCGA-71-8520	2.02252279660048	2	71	2
TCGA-73-4658	3.29736523854791	2	73	1
TCGA-73-4659	3.03558992814173	2	73	1
TCGA-73-4662	1.66139873509405	1	73	1
TCGA-73-4666	2.42263012075829	2	73	1
TCGA-73-4668	1.5688936525037	1	73	1
TCGA-73-4670	2.67502431155897	2	73	1
TCGA-73-4675	2.51917879859864	2	73	1
TCGA-73-4676	2.653322273558	2	73	1
TCGA-73-4677	2.13276630473717	2	73	1
TCGA-73-7498	2.41331453713054	2	73	1
TCGA-73-7499	4.32712093912791	3	73	1
TCGA-73-A9RS	0.270511013916289	0	73	1
TCGA-75-5122	3.76892356917454	3	75	2
TCGA-75-5125	1.92106372015727	1	75	2
TCGA-75-5126	4.01151514609537	3	75	2
TCGA-75-5146	4.13938647773214	3	75	2
TCGA-75-5147	3.17698189218836	2	75	2
TCGA-75-6203	4.93597186306303	4	75	2
TCGA-75-6205	3.13890565876005	2	75	2
TCGA-75-6206	2.40461255015187	2	75	2
TCGA-75-6207	2.99801833357823	2	75	2
TCGA-75-6211	3.13737163357087	2	75	2
TCGA-75-6212	4.46675515890993	3	75	2
TCGA-75-6214	1.51548834667176	1	75	2
TCGA-75-7025	3.2467386754408	2	75	2
TCGA-75-7027	2.19366905066555	2	75	2
TCGA-75-7030	2.81520728271857	2	75	2
TCGA-75-7031	5.00709792990452	4	75	2
TCGA-78-7145	2.74228542453145	2	78	2
TCGA-78-7146	2.93851486111437	2	78	2
TCGA-78-7147	4.75041428908767	3	78	2
TCGA-78-7148	2.55819102554453	2	78	2
TCGA-78-7149	2.70396218084294	2	78	2
TCGA-78-7150	4.2241146596579	3	78	2
TCGA-78-7152	2.88850034435767	2	78	2
TCGA-78-7153	4.31757352394507	3	78	2
TCGA-78-7154	1.51970011700531	1	78	2
TCGA-78-7155	-0.894723093842594	0	78	2
TCGA-78-7156	1.13619521658626	1	78	2
TCGA-78-7158	2.805318511194	2	78	2
TCGA-78-7159	2.54534535486393	2	78	2
TCGA-78-7160	2.41280005531961	2	78	2
TCGA-78-7161	1.70338159774609	1	78	2
TCGA-78-7163	4.15884852164837	3	78	2
TCGA-78-7166	1.73593304873428	1	78	2
TCGA-78-7167	0.953824073253175	1	78	2
TCGA-78-7220	1.84864879096193	1	78	2
TCGA-78-7535	3.56676061247654	3	78	2
TCGA-78-7536	1.63469026363225	1	78	2
TCGA-78-7537	4.10857411751026	3	78	2
TCGA-78-7539	4.38153113811544	3	78	2
TCGA-78-7540	2.5998741136616	2	78	2
TCGA-78-7542	1.8517112056613	1	78	2
TCGA-78-7633	0.561068308036284	1	78	2
TCGA-78-8640	4.10277240720658	3	78	2
TCGA-78-8648	3.84147408419234	3	78	2
TCGA-78-8655	2.62962897855464	2	78	2
TCGA-78-8660	2.45608809432023	2	78	2
TCGA-78-8662	2.21407092146362	2	78	2
TCGA-80-5607	1.82378774144426	1	80	5
TCGA-80-5608	3.13834255507611	2	80	5
TCGA-80-5611	5.62663177303047	4	80	5
TCGA-83-5908	1.63164159787648	1	83	4
TCGA-86-6562	2.0184252797003	2	86	5
TCGA-86-6851	2.59480129559254	2	86	5
TCGA-86-7701	3.11030646879119	2	86	5
TCGA-86-7711	3.70551228095442	3	86	5
TCGA-86-7713	2.61622705710137	2	86	5
TCGA-86-7714	1.53298599639786	1	86	5
TCGA-86-7953	2.80332906706628	2	86	5
TCGA-86-7954	4.5511447473687	3	86	5
TCGA-86-7955	1.92306050677979	1	86	5
TCGA-86-8054	2.03826131721494	2	86	5
TCGA-86-8055	4.07552094693308	3	86	5
TCGA-86-8056	4.6878081604767	3	86	5
TCGA-86-8073	2.79355320813396	2	86	5
TCGA-86-8074	3.30822759520634	2	86	5
TCGA-86-8075	3.85626899585594	3	86	5
TCGA-86-8076	3.20712845995386	2	86	5
TCGA-86-8278	4.02869185721851	3	86	5
TCGA-86-8279	3.72659162758727	3	86	5
TCGA-86-8280	4.10371973193314	3	86	5
TCGA-86-8281	2.86329283529478	2	86	5
TCGA-86-8358	1.42683634450985	1	86	5
TCGA-86-8359	3.8440383867784	3	86	5
TCGA-86-8585	3.84049937649705	3	86	5
TCGA-86-8668	3.18013458573229	2	86	5
TCGA-86-8669	4.1914805274072	3	86	5
TCGA-86-8671	3.30675293241451	2	86	5
TCGA-86-8672	3.16906544654241	2	86	5
TCGA-86-8673	3.11118339101336	2	86	5
TCGA-86-8674	2.98589888911146	2	86	5
TCGA-86-A456	4.37291439776543	3	86	5
TCGA-86-A4D0	5.63257724383386	4	86	5
TCGA-86-A4JF	3.17886180048987	2	86	5
TCGA-86-A4P7	4.25693260810358	3	86	5
TCGA-86-A4P8	3.91217463563433	3	86	5
TCGA-91-A4BC	2.53481996507684	2	91	1
TCGA-91-A4BD	3.64976723741787	3	91	1
TCGA-93-7347	4.30269282917222	3	93	2
TCGA-93-7348	3.41372445829711	3	93	2
TCGA-93-8067	2.83155052830983	2	93	2
TCGA-93-A4JN	1.92218735925746	1	93	2
TCGA-93-A4JO	1.66118471936803	1	93	2
TCGA-93-A4JP	4.40394061157974	3	93	2
TCGA-93-A4JQ	1.9709344997361	2	93	2
TCGA-95-7039	1.95502534160092	2	95	5
TCGA-95-7043	6.00246585627828	4	95	5
TCGA-95-7562	4.21398489500416	3	95	5
TCGA-95-7567	1.9967592613343	2	95	5
TCGA-95-7944	2.10710121082992	2	95	5
TCGA-95-7947	4.3995864573192	3	95	5
TCGA-95-7948	1.42595852055503	1	95	5
TCGA-95-8039	3.49239105532662	3	95	5
TCGA-95-8494	1.78423809196445	1	95	5
TCGA-95-A4VK	1.09741913823011	1	95	5
TCGA-95-A4VN	1.891025733878	1	95	5
TCGA-95-A4VP	5.28209281105098	4	95	5
TCGA-97-7546	3.00913229796992	2	97	2
TCGA-97-7547	4.3478045651358	3	97	2
TCGA-97-7552	2.89881858960279	2	97	2
TCGA-97-7553	3.76321296539437	3	97	2
TCGA-97-7554	2.38124565657381	2	97	2
TCGA-97-7937	1.82725680508012	1	97	2
TCGA-97-7938	2.81437789290531	2	97	2
TCGA-97-7941	3.20557229790337	2	97	2
TCGA-97-8171	5.17367079567768	4	97	2
TCGA-97-8172	3.59549520413057	3	97	2
TCGA-97-8175	2.70901702440249	2	97	2
TCGA-97-8177	5.35993675390171	4	97	2
TCGA-97-8179	3.33431103192355	2	97	2
TCGA-97-8552	4.163421968404	3	97	2
TCGA-97-A4LX	2.51575159186949	2	97	2
TCGA-97-A4M0	2.84969912700759	2	97	2
TCGA-97-A4M1	3.86886698715135	3	97	2
TCGA-97-A4M2	4.13886741353396	3	97	2
TCGA-97-A4M3	1.97266951951735	2	97	2
TCGA-97-A4M5	2.86816083796078	2	97	2
TCGA-97-A4M6	4.10295920238098	3	97	2
TCGA-97-A4M7	3.47070575870576	3	97	2
TCGA-99-7458	3.03025713088123	2	99	1
TCGA-99-8025	3.33808532066819	2	99	1
TCGA-99-8028	4.40267026316562	3	99	1
TCGA-99-8032	3.38322297700107	3	99	1
TCGA-99-8033	2.44113445234706	2	99	1
TCGA-99-AA5R	4.76858901870373	4	99	1
TCGA-J2-8192	3.64853855833447	3	J2	2
TCGA-J2-8194	1.34115027494499	1	J2	2
TCGA-J2-A4AD	2.39225232026789	2	J2	2
TCGA-J2-A4AE	3.29100124587472	2	J2	2
TCGA-J2-A4AG	2.6687117188408	2	J2	2
TCGA-L4-A4E5	2.85220231094841	2	L4	1
TCGA-L4-A4E6	4.78000527377701	4	L4	1
TCGA-L9-A443	3.53352562907908	3	L9	1
TCGA-L9-A444	3.7695771603468	3	L9	1
TCGA-L9-A50W	4.09550777237598	3	L9	1
TCGA-L9-A5IP	0.616748271252863	1	L9	1
TCGA-L9-A743	4.03928984854716	3	L9	1
TCGA-L9-A7SV	5.2511696855175	4	L9	1
TCGA-L9-A8F4	3.96067980309399	3	L9	1
TCGA-MN-A4N1	1.49788277739383	1	MN	4
TCGA-MN-A4N4	3.42029698077143	3	MN	4
TCGA-MN-A4N5	1.47745370440845	1	MN	4
TCGA-MP-A4SV	1.99411552793407	2	MP	3
TCGA-MP-A4SW	4.35129438192835	3	MP	3
TCGA-MP-A4SY	2.62381570082205	2	MP	3
TCGA-MP-A4T4	2.47942282585518	2	MP	3
TCGA-MP-A4T6	2.39824450983459	2	MP	3
TCGA-MP-A4T7	2.61522124611257	2	MP	3
TCGA-MP-A4T8	1.3883290964864	1	MP	3
TCGA-MP-A4T9	2.86763141251734	2	MP	3
TCGA-MP-A4TA	3.07097528788625	2	MP	3
TCGA-MP-A4TC	1.9826914605315	2	MP	3
TCGA-MP-A4TD	2.85895609621799	2	MP	3
TCGA-MP-A4TE	3.52983496837844	3	MP	3
TCGA-MP-A4TF	1.50021950359941	1	MP	3
TCGA-MP-A4TH	2.092509724763	2	MP	3
TCGA-MP-A4TI	2.48539341055159	2	MP	3
TCGA-MP-A4TJ	2.36872065563252	2	MP	3
TCGA-MP-A4TK	2.38945744491046	2	MP	3
TCGA-MP-A5C7	2.79798919391763	2	MP	3
TCGA-NJ-A4YF	1.5015309060579	1	NJ	2
TCGA-NJ-A4YG	3.61986840631923	3	NJ	2
TCGA-NJ-A4YI	2.8864167232539	2	NJ	2
TCGA-NJ-A4YP	2.17770129151636	2	NJ	2
TCGA-NJ-A4YQ	2.54958481784708	2	NJ	2
TCGA-NJ-A55A	2.82525570685958	2	NJ	2
TCGA-NJ-A55O	2.97595331140582	2	NJ	2
TCGA-NJ-A55R	1.65122797812709	1	NJ	2
TCGA-NJ-A7XG	3.65183733984368	3	NJ	2
TCGA-O1-A52J	3.84150635229912	3	O1	4
TCGA-S2-AA1A	4.31158220404058	3	S2	3
