# Supplementary material for: Surrogate Biomarker Prediction from Whole-Slide Images for Evaluating Overall Survival in Lung Adenocarcinoma
Source: Diagnostics (Basel). 2024 Feb 20;14(5):462. doi: 10.3390/diagnostics14050462 (PMC10930763; doi:10.3390/diagnostics14050462)
Supplement: Supplementary file 1 [file diagnostics-14-00462-s001.zip › Supplementary_File_S5_TCGA_LUAD_crossfolds/crossfolds_NXPH1.csv]

PATIENT	NXPH1	NXPH1_quantile	site_code	CV5
TCGA-05-4244	-6.51236483263888	0	05	1
TCGA-05-4249	-0.640569516837563	2	05	1
TCGA-05-4250	-6.49555842206941	0	05	1
TCGA-05-4382	-7.04593581711732	0	05	1
TCGA-05-4395	-0.66229639206864	2	05	1
TCGA-05-4396	1.14491362430367	3	05	1
TCGA-05-4397	-7.23565111961359	0	05	1
TCGA-05-4398	-2.02822340864886	2	05	1
TCGA-05-4402	-0.807524344822104	2	05	1
TCGA-05-4403	-3.62704766947847	1	05	1
TCGA-05-4405	-2.3467533354024	1	05	1
TCGA-05-4415	-5.88193237062396	0	05	1
TCGA-05-4417	-1.81496562133389	2	05	1
TCGA-05-4418	-4.25003108714174	1	05	1
TCGA-05-4420	-0.355646754010267	2	05	1
TCGA-05-4422	-2.24854710011431	1	05	1
TCGA-05-4424	-3.64146024280214	1	05	1
TCGA-05-4426	-6.81289380930081	0	05	1
TCGA-05-4427	-5.79453800544172	0	05	1
TCGA-05-4430	-1.99418828760961	2	05	1
TCGA-05-4432	-2.55006068678873	1	05	1
TCGA-05-4433	-5.36051216666254	0	05	1
TCGA-05-4434	-7.21025473322485	0	05	1
TCGA-35-3615	-6.54574757037325	0	35	1
TCGA-35-4122	-6.03198746754759	0	35	1
TCGA-35-4123	-6.14447956089301	0	35	1
TCGA-35-5375	-4.79692912952229	0	35	1
TCGA-38-4625	-7.01226983186431	0	38	3
TCGA-38-4626	-3.83832317487988	1	38	3
TCGA-38-4627	-0.53028327989846	2	38	3
TCGA-38-4628	-2.25185432420172	1	38	3
TCGA-38-4629	-6.56579203636143	0	38	3
TCGA-38-4630	-4.87559055535936	0	38	3
TCGA-38-4631	-2.47766081488567	1	38	3
TCGA-38-4632	-1.36669638171484	2	38	3
TCGA-38-6178	-0.611016562371645	2	38	3
TCGA-38-7271	-2.46103539229391	1	38	3
TCGA-38-A44F	-5.89366765897851	0	38	3
TCGA-44-2655	-6.89293802007383	0	44	3
TCGA-44-2656	-6.18023728133573	0	44	3
TCGA-44-2657	-4.091841128771	1	44	3
TCGA-44-2659	-1.42118085746884	2	44	3
TCGA-44-2661	-3.86800590329282	1	44	3
TCGA-44-2662	-4.34366970752436	1	44	3
TCGA-44-2665	-4.36483517817891	1	44	3
TCGA-44-2666	2.16520037315606	3	44	3
TCGA-44-2668	-6.70530766938545	0	44	3
TCGA-44-3396	-5.55215599737897	0	44	3
TCGA-44-3398	-4.78808889406222	0	44	3
TCGA-44-3917	-0.802686872384842	2	44	3
TCGA-44-3918	-6.46747318129861	0	44	3
TCGA-44-3919	-3.52541468877087	1	44	3
TCGA-44-4112	-0.641635974735107	2	44	3
TCGA-44-5643	-5.64031320929045	0	44	3
TCGA-44-5644	5.21448245588634	4	44	3
TCGA-44-5645	-5.44110544993057	0	44	3
TCGA-44-6145	-3.96341868692778	1	44	3
TCGA-44-6146	-3.59288965697689	1	44	3
TCGA-44-6147	-4.99436175942134	0	44	3
TCGA-44-6148	-3.06604639031791	1	44	3
TCGA-44-6774	-4.93892498055089	0	44	3
TCGA-44-6775	-5.77442892827847	0	44	3
TCGA-44-6776	-0.891213271470356	2	44	3
TCGA-44-6777	-4.15975318198999	1	44	3
TCGA-44-6778	-3.4016293119607	1	44	3
TCGA-44-6779	-4.94200978160308	0	44	3
TCGA-44-7659	-5.35357502214257	0	44	3
TCGA-44-7660	-2.25195541835818	1	44	3
TCGA-44-7662	-5.04168976600212	0	44	3
TCGA-44-7667	-1.09923930509539	2	44	3
TCGA-44-7669	-2.16024545238111	1	44	3
TCGA-44-7670	-2.79217535518297	1	44	3
TCGA-44-7671	-0.17768029608331	2	44	3
TCGA-44-7672	-6.29447118155718	0	44	3
TCGA-44-8119	-2.38302664667017	1	44	3
TCGA-44-A479	-2.45441452467099	1	44	3
TCGA-44-A47A	-2.75693320184043	1	44	3
TCGA-44-A47B	-4.5067106814287	1	44	3
TCGA-44-A47G	-4.25085409130201	1	44	3
TCGA-44-A4SS	-5.80314595953989	0	44	3
TCGA-44-A4SU	0.095966322429271	2	44	3
TCGA-49-4487	-2.88197265938766	1	49	1
TCGA-49-4488	-1.02429945556839	2	49	1
TCGA-49-4490	0.541395293011382	3	49	1
TCGA-49-4494	-0.408122774290359	2	49	1
TCGA-49-4501	1.3160159741512	3	49	1
TCGA-49-4505	-0.851818184598093	2	49	1
TCGA-49-4506	-6.16204226200225	0	49	1
TCGA-49-4507	-0.961162223406005	2	49	1
TCGA-49-4510	-0.790671698279662	2	49	1
TCGA-49-4512	-5.36237005680977	0	49	1
TCGA-49-4514	-0.703826705558645	2	49	1
TCGA-49-6742	-2.27883373640038	1	49	1
TCGA-49-6743	-3.53138728629259	1	49	1
TCGA-49-6744	-5.9404929486107	0	49	1
TCGA-49-6745	-5.86922337222157	0	49	1
TCGA-49-6761	-0.07811254516046	2	49	1
TCGA-49-6767	-3.96182712712685	1	49	1
TCGA-49-AAQV	-0.496874582100615	2	49	1
TCGA-49-AAR0	0.664302831087119	3	49	1
TCGA-49-AAR2	-2.19079550128588	1	49	1
TCGA-49-AAR3	-3.58097549035675	1	49	1
TCGA-49-AAR4	-2.29908923926737	1	49	1
TCGA-49-AAR9	-5.87691696347668	0	49	1
TCGA-49-AARE	-3.85691575411942	1	49	1
TCGA-49-AARN	-5.41907185110432	0	49	1
TCGA-49-AARO	-5.86716335634755	0	49	1
TCGA-49-AARQ	-3.44615919987606	1	49	1
TCGA-49-AARR	-5.93714597593878	0	49	1
TCGA-4B-A93V	-0.848637279493692	2	4B	1
TCGA-50-5044	-5.00951623091434	0	50	3
TCGA-50-5045	-4.73040305372815	0	50	3
TCGA-50-5055	-0.340834340379279	2	50	3
TCGA-50-5066	-2.94107121709795	1	50	3
TCGA-50-5068	-5.23878190149333	0	50	3
TCGA-50-5931	0.940107693849805	3	50	3
TCGA-50-5939	-5.36971971687245	0	50	3
TCGA-50-5942	-5.58634627059499	0	50	3
TCGA-50-5946	-0.504342512975729	2	50	3
TCGA-50-6590	-5.80068498809293	0	50	3
TCGA-50-6591	-0.416565768091257	2	50	3
TCGA-50-6593	-0.961738828499613	2	50	3
TCGA-50-6594	1.37791175137929	3	50	3
TCGA-50-6597	-3.36935430074207	1	50	3
TCGA-50-6673	-1.14423204331242	2	50	3
TCGA-50-7109	-4.28900540707157	1	50	3
TCGA-50-8457	-6.12923682315698	0	50	3
TCGA-50-8459	-5.787867343984	0	50	3
TCGA-53-7624	-6.07701254079959	0	53	1
TCGA-53-7626	-6.73916730267151	0	53	1
TCGA-53-7813	-2.09972345037873	1	53	1
TCGA-53-A4EZ	-1.29807549329624	2	53	1
TCGA-55-1592	-2.99699058673421	1	55	4
TCGA-55-1594	-6.27642195274528	0	55	4
TCGA-55-1595	-5.12591656741783	0	55	4
TCGA-55-1596	-1.80502113214148	2	55	4
TCGA-55-5899	2.20284908929879	3	55	4
TCGA-55-6543	-0.498630708593684	2	55	4
TCGA-55-6642	-3.85451435012202	1	55	4
TCGA-55-6712	-3.68604716685951	1	55	4
TCGA-55-6968	2.1472609959969	3	55	4
TCGA-55-6969	-4.95341147148696	0	55	4
TCGA-55-6970	-4.17610806826216	1	55	4
TCGA-55-6971	-5.32127124930432	0	55	4
TCGA-55-6972	1.51328836143618	3	55	4
TCGA-55-6975	-5.14275805668049	0	55	4
TCGA-55-6978	-6.49845745504127	0	55	4
TCGA-55-6979	-0.779063442125278	2	55	4
TCGA-55-6980	-5.09820352628895	0	55	4
TCGA-55-6981	-1.91177659378388	2	55	4
TCGA-55-6982	-1.26385678789648	2	55	4
TCGA-55-6983	-3.77971383224598	1	55	4
TCGA-55-6984	-5.18720416681421	0	55	4
TCGA-55-6985	-2.3234590508162	1	55	4
TCGA-55-6986	-3.80311292764674	1	55	4
TCGA-55-6987	-5.1583199542783	0	55	4
TCGA-55-7227	-5.68659001230865	0	55	4
TCGA-55-7281	-5.74153394853253	0	55	4
TCGA-55-7283	-4.32049653406018	1	55	4
TCGA-55-7284	-5.0178396448244	0	55	4
TCGA-55-7570	-0.023871036039254	2	55	4
TCGA-55-7573	-5.6377849841013	0	55	4
TCGA-55-7574	-3.79433244752397	1	55	4
TCGA-55-7576	-4.11732603575697	1	55	4
TCGA-55-7724	-5.00651286050929	0	55	4
TCGA-55-7725	-4.93816435228504	0	55	4
TCGA-55-7726	-2.70809005215802	1	55	4
TCGA-55-7727	-2.29368122646847	1	55	4
TCGA-55-7728	-1.49823821443161	2	55	4
TCGA-55-7815	-4.86353875231263	0	55	4
TCGA-55-7816	-4.68150839258877	0	55	4
TCGA-55-7903	-6.01982337137373	0	55	4
TCGA-55-7907	-1.44214188047718	2	55	4
TCGA-55-7910	-3.54220015587887	1	55	4
TCGA-55-7911	-5.9442077894507	0	55	4
TCGA-55-7913	1.90520032522622	3	55	4
TCGA-55-7914	-5.89971624650572	0	55	4
TCGA-55-7994	-6.50046148922538	0	55	4
TCGA-55-7995	-2.42618472266958	1	55	4
TCGA-55-8085	-0.940394417961569	2	55	4
TCGA-55-8087	-2.39890408894003	1	55	4
TCGA-55-8089	5.6356591869063	4	55	4
TCGA-55-8090	-3.85555436716008	1	55	4
TCGA-55-8091	-2.93884995695634	1	55	4
TCGA-55-8092	-0.885046438404411	2	55	4
TCGA-55-8094	-0.119877530871285	2	55	4
TCGA-55-8096	-1.29882797907115	2	55	4
TCGA-55-8097	-3.029735717855	1	55	4
TCGA-55-8203	-2.7764382804453	1	55	4
TCGA-55-8204	-4.69981919813613	0	55	4
TCGA-55-8205	-5.01084389130545	0	55	4
TCGA-55-8206	-4.4141936624004	1	55	4
TCGA-55-8207	-6.4472178962377	0	55	4
TCGA-55-8208	-6.38769247750018	0	55	4
TCGA-55-8299	-6.18540679304454	0	55	4
TCGA-55-8301	-3.41033602709404	1	55	4
TCGA-55-8302	0.650188493249891	3	55	4
TCGA-55-8505	-5.71293236594154	0	55	4
TCGA-55-8506	-5.62261649263052	0	55	4
TCGA-55-8507	-3.53222290148768	1	55	4
TCGA-55-8508	0.154220975907304	2	55	4
TCGA-55-8510	-5.72699984571161	0	55	4
TCGA-55-8511	-4.15175612468622	1	55	4
TCGA-55-8512	-5.88959409498662	0	55	4
TCGA-55-8513	-5.45757457172743	0	55	4
TCGA-55-8514	-0.776801090635556	2	55	4
TCGA-55-8614	-5.65542680780417	0	55	4
TCGA-55-8615	0.333083783073871	2	55	4
TCGA-55-8616	-0.172577937523156	2	55	4
TCGA-55-8619	-5.74520845926797	0	55	4
TCGA-55-8620	-1.20177940440925	2	55	4
TCGA-55-8621	-4.3626911092355	1	55	4
TCGA-55-A48X	-1.1289673454869	2	55	4
TCGA-55-A48Y	-4.14853073825147	1	55	4
TCGA-55-A48Z	-1.59238744103591	2	55	4
TCGA-55-A490	-4.20604724801088	1	55	4
TCGA-55-A491	-3.54087579740933	1	55	4
TCGA-55-A492	-0.896780070495415	2	55	4
TCGA-55-A493	0.523596526580876	3	55	4
TCGA-55-A494	1.93870383555398	3	55	4
TCGA-55-A4DF	-1.0337044245561	2	55	4
TCGA-55-A4DG	0.143183824661481	2	55	4
TCGA-55-A57B	-3.35706662150502	1	55	4
TCGA-62-A46O	-5.74899325465287	0	62	1
TCGA-62-A46P	-3.66840847715825	1	62	1
TCGA-62-A46R	-5.90705159856683	0	62	1
TCGA-62-A46S	-2.90770461012751	1	62	1
TCGA-62-A46U	-6.20342729642746	0	62	1
TCGA-62-A46V	-6.00073895074747	0	62	1
TCGA-62-A470	-1.87403698534187	2	62	1
TCGA-62-A471	-3.0695557998543	1	62	1
TCGA-62-A472	-5.06282696426039	0	62	1
TCGA-64-1676	-5.36723078070332	0	64	5
TCGA-64-1677	-0.666687704471348	2	64	5
TCGA-64-1678	-1.86754715178526	2	64	5
TCGA-64-1679	-0.05471156691725	2	64	5
TCGA-64-1680	-5.31083552799601	0	64	5
TCGA-64-1681	-4.06869090003767	1	64	5
TCGA-64-5774	-1.31868422234227	2	64	5
TCGA-64-5775	-5.77415033272169	0	64	5
TCGA-64-5778	-4.31103868448505	1	64	5
TCGA-64-5779	-5.46609515438711	0	64	5
TCGA-64-5781	-5.44713145803019	0	64	5
TCGA-64-5815	-5.1494054730164	0	64	5
TCGA-67-3770	-1.57497325052445	2	67	4
TCGA-67-3771	0.510243217777685	3	67	4
TCGA-67-3772	-0.057706267169533	2	67	4
TCGA-67-3773	-3.47505153731677	1	67	4
TCGA-67-3774	-4.12064782457926	1	67	4
TCGA-67-4679	-5.7329858469961	0	67	4
TCGA-67-6215	-6.58090641768119	0	67	4
TCGA-67-6216	-3.31317261715583	1	67	4
TCGA-67-6217	-1.66072818415762	2	67	4
TCGA-69-7760	0.649035193307187	3	69	2
TCGA-69-7761	-5.88003563483697	0	69	2
TCGA-69-7763	-5.66661016054993	0	69	2
TCGA-69-7764	-1.79855513143407	2	69	2
TCGA-69-7765	-4.06496991218408	1	69	2
TCGA-69-7973	-6.80050872796695	0	69	2
TCGA-69-7974	-5.10928996689032	0	69	2
TCGA-69-7978	-1.05178812496591	2	69	2
TCGA-69-7979	-5.08809147112087	0	69	2
TCGA-69-7980	-2.99972577470644	1	69	2
TCGA-69-8253	-3.17146343521818	1	69	2
TCGA-69-8254	-2.80177879105747	1	69	2
TCGA-69-8255	-5.22240263968517	0	69	2
TCGA-69-8453	-5.99305027663535	0	69	2
TCGA-69-A59K	-6.20903335514471	0	69	2
TCGA-71-6725	-4.89744633977219	0	71	1
TCGA-71-8520	-5.5995290228559	0	71	1
TCGA-73-4658	-5.63041272353443	0	73	5
TCGA-73-4659	-0.773006021984569	2	73	5
TCGA-73-4662	-7.02859923632539	0	73	5
TCGA-73-4666	-6.73471681460455	0	73	5
TCGA-73-4668	-6.86155889916184	0	73	5
TCGA-73-4670	-6.77824632245165	0	73	5
TCGA-73-4675	-6.67311401587212	0	73	5
TCGA-73-4676	-2.96138757055721	1	73	5
TCGA-73-4677	-4.32338272991083	1	73	5
TCGA-73-7498	-6.80343132106477	0	73	5
TCGA-73-7499	-2.00340628468565	2	73	5
TCGA-73-A9RS	-0.92742836369562	2	73	5
TCGA-75-5122	-5.65524271964356	0	75	2
TCGA-75-5125	-4.26876083872275	1	75	2
TCGA-75-5126	-3.78506530436806	1	75	2
TCGA-75-5146	-2.6250112437138	1	75	2
TCGA-75-5147	0.14518186401707	2	75	2
TCGA-75-6203	-2.57747376376101	1	75	2
TCGA-75-6205	-5.08509601543805	0	75	2
TCGA-75-6206	-5.40916864106517	0	75	2
TCGA-75-6207	-3.63133828650138	1	75	2
TCGA-75-6211	-3.14432661652796	1	75	2
TCGA-75-6212	-3.6224746085146	1	75	2
TCGA-75-6214	-0.635923357119222	2	75	2
TCGA-75-7025	-0.978391828024963	2	75	2
TCGA-75-7027	-2.3594573629336	1	75	2
TCGA-75-7030	-4.98569261720174	0	75	2
TCGA-75-7031	-0.712200815487891	2	75	2
TCGA-78-7145	-5.78519158152895	0	78	5
TCGA-78-7146	-0.67259992746275	2	78	5
TCGA-78-7147	-2.6517778816262	1	78	5
TCGA-78-7148	-0.866991031139859	2	78	5
TCGA-78-7149	-5.83131319577786	0	78	5
TCGA-78-7150	-2.0526301262068	2	78	5
TCGA-78-7152	-2.59047146067527	1	78	5
TCGA-78-7153	-1.96925076998637	2	78	5
TCGA-78-7154	-1.43671061444701	2	78	5
TCGA-78-7155	-0.034900751890855	2	78	5
TCGA-78-7156	-0.934194111305136	2	78	5
TCGA-78-7158	-1.04553804950019	2	78	5
TCGA-78-7159	-1.85503183770878	2	78	5
TCGA-78-7160	-1.49409054028891	2	78	5
TCGA-78-7161	1.72421510116326	3	78	5
TCGA-78-7163	0.751528935530365	3	78	5
TCGA-78-7166	-0.651583387780659	2	78	5
TCGA-78-7167	1.39634230895413	3	78	5
TCGA-78-7220	-3.22051323354546	1	78	5
TCGA-78-7535	-6.34463137536692	0	78	5
TCGA-78-7536	-5.13349406114467	0	78	5
TCGA-78-7537	-6.33125676647113	0	78	5
TCGA-78-7539	-1.52024998324967	2	78	5
TCGA-78-7540	-6.38026546397756	0	78	5
TCGA-78-7542	-6.53630607968384	0	78	5
TCGA-78-7633	-6.55787276468722	0	78	5
TCGA-78-8640	-5.67366062523815	0	78	5
TCGA-78-8648	-5.30063297311021	0	78	5
TCGA-78-8655	-3.94022662977631	1	78	5
TCGA-78-8660	-1.64132440733772	2	78	5
TCGA-78-8662	-0.392586650356851	2	78	5
TCGA-80-5607	-5.20963526009319	0	80	5
TCGA-80-5608	-0.57460615797156	2	80	5
TCGA-80-5611	-1.32368110286918	2	80	5
TCGA-83-5908	-2.29770384855973	1	83	1
TCGA-86-6562	-1.07242815075082	2	86	2
TCGA-86-6851	-0.618386169102441	2	86	2
TCGA-86-7701	-1.48011046202208	2	86	2
TCGA-86-7711	-3.71955372416405	1	86	2
TCGA-86-7713	-2.8497474074027	1	86	2
TCGA-86-7714	-4.94274743456853	0	86	2
TCGA-86-7953	-5.08541418183198	0	86	2
TCGA-86-7954	-4.57142444484774	1	86	2
TCGA-86-7955	-3.70003712282813	1	86	2
TCGA-86-8054	0.714398017421859	3	86	2
TCGA-86-8055	1.22841486784755	3	86	2
TCGA-86-8056	-6.83330148317464	0	86	2
TCGA-86-8073	0.818470840338288	3	86	2
TCGA-86-8074	0.161553621445394	2	86	2
TCGA-86-8075	-1.26197997081405	2	86	2
TCGA-86-8076	-3.57610366790357	1	86	2
TCGA-86-8278	-4.58380808852094	1	86	2
TCGA-86-8279	-5.09465087711043	0	86	2
TCGA-86-8280	-2.27497440698164	1	86	2
TCGA-86-8281	-3.22652542695369	1	86	2
TCGA-86-8358	5.17395311044436	4	86	2
TCGA-86-8359	1.81555601062092	3	86	2
TCGA-86-8585	-5.523635278511	0	86	2
TCGA-86-8668	-5.37061219965095	0	86	2
TCGA-86-8669	-3.90127661351265	1	86	2
TCGA-86-8671	-3.56853566580818	1	86	2
TCGA-86-8672	-5.34268720722497	0	86	2
TCGA-86-8673	-0.795707204595162	2	86	2
TCGA-86-8674	-2.39492289482947	1	86	2
TCGA-86-A456	-5.74732347957653	0	86	2
TCGA-86-A4D0	-2.11113518277293	1	86	2
TCGA-86-A4JF	-6.05235938022132	0	86	2
TCGA-86-A4P7	-3.37554335382021	1	86	2
TCGA-86-A4P8	-6.20806324170763	0	86	2
TCGA-91-A4BC	-5.68918170912126	0	91	1
TCGA-91-A4BD	-5.12830989211749	0	91	1
TCGA-93-7347	-4.74079021024381	0	93	2
TCGA-93-7348	-2.58877804890606	1	93	2
TCGA-93-8067	-6.6900499114139	0	93	2
TCGA-93-A4JN	-6.37702065912982	0	93	2
TCGA-93-A4JO	-6.10036651307645	0	93	2
TCGA-93-A4JP	2.28954914776957	3	93	2
TCGA-93-A4JQ	-1.35535878771267	2	93	2
TCGA-95-7039	-5.39370281263016	0	95	5
TCGA-95-7043	-5.20759662696195	0	95	5
TCGA-95-7562	-2.56650019282479	1	95	5
TCGA-95-7567	-5.01446799408895	0	95	5
TCGA-95-7944	-6.34822600947464	0	95	5
TCGA-95-7947	-5.02317915659189	0	95	5
TCGA-95-7948	-1.03651997364113	2	95	5
TCGA-95-8039	0.992283244435137	3	95	5
TCGA-95-8494	-5.45416664736063	0	95	5
TCGA-95-A4VK	-1.08793590378181	2	95	5
TCGA-95-A4VN	-4.50700534009515	1	95	5
TCGA-95-A4VP	-5.87714783936069	0	95	5
TCGA-97-7546	-3.73771788512813	1	97	5
TCGA-97-7547	-2.39780512343965	1	97	5
TCGA-97-7552	-6.17532287314972	0	97	5
TCGA-97-7553	-3.08784197206753	1	97	5
TCGA-97-7554	-3.68484353388396	1	97	5
TCGA-97-7937	-2.0796337905284	2	97	5
TCGA-97-7938	-0.894258978202402	2	97	5
TCGA-97-7941	-2.8867782782566	1	97	5
TCGA-97-8171	-3.43407048376076	1	97	5
TCGA-97-8172	-6.97720502235672	0	97	5
TCGA-97-8175	-6.45337430435442	0	97	5
TCGA-97-8177	-2.09556916152179	1	97	5
TCGA-97-8179	-4.68990520549727	0	97	5
TCGA-97-8552	-5.78055794593974	0	97	5
TCGA-97-A4LX	-6.23579246721961	0	97	5
TCGA-97-A4M0	-1.71508549177593	2	97	5
TCGA-97-A4M1	-2.9399184705127	1	97	5
TCGA-97-A4M2	-6.17514929036739	0	97	5
TCGA-97-A4M3	-5.85387896777357	0	97	5
TCGA-97-A4M5	-0.749677819007066	2	97	5
TCGA-97-A4M6	-1.77033842132471	2	97	5
TCGA-97-A4M7	-4.77246822476719	0	97	5
TCGA-99-7458	-4.97910497232246	0	99	1
TCGA-99-8025	-6.55824708324175	0	99	1
TCGA-99-8028	-2.75903423147172	1	99	1
TCGA-99-8032	-1.54506565551982	2	99	1
TCGA-99-8033	-5.10576000754057	0	99	1
TCGA-99-AA5R	-5.91001112039573	0	99	1
TCGA-J2-8192	0.685468777142752	3	J2	2
TCGA-J2-8194	0.059256841859877	2	J2	2
TCGA-J2-A4AD	-1.85567519317569	2	J2	2
TCGA-J2-A4AE	-1.76364297017749	2	J2	2
TCGA-J2-A4AG	-4.2016530007426	1	J2	2
TCGA-L4-A4E5	-6.10489973061388	0	L4	1
TCGA-L4-A4E6	-1.93424024388912	2	L4	1
TCGA-L9-A443	-5.86948639449591	0	L9	2
TCGA-L9-A444	-5.54103562131273	0	L9	2
TCGA-L9-A50W	-1.16430273258352	2	L9	2
TCGA-L9-A5IP	-0.426753367383723	2	L9	2
TCGA-L9-A743	-1.25374569521752	2	L9	2
TCGA-L9-A7SV	1.44514219343322	3	L9	2
TCGA-L9-A8F4	-0.518178497746224	2	L9	2
TCGA-MN-A4N1	0.199914581450645	2	MN	2
TCGA-MN-A4N4	-1.08698615612785	2	MN	2
TCGA-MN-A4N5	-4.05236724212025	1	MN	2
TCGA-MP-A4SV	-1.52245999780684	2	MP	3
TCGA-MP-A4SW	1.49554263531163	3	MP	3
TCGA-MP-A4SY	-6.23105268243818	0	MP	3
TCGA-MP-A4T4	-6.07132395952806	0	MP	3
TCGA-MP-A4T6	-0.300631311090064	2	MP	3
TCGA-MP-A4T7	-2.96639781153422	1	MP	3
TCGA-MP-A4T8	-2.69913374476394	1	MP	3
TCGA-MP-A4T9	-4.70475302212435	0	MP	3
TCGA-MP-A4TA	-3.97560307873408	1	MP	3
TCGA-MP-A4TC	-4.4266994756062	1	MP	3
TCGA-MP-A4TD	1.015314968381	3	MP	3
TCGA-MP-A4TE	0.363973899316027	2	MP	3
TCGA-MP-A4TF	-3.18907965693648	1	MP	3
TCGA-MP-A4TH	-6.08241595773768	0	MP	3
TCGA-MP-A4TI	-4.40942435275636	1	MP	3
TCGA-MP-A4TJ	-2.35009759182342	1	MP	3
TCGA-MP-A4TK	0.870647279194226	3	MP	3
TCGA-MP-A5C7	-6.37443831472785	0	MP	3
TCGA-NJ-A4YF	-1.13957467270079	2	NJ	1
TCGA-NJ-A4YG	-5.72220626167991	0	NJ	1
TCGA-NJ-A4YI	1.14802342482384	3	NJ	1
TCGA-NJ-A4YP	-3.68253921079334	1	NJ	1
TCGA-NJ-A4YQ	-3.39995011516994	1	NJ	1
TCGA-NJ-A55A	-5.23544022482797	0	NJ	1
TCGA-NJ-A55O	-2.50158011360679	1	NJ	1
TCGA-NJ-A55R	-0.006882195327878	2	NJ	1
TCGA-NJ-A7XG	-5.96103115744736	0	NJ	1
TCGA-O1-A52J	-3.62935584711458	1	O1	1
TCGA-S2-AA1A	-5.6642657639662	0	S2	1
