# Supplementary material for: Surrogate Biomarker Prediction from Whole-Slide Images for Evaluating Overall Survival in Lung Adenocarcinoma
Source: Diagnostics (Basel). 2024 Feb 20;14(5):462. doi: 10.3390/diagnostics14050462 (PMC10930763; doi:10.3390/diagnostics14050462)
Supplement: Supplementary file 1 [file diagnostics-14-00462-s001.zip › Supplementary_File_S5_TCGA_LUAD_crossfolds/crossfolds_OIP5.csv]

PATIENT	OIP5	OIP5_quantile	site_code	CV5
TCGA-05-4244	0.145846650112911	3	05	1
TCGA-05-4249	-1.2859046355382	0	05	1
TCGA-05-4250	0.853169732161665	3	05	1
TCGA-05-4382	-0.670896385770391	1	05	1
TCGA-05-4395	1.16132358435175	4	05	1
TCGA-05-4396	0.161787442868062	3	05	1
TCGA-05-4397	1.26020390727359	4	05	1
TCGA-05-4398	-0.551176247094587	1	05	1
TCGA-05-4402	-0.077882091461757	2	05	1
TCGA-05-4403	0.168811613741301	3	05	1
TCGA-05-4405	-0.872822147069986	1	05	1
TCGA-05-4415	2.62982028314342	4	05	1
TCGA-05-4417	-0.471011220116527	1	05	1
TCGA-05-4418	1.31678406686916	4	05	1
TCGA-05-4420	1.39865345116122	4	05	1
TCGA-05-4422	0.504015349102911	3	05	1
TCGA-05-4424	-0.408799486011862	2	05	1
TCGA-05-4426	0.057470910282592	2	05	1
TCGA-05-4427	-0.013178291917056	2	05	1
TCGA-05-4430	-0.334263729207227	2	05	1
TCGA-05-4432	0.190696486539847	3	05	1
TCGA-05-4433	0.254197677452666	3	05	1
TCGA-05-4434	1.01374694097325	4	05	1
TCGA-35-3615	-0.523379757344793	1	35	5
TCGA-35-4122	1.53025495667348	4	35	5
TCGA-35-4123	1.03542952912193	4	35	5
TCGA-35-5375	2.07343559006111	4	35	5
TCGA-38-4625	1.5839199242801	4	38	2
TCGA-38-4626	-0.438392567991248	2	38	2
TCGA-38-4627	-1.83961133800619	0	38	2
TCGA-38-4628	0.790456480656242	3	38	2
TCGA-38-4629	0.633880308474939	3	38	2
TCGA-38-4630	1.49247932117273	4	38	2
TCGA-38-4631	2.77568019474428	4	38	2
TCGA-38-4632	1.13580395881434	4	38	2
TCGA-38-6178	-2.93294465725901	0	38	2
TCGA-38-7271	-0.51350281218805	1	38	2
TCGA-38-A44F	-0.939471348591631	1	38	2
TCGA-44-2655	-1.27822817595862	0	44	1
TCGA-44-2656	1.58155678789863	4	44	1
TCGA-44-2657	-0.921916127328691	1	44	1
TCGA-44-2659	-1.34101050878485	0	44	1
TCGA-44-2661	-0.635345146502549	1	44	1
TCGA-44-2662	1.32875563444713	4	44	1
TCGA-44-2665	0.764447838766055	3	44	1
TCGA-44-2666	0.408285189645612	3	44	1
TCGA-44-2668	0.633892315797611	3	44	1
TCGA-44-3396	0.751624750798131	3	44	1
TCGA-44-3398	0.545811842491217	3	44	1
TCGA-44-3917	2.70827504689254	4	44	1
TCGA-44-3918	-0.23865449080273	2	44	1
TCGA-44-3919	-0.285948754075476	2	44	1
TCGA-44-4112	0.479006853556631	3	44	1
TCGA-44-5643	2.02502270789472	4	44	1
TCGA-44-5644	0.92017860870733	4	44	1
TCGA-44-5645	1.03462798103583	4	44	1
TCGA-44-6145	0.894562308199793	4	44	1
TCGA-44-6146	0.799427765801874	3	44	1
TCGA-44-6147	-2.09982704590374	0	44	1
TCGA-44-6148	-2.17296159423442	0	44	1
TCGA-44-6774	-0.851462139300548	1	44	1
TCGA-44-6775	0.474237396747921	3	44	1
TCGA-44-6776	-2.1136056928068	0	44	1
TCGA-44-6777	-1.10085949293643	0	44	1
TCGA-44-6778	-0.366005402229978	2	44	1
TCGA-44-6779	1.2868089088928	4	44	1
TCGA-44-7659	-0.144121656513621	2	44	1
TCGA-44-7660	0.758613823352009	3	44	1
TCGA-44-7662	0.087593250942844	2	44	1
TCGA-44-7667	1.30884543354169	4	44	1
TCGA-44-7669	1.69557095863314	4	44	1
TCGA-44-7670	1.70607551234485	4	44	1
TCGA-44-7671	-1.35217802731545	0	44	1
TCGA-44-7672	-0.461581167392434	1	44	1
TCGA-44-8119	0.894311297193121	4	44	1
TCGA-44-A479	0.426003859576335	3	44	1
TCGA-44-A47A	0.095509609745712	2	44	1
TCGA-44-A47B	-0.209030132788015	2	44	1
TCGA-44-A47G	-0.977835596895593	1	44	1
TCGA-44-A4SS	-2.1027062413988	0	44	1
TCGA-44-A4SU	-1.25361811536096	0	44	1
TCGA-49-4487	0.678742295086815	3	49	3
TCGA-49-4488	0.154037785690121	3	49	3
TCGA-49-4490	-1.15250157926294	0	49	3
TCGA-49-4494	-0.331160792475475	2	49	3
TCGA-49-4501	-0.708478587769547	1	49	3
TCGA-49-4505	-1.49715330329873	0	49	3
TCGA-49-4506	2.52795570941719	4	49	3
TCGA-49-4507	2.05136487447016	4	49	3
TCGA-49-4510	-1.19729695774231	0	49	3
TCGA-49-4512	-1.11444254336618	0	49	3
TCGA-49-4514	1.14765076973127	4	49	3
TCGA-49-6742	1.93494555463136	4	49	3
TCGA-49-6743	2.44589263720732	4	49	3
TCGA-49-6744	-0.448639852281023	2	49	3
TCGA-49-6745	-1.62129585877799	0	49	3
TCGA-49-6761	-0.719658574247984	1	49	3
TCGA-49-6767	0.234570085676657	3	49	3
TCGA-49-AAQV	0.09484528479585	2	49	3
TCGA-49-AAR0	-0.247469985901146	2	49	3
TCGA-49-AAR2	1.24459064338476	4	49	3
TCGA-49-AAR3	0.811341932422015	3	49	3
TCGA-49-AAR4	0.022838855619992	2	49	3
TCGA-49-AAR9	1.73041335027293	4	49	3
TCGA-49-AARE	0.854579152530668	3	49	3
TCGA-49-AARN	-1.33160900985398	0	49	3
TCGA-49-AARO	-1.11227585418408	0	49	3
TCGA-49-AARQ	-0.813890984376545	1	49	3
TCGA-49-AARR	-1.54482855316002	0	49	3
TCGA-4B-A93V	1.07275288580994	4	4B	5
TCGA-50-5044	0.873126818447505	3	50	2
TCGA-50-5045	-0.48247554028456	1	50	2
TCGA-50-5055	-0.902713227987394	1	50	2
TCGA-50-5066	1.67951519335393	4	50	2
TCGA-50-5068	1.55563396485678	4	50	2
TCGA-50-5931	1.60233532089766	4	50	2
TCGA-50-5939	-0.012167712254369	2	50	2
TCGA-50-5942	-1.3384187571514	0	50	2
TCGA-50-5946	1.12184265047194	4	50	2
TCGA-50-6590	0.642258507755797	3	50	2
TCGA-50-6591	1.14216519105672	4	50	2
TCGA-50-6593	0.661191522420564	3	50	2
TCGA-50-6594	1.17560357608618	4	50	2
TCGA-50-6597	-0.561999378684467	1	50	2
TCGA-50-6673	-0.361823478385048	2	50	2
TCGA-50-7109	-0.382114811463053	2	50	2
TCGA-50-8457	-1.73691940037822	0	50	2
TCGA-50-8459	-2.3284357253467	0	50	2
TCGA-53-7624	2.37831467950498	4	53	3
TCGA-53-7626	-0.906277288506771	1	53	3
TCGA-53-7813	0.047117937950543	2	53	3
TCGA-53-A4EZ	0.515912521093808	3	53	3
TCGA-55-1592	0.563724367740272	3	55	5
TCGA-55-1594	1.85800436747565	4	55	5
TCGA-55-1595	0.134610982805387	3	55	5
TCGA-55-1596	2.46301395475068	4	55	5
TCGA-55-5899	1.79792161766479	4	55	5
TCGA-55-6543	-1.46015656077905	0	55	5
TCGA-55-6642	-0.915914894786165	1	55	5
TCGA-55-6712	-0.747447711523657	1	55	5
TCGA-55-6968	1.65222417465284	4	55	5
TCGA-55-6969	0.331990747375286	3	55	5
TCGA-55-6970	0.216209354516596	3	55	5
TCGA-55-6971	-0.367074938917446	2	55	5
TCGA-55-6972	-0.919671045839926	1	55	5
TCGA-55-6975	1.65165780966961	4	55	5
TCGA-55-6978	0.661413881737119	3	55	5
TCGA-55-6979	-0.324497578659796	2	55	5
TCGA-55-6980	-1.63877190765165	0	55	5
TCGA-55-6981	-0.833774081782603	1	55	5
TCGA-55-6982	-0.52689119373027	1	55	5
TCGA-55-6983	-1.63287244391671	0	55	5
TCGA-55-6984	-0.432316664650743	2	55	5
TCGA-55-6985	-1.24545653881493	0	55	5
TCGA-55-6986	-0.864513472310878	1	55	5
TCGA-55-6987	-0.143369612812334	2	55	5
TCGA-55-7227	-0.477136646679704	1	55	5
TCGA-55-7281	-1.09767775875781	0	55	5
TCGA-55-7283	-1.51314161200258	0	55	5
TCGA-55-7284	-0.672064807982673	1	55	5
TCGA-55-7570	2.2143991298012	4	55	5
TCGA-55-7573	-1.11422302804428	0	55	5
TCGA-55-7574	0.686794242212648	3	55	5
TCGA-55-7576	0.606700502701735	3	55	5
TCGA-55-7724	0.278889358352957	3	55	5
TCGA-55-7725	-0.850701511034703	1	55	5
TCGA-55-7726	0.852624902316458	3	55	5
TCGA-55-7727	0.028246868418895	2	55	5
TCGA-55-7728	-0.569791475456649	1	55	5
TCGA-55-7815	0.345914613316322	3	55	5
TCGA-55-7816	-0.774617796980252	1	55	5
TCGA-55-7903	-0.527970275044057	1	55	5
TCGA-55-7907	0.581704861477188	3	55	5
TCGA-55-7910	1.17661809157707	4	55	5
TCGA-55-7911	0.465183146687005	3	55	5
TCGA-55-7913	1.65939009799518	4	55	5
TCGA-55-7914	0.03102109105717	2	55	5
TCGA-55-7994	0.883242803248672	3	55	5
TCGA-55-7995	0.929690704141123	4	55	5
TCGA-55-8085	1.35676577177685	4	55	5
TCGA-55-8087	-1.93324051659121	0	55	5
TCGA-55-8089	0.620916876448747	3	55	5
TCGA-55-8090	-1.37750707035544	0	55	5
TCGA-55-8091	-1.04072957097555	1	55	5
TCGA-55-8092	0.582079572022887	3	55	5
TCGA-55-8094	0.56919337319061	3	55	5
TCGA-55-8096	-0.282886435202132	2	55	5
TCGA-55-8097	-1.52072207036715	0	55	5
TCGA-55-8203	-1.06861903193861	1	55	5
TCGA-55-8204	0.914890645979075	4	55	5
TCGA-55-8205	0.951088067861034	4	55	5
TCGA-55-8206	-1.98123425512429	0	55	5
TCGA-55-8207	-1.80336170646298	0	55	5
TCGA-55-8208	0.482672242083225	3	55	5
TCGA-55-8299	0.709410970263407	3	55	5
TCGA-55-8301	-0.027866390271629	2	55	5
TCGA-55-8302	0.615836988459114	3	55	5
TCGA-55-8505	1.10724659647365	4	55	5
TCGA-55-8506	-0.068027640952885	2	55	5
TCGA-55-8507	0.076586341187842	2	55	5
TCGA-55-8508	-0.086787123596491	2	55	5
TCGA-55-8510	-1.47907233226803	0	55	5
TCGA-55-8511	-0.064293283435877	2	55	5
TCGA-55-8512	-1.49727667220786	0	55	5
TCGA-55-8513	-0.934012615670415	1	55	5
TCGA-55-8514	-0.776801090635556	1	55	5
TCGA-55-8614	-0.229162053102071	2	55	5
TCGA-55-8615	-0.646157656759332	1	55	5
TCGA-55-8616	-0.635549913865702	1	55	5
TCGA-55-8619	-1.83831786365946	0	55	5
TCGA-55-8620	1.32994107503492	4	55	5
TCGA-55-8621	-1.42409165389964	0	55	5
TCGA-55-A48X	-1.55960169981677	0	55	5
TCGA-55-A48Y	0.709450256876098	3	55	5
TCGA-55-A48Z	0.187831351084184	3	55	5
TCGA-55-A490	-0.299156652402358	2	55	5
TCGA-55-A491	-0.308215040619054	2	55	5
TCGA-55-A492	-1.23119910956597	0	55	5
TCGA-55-A493	0.213256405968725	3	55	5
TCGA-55-A494	-0.228501664534737	2	55	5
TCGA-55-A4DF	0.755875795773523	3	55	5
TCGA-55-A4DG	-0.308195521681084	2	55	5
TCGA-55-A57B	-0.745631909422674	1	55	5
TCGA-62-A46O	2.91278484311911	4	62	2
TCGA-62-A46P	-1.16590813662906	0	62	2
TCGA-62-A46R	0.722305021512779	3	62	2
TCGA-62-A46S	-0.720077606951735	1	62	2
TCGA-62-A46U	0.025391394068422	2	62	2
TCGA-62-A46V	0.021628862280985	2	62	2
TCGA-62-A470	0.676160097218608	3	62	2
TCGA-62-A471	1.94963776537902	4	62	2
TCGA-62-A472	-0.418970774485661	2	62	2
TCGA-64-1676	0.515412268658522	3	64	2
TCGA-64-1677	0.813305236648266	3	64	2
TCGA-64-1678	3.31567467227051	4	64	2
TCGA-64-1679	-0.146829768905682	2	64	2
TCGA-64-1680	-1.40394493238749	0	64	2
TCGA-64-1681	-1.43642268453816	0	64	2
TCGA-64-5774	0.513193018849404	3	64	2
TCGA-64-5775	1.09621438686172	4	64	2
TCGA-64-5778	1.02286205206839	4	64	2
TCGA-64-5779	0.464642183175779	3	64	2
TCGA-64-5781	1.90159669620089	4	64	2
TCGA-64-5815	-0.625843516959386	1	64	2
TCGA-67-3770	-0.786477355718162	1	67	1
TCGA-67-3771	-0.213239147024899	2	67	1
TCGA-67-3772	-0.420276346554242	2	67	1
TCGA-67-3773	0.225388180824325	3	67	1
TCGA-67-3774	-0.847629330172847	1	67	1
TCGA-67-4679	-1.08912965722138	1	67	1
TCGA-67-6215	0.10559410950203	2	67	1
TCGA-67-6216	-0.505817695098222	1	67	1
TCGA-67-6217	-1.50026351196438	0	67	1
TCGA-69-7760	0.264891701974127	3	69	2
TCGA-69-7761	0.097244288662945	2	69	2
TCGA-69-7763	-0.91172265838646	1	69	2
TCGA-69-7764	1.00879979062353	4	69	2
TCGA-69-7765	-0.520649395960274	1	69	2
TCGA-69-7973	0.746385731920691	3	69	2
TCGA-69-7974	0.563135375081177	3	69	2
TCGA-69-7978	0.11457026145621	2	69	2
TCGA-69-7979	0.778157139990305	3	69	2
TCGA-69-7980	-0.130309884516588	2	69	2
TCGA-69-8253	-1.01618520974027	1	69	2
TCGA-69-8254	-0.446298136459085	2	69	2
TCGA-69-8255	2.59990262383841	4	69	2
TCGA-69-8453	-0.707648057773099	1	69	2
TCGA-69-A59K	-0.594323511029499	1	69	2
TCGA-71-6725	0.285775484283583	3	71	4
TCGA-71-8520	-0.555134903497443	1	71	4
TCGA-73-4658	-1.38248521009085	0	73	4
TCGA-73-4659	0.182871424783124	3	73	4
TCGA-73-4662	-1.6023344816233	0	73	4
TCGA-73-4666	1.25963662225431	4	73	4
TCGA-73-4668	-0.486519467814911	1	73	4
TCGA-73-4670	1.79540086504167	4	73	4
TCGA-73-4675	-0.65074620284367	1	73	4
TCGA-73-4676	1.37080885978398	4	73	4
TCGA-73-4677	-1.09072197312055	1	73	4
TCGA-73-7498	-2.15957513129004	0	73	4
TCGA-73-7499	0.873911195539525	3	73	4
TCGA-73-A9RS	0.962388718553957	4	73	4
TCGA-75-5122	0.648538028533541	3	75	4
TCGA-75-5125	0.685435471664129	3	75	4
TCGA-75-5126	-0.012475800471128	2	75	4
TCGA-75-5146	0.182343678343802	3	75	4
TCGA-75-5147	1.47825051650963	4	75	4
TCGA-75-6203	-1.13690117237502	0	75	4
TCGA-75-6205	0.892183908061863	3	75	4
TCGA-75-6206	-1.50227804545665	0	75	4
TCGA-75-6207	-0.171906667864078	2	75	4
TCGA-75-6211	0.943136224722376	4	75	4
TCGA-75-6212	-0.452549607072288	1	75	4
TCGA-75-6214	0.995581729538964	4	75	4
TCGA-75-7025	-1.67499968457503	0	75	4
TCGA-75-7027	1.23121878898195	4	75	4
TCGA-75-7030	-3.40073011648058	0	75	4
TCGA-75-7031	-0.316272139156751	2	75	4
TCGA-78-7145	-0.057271126965748	2	78	3
TCGA-78-7146	0.738032392696093	3	78	3
TCGA-78-7147	-0.162393040887277	2	78	3
TCGA-78-7148	0.061455707835107	2	78	3
TCGA-78-7149	-0.158887853806369	2	78	3
TCGA-78-7150	2.43708405936654	4	78	3
TCGA-78-7152	-0.824936714312295	1	78	3
TCGA-78-7153	-0.312138483509382	2	78	3
TCGA-78-7154	1.20439496431168	4	78	3
TCGA-78-7155	2.46413157004313	4	78	3
TCGA-78-7156	-0.533656181721407	1	78	3
TCGA-78-7158	0.09196547424974	2	78	3
TCGA-78-7159	0.432544752387805	3	78	3
TCGA-78-7160	-0.187429202054857	2	78	3
TCGA-78-7161	-1.19045284503698	0	78	3
TCGA-78-7163	-1.79866814703011	0	78	3
TCGA-78-7166	1.3058561499913	4	78	3
TCGA-78-7167	-1.60911212113798	0	78	3
TCGA-78-7220	3.10912295647716	4	78	3
TCGA-78-7535	0.774309697356588	3	78	3
TCGA-78-7536	0.33682587363536	3	78	3
TCGA-78-7537	-1.20197374952617	0	78	3
TCGA-78-7539	-1.52024998324967	0	78	3
TCGA-78-7540	-1.62537796181409	0	78	3
TCGA-78-7542	0.739818325590402	3	78	3
TCGA-78-7633	0.262306197727965	3	78	3
TCGA-78-8640	1.31502406153401	4	78	3
TCGA-78-8648	-0.656776783335486	1	78	3
TCGA-78-8655	-1.13287170771871	0	78	3
TCGA-78-8660	0.985458269078065	4	78	3
TCGA-78-8662	1.92934144453051	4	78	3
TCGA-80-5607	0.075766958769054	2	80	2
TCGA-80-5608	-0.19400215575659	2	80	2
TCGA-80-5611	0.51282016484794	3	80	2
TCGA-83-5908	1.08243886027293	4	83	5
TCGA-86-6562	-0.762088030138665	1	86	4
TCGA-86-6851	-0.830930804482542	1	86	4
TCGA-86-7701	0.345860138202875	3	86	4
TCGA-86-7711	1.59721266560753	4	86	4
TCGA-86-7713	0.759061835272826	3	86	4
TCGA-86-7714	-1.24230771642744	0	86	4
TCGA-86-7953	1.21836656634512	4	86	4
TCGA-86-7954	0.161929895766083	3	86	4
TCGA-86-7955	1.0395024150019	4	86	4
TCGA-86-8054	2.09885584194589	4	86	4
TCGA-86-8055	-0.395541764489471	2	86	4
TCGA-86-8056	-0.683554363669954	1	86	4
TCGA-86-8073	-0.806569099758204	1	86	4
TCGA-86-8074	-0.449592811079417	2	86	4
TCGA-86-8075	0.066345895271467	2	86	4
TCGA-86-8076	-0.602098876436517	1	86	4
TCGA-86-8278	-0.060246132463923	2	86	4
TCGA-86-8279	-0.109757769500641	2	86	4
TCGA-86-8280	-0.741542206900567	1	86	4
TCGA-86-8281	-2.14852291495242	0	86	4
TCGA-86-8358	2.07289344247785	4	86	4
TCGA-86-8359	-0.778284641446687	1	86	4
TCGA-86-8585	0.91930821733773	4	86	4
TCGA-86-8668	-0.615724697487484	1	86	4
TCGA-86-8669	-1.78579939609272	0	86	4
TCGA-86-8671	-1.13557625853207	0	86	4
TCGA-86-8672	1.28666941285464	4	86	4
TCGA-86-8673	-0.161835103393059	2	86	4
TCGA-86-8674	-0.072994799942104	2	86	4
TCGA-86-A456	-0.019403025013327	2	86	4
TCGA-86-A4D0	1.4657899988828	4	86	4
TCGA-86-A4JF	-0.029991567192862	2	86	4
TCGA-86-A4P7	-0.160530462849356	2	86	4
TCGA-86-A4P8	-1.68450128565062	0	86	4
TCGA-91-A4BC	-0.074471865006053	2	91	3
TCGA-91-A4BD	-0.880382378673906	1	91	3
TCGA-93-7347	-0.49286269680022	1	93	1
TCGA-93-7348	-1.36638562756961	0	93	1
TCGA-93-8067	0.078134413363029	2	93	1
TCGA-93-A4JN	-0.885167562800148	1	93	1
TCGA-93-A4JO	-1.57680455701944	0	93	1
TCGA-93-A4JP	-1.17695451954323	0	93	1
TCGA-93-A4JQ	-0.209928348191104	2	93	1
TCGA-95-7039	0.278722529341333	3	95	4
TCGA-95-7043	1.80363062846131	4	95	4
TCGA-95-7562	0.44547244884129	3	95	4
TCGA-95-7567	-0.533341304352336	1	95	4
TCGA-95-7944	1.06962650541125	4	95	4
TCGA-95-7947	1.50560050873614	4	95	4
TCGA-95-7948	-0.053393792205527	2	95	4
TCGA-95-8039	-0.113069755711092	2	95	4
TCGA-95-8494	0.273753807202565	3	95	4
TCGA-95-A4VK	0.147692344711331	3	95	4
TCGA-95-A4VN	-0.600114744486636	1	95	4
TCGA-95-A4VP	-0.262437995245486	2	95	4
TCGA-97-7546	-1.20166498488792	0	97	2
TCGA-97-7547	-2.63881322294345	0	97	2
TCGA-97-7552	-1.42043537098625	0	97	2
TCGA-97-7553	0.185176522338887	3	97	2
TCGA-97-7554	-0.33434628679983	2	97	2
TCGA-97-7937	-0.439176177215544	2	97	2
TCGA-97-7938	-1.00529029059115	1	97	2
TCGA-97-7941	-0.805858282873037	1	97	2
TCGA-97-8171	-0.822635771678412	1	97	2
TCGA-97-8172	-1.69180280349447	0	97	2
TCGA-97-8175	-0.010430808505688	2	97	2
TCGA-97-8177	-1.26157911296072	0	97	2
TCGA-97-8179	-0.441977692053684	2	97	2
TCGA-97-8552	-1.38824052316098	0	97	2
TCGA-97-A4LX	-1.02633910159066	1	97	2
TCGA-97-A4M0	-1.15320660416782	0	97	2
TCGA-97-A4M1	-1.35495596979154	0	97	2
TCGA-97-A4M2	-0.81759728574931	1	97	2
TCGA-97-A4M3	-1.76641612652323	0	97	2
TCGA-97-A4M5	-1.01886445182246	1	97	2
TCGA-97-A4M6	-1.40776834194	0	97	2
TCGA-97-A4M7	-1.60254322332488	0	97	2
TCGA-99-7458	-1.13780271834152	0	99	3
TCGA-99-8025	-0.18320765189483	2	99	3
TCGA-99-8028	-0.860913845490934	1	99	3
TCGA-99-8032	0.136112160460635	3	99	3
TCGA-99-8033	1.53327916593638	4	99	3
TCGA-99-AA5R	-0.865617001037278	1	99	3
TCGA-J2-8192	-1.15780571916979	0	J2	1
TCGA-J2-8194	-2.81015904832998	0	J2	1
TCGA-J2-A4AD	0.933645806051648	4	J2	1
TCGA-J2-A4AE	-0.565703592565584	1	J2	1
TCGA-J2-A4AG	-0.742221382105306	1	J2	1
TCGA-L4-A4E5	0.123918959882002	2	L4	5
TCGA-L4-A4E6	-1.44881341671887	0	L4	5
TCGA-L9-A443	-1.78202355324557	0	L9	4
TCGA-L9-A444	-0.683054626185155	1	L9	4
TCGA-L9-A50W	-0.801732653198817	1	L9	4
TCGA-L9-A5IP	0.828901508084473	3	L9	4
TCGA-L9-A743	-1.58816473428808	0	L9	4
TCGA-L9-A7SV	-0.310519494442893	2	L9	4
TCGA-L9-A8F4	-0.047287763733863	2	L9	4
TCGA-MN-A4N1	0.019342335808824	2	MN	1
TCGA-MN-A4N4	-0.549329370185046	1	MN	1
TCGA-MN-A4N5	-0.034445334122986	2	MN	1
TCGA-MP-A4SV	0.40915302721291	3	MP	3
TCGA-MP-A4SW	-0.4275886013041	2	MP	3
TCGA-MP-A4SY	-1.70749072638117	0	MP	3
TCGA-MP-A4T4	-0.579470863198387	1	MP	3
TCGA-MP-A4T6	-0.895789578917109	1	MP	3
TCGA-MP-A4T7	0.734041906606872	3	MP	3
TCGA-MP-A4T8	-0.801013358783149	1	MP	3
TCGA-MP-A4T9	-0.407072473483665	2	MP	3
TCGA-MP-A4TA	0.959856669071214	4	MP	3
TCGA-MP-A4TC	-0.802208610698407	1	MP	3
TCGA-MP-A4TD	-1.13793129191468	0	MP	3
TCGA-MP-A4TE	-0.895412729502623	1	MP	3
TCGA-MP-A4TF	0.717810938672036	3	MP	3
TCGA-MP-A4TH	-1.43855976796296	0	MP	3
TCGA-MP-A4TI	0.309393894699591	3	MP	3
TCGA-MP-A4TJ	-0.996460637208724	1	MP	3
TCGA-MP-A4TK	0.125576635390965	2	MP	3
TCGA-MP-A5C7	-0.882585218398177	1	MP	3
TCGA-NJ-A4YF	0.022696756198089	2	NJ	4
TCGA-NJ-A4YG	-1.07835007190518	1	NJ	4
TCGA-NJ-A4YI	-1.60329746231944	0	NJ	4
TCGA-NJ-A4YP	0.509080861748293	3	NJ	4
TCGA-NJ-A4YQ	0.208859127505589	3	NJ	4
TCGA-NJ-A55A	-1.14797738357764	0	NJ	4
TCGA-NJ-A55O	-1.42357760160551	0	NJ	4
TCGA-NJ-A55R	-1.0379090909485	1	NJ	4
TCGA-NJ-A7XG	-1.71310364400378	0	NJ	4
TCGA-O1-A52J	-2.04439334639343	0	O1	1
TCGA-S2-AA1A	-2.49434076252389	0	S2	1
