# Supplementary material for: Surrogate Biomarker Prediction from Whole-Slide Images for Evaluating Overall Survival in Lung Adenocarcinoma
Source: Diagnostics (Basel). 2024 Feb 20;14(5):462. doi: 10.3390/diagnostics14050462 (PMC10930763; doi:10.3390/diagnostics14050462)
Supplement: Supplementary file 1 [file diagnostics-14-00462-s001.zip › Supplementary_File_S5_TCGA_LUAD_crossfolds/crossfolds_P2RX1.csv]

PATIENT	P2RX1	P2RX1_quantile	site_code	CV5
TCGA-05-4244	1.09496548111073	2	05	2
TCGA-05-4249	2.00989372752451	3	05	2
TCGA-05-4250	0.423304815205182	2	05	2
TCGA-05-4382	3.7638323115931	4	05	2
TCGA-05-4395	-0.335795567391454	1	05	2
TCGA-05-4396	0.463443142729163	2	05	2
TCGA-05-4397	-0.696492308505554	1	05	2
TCGA-05-4398	3.20215410970359	3	05	2
TCGA-05-4402	2.35017435428695	3	05	2
TCGA-05-4403	2.36037426444206	3	05	2
TCGA-05-4405	2.73598709560554	3	05	2
TCGA-05-4415	1.31773997421241	2	05	2
TCGA-05-4417	3.38244011653053	3	05	2
TCGA-05-4418	3.1092792297487	3	05	2
TCGA-05-4420	1.50724601259825	2	05	2
TCGA-05-4422	2.15566890591102	3	05	2
TCGA-05-4424	1.42031595478455	2	05	2
TCGA-05-4426	0.838157881878117	2	05	2
TCGA-05-4427	1.30349407751881	2	05	2
TCGA-05-4430	2.01659155114364	3	05	2
TCGA-05-4432	3.08312576044278	3	05	2
TCGA-05-4433	2.12330361060171	3	05	2
TCGA-05-4434	2.50913408771723	3	05	2
TCGA-35-3615	1.1337325291322	2	35	1
TCGA-35-4122	2.65801050387186	3	35	1
TCGA-35-4123	1.75638724708774	2	35	1
TCGA-35-5375	1.61246180661541	2	35	1
TCGA-38-4625	1.97925201421139	3	38	3
TCGA-38-4626	2.99877909057177	3	38	3
TCGA-38-4627	2.27707164215914	3	38	3
TCGA-38-4628	0.756707689301702	2	38	3
TCGA-38-4629	1.95384421648179	2	38	3
TCGA-38-4630	0.819289637439834	2	38	3
TCGA-38-4631	2.62787359928668	3	38	3
TCGA-38-4632	1.69219730733872	2	38	3
TCGA-38-6178	1.82194284490446	2	38	3
TCGA-38-7271	2.66824762465105	3	38	3
TCGA-38-A44F	3.7840519826625	4	38	3
TCGA-44-2655	1.10141541678503	2	44	1
TCGA-44-2656	1.71132466286896	2	44	1
TCGA-44-2657	4.28753723830026	4	44	1
TCGA-44-2659	2.58139308619499	3	44	1
TCGA-44-2661	4.24781807414342	4	44	1
TCGA-44-2662	1.66382482902256	2	44	1
TCGA-44-2665	-0.067154629538227	1	44	1
TCGA-44-2666	3.12964400374702	3	44	1
TCGA-44-2668	2.18647603383286	3	44	1
TCGA-44-3396	4.11613808168102	4	44	1
TCGA-44-3398	2.56652781953132	3	44	1
TCGA-44-3917	2.13088576587618	3	44	1
TCGA-44-3918	2.99400626598754	3	44	1
TCGA-44-3919	2.38414509361364	3	44	1
TCGA-44-4112	2.37984375267534	3	44	1
TCGA-44-5643	1.27855002798414	2	44	1
TCGA-44-5644	1.75335951813284	2	44	1
TCGA-44-5645	2.20994624124836	3	44	1
TCGA-44-6145	2.79591472026688	3	44	1
TCGA-44-6146	0.844515655330412	2	44	1
TCGA-44-6147	2.03906124211611	3	44	1
TCGA-44-6148	2.89147027836058	3	44	1
TCGA-44-6774	2.7821742081563	3	44	1
TCGA-44-6775	1.9148099881339	2	44	1
TCGA-44-6776	0.824993762529053	2	44	1
TCGA-44-6777	3.22969890709438	3	44	1
TCGA-44-6778	3.09980983319817	3	44	1
TCGA-44-6779	1.08035803142537	2	44	1
TCGA-44-7659	3.62083956766296	4	44	1
TCGA-44-7660	1.22282416461256	2	44	1
TCGA-44-7662	3.15634594219714	3	44	1
TCGA-44-7667	2.11918421403811	3	44	1
TCGA-44-7669	1.78786780595393	2	44	1
TCGA-44-7670	0.042401035609655	1	44	1
TCGA-44-7671	1.06543341562722	2	44	1
TCGA-44-7672	3.57743405610201	4	44	1
TCGA-44-8119	2.76406764639126	3	44	1
TCGA-44-A479	4.27721307122337	4	44	1
TCGA-44-A47A	2.11206078600956	3	44	1
TCGA-44-A47B	1.47056924207122	2	44	1
TCGA-44-A47G	3.16136288891446	3	44	1
TCGA-44-A4SS	1.41602256092227	2	44	1
TCGA-44-A4SU	3.3486916289241	3	44	1
TCGA-49-4487	2.88885638664483	3	49	2
TCGA-49-4488	0.455693485551222	2	49	2
TCGA-49-4490	0.487956034049921	2	49	2
TCGA-49-4494	-0.09015269297168	1	49	2
TCGA-49-4501	1.29645370777268	2	49	2
TCGA-49-4505	2.24258404011753	3	49	2
TCGA-49-4506	1.40020016221882	2	49	2
TCGA-49-4507	2.56385773685887	3	49	2
TCGA-49-4510	1.52109653038748	2	49	2
TCGA-49-4512	1.95051289847459	2	49	2
TCGA-49-4514	1.43082282113614	2	49	2
TCGA-49-6742	0.891091265041937	2	49	2
TCGA-49-6743	2.09505185040472	3	49	2
TCGA-49-6744	2.36784608152871	3	49	2
TCGA-49-6745	1.29064796455682	2	49	2
TCGA-49-6761	1.23639807816442	2	49	2
TCGA-49-6767	-0.417506610903036	1	49	2
TCGA-49-AAQV	1.53825364130299	2	49	2
TCGA-49-AAR0	3.03730511056875	3	49	2
TCGA-49-AAR2	3.59056421223878	4	49	2
TCGA-49-AAR3	3.77950584530001	4	49	2
TCGA-49-AAR4	3.95056295464568	4	49	2
TCGA-49-AAR9	-1.12202946131321	1	49	2
TCGA-49-AARE	1.80414972568753	2	49	2
TCGA-49-AARN	2.82410213236863	3	49	2
TCGA-49-AARO	2.93696766483577	3	49	2
TCGA-49-AARQ	2.40683838773726	3	49	2
TCGA-49-AARR	3.58837483315629	4	49	2
TCGA-4B-A93V	2.46011542664594	3	4B	3
TCGA-50-5044	1.81066273150085	2	50	4
TCGA-50-5045	3.42441505532396	3	50	4
TCGA-50-5055	3.1015741304157	3	50	4
TCGA-50-5066	4.17786985562556	4	50	4
TCGA-50-5068	2.35367513577475	3	50	4
TCGA-50-5931	-0.38884082871533	1	50	4
TCGA-50-5939	2.96567063782147	3	50	4
TCGA-50-5942	3.04664892654797	3	50	4
TCGA-50-5946	0.567042120261036	2	50	4
TCGA-50-6590	4.26136114962756	4	50	4
TCGA-50-6591	-2.8186642116626	0	50	4
TCGA-50-6593	2.00173529547527	3	50	4
TCGA-50-6594	-1.90412361638456	0	50	4
TCGA-50-6597	1.34946394671388	2	50	4
TCGA-50-6673	1.77415419113393	2	50	4
TCGA-50-7109	3.14562282056515	3	50	4
TCGA-50-8457	3.56946784361337	4	50	4
TCGA-50-8459	3.64467455640426	4	50	4
TCGA-53-7624	-0.522423689121948	1	53	2
TCGA-53-7626	2.77060770165542	3	53	2
TCGA-53-7813	4.24520646987025	4	53	2
TCGA-53-A4EZ	0.666591433591476	2	53	2
TCGA-55-1592	2.07625839529643	3	55	5
TCGA-55-1594	2.97387646516106	3	55	5
TCGA-55-1595	2.48633762497106	3	55	5
TCGA-55-1596	1.29931552767325	2	55	5
TCGA-55-5899	1.18447055998393	2	55	5
TCGA-55-6543	2.30872421346392	3	55	5
TCGA-55-6642	4.45078742617793	4	55	5
TCGA-55-6712	2.2912327566404	3	55	5
TCGA-55-6968	3.83614244817465	4	55	5
TCGA-55-6969	5.16423162990213	4	55	5
TCGA-55-6970	2.17084882111672	3	55	5
TCGA-55-6971	4.35292101884136	4	55	5
TCGA-55-6972	-0.739098800198105	1	55	5
TCGA-55-6975	1.70273199426388	2	55	5
TCGA-55-6978	1.78231331508933	2	55	5
TCGA-55-6979	3.16301658194554	3	55	5
TCGA-55-6980	1.58829700089427	2	55	5
TCGA-55-6981	2.09820749478875	3	55	5
TCGA-55-6982	2.23013205277719	3	55	5
TCGA-55-6983	1.81807270883276	2	55	5
TCGA-55-6984	0.743533170748674	2	55	5
TCGA-55-6985	2.69149129064977	3	55	5
TCGA-55-6986	0.801749130512126	2	55	5
TCGA-55-6987	3.47225054474619	3	55	5
TCGA-55-7227	2.11430988761165	3	55	5
TCGA-55-7281	0.858378893654597	2	55	5
TCGA-55-7283	1.57835674248292	2	55	5
TCGA-55-7284	2.34848256942141	3	55	5
TCGA-55-7570	1.60116890405724	2	55	5
TCGA-55-7573	2.18876350318962	3	55	5
TCGA-55-7574	3.71610207454743	4	55	5
TCGA-55-7576	1.66403367776769	2	55	5
TCGA-55-7724	1.50128177968941	2	55	5
TCGA-55-7725	2.82338688015944	3	55	5
TCGA-55-7726	1.50914066406265	2	55	5
TCGA-55-7727	0.028246868418895	1	55	5
TCGA-55-7728	4.26609835125073	4	55	5
TCGA-55-7815	1.11374117118729	2	55	5
TCGA-55-7816	1.44088823877096	2	55	5
TCGA-55-7903	1.74172786107075	2	55	5
TCGA-55-7907	2.16666736219834	3	55	5
TCGA-55-7910	2.87846189259385	3	55	5
TCGA-55-7911	2.15908001896133	3	55	5
TCGA-55-7913	0.194364462884663	1	55	5
TCGA-55-7914	3.0974632344319	3	55	5
TCGA-55-7994	1.62365982260381	2	55	5
TCGA-55-7995	0.582377290833847	2	55	5
TCGA-55-8085	2.57379500834621	3	55	5
TCGA-55-8087	1.57946589508843	2	55	5
TCGA-55-8089	2.50816945178438	3	55	5
TCGA-55-8090	1.28545794236699	2	55	5
TCGA-55-8091	1.77664410690704	2	55	5
TCGA-55-8092	5.02231554915108	4	55	5
TCGA-55-8094	2.28222091270006	3	55	5
TCGA-55-8096	3.16496883212755	3	55	5
TCGA-55-8097	2.18570394283968	3	55	5
TCGA-55-8203	3.57759065760909	4	55	5
TCGA-55-8204	3.15608746875358	3	55	5
TCGA-55-8205	2.60141030108345	3	55	5
TCGA-55-8206	4.45184883469644	4	55	5
TCGA-55-8207	2.84510373656434	3	55	5
TCGA-55-8208	3.39530573142023	3	55	5
TCGA-55-8299	2.3576250272107	3	55	5
TCGA-55-8301	4.22213993482975	4	55	5
TCGA-55-8302	2.43555441153444	3	55	5
TCGA-55-8505	2.41118894588765	3	55	5
TCGA-55-8506	2.26612675626774	3	55	5
TCGA-55-8507	2.70426971689362	3	55	5
TCGA-55-8508	4.53593029912008	4	55	5
TCGA-55-8510	3.39970462713158	3	55	5
TCGA-55-8511	3.22617737992989	3	55	5
TCGA-55-8512	2.81430947845805	3	55	5
TCGA-55-8513	2.84163344665985	3	55	5
TCGA-55-8514	1.74443581247521	2	55	5
TCGA-55-8614	1.86027303047987	2	55	5
TCGA-55-8615	0.333083783073871	1	55	5
TCGA-55-8616	1.44961746939698	2	55	5
TCGA-55-8619	3.92898380887771	4	55	5
TCGA-55-8620	1.93999455671891	2	55	5
TCGA-55-8621	4.59827615912881	4	55	5
TCGA-55-A48X	2.91401582506384	3	55	5
TCGA-55-A48Y	1.81340122091501	2	55	5
TCGA-55-A48Z	3.07140267610758	3	55	5
TCGA-55-A490	2.08550719783297	3	55	5
TCGA-55-A491	2.38986154015356	3	55	5
TCGA-55-A492	2.21678248832778	3	55	5
TCGA-55-A493	3.12654477277539	3	55	5
TCGA-55-A494	-0.68487995919448	1	55	5
TCGA-55-A4DF	2.03176941292118	3	55	5
TCGA-55-A4DG	3.02253847058162	3	55	5
TCGA-55-A57B	1.96886340393984	2	55	5
TCGA-62-A46O	0.820862353678076	2	62	2
TCGA-62-A46P	0.936453581000613	2	62	2
TCGA-62-A46R	3.14551645223732	3	62	2
TCGA-62-A46S	2.10724573133847	3	62	2
TCGA-62-A46U	1.18027699604659	2	62	2
TCGA-62-A46V	1.70662018133341	2	62	2
TCGA-62-A470	0.933317936715733	2	62	2
TCGA-62-A471	1.38047712078075	2	62	2
TCGA-62-A472	2.07672438813841	3	62	2
TCGA-64-1676	1.73080130225721	2	64	4
TCGA-64-1677	3.57322481590812	4	64	4
TCGA-64-1678	2.81427688818849	3	64	4
TCGA-64-1679	1.14627549081593	2	64	4
TCGA-64-1680	0.917983162499869	2	64	4
TCGA-64-1681	1.63728700164485	2	64	4
TCGA-64-5774	2.00900314183378	3	64	4
TCGA-64-5775	-0.916169337594115	1	64	4
TCGA-64-5778	1.38012322006803	2	64	4
TCGA-64-5779	4.39033037423842	4	64	4
TCGA-64-5781	2.72779422447049	3	64	4
TCGA-64-5815	1.72095924656701	2	64	4
TCGA-67-3770	0.52018398251589	2	67	3
TCGA-67-3771	3.10532993577255	3	67	3
TCGA-67-3772	2.17933293013132	3	67	3
TCGA-67-3773	3.11491164446276	3	67	3
TCGA-67-3774	1.94544136587851	2	67	3
TCGA-67-4679	3.95176277342552	4	67	3
TCGA-67-6215	1.72743261245822	2	67	3
TCGA-67-6216	2.01595097913574	3	67	3
TCGA-67-6217	2.68226152625757	3	67	3
TCGA-69-7760	-0.488468330442748	1	69	4
TCGA-69-7761	3.73651320894202	4	69	4
TCGA-69-7763	2.10817689905125	3	69	4
TCGA-69-7764	1.77712955569907	2	69	4
TCGA-69-7765	2.78885943967302	3	69	4
TCGA-69-7973	1.06367741668733	2	69	4
TCGA-69-7974	1.93145637545299	2	69	4
TCGA-69-7978	3.42069964649683	3	69	4
TCGA-69-7979	0.963570648701624	2	69	4
TCGA-69-7980	0.538239246477543	2	69	4
TCGA-69-8253	1.90438032276533	2	69	4
TCGA-69-8254	2.82672035794733	3	69	4
TCGA-69-8255	3.11596234501287	3	69	4
TCGA-69-8453	3.37981478347724	3	69	4
TCGA-69-A59K	3.6191031290494	4	69	4
TCGA-71-6725	0.968802271338985	2	71	5
TCGA-71-8520	0.809861913281805	2	71	5
TCGA-73-4658	2.13113850891004	3	73	3
TCGA-73-4659	2.18062947399645	3	73	3
TCGA-73-4662	2.19298788493941	3	73	3
TCGA-73-4666	0.812177645283087	2	73	3
TCGA-73-4668	2.86465926017036	3	73	3
TCGA-73-4670	0.996540737149524	2	73	3
TCGA-73-4675	1.95988118127083	2	73	3
TCGA-73-4676	1.15012074465978	2	73	3
TCGA-73-4677	1.21887531985609	2	73	3
TCGA-73-7498	2.46101127916184	3	73	3
TCGA-73-7499	2.14898879219909	3	73	3
TCGA-73-A9RS	0.71302924961724	2	73	3
TCGA-75-5122	1.82857305762069	2	75	4
TCGA-75-5125	1.86737584926328	2	75	4
TCGA-75-5126	2.09757774499379	3	75	4
TCGA-75-5146	0.977024770366295	2	75	4
TCGA-75-5147	2.48046834175945	3	75	4
TCGA-75-6203	3.21879765916758	3	75	4
TCGA-75-6205	2.66309683415141	3	75	4
TCGA-75-6206	1.48564912224278	2	75	4
TCGA-75-6207	0.489677114459991	2	75	4
TCGA-75-6211	2.1847969797636	3	75	4
TCGA-75-6212	3.03573687423719	3	75	4
TCGA-75-6214	-0.733770680517367	1	75	4
TCGA-75-7025	2.59372379314059	3	75	4
TCGA-75-7027	2.26781594264552	3	75	4
TCGA-75-7030	2.84085587008918	3	75	4
TCGA-75-7031	1.14839612784669	2	75	4
TCGA-78-7145	1.109626181779	2	78	3
TCGA-78-7146	-0.302231477517635	1	78	3
TCGA-78-7147	0.305993882984501	1	78	3
TCGA-78-7148	0.686607298671962	2	78	3
TCGA-78-7149	0.936871128999062	2	78	3
TCGA-78-7150	-0.674118502953073	1	78	3
TCGA-78-7152	0.815520899000565	2	78	3
TCGA-78-7153	0.212952561234376	1	78	3
TCGA-78-7154	-0.337174940896096	1	78	3
TCGA-78-7155	-0.223345841303965	1	78	3
TCGA-78-7156	0.530474155698308	2	78	3
TCGA-78-7158	1.55988855378068	2	78	3
TCGA-78-7159	2.89985566445469	3	78	3
TCGA-78-7160	0.700925442116234	2	78	3
TCGA-78-7161	1.50096059731482	2	78	3
TCGA-78-7163	-0.6991324734792	1	78	3
TCGA-78-7166	-0.349927687919558	1	78	3
TCGA-78-7167	0.764346274389461	2	78	3
TCGA-78-7220	2.22479727684718	3	78	3
TCGA-78-7535	1.59200656363565	2	78	3
TCGA-78-7536	1.81681881475497	2	78	3
TCGA-78-7537	1.16858912061207	2	78	3
TCGA-78-7539	1.91513616142098	2	78	3
TCGA-78-7540	0.858139275347521	2	78	3
TCGA-78-7542	-0.16126664833691	1	78	3
TCGA-78-7633	-0.182833333340298	1	78	3
TCGA-78-8640	3.23623245853189	3	78	3
TCGA-78-8648	4.12772719959408	4	78	3
TCGA-78-8655	1.61436222190133	2	78	3
TCGA-78-8660	2.21957998299662	3	78	3
TCGA-78-8662	0.629108420742468	2	78	3
TCGA-80-5607	1.32952355101484	2	80	5
TCGA-80-5608	0.857344724243631	2	80	5
TCGA-80-5611	0.261281397851976	1	80	5
TCGA-83-5908	1.14621477070624	2	83	5
TCGA-86-6562	1.78356154655767	2	86	1
TCGA-86-6851	4.68113551273664	4	86	1
TCGA-86-7701	3.29407759610033	3	86	1
TCGA-86-7711	1.72575678622859	2	86	1
TCGA-86-7713	1.33611913790864	2	86	1
TCGA-86-7714	0.011448875818342	1	86	1
TCGA-86-7953	0.813439094711119	2	86	1
TCGA-86-7954	0.945851248361838	2	86	1
TCGA-86-7955	-0.398867588107568	1	86	1
TCGA-86-8054	1.59851730537172	2	86	1
TCGA-86-8055	2.56183860157274	3	86	1
TCGA-86-8056	2.3441180548146	3	86	1
TCGA-86-8073	1.82831862629463	2	86	1
TCGA-86-8074	1.24718369297109	2	86	1
TCGA-86-8075	2.50591019654706	3	86	1
TCGA-86-8076	3.22202092810049	3	86	1
TCGA-86-8278	2.23125492867193	3	86	1
TCGA-86-8279	0.114802488518517	1	86	1
TCGA-86-8280	2.90126436839287	3	86	1
TCGA-86-8281	1.90275758999127	2	86	1
TCGA-86-8358	1.97084217100815	2	86	1
TCGA-86-8359	2.14630795589529	3	86	1
TCGA-86-8585	2.7571354916196	3	86	1
TCGA-86-8668	2.6461960880356	3	86	1
TCGA-86-8669	1.61179296872672	2	86	1
TCGA-86-8671	3.47367089431251	3	86	1
TCGA-86-8672	3.01925656651027	3	86	1
TCGA-86-8673	1.90855422449834	2	86	1
TCGA-86-8674	0.365889441291108	1	86	1
TCGA-86-A456	2.41758344709916	3	86	1
TCGA-86-A4D0	0.457707652584944	2	86	1
TCGA-86-A4JF	2.24684863816596	3	86	1
TCGA-86-A4P7	3.44827877982617	3	86	1
TCGA-86-A4P8	3.95809984093848	4	86	1
TCGA-91-A4BC	4.81166017043567	4	91	3
TCGA-91-A4BD	3.21598601579833	3	91	3
TCGA-93-7347	2.57812913477122	3	93	3
TCGA-93-7348	3.26088767800951	3	93	3
TCGA-93-8067	1.14915387668305	2	93	3
TCGA-93-A4JN	3.97060070943831	4	93	3
TCGA-93-A4JO	2.76072039291894	3	93	3
TCGA-93-A4JP	3.05860696069624	3	93	3
TCGA-93-A4JQ	2.35179115201798	3	93	3
TCGA-95-7039	1.11409182756853	2	95	4
TCGA-95-7043	0.675046422399892	2	95	4
TCGA-95-7562	0.421426974874639	2	95	4
TCGA-95-7567	2.85384013920052	3	95	4
TCGA-95-7944	0.982690868639973	2	95	4
TCGA-95-7947	1.08534530018628	2	95	4
TCGA-95-7948	1.05291510994081	2	95	4
TCGA-95-8039	1.86119996919549	2	95	4
TCGA-95-8494	1.02156678360576	2	95	4
TCGA-95-A4VK	1.83438473239631	2	95	4
TCGA-95-A4VN	1.30891159546587	2	95	4
TCGA-95-A4VP	3.3102042338398	3	95	4
TCGA-97-7546	2.73801554583827	3	97	2
TCGA-97-7547	1.15914300111191	2	97	2
TCGA-97-7552	2.74651806392477	3	97	2
TCGA-97-7553	3.6202839392187	4	97	2
TCGA-97-7554	3.37909077187014	3	97	2
TCGA-97-7937	0.308636799187655	1	97	2
TCGA-97-7938	1.31663780429622	2	97	2
TCGA-97-7941	1.97120271687097	3	97	2
TCGA-97-8171	1.03262913534058	2	97	2
TCGA-97-8172	3.99074168345599	4	97	2
TCGA-97-8175	0.822750100919821	2	97	2
TCGA-97-8177	3.04798042449623	3	97	2
TCGA-97-8179	1.63802163001154	2	97	2
TCGA-97-8552	3.09902530367305	3	97	2
TCGA-97-A4LX	3.58598151475096	4	97	2
TCGA-97-A4M0	2.48878684158972	3	97	2
TCGA-97-A4M1	4.15811361244783	4	97	2
TCGA-97-A4M2	4.92222447862283	4	97	2
TCGA-97-A4M3	1.45900398751079	2	97	2
TCGA-97-A4M5	3.07727628049988	3	97	2
TCGA-97-A4M6	2.48480258235145	3	97	2
TCGA-97-A4M7	3.351653087062	3	97	2
TCGA-99-7458	1.60083945363207	2	99	3
TCGA-99-8025	1.28095670485519	2	99	3
TCGA-99-8028	3.72258175623156	4	99	3
TCGA-99-8032	3.50834533719606	3	99	3
TCGA-99-8033	1.62669010550314	2	99	3
TCGA-99-AA5R	4.12478784218154	4	99	3
TCGA-J2-8192	2.43889561800813	3	J2	2
TCGA-J2-8194	0.907253748414827	2	J2	2
TCGA-J2-A4AD	1.6596818400596	2	J2	2
TCGA-J2-A4AE	2.97861692365823	3	J2	2
TCGA-J2-A4AG	2.39825984144452	3	J2	2
TCGA-L4-A4E5	2.48381490496838	3	L4	3
TCGA-L4-A4E6	3.57461092879246	4	L4	3
TCGA-L9-A443	1.34968212596625	2	L9	1
TCGA-L9-A444	4.50745125267961	4	L9	1
TCGA-L9-A50W	2.92316010866681	3	L9	1
TCGA-L9-A5IP	1.48991824901738	2	L9	1
TCGA-L9-A743	4.31768005116889	4	L9	1
TCGA-L9-A7SV	-0.009653015083361	1	L9	1
TCGA-L9-A8F4	4.05938283959303	4	L9	1
TCGA-MN-A4N1	0.448735128064738	2	MN	1
TCGA-MN-A4N4	3.09067449409407	3	MN	1
TCGA-MN-A4N5	1.50222160955739	2	MN	1
TCGA-MP-A4SV	3.0602744020222	3	MP	4
TCGA-MP-A4SW	3.01691845277818	3	MP	4
TCGA-MP-A4SY	1.7968533141317	2	MP	4
TCGA-MP-A4T4	4.51645355680015	4	MP	4
TCGA-MP-A4T6	2.1003683547885	3	MP	4
TCGA-MP-A4T7	1.75242043592173	2	MP	4
TCGA-MP-A4T8	0.250825572736469	1	MP	4
TCGA-MP-A4T9	2.71309949276155	3	MP	4
TCGA-MP-A4TA	2.57591293889394	3	MP	4
TCGA-MP-A4TC	2.31476751079495	3	MP	4
TCGA-MP-A4TD	3.5984123168826	4	MP	4
TCGA-MP-A4TE	2.74318773482061	3	MP	4
TCGA-MP-A4TF	3.20666867124255	3	MP	4
TCGA-MP-A4TH	3.22364573169066	3	MP	4
TCGA-MP-A4TI	3.42135491481258	3	MP	4
TCGA-MP-A4TJ	3.35342151924964	3	MP	4
TCGA-MP-A4TK	3.29550163683328	3	MP	4
TCGA-MP-A5C7	0.312062212455367	1	MP	4
TCGA-NJ-A4YF	2.22965913696493	3	NJ	3
TCGA-NJ-A4YG	3.3029333005986	3	NJ	3
TCGA-NJ-A4YI	2.36632888863704	3	NJ	3
TCGA-NJ-A4YP	1.71911607656476	2	NJ	3
TCGA-NJ-A4YQ	3.77197723918352	4	NJ	3
TCGA-NJ-A55A	3.09098926229433	3	NJ	3
TCGA-NJ-A55O	2.04959407365809	3	NJ	3
TCGA-NJ-A55R	3.22316379855201	3	NJ	3
TCGA-NJ-A7XG	0.909333562136041	2	NJ	3
TCGA-O1-A52J	2.69617448445298	3	O1	3
TCGA-S2-AA1A	4.56815516320988	4	S2	3
