# Supplementary material for: Surrogate Biomarker Prediction from Whole-Slide Images for Evaluating Overall Survival in Lung Adenocarcinoma
Source: Diagnostics (Basel). 2024 Feb 20;14(5):462. doi: 10.3390/diagnostics14050462 (PMC10930763; doi:10.3390/diagnostics14050462)
Supplement: Supplementary file 1 [file diagnostics-14-00462-s001.zip › Supplementary_File_S5_TCGA_LUAD_crossfolds/crossfolds_P2RY13.csv]

PATIENT	P2RY13	P2RY13_quantile	site_code	CV5
TCGA-05-4244	2.6399200096677	2	05	1
TCGA-05-4249	4.76798644577964	4	05	1
TCGA-05-4250	2.84206347992309	3	05	1
TCGA-05-4382	3.08977346898708	3	05	1
TCGA-05-4395	1.22460982908572	2	05	1
TCGA-05-4396	2.49707392061044	2	05	1
TCGA-05-4397	2.38823037039987	2	05	1
TCGA-05-4398	3.8504489179104	3	05	1
TCGA-05-4402	2.5343533394095	2	05	1
TCGA-05-4403	3.28117813681386	3	05	1
TCGA-05-4405	3.25481113265589	3	05	1
TCGA-05-4415	1.87961886182052	2	05	1
TCGA-05-4417	3.55873612327752	3	05	1
TCGA-05-4418	3.18792900119273	3	05	1
TCGA-05-4420	2.59803805307719	2	05	1
TCGA-05-4422	3.44584864169279	3	05	1
TCGA-05-4424	3.80314057090937	3	05	1
TCGA-05-4426	1.77582082628145	2	05	1
TCGA-05-4427	3.46990459478489	3	05	1
TCGA-05-4430	3.79136226412965	3	05	1
TCGA-05-4432	3.32224967710964	3	05	1
TCGA-05-4433	4.14132501823976	3	05	1
TCGA-05-4434	4.58294212583609	4	05	1
TCGA-35-3615	3.02979167646128	3	35	3
TCGA-35-4122	3.49353334154748	3	35	3
TCGA-35-4123	3.61540862232883	3	35	3
TCGA-35-5375	2.91043000255859	3	35	3
TCGA-38-4625	2.91994492010408	3	38	2
TCGA-38-4626	3.12489403607841	3	38	2
TCGA-38-4627	3.1023931107462	3	38	2
TCGA-38-4628	2.30127208939743	2	38	2
TCGA-38-4629	3.5978576396544	3	38	2
TCGA-38-4630	1.48547593343496	2	38	2
TCGA-38-4631	1.45645124945787	2	38	2
TCGA-38-4632	4.01412540222609	3	38	2
TCGA-38-6178	1.25292188805233	2	38	2
TCGA-38-7271	4.59424704320727	4	38	2
TCGA-38-A44F	3.95338968711283	3	38	2
TCGA-44-2655	3.68354632672303	3	44	5
TCGA-44-2656	4.67001768871205	4	44	5
TCGA-44-2657	4.27010264496424	3	44	5
TCGA-44-2659	3.66991445328143	3	44	5
TCGA-44-2661	5.1549166857628	4	44	5
TCGA-44-2662	3.37286398673703	3	44	5
TCGA-44-2665	3.45747008534466	3	44	5
TCGA-44-2666	1.58832021873276	2	44	5
TCGA-44-2668	4.33976938254949	3	44	5
TCGA-44-3396	4.72977402957647	4	44	5
TCGA-44-3398	4.09557264813464	3	44	5
TCGA-44-3917	3.33153406737579	3	44	5
TCGA-44-3918	4.75230036959426	4	44	5
TCGA-44-3919	4.07697488370847	3	44	5
TCGA-44-4112	2.90926468991242	3	44	5
TCGA-44-5643	2.10787964029901	2	44	5
TCGA-44-5644	1.59617618558211	2	44	5
TCGA-44-5645	4.98201046021653	4	44	5
TCGA-44-6145	3.56275448258577	3	44	5
TCGA-44-6146	3.26093969488022	3	44	5
TCGA-44-6147	3.72331466364506	3	44	5
TCGA-44-6148	4.34697701531972	3	44	5
TCGA-44-6774	3.65726477559352	3	44	5
TCGA-44-6775	4.74064151330781	4	44	5
TCGA-44-6776	2.0473861838655	2	44	5
TCGA-44-6777	4.38585488009428	3	44	5
TCGA-44-6778	5.68105199098965	4	44	5
TCGA-44-6779	3.72687520266317	3	44	5
TCGA-44-7659	2.14627086494063	2	44	5
TCGA-44-7660	1.94135251052209	2	44	5
TCGA-44-7662	2.65643608630072	2	44	5
TCGA-44-7667	1.09917425330662	2	44	5
TCGA-44-7669	3.15697051515694	3	44	5
TCGA-44-7670	0.398966132169035	1	44	5
TCGA-44-7671	1.21202591323891	2	44	5
TCGA-44-7672	4.23983170089745	3	44	5
TCGA-44-8119	2.85994030587168	3	44	5
TCGA-44-A479	4.84354386605835	4	44	5
TCGA-44-A47A	4.48993932432332	4	44	5
TCGA-44-A47B	2.4895273997751	2	44	5
TCGA-44-A47G	3.61745404198746	3	44	5
TCGA-44-A4SS	2.8586321382321	3	44	5
TCGA-44-A4SU	2.58984710010593	2	44	5
TCGA-49-4487	3.95849057448188	3	49	1
TCGA-49-4488	3.88511996635087	3	49	1
TCGA-49-4490	2.48113476819391	2	49	1
TCGA-49-4494	2.23810302188769	2	49	1
TCGA-49-4501	3.06892311218643	3	49	1
TCGA-49-4505	3.50169022766869	3	49	1
TCGA-49-4506	2.49259376652571	2	49	1
TCGA-49-4507	2.57546902722916	2	49	1
TCGA-49-4510	1.1773381874759	2	49	1
TCGA-49-4512	3.42226478874775	3	49	1
TCGA-49-4514	2.64912828494934	2	49	1
TCGA-49-6742	1.31942558693424	2	49	1
TCGA-49-6743	2.61020899209123	2	49	1
TCGA-49-6744	3.96188216587533	3	49	1
TCGA-49-6745	4.03916924855218	3	49	1
TCGA-49-6761	3.14031097397304	3	49	1
TCGA-49-6767	2.7796398592743	3	49	1
TCGA-49-AAQV	1.71532207212994	2	49	1
TCGA-49-AAR0	3.35973492517631	3	49	1
TCGA-49-AAR2	2.41046881176437	2	49	1
TCGA-49-AAR3	4.48331818643941	4	49	1
TCGA-49-AAR4	2.49414457454558	2	49	1
TCGA-49-AAR9	-0.591514744614434	1	49	1
TCGA-49-AARE	1.4136131882613	2	49	1
TCGA-49-AARN	2.76580349180397	3	49	1
TCGA-49-AARO	4.12294060750995	3	49	1
TCGA-49-AARQ	2.46553238199628	2	49	1
TCGA-49-AARR	2.34362479419183	2	49	1
TCGA-4B-A93V	1.0017863644558	1	4B	5
TCGA-50-5044	2.71158295779285	2	50	1
TCGA-50-5045	4.16945733981284	3	50	1
TCGA-50-5055	4.51393352415311	4	50	1
TCGA-50-5066	2.98966612046494	3	50	1
TCGA-50-5068	4.25507354774749	3	50	1
TCGA-50-5931	-1.83950223772489	0	50	1
TCGA-50-5939	2.65818627969743	2	50	1
TCGA-50-5942	3.66868229922374	3	50	1
TCGA-50-5946	0.442415465747291	1	50	1
TCGA-50-6590	4.02745149610118	3	50	1
TCGA-50-6591	-2.45609413227789	0	50	1
TCGA-50-6593	3.79314867366386	3	50	1
TCGA-50-6594	1.81635385499308	2	50	1
TCGA-50-6597	3.83031804409429	3	50	1
TCGA-50-6673	3.15149098122755	3	50	1
TCGA-50-7109	2.83683852590662	3	50	1
TCGA-50-8457	3.37657473076262	3	50	1
TCGA-50-8459	4.13842865079711	3	50	1
TCGA-53-7624	1.19911186447465	2	53	4
TCGA-53-7626	4.36346458618346	3	53	4
TCGA-53-7813	2.03543613290291	2	53	4
TCGA-53-A4EZ	1.73072177101119	2	53	4
TCGA-55-1592	3.58295383922032	3	55	4
TCGA-55-1594	2.78697312854323	3	55	4
TCGA-55-1595	3.07211914078143	3	55	4
TCGA-55-1596	1.34337070775119	2	55	4
TCGA-55-5899	2.73617060657334	2	55	4
TCGA-55-6543	2.38467306669722	2	55	4
TCGA-55-6642	2.44926639805508	2	55	4
TCGA-55-6712	3.52665185827309	3	55	4
TCGA-55-6968	4.41054480887443	3	55	4
TCGA-55-6969	2.959477864743	3	55	4
TCGA-55-6970	3.77225916332251	3	55	4
TCGA-55-6971	4.05159381080827	3	55	4
TCGA-55-6972	-0.182705451673719	1	55	4
TCGA-55-6975	1.39640075442754	2	55	4
TCGA-55-6978	5.00288216302013	4	55	4
TCGA-55-6979	4.83782570004918	4	55	4
TCGA-55-6980	4.8101890944848	4	55	4
TCGA-55-6981	2.19442281004805	2	55	4
TCGA-55-6982	2.60403967609618	2	55	4
TCGA-55-6983	3.38015750453241	3	55	4
TCGA-55-6984	1.47100731593758	2	55	4
TCGA-55-6985	3.11024229272768	3	55	4
TCGA-55-6986	2.92026360177152	3	55	4
TCGA-55-6987	4.26444565963279	3	55	4
TCGA-55-7227	4.14154647188545	3	55	4
TCGA-55-7281	4.63892711655644	4	55	4
TCGA-55-7283	3.71476079072615	3	55	4
TCGA-55-7284	4.00914479627442	3	55	4
TCGA-55-7570	-0.340728141379194	1	55	4
TCGA-55-7573	4.3294412747347	3	55	4
TCGA-55-7574	3.14034130459809	3	55	4
TCGA-55-7576	3.38479539602653	3	55	4
TCGA-55-7724	4.70944912974585	4	55	4
TCGA-55-7725	3.92911438742462	3	55	4
TCGA-55-7726	3.07326966136664	3	55	4
TCGA-55-7727	3.79680930747944	3	55	4
TCGA-55-7728	4.2048839247628	3	55	4
TCGA-55-7815	4.4962108080097	4	55	4
TCGA-55-7816	4.71152447530303	4	55	4
TCGA-55-7903	2.48400236662202	2	55	4
TCGA-55-7907	3.42904465344966	3	55	4
TCGA-55-7910	0.705727357564713	1	55	4
TCGA-55-7911	3.52949796016872	3	55	4
TCGA-55-7913	1.23688907953122	2	55	4
TCGA-55-7914	2.30485489774349	2	55	4
TCGA-55-7994	4.70104985527477	4	55	4
TCGA-55-7995	4.1708923543964	3	55	4
TCGA-55-8085	3.32359890784165	3	55	4
TCGA-55-8087	3.70563226566925	3	55	4
TCGA-55-8089	5.0218560083983	4	55	4
TCGA-55-8090	3.23946582526834	3	55	4
TCGA-55-8091	4.23380483724155	3	55	4
TCGA-55-8092	2.16020464269049	2	55	4
TCGA-55-8094	-0.780391064599618	0	55	4
TCGA-55-8096	1.85677735105409	2	55	4
TCGA-55-8097	3.47072316904235	3	55	4
TCGA-55-8203	3.34595835091443	3	55	4
TCGA-55-8204	3.06615748268914	3	55	4
TCGA-55-8205	4.78735786860851	4	55	4
TCGA-55-8206	5.15376241301507	4	55	4
TCGA-55-8207	3.26186591631264	3	55	4
TCGA-55-8208	5.24938517964348	4	55	4
TCGA-55-8299	3.73494606237054	3	55	4
TCGA-55-8301	3.44942059292338	3	55	4
TCGA-55-8302	2.46479923131029	2	55	4
TCGA-55-8505	1.08148350040857	2	55	4
TCGA-55-8506	0.977296349556605	1	55	4
TCGA-55-8507	2.33072434653324	2	55	4
TCGA-55-8508	1.78768199431965	2	55	4
TCGA-55-8510	4.38543966106994	3	55	4
TCGA-55-8511	2.92505947236461	3	55	4
TCGA-55-8512	1.99914915391164	2	55	4
TCGA-55-8513	4.81971282840293	4	55	4
TCGA-55-8514	1.83463362144679	2	55	4
TCGA-55-8614	2.17112167948675	2	55	4
TCGA-55-8615	0.853915946375312	1	55	4
TCGA-55-8616	1.37416524096751	2	55	4
TCGA-55-8619	4.4032681229103	3	55	4
TCGA-55-8620	2.713450492112	2	55	4
TCGA-55-8621	4.01089910547435	3	55	4
TCGA-55-A48X	3.54437022859901	3	55	4
TCGA-55-A48Y	2.35926390194722	2	55	4
TCGA-55-A48Z	2.2547380097143	2	55	4
TCGA-55-A490	1.70883613835117	2	55	4
TCGA-55-A491	2.53380088888517	2	55	4
TCGA-55-A492	1.34327101733754	2	55	4
TCGA-55-A493	3.66567612725065	3	55	4
TCGA-55-A494	-0.49643486978137	1	55	4
TCGA-55-A4DF	3.55640137944101	3	55	4
TCGA-55-A4DG	2.774062160438	3	55	4
TCGA-55-A57B	3.78928990879889	3	55	4
TCGA-62-A46O	-1.35667583187411	0	62	2
TCGA-62-A46P	1.8655700948441	2	62	2
TCGA-62-A46R	3.6760311689361	3	62	2
TCGA-62-A46S	2.75209312351624	3	62	2
TCGA-62-A46U	6.20569841403785	4	62	2
TCGA-62-A46V	2.82898378433859	3	62	2
TCGA-62-A470	3.2901516465513	3	62	2
TCGA-62-A471	0.864556264489248	1	62	2
TCGA-62-A472	3.43302806262678	3	62	2
TCGA-64-1676	3.66894283185017	3	64	5
TCGA-64-1677	2.24525611886346	2	64	5
TCGA-64-1678	-0.083275842840694	1	64	5
TCGA-64-1679	2.69631477244205	2	64	5
TCGA-64-1680	2.14037558383632	2	64	5
TCGA-64-1681	3.10723284202608	3	64	5
TCGA-64-5774	1.02614427465517	2	64	5
TCGA-64-5775	2.15066217088409	2	64	5
TCGA-64-5778	3.45051254795943	3	64	5
TCGA-64-5779	1.328320711963	2	64	5
TCGA-64-5781	1.47173177924441	2	64	5
TCGA-64-5815	2.99525276981548	3	64	5
TCGA-67-3770	2.36647456712044	2	67	2
TCGA-67-3771	3.31759813983529	3	67	2
TCGA-67-3772	2.81363674975989	3	67	2
TCGA-67-3773	4.32152891314666	3	67	2
TCGA-67-3774	3.26880426450511	3	67	2
TCGA-67-4679	3.74881358466965	3	67	2
TCGA-67-6215	2.81783727425701	3	67	2
TCGA-67-6216	3.82228016702935	3	67	2
TCGA-67-6217	3.73360840625779	3	67	2
TCGA-69-7760	-0.759770352260142	0	69	3
TCGA-69-7761	4.20344369249487	3	69	3
TCGA-69-7763	2.43667764786209	2	69	3
TCGA-69-7764	1.79562589931646	2	69	3
TCGA-69-7765	3.05397116053942	3	69	3
TCGA-69-7973	1.69534629892023	2	69	3
TCGA-69-7974	4.24312135258067	3	69	3
TCGA-69-7978	4.60419967237675	4	69	3
TCGA-69-7979	1.03430516023886	2	69	3
TCGA-69-7980	3.57246429212883	3	69	3
TCGA-69-8253	2.06607247237881	2	69	3
TCGA-69-8254	3.37637341417664	3	69	3
TCGA-69-8255	3.36631199589709	3	69	3
TCGA-69-8453	4.36340169358641	3	69	3
TCGA-69-A59K	2.39459298984148	2	69	3
TCGA-71-6725	2.79604061772714	3	71	2
TCGA-71-8520	2.21425216836114	2	71	2
TCGA-73-4658	4.89020595702184	4	73	2
TCGA-73-4659	3.56362152023285	3	73	2
TCGA-73-4662	3.83945161741976	3	73	2
TCGA-73-4666	3.67996842120266	3	73	2
TCGA-73-4668	0.81792120034361	1	73	2
TCGA-73-4670	0.689359227631348	1	73	2
TCGA-73-4675	2.02385351036216	2	73	2
TCGA-73-4676	2.32401464830504	2	73	2
TCGA-73-4677	2.13932402075933	2	73	2
TCGA-73-7498	3.22032303223465	3	73	2
TCGA-73-7499	3.30116824345145	3	73	2
TCGA-73-A9RS	-0.371035015171235	1	73	2
TCGA-75-5122	5.86390206835385	4	75	3
TCGA-75-5125	4.17556388752434	3	75	3
TCGA-75-5126	4.34936101585287	3	75	3
TCGA-75-5146	3.84608329244907	3	75	3
TCGA-75-5147	3.0543074640089	3	75	3
TCGA-75-6203	4.72238838977277	4	75	3
TCGA-75-6205	5.53420693997763	4	75	3
TCGA-75-6206	2.88085020586745	3	75	3
TCGA-75-6207	0.941551381919206	1	75	3
TCGA-75-6211	2.43461209656542	2	75	3
TCGA-75-6212	3.68434659398255	3	75	3
TCGA-75-6214	0.227755171667997	1	75	3
TCGA-75-7025	3.95184221455955	3	75	3
TCGA-75-7027	1.03612777367907	2	75	3
TCGA-75-7030	3.04221337936815	3	75	3
TCGA-75-7031	3.0454962202624	3	75	3
TCGA-78-7145	2.54123790559336	2	78	3
TCGA-78-7146	1.1497571579341	2	78	3
TCGA-78-7147	2.27349124329717	2	78	3
TCGA-78-7148	2.10362516207905	2	78	3
TCGA-78-7149	1.3878553246843	2	78	3
TCGA-78-7150	-0.287095379843826	1	78	3
TCGA-78-7152	2.34498828713002	2	78	3
TCGA-78-7153	1.66122638998715	2	78	3
TCGA-78-7154	1.57185139905641	2	78	3
TCGA-78-7155	1.73409369646799	2	78	3
TCGA-78-7156	1.41063438569231	2	78	3
TCGA-78-7158	2.35265593961523	2	78	3
TCGA-78-7159	1.98231782464666	2	78	3
TCGA-78-7160	3.93570158790851	3	78	3
TCGA-78-7161	0.948821943565146	1	78	3
TCGA-78-7163	0.751528935530365	1	78	3
TCGA-78-7166	1.10206094753218	2	78	3
TCGA-78-7167	1.57049543370167	2	78	3
TCGA-78-7220	0.713598830798079	1	78	3
TCGA-78-7535	4.47155230606542	3	78	3
TCGA-78-7536	2.01963569775466	2	78	3
TCGA-78-7537	3.1261241126014	3	78	3
TCGA-78-7539	3.85215342499794	3	78	3
TCGA-78-7540	2.61125638209814	2	78	3
TCGA-78-7542	1.18479310902335	2	78	3
TCGA-78-7633	1.99287402069602	2	78	3
TCGA-78-8640	2.16554316285879	2	78	3
TCGA-78-8648	3.90638134706732	3	78	3
TCGA-78-8655	3.82575005104896	3	78	3
TCGA-78-8660	3.94540501955763	3	78	3
TCGA-78-8662	1.30448621668584	2	78	3
TCGA-80-5607	3.05245958527699	3	80	2
TCGA-80-5608	2.10261485060159	2	80	2
TCGA-80-5611	3.96172111599307	3	80	2
TCGA-83-5908	4.23413626560561	3	83	1
TCGA-86-6562	2.53638109192471	2	86	2
TCGA-86-6851	4.11585945760289	3	86	2
TCGA-86-7701	3.48252268551344	3	86	2
TCGA-86-7711	3.5855308605599	3	86	2
TCGA-86-7713	1.21490555093956	2	86	2
TCGA-86-7714	4.73497220707247	4	86	2
TCGA-86-7953	3.55241822031497	3	86	2
TCGA-86-7954	4.37869398465483	3	86	2
TCGA-86-7955	-0.834966702914241	0	86	2
TCGA-86-8054	1.29612939688	2	86	2
TCGA-86-8055	2.94796340893635	3	86	2
TCGA-86-8056	4.16034457684196	3	86	2
TCGA-86-8073	3.48973318745366	3	86	2
TCGA-86-8074	2.97187095735886	3	86	2
TCGA-86-8075	1.40098504190838	2	86	2
TCGA-86-8076	4.23950835482933	3	86	2
TCGA-86-8278	2.6923163167533	2	86	2
TCGA-86-8279	2.701929573353	2	86	2
TCGA-86-8280	3.80015283991642	3	86	2
TCGA-86-8281	2.52539050867849	2	86	2
TCGA-86-8358	1.79429277925459	2	86	2
TCGA-86-8359	2.70044753314955	2	86	2
TCGA-86-8585	3.01164009810981	3	86	2
TCGA-86-8668	3.47173814376286	3	86	2
TCGA-86-8669	3.1321463880248	3	86	2
TCGA-86-8671	4.99294322569283	4	86	2
TCGA-86-8672	2.48386128006595	2	86	2
TCGA-86-8673	1.31209608493935	2	86	2
TCGA-86-8674	0.268042117892963	1	86	2
TCGA-86-A456	2.10442556183953	2	86	2
TCGA-86-A4D0	2.30840370874085	2	86	2
TCGA-86-A4JF	1.70919185222316	2	86	2
TCGA-86-A4P7	3.09089732333645	3	86	2
TCGA-86-A4P8	4.50875621962232	4	86	2
TCGA-91-A4BC	3.37421337216725	3	91	3
TCGA-91-A4BD	3.70141284296857	3	91	3
TCGA-93-7347	4.46459578578695	3	93	5
TCGA-93-7348	2.3234459910055	2	93	5
TCGA-93-8067	1.01730922066698	2	93	5
TCGA-93-A4JN	1.96727524878599	2	93	5
TCGA-93-A4JO	4.05571656321223	3	93	5
TCGA-93-A4JP	3.71030726931636	3	93	5
TCGA-93-A4JQ	3.33326241461484	3	93	5
TCGA-95-7039	1.74584853976863	2	95	2
TCGA-95-7043	0.625293387202793	1	95	2
TCGA-95-7562	2.32427073742046	2	95	2
TCGA-95-7567	2.62698169797868	2	95	2
TCGA-95-7944	3.42820702297009	3	95	2
TCGA-95-7947	2.88971017963807	3	95	2
TCGA-95-7948	1.17383989220042	2	95	2
TCGA-95-8039	4.507279681179	4	95	2
TCGA-95-8494	3.14945969762556	3	95	2
TCGA-95-A4VK	2.02933014838794	2	95	2
TCGA-95-A4VN	4.43453139832026	3	95	2
TCGA-95-A4VP	0.891036485416232	1	95	2
TCGA-97-7546	3.99969848080894	3	97	3
TCGA-97-7547	3.39160311885855	3	97	3
TCGA-97-7552	4.28922287718422	3	97	3
TCGA-97-7553	5.0511408305541	4	97	3
TCGA-97-7554	3.01281909958655	3	97	3
TCGA-97-7937	0.821588054993423	1	97	3
TCGA-97-7938	2.36766180732068	2	97	3
TCGA-97-7941	3.57391388658661	3	97	3
TCGA-97-8171	0.137471501198075	1	97	3
TCGA-97-8172	3.46470168218552	3	97	3
TCGA-97-8175	4.06920722690041	3	97	3
TCGA-97-8177	2.89459647837364	3	97	3
TCGA-97-8179	2.87741713608816	3	97	3
TCGA-97-8552	3.7331696500127	3	97	3
TCGA-97-A4LX	5.06169703394137	4	97	3
TCGA-97-A4M0	3.85114980087632	3	97	3
TCGA-97-A4M1	3.58538481954074	3	97	3
TCGA-97-A4M2	4.31770532980735	3	97	3
TCGA-97-A4M3	1.93402359161787	2	97	3
TCGA-97-A4M5	3.8288755417159	3	97	3
TCGA-97-A4M6	3.71845811657162	3	97	3
TCGA-97-A4M7	4.52902797021536	4	97	3
TCGA-99-7458	4.08608674063147	3	99	5
TCGA-99-8025	1.51321527931487	2	99	5
TCGA-99-8028	4.29821909920059	3	99	5
TCGA-99-8032	1.11265318763665	2	99	5
TCGA-99-8033	2.81508904565786	3	99	5
TCGA-99-AA5R	3.78521717110002	3	99	5
TCGA-J2-8192	3.6884220945321	3	J2	5
TCGA-J2-8194	3.43922794428804	3	J2	5
TCGA-J2-A4AD	0.159921661875324	1	J2	5
TCGA-J2-A4AE	1.88360380879801	2	J2	5
TCGA-J2-A4AG	3.15296371285093	3	J2	5
TCGA-L4-A4E5	2.28311755473126	2	L4	1
TCGA-L4-A4E6	5.49034598236199	4	L4	1
TCGA-L9-A443	2.14732189319064	2	L9	5
TCGA-L9-A444	4.15070789785855	3	L9	5
TCGA-L9-A50W	3.04403615246402	3	L9	5
TCGA-L9-A5IP	1.47423662678511	2	L9	5
TCGA-L9-A743	3.62128863134087	3	L9	5
TCGA-L9-A7SV	1.91634640347286	2	L9	5
TCGA-L9-A8F4	3.19389592087827	3	L9	5
TCGA-MN-A4N1	0.329682456420974	1	MN	5
TCGA-MN-A4N4	1.07775860620879	2	MN	5
TCGA-MN-A4N5	2.86649599515435	3	MN	5
TCGA-MP-A4SV	2.90504685343422	3	MP	1
TCGA-MP-A4SW	2.89705899493685	3	MP	1
TCGA-MP-A4SY	2.44490435050356	2	MP	1
TCGA-MP-A4T4	3.82803296339505	3	MP	1
TCGA-MP-A4T6	2.81874824855467	3	MP	1
TCGA-MP-A4T7	2.64175431655883	2	MP	1
TCGA-MP-A4T8	0.441347478785895	1	MP	1
TCGA-MP-A4T9	3.45006508692775	3	MP	1
TCGA-MP-A4TA	0.66825311104065	1	MP	1
TCGA-MP-A4TC	2.30575063743751	2	MP	1
TCGA-MP-A4TD	2.0968448538776	2	MP	1
TCGA-MP-A4TE	0.660105993326052	1	MP	1
TCGA-MP-A4TF	0.555081438633927	1	MP	1
TCGA-MP-A4TH	4.35116948341281	3	MP	1
TCGA-MP-A4TI	4.83612835349933	4	MP	1
TCGA-MP-A4TJ	4.50926463370251	4	MP	1
TCGA-MP-A4TK	3.3311806123111	3	MP	1
TCGA-MP-A5C7	1.55037418887793	2	MP	1
TCGA-NJ-A4YF	-0.2464898766173	1	NJ	5
TCGA-NJ-A4YG	3.91622965231057	3	NJ	5
TCGA-NJ-A4YI	3.44109665703902	3	NJ	5
TCGA-NJ-A4YP	2.4221786605551	2	NJ	5
TCGA-NJ-A4YQ	3.99408378019785	3	NJ	5
TCGA-NJ-A55A	4.23826552479144	3	NJ	5
TCGA-NJ-A55O	3.87731679340965	3	NJ	5
TCGA-NJ-A55R	0.881472448843213	1	NJ	5
TCGA-NJ-A7XG	1.2581373630148	2	NJ	5
TCGA-O1-A52J	3.09583997011208	3	O1	1
TCGA-S2-AA1A	2.87876605628904	3	S2	3
