# Supplementary material for: Surrogate Biomarker Prediction from Whole-Slide Images for Evaluating Overall Survival in Lung Adenocarcinoma
Source: Diagnostics (Basel). 2024 Feb 20;14(5):462. doi: 10.3390/diagnostics14050462 (PMC10930763; doi:10.3390/diagnostics14050462)
Supplement: Supplementary file 1 [file diagnostics-14-00462-s001.zip › Supplementary_File_S5_TCGA_LUAD_crossfolds/crossfolds_PAQR4.csv]

PATIENT	PAQR4	PAQR4_quantile	site_code	CV5
TCGA-05-4244	4.06411951415797	3	05	4
TCGA-05-4249	3.79173277585607	2	05	4
TCGA-05-4250	4.22468583621815	3	05	4
TCGA-05-4382	3.27936963797237	2	05	4
TCGA-05-4395	4.2453573323812	3	05	4
TCGA-05-4396	4.46853800985193	3	05	4
TCGA-05-4397	4.76258670227446	3	05	4
TCGA-05-4398	4.45798652251022	3	05	4
TCGA-05-4402	4.76866098666515	3	05	4
TCGA-05-4403	3.58781107917257	2	05	4
TCGA-05-4405	3.61002613599848	2	05	4
TCGA-05-4415	3.03394700821181	2	05	4
TCGA-05-4417	2.38546146850577	1	05	4
TCGA-05-4418	2.6924834181975	2	05	4
TCGA-05-4420	2.9260922507614	2	05	4
TCGA-05-4422	2.9404179442685	2	05	4
TCGA-05-4424	4.8023121499616	3	05	4
TCGA-05-4426	3.92604287237533	3	05	4
TCGA-05-4427	2.73293900061868	2	05	4
TCGA-05-4430	4.83718230035794	3	05	4
TCGA-05-4432	2.45231021767401	1	05	4
TCGA-05-4433	3.90393043356406	3	05	4
TCGA-05-4434	3.27255322350181	2	05	4
TCGA-35-3615	3.11067729290453	2	35	4
TCGA-35-4122	3.3963727051567	2	35	4
TCGA-35-4123	4.58768786477038	3	35	4
TCGA-35-5375	5.22127104929093	4	35	4
TCGA-38-4625	4.46295694587796	3	38	5
TCGA-38-4626	2.85748509452956	2	38	5
TCGA-38-4627	3.47129775592102	2	38	5
TCGA-38-4628	4.40499612539169	3	38	5
TCGA-38-4629	3.95089291294818	3	38	5
TCGA-38-4630	2.37802059658781	1	38	5
TCGA-38-4631	4.72481288042483	3	38	5
TCGA-38-4632	3.75708015892358	2	38	5
TCGA-38-6178	3.20865162112481	2	38	5
TCGA-38-7271	2.96522936240818	2	38	5
TCGA-38-A44F	2.87120393175758	2	38	5
TCGA-44-2655	2.23376645276936	1	44	2
TCGA-44-2656	1.25439094630099	1	44	2
TCGA-44-2657	3.20277962012062	2	44	2
TCGA-44-2659	2.15343969903086	1	44	2
TCGA-44-2661	3.55658032295828	2	44	2
TCGA-44-2662	3.19807226459767	2	44	2
TCGA-44-2665	0.892761394758933	0	44	2
TCGA-44-2666	4.25552098036076	3	44	2
TCGA-44-2668	2.4565463742381	1	44	2
TCGA-44-3396	4.41794989323321	3	44	2
TCGA-44-3398	3.35316676454882	2	44	2
TCGA-44-3917	1.95433637412262	1	44	2
TCGA-44-3918	1.13187354797496	1	44	2
TCGA-44-3919	4.48643374859563	3	44	2
TCGA-44-4112	1.1574513313389	1	44	2
TCGA-44-5643	3.13117626021015	2	44	2
TCGA-44-5644	3.28780674759975	2	44	2
TCGA-44-5645	3.05004098648911	2	44	2
TCGA-44-6145	4.3357893314595	3	44	2
TCGA-44-6146	-0.223655847311167	0	44	2
TCGA-44-6147	0.050032359937115	0	44	2
TCGA-44-6148	2.27125693045637	1	44	2
TCGA-44-6774	2.74055511895456	2	44	2
TCGA-44-6775	4.68397768495807	3	44	2
TCGA-44-6776	2.47802053819536	2	44	2
TCGA-44-6777	3.94003293771048	3	44	2
TCGA-44-6778	2.50044426735004	2	44	2
TCGA-44-6779	4.34570259794637	3	44	2
TCGA-44-7659	2.38113459808327	1	44	2
TCGA-44-7660	4.30714045054603	3	44	2
TCGA-44-7662	4.21333880381661	3	44	2
TCGA-44-7667	3.83331617390648	3	44	2
TCGA-44-7669	4.51156479896462	3	44	2
TCGA-44-7670	3.24491396355225	2	44	2
TCGA-44-7671	3.88376780499113	3	44	2
TCGA-44-7672	3.32941030845628	2	44	2
TCGA-44-8119	1.50703932629699	1	44	2
TCGA-44-A479	2.09177840588559	1	44	2
TCGA-44-A47A	3.42408097826369	2	44	2
TCGA-44-A47B	4.07448990049626	3	44	2
TCGA-44-A47G	3.46567960295938	2	44	2
TCGA-44-A4SS	3.01383766371549	2	44	2
TCGA-44-A4SU	3.76516536031846	2	44	2
TCGA-49-4487	3.1314896004189	2	49	4
TCGA-49-4488	2.2900154552091	1	49	4
TCGA-49-4490	4.39847149347719	3	49	4
TCGA-49-4494	4.32314975493642	3	49	4
TCGA-49-4501	3.19841200783897	2	49	4
TCGA-49-4505	2.84132596785248	2	49	4
TCGA-49-4506	3.83089607416356	3	49	4
TCGA-49-4507	4.66853325634419	3	49	4
TCGA-49-4510	1.95763886948055	1	49	4
TCGA-49-4512	3.55350932202601	2	49	4
TCGA-49-4514	2.96736819280659	2	49	4
TCGA-49-6742	2.93925854750245	2	49	4
TCGA-49-6743	3.96206791463358	3	49	4
TCGA-49-6744	2.22441397806499	1	49	4
TCGA-49-6745	3.29819477361017	2	49	4
TCGA-49-6761	4.36950055766325	3	49	4
TCGA-49-6767	3.48938398470548	2	49	4
TCGA-49-AAQV	3.47102139978379	2	49	4
TCGA-49-AAR0	5.22358517378505	4	49	4
TCGA-49-AAR2	2.5346482229851	2	49	4
TCGA-49-AAR3	3.98634685122868	3	49	4
TCGA-49-AAR4	3.41889868008457	2	49	4
TCGA-49-AAR9	3.46959676968895	2	49	4
TCGA-49-AARE	3.7083767664616	2	49	4
TCGA-49-AARN	4.26216656067349	3	49	4
TCGA-49-AARO	4.11154710275881	3	49	4
TCGA-49-AARQ	4.22485104140239	3	49	4
TCGA-49-AARR	3.37800358631752	2	49	4
TCGA-4B-A93V	4.28812085801342	3	4B	3
TCGA-50-5044	3.36986213615693	2	50	2
TCGA-50-5045	2.98155065242999	2	50	2
TCGA-50-5055	3.16849372250503	2	50	2
TCGA-50-5066	3.05441330177956	2	50	2
TCGA-50-5068	2.58776658579758	2	50	2
TCGA-50-5931	4.1529640895897	3	50	2
TCGA-50-5939	3.42794180898131	2	50	2
TCGA-50-5942	2.31452053738576	1	50	2
TCGA-50-5946	5.30263899247803	4	50	2
TCGA-50-6590	3.69317046114789	2	50	2
TCGA-50-6591	3.78124863052453	2	50	2
TCGA-50-6593	2.80803291074983	2	50	2
TCGA-50-6594	3.86766594568933	3	50	2
TCGA-50-6597	3.36309581230164	2	50	2
TCGA-50-6673	4.06209860455863	3	50	2
TCGA-50-7109	5.16289253888032	4	50	2
TCGA-50-8457	2.70048591192908	2	50	2
TCGA-50-8459	3.68177447325551	2	50	2
TCGA-53-7624	2.90312703683957	2	53	4
TCGA-53-7626	3.23954315643484	2	53	4
TCGA-53-7813	0.222204644508635	0	53	4
TCGA-53-A4EZ	2.29847498170012	1	53	4
TCGA-55-1592	3.88646731440919	3	55	3
TCGA-55-1594	2.63347113102477	2	55	3
TCGA-55-1595	2.94196590486299	2	55	3
TCGA-55-1596	3.72063017263826	2	55	3
TCGA-55-5899	3.87061189507246	3	55	3
TCGA-55-6543	4.6439593515728	3	55	3
TCGA-55-6642	2.55487658601568	2	55	3
TCGA-55-6712	3.89138166117624	3	55	3
TCGA-55-6968	5.36943960554475	4	55	3
TCGA-55-6969	2.98714683688695	2	55	3
TCGA-55-6970	3.07371648035402	2	55	3
TCGA-55-6971	3.4633635962532	2	55	3
TCGA-55-6972	1.94162268332848	1	55	3
TCGA-55-6975	3.10990737576975	2	55	3
TCGA-55-6978	3.52529689825815	2	55	3
TCGA-55-6979	3.56671139471645	2	55	3
TCGA-55-6980	2.70269637363136	2	55	3
TCGA-55-6981	4.08571655060555	3	55	3
TCGA-55-6982	3.91406100429937	3	55	3
TCGA-55-6983	3.20897085452619	2	55	3
TCGA-55-6984	3.99519018659032	3	55	3
TCGA-55-6985	4.19835946691276	3	55	3
TCGA-55-6986	3.15495639188735	2	55	3
TCGA-55-6987	3.03643690014394	2	55	3
TCGA-55-7227	3.7748894349775	2	55	3
TCGA-55-7281	4.6105094772629	3	55	3
TCGA-55-7283	3.62397151936481	2	55	3
TCGA-55-7284	4.37376197786977	3	55	3
TCGA-55-7570	4.00753410132163	3	55	3
TCGA-55-7573	3.50941994084093	2	55	3
TCGA-55-7574	2.6921674143115	2	55	3
TCGA-55-7576	3.67057652363446	2	55	3
TCGA-55-7724	2.23189187881579	1	55	3
TCGA-55-7725	1.77608116538108	1	55	3
TCGA-55-7726	4.08111752318932	3	55	3
TCGA-55-7727	1.64043083787508	1	55	3
TCGA-55-7728	3.77518141859573	2	55	3
TCGA-55-7815	1.40324778838227	1	55	3
TCGA-55-7816	2.45804295981002	1	55	3
TCGA-55-7903	2.56889126420853	2	55	3
TCGA-55-7907	3.59641136029221	2	55	3
TCGA-55-7910	3.65091447293533	2	55	3
TCGA-55-7911	3.5456401709886	2	55	3
TCGA-55-7913	4.40415105291535	3	55	3
TCGA-55-7914	2.06028568556236	1	55	3
TCGA-55-7994	3.6480150929529	2	55	3
TCGA-55-7995	5.81880197665786	4	55	3
TCGA-55-8085	2.70714055419125	2	55	3
TCGA-55-8087	2.93499664761341	2	55	3
TCGA-55-8089	2.63347304831584	2	55	3
TCGA-55-8090	4.7061427177837	3	55	3
TCGA-55-8091	3.31080223695671	2	55	3
TCGA-55-8092	3.02184415720411	2	55	3
TCGA-55-8094	3.26822764062056	2	55	3
TCGA-55-8096	6.47742226021009	4	55	3
TCGA-55-8097	2.99944530755694	2	55	3
TCGA-55-8203	3.36515799793852	2	55	3
TCGA-55-8204	3.86877033285082	3	55	3
TCGA-55-8205	4.49496766261415	3	55	3
TCGA-55-8206	2.78547868243596	2	55	3
TCGA-55-8207	3.3904100369337	2	55	3
TCGA-55-8208	3.04066769520411	2	55	3
TCGA-55-8299	2.49055023989721	2	55	3
TCGA-55-8301	2.57347193940337	2	55	3
TCGA-55-8302	4.28928443110453	3	55	3
TCGA-55-8505	3.18491309006397	2	55	3
TCGA-55-8506	3.89111110332192	3	55	3
TCGA-55-8507	2.60937337689614	2	55	3
TCGA-55-8508	3.6793903917862	2	55	3
TCGA-55-8510	3.68451114230046	2	55	3
TCGA-55-8511	4.61532480038806	3	55	3
TCGA-55-8512	2.81430947845805	2	55	3
TCGA-55-8513	3.04625116626832	2	55	3
TCGA-55-8514	3.29803414228703	2	55	3
TCGA-55-8614	3.83442115263513	3	55	3
TCGA-55-8615	2.17292655788038	1	55	3
TCGA-55-8616	3.77887821051881	2	55	3
TCGA-55-8619	3.48120373352081	2	55	3
TCGA-55-8620	5.38644637533475	4	55	3
TCGA-55-8621	3.31208965373412	2	55	3
TCGA-55-A48X	4.68750023704298	3	55	3
TCGA-55-A48Y	3.25234869803071	2	55	3
TCGA-55-A48Z	4.73345570385484	3	55	3
TCGA-55-A490	3.6581388966434	2	55	3
TCGA-55-A491	3.18432001981733	2	55	3
TCGA-55-A492	1.18775343971625	1	55	3
TCGA-55-A493	4.24064640400023	3	55	3
TCGA-55-A494	3.15329788633002	2	55	3
TCGA-55-A4DF	5.00003319807972	3	55	3
TCGA-55-A4DG	2.96887833742202	2	55	3
TCGA-55-A57B	3.9955899083075	3	55	3
TCGA-62-A46O	1.56388970063148	1	62	4
TCGA-62-A46P	2.52141608172177	2	62	4
TCGA-62-A46R	2.62042540749357	2	62	4
TCGA-62-A46S	2.67391444751928	2	62	4
TCGA-62-A46U	4.46101998812051	3	62	4
TCGA-62-A46V	1.81304224046957	1	62	4
TCGA-62-A470	1.76155158844925	1	62	4
TCGA-62-A471	1.73041959183771	1	62	4
TCGA-62-A472	2.92016661043392	2	62	4
TCGA-64-1676	2.9227880662293	2	64	5
TCGA-64-1677	3.94647168808046	3	64	5
TCGA-64-1678	2.99043384334231	2	64	5
TCGA-64-1679	5.05489025160234	3	64	5
TCGA-64-1680	3.39306804544865	2	64	5
TCGA-64-1681	3.34578293639326	2	64	5
TCGA-64-5774	3.31590904610349	2	64	5
TCGA-64-5775	3.38319660264116	2	64	5
TCGA-64-5778	3.71317755293577	2	64	5
TCGA-64-5779	1.90022705985871	1	64	5
TCGA-64-5781	3.59452769360703	2	64	5
TCGA-64-5815	4.59037513675686	3	64	5
TCGA-67-3770	3.40438698341651	2	67	1
TCGA-67-3771	3.90546053106224	3	67	1
TCGA-67-3772	4.13117689197666	3	67	1
TCGA-67-3773	2.40759151204507	1	67	1
TCGA-67-3774	4.5339882039487	3	67	1
TCGA-67-4679	2.76286917989107	2	67	1
TCGA-67-6215	3.86307312492006	3	67	1
TCGA-67-6216	3.96667007636452	3	67	1
TCGA-67-6217	2.74766400147921	2	67	1
TCGA-69-7760	1.95967748064803	1	69	1
TCGA-69-7761	3.80821467429621	3	69	1
TCGA-69-7763	3.29628584478733	2	69	1
TCGA-69-7764	3.24583898792438	2	69	1
TCGA-69-7765	2.11161881953924	1	69	1
TCGA-69-7973	3.94852265407326	3	69	1
TCGA-69-7974	3.65336890095666	2	69	1
TCGA-69-7978	4.05720089309172	3	69	1
TCGA-69-7979	4.31492055245413	3	69	1
TCGA-69-7980	4.85873348829917	3	69	1
TCGA-69-8253	2.63823162529394	2	69	1
TCGA-69-8254	3.75551596020844	2	69	1
TCGA-69-8255	3.63246574357507	2	69	1
TCGA-69-8453	4.07707066784148	3	69	1
TCGA-69-A59K	3.3086360329891	2	69	1
TCGA-71-6725	6.04531250379118	4	71	5
TCGA-71-8520	4.63049141284974	3	71	5
TCGA-73-4658	3.78532904475566	2	73	2
TCGA-73-4659	4.08137423489892	3	73	2
TCGA-73-4662	3.13001045188908	2	73	2
TCGA-73-4666	4.99192710687944	3	73	2
TCGA-73-4668	3.84666283087652	3	73	2
TCGA-73-4670	4.16353491982688	3	73	2
TCGA-73-4675	4.09092820143446	3	73	2
TCGA-73-4676	3.80301015088873	3	73	2
TCGA-73-4677	2.49679623250436	2	73	2
TCGA-73-7498	2.54750786048166	2	73	2
TCGA-73-7499	4.43809451600197	3	73	2
TCGA-73-A9RS	4.8036909725349	3	73	2
TCGA-75-5122	4.25914241251188	3	75	4
TCGA-75-5125	3.97123540108462	3	75	4
TCGA-75-5126	3.66063933115773	2	75	4
TCGA-75-5146	1.46245159753654	1	75	4
TCGA-75-5147	3.89134461796045	3	75	4
TCGA-75-6203	2.5981648888757	2	75	4
TCGA-75-6205	3.3619872107716	2	75	4
TCGA-75-6206	4.39657523108645	3	75	4
TCGA-75-6207	6.48682414356175	4	75	4
TCGA-75-6211	3.26506431960974	2	75	4
TCGA-75-6212	3.12795324545817	2	75	4
TCGA-75-6214	4.19738152262448	3	75	4
TCGA-75-7025	3.40218436990109	2	75	4
TCGA-75-7027	3.30215109581875	2	75	4
TCGA-75-7030	3.00866081965712	2	75	4
TCGA-75-7031	3.43647645225038	2	75	4
TCGA-78-7145	1.96300126806051	1	78	5
TCGA-78-7146	2.72139212700826	2	78	5
TCGA-78-7147	4.54184224650673	3	78	5
TCGA-78-7148	3.37110547294403	2	78	5
TCGA-78-7149	2.22938273590969	1	78	5
TCGA-78-7150	3.06561884046319	2	78	5
TCGA-78-7152	3.74937854220935	2	78	5
TCGA-78-7153	3.04111594557189	2	78	5
TCGA-78-7154	4.14395174884052	3	78	5
TCGA-78-7155	3.38105654024088	2	78	5
TCGA-78-7156	2.04400151837652	1	78	5
TCGA-78-7158	3.21964162816516	2	78	5
TCGA-78-7159	3.14761774070517	2	78	5
TCGA-78-7160	2.55718996465478	2	78	5
TCGA-78-7161	4.15755749093189	3	78	5
TCGA-78-7163	4.96572957441583	3	78	5
TCGA-78-7166	2.66698569501679	2	78	5
TCGA-78-7167	2.74950578307856	2	78	5
TCGA-78-7220	2.45191210842603	1	78	5
TCGA-78-7535	5.67669565725745	4	78	5
TCGA-78-7536	4.36302687622784	3	78	5
TCGA-78-7537	2.26493298967328	1	78	5
TCGA-78-7539	2.58764073969846	2	78	5
TCGA-78-7540	3.17624059069437	2	78	5
TCGA-78-7542	5.29855995867818	4	78	5
TCGA-78-7633	3.01008331072824	2	78	5
TCGA-78-8640	3.38973445605036	2	78	5
TCGA-78-8648	3.17914729091889	2	78	5
TCGA-78-8655	3.25288799903789	2	78	5
TCGA-78-8660	4.28662780379863	3	78	5
TCGA-78-8662	4.49523398225308	3	78	5
TCGA-80-5607	3.49426831335147	2	80	2
TCGA-80-5608	3.8885326019969	3	80	2
TCGA-80-5611	6.12438602506372	4	80	2
TCGA-83-5908	3.63024836257662	2	83	4
TCGA-86-6562	3.97894395097021	3	86	5
TCGA-86-6851	2.54272845356397	2	86	5
TCGA-86-7701	3.28445959353873	2	86	5
TCGA-86-7711	3.36335563079945	2	86	5
TCGA-86-7713	2.65910376527887	2	86	5
TCGA-86-7714	3.88697530051752	3	86	5
TCGA-86-7953	3.06263863913283	2	86	5
TCGA-86-7954	3.64289467595302	2	86	5
TCGA-86-7955	4.09159092615035	3	86	5
TCGA-86-8054	2.34385243738904	1	86	5
TCGA-86-8055	4.89794563162986	3	86	5
TCGA-86-8056	3.36759712186381	2	86	5
TCGA-86-8073	2.63052356869894	2	86	5
TCGA-86-8074	4.1504834630015	3	86	5
TCGA-86-8075	4.85580740729309	3	86	5
TCGA-86-8076	2.44626414512488	1	86	5
TCGA-86-8278	4.67875661356758	3	86	5
TCGA-86-8279	3.3824327598889	2	86	5
TCGA-86-8280	3.45007786564106	2	86	5
TCGA-86-8281	3.52687705702319	2	86	5
TCGA-86-8358	5.06141187864493	3	86	5
TCGA-86-8359	3.81334158955548	3	86	5
TCGA-86-8585	3.3374516274844	2	86	5
TCGA-86-8668	4.61095508225206	3	86	5
TCGA-86-8669	1.3081767521163	1	86	5
TCGA-86-8671	2.77842122357071	2	86	5
TCGA-86-8672	4.26649153091701	3	86	5
TCGA-86-8673	3.89898089779154	3	86	5
TCGA-86-8674	1.85300461861412	1	86	5
TCGA-86-A456	2.54269536735609	2	86	5
TCGA-86-A4D0	2.47782924850572	2	86	5
TCGA-86-A4JF	4.52412496657553	3	86	5
TCGA-86-A4P7	3.55350365544048	2	86	5
TCGA-86-A4P8	2.03511074176532	1	86	5
TCGA-91-A4BC	2.51538943512794	2	91	2
TCGA-91-A4BD	2.71089389597945	2	91	2
TCGA-93-7347	2.82653213134162	2	93	1
TCGA-93-7348	4.24270514404444	3	93	1
TCGA-93-8067	3.84035642568517	3	93	1
TCGA-93-A4JN	4.39199066196719	3	93	1
TCGA-93-A4JO	3.92338784022296	3	93	1
TCGA-93-A4JP	3.74416267763325	2	93	1
TCGA-93-A4JQ	4.13454997538351	3	93	1
TCGA-95-7039	4.35616661476668	3	95	1
TCGA-95-7043	3.2394865992477	2	95	1
TCGA-95-7562	5.31491971526761	4	95	1
TCGA-95-7567	2.65086792309622	2	95	1
TCGA-95-7944	3.42820702297009	2	95	1
TCGA-95-7947	5.31704186212116	4	95	1
TCGA-95-7948	3.80517235605961	3	95	1
TCGA-95-8039	3.62061325446581	2	95	1
TCGA-95-8494	4.3928906987307	3	95	1
TCGA-95-A4VK	3.86626040660506	3	95	1
TCGA-95-A4VN	3.81341916420182	3	95	1
TCGA-95-A4VP	2.01159540953756	1	95	1
TCGA-97-7546	3.39362465399513	2	97	1
TCGA-97-7547	4.93035193548636	3	97	1
TCGA-97-7552	2.6288081480336	2	97	1
TCGA-97-7553	3.10636768149821	2	97	1
TCGA-97-7554	4.00025563812264	3	97	1
TCGA-97-7937	3.61262272336466	2	97	1
TCGA-97-7938	1.9130959438552	1	97	1
TCGA-97-7941	3.40004601567484	2	97	1
TCGA-97-8171	2.89784169969922	2	97	1
TCGA-97-8172	2.61711958156813	2	97	1
TCGA-97-8175	4.48252737791317	3	97	1
TCGA-97-8177	2.90638969151627	2	97	1
TCGA-97-8179	2.87741713608816	2	97	1
TCGA-97-8552	3.44585424684905	2	97	1
TCGA-97-A4LX	3.17147529702512	2	97	1
TCGA-97-A4M0	2.88977656638293	2	97	1
TCGA-97-A4M1	2.7819402312633	2	97	1
TCGA-97-A4M2	2.24691547580542	1	97	1
TCGA-97-A4M3	2.32104671472711	1	97	1
TCGA-97-A4M5	3.25606616352774	2	97	1
TCGA-97-A4M6	2.23394893707839	1	97	1
TCGA-97-A4M7	2.97572462482227	2	97	1
TCGA-99-7458	2.66234471974517	2	99	2
TCGA-99-8025	3.77602620206544	2	99	2
TCGA-99-8028	2.61758450494905	2	99	2
TCGA-99-8032	2.57709292699176	2	99	2
TCGA-99-8033	4.33649237689811	3	99	2
TCGA-99-AA5R	2.63302069985951	2	99	2
TCGA-J2-8192	4.24725229571822	3	J2	1
TCGA-J2-8194	2.26089070302953	1	J2	1
TCGA-J2-A4AD	4.09953247024306	3	J2	1
TCGA-J2-A4AE	3.3312885419767	2	J2	1
TCGA-J2-A4AG	4.29153530627089	3	J2	1
TCGA-L4-A4E5	3.5550961618161	2	L4	1
TCGA-L4-A4E6	2.27261132655155	1	L4	1
TCGA-L9-A443	1.89206483794857	1	L9	4
TCGA-L9-A444	2.74898322561989	2	L9	4
TCGA-L9-A50W	3.76034013200261	2	L9	4
TCGA-L9-A5IP	3.81184634390474	3	L9	4
TCGA-L9-A743	3.66799266479831	2	L9	4
TCGA-L9-A7SV	3.77694334680745	2	L9	4
TCGA-L9-A8F4	3.14278693732986	2	L9	4
TCGA-MN-A4N1	4.67393063170131	3	MN	3
TCGA-MN-A4N4	4.82686838723044	3	MN	3
TCGA-MN-A4N5	3.98215663321414	3	MN	3
TCGA-MP-A4SV	3.24817330912476	2	MP	1
TCGA-MP-A4SW	3.94646661508193	3	MP	1
TCGA-MP-A4SY	3.95506155710346	3	MP	1
TCGA-MP-A4T4	3.76314709045616	2	MP	1
TCGA-MP-A4T6	5.74407064888428	4	MP	1
TCGA-MP-A4T7	2.95907420981602	2	MP	1
TCGA-MP-A4T8	2.72101788621155	2	MP	1
TCGA-MP-A4T9	3.51280084227572	2	MP	1
TCGA-MP-A4TA	3.30794834444023	2	MP	1
TCGA-MP-A4TC	3.30801014461964	2	MP	1
TCGA-MP-A4TD	2.94953154933566	2	MP	1
TCGA-MP-A4TE	3.21247799344551	2	MP	1
TCGA-MP-A4TF	3.38077595139446	2	MP	1
TCGA-MP-A4TH	2.30560132760745	1	MP	1
TCGA-MP-A4TI	3.54283154706108	2	MP	1
TCGA-MP-A4TJ	2.52982595618482	2	MP	1
TCGA-MP-A4TK	3.26815114868832	2	MP	1
TCGA-MP-A5C7	1.8687356687451	1	MP	1
TCGA-NJ-A4YF	1.70651264384553	1	NJ	2
TCGA-NJ-A4YG	3.25220832812562	2	NJ	2
TCGA-NJ-A4YI	4.19198462743759	3	NJ	2
TCGA-NJ-A4YP	3.38843550766843	2	NJ	2
TCGA-NJ-A4YQ	4.84322386830302	3	NJ	2
TCGA-NJ-A55A	2.79246577174191	2	NJ	2
TCGA-NJ-A55O	3.42389190774346	2	NJ	2
TCGA-NJ-A55R	4.95258544329256	3	NJ	2
TCGA-NJ-A7XG	3.41617937294119	2	NJ	2
TCGA-O1-A52J	2.94049976121637	2	O1	2
TCGA-S2-AA1A	3.99215909931158	3	S2	5
