# Supplementary material for: Surrogate Biomarker Prediction from Whole-Slide Images for Evaluating Overall Survival in Lung Adenocarcinoma
Source: Diagnostics (Basel). 2024 Feb 20;14(5):462. doi: 10.3390/diagnostics14050462 (PMC10930763; doi:10.3390/diagnostics14050462)
Supplement: Supplementary file 1 [file diagnostics-14-00462-s001.zip › Supplementary_File_S5_TCGA_LUAD_crossfolds/crossfolds_PAX5.csv]

PATIENT	PAX5	PAX5_quantile	site_code	CV5
TCGA-05-4244	2.80278472961742	2	05	3
TCGA-05-4249	5.90670431677559	4	05	3
TCGA-05-4250	0.298857444280693	1	05	3
TCGA-05-4382	0.485445643398996	1	05	3
TCGA-05-4395	-2.11601435951154	0	05	3
TCGA-05-4396	0.227375784495639	1	05	3
TCGA-05-4397	1.48202530345281	2	05	3
TCGA-05-4398	3.25917700311023	3	05	3
TCGA-05-4402	2.1531375072274	2	05	3
TCGA-05-4403	1.01680852029625	2	05	3
TCGA-05-4405	2.23151451274475	2	05	3
TCGA-05-4415	-0.672479004995009	1	05	3
TCGA-05-4417	4.14815276474229	3	05	3
TCGA-05-4418	2.08267684649886	2	05	3
TCGA-05-4420	-1.65398802858001	1	05	3
TCGA-05-4422	2.01905383238369	2	05	3
TCGA-05-4424	1.11342725936133	2	05	3
TCGA-05-4426	1.32153251092011	2	05	3
TCGA-05-4427	2.16546392662637	2	05	3
TCGA-05-4430	2.9374947694502	3	05	3
TCGA-05-4432	2.66349124705384	2	05	3
TCGA-05-4433	2.33297479083678	2	05	3
TCGA-05-4434	3.40353473124773	3	05	3
TCGA-35-3615	1.37906493323253	2	35	2
TCGA-35-4122	1.36889196873459	2	35	2
TCGA-35-4123	1.18643731722161	2	35	2
TCGA-35-5375	2.23649387201516	2	35	2
TCGA-38-4625	2.6333886005444	2	38	5
TCGA-38-4626	-0.858501056817513	1	38	5
TCGA-38-4627	1.07145493357352	2	38	5
TCGA-38-4628	-2.73728115137196	0	38	5
TCGA-38-4629	0.573759316037368	2	38	5
TCGA-38-4630	-3.49707893210563	0	38	5
TCGA-38-4631	2.11586369933891	2	38	5
TCGA-38-4632	2.96958700614959	3	38	5
TCGA-38-6178	2.03974799674526	2	38	5
TCGA-38-7271	7.4652606024872	4	38	5
TCGA-38-A44F	3.49650129722168	3	38	5
TCGA-44-2655	3.4256047896289	3	44	4
TCGA-44-2656	2.19045012547149	2	44	4
TCGA-44-2657	5.85409035170176	4	44	4
TCGA-44-2659	2.05316247057239	2	44	4
TCGA-44-2661	3.0460801937199	3	44	4
TCGA-44-2662	-0.799349191300552	1	44	4
TCGA-44-2665	1.9213305469557	2	44	4
TCGA-44-2666	-0.223070216559996	1	44	4
TCGA-44-2668	3.29231697845979	3	44	4
TCGA-44-3396	2.20495616989901	2	44	4
TCGA-44-3398	1.47869764663268	2	44	4
TCGA-44-3917	2.93283530491169	3	44	4
TCGA-44-3918	3.25554791836152	3	44	4
TCGA-44-3919	3.84865875992136	3	44	4
TCGA-44-4112	2.52828902670721	2	44	4
TCGA-44-5643	3.12455838144564	3	44	4
TCGA-44-5644	6.2483118531214	4	44	4
TCGA-44-5645	4.43734509022849	3	44	4
TCGA-44-6145	4.2115069955729	3	44	4
TCGA-44-6146	-0.223655847311167	1	44	4
TCGA-44-6147	4.73185639991086	3	44	4
TCGA-44-6148	2.68501940089315	2	44	4
TCGA-44-6774	0.893965033613855	2	44	4
TCGA-44-6775	0.733365711920229	2	44	4
TCGA-44-6776	1.22426394594958	2	44	4
TCGA-44-6777	3.81943380727458	3	44	4
TCGA-44-6778	5.06679108990385	3	44	4
TCGA-44-6779	0.415542223015002	1	44	4
TCGA-44-7659	3.36410140092383	3	44	4
TCGA-44-7660	0.671808995814737	2	44	4
TCGA-44-7662	-1.49736924977831	1	44	4
TCGA-44-7667	4.55273229623451	3	44	4
TCGA-44-7669	3.17882994912067	3	44	4
TCGA-44-7670	2.78676335791041	2	44	4
TCGA-44-7671	1.15516357628324	2	44	4
TCGA-44-7672	4.81339973272244	3	44	4
TCGA-44-8119	1.16487375982944	2	44	4
TCGA-44-A479	3.83602328408855	3	44	4
TCGA-44-A47A	0.702498416796867	2	44	4
TCGA-44-A47B	4.47723297235223	3	44	4
TCGA-44-A47G	3.51953450440165	3	44	4
TCGA-44-A4SS	0.571893471807037	2	44	4
TCGA-44-A4SU	3.71551305967136	3	44	4
TCGA-49-4487	5.5265693829092	4	49	5
TCGA-49-4488	1.20350646195442	2	49	5
TCGA-49-4490	1.26783021968542	2	49	5
TCGA-49-4494	0.222231629244812	1	49	5
TCGA-49-4501	3.87401142727209	3	49	5
TCGA-49-4505	2.72721948216596	2	49	5
TCGA-49-4506	1.46000955745412	2	49	5
TCGA-49-4507	-0.410147054608187	1	49	5
TCGA-49-4510	-1.57916759308595	1	49	5
TCGA-49-4512	2.70909230574686	2	49	5
TCGA-49-4514	3.6023340734704	3	49	5
TCGA-49-6742	-0.239305372213738	1	49	5
TCGA-49-6743	3.29896946112663	3	49	5
TCGA-49-6744	3.30029838355126	3	49	5
TCGA-49-6745	2.63460236577418	2	49	5
TCGA-49-6761	5.05328276358335	3	49	5
TCGA-49-6767	0.067920216267206	1	49	5
TCGA-49-AAQV	4.08724101807324	3	49	5
TCGA-49-AAR0	3.96660211922555	3	49	5
TCGA-49-AAR2	2.12455993967799	2	49	5
TCGA-49-AAR3	3.14240103906151	3	49	5
TCGA-49-AAR4	1.84880945584494	2	49	5
TCGA-49-AAR9	-1.12202946131321	1	49	5
TCGA-49-AARE	4.65641706962071	3	49	5
TCGA-49-AARN	3.73827508425852	3	49	5
TCGA-49-AARO	4.29648631966828	3	49	5
TCGA-49-AARQ	0.946158222902703	2	49	5
TCGA-49-AARR	4.08383396296543	3	49	5
TCGA-4B-A93V	0.129336414176309	1	4B	5
TCGA-50-5044	0.119766786030631	1	50	1
TCGA-50-5045	4.87136773467956	3	50	1
TCGA-50-5055	6.79805673967806	4	50	1
TCGA-50-5066	0.667738025577576	2	50	1
TCGA-50-5068	1.72700238316876	2	50	1
TCGA-50-5931	-0.792196522946538	1	50	1
TCGA-50-5939	3.61612222013089	3	50	1
TCGA-50-5942	2.16184657899448	2	50	1
TCGA-50-5946	-1.48358395280893	1	50	1
TCGA-50-6590	3.58948396810725	3	50	1
TCGA-50-6591	-4.04105663299905	0	50	1
TCGA-50-6593	1.53395633412446	2	50	1
TCGA-50-6594	-1.27609239377151	1	50	1
TCGA-50-6597	3.50920757180795	3	50	1
TCGA-50-6673	4.1292838463897	3	50	1
TCGA-50-7109	2.35965176896697	2	50	1
TCGA-50-8457	4.9294314271836	3	50	1
TCGA-50-8459	3.97202083923783	3	50	1
TCGA-53-7624	2.0471087710296	2	53	5
TCGA-53-7626	4.51053875429819	3	53	5
TCGA-53-7813	1.77942215474689	2	53	5
TCGA-53-A4EZ	3.63189871542532	3	53	5
TCGA-55-1592	-0.334025574011778	1	55	2
TCGA-55-1594	2.76523719889194	2	55	2
TCGA-55-1595	3.21541692664212	3	55	2
TCGA-55-1596	-0.097201883634794	1	55	2
TCGA-55-5899	4.30987299127833	3	55	2
TCGA-55-6543	-1.62062123297229	1	55	2
TCGA-55-6642	2.25401010665615	2	55	2
TCGA-55-6712	3.86084729302812	3	55	2
TCGA-55-6968	6.87031645855566	4	55	2
TCGA-55-6969	5.26696685620827	4	55	2
TCGA-55-6970	2.83063876417842	2	55	2
TCGA-55-6971	4.77280643636758	3	55	2
TCGA-55-6972	-3.24159914072729	0	55	2
TCGA-55-6975	1.57148746098563	2	55	2
TCGA-55-6978	0.101455387145857	1	55	2
TCGA-55-6979	2.969874793707	3	55	2
TCGA-55-6980	1.27683590505798	2	55	2
TCGA-55-6981	3.26259431268963	3	55	2
TCGA-55-6982	3.06287229325471	3	55	2
TCGA-55-6983	5.659968664485	4	55	2
TCGA-55-6984	3.8922806170126	3	55	2
TCGA-55-6985	3.13232479080595	3	55	2
TCGA-55-6986	3.03398933780492	3	55	2
TCGA-55-6987	5.01618966620337	3	55	2
TCGA-55-7227	1.53257850815351	2	55	2
TCGA-55-7281	1.05288191781758	2	55	2
TCGA-55-7283	2.22896728543959	2	55	2
TCGA-55-7284	1.21097904567148	2	55	2
TCGA-55-7570	1.22726128073825	2	55	2
TCGA-55-7573	4.79162175741268	3	55	2
TCGA-55-7574	5.77994570216655	4	55	2
TCGA-55-7576	2.58113059610502	2	55	2
TCGA-55-7724	3.24615257194096	3	55	2
TCGA-55-7725	3.37924826147983	3	55	2
TCGA-55-7726	0.099264869899583	1	55	2
TCGA-55-7727	4.27617438186248	3	55	2
TCGA-55-7728	3.47386146996262	3	55	2
TCGA-55-7815	3.14208579688125	3	55	2
TCGA-55-7816	0.852470179413581	2	55	2
TCGA-55-7903	1.39802914351217	2	55	2
TCGA-55-7907	1.19012633502233	2	55	2
TCGA-55-7910	1.411996154508	2	55	2
TCGA-55-7911	2.91066059380954	3	55	2
TCGA-55-7913	0.562404482626338	2	55	2
TCGA-55-7914	3.05156846846126	3	55	2
TCGA-55-7994	3.86257814103113	3	55	2
TCGA-55-7995	4.40248070563344	3	55	2
TCGA-55-8085	3.47224298919679	3	55	2
TCGA-55-8087	-2.70375867046845	0	55	2
TCGA-55-8089	3.34521605877879	3	55	2
TCGA-55-8090	3.26041819620151	3	55	2
TCGA-55-8091	-0.843692723915997	1	55	2
TCGA-55-8092	2.39381293459107	2	55	2
TCGA-55-8094	2.43031955168919	2	55	2
TCGA-55-8096	3.05009684819423	3	55	2
TCGA-55-8097	2.78749395213772	2	55	2
TCGA-55-8203	4.35764572276349	3	55	2
TCGA-55-8204	2.12884623016688	2	55	2
TCGA-55-8205	3.17733281469309	3	55	2
TCGA-55-8206	1.67750617173641	2	55	2
TCGA-55-8207	0.372961066177485	1	55	2
TCGA-55-8208	4.36969753186646	3	55	2
TCGA-55-8299	3.42377194509744	3	55	2
TCGA-55-8301	3.99541327049026	3	55	2
TCGA-55-8302	1.7721790176285	2	55	2
TCGA-55-8505	0.119957648223204	1	55	2
TCGA-55-8506	0.52713062687416	1	55	2
TCGA-55-8507	0.520888434971881	1	55	2
TCGA-55-8508	2.88562704473161	3	55	2
TCGA-55-8510	2.14951710085339	2	55	2
TCGA-55-8511	4.02649374140703	3	55	2
TCGA-55-8512	0.485445336360308	1	55	2
TCGA-55-8513	3.64833393684373	3	55	2
TCGA-55-8514	0.445591330700892	1	55	2
TCGA-55-8614	1.39985562769702	2	55	2
TCGA-55-8615	1.6424118411816	2	55	2
TCGA-55-8616	3.22377499849076	3	55	2
TCGA-55-8619	4.78324565149681	3	55	2
TCGA-55-8620	6.73996994841092	4	55	2
TCGA-55-8621	1.21221772682173	2	55	2
TCGA-55-A48X	5.63408434995387	4	55	2
TCGA-55-A48Y	0.675897697165072	2	55	2
TCGA-55-A48Z	-0.50123955297771	1	55	2
TCGA-55-A490	3.40128306573873	3	55	2
TCGA-55-A491	2.92183095326083	3	55	2
TCGA-55-A492	-0.896780070495415	1	55	2
TCGA-55-A493	3.72083964679113	3	55	2
TCGA-55-A494	3.09586960628095	3	55	2
TCGA-55-A4DF	2.87867171013614	3	55	2
TCGA-55-A4DG	4.1764424446069	3	55	2
TCGA-55-A57B	-0.084048127098605	1	55	2
TCGA-62-A46O	-0.076567912681377	1	62	5
TCGA-62-A46P	-0.609514788104679	1	62	5
TCGA-62-A46R	1.77242850093862	2	62	5
TCGA-62-A46S	-1.68531218879106	1	62	5
TCGA-62-A46U	1.89986051198456	2	62	5
TCGA-62-A46V	0.62861766933214	2	62	5
TCGA-62-A470	-1.22196028876218	1	62	5
TCGA-62-A471	-0.262200877796691	1	62	5
TCGA-62-A472	2.17557777506469	2	62	5
TCGA-64-1676	-1.90779916206602	0	64	5
TCGA-64-1677	2.1622003791359	2	64	5
TCGA-64-1678	0.69044830133563	2	64	5
TCGA-64-1679	-1.52534139215941	1	64	5
TCGA-64-1680	0.755253662461761	2	64	5
TCGA-64-1681	2.72051667530967	2	64	5
TCGA-64-5774	0.831875454233112	2	64	5
TCGA-64-5775	-1.01926283055822	1	64	5
TCGA-64-5778	2.91457044953494	3	64	5
TCGA-64-5779	3.10755203310621	3	64	5
TCGA-64-5781	-0.589150462902615	1	64	5
TCGA-64-5815	2.14521527587523	2	64	5
TCGA-67-3770	-1.57497325052445	1	67	1
TCGA-67-3771	1.37172335369626	2	67	1
TCGA-67-3772	1.9818220970171	2	67	1
TCGA-67-3773	-1.35957431989683	1	67	1
TCGA-67-3774	2.47926501760786	2	67	1
TCGA-67-4679	0.048373866528555	1	67	1
TCGA-67-6215	1.37909551438689	2	67	1
TCGA-67-6216	3.94798205545974	3	67	1
TCGA-67-6217	3.97802713392424	3	67	1
TCGA-69-7760	1.58192099744865	2	69	5
TCGA-69-7761	2.32453550941223	2	69	5
TCGA-69-7763	1.73426927573226	2	69	5
TCGA-69-7764	2.40187195840558	2	69	5
TCGA-69-7765	3.76580935538485	3	69	5
TCGA-69-7973	2.88774158116623	3	69	5
TCGA-69-7974	2.88883029989146	3	69	5
TCGA-69-7978	4.09931300218475	3	69	5
TCGA-69-7979	-2.0291977820673	0	69	5
TCGA-69-7980	2.79768634410358	2	69	5
TCGA-69-8253	2.9782836842865	3	69	5
TCGA-69-8254	3.39962444185801	3	69	5
TCGA-69-8255	2.77571762709661	2	69	5
TCGA-69-8453	2.79811261191967	2	69	5
TCGA-69-A59K	3.85301278257578	3	69	5
TCGA-71-6725	-1.72752133832988	1	71	2
TCGA-71-8520	1.02982759722371	2	71	2
TCGA-73-4658	2.39749327303545	2	73	1
TCGA-73-4659	0.459284860418118	1	73	1
TCGA-73-4662	4.23055553254144	3	73	1
TCGA-73-4666	-0.134803972417422	1	73	1
TCGA-73-4668	0.257382173561672	1	73	1
TCGA-73-4670	-0.064000804785527	1	73	1
TCGA-73-4675	0.761514211764599	2	73	1
TCGA-73-4676	-1.2451805365578	1	73	1
TCGA-73-4677	1.68111866232411	2	73	1
TCGA-73-7498	2.35391561429808	2	73	1
TCGA-73-7499	1.9118236118356	2	73	1
TCGA-73-A9RS	-0.371035015171235	1	73	1
TCGA-75-5122	1.60214512304909	2	75	4
TCGA-75-5125	3.64013210979692	3	75	4
TCGA-75-5126	2.80489787741147	2	75	4
TCGA-75-5146	2.7722049784778	2	75	4
TCGA-75-5147	1.47825051650963	2	75	4
TCGA-75-6203	0.107024410511066	1	75	4
TCGA-75-6205	3.37023120486651	3	75	4
TCGA-75-6206	-1.01685121828641	1	75	4
TCGA-75-6207	0.456124554748964	1	75	4
TCGA-75-6211	0.511025212084591	1	75	4
TCGA-75-6212	5.4711630298637	4	75	4
TCGA-75-6214	0.867967532954616	2	75	4
TCGA-75-7025	3.94376552423687	3	75	4
TCGA-75-7027	1.6448299954695	2	75	4
TCGA-75-7030	3.85035773785633	3	75	4
TCGA-75-7031	0.767792125631723	2	75	4
TCGA-78-7145	2.56795524396914	2	78	4
TCGA-78-7146	1.30076494603378	2	78	4
TCGA-78-7147	-1.22293458282233	1	78	4
TCGA-78-7148	-0.206477497411526	1	78	4
TCGA-78-7149	0.855187331405354	2	78	4
TCGA-78-7150	-2.0526301262068	0	78	4
TCGA-78-7152	4.48206313904768	3	78	4
TCGA-78-7153	2.25512201547832	2	78	4
TCGA-78-7154	0.939156287551156	2	78	4
TCGA-78-7155	-1.12604863994905	1	78	4
TCGA-78-7156	-1.1857328783011	1	78	4
TCGA-78-7158	-2.08735822519482	0	78	4
TCGA-78-7159	2.87448894429626	3	78	4
TCGA-78-7160	2.95494947250179	3	78	4
TCGA-78-7161	-0.096125462488828	1	78	4
TCGA-78-7163	1.51637356227201	2	78	4
TCGA-78-7166	2.05657817773817	2	78	4
TCGA-78-7167	0.335178446275729	1	78	4
TCGA-78-7220	0.914646349736171	2	78	4
TCGA-78-7535	-2.09670386192333	0	78	4
TCGA-78-7536	-1.10374671775062	1	78	4
TCGA-78-7537	-0.400519428908248	1	78	4
TCGA-78-7539	2.02407053297415	2	78	4
TCGA-78-7540	1.38128576846692	2	78	4
TCGA-78-7542	0.77657687560052	2	78	4
TCGA-78-7633	-1.00328391300959	1	78	4
TCGA-78-8640	0.63012012293895	2	78	4
TCGA-78-8648	2.88424236979807	3	78	4
TCGA-78-8655	1.24299519427946	2	78	4
TCGA-78-8660	2.96121072283139	3	78	4
TCGA-78-8662	-0.913418813658291	1	78	4
TCGA-80-5607	2.79598928910068	2	80	2
TCGA-80-5608	1.98749223439786	2	80	2
TCGA-80-5611	0.1666445237139	1	80	2
TCGA-83-5908	1.20729034745801	2	83	3
TCGA-86-6562	0.997961177140583	2	86	3
TCGA-86-6851	3.82023481215472	3	86	3
TCGA-86-7701	4.21780485470347	3	86	3
TCGA-86-7711	0.749215759052582	2	86	3
TCGA-86-7713	-0.098426520259422	1	86	3
TCGA-86-7714	-1.77282243312622	0	86	3
TCGA-86-7953	2.28090803241383	2	86	3
TCGA-86-7954	1.73235630332936	2	86	3
TCGA-86-7955	0.711776475576425	2	86	3
TCGA-86-8054	0.437744002298938	1	86	3
TCGA-86-8055	1.5283758426797	2	86	3
TCGA-86-8056	2.24618330065218	2	86	3
TCGA-86-8073	-0.242070701596763	1	86	3
TCGA-86-8074	0.337233297613514	1	86	3
TCGA-86-8075	1.04706683277658	2	86	3
TCGA-86-8076	3.40933170433989	3	86	3
TCGA-86-8278	3.78338822150496	3	86	3
TCGA-86-8279	-2.28729595505283	0	86	3
TCGA-86-8280	3.26663172454513	3	86	3
TCGA-86-8281	2.43327230669005	2	86	3
TCGA-86-8358	4.84976775808069	3	86	3
TCGA-86-8359	1.09618447646945	2	86	3
TCGA-86-8585	3.77786091647155	3	86	3
TCGA-86-8668	3.05145256652186	3	86	3
TCGA-86-8669	2.13581270522257	2	86	3
TCGA-86-8671	5.77086899209965	4	86	3
TCGA-86-8672	0.014864797393114	1	86	3
TCGA-86-8673	0.822045231243664	2	86	3
TCGA-86-8674	-0.27944567740953	1	86	3
TCGA-86-A456	0.135319569785315	1	86	3
TCGA-86-A4D0	2.62943264807347	2	86	3
TCGA-86-A4JF	0.715824944555609	2	86	3
TCGA-86-A4P7	2.91776406312739	3	86	3
TCGA-86-A4P8	1.19281619457455	2	86	3
TCGA-91-A4BC	1.71169772716092	2	91	2
TCGA-91-A4BD	-0.735992469338731	1	91	2
TCGA-93-7347	3.62407399979415	3	93	1
TCGA-93-7348	3.2992886724108	3	93	1
TCGA-93-8067	1.41323789699812	2	93	1
TCGA-93-A4JN	3.84093703873429	3	93	1
TCGA-93-A4JO	3.54168517985152	3	93	1
TCGA-93-A4JP	-0.831819033494542	1	93	1
TCGA-93-A4JQ	5.37132383319168	4	93	1
TCGA-95-7039	1.37448151214676	2	95	1
TCGA-95-7043	1.13225337592268	2	95	1
TCGA-95-7562	0.645550284290203	2	95	1
TCGA-95-7567	1.9967592613343	2	95	1
TCGA-95-7944	1.15161987760856	2	95	1
TCGA-95-7947	2.57921041588745	2	95	1
TCGA-95-7948	-0.908195876665592	1	95	1
TCGA-95-8039	2.34238201201366	2	95	1
TCGA-95-8494	-0.699279145197165	1	95	1
TCGA-95-A4VK	4.21171527081872	3	95	1
TCGA-95-A4VN	2.61883859288304	2	95	1
TCGA-95-A4VP	4.2221999710425	3	95	1
TCGA-97-7546	3.78427507127355	3	97	3
TCGA-97-7547	3.01289082865396	3	97	3
TCGA-97-7552	5.63885901104056	4	97	3
TCGA-97-7553	3.76875646900992	3	97	3
TCGA-97-7554	3.46693412084809	3	97	3
TCGA-97-7937	0.172753371105882	1	97	3
TCGA-97-7938	2.70400034513221	2	97	3
TCGA-97-7941	2.74145693093025	2	97	3
TCGA-97-8171	-0.375176794707191	1	97	3
TCGA-97-8172	5.12378576173604	3	97	3
TCGA-97-8175	0.392115746589959	1	97	3
TCGA-97-8177	2.40045961077908	2	97	3
TCGA-97-8179	-0.60244236424693	1	97	3
TCGA-97-8552	3.28283713534877	3	97	3
TCGA-97-A4LX	4.74791372543974	3	97	3
TCGA-97-A4M0	2.30622501446948	2	97	3
TCGA-97-A4M1	-2.02238063070467	0	97	3
TCGA-97-A4M2	2.72873255536879	2	97	3
TCGA-97-A4M3	0.887588018627582	2	97	3
TCGA-97-A4M5	2.9076216238613	3	97	3
TCGA-97-A4M6	2.93274117868908	3	97	3
TCGA-97-A4M7	3.04131296644985	3	97	3
TCGA-99-7458	4.24248214894234	3	99	3
TCGA-99-8025	3.17476823844421	3	99	3
TCGA-99-8028	3.2182456920282	3	99	3
TCGA-99-8032	3.65899948707309	3	99	3
TCGA-99-8033	0.386093088789102	1	99	3
TCGA-99-AA5R	4.56267971884705	3	99	3
TCGA-J2-8192	2.55563133950017	2	J2	1
TCGA-J2-8194	0.689073578365294	2	J2	1
TCGA-J2-A4AD	0.71879493372782	2	J2	1
TCGA-J2-A4AE	2.95946582331331	3	J2	1
TCGA-J2-A4AG	4.264593439451	3	J2	1
TCGA-L4-A4E5	0.161886810081022	1	L4	2
TCGA-L4-A4E6	1.79549378104601	2	L4	2
TCGA-L9-A443	1.51421789797814	2	L9	1
TCGA-L9-A444	2.99423975530808	3	L9	1
TCGA-L9-A50W	0.149357746320237	1	L9	1
TCGA-L9-A5IP	-2.13457261589041	0	L9	1
TCGA-L9-A743	3.96107584419912	3	L9	1
TCGA-L9-A7SV	1.44514219343322	2	L9	1
TCGA-L9-A8F4	3.48340253807326	3	L9	1
TCGA-MN-A4N1	-0.428116641162397	1	MN	3
TCGA-MN-A4N4	-0.614917711812623	1	MN	3
TCGA-MN-A4N5	2.40378179252775	2	MN	3
TCGA-MP-A4SV	3.17592313404031	3	MP	1
TCGA-MP-A4SW	3.59770769331166	3	MP	1
TCGA-MP-A4SY	0.96861966239818	2	MP	1
TCGA-MP-A4T4	2.27297194838776	2	MP	1
TCGA-MP-A4T6	2.43531794274465	2	MP	1
TCGA-MP-A4T7	2.07799630782423	2	MP	1
TCGA-MP-A4T8	0.939466719559294	2	MP	1
TCGA-MP-A4T9	2.23776148321489	2	MP	1
TCGA-MP-A4TA	1.18628460364282	2	MP	1
TCGA-MP-A4TC	-2.31122225818626	0	MP	1
TCGA-MP-A4TD	4.10080286744628	3	MP	1
TCGA-MP-A4TE	3.18689762398211	3	MP	1
TCGA-MP-A4TF	0.043581099853792	1	MP	1
TCGA-MP-A4TH	5.71240601559354	4	MP	1
TCGA-MP-A4TI	2.6018029026669	2	MP	1
TCGA-MP-A4TJ	4.71957593598339	3	MP	1
TCGA-MP-A4TK	3.12303444082851	3	MP	1
TCGA-MP-A5C7	-0.702012972756356	1	MP	1
TCGA-NJ-A4YF	-0.040038999149873	1	NJ	5
TCGA-NJ-A4YG	2.79742999116331	2	NJ	5
TCGA-NJ-A4YI	2.77058271220265	2	NJ	5
TCGA-NJ-A4YP	0.325634720652362	1	NJ	5
TCGA-NJ-A4YQ	4.73447620505099	3	NJ	5
TCGA-NJ-A55A	4.90794298916185	3	NJ	5
TCGA-NJ-A55O	1.24735812222549	2	NJ	5
TCGA-NJ-A55R	5.08928154703522	3	NJ	5
TCGA-NJ-A7XG	0.546763482751333	1	NJ	5
TCGA-O1-A52J	1.92523300456305	2	O1	3
TCGA-S2-AA1A	4.86418834679859	3	S2	1
