# Supplementary material for: Surrogate Biomarker Prediction from Whole-Slide Images for Evaluating Overall Survival in Lung Adenocarcinoma
Source: Diagnostics (Basel). 2024 Feb 20;14(5):462. doi: 10.3390/diagnostics14050462 (PMC10930763; doi:10.3390/diagnostics14050462)
Supplement: Supplementary file 1 [file diagnostics-14-00462-s001.zip › Supplementary_File_S5_TCGA_LUAD_crossfolds/crossfolds_PBK.csv]

PATIENT	PBK	PBK_quantile	site_code	CV5
TCGA-05-4244	2.77995680016316	2	05	3
TCGA-05-4249	1.21659570499098	1	05	3
TCGA-05-4250	5.11315843195116	3	05	3
TCGA-05-4382	3.50577244450337	2	05	3
TCGA-05-4395	3.68122423331308	2	05	3
TCGA-05-4396	3.75511341652384	2	05	3
TCGA-05-4397	6.13435509588729	4	05	3
TCGA-05-4398	2.63730457337597	2	05	3
TCGA-05-4402	2.66183411372048	2	05	3
TCGA-05-4403	2.78234326665923	2	05	3
TCGA-05-4405	2.04556408737636	1	05	3
TCGA-05-4415	6.664720977031	4	05	3
TCGA-05-4417	3.45900925033055	2	05	3
TCGA-05-4418	5.2636965088107	3	05	3
TCGA-05-4420	5.57040481423386	4	05	3
TCGA-05-4422	3.99027298253907	3	05	3
TCGA-05-4424	3.96290765709161	2	05	3
TCGA-05-4426	2.73207062348843	2	05	3
TCGA-05-4427	3.69530995499758	2	05	3
TCGA-05-4430	2.66345171759822	2	05	3
TCGA-05-4432	5.15220314974038	3	05	3
TCGA-05-4433	2.92950668027008	2	05	3
TCGA-05-4434	4.91677230977974	3	05	3
TCGA-35-3615	1.83363079669801	1	35	1
TCGA-35-4122	5.99833481509645	4	35	1
TCGA-35-4123	4.19425682168091	3	35	1
TCGA-35-5375	6.42405372155948	4	35	1
TCGA-38-4625	4.79387697145622	3	38	5
TCGA-38-4626	2.43676666954623	1	38	5
TCGA-38-4627	2.49169508919703	2	38	5
TCGA-38-4628	3.32016912081194	2	38	5
TCGA-38-4629	4.29451901855806	3	38	5
TCGA-38-4630	5.6501259928366	4	38	5
TCGA-38-4631	5.31768312807469	3	38	5
TCGA-38-4632	5.15999846382713	3	38	5
TCGA-38-6178	1.82194284490446	1	38	5
TCGA-38-7271	0.998396226343382	1	38	5
TCGA-38-A44F	1.04884684636073	1	38	5
TCGA-44-2655	2.70138658385102	2	44	1
TCGA-44-2656	1.54720528310785	1	44	1
TCGA-44-2657	2.3730449199584	1	44	1
TCGA-44-2659	2.60688306094904	2	44	1
TCGA-44-2661	2.27359037509099	1	44	1
TCGA-44-2662	3.33581039198108	2	44	1
TCGA-44-2665	2.74716984733422	2	44	1
TCGA-44-2666	3.26689577022541	2	44	1
TCGA-44-2668	4.51446588150742	3	44	1
TCGA-44-3396	4.12556364426204	3	44	1
TCGA-44-3398	3.20248785205115	2	44	1
TCGA-44-3917	5.36483163135037	3	44	1
TCGA-44-3918	2.86120174602934	2	44	1
TCGA-44-3919	2.02233673285322	1	44	1
TCGA-44-4112	2.09821212796422	1	44	1
TCGA-44-5643	5.23082197495259	3	44	1
TCGA-44-5644	3.58314362142976	2	44	1
TCGA-44-5645	-0.311822432985605	0	44	1
TCGA-44-6145	3.20316287144016	2	44	1
TCGA-44-6146	1.23153877843966	1	44	1
TCGA-44-6147	0.497491336908336	0	44	1
TCGA-44-6148	-0.381548216045838	0	44	1
TCGA-44-6774	2.72641093663429	2	44	1
TCGA-44-6775	2.34334332989697	1	44	1
TCGA-44-6776	1.63533254302548	1	44	1
TCGA-44-6777	1.90633600846778	1	44	1
TCGA-44-6778	5.41151053892975	3	44	1
TCGA-44-6779	5.08451366091668	3	44	1
TCGA-44-7659	0.712514168315201	0	44	1
TCGA-44-7660	4.48474495013564	3	44	1
TCGA-44-7662	2.91444434862625	2	44	1
TCGA-44-7667	6.4916835621056	4	44	1
TCGA-44-7669	5.85946613001168	4	44	1
TCGA-44-7670	4.60984185327245	3	44	1
TCGA-44-7671	3.37807374212224	2	44	1
TCGA-44-7672	3.3475805113708	2	44	1
TCGA-44-8119	3.70166621925073	2	44	1
TCGA-44-A479	3.28337054980176	2	44	1
TCGA-44-A47A	3.42408097826369	2	44	1
TCGA-44-A47B	3.90691724759547	2	44	1
TCGA-44-A47G	2.94881825353436	2	44	1
TCGA-44-A4SS	3.98964433476118	3	44	1
TCGA-44-A4SU	1.36961440228792	1	44	1
TCGA-49-4487	4.86084201047523	3	49	1
TCGA-49-4488	3.57639597141736	2	49	1
TCGA-49-4490	1.13507501083365	1	49	1
TCGA-49-4494	4.92218021715448	3	49	1
TCGA-49-4501	0.889599412741867	0	49	1
TCGA-49-4505	1.20043805253333	1	49	1
TCGA-49-4506	5.87310048588366	4	49	1
TCGA-49-4507	4.99465661203386	3	49	1
TCGA-49-4510	0.196617249970784	0	49	1
TCGA-49-4512	1.96854682130485	1	49	1
TCGA-49-4514	4.46435485755562	3	49	1
TCGA-49-6742	5.60720149660961	4	49	1
TCGA-49-6743	4.21948715336425	3	49	1
TCGA-49-6744	1.80769990097876	1	49	1
TCGA-49-6745	3.42309826058047	2	49	1
TCGA-49-6761	2.66439123254718	2	49	1
TCGA-49-6767	4.80083174072013	3	49	1
TCGA-49-AAQV	2.99181421238517	2	49	1
TCGA-49-AAR0	3.95602318976432	2	49	1
TCGA-49-AAR2	4.83459577433896	3	49	1
TCGA-49-AAR3	4.36739174122793	3	49	1
TCGA-49-AAR4	2.54981817223474	2	49	1
TCGA-49-AAR9	4.69578326301061	3	49	1
TCGA-49-AARE	4.33587020513171	3	49	1
TCGA-49-AARN	2.12782260878332	1	49	1
TCGA-49-AARO	2.7730815798748	2	49	1
TCGA-49-AARQ	3.45832489802537	2	49	1
TCGA-49-AARR	0.366634772238326	0	49	1
TCGA-4B-A93V	4.40273753556836	3	4B	2
TCGA-50-5044	4.78652337791543	3	50	3
TCGA-50-5045	3.14201532462323	2	50	3
TCGA-50-5055	2.38444944873929	1	50	3
TCGA-50-5066	5.59731174293417	4	50	3
TCGA-50-5068	3.55238098706169	2	50	3
TCGA-50-5931	4.3290863161546	3	50	3
TCGA-50-5939	3.6330952987346	2	50	3
TCGA-50-5942	0.563400848909697	0	50	3
TCGA-50-5946	4.54511148019153	3	50	3
TCGA-50-6590	5.1957885006403	3	50	3
TCGA-50-6591	5.02772164498636	3	50	3
TCGA-50-6593	2.34277221331034	1	50	3
TCGA-50-6594	3.80887227362363	2	50	3
TCGA-50-6597	1.73218372571999	1	50	3
TCGA-50-6673	2.52025079705226	2	50	3
TCGA-50-7109	4.94381521398181	3	50	3
TCGA-50-8457	-0.246593773795134	0	50	3
TCGA-50-8459	1.72783249430004	1	50	3
TCGA-53-7624	3.91025147127295	2	53	2
TCGA-53-7626	2.2062765337064	1	53	2
TCGA-53-7813	4.58677707680449	3	53	2
TCGA-53-A4EZ	5.1254809913391	3	53	2
TCGA-55-1592	5.23343020835818	3	55	4
TCGA-55-1594	4.16962745397127	3	55	4
TCGA-55-1595	2.50586679005632	2	55	4
TCGA-55-1596	4.81262998728585	3	55	4
TCGA-55-5899	5.98254766845353	4	55	4
TCGA-55-6543	1.32533892731482	1	55	4
TCGA-55-6642	3.80131448131878	2	55	4
TCGA-55-6712	2.55553881971025	2	55	4
TCGA-55-6968	6.20051657311254	4	55	4
TCGA-55-6969	4.34197483594791	3	55	4
TCGA-55-6970	4.79025317903144	3	55	4
TCGA-55-6971	3.98934153235521	3	55	4
TCGA-55-6972	2.83877427573673	2	55	4
TCGA-55-6975	5.58940936898289	4	55	4
TCGA-55-6978	4.99189205069802	3	55	4
TCGA-55-6979	3.65834187018202	2	55	4
TCGA-55-6980	-0.240222531161377	0	55	4
TCGA-55-6981	2.66649125436327	2	55	4
TCGA-55-6982	3.83768123856559	2	55	4
TCGA-55-6983	2.81594326927141	2	55	4
TCGA-55-6984	4.07723843341239	3	55	4
TCGA-55-6985	3.36148433100172	2	55	4
TCGA-55-6986	2.38671163123328	1	55	4
TCGA-55-6987	3.96148578436314	2	55	4
TCGA-55-7227	2.98936702063309	2	55	4
TCGA-55-7281	2.12265219612175	1	55	4
TCGA-55-7283	2.87917581077618	2	55	4
TCGA-55-7284	1.94022967470968	1	55	4
TCGA-55-7570	5.3814502357894	3	55	4
TCGA-55-7573	-0.280232979483213	0	55	4
TCGA-55-7574	3.10854508557793	2	55	4
TCGA-55-7576	2.40399396951337	1	55	4
TCGA-55-7724	5.02277436645895	3	55	4
TCGA-55-7725	2.22170698449335	1	55	4
TCGA-55-7726	3.22264728540486	2	55	4
TCGA-55-7727	4.36044329876008	3	55	4
TCGA-55-7728	1.90950924891675	1	55	4
TCGA-55-7815	4.46064179430611	3	55	4
TCGA-55-7816	2.53766012787339	2	55	4
TCGA-55-7903	2.78430764980959	2	55	4
TCGA-55-7907	2.884587200674	2	55	4
TCGA-55-7910	4.48201608154195	3	55	4
TCGA-55-7911	4.11513667137373	3	55	4
TCGA-55-7913	5.15649422763737	3	55	4
TCGA-55-7914	2.58006401752338	2	55	4
TCGA-55-7994	-0.233674948530479	0	55	4
TCGA-55-7995	2.59723962284175	2	55	4
TCGA-55-8085	4.86201882262578	3	55	4
TCGA-55-8087	0.054268539225588	0	55	4
TCGA-55-8089	5.27362398380574	3	55	4
TCGA-55-8090	3.54043871376208	2	55	4
TCGA-55-8091	3.07136024164588	2	55	4
TCGA-55-8092	2.93638366886492	2	55	4
TCGA-55-8094	4.89931603436203	3	55	4
TCGA-55-8096	0.902805882098498	0	55	4
TCGA-55-8097	0.235608848665992	0	55	4
TCGA-55-8203	4.59453967012303	3	55	4
TCGA-55-8204	3.44483904469575	2	55	4
TCGA-55-8205	4.65863175624065	3	55	4
TCGA-55-8206	0.319160678213427	0	55	4
TCGA-55-8207	0.692333456161091	0	55	4
TCGA-55-8208	2.89539587552382	2	55	4
TCGA-55-8299	3.93483108429742	2	55	4
TCGA-55-8301	3.87109728956526	2	55	4
TCGA-55-8302	2.77607293373299	2	55	4
TCGA-55-8505	4.6783112234859	3	55	4
TCGA-55-8506	2.64884653527385	2	55	4
TCGA-55-8507	3.78790069655293	2	55	4
TCGA-55-8508	3.81426259342297	2	55	4
TCGA-55-8510	2.46775700871063	2	55	4
TCGA-55-8511	3.04791622015015	2	55	4
TCGA-55-8512	1.00522366832133	1	55	4
TCGA-55-8513	0.9853689241213	1	55	4
TCGA-55-8514	0.301201421365717	0	55	4
TCGA-55-8614	3.51199133802757	2	55	4
TCGA-55-8615	3.3564162869045	2	55	4
TCGA-55-8616	1.31486805728374	1	55	4
TCGA-55-8619	1.9201274579172	1	55	4
TCGA-55-8620	5.62945898388433	4	55	4
TCGA-55-8621	1.8005392396328	1	55	4
TCGA-55-A48X	2.85052699907846	2	55	4
TCGA-55-A48Y	4.49892768820345	3	55	4
TCGA-55-A48Z	3.67358424787744	2	55	4
TCGA-55-A490	1.78641907930372	1	55	4
TCGA-55-A491	1.77382072824696	1	55	4
TCGA-55-A492	2.34852674278903	1	55	4
TCGA-55-A493	4.28479027580106	3	55	4
TCGA-55-A494	5.57316559722777	4	55	4
TCGA-55-A4DF	4.92646303961484	3	55	4
TCGA-55-A4DG	0.897273596618896	0	55	4
TCGA-55-A57B	1.22120122664213	1	55	4
TCGA-62-A46O	5.89170358291722	4	62	5
TCGA-62-A46P	3.7152958153158	2	62	5
TCGA-62-A46R	3.2299395135134	2	62	5
TCGA-62-A46S	1.97221893788074	1	62	5
TCGA-62-A46U	3.06569938272196	2	62	5
TCGA-62-A46V	3.49311649849335	2	62	5
TCGA-62-A470	4.68274274760858	3	62	5
TCGA-62-A471	6.03035552661917	4	62	5
TCGA-62-A472	3.98974108654377	3	62	5
TCGA-64-1676	4.64818427168337	3	64	3
TCGA-64-1677	4.90396695956592	3	64	3
TCGA-64-1678	6.7654480453577	4	64	3
TCGA-64-1679	2.48236670297585	2	64	3
TCGA-64-1680	3.16894473603309	2	64	3
TCGA-64-1681	1.47356714972925	1	64	3
TCGA-64-5774	5.89115900818323	4	64	3
TCGA-64-5775	4.42183696530682	3	64	3
TCGA-64-5778	3.22034277603126	2	64	3
TCGA-64-5779	5.30621941953455	3	64	3
TCGA-64-5781	5.10265320991767	3	64	3
TCGA-64-5815	2.61214575942808	2	64	3
TCGA-67-3770	2.18476365130041	1	67	3
TCGA-67-3771	4.34206338017602	3	67	3
TCGA-67-3772	1.9818220970171	1	67	3
TCGA-67-3773	2.80417210661636	2	67	3
TCGA-67-3774	2.6386855826154	2	67	3
TCGA-67-4679	1.63333636724971	1	67	3
TCGA-67-6215	3.73311028622017	2	67	3
TCGA-67-6216	2.56947043220601	2	67	3
TCGA-67-6217	0.182546312154924	0	67	3
TCGA-69-7760	2.85392386700433	2	69	5
TCGA-69-7761	4.2986292161695	3	69	5
TCGA-69-7763	2.53796098369928	2	69	5
TCGA-69-7764	3.2323241814499	2	69	5
TCGA-69-7765	3.3807347233417	2	69	5
TCGA-69-7973	5.82497182250413	4	69	5
TCGA-69-7974	3.29016599118966	2	69	5
TCGA-69-7978	2.79843344670355	2	69	5
TCGA-69-7979	2.94716585366546	2	69	5
TCGA-69-7980	2.06470609788855	1	69	5
TCGA-69-8253	2.48024061637923	2	69	5
TCGA-69-8254	2.190243151519	1	69	5
TCGA-69-8255	3.7152163908485	2	69	5
TCGA-69-8453	2.62533522562326	2	69	5
TCGA-69-A59K	3.80916682366852	2	69	5
TCGA-71-6725	2.69998551291118	2	71	3
TCGA-71-8520	3.09743850337839	2	71	3
TCGA-73-4658	2.74027468327278	2	73	2
TCGA-73-4659	3.33878956823156	2	73	2
TCGA-73-4662	2.2910728846216	1	73	2
TCGA-73-4666	5.3120661557518	3	73	2
TCGA-73-4668	3.4904845266336	2	73	2
TCGA-73-4670	5.08322835267412	3	73	2
TCGA-73-4675	3.22624290705099	2	73	2
TCGA-73-4676	6.2103253788657	4	73	2
TCGA-73-4677	2.56170349537934	2	73	2
TCGA-73-7498	-0.035246996287839	0	73	2
TCGA-73-7499	4.55451519735101	3	73	2
TCGA-73-A9RS	4.32273069704655	3	73	2
TCGA-75-5122	3.14888830153976	2	75	5
TCGA-75-5125	4.75453148253401	3	75	5
TCGA-75-5126	3.88027061281712	2	75	5
TCGA-75-5146	3.25763180564804	2	75	5
TCGA-75-5147	3.19869737334407	2	75	5
TCGA-75-6203	1.62639856960465	1	75	5
TCGA-75-6205	2.63600317326913	2	75	5
TCGA-75-6206	0.521568696497719	0	75	5
TCGA-75-6207	3.214151764443	2	75	5
TCGA-75-6211	4.0553457283084	3	75	5
TCGA-75-6212	1.95243422754263	1	75	5
TCGA-75-6214	3.40631909138418	2	75	5
TCGA-75-7025	-0.057247248736202	0	75	5
TCGA-75-7027	5.93231632081674	4	75	5
TCGA-75-7030	1.24312607329414	1	75	5
TCGA-75-7031	4.6962965343463	3	75	5
TCGA-78-7145	3.28894988122356	2	78	5
TCGA-78-7146	5.04999937753325	3	78	5
TCGA-78-7147	3.28259345040442	2	78	5
TCGA-78-7148	4.82717024048293	3	78	5
TCGA-78-7149	1.76114384149022	1	78	5
TCGA-78-7150	4.13982708858787	3	78	5
TCGA-78-7152	2.09882769986062	1	78	5
TCGA-78-7153	3.64545907412883	2	78	5
TCGA-78-7154	5.18150006866071	3	78	5
TCGA-78-7155	4.50394143570205	3	78	5
TCGA-78-7156	1.6411182193823	1	78	5
TCGA-78-7158	2.47263736000976	2	78	5
TCGA-78-7159	4.27788364873611	3	78	5
TCGA-78-7160	4.57426347801373	3	78	5
TCGA-78-7161	2.42981652442013	1	78	5
TCGA-78-7163	0.703832193499069	0	78	5
TCGA-78-7166	5.08391360082192	3	78	5
TCGA-78-7167	-0.587417050038664	0	78	5
TCGA-78-7220	5.87864668924388	4	78	5
TCGA-78-7535	3.98964190994027	3	78	5
TCGA-78-7536	4.76888105334135	3	78	5
TCGA-78-7537	1.38984242223605	1	78	5
TCGA-78-7539	0.711480302666119	0	78	5
TCGA-78-7540	2.35782679564293	1	78	5
TCGA-78-7542	4.85009534395694	3	78	5
TCGA-78-7633	2.42226681295193	1	78	5
TCGA-78-8640	4.43617002904064	3	78	5
TCGA-78-8648	2.77082938944641	2	78	5
TCGA-78-8655	2.37567767748328	1	78	5
TCGA-78-8660	3.00930501103243	2	78	5
TCGA-78-8662	2.601938219577	2	78	5
TCGA-80-5607	4.35832081532227	3	80	3
TCGA-80-5608	4.7052015020975	3	80	3
TCGA-80-5611	4.59801817825342	3	80	3
TCGA-83-5908	5.65135038067644	4	83	4
TCGA-86-6562	3.64346521979679	2	86	2
TCGA-86-6851	1.80281406932489	1	86	2
TCGA-86-7701	5.87983871020523	4	86	2
TCGA-86-7711	4.3701804820911	3	86	2
TCGA-86-7713	3.33215023570569	2	86	2
TCGA-86-7714	1.46664350156917	1	86	2
TCGA-86-7953	4.17275922855821	3	86	2
TCGA-86-7954	1.83796649128996	1	86	2
TCGA-86-7955	6.06649178577073	4	86	2
TCGA-86-8054	5.85470454580924	4	86	2
TCGA-86-8055	2.58706118527599	2	86	2
TCGA-86-8056	1.65453855064842	1	86	2
TCGA-86-8073	3.5721378915019	2	86	2
TCGA-86-8074	2.33032492827134	1	86	2
TCGA-86-8075	2.15606001662632	1	86	2
TCGA-86-8076	0.854946149363902	0	86	2
TCGA-86-8278	2.48872651120202	2	86	2
TCGA-86-8279	2.42629513073957	1	86	2
TCGA-86-8280	2.08812287688213	1	86	2
TCGA-86-8281	1.97423697841121	1	86	2
TCGA-86-8358	7.00143709342889	4	86	2
TCGA-86-8359	2.36769466437059	1	86	2
TCGA-86-8585	4.57571253189219	3	86	2
TCGA-86-8668	0.512030849710889	0	86	2
TCGA-86-8669	2.62750305181538	2	86	2
TCGA-86-8671	1.6252360775885	1	86	2
TCGA-86-8672	3.74212118057939	2	86	2
TCGA-86-8673	3.71044645528532	2	86	2
TCGA-86-8674	3.66156429651701	2	86	2
TCGA-86-A456	1.81491894464455	1	86	2
TCGA-86-A4D0	5.84034382147329	4	86	2
TCGA-86-A4JF	4.14362791780719	3	86	2
TCGA-86-A4P7	1.51058868162151	1	86	2
TCGA-86-A4P8	-0.325420192345789	0	86	2
TCGA-91-A4BC	4.03020711182082	3	91	3
TCGA-91-A4BD	0.894057920910963	0	91	3
TCGA-93-7347	1.85912263194332	1	93	2
TCGA-93-7348	2.49396238210188	2	93	2
TCGA-93-8067	4.73778669204462	3	93	2
TCGA-93-A4JN	3.05133951357447	2	93	2
TCGA-93-A4JO	2.1428074703965	1	93	2
TCGA-93-A4JP	3.75442188560082	2	93	2
TCGA-93-A4JQ	2.97745762331743	2	93	2
TCGA-95-7039	3.20248694351425	2	95	2
TCGA-95-7043	2.75240530510613	2	95	2
TCGA-95-7562	4.62398298055692	3	95	2
TCGA-95-7567	2.31644888402566	1	95	2
TCGA-95-7944	4.47911669475947	3	95	2
TCGA-95-7947	3.7149131030286	2	95	2
TCGA-95-7948	2.45309465049254	2	95	2
TCGA-95-8039	2.20301746058721	1	95	2
TCGA-95-8494	3.11948054013269	2	95	2
TCGA-95-A4VK	2.86174963156749	2	95	2
TCGA-95-A4VN	3.56445702246147	2	95	2
TCGA-95-A4VP	4.29402895829108	3	95	2
TCGA-97-7546	2.1052609466602	1	97	3
TCGA-97-7547	0.99978724137978	1	97	3
TCGA-97-7552	2.18662090058552	1	97	3
TCGA-97-7553	3.78799268787284	2	97	3
TCGA-97-7554	2.71090479429507	2	97	3
TCGA-97-7937	2.90168164620667	2	97	3
TCGA-97-7938	0.654634267811232	0	97	3
TCGA-97-7941	1.34941994260487	1	97	3
TCGA-97-8171	3.99684662918423	3	97	3
TCGA-97-8172	2.0199744585809	1	97	3
TCGA-97-8175	3.60326341075878	2	97	3
TCGA-97-8177	2.34953567561641	1	97	3
TCGA-97-8179	3.54051558959511	2	97	3
TCGA-97-8552	0.559292056944887	0	97	3
TCGA-97-A4LX	3.31302944123914	2	97	3
TCGA-97-A4M0	1.13100182477039	1	97	3
TCGA-97-A4M1	0.658340852821917	0	97	3
TCGA-97-A4M2	1.2924562597156	1	97	3
TCGA-97-A4M3	1.56397354711233	1	97	3
TCGA-97-A4M5	2.3141188315739	1	97	3
TCGA-97-A4M6	2.62850704445155	2	97	3
TCGA-97-A4M7	0.973486152626273	1	97	3
TCGA-99-7458	1.98667931233962	1	99	5
TCGA-99-8025	3.21159076038769	2	99	5
TCGA-99-8028	2.3011704027342	1	99	5
TCGA-99-8032	3.43458128252401	2	99	5
TCGA-99-8033	3.56548618026566	2	99	5
TCGA-99-AA5R	0.748200362356064	0	99	5
TCGA-J2-8192	1.37434008310791	1	J2	4
TCGA-J2-8194	1.08185827079701	1	J2	4
TCGA-J2-A4AD	3.76159262154029	2	J2	4
TCGA-J2-A4AE	2.12043774252294	1	J2	4
TCGA-J2-A4AG	1.33232557125975	1	J2	4
TCGA-L4-A4E5	3.90772480825118	2	L4	2
TCGA-L4-A4E6	0.666663800701062	0	L4	2
TCGA-L9-A443	3.04040668927413	2	L9	1
TCGA-L9-A444	2.64383972159556	2	L9	1
TCGA-L9-A50W	1.34303887101516	1	L9	1
TCGA-L9-A5IP	4.47325084263956	3	L9	1
TCGA-L9-A743	3.42936992500443	2	L9	1
TCGA-L9-A7SV	3.61024327574718	2	L9	1
TCGA-L9-A8F4	3.10220212209966	2	L9	1
TCGA-MN-A4N1	3.79474411163114	2	MN	5
TCGA-MN-A4N4	1.67991672219246	1	MN	5
TCGA-MN-A4N5	2.01372194833752	1	MN	5
TCGA-MP-A4SV	3.2403218881635	2	MP	2
TCGA-MP-A4SW	2.18878685204852	1	MP	2
TCGA-MP-A4SY	4.11656868612995	3	MP	2
TCGA-MP-A4T4	3.32741973241013	2	MP	2
TCGA-MP-A4T6	0.88053844751987	0	MP	2
TCGA-MP-A4T7	4.04731256849669	3	MP	2
TCGA-MP-A4T8	4.96878417765789	3	MP	2
TCGA-MP-A4T9	1.8651025862066	1	MP	2
TCGA-MP-A4TA	4.54245989691845	3	MP	2
TCGA-MP-A4TC	3.91759643230962	2	MP	2
TCGA-MP-A4TD	3.4655671602439	2	MP	2
TCGA-MP-A4TE	4.96181430948504	3	MP	2
TCGA-MP-A4TF	3.55777052616157	2	MP	2
TCGA-MP-A4TH	0.883368326924405	0	MP	2
TCGA-MP-A4TI	4.32415595622521	3	MP	2
TCGA-MP-A4TJ	2.62463564956615	2	MP	2
TCGA-MP-A4TK	2.94449630908149	2	MP	2
TCGA-MP-A5C7	3.12341352222327	2	MP	2
TCGA-NJ-A4YF	4.22132465369941	3	NJ	1
TCGA-NJ-A4YG	2.15431068488509	1	NJ	1
TCGA-NJ-A4YI	1.5010391974953	1	NJ	1
TCGA-NJ-A4YP	3.54715357548262	2	NJ	1
TCGA-NJ-A4YQ	3.53786505363348	2	NJ	1
TCGA-NJ-A55A	1.24029320613842	1	NJ	1
TCGA-NJ-A55O	3.30290947475643	2	NJ	1
TCGA-NJ-A55R	3.53040505874748	2	NJ	1
TCGA-NJ-A7XG	1.38769699678371	1	NJ	1
TCGA-O1-A52J	1.28712079732313	1	O1	4
TCGA-S2-AA1A	0.485481355538482	0	S2	5
