# Supplementary material for: Surrogate Biomarker Prediction from Whole-Slide Images for Evaluating Overall Survival in Lung Adenocarcinoma
Source: Diagnostics (Basel). 2024 Feb 20;14(5):462. doi: 10.3390/diagnostics14050462 (PMC10930763; doi:10.3390/diagnostics14050462)
Supplement: Supplementary file 1 [file diagnostics-14-00462-s001.zip › Supplementary_File_S5_TCGA_LUAD_crossfolds/crossfolds_PCLAF.csv]

PATIENT	PCLAF	PCLAF_quantile	site_code	CV5
TCGA-05-4244	2.86484569774967	2	05	5
TCGA-05-4249	1.21659570499098	1	05	5
TCGA-05-4250	4.21266330796894	3	05	5
TCGA-05-4382	2.49902861567192	2	05	5
TCGA-05-4395	3.78563958773083	3	05	5
TCGA-05-4396	2.15337520305186	2	05	5
TCGA-05-4397	4.75409815584855	4	05	5
TCGA-05-4398	1.94967529892269	1	05	5
TCGA-05-4402	2.47553469496262	2	05	5
TCGA-05-4403	2.80107982924081	2	05	5
TCGA-05-4405	2.37206491205355	2	05	5
TCGA-05-4415	5.31835323460034	4	05	5
TCGA-05-4417	2.29837585174206	2	05	5
TCGA-05-4418	3.87409022468745	3	05	5
TCGA-05-4420	4.06655666840006	3	05	5
TCGA-05-4422	2.76510934436727	2	05	5
TCGA-05-4424	2.08646021176106	1	05	5
TCGA-05-4426	2.8927385780606	2	05	5
TCGA-05-4427	3.21948246487322	2	05	5
TCGA-05-4430	3.06412820798122	2	05	5
TCGA-05-4432	3.17211769037986	2	05	5
TCGA-05-4433	2.64511238253134	2	05	5
TCGA-05-4434	3.83618721478246	3	05	5
TCGA-35-3615	1.98952780624756	1	35	3
TCGA-35-4122	5.0601089474432	4	35	3
TCGA-35-4123	3.80826168629348	3	35	3
TCGA-35-5375	5.05949639910324	4	35	3
TCGA-38-4625	4.82575222644024	4	38	4
TCGA-38-4626	1.84037476410714	1	38	4
TCGA-38-4627	1.7916448149889	1	38	4
TCGA-38-4628	3.53946363449274	3	38	4
TCGA-38-4629	3.94497213155646	3	38	4
TCGA-38-4630	2.93047567072967	2	38	4
TCGA-38-4631	4.19678369472247	3	38	4
TCGA-38-4632	5.01988467151477	4	38	4
TCGA-38-6178	1.98353198717871	1	38	4
TCGA-38-7271	2.27850414553612	2	38	4
TCGA-38-A44F	2.51996027004567	2	38	4
TCGA-44-2655	1.46020880542426	1	44	1
TCGA-44-2656	2.60679407939765	2	44	1
TCGA-44-2657	2.25983430951041	2	44	1
TCGA-44-2659	-0.40071675490912	0	44	1
TCGA-44-2661	3.16541709824463	2	44	1
TCGA-44-2662	2.62978850502315	2	44	1
TCGA-44-2665	2.781521352125	2	44	1
TCGA-44-2666	3.25678928377509	2	44	1
TCGA-44-2668	2.24597704558152	2	44	1
TCGA-44-3396	3.08567640476798	2	44	1
TCGA-44-3398	3.41648225018698	3	44	1
TCGA-44-3917	4.33645514676085	3	44	1
TCGA-44-3918	2.84767638095769	2	44	1
TCGA-44-3919	2.53588149049801	2	44	1
TCGA-44-4112	3.1025251208353	2	44	1
TCGA-44-5643	4.14268499962996	3	44	1
TCGA-44-5644	4.37961022734463	3	44	1
TCGA-44-5645	1.95977398635161	1	44	1
TCGA-44-6145	2.75082683073834	2	44	1
TCGA-44-6146	1.69251256188536	1	44	1
TCGA-44-6147	1.9004560038866	1	44	1
TCGA-44-6148	0.430379435801591	0	44	1
TCGA-44-6774	2.49570324708584	2	44	1
TCGA-44-6775	2.8874335492026	2	44	1
TCGA-44-6776	2.01109005464251	1	44	1
TCGA-44-6777	1.73910009455311	1	44	1
TCGA-44-6778	1.92749428433087	1	44	1
TCGA-44-6779	3.5697428721643	3	44	1
TCGA-44-7659	1.27578159793704	1	44	1
TCGA-44-7660	4.3514527496838	3	44	1
TCGA-44-7662	3.80901799421327	3	44	1
TCGA-44-7667	4.52300027970789	3	44	1
TCGA-44-7669	3.23057772371732	2	44	1
TCGA-44-7670	3.62398880955016	3	44	1
TCGA-44-7671	2.75455314763967	2	44	1
TCGA-44-7672	3.00702501342537	2	44	1
TCGA-44-8119	3.96454658151586	3	44	1
TCGA-44-A479	3.9487912142505	3	44	1
TCGA-44-A47A	2.72060022317218	2	44	1
TCGA-44-A47B	3.73646330204425	3	44	1
TCGA-44-A47G	2.12418534004492	2	44	1
TCGA-44-A4SS	2.66852925485216	2	44	1
TCGA-44-A4SU	1.70507491048213	1	44	1
TCGA-49-4487	4.8142994245382	4	49	1
TCGA-49-4488	2.80992207234189	2	49	1
TCGA-49-4490	2.32227800370779	2	49	1
TCGA-49-4494	4.86302042940005	4	49	1
TCGA-49-4501	1.8330158843755	1	49	1
TCGA-49-4505	1.5166524962263	1	49	1
TCGA-49-4506	5.27622979412258	4	49	1
TCGA-49-4507	5.23416706090944	4	49	1
TCGA-49-4510	1.01306290809925	1	49	1
TCGA-49-4512	2.93683796157751	2	49	1
TCGA-49-4514	4.45735995880597	3	49	1
TCGA-49-6742	4.80272367277752	4	49	1
TCGA-49-6743	4.14809281321285	3	49	1
TCGA-49-6744	1.75299400888863	1	49	1
TCGA-49-6745	3.57579147364685	3	49	1
TCGA-49-6761	2.93569325436457	2	49	1
TCGA-49-6767	3.15017789838628	2	49	1
TCGA-49-AAQV	3.14616859269577	2	49	1
TCGA-49-AAR0	1.85288053943132	1	49	1
TCGA-49-AAR2	4.73023394516579	4	49	1
TCGA-49-AAR3	4.16721735923271	3	49	1
TCGA-49-AAR4	3.06484638214157	2	49	1
TCGA-49-AAR9	3.80783165694494	3	49	1
TCGA-49-AARE	3.63333345650767	3	49	1
TCGA-49-AARN	1.9472503631415	1	49	1
TCGA-49-AARO	2.23612445206448	2	49	1
TCGA-49-AARQ	4.82156385175137	4	49	1
TCGA-49-AARR	0.749354551244442	0	49	1
TCGA-4B-A93V	4.01836058899131	3	4B	1
TCGA-50-5044	4.01007449744355	3	50	4
TCGA-50-5045	3.20623488527442	2	50	4
TCGA-50-5055	3.01330837937325	2	50	4
TCGA-50-5066	4.23085613725551	3	50	4
TCGA-50-5068	4.31388719602094	3	50	4
TCGA-50-5931	4.30209404065892	3	50	4
TCGA-50-5939	3.21899491870981	2	50	4
TCGA-50-5942	0.889387160371412	1	50	4
TCGA-50-5946	4.46994736791838	3	50	4
TCGA-50-6590	3.51446457416337	3	50	4
TCGA-50-6591	4.12049518741826	3	50	4
TCGA-50-6593	2.89026000861283	2	50	4
TCGA-50-6594	3.81386430296738	3	50	4
TCGA-50-6597	4.17238767137996	3	50	4
TCGA-50-6673	2.07609791156713	1	50	4
TCGA-50-7109	3.56274363434449	3	50	4
TCGA-50-8457	0.926045612344214	1	50	4
TCGA-50-8459	2.03868114330691	1	50	4
TCGA-53-7624	5.75548194353653	4	53	2
TCGA-53-7626	2.31340074813264	2	53	2
TCGA-53-7813	3.70394642487102	3	53	2
TCGA-53-A4EZ	4.28008412160573	3	53	2
TCGA-55-1592	2.95565360403993	2	55	3
TCGA-55-1594	4.03305440109583	3	55	3
TCGA-55-1595	3.67606117718532	3	55	3
TCGA-55-1596	6.02913384925984	4	55	3
TCGA-55-5899	3.9776639446178	3	55	3
TCGA-55-6543	1.54930376847002	1	55	3
TCGA-55-6642	2.46138995713757	2	55	3
TCGA-55-6712	2.26037179293564	2	55	3
TCGA-55-6968	3.81368759734695	3	55	3
TCGA-55-6969	3.69164646349752	3	55	3
TCGA-55-6970	3.6039395077997	3	55	3
TCGA-55-6971	2.51793253879262	2	55	3
TCGA-55-6972	2.83877427573673	2	55	3
TCGA-55-6975	4.32688376055902	3	55	3
TCGA-55-6978	3.48596100375987	3	55	3
TCGA-55-6979	3.89440922841555	3	55	3
TCGA-55-6980	1.40959111390975	1	55	3
TCGA-55-6981	2.319177841056	2	55	3
TCGA-55-6982	3.11002338662561	2	55	3
TCGA-55-6983	2.38734583550194	2	55	3
TCGA-55-6984	3.17473960692103	2	55	3
TCGA-55-6985	2.34581973583843	2	55	3
TCGA-55-6986	2.33302376033929	2	55	3
TCGA-55-6987	3.92471608067307	3	55	3
TCGA-55-7227	2.87946402586244	2	55	3
TCGA-55-7281	2.93442308440922	2	55	3
TCGA-55-7283	3.23664802252121	2	55	3
TCGA-55-7284	1.73258820914837	1	55	3
TCGA-55-7570	4.93816958025708	4	55	3
TCGA-55-7573	1.23257973548211	1	55	3
TCGA-55-7574	2.42160495167518	2	55	3
TCGA-55-7576	2.7388771464027	2	55	3
TCGA-55-7724	3.27425790962131	2	55	3
TCGA-55-7725	2.84973820710639	2	55	3
TCGA-55-7726	3.62461788148258	3	55	3
TCGA-55-7727	2.66051508391841	2	55	3
TCGA-55-7728	2.23056005886319	2	55	3
TCGA-55-7815	3.08482847927205	2	55	3
TCGA-55-7816	0.990916949382725	1	55	3
TCGA-55-7903	3.46197606029202	3	55	3
TCGA-55-7907	3.09805075012395	2	55	3
TCGA-55-7910	3.67049886925373	3	55	3
TCGA-55-7911	3.87756619251987	3	55	3
TCGA-55-7913	4.19205059704642	3	55	3
TCGA-55-7914	3.20094609249948	2	55	3
TCGA-55-7994	1.35128755219068	1	55	3
TCGA-55-7995	3.10185070996674	2	55	3
TCGA-55-8085	4.40965135202894	3	55	3
TCGA-55-8087	0.285594085332044	0	55	3
TCGA-55-8089	3.97378600247386	3	55	3
TCGA-55-8090	3.06671145433535	2	55	3
TCGA-55-8091	2.4250856644526	2	55	3
TCGA-55-8092	3.18230882939735	2	55	3
TCGA-55-8094	3.83716526851705	3	55	3
TCGA-55-8096	2.42606478279448	2	55	3
TCGA-55-8097	1.30874355329621	1	55	3
TCGA-55-8203	2.55268531584627	2	55	3
TCGA-55-8204	4.06726172693814	3	55	3
TCGA-55-8205	3.51923725813511	3	55	3
TCGA-55-8206	1.07765943392927	1	55	3
TCGA-55-8207	0.901510257993375	1	55	3
TCGA-55-8208	2.58097431569503	2	55	3
TCGA-55-8299	3.64906425693969	3	55	3
TCGA-55-8301	2.80189977920623	2	55	3
TCGA-55-8302	3.36233107445222	2	55	3
TCGA-55-8505	3.8320320668477	3	55	3
TCGA-55-8506	3.52458843231171	3	55	3
TCGA-55-8507	2.58464085620322	2	55	3
TCGA-55-8508	1.68899771946024	1	55	3
TCGA-55-8510	2.563019001221	2	55	3
TCGA-55-8511	1.22906565925471	1	55	3
TCGA-55-8512	0.904821771363489	1	55	3
TCGA-55-8513	0.809211968967473	1	55	3
TCGA-55-8514	0.576835863979145	0	55	3
TCGA-55-8614	3.23026956553523	2	55	3
TCGA-55-8615	2.57770615179378	2	55	3
TCGA-55-8616	1.68637818102166	1	55	3
TCGA-55-8619	1.19730604607127	1	55	3
TCGA-55-8620	2.61895454744955	2	55	3
TCGA-55-8621	1.2715149105055	1	55	3
TCGA-55-A48X	1.41668223120943	1	55	3
TCGA-55-A48Y	3.81532866948612	3	55	3
TCGA-55-A48Z	3.01590756351587	2	55	3
TCGA-55-A490	1.40866259610433	1	55	3
TCGA-55-A491	2.33195296212556	2	55	3
TCGA-55-A492	2.32738797573088	2	55	3
TCGA-55-A493	2.68140524170713	2	55	3
TCGA-55-A494	2.88037713217912	2	55	3
TCGA-55-A4DF	4.11197303063953	3	55	3
TCGA-55-A4DG	0.552828065170106	0	55	3
TCGA-55-A57B	1.45600195174698	1	55	3
TCGA-62-A46O	5.2073829025968	4	62	5
TCGA-62-A46P	2.86037118816978	2	62	5
TCGA-62-A46R	3.18834542422573	2	62	5
TCGA-62-A46S	1.82323719641093	1	62	5
TCGA-62-A46U	3.19103539818286	2	62	5
TCGA-62-A46V	3.76247341606693	3	62	5
TCGA-62-A470	4.00160267628221	3	62	5
TCGA-62-A471	4.41425997740996	3	62	5
TCGA-62-A472	3.72180788129713	3	62	5
TCGA-64-1676	4.39929812789554	3	64	4
TCGA-64-1677	5.20562265942703	4	64	4
TCGA-64-1678	5.93622521307778	4	64	4
TCGA-64-1679	2.74838761447062	2	64	4
TCGA-64-1680	2.72808346129629	2	64	4
TCGA-64-1681	2.37425259581106	2	64	4
TCGA-64-5774	3.38397332104864	2	64	4
TCGA-64-5775	4.52391223499733	3	64	4
TCGA-64-5778	3.69832341871864	3	64	4
TCGA-64-5779	2.5168984203072	2	64	4
TCGA-64-5781	4.75376714700826	4	64	4
TCGA-64-5815	1.9901458793824	1	64	4
TCGA-67-3770	2.41680624267058	2	67	2
TCGA-67-3771	3.23394021078838	2	67	2
TCGA-67-3772	2.70310606895104	2	67	2
TCGA-67-3773	3.21144898986645	2	67	2
TCGA-67-3774	2.51839134889769	2	67	2
TCGA-67-4679	1.75082993026815	1	67	2
TCGA-67-6215	3.66820703503254	3	67	2
TCGA-67-6216	3.20724963137062	2	67	2
TCGA-67-6217	0.96605449225816	1	67	2
TCGA-69-7760	3.87209661305158	3	69	1
TCGA-69-7761	3.16708827727705	2	69	1
TCGA-69-7763	2.04074897153095	1	69	1
TCGA-69-7764	3.02848215648523	2	69	1
TCGA-69-7765	1.84991347417797	1	69	1
TCGA-69-7973	2.87014752115149	2	69	1
TCGA-69-7974	3.16528231877118	2	69	1
TCGA-69-7978	1.53850782005829	1	69	1
TCGA-69-7979	3.33677464552608	2	69	1
TCGA-69-7980	3.96428179170044	3	69	1
TCGA-69-8253	1.17000484606483	1	69	1
TCGA-69-8254	1.66917908096085	1	69	1
TCGA-69-8255	4.5736369691446	3	69	1
TCGA-69-8453	3.00976473897171	2	69	1
TCGA-69-A59K	0.867782241906123	1	69	1
TCGA-71-6725	2.93333292779675	2	71	2
TCGA-71-8520	2.84755420335376	2	71	2
TCGA-73-4658	3.36676675740319	2	73	2
TCGA-73-4659	3.51640183121648	3	73	2
TCGA-73-4662	2.01852467578863	1	73	2
TCGA-73-4666	3.34876251272729	2	73	2
TCGA-73-4668	2.42152945386217	2	73	2
TCGA-73-4670	4.99777539280116	4	73	2
TCGA-73-4675	2.29555277732308	2	73	2
TCGA-73-4676	4.43215611242363	3	73	2
TCGA-73-4677	1.85851491319756	1	73	2
TCGA-73-7498	1.09743548691598	1	73	2
TCGA-73-7499	4.36405594940684	3	73	2
TCGA-73-A9RS	4.58316129521564	3	73	2
TCGA-75-5122	3.37542441660338	2	75	4
TCGA-75-5125	3.64412849750721	3	75	4
TCGA-75-5126	2.84429131571155	2	75	4
TCGA-75-5146	2.53917738817937	2	75	4
TCGA-75-5147	3.06025060337493	2	75	4
TCGA-75-6203	1.87255915687404	1	75	4
TCGA-75-6205	2.62226311664283	2	75	4
TCGA-75-6206	1.00022229507253	1	75	4
TCGA-75-6207	1.98337155761383	1	75	4
TCGA-75-6211	3.74563358313068	3	75	4
TCGA-75-6212	2.58046545015568	2	75	4
TCGA-75-6214	3.5483829554796	3	75	4
TCGA-75-7025	1.40365725929997	1	75	4
TCGA-75-7027	4.15285983595579	3	75	4
TCGA-75-7030	1.20413194167828	1	75	4
TCGA-75-7031	3.16399298289771	2	75	4
TCGA-78-7145	3.36709326077764	2	78	2
TCGA-78-7146	3.52251716543344	3	78	2
TCGA-78-7147	4.5003119096369	3	78	2
TCGA-78-7148	4.18583992536723	3	78	2
TCGA-78-7149	3.04827005383492	2	78	2
TCGA-78-7150	4.59410857210104	3	78	2
TCGA-78-7152	2.634494904325	2	78	2
TCGA-78-7153	3.38287756267669	2	78	2
TCGA-78-7154	5.24042173020201	4	78	2
TCGA-78-7155	3.66553896625024	3	78	2
TCGA-78-7156	1.66035443824522	1	78	2
TCGA-78-7158	2.86135254610832	2	78	2
TCGA-78-7159	4.07292037342757	3	78	2
TCGA-78-7160	3.3898389068763	2	78	2
TCGA-78-7161	1.61690207702062	1	78	2
TCGA-78-7163	0.774798714853212	0	78	2
TCGA-78-7166	5.11629309638038	4	78	2
TCGA-78-7167	-0.503759120991754	0	78	2
TCGA-78-7220	5.46248135013622	4	78	2
TCGA-78-7535	4.6728730257425	3	78	2
TCGA-78-7536	3.19891551761101	2	78	2
TCGA-78-7537	1.88306235432963	1	78	2
TCGA-78-7539	1.66897557415158	1	78	2
TCGA-78-7540	3.07300517003307	2	78	2
TCGA-78-7542	3.55512930663977	3	78	2
TCGA-78-7633	2.54803574388393	2	78	2
TCGA-78-8640	3.54792649602665	3	78	2
TCGA-78-8648	1.87927611690472	1	78	2
TCGA-78-8655	2.73690571487271	2	78	2
TCGA-78-8660	4.04105059504138	3	78	2
TCGA-78-8662	4.56160966003002	3	78	2
TCGA-80-5607	3.82653835246029	3	80	5
TCGA-80-5608	1.98749223439786	1	80	5
TCGA-80-5611	3.94755957856933	3	80	5
TCGA-83-5908	4.67485366469778	3	83	1
TCGA-86-6562	2.42837390230634	2	86	5
TCGA-86-6851	1.31591058384673	1	86	5
TCGA-86-7701	3.43114532614784	3	86	5
TCGA-86-7711	4.18819536301451	3	86	5
TCGA-86-7713	3.45159635532857	3	86	5
TCGA-86-7714	2.06847982085472	1	86	5
TCGA-86-7953	3.61848939161268	3	86	5
TCGA-86-7954	3.13040181356431	2	86	5
TCGA-86-7955	3.98746353960546	3	86	5
TCGA-86-8054	4.97954892060396	4	86	5
TCGA-86-8055	2.13914752975046	2	86	5
TCGA-86-8056	1.04321546339036	1	86	5
TCGA-86-8073	2.24090047384717	2	86	5
TCGA-86-8074	2.73784084021764	2	86	5
TCGA-86-8075	2.68703610046715	2	86	5
TCGA-86-8076	1.61089484689768	1	86	5
TCGA-86-8278	2.57606324825745	2	86	5
TCGA-86-8279	2.41578364496097	2	86	5
TCGA-86-8280	2.66445015277527	2	86	5
TCGA-86-8281	1.37833663120517	1	86	5
TCGA-86-8358	3.77062387336095	3	86	5
TCGA-86-8359	2.28060904760688	2	86	5
TCGA-86-8585	4.02903381900327	3	86	5
TCGA-86-8668	1.37085478675019	1	86	5
TCGA-86-8669	1.86248903999727	1	86	5
TCGA-86-8671	1.6252360775885	1	86	5
TCGA-86-8672	4.24789984269006	3	86	5
TCGA-86-8673	3.15044282146058	2	86	5
TCGA-86-8674	3.3085962162436	2	86	5
TCGA-86-A456	2.04057907981491	1	86	5
TCGA-86-A4D0	4.75098554271556	4	86	5
TCGA-86-A4JF	4.60317134293433	3	86	5
TCGA-86-A4P7	3.01922554795265	2	86	5
TCGA-86-A4P8	0.560121083069296	0	86	5
TCGA-91-A4BC	3.42716225211621	3	91	1
TCGA-91-A4BD	2.89959610445239	2	91	1
TCGA-93-7347	1.94571031693941	1	93	5
TCGA-93-7348	2.09304599106769	1	93	5
TCGA-93-8067	3.82466414272459	3	93	5
TCGA-93-A4JN	3.4287232130218	3	93	5
TCGA-93-A4JO	2.35496070722811	2	93	5
TCGA-93-A4JP	2.82060643500535	2	93	5
TCGA-93-A4JQ	2.82665928571766	2	93	5
TCGA-95-7039	2.62310547505639	2	95	2
TCGA-95-7043	3.72018133512039	3	95	2
TCGA-95-7562	3.5280174059595	3	95	2
TCGA-95-7567	2.95707555986182	2	95	2
TCGA-95-7944	3.5661591226808	3	95	2
TCGA-95-7947	3.26068089746195	2	95	2
TCGA-95-7948	3.15376411543576	2	95	2
TCGA-95-8039	3.20740033496841	2	95	2
TCGA-95-8494	4.20939145685664	3	95	2
TCGA-95-A4VK	2.45372281271848	2	95	2
TCGA-95-A4VN	2.61193573262835	2	95	2
TCGA-95-A4VP	2.80584674432099	2	95	2
TCGA-97-7546	1.0799053723833	1	97	2
TCGA-97-7547	0.844269663758493	1	97	2
TCGA-97-7552	1.67642616826634	1	97	2
TCGA-97-7553	3.17477492687842	2	97	2
TCGA-97-7554	2.90312145499872	2	97	2
TCGA-97-7937	3.77395097456184	3	97	2
TCGA-97-7938	1.11903784441106	1	97	2
TCGA-97-7941	1.39577557829661	1	97	2
TCGA-97-8171	3.43903179839148	3	97	2
TCGA-97-8172	0.371523131874356	0	97	2
TCGA-97-8175	3.44900081013161	3	97	2
TCGA-97-8177	2.60728107520998	2	97	2
TCGA-97-8179	2.81524471344586	2	97	2
TCGA-97-8552	0.81935489624739	1	97	2
TCGA-97-A4LX	1.87794969882958	1	97	2
TCGA-97-A4M0	1.22351396355992	1	97	2
TCGA-97-A4M1	0.684572394395096	0	97	2
TCGA-97-A4M2	1.30866648689686	1	97	2
TCGA-97-A4M3	0.775477652306044	0	97	2
TCGA-97-A4M5	1.67872690400961	1	97	2
TCGA-97-A4M6	2.16377364301883	2	97	2
TCGA-97-A4M7	1.78722751734354	1	97	2
TCGA-99-7458	1.84956045598055	1	99	5
TCGA-99-8025	3.60791599940436	3	99	5
TCGA-99-8028	2.54640574062707	2	99	5
TCGA-99-8032	2.9166254702996	2	99	5
TCGA-99-8033	3.69406124183162	3	99	5
TCGA-99-AA5R	0.884404745954375	1	99	5
TCGA-J2-8192	1.97389996004203	1	J2	4
TCGA-J2-8194	0.649272570307319	0	J2	4
TCGA-J2-A4AD	3.14236329049102	2	J2	4
TCGA-J2-A4AE	2.93352903412969	2	J2	4
TCGA-J2-A4AG	1.4325530189984	1	J2	4
TCGA-L4-A4E5	3.5042790075281	3	L4	1
TCGA-L4-A4E6	0.698027971610397	0	L4	1
TCGA-L9-A443	2.86183263652915	2	L9	4
TCGA-L9-A444	1.57790545141078	1	L9	4
TCGA-L9-A50W	2.54876459388532	2	L9	4
TCGA-L9-A5IP	3.62919303761951	3	L9	4
TCGA-L9-A743	2.48446306579932	2	L9	4
TCGA-L9-A7SV	3.19750489255793	2	L9	4
TCGA-L9-A8F4	2.8412243025598	2	L9	4
TCGA-MN-A4N1	3.40707248909193	2	MN	4
TCGA-MN-A4N4	2.0621053418973	1	MN	4
TCGA-MN-A4N5	3.48834202055118	3	MN	4
TCGA-MP-A4SV	3.63703763218513	3	MP	4
TCGA-MP-A4SW	2.78407015844739	2	MP	4
TCGA-MP-A4SY	2.70852653187651	2	MP	4
TCGA-MP-A4T4	0.46783485157997	0	MP	4
TCGA-MP-A4T6	1.61031750109281	1	MP	4
TCGA-MP-A4T7	4.25277070892794	3	MP	4
TCGA-MP-A4T8	2.696303019859	2	MP	4
TCGA-MP-A4T9	2.09830176249963	1	MP	4
TCGA-MP-A4TA	3.45568557555752	3	MP	4
TCGA-MP-A4TC	3.30348758592894	2	MP	4
TCGA-MP-A4TD	0.718333230623871	0	MP	4
TCGA-MP-A4TE	2.53186836553097	2	MP	4
TCGA-MP-A4TF	3.15077034594814	2	MP	4
TCGA-MP-A4TH	0.546940662341928	0	MP	4
TCGA-MP-A4TI	3.05273705863651	2	MP	4
TCGA-MP-A4TJ	1.22144439313541	1	MP	4
TCGA-MP-A4TK	2.53425022915495	2	MP	4
TCGA-MP-A5C7	1.2029905133079	1	MP	4
TCGA-NJ-A4YF	2.34462485108545	2	NJ	5
TCGA-NJ-A4YG	2.15431068488509	2	NJ	5
TCGA-NJ-A4YI	-0.465793938569502	0	NJ	5
TCGA-NJ-A4YP	4.23686588377998	3	NJ	5
TCGA-NJ-A4YQ	1.47779413477907	1	NJ	5
TCGA-NJ-A55A	0.78692758820048	0	NJ	5
TCGA-NJ-A55O	1.31717957172307	1	NJ	5
TCGA-NJ-A55R	-0.048401464766144	0	NJ	5
TCGA-NJ-A7XG	1.77367846277847	1	NJ	5
TCGA-O1-A52J	0.762961575664178	0	O1	3
TCGA-S2-AA1A	1.18122428697818	1	S2	3
