# Supplementary material for: Surrogate Biomarker Prediction from Whole-Slide Images for Evaluating Overall Survival in Lung Adenocarcinoma
Source: Diagnostics (Basel). 2024 Feb 20;14(5):462. doi: 10.3390/diagnostics14050462 (PMC10930763; doi:10.3390/diagnostics14050462)
Supplement: Supplementary file 1 [file diagnostics-14-00462-s001.zip › Supplementary_File_S5_TCGA_LUAD_crossfolds/crossfolds_PIMREG.csv]

PATIENT	PIMREG	PIMREG_quantile	site_code	CV5
TCGA-05-4244	3.1440600306389	2	05	3
TCGA-05-4249	1.3295599535803	1	05	3
TCGA-05-4250	4.20401403121786	3	05	3
TCGA-05-4382	2.9126168983137	2	05	3
TCGA-05-4395	3.74088474952042	3	05	3
TCGA-05-4396	1.52993855451607	1	05	3
TCGA-05-4397	6.07794053295912	4	05	3
TCGA-05-4398	3.58170401658679	3	05	3
TCGA-05-4402	2.54153988000277	2	05	3
TCGA-05-4403	2.86302322150919	2	05	3
TCGA-05-4405	2.4663152378496	2	05	3
TCGA-05-4415	3.11524711031366	2	05	3
TCGA-05-4417	2.82889056844084	2	05	3
TCGA-05-4418	2.92987800287319	2	05	3
TCGA-05-4420	4.88935736422655	3	05	3
TCGA-05-4422	2.75732149797482	2	05	3
TCGA-05-4424	3.59311771698243	3	05	3
TCGA-05-4426	2.1557729838944	2	05	3
TCGA-05-4427	3.69530995499758	3	05	3
TCGA-05-4430	2.73046198412336	2	05	3
TCGA-05-4432	4.49375808060162	3	05	3
TCGA-05-4433	2.87310751009716	2	05	3
TCGA-05-4434	3.73592050749871	3	05	3
TCGA-35-3615	2.123137413893	2	35	3
TCGA-35-4122	4.81271829686435	3	35	3
TCGA-35-4123	4.51996772365497	3	35	3
TCGA-35-5375	5.73542679576655	4	35	3
TCGA-38-4625	4.12919872352877	3	38	3
TCGA-38-4626	2.03887573579183	2	38	3
TCGA-38-4627	2.87284089783688	2	38	3
TCGA-38-4628	4.8461777587588	3	38	3
TCGA-38-4629	3.87818750623983	3	38	3
TCGA-38-4630	4.52229795277141	3	38	3
TCGA-38-4631	5.09327911896861	3	38	3
TCGA-38-4632	4.95883394985271	3	38	3
TCGA-38-6178	2.22894302511789	2	38	3
TCGA-38-7271	1.03539043382558	1	38	3
TCGA-38-A44F	1.225273413745	1	38	3
TCGA-44-2655	1.27196890660186	1	44	4
TCGA-44-2656	0.726754703438567	1	44	4
TCGA-44-2657	2.05790599073368	2	44	4
TCGA-44-2659	0.917141675669195	1	44	4
TCGA-44-2661	1.50355295931914	1	44	4
TCGA-44-2662	4.13611055650474	3	44	4
TCGA-44-2665	2.34022116803255	2	44	4
TCGA-44-2666	2.63977981808931	2	44	4
TCGA-44-2668	4.45393298102622	3	44	4
TCGA-44-3396	3.12849654838433	2	44	4
TCGA-44-3398	2.03209006835297	2	44	4
TCGA-44-3917	4.09842137062967	3	44	4
TCGA-44-3918	2.49542282403865	2	44	4
TCGA-44-3919	2.20250576579233	2	44	4
TCGA-44-4112	0.86425495499485	1	44	4
TCGA-44-5643	4.7161387609313	3	44	4
TCGA-44-5644	4.54197787760886	3	44	4
TCGA-44-5645	0.581262363097883	1	44	4
TCGA-44-6145	2.49053780164337	2	44	4
TCGA-44-6146	0.844515655330412	1	44	4
TCGA-44-6147	-1.53493014078404	0	44	4
TCGA-44-6148	-0.200975970404017	0	44	4
TCGA-44-6774	3.25583187387136	2	44	4
TCGA-44-6775	-0.496616257592562	0	44	4
TCGA-44-6776	-0.425549699121544	0	44	4
TCGA-44-6777	2.20365154887353	2	44	4
TCGA-44-6778	3.92569877066925	3	44	4
TCGA-44-6779	2.50920133022925	2	44	4
TCGA-44-7659	0.261134821972637	1	44	4
TCGA-44-7660	4.27988469580717	3	44	4
TCGA-44-7662	4.52118862694906	3	44	4
TCGA-44-7667	5.81165322107063	4	44	4
TCGA-44-7669	5.37655077420402	4	44	4
TCGA-44-7670	5.42084783466078	4	44	4
TCGA-44-7671	1.41940576372034	1	44	4
TCGA-44-7672	3.54944986973186	3	44	4
TCGA-44-8119	2.8499677197969	2	44	4
TCGA-44-A479	2.63690064207495	2	44	4
TCGA-44-A47A	2.66933155286167	2	44	4
TCGA-44-A47B	1.14673155717522	1	44	4
TCGA-44-A47G	2.39780308473654	2	44	4
TCGA-44-A4SS	3.14229787683802	2	44	4
TCGA-44-A4SU	1.83110456354447	2	44	4
TCGA-49-4487	5.05936844609764	3	49	1
TCGA-49-4488	4.07871221253445	3	49	1
TCGA-49-4490	1.85806766244725	2	49	1
TCGA-49-4494	5.02913050734702	3	49	1
TCGA-49-4501	1.35436228580068	1	49	1
TCGA-49-4505	1.73708073068223	1	49	1
TCGA-49-4506	2.71754098761053	2	49	1
TCGA-49-4507	4.27702030643987	3	49	1
TCGA-49-4510	1.27730509553635	1	49	1
TCGA-49-4512	1.58014444852947	1	49	1
TCGA-49-4514	5.36413368495508	4	49	1
TCGA-49-6742	4.51269095655551	3	49	1
TCGA-49-6743	3.94920098394127	3	49	1
TCGA-49-6744	2.25426390581155	2	49	1
TCGA-49-6745	2.94776025103381	2	49	1
TCGA-49-6761	3.19490594924596	2	49	1
TCGA-49-6767	3.50577842295615	2	49	1
TCGA-49-AAQV	3.99813589091096	3	49	1
TCGA-49-AAR0	3.99530043522033	3	49	1
TCGA-49-AAR2	3.74423557468714	3	49	1
TCGA-49-AAR3	4.68424884656787	3	49	1
TCGA-49-AAR4	3.3578231033328	2	49	1
TCGA-49-AAR9	2.89457250602392	2	49	1
TCGA-49-AARE	3.63653944680676	3	49	1
TCGA-49-AARN	2.06474392615994	2	49	1
TCGA-49-AARO	2.6835834290357	2	49	1
TCGA-49-AARQ	3.08678108849682	2	49	1
TCGA-49-AARR	0.57064866425992	1	49	1
TCGA-4B-A93V	3.4311491477666	2	4B	4
TCGA-50-5044	2.56791259712141	2	50	3
TCGA-50-5045	3.35529069466914	2	50	3
TCGA-50-5055	2.17257489931684	2	50	3
TCGA-50-5066	5.16011659816179	3	50	3
TCGA-50-5068	2.95597495292892	2	50	3
TCGA-50-5931	4.49081712742161	3	50	3
TCGA-50-5939	3.53416212886373	3	50	3
TCGA-50-5942	0.390933652904931	1	50	3
TCGA-50-5946	4.71972908803532	3	50	3
TCGA-50-6590	4.75294430582343	3	50	3
TCGA-50-6591	5.83290007324739	4	50	3
TCGA-50-6593	3.31028436056144	2	50	3
TCGA-50-6594	4.01798771616273	3	50	3
TCGA-50-6597	1.3855332014214	1	50	3
TCGA-50-6673	2.45508575038581	2	50	3
TCGA-50-7109	2.70723267413223	2	50	3
TCGA-50-8457	0.060587735723042	0	50	3
TCGA-50-8459	2.4167038002652	2	50	3
TCGA-53-7624	3.98773022395067	3	53	5
TCGA-53-7626	1.69128524899402	1	53	5
TCGA-53-7813	2.90670281878071	2	53	5
TCGA-53-A4EZ	5.54984061490295	4	53	5
TCGA-55-1592	2.64108325044651	2	55	2
TCGA-55-1594	4.11911218271703	3	55	2
TCGA-55-1595	2.83408536465025	2	55	2
TCGA-55-1596	4.2838554231278	3	55	2
TCGA-55-5899	5.37142071818323	4	55	2
TCGA-55-6543	0.558702466472268	1	55	2
TCGA-55-6642	2.88695263627913	2	55	2
TCGA-55-6712	2.36561495296298	2	55	2
TCGA-55-6968	4.67004192070349	3	55	2
TCGA-55-6969	4.19379345345527	3	55	2
TCGA-55-6970	2.59736085964303	2	55	2
TCGA-55-6971	2.86360409360396	2	55	2
TCGA-55-6972	1.94162268332848	2	55	2
TCGA-55-6975	3.69959228673331	3	55	2
TCGA-55-6978	4.10052551599482	3	55	2
TCGA-55-6979	3.51861710651541	3	55	2
TCGA-55-6980	1.31118740984875	1	55	2
TCGA-55-6981	3.12286954902302	2	55	2
TCGA-55-6982	2.32909850357821	2	55	2
TCGA-55-6983	1.86825846600098	2	55	2
TCGA-55-6984	2.1791180474316	2	55	2
TCGA-55-6985	2.83304543486379	2	55	2
TCGA-55-6986	1.96065272586319	2	55	2
TCGA-55-6987	1.67878231117335	1	55	2
TCGA-55-7227	1.86030444757898	2	55	2
TCGA-55-7281	2.09766983956441	2	55	2
TCGA-55-7283	2.51660573139148	2	55	2
TCGA-55-7284	0.864803404537438	1	55	2
TCGA-55-7570	5.32772146251746	4	55	2
TCGA-55-7573	0.034640357870199	0	55	2
TCGA-55-7574	2.21316208902296	2	55	2
TCGA-55-7576	2.99269112166226	2	55	2
TCGA-55-7724	2.28810788838234	2	55	2
TCGA-55-7725	-0.690236838841457	0	55	2
TCGA-55-7726	3.8495651025674	3	55	2
TCGA-55-7727	2.33359207911065	2	55	2
TCGA-55-7728	2.32564260471687	2	55	2
TCGA-55-7815	3.03732805566812	2	55	2
TCGA-55-7816	0.933201451526438	1	55	2
TCGA-55-7903	2.9941970989412	2	55	2
TCGA-55-7907	3.4025115830034	2	55	2
TCGA-55-7910	3.07740848764917	2	55	2
TCGA-55-7911	2.93537546016209	2	55	2
TCGA-55-7913	4.08804196060785	3	55	2
TCGA-55-7914	2.3903026004269	2	55	2
TCGA-55-7994	3.89507264623692	3	55	2
TCGA-55-7995	3.21904480851384	2	55	2
TCGA-55-8085	2.92497690820868	2	55	2
TCGA-55-8087	-0.133010028966992	0	55	2
TCGA-55-8089	2.98264597939408	2	55	2
TCGA-55-8090	3.34691932815042	2	55	2
TCGA-55-8091	1.37650548400754	1	55	2
TCGA-55-8092	3.03685282354894	2	55	2
TCGA-55-8094	4.3934069459899	3	55	2
TCGA-55-8096	1.24823791389147	1	55	2
TCGA-55-8097	-0.0719639532443	0	55	2
TCGA-55-8203	4.14560095159767	3	55	2
TCGA-55-8204	3.25631491649223	2	55	2
TCGA-55-8205	4.0050357223607	3	55	2
TCGA-55-8206	1.38799955454143	1	55	2
TCGA-55-8207	0.828906509036535	1	55	2
TCGA-55-8208	2.94546287281044	2	55	2
TCGA-55-8299	2.12293223709487	2	55	2
TCGA-55-8301	3.25601480046777	2	55	2
TCGA-55-8302	3.14467940284837	2	55	2
TCGA-55-8505	3.36120909681097	2	55	2
TCGA-55-8506	2.37173694422834	2	55	2
TCGA-55-8507	4.8209239240104	3	55	2
TCGA-55-8508	3.74226286956043	3	55	2
TCGA-55-8510	3.08998377754377	2	55	2
TCGA-55-8511	3.69582327498089	3	55	2
TCGA-55-8512	0.218930361791552	1	55	2
TCGA-55-8513	0.323785141797232	1	55	2
TCGA-55-8514	0.534400597658748	1	55	2
TCGA-55-8614	2.79165641840548	2	55	2
TCGA-55-8615	3.36155043837593	2	55	2
TCGA-55-8616	2.55160150168721	2	55	2
TCGA-55-8619	-0.017288004704775	0	55	2
TCGA-55-8620	5.56525352761631	4	55	2
TCGA-55-8621	1.81389762248782	1	55	2
TCGA-55-A48X	2.07165445317833	2	55	2
TCGA-55-A48Y	2.22650869309545	2	55	2
TCGA-55-A48Z	2.28065538408894	2	55	2
TCGA-55-A490	3.4160045714455	2	55	2
TCGA-55-A491	3.18976415850746	2	55	2
TCGA-55-A492	1.09072898532139	1	55	2
TCGA-55-A493	3.72758910958534	3	55	2
TCGA-55-A494	2.897283908174	2	55	2
TCGA-55-A4DF	4.61755232597089	3	55	2
TCGA-55-A4DG	1.59279447248775	1	55	2
TCGA-55-A57B	1.0199028369403	1	55	2
TCGA-62-A46O	2.85463309033332	2	62	5
TCGA-62-A46P	1.71241330678268	1	62	5
TCGA-62-A46R	2.5234009530987	2	62	5
TCGA-62-A46S	0.492225996761129	1	62	5
TCGA-62-A46U	2.97896705697707	2	62	5
TCGA-62-A46V	2.51889730209574	2	62	5
TCGA-62-A470	2.83430793088457	2	62	5
TCGA-62-A471	4.26647249207792	3	62	5
TCGA-62-A472	2.6445321678205	2	62	5
TCGA-64-1676	3.60718380910221	3	64	1
TCGA-64-1677	5.37194254369302	4	64	1
TCGA-64-1678	6.87728668571429	4	64	1
TCGA-64-1679	2.52279512888486	2	64	1
TCGA-64-1680	2.47706703139542	2	64	1
TCGA-64-1681	1.12508084335901	1	64	1
TCGA-64-5774	4.90396580010921	3	64	1
TCGA-64-5775	4.31463790599522	3	64	1
TCGA-64-5778	3.49846150940411	2	64	1
TCGA-64-5779	3.66060931845608	3	64	1
TCGA-64-5781	3.30441260105891	2	64	1
TCGA-64-5815	2.54408148448293	2	64	1
TCGA-67-3770	1.37498606697595	1	67	3
TCGA-67-3771	3.4611584372782	2	67	3
TCGA-67-3772	1.18418232979271	1	67	3
TCGA-67-3773	1.00607515241985	1	67	3
TCGA-67-3774	1.77820545196384	1	67	3
TCGA-67-4679	1.23279843766598	1	67	3
TCGA-67-6215	2.00029416424377	2	67	3
TCGA-67-6216	1.67778224324117	1	67	3
TCGA-67-6217	-0.020270570844763	0	67	3
TCGA-69-7760	2.78739011574863	2	69	4
TCGA-69-7761	1.8947514247642	2	69	4
TCGA-69-7763	0.991601322201866	1	69	4
TCGA-69-7764	1.66087648720322	1	69	4
TCGA-69-7765	1.69879574132584	1	69	4
TCGA-69-7973	4.70381372032495	3	69	4
TCGA-69-7974	3.27872731845482	2	69	4
TCGA-69-7978	3.37373085818126	2	69	4
TCGA-69-7979	3.51800524268963	3	69	4
TCGA-69-7980	3.115217802966	2	69	4
TCGA-69-8253	1.130656178589	1	69	4
TCGA-69-8254	1.20351550861204	1	69	4
TCGA-69-8255	3.76154101409576	3	69	4
TCGA-69-8453	2.23095139756276	2	69	4
TCGA-69-A59K	2.34938735812396	2	69	4
TCGA-71-6725	1.79836192963726	1	71	3
TCGA-71-8520	2.22701946443502	2	71	3
TCGA-73-4658	2.02063896764449	2	73	4
TCGA-73-4659	3.93742700584979	3	73	4
TCGA-73-4662	1.16615761809685	1	73	4
TCGA-73-4666	5.3741343024356	4	73	4
TCGA-73-4668	3.47494766064842	2	73	4
TCGA-73-4670	4.60815510118913	3	73	4
TCGA-73-4675	2.0851091988546	2	73	4
TCGA-73-4676	4.28518338891629	3	73	4
TCGA-73-4677	1.25555598318256	1	73	4
TCGA-73-7498	0.903927811016117	1	73	4
TCGA-73-7499	4.19839801715298	3	73	4
TCGA-73-A9RS	4.51062960414911	3	73	4
TCGA-75-5122	4.12119031280117	3	75	5
TCGA-75-5125	3.3630225187514	2	75	5
TCGA-75-5126	3.26296739205375	2	75	5
TCGA-75-5146	1.57886108965185	1	75	5
TCGA-75-5147	3.7532575640095	3	75	5
TCGA-75-6203	0.990210745528316	1	75	5
TCGA-75-6205	2.87490591663003	2	75	5
TCGA-75-6206	-0.199715275436218	0	75	5
TCGA-75-6207	1.68335823915491	1	75	5
TCGA-75-6211	4.13179778874627	3	75	5
TCGA-75-6212	1.20195382690195	1	75	5
TCGA-75-6214	3.63423791035634	3	75	5
TCGA-75-7025	-0.466891489244828	0	75	5
TCGA-75-7027	5.19330320939546	3	75	5
TCGA-75-7030	1.12283183957643	1	75	5
TCGA-75-7031	2.95276100729849	2	75	5
TCGA-78-7145	3.37719974722796	2	78	1
TCGA-78-7146	4.15348344939239	3	78	1
TCGA-78-7147	3.32550204187371	2	78	1
TCGA-78-7148	3.1125033134255	2	78	1
TCGA-78-7149	1.74611563225788	1	78	1
TCGA-78-7150	2.81196874768528	2	78	1
TCGA-78-7152	1.77410097162058	1	78	1
TCGA-78-7153	2.43359732028456	2	78	1
TCGA-78-7154	3.8094078767647	3	78	1
TCGA-78-7155	6.49600317950733	4	78	1
TCGA-78-7156	-0.220498296461777	0	78	1
TCGA-78-7158	2.42136868969925	2	78	1
TCGA-78-7159	3.39957998904002	2	78	1
TCGA-78-7160	3.29415555882099	2	78	1
TCGA-78-7161	1.52490629293985	1	78	1
TCGA-78-7163	-0.213705646308958	0	78	1
TCGA-78-7166	4.34105858877514	3	78	1
TCGA-78-7167	-0.463681681616419	0	78	1
TCGA-78-7220	5.06158232551284	3	78	1
TCGA-78-7535	3.13716805629883	2	78	1
TCGA-78-7536	4.41018225098677	3	78	1
TCGA-78-7537	0.111686729377594	0	78	1
TCGA-78-7539	1.33622270537263	1	78	1
TCGA-78-7540	1.29921463552789	1	78	1
TCGA-78-7542	4.57938787251318	3	78	1
TCGA-78-7633	1.71359026321715	1	78	1
TCGA-78-8640	2.72294415594371	2	78	1
TCGA-78-8648	2.81310919293898	2	78	1
TCGA-78-8655	2.28859206071957	2	78	1
TCGA-78-8660	4.52269516203215	3	78	1
TCGA-78-8662	4.74665461175791	3	78	1
TCGA-80-5607	3.48036271132625	2	80	3
TCGA-80-5608	3.41686220840732	2	80	3
TCGA-80-5611	3.73727210836268	3	80	3
TCGA-83-5908	4.04424005170391	3	83	2
TCGA-86-6562	3.94014052275224	3	86	5
TCGA-86-6851	2.78984177217914	2	86	5
TCGA-86-7701	3.83853504887599	3	86	5
TCGA-86-7711	3.66661671427956	3	86	5
TCGA-86-7713	2.65910376527887	2	86	5
TCGA-86-7714	0.101646684789919	0	86	5
TCGA-86-7953	3.55723926086109	3	86	5
TCGA-86-7954	2.64774407561442	2	86	5
TCGA-86-7955	3.93865736183081	3	86	5
TCGA-86-8054	5.40998833590156	4	86	5
TCGA-86-8055	2.49411846045733	2	86	5
TCGA-86-8056	0.901408137051202	1	86	5
TCGA-86-8073	2.34517997571966	2	86	5
TCGA-86-8074	4.01630991502724	3	86	5
TCGA-86-8075	2.62770988404086	2	86	5
TCGA-86-8076	0.384725734815749	1	86	5
TCGA-86-8278	0.958449961245983	1	86	5
TCGA-86-8279	2.31190846824411	2	86	5
TCGA-86-8280	1.89916284574759	2	86	5
TCGA-86-8281	0.498367334911939	1	86	5
TCGA-86-8358	6.29465737543978	4	86	5
TCGA-86-8359	2.42682978845793	2	86	5
TCGA-86-8585	3.3620610948284	2	86	5
TCGA-86-8668	0.69547699080682	1	86	5
TCGA-86-8669	1.73292940622835	1	86	5
TCGA-86-8671	1.76058793048339	1	86	5
TCGA-86-8672	3.95880898775758	3	86	5
TCGA-86-8673	3.47816876088606	2	86	5
TCGA-86-8674	3.15282852679462	2	86	5
TCGA-86-A456	1.45234886525984	1	86	5
TCGA-86-A4D0	5.5021017719434	4	86	5
TCGA-86-A4JF	3.4213463693981	2	86	5
TCGA-86-A4P7	1.43915354357857	1	86	5
TCGA-86-A4P8	-1.45317573954416	0	86	5
TCGA-91-A4BC	4.68911314679063	3	91	2
TCGA-91-A4BD	1.31463360373124	1	91	2
TCGA-93-7347	1.39534647774222	1	93	4
TCGA-93-7348	1.53591769854325	1	93	4
TCGA-93-8067	2.95920626610342	2	93	4
TCGA-93-A4JN	3.34919750020238	2	93	4
TCGA-93-A4JO	2.13325316368325	2	93	4
TCGA-93-A4JP	1.83759378902593	2	93	4
TCGA-93-A4JQ	1.78512243583716	1	93	4
TCGA-95-7039	3.77371533320158	3	95	4
TCGA-95-7043	3.78392521911375	3	95	4
TCGA-95-7562	3.76142664268402	3	95	4
TCGA-95-7567	3.84661891190644	3	95	4
TCGA-95-7944	2.54961944653087	2	95	4
TCGA-95-7947	3.43214806371267	2	95	4
TCGA-95-7948	1.75153439245754	1	95	4
TCGA-95-8039	2.07455724746468	2	95	4
TCGA-95-8494	4.56124840502605	3	95	4
TCGA-95-A4VK	2.77485140908669	2	95	4
TCGA-95-A4VN	3.49861920909872	2	95	4
TCGA-95-A4VP	3.58841856544871	3	95	4
TCGA-97-7546	0.859217257259105	1	97	3
TCGA-97-7547	0.69617102476936	1	97	3
TCGA-97-7552	0.922709209810807	1	97	3
TCGA-97-7553	2.73941250742778	2	97	3
TCGA-97-7554	2.23640235470162	2	97	3
TCGA-97-7937	2.11367413835186	2	97	3
TCGA-97-7938	-0.291594475747787	0	97	3
TCGA-97-7941	0.552333356001097	1	97	3
TCGA-97-8171	1.96205855296802	2	97	3
TCGA-97-8172	0.222467322479643	1	97	3
TCGA-97-8175	2.85268738507392	2	97	3
TCGA-97-8177	2.24195578841659	2	97	3
TCGA-97-8179	3.65439070241855	3	97	3
TCGA-97-8552	0.052332068225004	0	97	3
TCGA-97-A4LX	2.21953475308495	2	97	3
TCGA-97-A4M0	0.881281772217473	1	97	3
TCGA-97-A4M1	0.604402045711113	1	97	3
TCGA-97-A4M2	0.053669400128487	0	97	3
TCGA-97-A4M3	2.0590103684564	2	97	3
TCGA-97-A4M5	1.43044294954113	1	97	3
TCGA-97-A4M6	1.15022711118088	1	97	3
TCGA-97-A4M7	1.90466411988184	2	97	3
TCGA-99-7458	1.10126844414156	1	99	1
TCGA-99-8025	1.97702829337905	2	99	1
TCGA-99-8028	2.37772390603539	2	99	1
TCGA-99-8032	3.29218164084835	2	99	1
TCGA-99-8033	2.69082044292286	2	99	1
TCGA-99-AA5R	0.831455866005416	1	99	1
TCGA-J2-8192	1.40338861561841	1	J2	1
TCGA-J2-8194	0.708569753991091	1	J2	1
TCGA-J2-A4AD	2.77304769307387	2	J2	1
TCGA-J2-A4AE	0.890361174973315	1	J2	1
TCGA-J2-A4AG	0.871595981288035	1	J2	1
TCGA-L4-A4E5	3.94902615091723	3	L4	2
TCGA-L4-A4E6	1.55974859678455	1	L4	2
TCGA-L9-A443	1.56514183314081	1	L9	5
TCGA-L9-A444	3.36284622442345	2	L9	5
TCGA-L9-A50W	0.648928755810748	1	L9	5
TCGA-L9-A5IP	2.13346247100175	2	L9	5
TCGA-L9-A743	2.454327347826	2	L9	5
TCGA-L9-A7SV	4.29090142901143	3	L9	5
TCGA-L9-A8F4	3.62764194719539	3	L9	5
TCGA-MN-A4N1	3.89512239887731	3	MN	5
TCGA-MN-A4N4	1.97562582117183	2	MN	5
TCGA-MN-A4N5	2.97221839615802	2	MN	5
TCGA-MP-A4SV	3.63404448787315	3	MP	5
TCGA-MP-A4SW	2.29981816443726	2	MP	5
TCGA-MP-A4SY	2.63622605727148	2	MP	5
TCGA-MP-A4T4	3.6952049490708	3	MP	5
TCGA-MP-A4T6	0.64765365236578	1	MP	5
TCGA-MP-A4T7	3.6235653702453	3	MP	5
TCGA-MP-A4T8	3.3551622325512	2	MP	5
TCGA-MP-A4T9	3.62765655663134	3	MP	5
TCGA-MP-A4TA	3.46899773497743	2	MP	5
TCGA-MP-A4TC	3.81647450786675	3	MP	5
TCGA-MP-A4TD	2.99560955903344	2	MP	5
TCGA-MP-A4TE	3.29141433185011	2	MP	5
TCGA-MP-A4TF	2.98484727506333	2	MP	5
TCGA-MP-A4TH	-1.43855976796296	0	MP	5
TCGA-MP-A4TI	3.19790596099325	2	MP	5
TCGA-MP-A4TJ	2.10202922619064	2	MP	5
TCGA-MP-A4TK	4.71138553979782	3	MP	5
TCGA-MP-A5C7	1.51430493417041	1	MP	5
TCGA-NJ-A4YF	3.15110248820214	2	NJ	1
TCGA-NJ-A4YG	0.847649346651042	1	NJ	1
TCGA-NJ-A4YI	1.33530199301642	1	NJ	1
TCGA-NJ-A4YP	2.32767098780888	2	NJ	1
TCGA-NJ-A4YQ	2.60455127706501	2	NJ	1
TCGA-NJ-A55A	0.695297112734912	1	NJ	1
TCGA-NJ-A55O	1.90592371298665	2	NJ	1
TCGA-NJ-A55R	3.30580769270415	2	NJ	1
TCGA-NJ-A7XG	1.07239184409009	1	NJ	1
TCGA-O1-A52J	1.14674814095858	1	O1	2
TCGA-S2-AA1A	-0.049555919850992	0	S2	1
