# Supplementary material for: Surrogate Biomarker Prediction from Whole-Slide Images for Evaluating Overall Survival in Lung Adenocarcinoma
Source: Diagnostics (Basel). 2024 Feb 20;14(5):462. doi: 10.3390/diagnostics14050462 (PMC10930763; doi:10.3390/diagnostics14050462)
Supplement: Supplementary file 1 [file diagnostics-14-00462-s001.zip › Supplementary_File_S5_TCGA_LUAD_crossfolds/crossfolds_PINLYP.csv]

PATIENT	PINLYP	PINLYP_quantile	site_code	CV5
TCGA-05-4244	0.057490775692064	1	05	3
TCGA-05-4249	2.35647110768189	3	05	3
TCGA-05-4250	0.723610098392749	2	05	3
TCGA-05-4382	1.52011822105378	2	05	3
TCGA-05-4395	-0.230185379430855	1	05	3
TCGA-05-4396	0.350232532281172	1	05	3
TCGA-05-4397	-0.727856479414889	1	05	3
TCGA-05-4398	3.31595251963856	4	05	3
TCGA-05-4402	0.727898695097737	2	05	3
TCGA-05-4403	1.3167694951284	2	05	3
TCGA-05-4405	0.549410853613062	2	05	3
TCGA-05-4415	-0.837538251265505	0	05	3
TCGA-05-4417	0.893985596662721	2	05	3
TCGA-05-4418	0.794363032216712	2	05	3
TCGA-05-4420	2.43805480077359	3	05	3
TCGA-05-4422	0.216575630600839	1	05	3
TCGA-05-4424	0.186358781815183	1	05	3
TCGA-05-4426	0.242388626200378	1	05	3
TCGA-05-4427	1.17124627922037	2	05	3
TCGA-05-4430	1.65197436954829	3	05	3
TCGA-05-4432	2.30267413877288	3	05	3
TCGA-05-4433	0.616767756837375	2	05	3
TCGA-05-4434	1.75264127211241	3	05	3
TCGA-35-3615	1.0908770501704	2	35	4
TCGA-35-4122	1.97363708164629	3	35	4
TCGA-35-4123	3.6931483722784	4	35	4
TCGA-35-5375	2.02324983289289	3	35	4
TCGA-38-4625	0.595060481885301	2	38	4
TCGA-38-4626	2.11845629652099	3	38	4
TCGA-38-4627	3.11053245555621	4	38	4
TCGA-38-4628	1.03530835252496	2	38	4
TCGA-38-4629	1.15530715234576	2	38	4
TCGA-38-4630	1.16442512348852	2	38	4
TCGA-38-4631	0.781073453514494	2	38	4
TCGA-38-4632	1.64527625995123	3	38	4
TCGA-38-6178	0.47304770241683	2	38	4
TCGA-38-7271	1.30146529397943	2	38	4
TCGA-38-A44F	3.60018779026232	4	38	4
TCGA-44-2655	0.855254829515634	2	44	3
TCGA-44-2656	0.844591193732426	2	44	3
TCGA-44-2657	2.97065479696276	4	44	3
TCGA-44-2659	1.2504360255065	2	44	3
TCGA-44-2661	3.93547947230313	4	44	3
TCGA-44-2662	3.37742948118282	4	44	3
TCGA-44-2665	2.82169179060053	4	44	3
TCGA-44-2666	2.9902008148079	4	44	3
TCGA-44-2668	1.09559223053485	2	44	3
TCGA-44-3396	3.61191288394007	4	44	3
TCGA-44-3398	2.82907242904708	4	44	3
TCGA-44-3917	1.18281355792004	2	44	3
TCGA-44-3918	1.82254566563401	3	44	3
TCGA-44-3919	0.402692392747349	1	44	3
TCGA-44-4112	1.93367635595233	3	44	3
TCGA-44-5643	0.802630286558277	2	44	3
TCGA-44-5644	3.49682584121648	4	44	3
TCGA-44-5645	2.35979444998973	3	44	3
TCGA-44-6145	1.57055988507457	2	44	3
TCGA-44-6146	2.20585213477601	3	44	3
TCGA-44-6147	1.41502917671636	2	44	3
TCGA-44-6148	3.58397956669702	4	44	3
TCGA-44-6774	1.2108221389538	2	44	3
TCGA-44-6775	1.45944039481984	2	44	3
TCGA-44-6776	0.331179149866092	1	44	3
TCGA-44-6777	0.731017748255248	2	44	3
TCGA-44-6778	1.19530583042653	2	44	3
TCGA-44-6779	0.102384337755371	1	44	3
TCGA-44-7659	0.87524366835331	2	44	3
TCGA-44-7660	0.694004741928933	2	44	3
TCGA-44-7662	1.6354425786469	3	44	3
TCGA-44-7667	1.08296402612536	2	44	3
TCGA-44-7669	0.535361112024042	2	44	3
TCGA-44-7670	0.908264362958119	2	44	3
TCGA-44-7671	0.813159704631214	2	44	3
TCGA-44-7672	1.54473260653977	2	44	3
TCGA-44-8119	3.1391710586555	4	44	3
TCGA-44-A479	3.7136877411645	4	44	3
TCGA-44-A47A	0.731353279469052	2	44	3
TCGA-44-A47B	2.84201747280238	4	44	3
TCGA-44-A47G	1.72642583219791	3	44	3
TCGA-44-A4SS	1.47297844573435	2	44	3
TCGA-44-A4SU	0.734700079591408	2	44	3
TCGA-49-4487	1.45431072847677	2	49	1
TCGA-49-4488	0.219626127317697	1	49	1
TCGA-49-4490	0.117587584104806	1	49	1
TCGA-49-4494	0.750780821060702	2	49	1
TCGA-49-4501	2.14335600498765	3	49	1
TCGA-49-4505	1.06919351925508	2	49	1
TCGA-49-4506	0.524458265180966	2	49	1
TCGA-49-4507	0.996277314365949	2	49	1
TCGA-49-4510	2.32188212393351	3	49	1
TCGA-49-4512	2.05548245807613	3	49	1
TCGA-49-4514	0.838700528842114	2	49	1
TCGA-49-6742	0.223666604128808	1	49	1
TCGA-49-6743	0.1690524318485	1	49	1
TCGA-49-6744	1.80769990097876	3	49	1
TCGA-49-6745	0.976266678722803	2	49	1
TCGA-49-6761	0.469375250142033	2	49	1
TCGA-49-6767	-0.054936531518328	1	49	1
TCGA-49-AAQV	0.754257734676887	2	49	1
TCGA-49-AAR0	1.50651158528066	2	49	1
TCGA-49-AAR2	1.16995184249201	2	49	1
TCGA-49-AAR3	1.43397485110923	2	49	1
TCGA-49-AAR4	3.38868406703756	4	49	1
TCGA-49-AAR9	0.38986957721822	1	49	1
TCGA-49-AARE	1.63493734221025	3	49	1
TCGA-49-AARN	1.2674286760789	2	49	1
TCGA-49-AARO	2.33740778790166	3	49	1
TCGA-49-AARQ	3.02957423109034	4	49	1
TCGA-49-AARR	3.60781845685046	4	49	1
TCGA-4B-A93V	1.63835006166417	3	4B	2
TCGA-50-5044	2.71158295779285	3	50	1
TCGA-50-5045	2.4361785046398	3	50	1
TCGA-50-5055	2.51875054045088	3	50	1
TCGA-50-5066	2.89181879706679	4	50	1
TCGA-50-5068	2.96578924275587	4	50	1
TCGA-50-5931	0.628646598013511	2	50	1
TCGA-50-5939	0.244990127242755	1	50	1
TCGA-50-5942	3.5037661490693	4	50	1
TCGA-50-5946	-0.99815712563869	0	50	1
TCGA-50-6590	0.828671631986678	2	50	1
TCGA-50-6591	-1.53855629246987	0	50	1
TCGA-50-6593	1.55427631850405	2	50	1
TCGA-50-6594	-0.078153016159604	1	50	1
TCGA-50-6597	1.6455960407239	3	50	1
TCGA-50-6673	2.95000402653334	4	50	1
TCGA-50-7109	0.192121282665045	1	50	1
TCGA-50-8457	1.25446746931708	2	50	1
TCGA-50-8459	3.34912376809623	4	50	1
TCGA-53-7624	0.072734578705097	1	53	1
TCGA-53-7626	0.807727157216124	2	53	1
TCGA-53-7813	2.56052717764667	3	53	1
TCGA-53-A4EZ	-0.229903990654664	1	53	1
TCGA-55-1592	0.061903102319361	1	55	2
TCGA-55-1594	3.76386776828044	4	55	2
TCGA-55-1595	0.620037809975629	2	55	2
TCGA-55-1596	0.43783539175468	2	55	2
TCGA-55-5899	0.19674888976237	1	55	2
TCGA-55-6543	0.558702466472268	2	55	2
TCGA-55-6642	1.27476866682294	2	55	2
TCGA-55-6712	-0.747447711523657	1	55	2
TCGA-55-6968	3.20878624957246	4	55	2
TCGA-55-6969	1.09825064833553	2	55	2
TCGA-55-6970	0.557246272351663	2	55	2
TCGA-55-6971	1.81828010309447	3	55	2
TCGA-55-6972	1.54847778989848	2	55	2
TCGA-55-6975	0.638601656844165	2	55	2
TCGA-55-6978	1.7730055728631	3	55	2
TCGA-55-6979	3.24412618524661	4	55	2
TCGA-55-6980	0.734686487875793	2	55	2
TCGA-55-6981	-0.037307475867735	1	55	2
TCGA-55-6982	1.45860923657461	2	55	2
TCGA-55-6983	2.69601959872042	3	55	2
TCGA-55-6984	0.304648929515462	1	55	2
TCGA-55-6985	2.0379974082578	3	55	2
TCGA-55-6986	1.5307878089067	2	55	2
TCGA-55-6987	1.26234209419442	2	55	2
TCGA-55-7227	1.39022558474218	2	55	2
TCGA-55-7281	1.53459045674171	2	55	2
TCGA-55-7283	0.503931901356366	2	55	2
TCGA-55-7284	1.10455698653532	2	55	2
TCGA-55-7570	0.512882371639283	2	55	2
TCGA-55-7573	0.737254447245628	2	55	2
TCGA-55-7574	2.0719161635872	3	55	2
TCGA-55-7576	-0.029863194506634	1	55	2
TCGA-55-7724	3.5971134844769	4	55	2
TCGA-55-7725	2.95057889661322	4	55	2
TCGA-55-7726	1.68422737062074	3	55	2
TCGA-55-7727	-0.146839838139196	1	55	2
TCGA-55-7728	2.10598618845017	3	55	2
TCGA-55-7815	0.180855367045826	1	55	2
TCGA-55-7816	3.14079687093481	4	55	2
TCGA-55-7903	-0.042543447873815	1	55	2
TCGA-55-7907	0.533610573276143	2	55	2
TCGA-55-7910	1.55933787058319	2	55	2
TCGA-55-7911	0.121881401007076	1	55	2
TCGA-55-7913	-0.698720333198825	1	55	2
TCGA-55-7914	0.404064501671386	1	55	2
TCGA-55-7994	-0.310636930345363	1	55	2
TCGA-55-7995	0.665313631815919	2	55	2
TCGA-55-8085	0.516243985784048	2	55	2
TCGA-55-8087	0.48490289355545	2	55	2
TCGA-55-8089	1.24894809906179	2	55	2
TCGA-55-8090	0.631711459673942	2	55	2
TCGA-55-8091	1.32281761311355	2	55	2
TCGA-55-8092	2.0609137218827	3	55	2
TCGA-55-8094	-0.605304358041527	1	55	2
TCGA-55-8096	1.15768615618385	2	55	2
TCGA-55-8097	0.469496908840269	2	55	2
TCGA-55-8203	2.63182068620249	3	55	2
TCGA-55-8204	1.74312429771259	3	55	2
TCGA-55-8205	0.951088067861034	2	55	2
TCGA-55-8206	0.540002647986475	2	55	2
TCGA-55-8207	1.23226220326774	2	55	2
TCGA-55-8208	1.76712563155192	3	55	2
TCGA-55-8299	2.15888911487128	3	55	2
TCGA-55-8301	1.38963936459796	2	55	2
TCGA-55-8302	0.779956368220221	2	55	2
TCGA-55-8505	1.58168838295009	3	55	2
TCGA-55-8506	-0.130763396300847	1	55	2
TCGA-55-8507	3.24124602641751	4	55	2
TCGA-55-8508	1.13560529773996	2	55	2
TCGA-55-8510	1.32828258978958	2	55	2
TCGA-55-8511	0.285649187621082	1	55	2
TCGA-55-8512	3.85018651478664	4	55	2
TCGA-55-8513	2.55923371595913	3	55	2
TCGA-55-8514	0.658135966080993	2	55	2
TCGA-55-8614	1.48412454459462	2	55	2
TCGA-55-8615	3.70231759273959	4	55	2
TCGA-55-8616	0.975175682920536	2	55	2
TCGA-55-8619	1.31007397623321	2	55	2
TCGA-55-8620	0.64969807088066	2	55	2
TCGA-55-8621	2.1021949394939	3	55	2
TCGA-55-A48X	1.24775322224084	2	55	2
TCGA-55-A48Y	0.04786647455203	1	55	2
TCGA-55-A48Z	3.01075507575027	4	55	2
TCGA-55-A490	-0.176299904616825	1	55	2
TCGA-55-A491	2.60887132209535	3	55	2
TCGA-55-A492	2.02002599397819	3	55	2
TCGA-55-A493	2.09817988152203	3	55	2
TCGA-55-A494	0.192636034280525	1	55	2
TCGA-55-A4DF	2.71045667101431	3	55	2
TCGA-55-A4DG	0.416944637088333	2	55	2
TCGA-55-A57B	0.767629125944294	2	55	2
TCGA-62-A46O	-0.322728499950774	1	62	5
TCGA-62-A46P	2.79647757157116	4	62	5
TCGA-62-A46R	-0.024408549204989	1	62	5
TCGA-62-A46S	1.46926484831782	2	62	5
TCGA-62-A46U	0.873388300623372	2	62	5
TCGA-62-A46V	1.15913238603092	2	62	5
TCGA-62-A470	0.447891109545491	2	62	5
TCGA-62-A471	0.809589805271319	2	62	5
TCGA-62-A472	2.57379765628326	3	62	5
TCGA-64-1676	1.70958481634751	3	64	5
TCGA-64-1677	1.06266470558498	2	64	5
TCGA-64-1678	1.83289256635584	3	64	5
TCGA-64-1679	1.0527347229765	2	64	5
TCGA-64-1680	2.9975035021434	4	64	5
TCGA-64-1681	1.23143282453134	2	64	5
TCGA-64-5774	2.19227769693511	3	64	5
TCGA-64-5775	-1.5262228192781	0	64	5
TCGA-64-5778	1.61969865307783	3	64	5
TCGA-64-5779	3.06138185167329	4	64	5
TCGA-64-5781	1.21108002472161	2	64	5
TCGA-64-5815	1.3583891671823	2	64	5
TCGA-67-3770	1.07411958761642	2	67	4
TCGA-67-3771	1.12868042304993	2	67	4
TCGA-67-3772	2.09944012955148	3	67	4
TCGA-67-3773	3.54361230694827	4	67	4
TCGA-67-3774	2.89801601968577	4	67	4
TCGA-67-4679	0.836869761334844	2	67	4
TCGA-67-6215	1.65271325907851	3	67	4
TCGA-67-6216	1.10636627435796	2	67	4
TCGA-67-6217	1.87386079404841	3	67	4
TCGA-69-7760	-0.488468330442748	1	69	4
TCGA-69-7761	1.27983570194142	2	69	4
TCGA-69-7763	1.27590434478931	2	69	4
TCGA-69-7764	0.567094340882607	2	69	4
TCGA-69-7765	1.03656811427798	2	69	4
TCGA-69-7973	2.17963084967221	3	69	4
TCGA-69-7974	0.99923448988785	2	69	4
TCGA-69-7978	2.1181368764764	3	69	4
TCGA-69-7979	1.28694796022606	2	69	4
TCGA-69-7980	0.892291544420544	2	69	4
TCGA-69-8253	0.786957461030422	2	69	4
TCGA-69-8254	1.17145429937974	2	69	4
TCGA-69-8255	0.558957073839489	2	69	4
TCGA-69-8453	1.40782915964684	2	69	4
TCGA-69-A59K	0.505212162521415	2	69	4
TCGA-71-6725	-0.416319650035571	1	71	3
TCGA-71-8520	1.67659538241834	3	71	3
TCGA-73-4658	2.77472873960191	4	73	5
TCGA-73-4659	2.05407837049897	3	73	5
TCGA-73-4662	-0.158234516741991	1	73	5
TCGA-73-4666	-0.076505331852755	1	73	5
TCGA-73-4668	0.357609621300326	1	73	5
TCGA-73-4670	0.092118397131756	1	73	5
TCGA-73-4675	1.29842953807865	2	73	5
TCGA-73-4676	-0.214153640937177	1	73	5
TCGA-73-4677	0.57385769566397	2	73	5
TCGA-73-7498	1.23548766822754	2	73	5
TCGA-73-7499	1.51195074854964	2	73	5
TCGA-73-A9RS	1.05119798551181	2	73	5
TCGA-75-5122	2.0929501299459	3	75	3
TCGA-75-5125	2.03501990945436	3	75	3
TCGA-75-5126	1.45015115732598	2	75	3
TCGA-75-5146	0.834420374923495	2	75	3
TCGA-75-5147	1.46934496328774	2	75	3
TCGA-75-6203	1.96389946841247	3	75	3
TCGA-75-6205	0.200306203424194	1	75	3
TCGA-75-6206	0.372191072459492	1	75	3
TCGA-75-6207	-0.999070071001863	0	75	3
TCGA-75-6211	0.556113101613129	2	75	3
TCGA-75-6212	0.858652081222016	2	75	3
TCGA-75-6214	0.375853810657131	1	75	3
TCGA-75-7025	2.10001451744036	3	75	3
TCGA-75-7027	0.542845963179268	2	75	3
TCGA-75-7030	2.48191293288126	3	75	3
TCGA-75-7031	0.084265790426977	1	75	3
TCGA-78-7145	1.18059270313314	2	78	4
TCGA-78-7146	-1.63783450930207	0	78	4
TCGA-78-7147	0.217638008563654	1	78	4
TCGA-78-7148	1.23409509397446	2	78	4
TCGA-78-7149	2.6074786568004	3	78	4
TCGA-78-7150	0.017759201684595	1	78	4
TCGA-78-7152	0.216883461382333	1	78	4
TCGA-78-7153	0.00273485384403	1	78	4
TCGA-78-7154	0.148251886274146	1	78	4
TCGA-78-7155	-1.94917087786497	0	78	4
TCGA-78-7156	2.56660794175202	3	78	4
TCGA-78-7158	3.05159112634362	4	78	4
TCGA-78-7159	2.23243100354156	3	78	4
TCGA-78-7160	1.05239781261761	2	78	4
TCGA-78-7161	0.912976744618424	2	78	4
TCGA-78-7163	2.77191043552839	4	78	4
TCGA-78-7166	0.150970548013124	1	78	4
TCGA-78-7167	-0.177772809530039	1	78	4
TCGA-78-7220	-0.473279303925431	1	78	4
TCGA-78-7535	1.96370765477249	3	78	4
TCGA-78-7536	0.049727762911097	1	78	4
TCGA-78-7537	1.27607354727848	2	78	4
TCGA-78-7539	-0.414896983103437	1	78	4
TCGA-78-7540	2.2527297331654	3	78	4
TCGA-78-7542	1.49159991688605	2	78	4
TCGA-78-7633	-0.627135427124337	1	78	4
TCGA-78-8640	0.434863831540016	2	78	4
TCGA-78-8648	2.08307131936384	3	78	4
TCGA-78-8655	1.16131139668575	2	78	4
TCGA-78-8660	-0.000866794024858	1	78	4
TCGA-78-8662	0.445662279646537	2	78	4
TCGA-80-5607	1.2660981708732	2	80	4
TCGA-80-5608	1.27490221550099	2	80	4
TCGA-80-5611	-0.224145429318266	1	80	4
TCGA-83-5908	0.691648907240759	2	83	4
TCGA-86-6562	0.91307227955407	2	86	1
TCGA-86-6851	0.410957792479703	2	86	1
TCGA-86-7701	0.486722674042725	2	86	1
TCGA-86-7711	0.102447973857954	1	86	1
TCGA-86-7713	3.35840564715049	4	86	1
TCGA-86-7714	-0.419185478511521	1	86	1
TCGA-86-7953	1.99850830171311	3	86	1
TCGA-86-7954	1.23076877209408	2	86	1
TCGA-86-7955	0.526030956651714	2	86	1
TCGA-86-8054	-0.095379566902601	1	86	1
TCGA-86-8055	1.17618490907499	2	86	1
TCGA-86-8056	2.02778542282076	3	86	1
TCGA-86-8073	1.28685776421007	2	86	1
TCGA-86-8074	1.0256061234162	2	86	1
TCGA-86-8075	1.62554529992754	3	86	1
TCGA-86-8076	1.51740821801957	2	86	1
TCGA-86-8278	2.11385454494958	3	86	1
TCGA-86-8279	0.89781545020416	2	86	1
TCGA-86-8280	1.1705850370741	2	86	1
TCGA-86-8281	0.546064076943235	2	86	1
TCGA-86-8358	0.370693266472318	1	86	1
TCGA-86-8359	2.50574684568215	3	86	1
TCGA-86-8585	1.10572134156861	2	86	1
TCGA-86-8668	0.560125137911934	2	86	1
TCGA-86-8669	-0.356956097288842	1	86	1
TCGA-86-8671	2.06953817137254	3	86	1
TCGA-86-8672	2.2195552169961	3	86	1
TCGA-86-8673	2.19806084169332	3	86	1
TCGA-86-8674	-0.27944567740953	1	86	1
TCGA-86-A456	0.791835331531505	2	86	1
TCGA-86-A4D0	1.64731013880372	3	86	1
TCGA-86-A4JF	0.056165076556852	1	86	1
TCGA-86-A4P7	1.12998467940654	2	86	1
TCGA-86-A4P8	2.07270752842297	3	86	1
TCGA-91-A4BC	2.17500443553302	3	91	3
TCGA-91-A4BD	1.86037479465467	3	91	3
TCGA-93-7347	2.72681533983919	3	93	4
TCGA-93-7348	1.67592517728835	3	93	4
TCGA-93-8067	0.640866966700719	2	93	4
TCGA-93-A4JN	2.65915295342366	3	93	4
TCGA-93-A4JO	2.3874735207466	3	93	4
TCGA-93-A4JP	1.40149467421925	2	93	4
TCGA-93-A4JQ	2.04733031913853	3	93	4
TCGA-95-7039	-0.749846622855437	1	95	5
TCGA-95-7043	0.52032382760125	2	95	5
TCGA-95-7562	-0.063999852295603	1	95	5
TCGA-95-7567	0.168753829966818	1	95	5
TCGA-95-7944	1.47832247781627	2	95	5
TCGA-95-7947	-0.233102225966125	1	95	5
TCGA-95-7948	3.53015360782258	4	95	5
TCGA-95-8039	1.40223186704118	2	95	5
TCGA-95-8494	0.327193066164026	1	95	5
TCGA-95-A4VK	0.923652070493401	2	95	5
TCGA-95-A4VN	1.48546098721944	2	95	5
TCGA-95-A4VP	2.10584573533362	3	95	5
TCGA-97-7546	0.760532982399698	2	97	5
TCGA-97-7547	0.091579717299271	1	97	5
TCGA-97-7552	1.20838141932433	2	97	5
TCGA-97-7553	2.03225187342278	3	97	5
TCGA-97-7554	0.297009119405777	1	97	5
TCGA-97-7937	-0.058572175000574	1	97	5
TCGA-97-7938	1.60824136232678	3	97	5
TCGA-97-7941	1.51606981201433	2	97	5
TCGA-97-8171	-1.47471246825811	0	97	5
TCGA-97-8172	1.1572212978642	2	97	5
TCGA-97-8175	2.08965751590082	3	97	5
TCGA-97-8177	1.12906173201066	2	97	5
TCGA-97-8179	0.924804638617938	2	97	5
TCGA-97-8552	3.47918531775104	4	97	5
TCGA-97-A4LX	0.558623399130497	2	97	5
TCGA-97-A4M0	0.521953705524917	2	97	5
TCGA-97-A4M1	1.14754437073764	2	97	5
TCGA-97-A4M2	2.66090106469068	3	97	5
TCGA-97-A4M3	1.17954403376389	2	97	5
TCGA-97-A4M5	1.88060867222358	3	97	5
TCGA-97-A4M6	0.495555638648322	2	97	5
TCGA-97-A4M7	2.0045130482469	3	97	5
TCGA-99-7458	0.802254741202196	2	99	5
TCGA-99-8025	1.56587422858743	2	99	5
TCGA-99-8028	2.51285318091605	3	99	5
TCGA-99-8032	2.06047772262378	3	99	5
TCGA-99-8033	0.566665334430922	2	99	5
TCGA-99-AA5R	2.35208372497445	3	99	5
TCGA-J2-8192	1.47810796899812	2	J2	1
TCGA-J2-8194	0.689073578365294	2	J2	1
TCGA-J2-A4AD	0.609447537539459	2	J2	1
TCGA-J2-A4AE	1.66459402685621	3	J2	1
TCGA-J2-A4AG	1.33232557125975	2	J2	1
TCGA-L4-A4E5	-0.038810540156107	1	L4	3
TCGA-L4-A4E6	2.23033152305899	3	L4	3
TCGA-L9-A443	1.09629789016617	2	L9	3
TCGA-L9-A444	0.834003810034198	2	L9	3
TCGA-L9-A50W	2.60425970647702	3	L9	3
TCGA-L9-A5IP	-0.313542756935732	1	L9	3
TCGA-L9-A743	1.59563244173579	3	L9	3
TCGA-L9-A7SV	-0.079193948336438	1	L9	3
TCGA-L9-A8F4	1.06678400297493	2	L9	3
TCGA-MN-A4N1	1.25812919539594	2	MN	1
TCGA-MN-A4N4	1.25343828237691	2	MN	1
TCGA-MN-A4N5	0.765256015391183	2	MN	1
TCGA-MP-A4SV	1.69419605398046	3	MP	5
TCGA-MP-A4SW	0.219530375479626	1	MP	5
TCGA-MP-A4SY	1.87223512597384	3	MP	5
TCGA-MP-A4T4	0.799040760055343	2	MP	5
TCGA-MP-A4T6	1.70443967845736	3	MP	5
TCGA-MP-A4T7	0.918959622524657	2	MP	5
TCGA-MP-A4T8	1.24231407288095	2	MP	5
TCGA-MP-A4T9	0.676068761816581	2	MP	5
TCGA-MP-A4TA	0.17820225734496	1	MP	5
TCGA-MP-A4TC	1.56576685170839	2	MP	5
TCGA-MP-A4TD	2.92592865003224	4	MP	5
TCGA-MP-A4TE	-0.810523831916109	0	MP	5
TCGA-MP-A4TF	0.717810938672036	2	MP	5
TCGA-MP-A4TH	1.73136523347936	3	MP	5
TCGA-MP-A4TI	1.52131298480653	2	MP	5
TCGA-MP-A4TJ	2.17346436423359	3	MP	5
TCGA-MP-A4TK	1.71053913611212	3	MP	5
TCGA-MP-A5C7	3.86516021452127	4	MP	5
TCGA-NJ-A4YF	0.300997918685193	1	NJ	4
TCGA-NJ-A4YG	2.22616096990477	3	NJ	4
TCGA-NJ-A4YI	0.217732396635244	1	NJ	4
TCGA-NJ-A4YP	1.60286300806891	3	NJ	4
TCGA-NJ-A4YQ	0.964622317125921	2	NJ	4
TCGA-NJ-A55A	2.90921801800391	4	NJ	4
TCGA-NJ-A55O	1.1988596045343	2	NJ	4
TCGA-NJ-A55R	0.956854260685351	2	NJ	4
TCGA-NJ-A7XG	-0.91663703808891	0	NJ	4
TCGA-O1-A52J	-0.278858600030449	1	O1	4
TCGA-S2-AA1A	1.94306454978341	3	S2	2
