# Supplementary material for: Surrogate Biomarker Prediction from Whole-Slide Images for Evaluating Overall Survival in Lung Adenocarcinoma
Source: Diagnostics (Basel). 2024 Feb 20;14(5):462. doi: 10.3390/diagnostics14050462 (PMC10930763; doi:10.3390/diagnostics14050462)
Supplement: Supplementary file 1 [file diagnostics-14-00462-s001.zip › Supplementary_File_S5_TCGA_LUAD_crossfolds/crossfolds_PKHD1L1.csv]

PATIENT	PKHD1L1	PKHD1L1_quantile	site_code	CV5
TCGA-05-4244	-0.245578291943982	1	05	5
TCGA-05-4249	0.608602235614485	1	05	5
TCGA-05-4250	-0.518278498569496	1	05	5
TCGA-05-4382	1.93990611988602	2	05	5
TCGA-05-4395	-2.11601435951154	1	05	5
TCGA-05-4396	-0.740915355777023	1	05	5
TCGA-05-4397	-1.8780991149955	1	05	5
TCGA-05-4398	1.40978165217711	2	05	5
TCGA-05-4402	1.06362058950147	2	05	5
TCGA-05-4403	1.06721347373349	2	05	5
TCGA-05-4405	1.22478864955644	2	05	5
TCGA-05-4415	-0.100572657099299	1	05	5
TCGA-05-4417	2.09192497427463	2	05	5
TCGA-05-4418	2.25140805801713	2	05	5
TCGA-05-4420	0.843917737871919	2	05	5
TCGA-05-4422	2.08897784982407	2	05	5
TCGA-05-4424	2.38975848780858	2	05	5
TCGA-05-4426	-1.14046846732932	1	05	5
TCGA-05-4427	0.648405490407013	1	05	5
TCGA-05-4430	0.638079927889908	1	05	5
TCGA-05-4432	2.07545591228306	2	05	5
TCGA-05-4433	1.14728247353615	2	05	5
TCGA-05-4434	0.850441198462701	2	05	5
TCGA-35-3615	0.872104944512651	2	35	5
TCGA-35-4122	3.22775579614319	2	35	5
TCGA-35-4123	-0.213742223330119	1	35	5
TCGA-35-5375	1.57811030182463	2	35	5
TCGA-38-4625	1.49155590613144	2	38	1
TCGA-38-4626	3.62019736381499	2	38	1
TCGA-38-4627	0.266183326016408	1	38	1
TCGA-38-4628	-1.88928424481701	1	38	1
TCGA-38-4629	0.728828712530201	2	38	1
TCGA-38-4630	-2.15312453088827	1	38	1
TCGA-38-4631	2.14961249069345	2	38	1
TCGA-38-4632	0.152677777378736	1	38	1
TCGA-38-6178	0.417552589825126	1	38	1
TCGA-38-7271	4.14312067366055	3	38	1
TCGA-38-A44F	2.77521732528774	2	38	1
TCGA-44-2655	1.63453898598657	2	44	3
TCGA-44-2656	4.80631586842093	3	44	3
TCGA-44-2657	3.33162499257842	2	44	3
TCGA-44-2659	2.38322678053843	2	44	3
TCGA-44-2661	2.85172515345703	2	44	3
TCGA-44-2662	1.27104013659085	2	44	3
TCGA-44-2665	2.62394463633113	2	44	3
TCGA-44-2666	4.166550579189	3	44	3
TCGA-44-2668	3.09528013140023	2	44	3
TCGA-44-3396	2.26162519383806	2	44	3
TCGA-44-3398	2.41811149377164	2	44	3
TCGA-44-3917	2.65674474625245	2	44	3
TCGA-44-3918	3.7549195504276	2	44	3
TCGA-44-3919	2.208542155523	2	44	3
TCGA-44-4112	4.46437726288701	3	44	3
TCGA-44-5643	0.62647333140445	1	44	3
TCGA-44-5644	3.90977701324686	3	44	3
TCGA-44-5645	1.53955670172723	2	44	3
TCGA-44-6145	2.27816729964198	2	44	3
TCGA-44-6146	4.01936453541201	3	44	3
TCGA-44-6147	6.16487889099033	3	44	3
TCGA-44-6148	1.90138574722566	2	44	3
TCGA-44-6774	1.47046595558681	2	44	3
TCGA-44-6775	1.44473959218369	2	44	3
TCGA-44-6776	1.51088517210099	2	44	3
TCGA-44-6777	2.35857212570087	2	44	3
TCGA-44-6778	4.46255683269358	3	44	3
TCGA-44-6779	-1.03511918599456	1	44	3
TCGA-44-7659	1.90381282055008	2	44	3
TCGA-44-7660	-0.273329069150745	1	44	3
TCGA-44-7662	0.774227169558906	2	44	3
TCGA-44-7667	0.8914828813166	2	44	3
TCGA-44-7669	3.55817574125621	2	44	3
TCGA-44-7670	1.07572110880968	2	44	3
TCGA-44-7671	1.22589808782047	2	44	3
TCGA-44-7672	2.28672940036778	2	44	3
TCGA-44-8119	1.45535517100806	2	44	3
TCGA-44-A479	4.17494209540862	3	44	3
TCGA-44-A47A	-0.312148359167535	1	44	3
TCGA-44-A47B	-0.537084330472219	1	44	3
TCGA-44-A47G	2.22487933966439	2	44	3
TCGA-44-A4SS	0.262943230917885	1	44	3
TCGA-44-A4SU	1.77517914894648	2	44	3
TCGA-49-4487	1.91504031844848	2	49	5
TCGA-49-4488	-0.062773603383028	1	49	5
TCGA-49-4490	-1.78053280187598	1	49	5
TCGA-49-4494	0.979481494865373	2	49	5
TCGA-49-4501	0.82279604205762	2	49	5
TCGA-49-4505	0.417116822675385	1	49	5
TCGA-49-4506	0.997829074776137	2	49	5
TCGA-49-4507	0.925455977176252	2	49	5
TCGA-49-4510	2.18700992229674	2	49	5
TCGA-49-4512	-0.2330870398648	1	49	5
TCGA-49-4514	1.48685685605046	2	49	5
TCGA-49-6742	-0.239305372213738	1	49	5
TCGA-49-6743	1.70892704304112	2	49	5
TCGA-49-6744	3.40158171938844	2	49	5
TCGA-49-6745	0.573720123627156	1	49	5
TCGA-49-6761	0.469375250142033	1	49	5
TCGA-49-6767	-2.08735800921071	1	49	5
TCGA-49-AAQV	1.26626763462466	2	49	5
TCGA-49-AAR0	2.04481264723769	2	49	5
TCGA-49-AAR2	2.08448250030266	2	49	5
TCGA-49-AAR3	1.60224633369902	2	49	5
TCGA-49-AAR4	2.02938170148676	2	49	5
TCGA-49-AAR9	-1.97002636786816	1	49	5
TCGA-49-AARE	0.763670656332458	2	49	5
TCGA-49-AARN	1.12008696000371	2	49	5
TCGA-49-AARO	1.72529368092053	2	49	5
TCGA-49-AARQ	0.381659824741262	1	49	5
TCGA-49-AARR	2.50993725027088	2	49	5
TCGA-4B-A93V	1.66921102536893	2	4B	1
TCGA-50-5044	1.05657295954344	2	50	5
TCGA-50-5045	3.22959887833993	2	50	5
TCGA-50-5055	2.71059389842772	2	50	5
TCGA-50-5066	4.14001271158969	3	50	5
TCGA-50-5068	3.14059646557793	2	50	5
TCGA-50-5931	-0.191803981655776	1	50	5
TCGA-50-5939	2.03115971940973	2	50	5
TCGA-50-5942	2.86073695561467	2	50	5
TCGA-50-5946	-0.99815712563869	1	50	5
TCGA-50-6590	2.38419035481535	2	50	5
TCGA-50-6591	-5.62601913372021	0	50	5
TCGA-50-6593	-0.113741921944663	1	50	5
TCGA-50-6594	1.14423940517684	2	50	5
TCGA-50-6597	0.718108540508268	1	50	5
TCGA-50-6673	1.7893405949486	2	50	5
TCGA-50-7109	3.00561534182006	2	50	5
TCGA-50-8457	3.11155450900498	2	50	5
TCGA-50-8459	1.39204174603093	2	50	5
TCGA-53-7624	-0.522423689121948	1	53	4
TCGA-53-7626	2.92794423940351	2	53	4
TCGA-53-7813	3.02955956656624	2	53	4
TCGA-53-A4EZ	0.824543793367713	2	53	4
TCGA-55-1592	1.70714361496463	2	55	2
TCGA-55-1594	2.34196354951333	2	55	2
TCGA-55-1595	1.05067216430549	2	55	2
TCGA-55-1596	0.265368195749914	1	55	2
TCGA-55-5899	-0.194041063269796	1	55	2
TCGA-55-6543	-0.153495222544996	1	55	2
TCGA-55-6642	3.52918994235203	2	55	2
TCGA-55-6712	1.80580592947016	2	55	2
TCGA-55-6968	4.39298134798142	3	55	2
TCGA-55-6969	3.33353126545107	2	55	2
TCGA-55-6970	1.94904706306013	2	55	2
TCGA-55-6971	3.61241940564791	2	55	2
TCGA-55-6972	0.845863700523051	2	55	2
TCGA-55-6975	1.30018543916823	2	55	2
TCGA-55-6978	0.919395059844627	2	55	2
TCGA-55-6979	2.18714824441844	2	55	2
TCGA-55-6980	-0.705886103510189	1	55	2
TCGA-55-6981	0.34456315947591	1	55	2
TCGA-55-6982	1.09603915718991	2	55	2
TCGA-55-6983	2.2299148689518	2	55	2
TCGA-55-6984	-0.233007856427337	1	55	2
TCGA-55-6985	1.78274035301572	2	55	2
TCGA-55-6986	3.02555250065628	2	55	2
TCGA-55-6987	4.07769423762178	3	55	2
TCGA-55-7227	0.653259990575971	1	55	2
TCGA-55-7281	1.15328381477541	2	55	2
TCGA-55-7283	-0.233033692809841	1	55	2
TCGA-55-7284	1.36874140840521	2	55	2
TCGA-55-7570	0.269325340304792	1	55	2
TCGA-55-7573	1.99883963644235	2	55	2
TCGA-55-7574	3.50640142509427	2	55	2
TCGA-55-7576	1.53064626248998	2	55	2
TCGA-55-7724	3.1176084513199	2	55	2
TCGA-55-7725	2.65429268498304	2	55	2
TCGA-55-7726	1.1988005434505	2	55	2
TCGA-55-7727	2.01790492419744	2	55	2
TCGA-55-7728	0.878482353296127	2	55	2
TCGA-55-7815	1.79467273043917	2	55	2
TCGA-55-7816	10.2405649186573	4	55	2
TCGA-55-7903	1.32890478285735	2	55	2
TCGA-55-7907	0.879786214410183	2	55	2
TCGA-55-7910	1.58708286106609	2	55	2
TCGA-55-7911	1.83057927015048	2	55	2
TCGA-55-7913	1.98577784107325	2	55	2
TCGA-55-7914	2.24494199632617	2	55	2
TCGA-55-7994	0.830455388889237	2	55	2
TCGA-55-7995	-0.104256627782215	1	55	2
TCGA-55-8085	1.47656028431157	2	55	2
TCGA-55-8087	-0.725132321261015	1	55	2
TCGA-55-8089	2.59803665175059	2	55	2
TCGA-55-8090	0.575495450107394	1	55	2
TCGA-55-8091	0.201631266593493	1	55	2
TCGA-55-8092	3.93137256608143	3	55	2
TCGA-55-8094	-0.876606379858921	1	55	2
TCGA-55-8096	1.36413703365128	2	55	2
TCGA-55-8097	1.22982649607199	2	55	2
TCGA-55-8203	3.03263311420133	2	55	2
TCGA-55-8204	2.36267672759763	2	55	2
TCGA-55-8205	2.36708961331066	2	55	2
TCGA-55-8206	1.93983527565399	2	55	2
TCGA-55-8207	2.3242715732629	2	55	2
TCGA-55-8208	3.09410695416557	2	55	2
TCGA-55-8299	2.46922923548343	2	55	2
TCGA-55-8301	2.2861347888441	2	55	2
TCGA-55-8302	1.55368051239654	2	55	2
TCGA-55-8505	0.014988088621661	1	55	2
TCGA-55-8506	-0.578222373272069	1	55	2
TCGA-55-8507	1.49457715785603	2	55	2
TCGA-55-8508	3.20420911173898	2	55	2
TCGA-55-8510	1.6393223685342	2	55	2
TCGA-55-8511	1.69790960222935	2	55	2
TCGA-55-8512	3.82979472595547	2	55	2
TCGA-55-8513	2.85076445841198	2	55	2
TCGA-55-8514	1.12652288995277	2	55	2
TCGA-55-8614	0.534397751075848	1	55	2
TCGA-55-8615	-0.917459678576726	1	55	2
TCGA-55-8616	0.56438765664305	1	55	2
TCGA-55-8619	3.15867338646821	2	55	2
TCGA-55-8620	2.70511119119927	2	55	2
TCGA-55-8621	3.64667099396819	2	55	2
TCGA-55-A48X	3.28970140423881	2	55	2
TCGA-55-A48Y	2.04129382062854	2	55	2
TCGA-55-A48Z	1.88967515210096	2	55	2
TCGA-55-A490	0.27507944172574	1	55	2
TCGA-55-A491	1.0560593449779	2	55	2
TCGA-55-A492	1.3005213698782	2	55	2
TCGA-55-A493	1.56186654350859	2	55	2
TCGA-55-A494	-3.78921661900922	0	55	2
TCGA-55-A4DF	1.32082833576318	2	55	2
TCGA-55-A4DG	3.06293657120705	2	55	2
TCGA-55-A57B	1.15248847655811	2	55	2
TCGA-62-A46O	1.04542261169723	2	62	3
TCGA-62-A46P	0.238482118450271	1	62	3
TCGA-62-A46R	0.432798404317794	1	62	3
TCGA-62-A46S	1.84718289203596	2	62	3
TCGA-62-A46U	0.025391394068422	1	62	3
TCGA-62-A46V	-2.09384835513895	1	62	3
TCGA-62-A470	1.29588801610044	2	62	3
TCGA-62-A471	-1.48459329913314	1	62	3
TCGA-62-A472	0.665093490302813	1	62	3
TCGA-64-1676	1.00780865064361	2	64	3
TCGA-64-1677	1.85356910686199	2	64	3
TCGA-64-1678	1.90504235211167	2	64	3
TCGA-64-1679	-1.10003555742674	1	64	3
TCGA-64-1680	0.417084926567187	1	64	3
TCGA-64-1681	0.238737625154575	1	64	3
TCGA-64-5774	1.00324387254509	2	64	3
TCGA-64-5775	-2.0737106145806	1	64	3
TCGA-64-5778	1.52185132967969	2	64	3
TCGA-64-5779	3.46168280769523	2	64	3
TCGA-64-5781	1.15278138415694	2	64	3
TCGA-64-5815	0.578514981546801	1	64	3
TCGA-67-3770	0.175048496467202	1	67	4
TCGA-67-3771	2.73987446534427	2	67	4
TCGA-67-3772	1.92501574139863	2	67	4
TCGA-67-3773	0.149439327591026	1	67	4
TCGA-67-3774	1.88684671196766	2	67	4
TCGA-67-4679	1.30043715454135	2	67	4
TCGA-67-6215	-0.431159298176506	1	67	4
TCGA-67-6216	0.514646407461493	1	67	4
TCGA-67-6217	2.06559016580907	2	67	4
TCGA-69-7760	-0.759770352260142	1	69	1
TCGA-69-7761	2.70867900074529	2	69	1
TCGA-69-7763	1.57179457877515	2	69	1
TCGA-69-7764	1.61994622314834	2	69	1
TCGA-69-7765	2.05742671917564	2	69	1
TCGA-69-7973	0.92059046074024	2	69	1
TCGA-69-7974	1.97463251665477	2	69	1
TCGA-69-7978	2.01477949197308	2	69	1
TCGA-69-7979	-1.91816646967856	1	69	1
TCGA-69-7980	0.892291544420544	2	69	1
TCGA-69-8253	1.73979235295174	2	69	1
TCGA-69-8254	2.1795366456776	2	69	1
TCGA-69-8255	2.06607897210905	2	69	1
TCGA-69-8453	1.91983905959461	2	69	1
TCGA-69-A59K	3.07405499787929	2	69	1
TCGA-71-6725	-1.52821253010647	1	71	2
TCGA-71-8520	-1.07596706679888	1	71	2
TCGA-73-4658	0.877381916664261	2	73	5
TCGA-73-4659	0.613505779112986	1	73	5
TCGA-73-4662	1.92850280523689	2	73	5
TCGA-73-4666	-1.24286371827488	1	73	5
TCGA-73-4668	0.775065721381813	2	73	5
TCGA-73-4670	0.46015841687343	1	73	5
TCGA-73-4675	-0.891754302347466	1	73	5
TCGA-73-4676	2.24806579507174	2	73	5
TCGA-73-4677	1.73406754227307	2	73	5
TCGA-73-7498	1.88656665035468	2	73	5
TCGA-73-7499	1.23458299170182	2	73	5
TCGA-73-A9RS	-0.060694894559084	1	73	5
TCGA-75-5122	0.322037203856354	1	75	3
TCGA-75-5125	-0.020833325279161	1	75	3
TCGA-75-5126	-0.240744788144245	1	75	3
TCGA-75-5146	2.34242089382977	2	75	3
TCGA-75-5147	1.83785818203848	2	75	3
TCGA-75-6203	3.21879765916758	2	75	3
TCGA-75-6205	2.47714640878302	2	75	3
TCGA-75-6206	0.521568696497719	1	75	3
TCGA-75-6207	-0.171906667864078	1	75	3
TCGA-75-6211	1.86466216669929	2	75	3
TCGA-75-6212	1.63805294170862	2	75	3
TCGA-75-6214	-1.14039593998001	1	75	3
TCGA-75-7025	3.28560149777826	2	75	3
TCGA-75-7027	-0.151861943525231	1	75	3
TCGA-75-7030	2.57654980701934	2	75	3
TCGA-75-7031	1.06223948409698	2	75	3
TCGA-78-7145	-1.26162962547193	1	78	1
TCGA-78-7146	-1.50658997602382	1	78	1
TCGA-78-7147	-0.737507755652085	1	78	1
TCGA-78-7148	0.621756154321994	1	78	1
TCGA-78-7149	2.39268847842024	2	78	1
TCGA-78-7150	0.230303837064696	1	78	1
TCGA-78-7152	1.71695706451698	2	78	1
TCGA-78-7153	0.670159514757159	1	78	1
TCGA-78-7154	2.22082051222479	2	78	1
TCGA-78-7155	-2.19017897736877	1	78	1
TCGA-78-7156	2.12930883100102	2	78	1
TCGA-78-7158	-1.7825036436664	1	78	1
TCGA-78-7159	2.54534535486393	2	78	1
TCGA-78-7160	1.62430416051332	2	78	1
TCGA-78-7161	-0.250159091161249	1	78	1
TCGA-78-7163	-2.10352272855854	1	78	1
TCGA-78-7166	0.262001860401868	1	78	1
TCGA-78-7167	0.814099309586561	2	78	1
TCGA-78-7220	-0.355442813631573	1	78	1
TCGA-78-7535	-1.30023725600847	1	78	1
TCGA-78-7536	0.421094790532964	1	78	1
TCGA-78-7537	1.4034528537547	2	78	1
TCGA-78-7539	-0.088910671641721	1	78	1
TCGA-78-7540	0.43991349843763	1	78	1
TCGA-78-7542	-0.921596235568627	1	78	1
TCGA-78-7633	1.1356141928121	2	78	1
TCGA-78-8640	1.24520261203644	2	78	1
TCGA-78-8648	3.04366293480561	2	78	1
TCGA-78-8655	0.307700883667276	1	78	1
TCGA-78-8660	1.43108408819033	2	78	1
TCGA-78-8662	-0.913418813658291	1	78	1
TCGA-80-5607	0.898889196684975	2	80	5
TCGA-80-5608	1.08117767993929	2	80	5
TCGA-80-5611	-0.858017530520369	1	80	5
TCGA-83-5908	-0.770456845694864	1	83	2
TCGA-86-6562	0.512534349970341	1	86	4
TCGA-86-6851	3.0325671956126	2	86	4
TCGA-86-7701	3.29407759610033	2	86	4
TCGA-86-7711	0.24127567855527	1	86	4
TCGA-86-7713	0.922842096494229	2	86	4
TCGA-86-7714	1.03453248893138	2	86	4
TCGA-86-7953	0.951675136903239	2	86	4
TCGA-86-7954	0.049161965604134	1	86	4
TCGA-86-7955	1.94793517541882	2	86	4
TCGA-86-8054	2.88539845315988	2	86	4
TCGA-86-8055	1.26638271804657	2	86	4
TCGA-86-8056	1.82847661459735	2	86	4
TCGA-86-8073	2.64545456914482	2	86	4
TCGA-86-8074	-0.189203126501187	1	86	4
TCGA-86-8075	1.42109261535696	2	86	4
TCGA-86-8076	2.98940647015141	2	86	4
TCGA-86-8278	1.03090175559427	2	86	4
TCGA-86-8279	0.088570946945337	1	86	4
TCGA-86-8280	2.46861992565047	2	86	4
TCGA-86-8281	0.898170320495622	2	86	4
TCGA-86-8358	2.10077247505328	2	86	4
TCGA-86-8359	0.616574975894527	1	86	4
TCGA-86-8585	1.71476946081408	2	86	4
TCGA-86-8668	3.12524282723622	2	86	4
TCGA-86-8669	1.02155552596489	2	86	4
TCGA-86-8671	3.0953781763078	2	86	4
TCGA-86-8672	0.329738134746526	1	86	4
TCGA-86-8673	-0.444234834093784	1	86	4
TCGA-86-8674	-1.86440817813069	1	86	4
TCGA-86-A456	0.99414350682462	2	86	4
TCGA-86-A4D0	2.58560056660474	2	86	4
TCGA-86-A4JF	0.357031555916385	1	86	4
TCGA-86-A4P7	3.03868884538699	2	86	4
TCGA-86-A4P8	3.12955866028488	2	86	4
TCGA-91-A4BC	3.14686864593681	2	91	1
TCGA-91-A4BD	1.34742353884891	2	91	1
TCGA-93-7347	2.07938875217138	2	93	4
TCGA-93-7348	2.1779348886542	2	93	4
TCGA-93-8067	0.275734373248189	1	93	4
TCGA-93-A4JN	2.16601116112542	2	93	4
TCGA-93-A4JO	1.9164417746101	2	93	4
TCGA-93-A4JP	4.01979712024668	3	93	4
TCGA-93-A4JQ	2.2477055193838	2	93	4
TCGA-95-7039	0.873083728064739	2	95	4
TCGA-95-7043	-0.45270912479848	1	95	4
TCGA-95-7562	-0.692031074908645	1	95	4
TCGA-95-7567	0.993026542457972	2	95	4
TCGA-95-7944	-1.70436981969992	1	95	4
TCGA-95-7947	1.4846154836068	2	95	4
TCGA-95-7948	-0.629894714178487	1	95	4
TCGA-95-8039	0.708784736041628	1	95	4
TCGA-95-8494	-1.75372692921954	1	95	4
TCGA-95-A4VK	1.69257740605715	2	95	4
TCGA-95-A4VN	0.283071590530614	1	95	4
TCGA-95-A4VP	1.78818807782448	2	95	4
TCGA-97-7546	2.64425759342917	2	97	1
TCGA-97-7547	1.55280684959818	2	97	1
TCGA-97-7552	3.17561630839671	2	97	1
TCGA-97-7553	3.00667562671676	2	97	1
TCGA-97-7554	2.39836983436502	2	97	1
TCGA-97-7937	-0.809544627160659	1	97	1
TCGA-97-7938	1.89774797952177	2	97	1
TCGA-97-7941	0.944163464118616	2	97	1
TCGA-97-8171	-1.24644348058499	1	97	1
TCGA-97-8172	3.78683719494987	2	97	1
TCGA-97-8175	-1.02710954965232	1	97	1
TCGA-97-8177	0.275686645729143	1	97	1
TCGA-97-8179	2.38691039155356	2	97	1
TCGA-97-8552	2.15607999306283	2	97	1
TCGA-97-A4LX	2.44016456572214	2	97	1
TCGA-97-A4M0	0.881281772217473	2	97	1
TCGA-97-A4M1	2.42543190466579	2	97	1
TCGA-97-A4M2	5.01034563384347	3	97	1
TCGA-97-A4M3	0.653915672425131	1	97	1
TCGA-97-A4M5	2.56301206902496	2	97	1
TCGA-97-A4M6	1.88719270534709	2	97	1
TCGA-97-A4M7	1.59093650609633	2	97	1
TCGA-99-7458	2.25291615021176	2	99	1
TCGA-99-8025	0.041665758945373	1	99	1
TCGA-99-8028	2.63640253315122	2	99	1
TCGA-99-8032	2.29392087558689	2	99	1
TCGA-99-8033	0.776883041821268	2	99	1
TCGA-99-AA5R	3.48873257154246	2	99	1
TCGA-J2-8192	0.064586702166653	1	J2	4
TCGA-J2-8194	0.147612716280724	1	J2	4
TCGA-J2-A4AD	0.654185852304743	1	J2	4
TCGA-J2-A4AE	2.10889612064025	2	J2	4
TCGA-J2-A4AG	2.54877485323017	2	J2	4
TCGA-L4-A4E5	0.198881017563224	1	L4	2
TCGA-L4-A4E6	4.0642561655205	3	L4	2
TCGA-L9-A443	0.359332295999967	1	L9	3
TCGA-L9-A444	2.56225218709929	2	L9	3
TCGA-L9-A50W	0.010194998648612	1	L9	3
TCGA-L9-A5IP	0.187355478996949	1	L9	3
TCGA-L9-A743	2.74314169291515	2	L9	3
TCGA-L9-A7SV	-0.009653015083361	1	L9	3
TCGA-L9-A8F4	2.69059063972625	2	L9	3
TCGA-MN-A4N1	0.610702607728131	1	MN	2
TCGA-MN-A4N4	0.18763622398116	1	MN	2
TCGA-MN-A4N5	1.71846180391224	2	MN	2
TCGA-MP-A4SV	1.79411486258632	2	MP	4
TCGA-MP-A4SW	1.90518687582025	2	MP	4
TCGA-MP-A4SY	-1.37307168731061	1	MP	4
TCGA-MP-A4T4	2.40035125486398	2	MP	4
TCGA-MP-A4T6	0.344037435755359	1	MP	4
TCGA-MP-A4T7	0.852361873795633	2	MP	4
TCGA-MP-A4T8	-2.69913374476394	0	MP	4
TCGA-MP-A4T9	0.765566912655684	2	MP	4
TCGA-MP-A4TA	2.93369000708975	2	MP	4
TCGA-MP-A4TC	-0.457073124649719	1	MP	4
TCGA-MP-A4TD	1.86827385761203	2	MP	4
TCGA-MP-A4TE	-0.106916834696334	1	MP	4
TCGA-MP-A4TF	2.1256168687198	2	MP	4
TCGA-MP-A4TH	3.35845320987319	2	MP	4
TCGA-MP-A4TI	0.924476383797083	2	MP	4
TCGA-MP-A4TJ	2.91876925931252	2	MP	4
TCGA-MP-A4TK	1.45964529315054	2	MP	4
TCGA-MP-A5C7	0.568076190611388	1	MP	4
TCGA-NJ-A4YF	-0.322438729850598	1	NJ	3
TCGA-NJ-A4YG	0.652833169667019	1	NJ	3
TCGA-NJ-A4YI	-5.51018805792796	0	NJ	3
TCGA-NJ-A4YP	-0.766931398083711	1	NJ	3
TCGA-NJ-A4YQ	3.22940650490967	2	NJ	3
TCGA-NJ-A55A	2.48565896387921	2	NJ	3
TCGA-NJ-A55O	2.03585401703178	2	NJ	3
TCGA-NJ-A55R	1.92770791502583	2	NJ	3
TCGA-NJ-A7XG	-2.79110615600505	0	NJ	3
TCGA-O1-A52J	-0.997087631615069	1	O1	2
TCGA-S2-AA1A	3.75569441388169	2	S2	1
