# Supplementary material for: Surrogate Biomarker Prediction from Whole-Slide Images for Evaluating Overall Survival in Lung Adenocarcinoma
Source: Diagnostics (Basel). 2024 Feb 20;14(5):462. doi: 10.3390/diagnostics14050462 (PMC10930763; doi:10.3390/diagnostics14050462)
Supplement: Supplementary file 1 [file diagnostics-14-00462-s001.zip › Supplementary_File_S5_TCGA_LUAD_crossfolds/crossfolds_PKMYT1.csv]

PATIENT	PKMYT1	PKMYT1_quantile	site_code	CV5
TCGA-05-4244	4.00037563016461	3	05	5
TCGA-05-4249	1.69078799096973	2	05	5
TCGA-05-4250	4.87458405742599	4	05	5
TCGA-05-4382	3.75091497814984	3	05	5
TCGA-05-4395	4.31825124526519	3	05	5
TCGA-05-4396	2.5234252475574	2	05	5
TCGA-05-4397	5.89957718797631	4	05	5
TCGA-05-4398	4.69047144189123	4	05	5
TCGA-05-4402	2.96951243460912	3	05	5
TCGA-05-4403	2.3754548377247	2	05	5
TCGA-05-4405	2.71694133991499	2	05	5
TCGA-05-4415	4.59885783047186	4	05	5
TCGA-05-4417	2.56674370187889	2	05	5
TCGA-05-4418	3.38078206515738	3	05	5
TCGA-05-4420	3.88726559201598	3	05	5
TCGA-05-4422	3.88520939340996	3	05	5
TCGA-05-4424	3.92687593933161	3	05	5
TCGA-05-4426	3.51690252891989	3	05	5
TCGA-05-4427	4.15236826901468	3	05	5
TCGA-05-4430	3.26131244553878	3	05	5
TCGA-05-4432	3.66451407236495	3	05	5
TCGA-05-4433	3.72429622114182	3	05	5
TCGA-05-4434	4.45995890351371	3	05	5
TCGA-35-3615	1.28080091691767	2	35	1
TCGA-35-4122	3.59189402246587	3	35	1
TCGA-35-4123	4.55161861006286	3	35	1
TCGA-35-5375	3.7305478765381	3	35	1
TCGA-38-4625	5.85520197509768	4	38	4
TCGA-38-4626	2.38621451828812	2	38	4
TCGA-38-4627	2.04196816907314	2	38	4
TCGA-38-4628	3.52700505067129	3	38	4
TCGA-38-4629	4.69806398323466	4	38	4
TCGA-38-4630	4.97271940208993	4	38	4
TCGA-38-4631	5.45560830754614	4	38	4
TCGA-38-4632	4.50284605512137	3	38	4
TCGA-38-6178	3.14173202903549	3	38	4
TCGA-38-7271	2.43896881772936	2	38	4
TCGA-38-A44F	2.01922167725146	2	38	4
TCGA-44-2655	0.65395643981381	1	44	4
TCGA-44-2656	0.358921529772301	1	44	4
TCGA-44-2657	2.83494902427522	3	44	4
TCGA-44-2659	1.96917237842941	2	44	4
TCGA-44-2661	1.7348785054256	2	44	4
TCGA-44-2662	4.04147368236666	3	44	4
TCGA-44-2665	1.00379270714768	1	44	4
TCGA-44-2666	2.81531087516786	3	44	4
TCGA-44-2668	2.95582041068497	3	44	4
TCGA-44-3396	4.70954718379961	4	44	4
TCGA-44-3398	1.67679715466718	2	44	4
TCGA-44-3917	2.60330548729099	2	44	4
TCGA-44-3918	1.50626906275646	2	44	4
TCGA-44-3919	2.80251214673794	3	44	4
TCGA-44-4112	1.91418018032653	2	44	4
TCGA-44-5643	4.59689675146457	4	44	4
TCGA-44-5644	4.0144535133972	3	44	4
TCGA-44-5645	1.5212944953345	2	44	4
TCGA-44-6145	3.67803100513985	3	44	4
TCGA-44-6146	-0.785534734919282	0	44	4
TCGA-44-6147	0.050032359937115	1	44	4
TCGA-44-6148	0.355417378120369	1	44	4
TCGA-44-6774	3.49152757111464	3	44	4
TCGA-44-6775	3.33670674195624	3	44	4
TCGA-44-6776	1.95487404507596	2	44	4
TCGA-44-6777	2.73506458131795	2	44	4
TCGA-44-6778	2.62073850106776	2	44	4
TCGA-44-6779	4.96337722341505	4	44	4
TCGA-44-7659	1.65765223328068	2	44	4
TCGA-44-7660	4.07315158719669	3	44	4
TCGA-44-7662	5.38142614414498	4	44	4
TCGA-44-7667	5.61430142748545	4	44	4
TCGA-44-7669	4.38698440098494	3	44	4
TCGA-44-7670	4.54232141320745	3	44	4
TCGA-44-7671	3.17496381901737	3	44	4
TCGA-44-7672	3.98977456827249	3	44	4
TCGA-44-8119	3.45425848145248	3	44	4
TCGA-44-A479	3.27844667116248	3	44	4
TCGA-44-A47A	4.28137615505705	3	44	4
TCGA-44-A47B	3.47628289326561	3	44	4
TCGA-44-A47G	3.57992517626693	3	44	4
TCGA-44-A4SS	3.5783969916447	3	44	4
TCGA-44-A4SU	3.62032205844628	3	44	4
TCGA-49-4487	4.14703842727141	3	49	5
TCGA-49-4488	2.82053017190788	3	49	5
TCGA-49-4490	3.19048813115225	3	49	5
TCGA-49-4494	4.54734800176322	3	49	5
TCGA-49-4501	1.21543901939962	2	49	5
TCGA-49-4505	2.15113513279125	2	49	5
TCGA-49-4506	4.5147963444719	3	49	5
TCGA-49-4507	5.33324480871745	4	49	5
TCGA-49-4510	1.64790131545997	2	49	5
TCGA-49-4512	3.29940804096222	3	49	5
TCGA-49-4514	4.56540163268541	3	49	5
TCGA-49-6742	3.86639082441361	3	49	5
TCGA-49-6743	4.7914422113363	4	49	5
TCGA-49-6744	2.79759931100979	3	49	5
TCGA-49-6745	3.79077252020841	3	49	5
TCGA-49-6761	4.43252484480706	3	49	5
TCGA-49-6767	4.11320626458197	3	49	5
TCGA-49-AAQV	4.6690939564169	4	49	5
TCGA-49-AAR0	5.38804832049397	4	49	5
TCGA-49-AAR2	5.1643553459831	4	49	5
TCGA-49-AAR3	5.25927791222148	4	49	5
TCGA-49-AAR4	4.34869621768671	3	49	5
TCGA-49-AAR9	4.85015259454702	4	49	5
TCGA-49-AARE	4.2958760975197	3	49	5
TCGA-49-AARN	3.19931365115429	3	49	5
TCGA-49-AARO	4.25047974504155	3	49	5
TCGA-49-AARQ	4.62744684069888	4	49	5
TCGA-49-AARR	1.9270401687155	2	49	5
TCGA-4B-A93V	5.72029765551891	4	4B	1
TCGA-50-5044	4.82179101288772	4	50	5
TCGA-50-5045	3.07049684619216	3	50	5
TCGA-50-5055	2.6993227860927	2	50	5
TCGA-50-5066	2.75380897570124	2	50	5
TCGA-50-5068	2.19584632614339	2	50	5
TCGA-50-5931	4.4715648645307	3	50	5
TCGA-50-5939	3.93634197255589	3	50	5
TCGA-50-5942	0.344391066967901	1	50	5
TCGA-50-5946	4.9659774218043	4	50	5
TCGA-50-6590	4.94162444799107	4	50	5
TCGA-50-6591	4.3325335817108	3	50	5
TCGA-50-6593	3.87620441339141	3	50	5
TCGA-50-6594	4.78492134715643	4	50	5
TCGA-50-6597	2.24535554337314	2	50	5
TCGA-50-6673	2.98998889644821	3	50	5
TCGA-50-7109	3.58341297127981	3	50	5
TCGA-50-8457	1.4928149962994	2	50	5
TCGA-50-8459	2.99020978555136	3	50	5
TCGA-53-7624	4.56051801072572	3	53	1
TCGA-53-7626	3.19894202354773	3	53	1
TCGA-53-7813	1.72227824764328	2	53	1
TCGA-53-A4EZ	5.18079196143895	4	53	1
TCGA-55-1592	3.6187003489121	3	55	3
TCGA-55-1594	3.44296686819681	3	55	3
TCGA-55-1595	4.2205971657478	3	55	3
TCGA-55-1596	5.06534358744192	4	55	3
TCGA-55-5899	5.17906575554313	4	55	3
TCGA-55-6543	1.45178726255576	2	55	3
TCGA-55-6642	3.34515799471434	3	55	3
TCGA-55-6712	4.05766525974728	3	55	3
TCGA-55-6968	5.63364958427591	4	55	3
TCGA-55-6969	4.38569621337723	3	55	3
TCGA-55-6970	3.53951079081265	3	55	3
TCGA-55-6971	3.53981565669107	3	55	3
TCGA-55-6972	2.53976057279737	2	55	3
TCGA-55-6975	4.19931661131864	3	55	3
TCGA-55-6978	4.75479912473988	4	55	3
TCGA-55-6979	4.47026952202945	3	55	3
TCGA-55-6980	1.72197543612624	2	55	3
TCGA-55-6981	4.26037307277295	3	55	3
TCGA-55-6982	3.6903395224904	3	55	3
TCGA-55-6983	3.12201505824676	3	55	3
TCGA-55-6984	3.85991974529981	3	55	3
TCGA-55-6985	4.10466844790308	3	55	3
TCGA-55-6986	2.14330603214842	2	55	3
TCGA-55-6987	3.98888497066392	3	55	3
TCGA-55-7227	3.25885382406926	3	55	3
TCGA-55-7281	3.23860562910663	3	55	3
TCGA-55-7283	3.88407461018902	3	55	3
TCGA-55-7284	2.46597613243985	2	55	3
TCGA-55-7570	5.23099124229378	4	55	3
TCGA-55-7573	1.35089970267087	2	55	3
TCGA-55-7574	3.23909055401348	3	55	3
TCGA-55-7576	3.63660698735025	3	55	3
TCGA-55-7724	0.202940505119659	1	55	3
TCGA-55-7725	-0.690236838841457	1	55	3
TCGA-55-7726	3.96716133389224	3	55	3
TCGA-55-7727	1.08878841035395	2	55	3
TCGA-55-7728	3.44692239810462	3	55	3
TCGA-55-7815	-2.54161065742527	0	55	3
TCGA-55-7816	1.41300920619552	2	55	3
TCGA-55-7903	4.22691722711941	3	55	3
TCGA-55-7907	2.91306236928448	3	55	3
TCGA-55-7910	4.33021822247251	3	55	3
TCGA-55-7911	4.38334485463054	3	55	3
TCGA-55-7913	4.77778479879741	4	55	3
TCGA-55-7914	2.49688853467614	2	55	3
TCGA-55-7994	4.53502496206677	3	55	3
TCGA-55-7995	4.70848605998367	4	55	3
TCGA-55-8085	4.08527529786058	3	55	3
TCGA-55-8087	1.16878042034929	2	55	3
TCGA-55-8089	3.97969869534375	3	55	3
TCGA-55-8090	4.14202838283422	3	55	3
TCGA-55-8091	2.91686798666267	3	55	3
TCGA-55-8092	3.45515275848915	3	55	3
TCGA-55-8094	3.84095187184804	3	55	3
TCGA-55-8096	4.09119763219962	3	55	3
TCGA-55-8097	1.93160266177589	2	55	3
TCGA-55-8203	3.90632227046097	3	55	3
TCGA-55-8204	4.41131647209857	3	55	3
TCGA-55-8205	5.44002368080841	4	55	3
TCGA-55-8206	1.78351449555545	2	55	3
TCGA-55-8207	1.7076002128144	2	55	3
TCGA-55-8208	3.06557815651044	3	55	3
TCGA-55-8299	2.70028958029486	2	55	3
TCGA-55-8301	3.75241494146053	3	55	3
TCGA-55-8302	5.11654690853224	4	55	3
TCGA-55-8505	4.07660127902882	3	55	3
TCGA-55-8506	4.89209756150796	4	55	3
TCGA-55-8507	4.10149891115333	3	55	3
TCGA-55-8508	3.83171476238232	3	55	3
TCGA-55-8510	3.96474367345966	3	55	3
TCGA-55-8511	5.45495752094506	4	55	3
TCGA-55-8512	2.09339947970769	2	55	3
TCGA-55-8513	1.28389241467372	2	55	3
TCGA-55-8514	2.33249755185526	2	55	3
TCGA-55-8614	5.03718869389041	4	55	3
TCGA-55-8615	3.23857979661064	3	55	3
TCGA-55-8616	3.51474628082768	3	55	3
TCGA-55-8619	2.79006691735283	2	55	3
TCGA-55-8620	5.56640492036767	4	55	3
TCGA-55-8621	3.07748595232185	3	55	3
TCGA-55-A48X	3.70962663842729	3	55	3
TCGA-55-A48Y	3.91576293854468	3	55	3
TCGA-55-A48Z	4.86204597152004	4	55	3
TCGA-55-A490	4.17621651010396	3	55	3
TCGA-55-A491	4.43525867542232	3	55	3
TCGA-55-A492	1.03965480072712	2	55	3
TCGA-55-A493	6.35048666614347	4	55	3
TCGA-55-A494	4.13083843579775	3	55	3
TCGA-55-A4DF	4.47091596784745	3	55	3
TCGA-55-A4DG	2.38543366434312	2	55	3
TCGA-55-A57B	3.02183028551142	3	55	3
TCGA-62-A46O	4.56728827709335	3	62	2
TCGA-62-A46P	2.82877806347447	3	62	2
TCGA-62-A46R	3.38986460831246	3	62	2
TCGA-62-A46S	2.25776074312411	2	62	2
TCGA-62-A46U	3.52279086290474	3	62	2
TCGA-62-A46V	2.50308678724828	2	62	2
TCGA-62-A470	3.1827942372548	3	62	2
TCGA-62-A471	4.72021070687767	4	62	2
TCGA-62-A472	4.37804220335048	3	62	2
TCGA-64-1676	3.13659495729243	3	64	4
TCGA-64-1677	3.90236840534045	3	64	4
TCGA-64-1678	3.71407190586153	3	64	4
TCGA-64-1679	4.30754862200533	3	64	4
TCGA-64-1680	2.50294566322103	2	64	4
TCGA-64-1681	3.03774117777926	3	64	4
TCGA-64-5774	3.9726246374867	3	64	4
TCGA-64-5775	4.53532602111942	3	64	4
TCGA-64-5778	3.95418565243957	3	64	4
TCGA-64-5779	3.13753119059908	3	64	4
TCGA-64-5781	4.62834769145783	4	64	4
TCGA-64-5815	3.76647390581937	3	64	4
TCGA-67-3770	1.83595985042166	2	67	5
TCGA-67-3771	2.94921073385527	3	67	5
TCGA-67-3772	2.36161859051241	2	67	5
TCGA-67-3773	1.00607515241985	1	67	5
TCGA-67-3774	2.15857581935386	2	67	5
TCGA-67-4679	2.491015827202	2	67	5
TCGA-67-6215	3.91993546187574	3	67	5
TCGA-67-6216	3.20094964301488	3	67	5
TCGA-67-6217	1.65268841087422	2	67	5
TCGA-69-7760	3.58926297278982	3	69	1
TCGA-69-7761	3.53570613345312	3	69	1
TCGA-69-7763	1.55255835991223	2	69	1
TCGA-69-7764	2.9563323707294	3	69	1
TCGA-69-7765	2.13797014648619	2	69	1
TCGA-69-7973	4.97797913325543	4	69	1
TCGA-69-7974	4.16760987244768	3	69	1
TCGA-69-7978	3.79063206401161	3	69	1
TCGA-69-7979	5.04162085546598	4	69	1
TCGA-69-7980	4.16788536089762	3	69	1
TCGA-69-8253	1.15700750553596	2	69	1
TCGA-69-8254	1.71438471267838	2	69	1
TCGA-69-8255	4.4399690376224	3	69	1
TCGA-69-8453	3.75010111747715	3	69	1
TCGA-69-A59K	4.64037174580305	4	69	1
TCGA-71-6725	3.99433736344612	3	71	2
TCGA-71-8520	4.41309551600916	3	71	2
TCGA-73-4658	3.48072294670027	3	73	5
TCGA-73-4659	4.75545985709239	4	73	5
TCGA-73-4662	2.63139665610458	2	73	5
TCGA-73-4666	6.00189651609003	4	73	5
TCGA-73-4668	4.02794506424964	3	73	5
TCGA-73-4670	5.17413092951633	4	73	5
TCGA-73-4675	3.40503679186253	3	73	5
TCGA-73-4676	4.67523704998644	4	73	5
TCGA-73-4677	1.33768274989612	2	73	5
TCGA-73-7498	1.71620493177845	2	73	5
TCGA-73-7499	4.38965768146858	3	73	5
TCGA-73-A9RS	4.54161484972597	3	73	5
TCGA-75-5122	4.39324415434877	3	75	4
TCGA-75-5125	5.12713026693583	4	75	4
TCGA-75-5126	4.68118113582555	4	75	4
TCGA-75-5146	1.13748944255954	2	75	4
TCGA-75-5147	3.36157055200804	3	75	4
TCGA-75-6203	2.23722313363777	2	75	4
TCGA-75-6205	3.94004354684045	3	75	4
TCGA-75-6206	1.22018797901444	2	75	4
TCGA-75-6207	4.34708617893948	3	75	4
TCGA-75-6211	4.03159712553579	3	75	4
TCGA-75-6212	2.30826272904829	2	75	4
TCGA-75-6214	5.42804630057599	4	75	4
TCGA-75-7025	1.9467995843265	2	75	4
TCGA-75-7027	4.06760600515224	3	75	4
TCGA-75-7030	1.70080790998148	2	75	4
TCGA-75-7031	4.17686278314875	3	75	4
TCGA-78-7145	3.79789118597399	3	78	1
TCGA-78-7146	4.97477074648821	4	78	1
TCGA-78-7147	3.7098285379532	3	78	1
TCGA-78-7148	4.33742234668774	3	78	1
TCGA-78-7149	1.26671888718266	2	78	1
TCGA-78-7150	4.34540094776635	3	78	1
TCGA-78-7152	3.70598594669597	3	78	1
TCGA-78-7153	3.82015747231183	3	78	1
TCGA-78-7154	5.08460939082333	4	78	1
TCGA-78-7155	4.90976649452062	4	78	1
TCGA-78-7156	1.24212866133533	2	78	1
TCGA-78-7158	3.14032849581114	3	78	1
TCGA-78-7159	3.64809237095591	3	78	1
TCGA-78-7160	3.47956906753231	3	78	1
TCGA-78-7161	2.13536916595487	2	78	1
TCGA-78-7163	1.38644325822687	2	78	1
TCGA-78-7166	4.25194819573794	3	78	1
TCGA-78-7167	0.166672721918751	1	78	1
TCGA-78-7220	3.87450695888296	3	78	1
TCGA-78-7535	4.97221580823555	4	78	1
TCGA-78-7536	4.59045124219811	4	78	1
TCGA-78-7537	1.94951400365947	2	78	1
TCGA-78-7539	1.36016840099766	2	78	1
TCGA-78-7540	1.94616402314475	2	78	1
TCGA-78-7542	5.88339080862214	4	78	1
TCGA-78-7633	2.55847119655025	2	78	1
TCGA-78-8640	5.74682598758762	4	78	1
TCGA-78-8648	3.01677964065466	3	78	1
TCGA-78-8655	3.47199035044016	3	78	1
TCGA-78-8660	5.45546824681729	4	78	1
TCGA-78-8662	5.14892067997547	4	78	1
TCGA-80-5607	4.7633445259731	4	80	2
TCGA-80-5608	4.46317387511634	3	80	2
TCGA-80-5611	5.47197206633626	4	80	2
TCGA-83-5908	4.61835122229853	4	83	1
TCGA-86-6562	3.44610698823137	3	86	2
TCGA-86-6851	3.13283687835812	3	86	2
TCGA-86-7701	3.85162080789565	3	86	2
TCGA-86-7711	4.59785888960082	4	86	2
TCGA-86-7713	3.07466924079083	3	86	2
TCGA-86-7714	1.68660918551108	2	86	2
TCGA-86-7953	5.28636246250594	4	86	2
TCGA-86-7954	3.75140505278115	3	86	2
TCGA-86-7955	5.37868553998736	4	86	2
TCGA-86-8054	4.28068196511824	3	86	2
TCGA-86-8055	3.9430877873953	3	86	2
TCGA-86-8056	1.60549036940362	2	86	2
TCGA-86-8073	2.22607813414164	2	86	2
TCGA-86-8074	3.71945115519604	3	86	2
TCGA-86-8075	3.87096238871652	3	86	2
TCGA-86-8076	1.85971539351177	2	86	2
TCGA-86-8278	3.30979681633736	3	86	2
TCGA-86-8279	3.96874420417808	3	86	2
TCGA-86-8280	3.43565079500578	3	86	2
TCGA-86-8281	0.80322191644036	1	86	2
TCGA-86-8358	5.97414299457136	4	86	2
TCGA-86-8359	3.25146270194737	3	86	2
TCGA-86-8585	4.96921934166375	4	86	2
TCGA-86-8668	3.0764710265587	3	86	2
TCGA-86-8669	3.00961591265336	3	86	2
TCGA-86-8671	3.19964865896875	3	86	2
TCGA-86-8672	4.72474715353155	4	86	2
TCGA-86-8673	5.1219220810368	4	86	2
TCGA-86-8674	3.33299755973373	3	86	2
TCGA-86-A456	2.74853154731064	2	86	2
TCGA-86-A4D0	5.10803333768923	4	86	2
TCGA-86-A4JF	6.32999445344319	4	86	2
TCGA-86-A4P7	3.48421326619722	3	86	2
TCGA-86-A4P8	1.70482609452233	2	86	2
TCGA-91-A4BC	5.08313286480039	4	91	3
TCGA-91-A4BD	1.6918690702977	2	91	3
TCGA-93-7347	2.78538295926974	2	93	1
TCGA-93-7348	2.97261598067669	3	93	1
TCGA-93-8067	4.48923719323211	3	93	1
TCGA-93-A4JN	4.49872869229023	3	93	1
TCGA-93-A4JO	3.62244101809309	3	93	1
TCGA-93-A4JP	4.34575954049121	3	93	1
TCGA-93-A4JQ	4.91256283961899	4	93	1
TCGA-95-7039	4.48434810009837	3	95	4
TCGA-95-7043	4.63946071912939	4	95	4
TCGA-95-7562	5.28608133276953	4	95	4
TCGA-95-7567	3.04982568270721	3	95	4
TCGA-95-7944	5.08900589156483	4	95	4
TCGA-95-7947	5.23695630365992	4	95	4
TCGA-95-7948	3.32348489930524	3	95	4
TCGA-95-8039	3.58512626829054	3	95	4
TCGA-95-8494	6.06399470839632	4	95	4
TCGA-95-A4VK	4.577170741247	4	95	4
TCGA-95-A4VN	5.37919929290808	4	95	4
TCGA-95-A4VP	3.44703270725805	3	95	4
TCGA-97-7546	1.87699195898708	2	97	2
TCGA-97-7547	1.67654221802043	2	97	2
TCGA-97-7552	1.79622068080105	2	97	2
TCGA-97-7553	2.73941250742778	2	97	2
TCGA-97-7554	3.54589746874295	3	97	2
TCGA-97-7937	3.43095586838286	3	97	2
TCGA-97-7938	0.980210139713739	1	97	2
TCGA-97-7941	1.86810922390686	2	97	2
TCGA-97-8171	3.39741270918974	3	97	2
TCGA-97-8172	2.15978608972351	2	97	2
TCGA-97-8175	3.88758845989728	3	97	2
TCGA-97-8177	3.00108870792869	3	97	2
TCGA-97-8179	3.57218963987291	3	97	2
TCGA-97-8552	2.26929060351082	2	97	2
TCGA-97-A4LX	3.89991681888479	3	97	2
TCGA-97-A4M0	2.54723311397327	2	97	2
TCGA-97-A4M1	1.99344433645701	2	97	2
TCGA-97-A4M2	2.33660336339999	2	97	2
TCGA-97-A4M3	2.18504002151874	2	97	2
TCGA-97-A4M5	2.75912841060381	2	97	2
TCGA-97-A4M6	2.28442738210618	2	97	2
TCGA-97-A4M7	3.14042111146277	3	97	2
TCGA-99-7458	2.10481751122263	2	99	1
TCGA-99-8025	4.03887434554781	3	99	1
TCGA-99-8028	2.91339111049978	3	99	1
TCGA-99-8032	3.26760959847104	3	99	1
TCGA-99-8033	4.79761976927079	4	99	1
TCGA-99-AA5R	2.46067628641149	2	99	1
TCGA-J2-8192	2.58127992687078	2	J2	1
TCGA-J2-8194	1.00510107181297	1	J2	1
TCGA-J2-A4AD	4.27808130034858	3	J2	1
TCGA-J2-A4AE	2.51958159537938	2	J2	1
TCGA-J2-A4AG	3.22740496885118	3	J2	1
TCGA-L4-A4E5	4.44103003847159	3	L4	4
TCGA-L4-A4E6	1.62647471058536	2	L4	4
TCGA-L9-A443	2.30543928800476	2	L9	1
TCGA-L9-A444	4.00778628714602	3	L9	1
TCGA-L9-A50W	3.0260863714185	3	L9	1
TCGA-L9-A5IP	5.01720503884164	4	L9	1
TCGA-L9-A743	4.68187661893432	4	L9	1
TCGA-L9-A7SV	4.43192419976138	3	L9	1
TCGA-L9-A8F4	3.98989425234073	3	L9	1
TCGA-MN-A4N1	5.16719170717061	4	MN	3
TCGA-MN-A4N4	4.78298074322944	4	MN	3
TCGA-MN-A4N5	5.47158669737645	4	MN	3
TCGA-MP-A4SV	4.92416384452984	4	MP	2
TCGA-MP-A4SW	4.74158007244546	4	MP	2
TCGA-MP-A4SY	3.53215968437622	3	MP	2
TCGA-MP-A4T4	4.91238223313129	4	MP	2
TCGA-MP-A4T6	4.59606351741257	4	MP	2
TCGA-MP-A4T7	3.83378307763565	3	MP	2
TCGA-MP-A4T8	4.38543308673331	3	MP	2
TCGA-MP-A4T9	3.88645762626198	3	MP	2
TCGA-MP-A4TA	5.22652074509639	4	MP	2
TCGA-MP-A4TC	4.82359894230013	4	MP	2
TCGA-MP-A4TD	4.07152207371427	3	MP	2
TCGA-MP-A4TE	4.0012407574795	3	MP	2
TCGA-MP-A4TF	3.36857549778894	3	MP	2
TCGA-MP-A4TH	1.66577689185178	2	MP	2
TCGA-MP-A4TI	5.18490025116849	4	MP	2
TCGA-MP-A4TJ	3.10568624979873	3	MP	2
TCGA-MP-A4TK	4.2921110476325	3	MP	2
TCGA-MP-A5C7	2.83744997981815	3	MP	2
TCGA-NJ-A4YF	3.66040071899122	3	NJ	1
TCGA-NJ-A4YG	2.35994277967397	2	NJ	1
TCGA-NJ-A4YI	3.24803515679877	3	NJ	1
TCGA-NJ-A4YP	4.64552367026613	4	NJ	1
TCGA-NJ-A4YQ	4.43420486623138	3	NJ	1
TCGA-NJ-A55A	1.77578703059528	2	NJ	1
TCGA-NJ-A55O	3.56450907685098	3	NJ	1
TCGA-NJ-A55R	3.85848913084237	3	NJ	1
TCGA-NJ-A7XG	2.80384043328873	3	NJ	1
TCGA-O1-A52J	3.51835787523757	3	O1	2
TCGA-S2-AA1A	2.23660104401455	2	S2	3
