# Supplementary material for: Surrogate Biomarker Prediction from Whole-Slide Images for Evaluating Overall Survival in Lung Adenocarcinoma
Source: Diagnostics (Basel). 2024 Feb 20;14(5):462. doi: 10.3390/diagnostics14050462 (PMC10930763; doi:10.3390/diagnostics14050462)
Supplement: Supplementary file 1 [file diagnostics-14-00462-s001.zip › Supplementary_File_S5_TCGA_LUAD_crossfolds/crossfolds_PLA2G3.csv]

PATIENT	PLA2G3	PLA2G3_quantile	site_code	CV5
TCGA-05-4244	-3.05293321400159	1	05	4
TCGA-05-4249	1.59360007227524	2	05	4
TCGA-05-4250	-1.28610505644046	1	05	4
TCGA-05-4382	3.3171038131392	3	05	4
TCGA-05-4395	-2.73268571996004	1	05	4
TCGA-05-4396	-0.872159889055276	1	05	4
TCGA-05-4397	5.79139093595145	4	05	4
TCGA-05-4398	-4.06775177283549	0	05	4
TCGA-05-4402	2.27455730764225	3	05	4
TCGA-05-4403	0.924126517786399	2	05	4
TCGA-05-4405	-1.26875082340112	1	05	4
TCGA-05-4415	-0.672479004995009	2	05	4
TCGA-05-4417	-0.871549149700256	1	05	4
TCGA-05-4418	-3.7646042599715	0	05	4
TCGA-05-4420	1.48085451370685	2	05	4
TCGA-05-4422	-0.397069624824402	2	05	4
TCGA-05-4424	2.67685659853285	3	05	4
TCGA-05-4426	-2.72543096805047	1	05	4
TCGA-05-4427	-1.15068181566699	1	05	4
TCGA-05-4430	1.61462095506592	2	05	4
TCGA-05-4432	2.17067859296289	3	05	4
TCGA-05-4433	1.40767215811438	2	05	4
TCGA-05-4434	-1.37736471906011	1	05	4
TCGA-35-3615	-1.68776657524567	1	35	2
TCGA-35-4122	-1.38813127777286	1	35	2
TCGA-35-4123	-2.97455455945069	1	35	2
TCGA-35-5375	-4.79692912952229	0	35	2
TCGA-38-4625	0.04301260363688	2	38	4
TCGA-38-4626	4.57059621523601	3	38	4
TCGA-38-4627	2.01620507300806	2	38	4
TCGA-38-4628	0.097295239420664	2	38	4
TCGA-38-4629	-3.10636041772413	1	38	4
TCGA-38-4630	4.23554511487535	3	38	4
TCGA-38-4631	-5.28501573694328	0	38	4
TCGA-38-4632	-2.10366197588105	1	38	4
TCGA-38-6178	-0.045419386517419	2	38	4
TCGA-38-7271	0.708889609148397	2	38	4
TCGA-38-A44F	1.41921529630585	2	38	4
TCGA-44-2655	1.45135788784199	2	44	5
TCGA-44-2656	-1.36840252960177	1	44	5
TCGA-44-2657	2.19971331707284	3	44	5
TCGA-44-2659	-4.22853577952644	0	44	5
TCGA-44-2661	2.58155547132041	3	44	5
TCGA-44-2662	-2.75870720680321	1	44	5
TCGA-44-2665	0.895692372044307	2	44	5
TCGA-44-2666	1.20253652442904	2	44	5
TCGA-44-2668	-5.1203451686643	0	44	5
TCGA-44-3396	-3.23022790249161	1	44	5
TCGA-44-3398	-0.264526938005209	2	44	5
TCGA-44-3917	-3.86158056143841	0	44	5
TCGA-44-3918	-1.9439112252416	1	44	5
TCGA-44-3919	-0.764602352650292	1	44	5
TCGA-44-4112	-0.641635974735107	2	44	5
TCGA-44-5643	4.83440673723603	3	44	5
TCGA-44-5644	-5.5227648871414	0	44	5
TCGA-44-5645	-0.583124454802999	2	44	5
TCGA-44-6145	-2.37845618620662	1	44	5
TCGA-44-6146	-0.65429020164103	2	44	5
TCGA-44-6147	-0.173827627347517	2	44	5
TCGA-44-6148	1.67349314751212	2	44	5
TCGA-44-6774	-0.851462139300548	1	44	5
TCGA-44-6775	-0.385584945203819	2	44	5
TCGA-44-6776	2.69946288044519	3	44	5
TCGA-44-6777	-2.93736076065355	1	44	5
TCGA-44-6778	1.67732202943412	2	44	5
TCGA-44-6779	-3.35704728088193	1	44	5
TCGA-44-7659	-0.399378711755696	2	44	5
TCGA-44-7660	2.73472320314399	3	44	5
TCGA-44-7662	0.362032420048887	2	44	5
TCGA-44-7667	2.8223727962199	3	44	5
TCGA-44-7669	1.71279737274374	2	44	5
TCGA-44-7670	1.54410803268146	2	44	5
TCGA-44-7671	-4.89649854353926	0	44	5
TCGA-44-7672	-0.62204583958568	2	44	5
TCGA-44-8119	0.23296274967161	2	44	5
TCGA-44-A479	4.07057231549285	3	44	5
TCGA-44-A47A	2.78394823041661	3	44	5
TCGA-44-A47B	4.02596991923924	3	44	5
TCGA-44-A47G	-2.66589159058085	1	44	5
TCGA-44-A4SS	-4.21818345881873	0	44	5
TCGA-44-A4SU	0.586601440602274	2	44	5
TCGA-49-4487	-0.680338798218013	2	49	3
TCGA-49-4488	-2.95029887412462	1	49	3
TCGA-49-4490	-0.485076918349809	2	49	3
TCGA-49-4494	-0.983237489055168	1	49	3
TCGA-49-4501	1.16239278503799	2	49	3
TCGA-49-4505	-1.73816140280253	1	49	3
TCGA-49-4506	-2.99211726055994	1	49	3
TCGA-49-4507	-4.06549888322074	0	49	3
TCGA-49-4510	-3.45363671100209	1	49	3
TCGA-49-4512	0.787377062694916	2	49	3
TCGA-49-4514	-5.22738866161566	0	49	3
TCGA-49-6742	1.18059788223692	2	49	3
TCGA-49-6743	-1.32975342512294	1	49	3
TCGA-49-6744	0.954324814697246	2	49	3
TCGA-49-6745	0.153144440806883	2	49	3
TCGA-49-6761	-1.45662416841419	1	49	3
TCGA-49-6767	-3.96182712712685	0	49	3
TCGA-49-AAQV	0.771230813280601	2	49	3
TCGA-49-AAR0	2.15065773486762	3	49	3
TCGA-49-AAR2	2.83761291389987	3	49	3
TCGA-49-AAR3	0.856429821950553	2	49	3
TCGA-49-AAR4	0.172216479658218	2	49	3
TCGA-49-AAR9	-5.87691696347668	0	49	3
TCGA-49-AARE	-3.37148892694918	1	49	3
TCGA-49-AARN	-1.5121812554958	1	49	3
TCGA-49-AARO	-3.54523526146018	1	49	3
TCGA-49-AARQ	7.84489635558199	4	49	3
TCGA-49-AARR	2.49330657572675	3	49	3
TCGA-4B-A93V	-5.89303139885215	0	4B	1
TCGA-50-5044	-0.617198808135576	2	50	3
TCGA-50-5045	-0.086546863953421	2	50	3
TCGA-50-5055	1.55045940017822	2	50	3
TCGA-50-5066	-1.35610871637679	1	50	3
TCGA-50-5068	-0.594925711718606	2	50	3
TCGA-50-5931	1.26483442208984	2	50	3
TCGA-50-5939	-1.12179220342887	1	50	3
TCGA-50-5942	1.25914378034939	2	50	3
TCGA-50-5946	1.33550026183078	2	50	3
TCGA-50-6590	-2.99333006603533	1	50	3
TCGA-50-6591	-0.011309289604998	2	50	3
TCGA-50-6593	-1.90515530013325	1	50	3
TCGA-50-6594	-5.36355523502185	0	50	3
TCGA-50-6597	-3.36935430074207	1	50	3
TCGA-50-6673	1.8913918664183	2	50	3
TCGA-50-7109	1.02084985551522	2	50	3
TCGA-50-8457	0.280154112980726	2	50	3
TCGA-50-8459	-4.20290484326285	0	50	3
TCGA-53-7624	-6.07701254079959	0	53	2
TCGA-53-7626	1.35358983824834	2	53	2
TCGA-53-7813	3.02955956656624	3	53	2
TCGA-53-A4EZ	3.65612081709063	3	53	2
TCGA-55-1592	1.12402481422716	2	55	1
TCGA-55-1594	3.24517848697845	3	55	1
TCGA-55-1595	-0.110966225951861	2	55	1
TCGA-55-1596	-2.9045568056924	1	55	1
TCGA-55-5899	-2.22646254096217	1	55	1
TCGA-55-6543	-0.66368995486418	2	55	1
TCGA-55-6642	0.443166198518663	2	55	1
TCGA-55-6712	-2.94908157269331	1	55	1
TCGA-55-6968	0.710105090733335	2	55	1
TCGA-55-6969	2.77677559004818	3	55	1
TCGA-55-6970	0.160175319602268	2	55	1
TCGA-55-6971	1.12167224654441	2	55	1
TCGA-55-6972	-3.24159914072729	1	55	1
TCGA-55-6975	-5.14275805668049	0	55	1
TCGA-55-6978	-2.25052994159768	1	55	1
TCGA-55-6979	-1.62706034868023	1	55	1
TCGA-55-6980	-5.09820352628895	0	55	1
TCGA-55-6981	1.29333783612074	2	55	1
TCGA-55-6982	-0.647185427447982	2	55	1
TCGA-55-6983	3.93158440136981	3	55	1
TCGA-55-6984	-0.233007856427337	2	55	1
TCGA-55-6985	-0.207981833396267	2	55	1
TCGA-55-6986	0.720449028410278	2	55	1
TCGA-55-6987	0.893342165544188	2	55	1
TCGA-55-7227	-0.732393701921779	1	55	1
TCGA-55-7281	-0.456131729670282	2	55	1
TCGA-55-7283	2.40287999535807	3	55	1
TCGA-55-7284	1.2489468958705	2	55	1
TCGA-55-7570	-6.17361815554394	0	55	1
TCGA-55-7573	3.10030727551919	3	55	1
TCGA-55-7574	1.58648933641696	2	55	1
TCGA-55-7576	-0.620900209637475	2	55	1
TCGA-55-7724	1.8136661019059	2	55	1
TCGA-55-7725	0.894725661879699	2	55	1
TCGA-55-7726	-3.44505564632423	1	55	1
TCGA-55-7727	1.86474813613602	2	55	1
TCGA-55-7728	1.69222371801339	2	55	1
TCGA-55-7815	2.80179716487255	3	55	1
TCGA-55-7816	-0.981068674447678	1	55	1
TCGA-55-7903	-1.93236053012339	1	55	1
TCGA-55-7907	-3.02710438119834	1	55	1
TCGA-55-7910	2.23915955764579	3	55	1
TCGA-55-7911	-1.85674494820036	1	55	1
TCGA-55-7913	2.55041193609004	3	55	1
TCGA-55-7914	-1.25586005673099	1	55	1
TCGA-55-7994	-4.91549898850422	0	55	1
TCGA-55-7995	5.5497314659326	4	55	1
TCGA-55-8085	-0.612340220277365	2	55	1
TCGA-55-8087	5.023761424708	4	55	1
TCGA-55-8089	-0.866529118358146	1	55	1
TCGA-55-8090	0.157269673197503	2	55	1
TCGA-55-8091	2.1447502446616	3	55	1
TCGA-55-8092	-4.23554368548854	0	55	1
TCGA-55-8094	-2.56466237354418	1	55	1
TCGA-55-8096	2.36666585996202	3	55	1
TCGA-55-8097	2.9960427233361	3	55	1
TCGA-55-8203	1.62501015408559	2	55	1
TCGA-55-8204	-1.42680070372972	1	55	1
TCGA-55-8205	-1.38635302639765	1	55	1
TCGA-55-8206	-1.24426866095809	1	55	1
TCGA-55-8207	-6.4472178962377	0	55	1
TCGA-55-8208	1.82662664330059	2	55	1
TCGA-55-8299	0.154443209840088	2	55	1
TCGA-55-8301	1.05843345612259	2	55	1
TCGA-55-8302	-1.67173960163747	1	55	1
TCGA-55-8505	-2.54300736449923	1	55	1
TCGA-55-8506	-5.62261649263052	0	55	1
TCGA-55-8507	3.49236273679059	3	55	1
TCGA-55-8508	2.41571321693269	3	55	1
TCGA-55-8510	0.339089344746158	2	55	1
TCGA-55-8511	-3.41479053052001	1	55	1
TCGA-55-8512	2.72879140727199	3	55	1
TCGA-55-8513	1.66136650099608	2	55	1
TCGA-55-8514	0.083021251316184	2	55	1
TCGA-55-8614	1.46351426491934	2	55	1
TCGA-55-8615	1.30137492334653	2	55	1
TCGA-55-8616	-3.52307518460729	1	55	1
TCGA-55-8619	1.70600265256435	2	55	1
TCGA-55-8620	1.58754159481809	2	55	1
TCGA-55-8621	2.30501182249359	3	55	1
TCGA-55-A48X	1.43253618241026	2	55	1
TCGA-55-A48Y	1.13687148061077	2	55	1
TCGA-55-A48Z	-2.2090588014844	1	55	1
TCGA-55-A490	-5.79100974873203	0	55	1
TCGA-55-A491	-3.54087579740933	1	55	1
TCGA-55-A492	-0.262907969293313	2	55	1
TCGA-55-A493	-6.01556228452716	0	55	1
TCGA-55-A494	2.05376221277911	2	55	1
TCGA-55-A4DF	3.12472493804838	3	55	1
TCGA-55-A4DG	-0.09001535163155	2	55	1
TCGA-55-A57B	-0.377244503442651	2	55	1
TCGA-62-A46O	-3.42706515976551	1	62	5
TCGA-62-A46P	-3.66840847715825	0	62	5
TCGA-62-A46R	-4.32208909784567	0	62	5
TCGA-62-A46S	-1.43377342179509	1	62	5
TCGA-62-A46U	0.915513776296048	2	62	5
TCGA-62-A46V	1.19893339408889	2	62	5
TCGA-62-A470	3.93699359485913	3	62	5
TCGA-62-A471	-3.0695557998543	1	62	5
TCGA-62-A472	-2.74089886937302	1	62	5
TCGA-64-1676	-5.36723078070332	0	64	4
TCGA-64-1677	1.15147397254284	2	64	4
TCGA-64-1678	2.87541718300239	3	64	4
TCGA-64-1679	0.059621108561744	2	64	4
TCGA-64-1680	2.64916640407207	3	64	4
TCGA-64-1681	2.32705742814136	3	64	4
TCGA-64-5774	-0.079897362755153	2	64	4
TCGA-64-5775	-5.77415033272169	0	64	4
TCGA-64-5778	-2.43656956656891	1	64	4
TCGA-64-5779	2.37310863370984	3	64	4
TCGA-64-5781	-3.86216895730903	0	64	4
TCGA-64-5815	-1.06194263176606	1	64	4
TCGA-67-3770	1.81108518178263	2	67	5
TCGA-67-3771	5.2919723321598	4	67	5
TCGA-67-3772	2.18901548352866	3	67	5
TCGA-67-3773	-2.25265911598032	1	67	5
TCGA-67-3774	2.86044371287067	3	67	5
TCGA-67-4679	1.16183191631184	2	67	5
TCGA-67-6215	5.03977162445422	4	67	5
TCGA-67-6216	1.07914480562293	2	67	5
TCGA-67-6217	1.95916810667292	2	67	5
TCGA-69-7760	1.12371563901343	2	69	4
TCGA-69-7761	-0.453770880134874	2	69	4
TCGA-69-7763	0.9333026816372	2	69	4
TCGA-69-7764	-1.25106733613158	1	69	4
TCGA-69-7765	-0.895044910741772	1	69	4
TCGA-69-7973	1.26018720372061	2	69	4
TCGA-69-7974	-0.811609418249634	1	69	4
TCGA-69-7978	-3.73628629923798	0	69	4
TCGA-69-7979	4.15587585580946	3	69	4
TCGA-69-7980	-1.84218449771996	1	69	4
TCGA-69-8253	2.03798993041077	2	69	4
TCGA-69-8254	2.53911854039648	3	69	4
TCGA-69-8255	-0.432325709059402	2	69	4
TCGA-69-8453	2.07841208592128	2	69	4
TCGA-69-A59K	-1.96110584170112	1	69	4
TCGA-71-6725	-0.373884383715175	2	71	2
TCGA-71-8520	3.54767590208633	3	71	2
TCGA-73-4658	-1.92997300539334	1	73	2
TCGA-73-4659	2.52614681481419	3	73	2
TCGA-73-4662	-3.3281595181843	1	73	2
TCGA-73-4666	-2.21115485854754	1	73	2
TCGA-73-4668	-0.557778150984733	2	73	2
TCGA-73-4670	-4.45631822756429	0	73	2
TCGA-73-4675	-3.50318901442981	1	73	2
TCGA-73-4676	-1.8618518970063	1	73	2
TCGA-73-4677	1.31469110726989	2	73	2
TCGA-73-7498	-0.653684201560084	2	73	2
TCGA-73-7499	-1.31751487511371	1	73	2
TCGA-73-A9RS	-2.6929631100586	1	73	2
TCGA-75-5122	-5.65524271964356	0	75	4
TCGA-75-5125	-4.26876083872275	0	75	4
TCGA-75-5126	0.969822197795414	2	75	4
TCGA-75-5146	0.295554288791792	2	75	4
TCGA-75-5147	1.83785818203848	2	75	4
TCGA-75-6203	2.9235103443208	3	75	4
TCGA-75-6205	-5.08509601543805	0	75	4
TCGA-75-6206	-5.40916864106517	0	75	4
TCGA-75-6207	-0.743813015759788	1	75	4
TCGA-75-6211	1.27521227498582	2	75	4
TCGA-75-6212	2.91668420259343	3	75	4
TCGA-75-6214	-3.3967356932398	1	75	4
TCGA-75-7025	1.02926174451847	2	75	4
TCGA-75-7027	-3.94441986365476	0	75	4
TCGA-75-7030	0.440572137500362	2	75	4
TCGA-75-7031	0.594460522746161	2	75	4
TCGA-78-7145	-1.14133539175422	1	78	5
TCGA-78-7146	-4.44518943135968	0	78	5
TCGA-78-7147	2.89808081813904	3	78	5
TCGA-78-7148	-0.866991031139859	1	78	5
TCGA-78-7149	-1.92442260016935	1	78	5
TCGA-78-7150	-4.37455822109417	0	78	5
TCGA-78-7152	1.27742500331738	2	78	5
TCGA-78-7153	1.58769735456519	2	78	5
TCGA-78-7154	3.17940058484481	3	78	5
TCGA-78-7155	-4.06464809528491	0	78	5
TCGA-78-7156	-5.57805030107986	0	78	5
TCGA-78-7158	2.4508877766193	3	78	5
TCGA-78-7159	2.99708453535557	3	78	5
TCGA-78-7160	-0.127308209617286	2	78	5
TCGA-78-7161	0.6769093863849	2	78	5
TCGA-78-7163	-0.041238450304193	2	78	5
TCGA-78-7166	-3.75592004759539	0	78	5
TCGA-78-7167	-2.74661564488792	1	78	5
TCGA-78-7220	-1.77994064215948	1	78	5
TCGA-78-7535	1.44327118402451	2	78	5
TCGA-78-7536	0.151908157717575	2	78	5
TCGA-78-7537	2.11582645973852	2	78	5
TCGA-78-7539	-1.92078791283339	1	78	5
TCGA-78-7540	0.18959014435339	2	78	5
TCGA-78-7542	-0.470216889226063	2	78	5
TCGA-78-7633	-1.60367645430035	1	78	5
TCGA-78-8640	0.159229388926589	2	78	5
TCGA-78-8648	1.00314777506689	2	78	5
TCGA-78-8655	-2.35526412905515	1	78	5
TCGA-78-8660	0.337301941869715	2	78	5
TCGA-78-8662	-0.682093267551836	2	78	5
TCGA-80-5607	-0.351654264965622	2	80	3
TCGA-80-5608	1.94064737093819	2	80	3
TCGA-80-5611	-5.71599852564794	0	80	3
TCGA-83-5908	-2.92573507117278	1	83	4
TCGA-86-6562	0.550502200169361	2	86	2
TCGA-86-6851	-2.4158933052037	1	86	2
TCGA-86-7701	0.552311015670301	2	86	2
TCGA-86-7711	-4.9419461455005	0	86	2
TCGA-86-7713	0.320177594039614	2	86	2
TCGA-86-7714	1.43229199677839	2	86	2
TCGA-86-7953	1.30116687139763	2	86	2
TCGA-86-7954	-0.703527980855089	2	86	2
TCGA-86-7955	-4.18546394999837	0	86	2
TCGA-86-8054	-1.01291740671063	1	86	2
TCGA-86-8055	0.709254425522139	2	86	2
TCGA-86-8056	1.07958785305533	2	86	2
TCGA-86-8073	-0.037452981988291	2	86	2
TCGA-86-8074	1.37800290341581	2	86	2
TCGA-86-8075	-1.32756831244162	1	86	2
TCGA-86-8076	0.605226096810989	2	86	2
TCGA-86-8278	5.3418946928304	4	86	2
TCGA-86-8279	0.721266058450595	2	86	2
TCGA-86-8280	2.18100165301944	3	86	2
TCGA-86-8281	0.173405179934943	2	86	2
TCGA-86-8358	0.802804279110104	2	86	2
TCGA-86-8359	2.04425668442559	2	86	2
TCGA-86-8585	-1.82319556036991	1	86	2
TCGA-86-8668	0.512030849710889	2	86	2
TCGA-86-8669	3.66096581070842	3	86	2
TCGA-86-8671	3.42920836025146	3	86	2
TCGA-86-8672	-0.298293087866517	2	86	2
TCGA-86-8673	-2.84633327766513	1	86	2
TCGA-86-8674	-3.97988539555062	0	86	2
TCGA-86-A456	1.04709238677358	2	86	2
TCGA-86-A4D0	1.74352545406303	2	86	2
TCGA-86-A4JF	3.80095017518236	3	86	2
TCGA-86-A4P7	3.35819833947171	3	86	2
TCGA-86-A4P8	0.910877831015877	2	86	2
TCGA-91-A4BC	-4.1042192084001	0	91	1
TCGA-91-A4BD	1.24672953922943	2	91	1
TCGA-93-7347	-0.711042866849754	2	93	4
TCGA-93-7348	4.88425117313196	3	93	4
TCGA-93-8067	-0.500225352533881	2	93	4
TCGA-93-A4JN	1.66189833016248	2	93	4
TCGA-93-A4JO	0.089458045803565	2	93	4
TCGA-93-A4JP	1.64149811139771	2	93	4
TCGA-93-A4JQ	0.108041733127575	2	93	4
TCGA-95-7039	-1.69326309448907	1	95	2
TCGA-95-7043	-2.88566853207459	1	95	2
TCGA-95-7562	-4.88842828771215	0	95	2
TCGA-95-7567	1.34893673677457	2	95	2
TCGA-95-7944	-1.49024501434707	1	95	2
TCGA-95-7947	3.01939222715974	3	95	2
TCGA-95-7948	0.971843499293496	2	95	2
TCGA-95-8039	0.922909541394475	2	95	2
TCGA-95-8494	-3.86920414663948	0	95	2
TCGA-95-A4VK	-1.28724471200522	1	95	2
TCGA-95-A4VN	-0.665703086114213	2	95	2
TCGA-95-A4VP	0.462702163523931	2	95	2
TCGA-97-7546	2.15467314078528	3	97	3
TCGA-97-7547	3.57947480006026	3	97	3
TCGA-97-7552	1.10080153212452	2	97	3
TCGA-97-7553	2.05057205662957	2	97	3
TCGA-97-7554	-1.75884411532774	1	97	3
TCGA-97-7937	0.13668411639836	2	97	3
TCGA-97-7938	-0.291594475747787	2	97	3
TCGA-97-7941	0.592691093617238	2	97	3
TCGA-97-8171	4.22493434244841	3	97	3
TCGA-97-8172	3.57834274929034	3	97	3
TCGA-97-8175	-0.52263696679153	2	97	3
TCGA-97-8177	3.16386709134161	3	97	3
TCGA-97-8179	-2.02694019277484	1	97	3
TCGA-97-8552	1.71928794114347	2	97	3
TCGA-97-A4LX	-0.454432753694949	2	97	3
TCGA-97-A4M0	-1.06300879519624	1	97	3
TCGA-97-A4M1	3.30589829633508	3	97	3
TCGA-97-A4M2	2.67971909289284	3	97	3
TCGA-97-A4M3	-2.15343924963247	1	97	3
TCGA-97-A4M5	1.60862266554526	2	97	3
TCGA-97-A4M6	2.55502057896292	3	97	3
TCGA-97-A4M7	3.50830254536341	3	97	3
TCGA-99-7458	-0.731177458878878	1	99	2
TCGA-99-8025	-4.23631898835439	0	99	2
TCGA-99-8028	-0.860913845490934	1	99	2
TCGA-99-8032	0.36513767412953	2	99	2
TCGA-99-8033	1.66242431723635	2	99	2
TCGA-99-AA5R	2.95726761931393	3	99	2
TCGA-J2-8192	-1.04887134761663	1	J2	3
TCGA-J2-8194	-1.6526177713435	1	J2	3
TCGA-J2-A4AD	-3.5718822271751	1	J2	3
TCGA-J2-A4AE	0.718749796903115	2	J2	3
TCGA-J2-A4AG	1.20206918530841	2	J2	3
TCGA-L4-A4E5	-2.40446001247279	1	L4	4
TCGA-L4-A4E6	1.62647471058536	2	L4	4
TCGA-L9-A443	-4.28452389377476	0	L9	3
TCGA-L9-A444	-3.95607312059157	0	L9	3
TCGA-L9-A50W	2.81754992070622	3	L9	3
TCGA-L9-A5IP	-4.45650071077778	0	L9	3
TCGA-L9-A743	0.078097868534928	2	L9	3
TCGA-L9-A7SV	-4.83408145049991	0	L9	3
TCGA-L9-A8F4	-4.76610601118981	0	L9	3
TCGA-MN-A4N1	-0.481555900123858	2	MN	4
TCGA-MN-A4N4	-1.64886504373596	1	MN	4
TCGA-MN-A4N5	-0.351927523979156	2	MN	4
TCGA-MP-A4SV	1.63554183625965	2	MP	2
TCGA-MP-A4SW	2.01941662663338	2	MP	2
TCGA-MP-A4SY	-4.64609018171703	0	MP	2
TCGA-MP-A4T4	-3.26396903747046	1	MP	2
TCGA-MP-A4T6	2.01314594267643	2	MP	2
TCGA-MP-A4T7	2.05843404144571	2	MP	2
TCGA-MP-A4T8	-4.57360286268008	0	MP	2
TCGA-MP-A4T9	1.58680142371949	2	MP	2
TCGA-MP-A4TA	-4.71256867290028	0	MP	2
TCGA-MP-A4TC	-6.01166197632736	0	MP	2
TCGA-MP-A4TD	2.57014175112884	3	MP	2
TCGA-MP-A4TE	2.53997341516802	3	MP	2
TCGA-MP-A4TF	0.678816807056172	2	MP	2
TCGA-MP-A4TH	2.19835481239292	3	MP	2
TCGA-MP-A4TI	-0.708984634615264	2	MP	2
TCGA-MP-A4TJ	3.24484899747035	3	MP	2
TCGA-MP-A4TK	-1.77624297067013	1	MP	2
TCGA-MP-A5C7	3.18971117525788	3	MP	2
TCGA-NJ-A4YF	-0.577695785092673	2	NJ	3
TCGA-NJ-A4YG	2.41222005854102	3	NJ	3
TCGA-NJ-A4YI	1.02897075318008	2	NJ	3
TCGA-NJ-A4YP	3.45887128495667	3	NJ	3
TCGA-NJ-A4YQ	-0.436475991195049	2	NJ	3
TCGA-NJ-A55A	0.741839698671942	2	NJ	3
TCGA-NJ-A55O	2.16769867304784	3	NJ	3
TCGA-NJ-A55R	-0.06961795067584	2	NJ	3
TCGA-NJ-A7XG	-1.31717496767264	1	NJ	3
TCGA-O1-A52J	1.67076787745443	2	O1	5
TCGA-S2-AA1A	4.24112124105193	3	S2	4
