# Supplementary material for: Surrogate Biomarker Prediction from Whole-Slide Images for Evaluating Overall Survival in Lung Adenocarcinoma
Source: Diagnostics (Basel). 2024 Feb 20;14(5):462. doi: 10.3390/diagnostics14050462 (PMC10930763; doi:10.3390/diagnostics14050462)
Supplement: Supplementary file 1 [file diagnostics-14-00462-s001.zip › Supplementary_File_S5_TCGA_LUAD_crossfolds/crossfolds_PLCD3.csv]

PATIENT	PLCD3	PLCD3_quantile	site_code	CV5
TCGA-05-4244	3.49746378472922	1	05	3
TCGA-05-4249	4.47649869960714	2	05	3
TCGA-05-4250	5.48779150560704	3	05	3
TCGA-05-4382	4.3479908585231	2	05	3
TCGA-05-4395	5.80621452047952	3	05	3
TCGA-05-4396	3.03473070655324	1	05	3
TCGA-05-4397	3.17691872719162	1	05	3
TCGA-05-4398	3.18122995698009	1	05	3
TCGA-05-4402	4.49000143312263	2	05	3
TCGA-05-4403	8.28737899043394	4	05	3
TCGA-05-4405	4.26959129080376	2	05	3
TCGA-05-4415	6.60916912629258	3	05	3
TCGA-05-4417	3.87905735513534	2	05	3
TCGA-05-4418	6.22347173751203	3	05	3
TCGA-05-4420	4.35633215668391	2	05	3
TCGA-05-4422	3.46031187100475	1	05	3
TCGA-05-4424	4.84316128429646	2	05	3
TCGA-05-4426	6.22001286832744	3	05	3
TCGA-05-4427	2.55860882005637	1	05	3
TCGA-05-4430	5.00084390486793	2	05	3
TCGA-05-4432	4.88632211089203	2	05	3
TCGA-05-4433	8.33569470235635	4	05	3
TCGA-05-4434	5.33398527321681	3	05	3
TCGA-35-3615	3.89615913416899	2	35	4
TCGA-35-4122	3.77697670737167	1	35	4
TCGA-35-4123	4.32617931316755	2	35	4
TCGA-35-5375	3.29582801139756	1	35	4
TCGA-38-4625	4.91068616004417	2	38	1
TCGA-38-4626	4.55256229240575	2	38	1
TCGA-38-4627	5.88682897377725	3	38	1
TCGA-38-4628	3.78941369417001	1	38	1
TCGA-38-4629	6.23733003657398	3	38	1
TCGA-38-4630	6.07904198797169	3	38	1
TCGA-38-4631	4.24831399536256	2	38	1
TCGA-38-4632	3.66010367762887	1	38	1
TCGA-38-6178	3.80311897061281	1	38	1
TCGA-38-7271	3.72313153172418	1	38	1
TCGA-38-A44F	6.28841627053222	3	38	1
TCGA-44-2655	4.33287192054972	2	44	1
TCGA-44-2656	1.00505586592567	0	44	1
TCGA-44-2657	3.59232304965726	1	44	1
TCGA-44-2659	4.43893062543093	2	44	1
TCGA-44-2661	3.90941381222301	2	44	1
TCGA-44-2662	2.856002637312	1	44	1
TCGA-44-2665	2.6389169566822	1	44	1
TCGA-44-2666	4.13930340404578	2	44	1
TCGA-44-2668	4.43743760736607	2	44	1
TCGA-44-3396	3.65973229716703	1	44	1
TCGA-44-3398	3.88315729374401	2	44	1
TCGA-44-3917	2.67757824966962	1	44	1
TCGA-44-3918	3.37958416479272	1	44	1
TCGA-44-3919	3.84478834836892	2	44	1
TCGA-44-4112	2.3655595266691	1	44	1
TCGA-44-5643	6.1324137399494	3	44	1
TCGA-44-5644	2.59097727890779	1	44	1
TCGA-44-5645	1.12875015840038	0	44	1
TCGA-44-6145	5.12845741882522	2	44	1
TCGA-44-6146	4.99081996043419	2	44	1
TCGA-44-6147	1.02800605360712	0	44	1
TCGA-44-6148	5.11315183738115	2	44	1
TCGA-44-6774	5.90578078386105	3	44	1
TCGA-44-6775	0.881895365661167	0	44	1
TCGA-44-6776	3.71364878668851	1	44	1
TCGA-44-6777	4.81848058950559	2	44	1
TCGA-44-6778	3.33443431591111	1	44	1
TCGA-44-6779	5.49157565954741	3	44	1
TCGA-44-7659	2.40797621030191	1	44	1
TCGA-44-7660	3.34182015216929	1	44	1
TCGA-44-7662	4.1173405943369	2	44	1
TCGA-44-7667	4.45849438715371	2	44	1
TCGA-44-7669	2.62680537322141	1	44	1
TCGA-44-7670	5.3291854773713	3	44	1
TCGA-44-7671	5.54471655262881	3	44	1
TCGA-44-7672	5.04259315712757	2	44	1
TCGA-44-8119	3.85911188492392	2	44	1
TCGA-44-A479	3.72458977068218	1	44	1
TCGA-44-A47A	3.12026570883128	1	44	1
TCGA-44-A47B	4.50544824663971	2	44	1
TCGA-44-A47G	3.27009191654799	1	44	1
TCGA-44-A4SS	4.68368906202316	2	44	1
TCGA-44-A4SU	3.7907760039975	1	44	1
TCGA-49-4487	3.14924607122306	1	49	4
TCGA-49-4488	3.00854380111863	1	49	4
TCGA-49-4490	4.50990500688357	2	49	4
TCGA-49-4494	4.46207302133748	2	49	4
TCGA-49-4501	3.86241680081606	2	49	4
TCGA-49-4505	3.42567883617881	1	49	4
TCGA-49-4506	5.9164421554092	3	49	4
TCGA-49-4507	6.2785750545368	3	49	4
TCGA-49-4510	3.1026564468878	1	49	4
TCGA-49-4512	5.3372023964775	3	49	4
TCGA-49-4514	5.09791679347402	2	49	4
TCGA-49-6742	5.46038430949721	3	49	4
TCGA-49-6743	4.14809281321285	2	49	4
TCGA-49-6744	3.82934489501874	2	49	4
TCGA-49-6745	4.81990103269169	2	49	4
TCGA-49-6761	3.14031097397304	1	49	4
TCGA-49-6767	5.75069987331298	3	49	4
TCGA-49-AAQV	2.83920760709661	1	49	4
TCGA-49-AAR0	3.24709749512556	1	49	4
TCGA-49-AAR2	3.66038566173635	1	49	4
TCGA-49-AAR3	5.52493301821441	3	49	4
TCGA-49-AAR4	4.06961562628944	2	49	4
TCGA-49-AAR9	6.95102111666831	4	49	4
TCGA-49-AARE	3.65562720097744	1	49	4
TCGA-49-AARN	5.53875570972943	3	49	4
TCGA-49-AARO	4.13986391054642	2	49	4
TCGA-49-AARQ	3.39430403399348	1	49	4
TCGA-49-AARR	4.63176017856331	2	49	4
TCGA-4B-A93V	2.47765600795507	1	4B	2
TCGA-50-5044	7.17690756662461	4	50	1
TCGA-50-5045	4.32035256588175	2	50	1
TCGA-50-5055	4.32518917474133	2	50	1
TCGA-50-5066	4.32384047597652	2	50	1
TCGA-50-5068	2.88533941033586	1	50	1
TCGA-50-5931	3.322385444652	1	50	1
TCGA-50-5939	7.64482387970949	4	50	1
TCGA-50-5942	4.01913324746668	2	50	1
TCGA-50-5946	2.88498486719722	1	50	1
TCGA-50-6590	5.76108027553478	3	50	1
TCGA-50-6591	4.22103821237113	2	50	1
TCGA-50-6593	5.23596932945624	2	50	1
TCGA-50-6594	3.17947658523339	1	50	1
TCGA-50-6597	2.92220014510177	1	50	1
TCGA-50-6673	4.99245153438482	2	50	1
TCGA-50-7109	3.53754308021934	1	50	1
TCGA-50-8457	3.95955141555993	2	50	1
TCGA-50-8459	6.6207277688141	3	50	1
TCGA-53-7624	5.27778780355101	2	53	4
TCGA-53-7626	3.63912755324038	1	53	4
TCGA-53-7813	2.31209014802583	1	53	4
TCGA-53-A4EZ	3.40057316931886	1	53	4
TCGA-55-1592	3.55041811127717	1	55	5
TCGA-55-1594	3.98449758091763	2	55	5
TCGA-55-1595	3.6630735872312	1	55	5
TCGA-55-1596	5.36156042622646	3	55	5
TCGA-55-5899	3.33369656875841	1	55	5
TCGA-55-6543	3.98714421727312	2	55	5
TCGA-55-6642	5.10065118773892	2	55	5
TCGA-55-6712	5.01092035937477	2	55	5
TCGA-55-6968	2.8600805028314	1	55	5
TCGA-55-6969	4.15946238575426	2	55	5
TCGA-55-6970	5.01717086725922	2	55	5
TCGA-55-6971	5.05918981578465	2	55	5
TCGA-55-6972	0.788148202666764	0	55	5
TCGA-55-6975	5.35409572070755	3	55	5
TCGA-55-6978	4.53565369105532	2	55	5
TCGA-55-6979	3.12068508423922	1	55	5
TCGA-55-6980	4.03878758579128	2	55	5
TCGA-55-6981	4.1543125966739	2	55	5
TCGA-55-6982	5.02769765794737	2	55	5
TCGA-55-6983	4.44704239179301	2	55	5
TCGA-55-6984	6.31711828147768	3	55	5
TCGA-55-6985	4.24639655751474	2	55	5
TCGA-55-6986	5.10477919180686	2	55	5
TCGA-55-6987	3.46738888878616	1	55	5
TCGA-55-7227	4.4258494944729	2	55	5
TCGA-55-7281	3.73217180108688	1	55	5
TCGA-55-7283	4.02379937385564	2	55	5
TCGA-55-7284	6.74606429721099	3	55	5
TCGA-55-7570	4.32523105098779	2	55	5
TCGA-55-7573	3.64530336892271	1	55	5
TCGA-55-7574	4.05324695214313	2	55	5
TCGA-55-7576	4.40231021708624	2	55	5
TCGA-55-7724	3.78465002804573	1	55	5
TCGA-55-7725	1.17036010449313	0	55	5
TCGA-55-7726	6.38202236750627	3	55	5
TCGA-55-7727	2.19358460036556	0	55	5
TCGA-55-7728	6.85519322243865	4	55	5
TCGA-55-7815	2.2344933306479	0	55	5
TCGA-55-7816	5.46442375323175	3	55	5
TCGA-55-7903	4.01497559120354	2	55	5
TCGA-55-7907	5.02709291319048	2	55	5
TCGA-55-7910	2.5663243008993	1	55	5
TCGA-55-7911	4.82314906467499	2	55	5
TCGA-55-7913	5.38638323517759	3	55	5
TCGA-55-7914	5.05375271572313	2	55	5
TCGA-55-7994	6.01548468988414	3	55	5
TCGA-55-7995	2.90088667549374	1	55	5
TCGA-55-8085	2.85595591190722	1	55	5
TCGA-55-8087	3.30812629868441	1	55	5
TCGA-55-8089	7.23057349283767	4	55	5
TCGA-55-8090	5.58886896781818	3	55	5
TCGA-55-8091	4.08855344596942	2	55	5
TCGA-55-8092	6.0398824725957	3	55	5
TCGA-55-8094	3.22251466657579	1	55	5
TCGA-55-8096	4.03348213434333	2	55	5
TCGA-55-8097	4.72052033557682	2	55	5
TCGA-55-8203	4.77968453739588	2	55	5
TCGA-55-8204	6.178487217124	3	55	5
TCGA-55-8205	5.77024255864402	3	55	5
TCGA-55-8206	3.06315986423416	1	55	5
TCGA-55-8207	3.53720056256344	1	55	5
TCGA-55-8208	4.38627089093338	2	55	5
TCGA-55-8299	5.22451444820514	2	55	5
TCGA-55-8301	3.76101950995471	1	55	5
TCGA-55-8302	5.75600458752094	3	55	5
TCGA-55-8505	6.65475539032851	3	55	5
TCGA-55-8506	3.49891702470951	1	55	5
TCGA-55-8507	3.78066005379667	1	55	5
TCGA-55-8508	4.39433956614013	2	55	5
TCGA-55-8510	4.1632644313095	2	55	5
TCGA-55-8511	4.43945452370012	2	55	5
TCGA-55-8512	5.83193236902086	3	55	5
TCGA-55-8513	5.12268399577236	2	55	5
TCGA-55-8514	4.11396983960969	2	55	5
TCGA-55-8614	4.49558973108808	2	55	5
TCGA-55-8615	3.60610227748029	1	55	5
TCGA-55-8616	3.62463853774486	1	55	5
TCGA-55-8619	6.66179368865623	3	55	5
TCGA-55-8620	4.1679601703943	2	55	5
TCGA-55-8621	4.9403285231018	2	55	5
TCGA-55-A48X	3.90410035619876	2	55	5
TCGA-55-A48Y	4.07547093594663	2	55	5
TCGA-55-A48Z	4.31972086384363	2	55	5
TCGA-55-A490	4.12038223911143	2	55	5
TCGA-55-A491	3.89708429092514	2	55	5
TCGA-55-A492	2.66730370054982	1	55	5
TCGA-55-A493	5.52117060530826	3	55	5
TCGA-55-A494	5.64582851226887	3	55	5
TCGA-55-A4DF	3.77806016483951	1	55	5
TCGA-55-A4DG	2.86172947976123	1	55	5
TCGA-55-A57B	4.35335718520869	2	55	5
TCGA-62-A46O	4.01089492856896	2	62	2
TCGA-62-A46P	3.0730585092429	1	62	2
TCGA-62-A46R	3.29016509454322	1	62	2
TCGA-62-A46S	4.12081542988254	2	62	2
TCGA-62-A46U	4.17486755948443	2	62	2
TCGA-62-A46V	4.1804133061181	2	62	2
TCGA-62-A470	2.89603692063627	1	62	2
TCGA-62-A471	5.46904887449221	3	62	2
TCGA-62-A472	3.51082022323294	1	62	2
TCGA-64-1676	2.80769490179736	1	64	3
TCGA-64-1677	3.41181426920737	1	64	3
TCGA-64-1678	2.49390930728874	1	64	3
TCGA-64-1679	5.49607487964016	3	64	3
TCGA-64-1680	3.29279081699018	1	64	3
TCGA-64-1681	3.4658065337005	1	64	3
TCGA-64-5774	3.78397390902147	1	64	3
TCGA-64-5775	6.98552983448928	4	64	3
TCGA-64-5778	2.20728662320581	0	64	3
TCGA-64-5779	3.58102875772692	1	64	3
TCGA-64-5781	6.04422061553325	3	64	3
TCGA-64-5815	5.05149313202205	2	64	3
TCGA-67-3770	2.71378798042771	1	67	5
TCGA-67-3771	3.51784303363585	1	67	5
TCGA-67-3772	3.76753017445177	1	67	5
TCGA-67-3773	2.82872921086034	1	67	5
TCGA-67-3774	4.5050610184852	2	67	5
TCGA-67-4679	2.1435310995689	0	67	5
TCGA-67-6215	3.76005634657051	1	67	5
TCGA-67-6216	3.43904075070932	1	67	5
TCGA-67-6217	2.72348418898408	1	67	5
TCGA-69-7760	2.92528047286752	1	69	2
TCGA-69-7761	6.12383359714208	3	69	2
TCGA-69-7763	6.24590498425247	3	69	2
TCGA-69-7764	1.86732736467065	0	69	2
TCGA-69-7765	3.88339731940059	2	69	2
TCGA-69-7973	3.4003898770715	1	69	2
TCGA-69-7974	5.0484780089077	2	69	2
TCGA-69-7978	4.63315525685201	2	69	2
TCGA-69-7979	4.64605360398296	2	69	2
TCGA-69-7980	3.97843464625192	2	69	2
TCGA-69-8253	5.55490956125298	3	69	2
TCGA-69-8254	4.46224977701221	2	69	2
TCGA-69-8255	2.9051618600335	1	69	2
TCGA-69-8453	7.24937955092236	4	69	2
TCGA-69-A59K	3.80359118372035	1	69	2
TCGA-71-6725	2.37867806550205	1	71	4
TCGA-71-8520	4.67775837727446	2	71	4
TCGA-73-4658	4.69264203680721	2	73	1
TCGA-73-4659	4.35826212776881	2	73	1
TCGA-73-4662	2.8525147243497	1	73	1
TCGA-73-4666	4.64844744603056	2	73	1
TCGA-73-4668	4.50749310783955	2	73	1
TCGA-73-4670	7.20804016360796	4	73	1
TCGA-73-4675	5.67975703880587	3	73	1
TCGA-73-4676	4.43705075678234	2	73	1
TCGA-73-4677	4.42413894262959	2	73	1
TCGA-73-7498	4.49061499220673	2	73	1
TCGA-73-7499	2.65045129724658	1	73	1
TCGA-73-A9RS	2.74666002749852	1	73	1
TCGA-75-5122	5.16732811130661	2	75	2
TCGA-75-5125	4.09610337131521	2	75	2
TCGA-75-5126	4.2792283724281	2	75	2
TCGA-75-5146	2.99808638589412	1	75	2
TCGA-75-5147	2.69810409857955	1	75	2
TCGA-75-6203	4.96942069612663	2	75	2
TCGA-75-6205	5.16875146954935	2	75	2
TCGA-75-6206	4.49018828185794	2	75	2
TCGA-75-6207	5.20849536191594	2	75	2
TCGA-75-6211	3.06902066520548	1	75	2
TCGA-75-6212	3.11899237788655	1	75	2
TCGA-75-6214	7.18477875685585	4	75	2
TCGA-75-7025	4.05854166686813	2	75	2
TCGA-75-7027	6.35625954194919	3	75	2
TCGA-75-7030	6.47322658976586	3	75	2
TCGA-75-7031	1.98238617640776	0	75	2
TCGA-78-7145	2.99944326402857	1	78	4
TCGA-78-7146	4.7876311896937	2	78	4
TCGA-78-7147	2.85967069477871	1	78	4
TCGA-78-7148	5.82492129997937	3	78	4
TCGA-78-7149	4.41542740271528	2	78	4
TCGA-78-7150	5.95598524041661	3	78	4
TCGA-78-7152	4.57342975313927	2	78	4
TCGA-78-7153	3.70752004226109	1	78	4
TCGA-78-7154	5.7488727996612	3	78	4
TCGA-78-7155	3.33623134099728	1	78	4
TCGA-78-7156	1.58182103569853	0	78	4
TCGA-78-7158	2.23032039669118	0	78	4
TCGA-78-7159	4.49941202558312	2	78	4
TCGA-78-7160	4.92065032178505	2	78	4
TCGA-78-7161	5.04562600836238	2	78	4
TCGA-78-7163	2.44200962733408	1	78	4
TCGA-78-7166	5.84138764354559	3	78	4
TCGA-78-7167	3.46932175431123	1	78	4
TCGA-78-7220	5.88389831505648	3	78	4
TCGA-78-7535	3.92799840960945	2	78	4
TCGA-78-7536	1.87773319427858	0	78	4
TCGA-78-7537	4.45092242736007	2	78	4
TCGA-78-7539	2.09713399516387	0	78	4
TCGA-78-7540	7.5742035074567	4	78	4
TCGA-78-7542	8.07385367150349	4	78	4
TCGA-78-7633	3.39486848249927	1	78	4
TCGA-78-8640	3.31786122083754	1	78	4
TCGA-78-8648	4.77484617637781	2	78	4
TCGA-78-8655	3.57547320850773	1	78	4
TCGA-78-8660	4.69011948266984	2	78	4
TCGA-78-8662	4.17588772757574	2	78	4
TCGA-80-5607	4.64367429531048	2	80	3
TCGA-80-5608	5.00068333641002	2	80	3
TCGA-80-5611	4.57977040877257	2	80	3
TCGA-83-5908	4.45482438072981	2	83	2
TCGA-86-6562	4.74621793207172	2	86	3
TCGA-86-6851	3.75307721718237	1	86	3
TCGA-86-7701	2.6227003435617	1	86	3
TCGA-86-7711	4.18303673401084	2	86	3
TCGA-86-7713	5.02840571176851	2	86	3
TCGA-86-7714	3.74024714911315	1	86	3
TCGA-86-7953	2.91646310540869	1	86	3
TCGA-86-7954	2.75590363778221	1	86	3
TCGA-86-7955	4.19044431307664	2	86	3
TCGA-86-8054	3.24509892435654	1	86	3
TCGA-86-8055	4.74274757146417	2	86	3
TCGA-86-8056	3.0137558629167	1	86	3
TCGA-86-8073	3.52245340021288	1	86	3
TCGA-86-8074	3.91682548355276	2	86	3
TCGA-86-8075	4.63902097272915	2	86	3
TCGA-86-8076	3.56344768449522	1	86	3
TCGA-86-8278	4.31524666767348	2	86	3
TCGA-86-8279	4.64512973266283	2	86	3
TCGA-86-8280	3.82471944814291	2	86	3
TCGA-86-8281	4.07826951813048	2	86	3
TCGA-86-8358	2.97461392489736	1	86	3
TCGA-86-8359	4.95968247656459	2	86	3
TCGA-86-8585	6.12965766687182	3	86	3
TCGA-86-8668	4.84249201999095	2	86	3
TCGA-86-8669	3.17553898353818	1	86	3
TCGA-86-8671	4.74343964865298	2	86	3
TCGA-86-8672	5.30746700645012	2	86	3
TCGA-86-8673	4.1902328515663	2	86	3
TCGA-86-8674	3.4547428320861	1	86	3
TCGA-86-A456	3.27781608270198	1	86	3
TCGA-86-A4D0	1.9763276584774	0	86	3
TCGA-86-A4JF	2.41116499304986	1	86	3
TCGA-86-A4P7	4.57615766328236	2	86	3
TCGA-86-A4P8	4.93723209322597	2	86	3
TCGA-91-A4BC	4.25772456533514	2	91	4
TCGA-91-A4BD	2.57904923996339	1	91	4
TCGA-93-7347	3.81507705980804	2	93	4
TCGA-93-7348	4.09772247827716	2	93	4
TCGA-93-8067	4.56320666836726	2	93	4
TCGA-93-A4JN	4.82571538412035	2	93	4
TCGA-93-A4JO	4.56230186244109	2	93	4
TCGA-93-A4JP	5.02457338187162	2	93	4
TCGA-93-A4JQ	5.20340977246326	2	93	4
TCGA-95-7039	3.42328081062522	1	95	2
TCGA-95-7043	3.4824013444575	1	95	2
TCGA-95-7562	3.57236887294938	1	95	2
TCGA-95-7567	3.93097584228896	2	95	2
TCGA-95-7944	7.93087669532294	4	95	2
TCGA-95-7947	2.82856988482416	1	95	2
TCGA-95-7948	3.67035748405737	1	95	2
TCGA-95-8039	3.44616246991665	1	95	2
TCGA-95-8494	3.92304388302792	2	95	2
TCGA-95-A4VK	4.4863218965961	2	95	2
TCGA-95-A4VN	4.13323959612719	2	95	2
TCGA-95-A4VP	3.91564245494037	2	95	2
TCGA-97-7546	3.53467862390936	1	97	2
TCGA-97-7547	4.00897223401064	2	97	2
TCGA-97-7552	6.32775747860321	3	97	2
TCGA-97-7553	4.32437500814894	2	97	2
TCGA-97-7554	4.18181721693602	2	97	2
TCGA-97-7937	2.57099562784175	1	97	2
TCGA-97-7938	2.87833052569453	1	97	2
TCGA-97-7941	6.15277351828653	3	97	2
TCGA-97-8171	3.22096325532545	1	97	2
TCGA-97-8172	3.98930042954902	2	97	2
TCGA-97-8175	4.16041516011816	2	97	2
TCGA-97-8177	4.13492124995012	2	97	2
TCGA-97-8179	3.99308937818441	2	97	2
TCGA-97-8552	4.02840622897952	2	97	2
TCGA-97-A4LX	3.70818744712413	1	97	2
TCGA-97-A4M0	2.44334387082855	1	97	2
TCGA-97-A4M1	4.15342572841765	2	97	2
TCGA-97-A4M2	4.58889292693919	2	97	2
TCGA-97-A4M3	4.57552777374041	2	97	2
TCGA-97-A4M5	5.93741861691692	3	97	2
TCGA-97-A4M6	3.83028249206234	2	97	2
TCGA-97-A4M7	3.87258971021729	2	97	2
TCGA-99-7458	3.68029636207689	1	99	1
TCGA-99-8025	4.51522507073471	2	99	1
TCGA-99-8028	3.65651549754476	1	99	1
TCGA-99-8032	3.92450599343384	2	99	1
TCGA-99-8033	5.66214854641627	3	99	1
TCGA-99-AA5R	4.64936597013095	2	99	1
TCGA-J2-8192	4.70844289194138	2	J2	4
TCGA-J2-8194	4.09580644622671	2	J2	4
TCGA-J2-A4AD	4.02483998700853	2	J2	4
TCGA-J2-A4AE	3.41802086772159	1	J2	4
TCGA-J2-A4AG	3.48251117768566	1	J2	4
TCGA-L4-A4E5	4.06126335203223	2	L4	1
TCGA-L4-A4E6	4.73156938698966	2	L4	1
TCGA-L9-A443	4.25850792648048	2	L9	4
TCGA-L9-A444	3.0326115661806	1	L9	4
TCGA-L9-A50W	3.60577117339462	1	L9	4
TCGA-L9-A5IP	6.39602879862642	3	L9	4
TCGA-L9-A743	4.11106821252302	2	L9	4
TCGA-L9-A7SV	3.8675138103869	2	L9	4
TCGA-L9-A8F4	3.18226122039487	1	L9	4
TCGA-MN-A4N1	3.50648563556809	1	MN	2
TCGA-MN-A4N4	5.59770591573754	3	MN	2
TCGA-MN-A4N5	5.61474429995478	3	MN	2
TCGA-MP-A4SV	3.51869210885946	1	MP	3
TCGA-MP-A4SW	3.12294040235318	1	MP	3
TCGA-MP-A4SY	4.95320281296716	2	MP	3
TCGA-MP-A4T4	4.31991962989938	2	MP	3
TCGA-MP-A4T6	2.37298880945149	1	MP	3
TCGA-MP-A4T7	6.54776829355256	3	MP	3
TCGA-MP-A4T8	6.05180158223137	3	MP	3
TCGA-MP-A4T9	4.93247561561083	2	MP	3
TCGA-MP-A4TA	5.51665071056884	3	MP	3
TCGA-MP-A4TC	4.95340078041727	2	MP	3
TCGA-MP-A4TD	5.2655950221598	2	MP	3
TCGA-MP-A4TE	3.58962370528508	1	MP	3
TCGA-MP-A4TF	6.63396907222627	3	MP	3
TCGA-MP-A4TH	4.94064529199765	2	MP	3
TCGA-MP-A4TI	4.59713549309322	2	MP	3
TCGA-MP-A4TJ	3.8264911398999	2	MP	3
TCGA-MP-A4TK	5.17978921912575	2	MP	3
TCGA-MP-A5C7	2.25855688241511	0	MP	3
TCGA-NJ-A4YF	2.49601390109034	1	NJ	2
TCGA-NJ-A4YG	4.38239249188446	2	NJ	2
TCGA-NJ-A4YI	2.98566696895922	1	NJ	2
TCGA-NJ-A4YP	5.7224087967556	3	NJ	2
TCGA-NJ-A4YQ	3.49486764813801	1	NJ	2
TCGA-NJ-A55A	3.96668359900249	2	NJ	2
TCGA-NJ-A55O	6.46772645567025	3	NJ	2
TCGA-NJ-A55R	3.77466354038012	1	NJ	2
TCGA-NJ-A7XG	3.58393327534187	1	NJ	2
TCGA-O1-A52J	3.17542053084125	1	O1	2
TCGA-S2-AA1A	4.61302163616416	2	S2	4
