# Supplementary material for: Surrogate Biomarker Prediction from Whole-Slide Images for Evaluating Overall Survival in Lung Adenocarcinoma
Source: Diagnostics (Basel). 2024 Feb 20;14(5):462. doi: 10.3390/diagnostics14050462 (PMC10930763; doi:10.3390/diagnostics14050462)
Supplement: Supplementary file 1 [file diagnostics-14-00462-s001.zip › Supplementary_File_S5_TCGA_LUAD_crossfolds/crossfolds_PLEK2.csv]

PATIENT	PLEK2	PLEK2_quantile	site_code	CV5
TCGA-05-4244	4.78168148063262	3	05	1
TCGA-05-4249	5.82610038997493	4	05	1
TCGA-05-4250	6.51094298550002	4	05	1
TCGA-05-4382	4.69510975989252	3	05	1
TCGA-05-4395	7.24316224804675	4	05	1
TCGA-05-4396	3.75511341652384	1	05	1
TCGA-05-4397	5.29158150683398	4	05	1
TCGA-05-4398	4.68602210901727	3	05	1
TCGA-05-4402	4.72356094536281	3	05	1
TCGA-05-4403	7.28808477947218	4	05	1
TCGA-05-4405	4.11085554762808	1	05	1
TCGA-05-4415	4.41383656379655	2	05	1
TCGA-05-4417	3.97042396922692	1	05	1
TCGA-05-4418	6.2749023452576	4	05	1
TCGA-05-4420	5.94411478264996	4	05	1
TCGA-05-4422	4.00350122458821	1	05	1
TCGA-05-4424	3.26783284302169	0	05	1
TCGA-05-4426	5.23729495829562	3	05	1
TCGA-05-4427	3.9110943819197	1	05	1
TCGA-05-4430	4.22536748155731	2	05	1
TCGA-05-4432	4.48799190569589	2	05	1
TCGA-05-4433	7.07905902961391	4	05	1
TCGA-05-4434	5.73207649128572	4	05	1
TCGA-35-3615	2.88261260233104	0	35	4
TCGA-35-4122	6.45560137883844	4	35	4
TCGA-35-4123	6.77754727851289	4	35	4
TCGA-35-5375	4.50913255990605	2	35	4
TCGA-38-4625	4.0491013607955	1	38	1
TCGA-38-4626	2.34269100522424	0	38	1
TCGA-38-4627	5.49208453312999	4	38	1
TCGA-38-4628	4.87791932190658	3	38	1
TCGA-38-4629	6.839482412445	4	38	1
TCGA-38-4630	5.12187122575349	3	38	1
TCGA-38-4631	6.21433189593332	4	38	1
TCGA-38-4632	5.77421857668423	4	38	1
TCGA-38-6178	4.03744888065567	1	38	1
TCGA-38-7271	2.78145823509904	0	38	1
TCGA-38-A44F	5.98629842068585	4	38	1
TCGA-44-2655	4.65828958352446	3	44	4
TCGA-44-2656	2.31171720415972	0	44	4
TCGA-44-2657	2.87394315589108	0	44	4
TCGA-44-2659	3.83862964749067	1	44	4
TCGA-44-2661	4.78376336812517	3	44	4
TCGA-44-2662	4.68331473357446	3	44	4
TCGA-44-2665	6.05547597766387	4	44	4
TCGA-44-2666	4.51070944688736	2	44	4
TCGA-44-2668	5.85839801342241	4	44	4
TCGA-44-3396	4.25466210791304	2	44	4
TCGA-44-3398	5.60100462784225	4	44	4
TCGA-44-3917	3.69044804992066	1	44	4
TCGA-44-3918	4.42961594701414	2	44	4
TCGA-44-3919	4.67915645547834	3	44	4
TCGA-44-4112	4.11928378745108	1	44	4
TCGA-44-5643	4.32979268132173	2	44	4
TCGA-44-5644	5.29501823463313	4	44	4
TCGA-44-5645	3.07064720383681	0	44	4
TCGA-44-6145	4.2670021081646	2	44	4
TCGA-44-6146	4.77488908948845	3	44	4
TCGA-44-6147	3.24358077639407	0	44	4
TCGA-44-6148	2.63042442562024	0	44	4
TCGA-44-6774	3.67209981675647	1	44	4
TCGA-44-6775	2.59423717285855	0	44	4
TCGA-44-6776	3.14692185741642	0	44	4
TCGA-44-6777	4.93915618591145	3	44	4
TCGA-44-6778	3.2565821707911	0	44	4
TCGA-44-6779	5.88056104934709	4	44	4
TCGA-44-7659	3.87764615856861	1	44	4
TCGA-44-7660	4.65705522912471	3	44	4
TCGA-44-7662	4.43336808778457	2	44	4
TCGA-44-7667	4.3542951577185	2	44	4
TCGA-44-7669	4.62282395327438	2	44	4
TCGA-44-7670	3.71561928501572	1	44	4
TCGA-44-7671	4.79756909218924	3	44	4
TCGA-44-7672	4.24952726857737	2	44	4
TCGA-44-8119	4.24379336609066	2	44	4
TCGA-44-A479	3.86258688913644	1	44	4
TCGA-44-A47A	5.79552243188106	4	44	4
TCGA-44-A47B	3.44942343319967	0	44	4
TCGA-44-A47G	4.45074116958479	2	44	4
TCGA-44-A4SS	4.97575251646849	3	44	4
TCGA-44-A4SU	4.26690552077865	2	44	4
TCGA-49-4487	4.14261297889061	2	49	3
TCGA-49-4488	4.86860280176102	3	49	3
TCGA-49-4490	4.98283048235483	3	49	3
TCGA-49-4494	6.28450466871176	4	49	3
TCGA-49-4501	4.17650731451089	2	49	3
TCGA-49-4505	4.72375205893933	3	49	3
TCGA-49-4506	5.93104512844196	4	49	3
TCGA-49-4507	7.19483263533686	4	49	3
TCGA-49-4510	3.57733689259404	1	49	3
TCGA-49-4512	4.4594039251608	2	49	3
TCGA-49-4514	5.46348234767666	4	49	3
TCGA-49-6742	4.87204181103895	3	49	3
TCGA-49-6743	6.42368135811717	4	49	3
TCGA-49-6744	5.07840267251095	3	49	3
TCGA-49-6745	5.77237684361278	4	49	3
TCGA-49-6761	5.31156015636274	4	49	3
TCGA-49-6767	6.81871264034511	4	49	3
TCGA-49-AAQV	4.82657668207223	3	49	3
TCGA-49-AAR0	2.98102263497172	0	49	3
TCGA-49-AAR2	5.06315939501385	3	49	3
TCGA-49-AAR3	5.71594071652254	4	49	3
TCGA-49-AAR4	4.0375187509251	1	49	3
TCGA-49-AAR9	6.10572017019274	4	49	3
TCGA-49-AARE	3.9772392272819	1	49	3
TCGA-49-AARN	5.75522969336331	4	49	3
TCGA-49-AARO	4.99934285587866	3	49	3
TCGA-49-AARQ	5.26189005182616	3	49	3
TCGA-49-AARR	2.99654467901346	0	49	3
TCGA-4B-A93V	2.22071076719704	0	4B	2
TCGA-50-5044	7.86910949889102	4	50	4
TCGA-50-5045	5.87167715989059	4	50	4
TCGA-50-5055	4.96588888289675	3	50	4
TCGA-50-5066	5.21980864474136	3	50	4
TCGA-50-5068	5.35086924502145	4	50	4
TCGA-50-5931	2.78888254328739	0	50	4
TCGA-50-5939	6.13757940725031	4	50	4
TCGA-50-5942	3.82516471741709	1	50	4
TCGA-50-5946	4.58986907349627	2	50	4
TCGA-50-6590	5.4887575875954	4	50	4
TCGA-50-6591	3.64310754542921	1	50	4
TCGA-50-6593	4.883249328183	3	50	4
TCGA-50-6594	6.10150093280932	4	50	4
TCGA-50-6597	4.39219693170241	2	50	4
TCGA-50-6673	4.15881804136925	2	50	4
TCGA-50-7109	2.69208613037836	0	50	4
TCGA-50-8457	2.79854113892537	0	50	4
TCGA-50-8459	6.58091191605734	4	50	4
TCGA-53-7624	4.78794737434301	3	53	3
TCGA-53-7626	3.456819995357	0	53	3
TCGA-53-7813	3.41033424132854	0	53	3
TCGA-53-A4EZ	4.13682171822136	2	53	3
TCGA-55-1592	3.29701742269572	0	55	2
TCGA-55-1594	4.35566446008991	2	55	2
TCGA-55-1595	3.49001953689946	0	55	2
TCGA-55-1596	3.68683196418819	1	55	2
TCGA-55-5899	5.17751779934217	3	55	2
TCGA-55-6543	4.41474392058503	2	55	2
TCGA-55-6642	2.30871599874628	0	55	2
TCGA-55-6712	5.93905281565956	4	55	2
TCGA-55-6968	3.82495870968197	1	55	2
TCGA-55-6969	3.2865847683204	0	55	2
TCGA-55-6970	4.41560126489958	2	55	2
TCGA-55-6971	3.83607568605852	1	55	2
TCGA-55-6972	3.26619549947141	0	55	2
TCGA-55-6975	6.55984754542975	4	55	2
TCGA-55-6978	5.0450577611109	3	55	2
TCGA-55-6979	5.25476738840171	3	55	2
TCGA-55-6980	5.12941241712527	3	55	2
TCGA-55-6981	4.06040546207636	1	55	2
TCGA-55-6982	4.35868317064116	2	55	2
TCGA-55-6983	3.54607345809702	1	55	2
TCGA-55-6984	6.58717110598785	4	55	2
TCGA-55-6985	3.44030660269372	0	55	2
TCGA-55-6986	4.59349185353512	2	55	2
TCGA-55-6987	3.2354280041069	0	55	2
TCGA-55-7227	4.48958313679884	2	55	2
TCGA-55-7281	5.39481639292163	4	55	2
TCGA-55-7283	3.69259346538026	1	55	2
TCGA-55-7284	6.8631468186087	4	55	2
TCGA-55-7570	4.49260584725924	2	55	2
TCGA-55-7573	4.80412172044094	3	55	2
TCGA-55-7574	3.73704901299234	1	55	2
TCGA-55-7576	4.36360838436639	2	55	2
TCGA-55-7724	3.77812198504823	1	55	2
TCGA-55-7725	4.04197522535411	1	55	2
TCGA-55-7726	6.98225719781074	4	55	2
TCGA-55-7727	3.94608776358795	1	55	2
TCGA-55-7728	6.14025609053492	4	55	2
TCGA-55-7815	4.21060271043988	2	55	2
TCGA-55-7816	1.94784822749084	0	55	2
TCGA-55-7903	3.82095455222132	1	55	2
TCGA-55-7907	4.75294319486353	3	55	2
TCGA-55-7910	3.57674091684464	1	55	2
TCGA-55-7911	1.33191661582354	0	55	2
TCGA-55-7913	4.42268983997485	2	55	2
TCGA-55-7914	5.06534651023891	3	55	2
TCGA-55-7994	4.6613002540793	3	55	2
TCGA-55-7995	3.5335412803471	1	55	2
TCGA-55-8085	4.19414113527405	2	55	2
TCGA-55-8087	5.43609358818671	4	55	2
TCGA-55-8089	6.37860409818073	4	55	2
TCGA-55-8090	7.05187284554255	4	55	2
TCGA-55-8091	4.64542928775352	3	55	2
TCGA-55-8092	4.56082045265108	2	55	2
TCGA-55-8094	5.54676313999454	4	55	2
TCGA-55-8096	5.16387877159901	3	55	2
TCGA-55-8097	3.28244910286896	0	55	2
TCGA-55-8203	4.20160477189595	2	55	2
TCGA-55-8204	6.67250175673113	4	55	2
TCGA-55-8205	4.7743360874688	3	55	2
TCGA-55-8206	5.02999300029896	3	55	2
TCGA-55-8207	3.79238063301142	1	55	2
TCGA-55-8208	3.72213817677861	1	55	2
TCGA-55-8299	4.12860991085682	1	55	2
TCGA-55-8301	4.33209371879621	2	55	2
TCGA-55-8302	5.51750357700462	4	55	2
TCGA-55-8505	4.8540730043055	3	55	2
TCGA-55-8506	4.76862709679692	3	55	2
TCGA-55-8507	4.58360107594856	2	55	2
TCGA-55-8508	4.34252450666447	2	55	2
TCGA-55-8510	4.12942568291392	2	55	2
TCGA-55-8511	6.0144069579599	4	55	2
TCGA-55-8512	2.72879140727199	0	55	2
TCGA-55-8513	4.57447115520338	2	55	2
TCGA-55-8514	1.99969286771729	0	55	2
TCGA-55-8614	4.58893702731634	2	55	2
TCGA-55-8615	4.53403568013681	2	55	2
TCGA-55-8616	4.72769694699264	3	55	2
TCGA-55-8619	4.73153774467149	3	55	2
TCGA-55-8620	1.74226418961673	0	55	2
TCGA-55-8621	3.13183117387016	0	55	2
TCGA-55-A48X	3.29404687451477	0	55	2
TCGA-55-A48Y	3.23517355422258	0	55	2
TCGA-55-A48Z	4.53779138161365	2	55	2
TCGA-55-A490	5.48453280735469	4	55	2
TCGA-55-A491	4.70229818606362	3	55	2
TCGA-55-A492	3.6267818855616	1	55	2
TCGA-55-A493	5.39011104775471	4	55	2
TCGA-55-A494	3.45300477608915	0	55	2
TCGA-55-A4DF	4.92910897348972	3	55	2
TCGA-55-A4DG	4.40014939454535	2	55	2
TCGA-55-A57B	4.81007271573741	3	55	2
TCGA-62-A46O	4.32380927989133	2	62	5
TCGA-62-A46P	4.33721607203563	2	62	5
TCGA-62-A46R	3.04423311640014	0	62	5
TCGA-62-A46S	3.98441652615067	1	62	5
TCGA-62-A46U	5.25138605208507	3	62	5
TCGA-62-A46V	5.2921578046617	4	62	5
TCGA-62-A470	4.51582478571058	2	62	5
TCGA-62-A471	5.38459658729016	4	62	5
TCGA-62-A472	4.3187159869242	2	62	5
TCGA-64-1676	7.3803328495518	4	64	5
TCGA-64-1677	4.3404133519038	2	64	5
TCGA-64-1678	6.45588296826734	4	64	5
TCGA-64-1679	5.21689585322474	3	64	5
TCGA-64-1680	3.10279240102816	0	64	5
TCGA-64-1681	4.55701794302679	2	64	5
TCGA-64-5774	4.53630879441473	2	64	5
TCGA-64-5775	7.90301872499443	4	64	5
TCGA-64-5778	3.97590405245298	1	64	5
TCGA-64-5779	3.5972999269014	1	64	5
TCGA-64-5781	5.6943370973629	4	64	5
TCGA-64-5815	5.90926277732417	4	64	5
TCGA-67-3770	4.87698711868171	3	67	3
TCGA-67-3771	3.98071592378049	1	67	3
TCGA-67-3772	4.53581824705505	2	67	3
TCGA-67-3773	5.62736164539954	4	67	3
TCGA-67-3774	3.60045136412792	1	67	3
TCGA-67-4679	4.21975540019038	2	67	3
TCGA-67-6215	4.3476119575767	2	67	3
TCGA-67-6216	5.13556318087357	3	67	3
TCGA-67-6217	4.17810496937315	2	67	3
TCGA-69-7760	3.64199191630307	1	69	5
TCGA-69-7761	5.89351571159153	4	69	5
TCGA-69-7763	3.90134591486554	1	69	5
TCGA-69-7764	1.7006774952612	0	69	5
TCGA-69-7765	3.895032019884	1	69	5
TCGA-69-7973	2.04184161544686	0	69	5
TCGA-69-7974	5.31522627827659	4	69	5
TCGA-69-7978	4.90499134643497	3	69	5
TCGA-69-7979	2.38493775091715	0	69	5
TCGA-69-7980	4.42847332000506	2	69	5
TCGA-69-8253	4.49257974438866	2	69	5
TCGA-69-8254	4.92413875461691	3	69	5
TCGA-69-8255	2.58280381579386	0	69	5
TCGA-69-8453	6.27987105023166	4	69	5
TCGA-69-A59K	4.60554911076157	2	69	5
TCGA-71-6725	4.60306361868794	2	71	4
TCGA-71-8520	4.12327850831365	1	71	4
TCGA-73-4658	4.86244189664031	3	73	4
TCGA-73-4659	2.91938890742503	0	73	4
TCGA-73-4662	2.32675186009942	0	73	4
TCGA-73-4666	5.88847882084839	4	73	4
TCGA-73-4668	4.7313652564658	3	73	4
TCGA-73-4670	5.54790223875391	4	73	4
TCGA-73-4675	3.76879268867011	1	73	4
TCGA-73-4676	5.10239269162823	3	73	4
TCGA-73-4677	3.98131082756018	1	73	4
TCGA-73-7498	2.83862037186321	0	73	4
TCGA-73-7499	5.54817660332366	4	73	4
TCGA-73-A9RS	3.97663064112974	1	73	4
TCGA-75-5122	5.1513069023424	3	75	5
TCGA-75-5125	4.49611075201334	2	75	5
TCGA-75-5126	5.92171847574473	4	75	5
TCGA-75-5146	3.69433830707178	1	75	5
TCGA-75-5147	4.90832988139588	3	75	5
TCGA-75-6203	3.26980734270936	0	75	5
TCGA-75-6205	5.20377005872777	3	75	5
TCGA-75-6206	2.66229372149146	0	75	5
TCGA-75-6207	4.72180853899671	3	75	5
TCGA-75-6211	2.93888675172102	0	75	5
TCGA-75-6212	5.09062545848326	3	75	5
TCGA-75-6214	6.32379359814973	4	75	5
TCGA-75-7025	4.70482679402054	3	75	5
TCGA-75-7027	3.94084071598222	1	75	5
TCGA-75-7030	6.15065772425242	4	75	5
TCGA-75-7031	5.94149282941464	4	75	5
TCGA-78-7145	4.99698761230226	3	78	5
TCGA-78-7146	5.32794977536001	4	78	5
TCGA-78-7147	4.81331754161063	3	78	5
TCGA-78-7148	4.53526462869502	2	78	5
TCGA-78-7149	4.60435706515869	2	78	5
TCGA-78-7150	4.79620143182696	3	78	5
TCGA-78-7152	3.73505887089229	1	78	5
TCGA-78-7153	3.08853272659926	0	78	5
TCGA-78-7154	5.2201398351464	3	78	5
TCGA-78-7155	3.84023736443323	1	78	5
TCGA-78-7156	1.54089077164365	0	78	5
TCGA-78-7158	4.5991423019884	2	78	5
TCGA-78-7159	4.1276262655177	1	78	5
TCGA-78-7160	2.96188551971217	0	78	5
TCGA-78-7161	4.03992467331546	1	78	5
TCGA-78-7163	4.27151670278839	2	78	5
TCGA-78-7166	5.00363529561092	3	78	5
TCGA-78-7167	4.79615829797976	3	78	5
TCGA-78-7220	4.5257611383133	2	78	5
TCGA-78-7535	6.19573886837665	4	78	5
TCGA-78-7536	4.86321479671231	3	78	5
TCGA-78-7537	3.46802485505079	0	78	5
TCGA-78-7539	2.75502801833888	0	78	5
TCGA-78-7540	7.49557985917318	4	78	5
TCGA-78-7542	7.33511792275928	4	78	5
TCGA-78-7633	3.71708770745338	1	78	5
TCGA-78-8640	3.60478883298233	1	78	5
TCGA-78-8648	3.219003279733	0	78	5
TCGA-78-8655	3.72036357575822	1	78	5
TCGA-78-8660	5.26768624014517	4	78	5
TCGA-78-8662	3.14421981220965	0	78	5
TCGA-80-5607	4.21453102872491	2	80	3
TCGA-80-5608	4.82868729255151	3	80	3
TCGA-80-5611	5.29452958023854	4	80	3
TCGA-83-5908	5.66297956440949	4	83	2
TCGA-86-6562	3.18156111547997	0	86	1
TCGA-86-6851	3.41458417488565	0	86	1
TCGA-86-7701	2.93697486590563	0	86	1
TCGA-86-7711	4.29247214464294	2	86	1
TCGA-86-7713	3.30270645781321	0	86	1
TCGA-86-7714	5.66550738740937	4	86	1
TCGA-86-7953	4.7095431350934	3	86	1
TCGA-86-7954	4.57883057645444	2	86	1
TCGA-86-7955	4.03467249739771	1	86	1
TCGA-86-8054	3.00500450128663	0	86	1
TCGA-86-8055	4.74834810272448	3	86	1
TCGA-86-8056	2.87578232937571	0	86	1
TCGA-86-8073	2.90010930936264	0	86	1
TCGA-86-8074	5.59887909230488	4	86	1
TCGA-86-8075	4.24546231987969	2	86	1
TCGA-86-8076	3.66230107142151	1	86	1
TCGA-86-8278	4.88175831628846	3	86	1
TCGA-86-8279	4.60057741438532	2	86	1
TCGA-86-8280	3.37039961043534	0	86	1
TCGA-86-8281	3.95559299739943	1	86	1
TCGA-86-8358	5.61318689386528	4	86	1
TCGA-86-8359	4.84728892147882	3	86	1
TCGA-86-8585	4.94091047182294	3	86	1
TCGA-86-8668	4.27504623275776	2	86	1
TCGA-86-8669	2.70851774018844	0	86	1
TCGA-86-8671	3.29688831250496	0	86	1
TCGA-86-8672	6.06723403402471	4	86	1
TCGA-86-8673	4.81900263952005	3	86	1
TCGA-86-8674	4.98301060978664	3	86	1
TCGA-86-A456	3.50297493832981	1	86	1
TCGA-86-A4D0	4.05209516609537	1	86	1
TCGA-86-A4JF	4.43849149651898	2	86	1
TCGA-86-A4P7	1.75373966312476	0	86	1
TCGA-86-A4P8	1.47141685779782	0	86	1
TCGA-91-A4BC	2.8920188728037	0	91	2
TCGA-91-A4BD	4.10770429978259	1	91	2
TCGA-93-7347	3.54922863668881	1	93	1
TCGA-93-7348	3.76289738937535	1	93	1
TCGA-93-8067	5.42531892640633	4	93	1
TCGA-93-A4JN	4.67758365883085	3	93	1
TCGA-93-A4JO	3.87261327298984	1	93	1
TCGA-93-A4JP	3.11542929973012	0	93	1
TCGA-93-A4JQ	4.68837278511709	3	93	1
TCGA-95-7039	4.53555559600681	2	95	1
TCGA-95-7043	2.27621915030231	0	95	1
TCGA-95-7562	3.99523325448471	1	95	1
TCGA-95-7567	4.4166813434104	2	95	1
TCGA-95-7944	4.29292258793659	2	95	1
TCGA-95-7947	4.24126344363471	2	95	1
TCGA-95-7948	2.02505530547982	0	95	1
TCGA-95-8039	4.44058862509205	2	95	1
TCGA-95-8494	5.19778196336281	3	95	1
TCGA-95-A4VK	4.43055862507409	2	95	1
TCGA-95-A4VN	4.47883659690819	2	95	1
TCGA-95-A4VP	2.90092929017466	0	95	1
TCGA-97-7546	3.1667662127733	0	97	3
TCGA-97-7547	4.02458315322692	1	97	3
TCGA-97-7552	5.5324676223791	4	97	3
TCGA-97-7553	3.90839610913627	1	97	3
TCGA-97-7554	5.12957871268283	3	97	3
TCGA-97-7937	3.1749780362204	0	97	3
TCGA-97-7938	3.23043676924691	0	97	3
TCGA-97-7941	4.38216852494459	2	97	3
TCGA-97-8171	3.89086009928813	1	97	3
TCGA-97-8172	2.97844488517165	0	97	3
TCGA-97-8175	5.90335275311021	4	97	3
TCGA-97-8177	4.51465329160111	2	97	3
TCGA-97-8179	3.63051929879971	1	97	3
TCGA-97-8552	3.40183640746479	0	97	3
TCGA-97-A4LX	4.0599764672009	1	97	3
TCGA-97-A4M0	4.12980704620033	2	97	3
TCGA-97-A4M1	3.29742429228972	0	97	3
TCGA-97-A4M2	2.09631373753698	0	97	3
TCGA-97-A4M3	3.77000252223989	1	97	3
TCGA-97-A4M5	3.20154488323489	0	97	3
TCGA-97-A4M6	3.92613239461343	1	97	3
TCGA-97-A4M7	4.7267132851268	3	97	3
TCGA-99-7458	3.86533926847036	1	99	5
TCGA-99-8025	2.91545866637766	0	99	5
TCGA-99-8028	3.87296953621459	1	99	5
TCGA-99-8032	3.91323488109882	1	99	5
TCGA-99-8033	3.69837101364274	1	99	5
TCGA-99-AA5R	2.63302069985951	0	99	5
TCGA-J2-8192	5.53198675477179	4	J2	4
TCGA-J2-8194	3.85899857980761	1	J2	4
TCGA-J2-A4AD	3.54409033618649	1	J2	4
TCGA-J2-A4AE	3.7319769560751	1	J2	4
TCGA-J2-A4AG	2.51259251692352	0	J2	4
TCGA-L4-A4E5	4.95376851972669	3	L4	5
TCGA-L4-A4E6	2.61419638080693	0	L4	5
TCGA-L9-A443	4.73691881820187	3	L9	4
TCGA-L9-A444	3.6413587320918	1	L9	4
TCGA-L9-A50W	4.26387795206933	2	L9	4
TCGA-L9-A5IP	5.05063320349186	3	L9	4
TCGA-L9-A743	3.79666593042866	1	L9	4
TCGA-L9-A7SV	4.62739799678625	3	L9	4
TCGA-L9-A8F4	2.84614818119909	0	L9	4
TCGA-MN-A4N1	5.23502093241675	3	MN	1
TCGA-MN-A4N4	3.80273858477431	1	MN	1
TCGA-MN-A4N5	4.04671751877162	1	MN	1
TCGA-MP-A4SV	3.33552099732073	0	MP	3
TCGA-MP-A4SW	3.90653708185319	1	MP	3
TCGA-MP-A4SY	5.51672071808861	4	MP	3
TCGA-MP-A4T4	4.39933491453249	2	MP	3
TCGA-MP-A4T6	4.25611758746644	2	MP	3
TCGA-MP-A4T7	4.19347352524417	2	MP	3
TCGA-MP-A4T8	5.15715029462097	3	MP	3
TCGA-MP-A4T9	4.22104864507238	2	MP	3
TCGA-MP-A4TA	4.66174633209907	3	MP	3
TCGA-MP-A4TC	4.19657238201243	2	MP	3
TCGA-MP-A4TD	3.24487904511971	0	MP	3
TCGA-MP-A4TE	5.46373782934094	4	MP	3
TCGA-MP-A4TF	6.49004852281093	4	MP	3
TCGA-MP-A4TH	3.70385366991078	1	MP	3
TCGA-MP-A4TI	6.07069263552235	4	MP	3
TCGA-MP-A4TJ	3.38385925247044	0	MP	3
TCGA-MP-A4TK	5.06130197506757	3	MP	3
TCGA-MP-A5C7	2.38378489999887	0	MP	3
TCGA-NJ-A4YF	3.1083528407428	0	NJ	3
TCGA-NJ-A4YG	4.79644689399348	3	NJ	3
TCGA-NJ-A4YI	3.72103312278323	1	NJ	3
TCGA-NJ-A4YP	4.10773522753907	1	NJ	3
TCGA-NJ-A4YQ	2.46299713285099	0	NJ	3
TCGA-NJ-A55A	3.75040171217537	1	NJ	3
TCGA-NJ-A55O	4.41993027127451	2	NJ	3
TCGA-NJ-A55R	4.08298614050375	1	NJ	3
TCGA-NJ-A7XG	3.49223947656326	1	NJ	3
TCGA-O1-A52J	4.3306460849535	2	O1	1
TCGA-S2-AA1A	4.21990475514223	2	S2	5
