# Supplementary material for: Surrogate Biomarker Prediction from Whole-Slide Images for Evaluating Overall Survival in Lung Adenocarcinoma
Source: Diagnostics (Basel). 2024 Feb 20;14(5):462. doi: 10.3390/diagnostics14050462 (PMC10930763; doi:10.3390/diagnostics14050462)
Supplement: Supplementary file 1 [file diagnostics-14-00462-s001.zip › Supplementary_File_S5_TCGA_LUAD_crossfolds/crossfolds_PLK4.csv]

PATIENT	PLK4	PLK4_quantile	site_code	CV5
TCGA-05-4244	3.60527826875021	2	05	2
TCGA-05-4249	2.28978005159494	1	05	2
TCGA-05-4250	5.07287277109805	3	05	2
TCGA-05-4382	2.63530259466049	1	05	2
TCGA-05-4395	2.88202412415517	1	05	2
TCGA-05-4396	2.92039803107425	1	05	2
TCGA-05-4397	5.08993542559698	3	05	2
TCGA-05-4398	3.60231429626208	2	05	2
TCGA-05-4402	3.4670675983616	2	05	2
TCGA-05-4403	1.96125054380594	1	05	2
TCGA-05-4405	2.21803128338113	1	05	2
TCGA-05-4415	5.20619332156425	3	05	2
TCGA-05-4417	3.05824184801834	2	05	2
TCGA-05-4418	3.60670566897737	2	05	2
TCGA-05-4420	3.9072224987078	2	05	2
TCGA-05-4422	3.12422334773862	2	05	2
TCGA-05-4424	4.55132571644899	3	05	2
TCGA-05-4426	3.16581664980555	2	05	2
TCGA-05-4427	4.91023023392088	3	05	2
TCGA-05-4430	2.71730661904048	1	05	2
TCGA-05-4432	2.95522854894664	1	05	2
TCGA-05-4433	3.2797327695598	2	05	2
TCGA-05-4434	3.27858961323248	2	05	2
TCGA-35-3615	1.18896204985259	0	35	1
TCGA-35-4122	3.85827680947352	2	35	1
TCGA-35-4123	4.03667269597256	2	35	1
TCGA-35-5375	2.88255096998315	1	35	1
TCGA-38-4625	5.179714681496	3	38	1
TCGA-38-4626	2.58233887359284	1	38	1
TCGA-38-4627	2.49791361193219	1	38	1
TCGA-38-4628	2.49281936509975	1	38	1
TCGA-38-4629	4.64061187761242	3	38	1
TCGA-38-4630	5.31596222573233	4	38	1
TCGA-38-4631	4.41368892982707	3	38	1
TCGA-38-4632	4.14637320052453	3	38	1
TCGA-38-6178	2.27650870836994	1	38	1
TCGA-38-7271	2.66824762465105	1	38	1
TCGA-38-A44F	2.20962014943352	1	38	1
TCGA-44-2655	2.0814765697317	1	44	3
TCGA-44-2656	4.60470775214919	3	44	3
TCGA-44-2657	3.23907574934361	2	44	3
TCGA-44-2659	2.89455097145462	1	44	3
TCGA-44-2661	2.18944436889108	1	44	3
TCGA-44-2662	5.23941305997857	4	44	3
TCGA-44-2665	3.55203950600223	2	44	3
TCGA-44-2666	3.89729473576957	2	44	3
TCGA-44-2668	4.58182751670125	3	44	3
TCGA-44-3396	3.95761900694797	2	44	3
TCGA-44-3398	2.73285711378778	1	44	3
TCGA-44-3917	4.86293329168154	3	44	3
TCGA-44-3918	3.35430080067196	2	44	3
TCGA-44-3919	3.2457079161274	2	44	3
TCGA-44-4112	3.76707588629432	2	44	3
TCGA-44-5643	4.17507008652309	3	44	3
TCGA-44-5644	5.13812238316117	3	44	3
TCGA-44-5645	2.92958195687665	1	44	3
TCGA-44-6145	3.06264360965842	2	44	3
TCGA-44-6146	2.72301465028271	1	44	3
TCGA-44-6147	3.20039509500091	2	44	3
TCGA-44-6148	0.972088738568863	0	44	3
TCGA-44-6774	3.43176242625633	2	44	3
TCGA-44-6775	3.949639972297	2	44	3
TCGA-44-6776	1.48465363052781	0	44	3
TCGA-44-6777	2.66891224631302	1	44	3
TCGA-44-6778	3.58705537481147	2	44	3
TCGA-44-6779	4.36860300005645	3	44	3
TCGA-44-7659	1.46660394027262	0	44	3
TCGA-44-7660	3.9609343007197	2	44	3
TCGA-44-7662	4.59674614798835	3	44	3
TCGA-44-7667	5.52712494670191	4	44	3
TCGA-44-7669	4.95508097381414	3	44	3
TCGA-44-7670	4.19802317752127	3	44	3
TCGA-44-7671	2.56566286785361	1	44	3
TCGA-44-7672	3.85654535733507	2	44	3
TCGA-44-8119	3.99654007408514	2	44	3
TCGA-44-A479	3.383070063571	2	44	3
TCGA-44-A47A	3.56699724595808	2	44	3
TCGA-44-A47B	3.87555307668614	2	44	3
TCGA-44-A47G	3.20584255961405	2	44	3
TCGA-44-A4SS	3.4232662332489	2	44	3
TCGA-44-A4SU	2.95960372008391	1	44	3
TCGA-49-4487	4.08842087852701	2	49	1
TCGA-49-4488	3.65555099307036	2	49	1
TCGA-49-4490	1.67889881676132	0	49	1
TCGA-49-4494	3.58568804830284	2	49	1
TCGA-49-4501	1.85992006807716	0	49	1
TCGA-49-4505	2.10314085117842	1	49	1
TCGA-49-4506	2.98516266293998	1	49	1
TCGA-49-4507	3.66378196280666	2	49	1
TCGA-49-4510	0.827649399387926	0	49	1
TCGA-49-4512	2.62062351788454	1	49	1
TCGA-49-4514	3.98935719657965	2	49	1
TCGA-49-6742	4.10391035967158	2	49	1
TCGA-49-6743	4.13678858267755	3	49	1
TCGA-49-6744	3.02240305672656	2	49	1
TCGA-49-6745	4.5198701496829	3	49	1
TCGA-49-6761	4.05222700426738	2	49	1
TCGA-49-6767	4.85941537757085	3	49	1
TCGA-49-AAQV	3.44216653711161	2	49	1
TCGA-49-AAR0	2.99142048207704	1	49	1
TCGA-49-AAR2	4.48034344288225	3	49	1
TCGA-49-AAR3	4.53276667569244	3	49	1
TCGA-49-AAR4	3.89790400537311	2	49	1
TCGA-49-AAR9	5.02470419486943	3	49	1
TCGA-49-AARE	3.4303348891352	2	49	1
TCGA-49-AARN	3.06070841292478	2	49	1
TCGA-49-AARO	3.49697129866051	2	49	1
TCGA-49-AARQ	4.38546473694469	3	49	1
TCGA-49-AARR	2.14500306541509	1	49	1
TCGA-4B-A93V	3.4311491477666	2	4B	1
TCGA-50-5044	4.16291127773115	3	50	3
TCGA-50-5045	2.95376112470012	1	50	3
TCGA-50-5055	2.49287190862528	1	50	3
TCGA-50-5066	3.64088253375087	2	50	3
TCGA-50-5068	2.75557153536553	1	50	3
TCGA-50-5931	4.36604667344814	3	50	3
TCGA-50-5939	3.95446082974629	2	50	3
TCGA-50-5942	1.76238188363609	0	50	3
TCGA-50-5946	5.3959117785266	4	50	3
TCGA-50-6590	4.72581425104363	3	50	3
TCGA-50-6591	5.3084089069066	4	50	3
TCGA-50-6593	3.9277347140315	2	50	3
TCGA-50-6594	4.32469507411133	3	50	3
TCGA-50-6597	1.98819770387601	1	50	3
TCGA-50-6673	2.55620767482867	1	50	3
TCGA-50-7109	5.52851126442224	4	50	3
TCGA-50-8457	1.55024327634847	0	50	3
TCGA-50-8459	2.4361343302141	1	50	3
TCGA-53-7624	5.00180540916239	3	53	2
TCGA-53-7626	3.47150404111411	2	53	2
TCGA-53-7813	4.11251235592155	2	53	2
TCGA-53-A4EZ	4.48666487799302	3	53	2
TCGA-55-1592	3.45477001855016	2	55	5
TCGA-55-1594	3.74733240055414	2	55	5
TCGA-55-1595	3.78996281141794	2	55	5
TCGA-55-1596	3.72895743986087	2	55	5
TCGA-55-5899	4.71605196437707	3	55	5
TCGA-55-6543	3.8749986932803	2	55	5
TCGA-55-6642	3.19351834629978	2	55	5
TCGA-55-6712	3.98873359611011	2	55	5
TCGA-55-6968	5.04735113101842	3	55	5
TCGA-55-6969	4.17157140802438	3	55	5
TCGA-55-6970	3.68062868785695	2	55	5
TCGA-55-6971	4.22755065915443	3	55	5
TCGA-55-6972	2.37311070338792	1	55	5
TCGA-55-6975	4.9748850447086	3	55	5
TCGA-55-6978	5.34035253066729	4	55	5
TCGA-55-6979	4.0263818899237	2	55	5
TCGA-55-6980	1.66998079848798	0	55	5
TCGA-55-6981	3.22663743491322	2	55	5
TCGA-55-6982	3.79791940969021	2	55	5
TCGA-55-6983	2.57027818105926	1	55	5
TCGA-55-6984	3.29257609721489	2	55	5
TCGA-55-6985	3.42249532657726	2	55	5
TCGA-55-6986	2.47611071628639	1	55	5
TCGA-55-6987	3.70483385041	2	55	5
TCGA-55-7227	3.3659780384955	2	55	5
TCGA-55-7281	2.49208572822717	1	55	5
TCGA-55-7283	3.31612808648347	2	55	5
TCGA-55-7284	2.09416538068873	1	55	5
TCGA-55-7570	5.59249660204279	4	55	5
TCGA-55-7573	1.69313189401332	0	55	5
TCGA-55-7574	3.06778827796453	2	55	5
TCGA-55-7576	3.28111229158258	2	55	5
TCGA-55-7724	3.77812198504823	2	55	5
TCGA-55-7725	2.96270245569571	1	55	5
TCGA-55-7726	4.2297251166454	3	55	5
TCGA-55-7727	4.76469712232569	3	55	5
TCGA-55-7728	2.40243385844175	1	55	5
TCGA-55-7815	4.53947327126237	3	55	5
TCGA-55-7816	2.61311235630286	1	55	5
TCGA-55-7903	4.25513710076687	3	55	5
TCGA-55-7907	3.76731148515177	2	55	5
TCGA-55-7910	5.75012147692317	4	55	5
TCGA-55-7911	4.38558854877001	3	55	5
TCGA-55-7913	4.08970023095236	2	55	5
TCGA-55-7914	3.30729807367182	2	55	5
TCGA-55-7994	4.9009513894888	3	55	5
TCGA-55-7995	3.91026870409433	2	55	5
TCGA-55-8085	4.15157544051534	3	55	5
TCGA-55-8087	2.3812059969267	1	55	5
TCGA-55-8089	4.87308605422201	3	55	5
TCGA-55-8090	3.48810724967456	2	55	5
TCGA-55-8091	3.01746019269646	1	55	5
TCGA-55-8092	2.94038005657521	1	55	5
TCGA-55-8094	3.71456127038894	2	55	5
TCGA-55-8096	2.77727500001464	1	55	5
TCGA-55-8097	1.95982253542335	1	55	5
TCGA-55-8203	3.5610349590667	2	55	5
TCGA-55-8204	3.4717746236668	2	55	5
TCGA-55-8205	4.95734288357194	3	55	5
TCGA-55-8206	2.55159062226169	1	55	5
TCGA-55-8207	1.88817245845622	0	55	5
TCGA-55-8208	3.43726626302834	2	55	5
TCGA-55-8299	3.71092561086541	2	55	5
TCGA-55-8301	3.78652951716655	2	55	5
TCGA-55-8302	3.93254107628346	2	55	5
TCGA-55-8505	3.40341159529593	2	55	5
TCGA-55-8506	4.01581942135995	2	55	5
TCGA-55-8507	3.79150743603367	2	55	5
TCGA-55-8508	2.96157589796491	1	55	5
TCGA-55-8510	3.42528499659497	2	55	5
TCGA-55-8511	4.31991908970583	3	55	5
TCGA-55-8512	1.68783473304913	0	55	5
TCGA-55-8513	2.24978456035345	1	55	5
TCGA-55-8514	1.50173440873843	0	55	5
TCGA-55-8614	4.52074634130332	3	55	5
TCGA-55-8615	4.19753911236199	3	55	5
TCGA-55-8616	2.85196424673964	1	55	5
TCGA-55-8619	2.04269410012346	1	55	5
TCGA-55-8620	4.42313522171201	3	55	5
TCGA-55-8621	2.96223947381339	1	55	5
TCGA-55-A48X	3.14324853691501	2	55	5
TCGA-55-A48Y	2.99782579205243	1	55	5
TCGA-55-A48Z	3.72482852650214	2	55	5
TCGA-55-A490	4.8023813740597	3	55	5
TCGA-55-A491	2.88874016679241	1	55	5
TCGA-55-A492	0.874595554456622	0	55	5
TCGA-55-A493	5.46573262010394	4	55	5
TCGA-55-A494	3.71062926807399	2	55	5
TCGA-55-A4DF	4.40971278498622	3	55	5
TCGA-55-A4DG	2.2012159460329	1	55	5
TCGA-55-A57B	3.31378630064772	2	55	5
TCGA-62-A46O	5.03972507803759	3	62	3
TCGA-62-A46P	1.59211907306497	0	62	3
TCGA-62-A46R	4.40922993317939	3	62	3
TCGA-62-A46S	2.86194960274487	1	62	3
TCGA-62-A46U	3.71394478304938	2	62	3
TCGA-62-A46V	3.35020023079896	2	62	3
TCGA-62-A470	3.24342059620631	2	62	3
TCGA-62-A471	5.19119575394687	3	62	3
TCGA-62-A472	4.13438972884967	3	62	3
TCGA-64-1676	3.74911318053415	2	64	2
TCGA-64-1677	4.02496399639976	2	64	2
TCGA-64-1678	4.70230845654569	3	64	2
TCGA-64-1679	3.31835537696191	2	64	2
TCGA-64-1680	2.32578909254764	1	64	2
TCGA-64-1681	2.5430716600272	1	64	2
TCGA-64-5774	5.06329125621503	3	64	2
TCGA-64-5775	5.01293599182993	3	64	2
TCGA-64-5778	3.1673938960823	2	64	2
TCGA-64-5779	3.8715267476054	2	64	2
TCGA-64-5781	3.10361532735306	2	64	2
TCGA-64-5815	3.16800714074847	2	64	2
TCGA-67-3770	2.10514648323705	1	67	3
TCGA-67-3771	3.81787697734554	2	67	3
TCGA-67-3772	2.18901548352866	1	67	3
TCGA-67-3773	2.25286891724643	1	67	3
TCGA-67-3774	3.12411240978564	2	67	3
TCGA-67-4679	2.29492014957378	1	67	3
TCGA-67-6215	3.6273279406586	2	67	3
TCGA-67-6216	2.89237629401721	1	67	3
TCGA-67-6217	2.06559016580907	1	67	3
TCGA-69-7760	3.8559544022317	2	69	3
TCGA-69-7761	4.08430523295545	2	69	3
TCGA-69-7763	2.28175707103475	1	69	3
TCGA-69-7764	2.78177592055544	1	69	3
TCGA-69-7765	3.29551142347267	2	69	3
TCGA-69-7973	4.08594996773676	2	69	3
TCGA-69-7974	4.03451838193119	2	69	3
TCGA-69-7978	3.86681013020841	2	69	3
TCGA-69-7979	3.09015839497238	2	69	3
TCGA-69-7980	3.38862274586937	2	69	3
TCGA-69-8253	1.82443216644908	0	69	3
TCGA-69-8254	2.3798850468416	1	69	3
TCGA-69-8255	4.51737797008809	3	69	3
TCGA-69-8453	2.5107754613604	1	69	3
TCGA-69-A59K	4.02578407597262	2	69	3
TCGA-71-6725	3.81106280834479	2	71	4
TCGA-71-8520	3.9985234773057	2	71	4
TCGA-73-4658	2.96577703260998	1	73	4
TCGA-73-4659	3.03310680353407	2	73	4
TCGA-73-4662	2.79953724786871	1	73	4
TCGA-73-4666	5.6065240059342	4	73	4
TCGA-73-4668	3.93853208846316	2	73	4
TCGA-73-4670	3.90912936098582	2	73	4
TCGA-73-4675	2.25466394621022	1	73	4
TCGA-73-4676	4.27428479097973	3	73	4
TCGA-73-4677	1.59786315867476	0	73	4
TCGA-73-7498	1.35138678798734	0	73	4
TCGA-73-7499	4.11598598273767	3	73	4
TCGA-73-A9RS	6.30308661746116	4	73	4
TCGA-75-5122	4.02950590077806	2	75	2
TCGA-75-5125	5.31306741127428	4	75	2
TCGA-75-5126	3.79236352366769	2	75	2
TCGA-75-5146	2.35553639362002	1	75	2
TCGA-75-5147	4.13747252070242	3	75	2
TCGA-75-6203	2.28050723136657	1	75	2
TCGA-75-6205	4.33907027338005	3	75	2
TCGA-75-6206	1.00022229507253	0	75	2
TCGA-75-6207	5.22850705742007	4	75	2
TCGA-75-6211	3.39483219458007	2	75	2
TCGA-75-6212	2.8424114402148	1	75	2
TCGA-75-6214	4.19239524447806	3	75	2
TCGA-75-7025	2.01005114055264	1	75	2
TCGA-75-7027	4.39606610795998	3	75	2
TCGA-75-7030	1.90912514610621	0	75	2
TCGA-75-7031	3.75754809413492	2	75	2
TCGA-78-7145	4.32463907274985	3	78	4
TCGA-78-7146	5.33780877756074	4	78	4
TCGA-78-7147	2.87419459302149	1	78	4
TCGA-78-7148	3.51196800878388	2	78	4
TCGA-78-7149	1.63629235430513	0	78	4
TCGA-78-7150	4.41007662446336	3	78	4
TCGA-78-7152	3.11550644100725	2	78	4
TCGA-78-7153	3.16003224695859	2	78	4
TCGA-78-7154	3.91748628391269	2	78	4
TCGA-78-7155	5.60836646255791	4	78	4
TCGA-78-7156	2.04400151837652	1	78	4
TCGA-78-7158	3.2577208339431	2	78	4
TCGA-78-7159	4.3737868527871	3	78	4
TCGA-78-7160	3.37432590750497	2	78	4
TCGA-78-7161	2.65266184013822	1	78	4
TCGA-78-7163	2.49901240161057	1	78	4
TCGA-78-7166	3.92637232383544	2	78	4
TCGA-78-7167	1.70843753323881	0	78	4
TCGA-78-7220	4.77545576343842	3	78	4
TCGA-78-7535	3.1532204615842	2	78	4
TCGA-78-7536	4.84521639796168	3	78	4
TCGA-78-7537	1.93083807889905	1	78	4
TCGA-78-7539	1.8060433041991	0	78	4
TCGA-78-7540	1.98167830975768	1	78	4
TCGA-78-7542	5.45698616180471	4	78	4
TCGA-78-7633	2.46726679759129	1	78	4
TCGA-78-8640	4.01808289393312	2	78	4
TCGA-78-8648	3.11299495591396	2	78	4
TCGA-78-8655	2.6891299903033	1	78	4
TCGA-78-8660	4.69432866155904	3	78	4
TCGA-78-8662	4.07674682623713	2	78	4
TCGA-80-5607	3.70025782367685	2	80	1
TCGA-80-5608	4.02502603154648	2	80	1
TCGA-80-5611	5.55954403043878	4	80	1
TCGA-83-5908	5.63338125206158	4	83	2
TCGA-86-6562	3.50530278073927	2	86	1
TCGA-86-6851	3.28586695768945	2	86	1
TCGA-86-7701	4.57812730747444	3	86	1
TCGA-86-7711	4.43815411052297	3	86	1
TCGA-86-7713	4.00408194445441	2	86	1
TCGA-86-7714	3.33802333556207	2	86	1
TCGA-86-7953	5.08074890081413	3	86	1
TCGA-86-7954	3.42066416416625	2	86	1
TCGA-86-7955	5.16724161688153	3	86	1
TCGA-86-8054	5.66484137956391	4	86	1
TCGA-86-8055	3.3818599354665	2	86	1
TCGA-86-8056	3.02312404545089	2	86	1
TCGA-86-8073	3.40672341099363	2	86	1
TCGA-86-8074	3.66923420108026	2	86	1
TCGA-86-8075	3.3162878773331	2	86	1
TCGA-86-8076	2.20525604562109	1	86	1
TCGA-86-8278	3.13181077055388	2	86	1
TCGA-86-8279	3.08691553076728	2	86	1
TCGA-86-8280	2.79224764183107	1	86	1
TCGA-86-8281	1.8275512458021	0	86	1
TCGA-86-8358	5.522052155825	4	86	1
TCGA-86-8359	2.77516688652925	1	86	1
TCGA-86-8585	4.14347626356403	3	86	1
TCGA-86-8668	2.2660124208927	1	86	1
TCGA-86-8669	1.86248903999727	0	86	1
TCGA-86-8671	2.6525680595597	1	86	1
TCGA-86-8672	3.89332698467511	2	86	1
TCGA-86-8673	3.68393370226977	2	86	1
TCGA-86-8674	2.62990895815047	1	86	1
TCGA-86-A456	2.12919346698847	1	86	1
TCGA-86-A4D0	5.18593392485801	3	86	1
TCGA-86-A4JF	4.66788487806625	3	86	1
TCGA-86-A4P7	3.06265443037787	2	86	1
TCGA-86-A4P8	1.80874504597892	0	86	1
TCGA-91-A4BC	3.97081418330872	2	91	4
TCGA-91-A4BD	1.66610597423261	0	91	4
TCGA-93-7347	2.18599994280242	1	93	4
TCGA-93-7348	2.91018193391788	1	93	4
TCGA-93-8067	3.65313580403398	2	93	4
TCGA-93-A4JN	3.68772210562043	2	93	4
TCGA-93-A4JO	2.47328067441687	1	93	4
TCGA-93-A4JP	3.35674350894032	2	93	4
TCGA-93-A4JQ	4.26824562860141	3	93	4
TCGA-95-7039	3.96164828379465	2	95	2
TCGA-95-7043	4.05684597326465	2	95	2
TCGA-95-7562	4.64360288911368	3	95	2
TCGA-95-7567	3.78966302709437	2	95	2
TCGA-95-7944	3.87456889339347	2	95	2
TCGA-95-7947	3.07660696310858	2	95	2
TCGA-95-7948	2.91008033176936	1	95	2
TCGA-95-8039	3.02741146783874	2	95	2
TCGA-95-8494	5.09946264655573	3	95	2
TCGA-95-A4VK	3.46764279015825	2	95	2
TCGA-95-A4VN	4.46740924971037	3	95	2
TCGA-95-A4VP	2.86768599813885	1	95	2
TCGA-97-7546	2.71184348948511	1	97	2
TCGA-97-7547	1.26807737266507	0	97	2
TCGA-97-7552	2.56276938647077	1	97	2
TCGA-97-7553	3.46845118582236	2	97	2
TCGA-97-7554	3.68497189039995	2	97	2
TCGA-97-7937	3.55229218916334	2	97	2
TCGA-97-7938	2.00190521081306	1	97	2
TCGA-97-7941	1.65595598707525	0	97	2
TCGA-97-8171	3.63560304404605	2	97	2
TCGA-97-8172	2.63934382142227	1	97	2
TCGA-97-8175	3.97393853978055	2	97	2
TCGA-97-8177	1.86870891624425	0	97	2
TCGA-97-8179	3.12814431735657	2	97	2
TCGA-97-8552	1.75082351457657	0	97	2
TCGA-97-A4LX	3.28580797250412	2	97	2
TCGA-97-A4M0	2.46624427293863	1	97	2
TCGA-97-A4M1	1.51220834750137	0	97	2
TCGA-97-A4M2	2.22145549081446	1	97	2
TCGA-97-A4M3	2.43613987915905	1	97	2
TCGA-97-A4M5	2.42705236034036	1	97	2
TCGA-97-A4M6	2.47033935303948	1	97	2
TCGA-97-A4M7	2.66216000286954	1	97	2
TCGA-99-7458	3.01901529445931	2	99	4
TCGA-99-8025	3.33808532066819	2	99	4
TCGA-99-8028	2.39991965214959	1	99	4
TCGA-99-8032	3.04196819522103	2	99	4
TCGA-99-8033	4.16336667160884	3	99	4
TCGA-99-AA5R	2.19327668801629	1	99	4
TCGA-J2-8192	2.52512003528352	1	J2	4
TCGA-J2-8194	1.9852562604161	1	J2	4
TCGA-J2-A4AD	4.11961205729902	3	J2	4
TCGA-J2-A4AE	3.14607366950979	2	J2	4
TCGA-J2-A4AG	2.68505971292828	1	J2	4
TCGA-L4-A4E5	4.08121450892776	2	L4	1
TCGA-L4-A4E6	2.32377608717805	1	L4	1
TCGA-L9-A443	2.18036215495465	1	L9	4
TCGA-L9-A444	3.00971116407052	1	L9	4
TCGA-L9-A50W	2.33940944761447	1	L9	4
TCGA-L9-A5IP	3.63625643014208	2	L9	4
TCGA-L9-A743	3.94491102476811	2	L9	4
TCGA-L9-A7SV	4.12302059106238	3	L9	4
TCGA-L9-A8F4	3.64469863896684	2	L9	4
TCGA-MN-A4N1	4.68912503271688	3	MN	4
TCGA-MN-A4N4	2.56244387847147	1	MN	4
TCGA-MN-A4N5	3.35871998467835	2	MN	4
TCGA-MP-A4SV	4.59224634327048	3	MP	4
TCGA-MP-A4SW	3.10423420782348	2	MP	4
TCGA-MP-A4SY	3.17195934113681	2	MP	4
TCGA-MP-A4T4	4.77024038820251	3	MP	4
TCGA-MP-A4T6	2.96536333769534	1	MP	4
TCGA-MP-A4T7	3.28363736487136	2	MP	4
TCGA-MP-A4T8	3.81154052721095	2	MP	4
TCGA-MP-A4T9	3.02995659810149	2	MP	4
TCGA-MP-A4TA	4.13813908731511	3	MP	4
TCGA-MP-A4TC	4.34918510785231	3	MP	4
TCGA-MP-A4TD	2.46761208622893	1	MP	4
TCGA-MP-A4TE	3.32931983028834	2	MP	4
TCGA-MP-A4TF	3.73454495443184	2	MP	4
TCGA-MP-A4TH	1.85422198126489	0	MP	4
TCGA-MP-A4TI	4.58775512818127	3	MP	4
TCGA-MP-A4TJ	3.23820062146099	2	MP	4
TCGA-MP-A4TK	3.96024797468742	2	MP	4
TCGA-MP-A5C7	2.6781297360763	1	MP	4
TCGA-NJ-A4YF	3.00338328114126	1	NJ	1
TCGA-NJ-A4YG	2.21443167732266	1	NJ	1
TCGA-NJ-A4YI	2.5066202297586	1	NJ	1
TCGA-NJ-A4YP	3.4532866520184	2	NJ	1
TCGA-NJ-A4YQ	3.4654738631432	2	NJ	1
TCGA-NJ-A55A	2.62874591982631	1	NJ	1
TCGA-NJ-A55O	2.49340181162659	1	NJ	1
TCGA-NJ-A55R	3.04955375030184	2	NJ	1
TCGA-NJ-A7XG	1.96378134615842	1	NJ	1
TCGA-O1-A52J	2.15200386641008	1	O1	5
TCGA-S2-AA1A	1.30151852069589	0	S2	5
