# Supplementary material for: Surrogate Biomarker Prediction from Whole-Slide Images for Evaluating Overall Survival in Lung Adenocarcinoma
Source: Diagnostics (Basel). 2024 Feb 20;14(5):462. doi: 10.3390/diagnostics14050462 (PMC10930763; doi:10.3390/diagnostics14050462)
Supplement: Supplementary file 1 [file diagnostics-14-00462-s001.zip › Supplementary_File_S5_TCGA_LUAD_crossfolds/crossfolds_PLPPR1.csv]

PATIENT	PLPPR1	PLPPR1_quantile	site_code	CV5
TCGA-05-4244	3.19671897991146	3	05	3
TCGA-05-4249	4.61913516438238	4	05	3
TCGA-05-4250	-1.21015620320716	2	05	3
TCGA-05-4382	2.68028234221488	3	05	3
TCGA-05-4395	-2.73268571996004	1	05	3
TCGA-05-4396	3.29394340143463	3	05	3
TCGA-05-4397	-3.14818827836325	1	05	3
TCGA-05-4398	-0.551176247094587	2	05	3
TCGA-05-4402	3.31600775113576	3	05	3
TCGA-05-4403	1.5561741545773	3	05	3
TCGA-05-4405	1.35368638273869	3	05	3
TCGA-05-4415	-1.4896149478452	2	05	3
TCGA-05-4417	3.60612817786505	3	05	3
TCGA-05-4418	-2.87151946388801	1	05	3
TCGA-05-4420	4.51105475148255	4	05	3
TCGA-05-4422	4.44403050025381	4	05	3
TCGA-05-4424	3.33810785729305	3	05	3
TCGA-05-4426	-1.38662905459871	2	05	3
TCGA-05-4427	-0.12211266347022	2	05	3
TCGA-05-4430	2.41994724537485	3	05	3
TCGA-05-4432	1.46410664513786	3	05	3
TCGA-05-4433	1.48497788428183	3	05	3
TCGA-05-4434	4.08723476793613	3	05	3
TCGA-35-3615	2.62167057545849	3	35	1
TCGA-35-4122	0.654513059635629	2	35	1
TCGA-35-4123	-2.68504794225571	1	35	1
TCGA-35-5375	-1.62700412807998	1	35	1
TCGA-38-4625	0.609781987592066	2	38	5
TCGA-38-4626	1.89563366941398	3	38	5
TCGA-38-4627	-0.635252839500003	2	38	5
TCGA-38-4628	3.0122531162973	3	38	5
TCGA-38-4629	-0.499702845903653	2	38	5
TCGA-38-4630	-7.19751865024672	0	38	5
TCGA-38-4631	2.78644662561335	3	38	5
TCGA-38-4632	3.51104786823416	3	38	5
TCGA-38-6178	2.54602714777394	3	38	5
TCGA-38-7271	3.1022970924557	3	38	5
TCGA-38-A44F	0.645491152129525	2	38	5
TCGA-44-2655	3.3418794110435	3	44	1
TCGA-44-2656	4.55193014432765	4	44	1
TCGA-44-2657	-1.2844862067134	2	44	1
TCGA-44-2659	5.23866217201143	4	44	1
TCGA-44-2661	2.08152902972419	3	44	1
TCGA-44-2662	0.375148539931585	2	44	1
TCGA-44-2665	3.78028666550052	3	44	1
TCGA-44-2666	2.23893076168943	3	44	1
TCGA-44-2668	0.97719406147754	2	44	1
TCGA-44-3396	-1.40919804353693	2	44	1
TCGA-44-3398	3.22500110537822	3	44	1
TCGA-44-3917	3.00054016405008	3	44	1
TCGA-44-3918	5.50541006002737	4	44	1
TCGA-44-3919	1.69267759513196	3	44	1
TCGA-44-4112	4.77385229631459	4	44	1
TCGA-44-5643	2.40953534016011	3	44	1
TCGA-44-5644	1.73462295555125	3	44	1
TCGA-44-5645	-0.100900911585633	2	44	1
TCGA-44-6145	0.382356149913951	2	44	1
TCGA-44-6146	2.57034069189142	3	44	1
TCGA-44-6147	4.52330762871247	4	44	1
TCGA-44-6148	3.46867335562363	3	44	1
TCGA-44-6774	2.09449802098656	3	44	1
TCGA-44-6775	1.46397581104661	3	44	1
TCGA-44-6776	4.60977083661145	4	44	1
TCGA-44-6777	1.02346864206578	2	44	1
TCGA-44-6778	2.34790495570856	3	44	1
TCGA-44-6779	-4.94200978160308	0	44	1
TCGA-44-7659	6.73090121531132	4	44	1
TCGA-44-7660	0.800133092790276	2	44	1
TCGA-44-7662	-3.45672726528097	1	44	1
TCGA-44-7667	0.557872981381603	2	44	1
TCGA-44-7669	0.847574052078193	2	44	1
TCGA-44-7670	5.37273157149272	4	44	1
TCGA-44-7671	4.12309218481862	4	44	1
TCGA-44-7672	0.782344415493655	2	44	1
TCGA-44-8119	-0.531549171380259	2	44	1
TCGA-44-A479	0.461193288038635	2	44	1
TCGA-44-A47A	4.89889562960037	4	44	1
TCGA-44-A47B	1.55937850902907	3	44	1
TCGA-44-A47G	-0.791422472664712	2	44	1
TCGA-44-A4SS	1.45424188315276	3	44	1
TCGA-44-A4SU	2.35060628752083	3	44	1
TCGA-49-4487	3.26777446011702	3	49	4
TCGA-49-4488	-2.46487204695437	1	49	4
TCGA-49-4490	0.868560036264892	2	49	4
TCGA-49-4494	0.457335102330814	2	49	4
TCGA-49-4501	4.69087982038979	4	49	4
TCGA-49-4505	0.37731581461741	2	49	4
TCGA-49-4506	-0.670189165672578	2	49	4
TCGA-49-4507	-2.68698725996701	1	49	4
TCGA-49-4510	2.68705106921512	3	49	4
TCGA-49-4512	2.50181608784451	3	49	4
TCGA-49-4514	-0.703826705558645	2	49	4
TCGA-49-6742	3.2130193599293	3	49	4
TCGA-49-6743	0.375503309315926	2	49	4
TCGA-49-6744	2.5869840574497	3	49	4
TCGA-49-6745	0.638571267977124	2	49	4
TCGA-49-6761	-0.154061398393759	2	49	4
TCGA-49-6767	-5.546789627848	0	49	4
TCGA-49-AAQV	-0.45679714272528	2	49	4
TCGA-49-AAR0	1.80652490373958	3	49	4
TCGA-49-AAR2	0.949685722263947	2	49	4
TCGA-49-AAR3	-3.58097549035675	1	49	4
TCGA-49-AAR4	-2.58859585646236	1	49	4
TCGA-49-AAR9	-5.87691696347668	0	49	4
TCGA-49-AARE	-3.00891884756447	1	49	4
TCGA-49-AARN	3.60051887725356	3	49	4
TCGA-49-AARO	-1.00918236121997	2	49	4
TCGA-49-AARQ	0.771071516344612	2	49	4
TCGA-49-AARR	2.69584922120418	3	49	4
TCGA-4B-A93V	-0.683578033223196	2	4B	5
TCGA-50-5044	-0.76158871747075	2	50	3
TCGA-50-5045	2.60647538262519	3	50	3
TCGA-50-5055	1.92413786969601	3	50	3
TCGA-50-5066	1.72568537478686	3	50	3
TCGA-50-5068	-1.33189130588481	2	50	3
TCGA-50-5931	-0.191803981655776	2	50	3
TCGA-50-5939	1.00531971447447	2	50	3
TCGA-50-5942	5.96680300500356	4	50	3
TCGA-50-5946	2.90873346996983	3	50	3
TCGA-50-6590	-4.21572248737178	1	50	3
TCGA-50-6591	2.26272411517805	3	50	3
TCGA-50-6593	0.99431782391279	2	50	3
TCGA-50-6594	1.73447684793867	3	50	3
TCGA-50-6597	5.147658869486	4	50	3
TCGA-50-6673	3.07299867290825	3	50	3
TCGA-50-7109	3.12321157314489	3	50	3
TCGA-50-8457	4.91310655663672	4	50	3
TCGA-50-8459	-3.46593924909664	1	50	3
TCGA-53-7624	-6.07701254079959	0	53	3
TCGA-53-7626	1.07461388854552	2	53	3
TCGA-53-7813	2.33132636688875	3	53	3
TCGA-53-A4EZ	6.82504464219791	4	53	3
TCGA-55-1592	2.77735722943508	3	55	2
TCGA-55-1594	2.99270472640414	3	55	2
TCGA-55-1595	6.37110360118669	4	55	2
TCGA-55-1596	3.41994523285879	3	55	2
TCGA-55-5899	5.14303566805202	4	55	2
TCGA-55-6543	1.13740597672174	2	55	2
TCGA-55-6642	-0.485280540456303	2	55	2
TCGA-55-6712	-3.68604716685951	1	55	2
TCGA-55-6968	-2.95827341817546	1	55	2
TCGA-55-6969	-1.78348647004465	1	55	2
TCGA-55-6970	2.14942226330539	3	55	2
TCGA-55-6971	2.55524569726068	3	55	2
TCGA-55-6972	4.27410069755675	4	55	2
TCGA-55-6975	-0.284777061552923	2	55	2
TCGA-55-6978	-1.0066043587116	2	55	2
TCGA-55-6979	1.84975334818531	3	55	2
TCGA-55-6980	3.06670340038674	3	55	2
TCGA-55-6981	0.127751770402762	2	55	2
TCGA-55-6982	1.51575314367822	3	55	2
TCGA-55-6983	1.94820662231722	3	55	2
TCGA-55-6984	2.4201261469354	3	55	2
TCGA-55-6985	1.51784320316474	3	55	2
TCGA-55-6986	1.68874016868294	3	55	2
TCGA-55-6987	1.18153004860632	2	55	2
TCGA-55-7227	2.07496122013583	3	55	2
TCGA-55-7281	2.23000960541824	3	55	2
TCGA-55-7283	2.68325560080093	3	55	2
TCGA-55-7284	1.19809775437475	2	55	2
TCGA-55-7570	-0.196338232044019	2	55	2
TCGA-55-7573	4.53838816500619	4	55	2
TCGA-55-7574	2.9560954064488	3	55	2
TCGA-55-7576	3.53986479251936	3	55	2
TCGA-55-7724	2.79438703941101	3	55	2
TCGA-55-7725	4.83497485443465	4	55	2
TCGA-55-7726	-5.03001814704538	0	55	2
TCGA-55-7727	2.5642997686591	3	55	2
TCGA-55-7728	-0.262609965938473	2	55	2
TCGA-55-7815	4.46064179430611	4	55	2
TCGA-55-7816	-0.485111179785267	2	55	2
TCGA-55-7903	3.68234931399182	3	55	2
TCGA-55-7907	-5.3490324760857	0	55	2
TCGA-55-7910	0.299102098102069	2	55	2
TCGA-55-7911	3.14590463021359	3	55	2
TCGA-55-7913	2.99111128537629	3	55	2
TCGA-55-7914	4.93238259953342	4	55	2
TCGA-55-7994	-6.50046148922538	0	55	2
TCGA-55-7995	-1.32664904911866	2	55	2
TCGA-55-8085	3.72539505805602	3	55	2
TCGA-55-8087	3.26812294910564	3	55	2
TCGA-55-8089	0.494468541207808	2	55	2
TCGA-55-8090	0.078557697183462	2	55	2
TCGA-55-8091	0.914601379690721	2	55	2
TCGA-55-8092	2.19407227871319	3	55	2
TCGA-55-8094	5.57886256597656	4	55	2
TCGA-55-8096	3.86305970330574	3	55	2
TCGA-55-8097	4.07637418598987	3	55	2
TCGA-55-8203	-0.34347887316919	2	55	2
TCGA-55-8204	-1.42680070372972	2	55	2
TCGA-55-8205	-2.07224443596959	1	55	2
TCGA-55-8206	2.60595291071138	3	55	2
TCGA-55-8207	4.08513802905115	3	55	2
TCGA-55-8208	2.03437228867263	3	55	2
TCGA-55-8299	3.06014591321115	3	55	2
TCGA-55-8301	-2.51725123101055	1	55	2
TCGA-55-8302	-1.00431494072434	2	55	2
TCGA-55-8505	1.61798451217308	3	55	2
TCGA-55-8506	-4.03765399190937	1	55	2
TCGA-55-8507	2.37946868038466	3	55	2
TCGA-55-8508	-2.32382632089734	1	55	2
TCGA-55-8510	2.02119300387785	3	55	2
TCGA-55-8511	-0.122008781292164	2	55	2
TCGA-55-8512	0.04114324257627	2	55	2
TCGA-55-8513	3.56756499055108	3	55	2
TCGA-55-8514	-0.776801090635556	2	55	2
TCGA-55-8614	2.45831535824502	3	55	2
TCGA-55-8615	4.0871966838545	3	55	2
TCGA-55-8616	3.07087609934112	3	55	2
TCGA-55-8619	2.28269753730191	3	55	2
TCGA-55-8620	2.08843983075077	3	55	2
TCGA-55-8621	2.8500079158971	3	55	2
TCGA-55-A48X	2.38851155851827	3	55	2
TCGA-55-A48Y	1.65021105350142	3	55	2
TCGA-55-A48Z	1.710599090198	3	55	2
TCGA-55-A490	3.11888333503801	3	55	2
TCGA-55-A491	2.06200861130909	3	55	2
TCGA-55-A492	1.9663381230842	3	55	2
TCGA-55-A493	-3.69363418963979	1	55	2
TCGA-55-A494	0.428014097211453	2	55	2
TCGA-55-A4DF	0.870435560036379	2	55	2
TCGA-55-A4DG	1.69914645366008	3	55	2
TCGA-55-A57B	0.318498427997042	2	55	2
TCGA-62-A46O	1.71861229543013	3	62	5
TCGA-62-A46P	3.43662699354004	3	62	5
TCGA-62-A46R	-3.09969667650923	1	62	5
TCGA-62-A46S	0.580581871181976	2	62	5
TCGA-62-A46U	2.98392477677304	3	62	5
TCGA-62-A46V	5.28639623533923	4	62	5
TCGA-62-A470	2.71948752888271	3	62	5
TCGA-62-A471	-0.1489902673487	2	62	5
TCGA-62-A472	3.19926788110979	3	62	5
TCGA-64-1676	5.11153883877244	4	64	1
TCGA-64-1677	3.31900445884477	3	64	1
TCGA-64-1678	4.8127146844182	4	64	1
TCGA-64-1679	1.73339287624076	3	64	1
TCGA-64-1680	2.90348359280475	3	64	1
TCGA-64-1681	5.40582626413681	4	64	1
TCGA-64-5774	2.54128532587876	3	64	1
TCGA-64-5775	-5.77415033272169	0	64	1
TCGA-64-5778	0.370785355488693	2	64	1
TCGA-64-5779	2.39809099026717	3	64	1
TCGA-64-5781	-5.44713145803019	0	64	1
TCGA-64-5815	2.8895135162759	3	64	1
TCGA-67-3770	5.8274574708974	4	67	4
TCGA-67-3771	1.67337905355736	3	67	4
TCGA-67-3772	4.94443900466202	4	67	4
TCGA-67-3773	6.22596606789029	4	67	4
TCGA-67-3774	3.40029818327074	3	67	4
TCGA-67-4679	6.71590478263316	4	67	4
TCGA-67-6215	6.02202437323405	4	67	4
TCGA-67-6216	0.197789302121553	2	67	4
TCGA-67-6217	4.45270757963048	4	67	4
TCGA-69-7760	1.95967748064803	3	69	1
TCGA-69-7761	-4.29507313411582	1	69	1
TCGA-69-7763	2.35019812713663	3	69	1
TCGA-69-7764	6.59673181906388	4	69	1
TCGA-69-7765	0.232710636456601	2	69	1
TCGA-69-7973	3.69834047856478	3	69	1
TCGA-69-7974	1.69376481773366	3	69	1
TCGA-69-7978	-2.84320150315449	1	69	1
TCGA-69-7979	-0.483229412962007	2	69	1
TCGA-69-7980	1.07462156675364	2	69	1
TCGA-69-8253	2.31454878252244	3	69	1
TCGA-69-8254	4.11848648232444	4	69	1
TCGA-69-8255	3.78975628838324	3	69	1
TCGA-69-8453	0.901767486672596	2	69	1
TCGA-69-A59K	-2.74960173650741	1	69	1
TCGA-71-6725	1.30549371889809	3	71	5
TCGA-71-8520	4.13009172069714	4	71	5
TCGA-73-4658	0.202477290630307	2	73	3
TCGA-73-4659	3.1862278319757	3	73	3
TCGA-73-4662	1.12621887272671	2	73	3
TCGA-73-4666	-1.4493145957423	2	73	3
TCGA-73-4668	-2.61363138571825	1	73	3
TCGA-73-4670	-0.800966398951733	2	73	3
TCGA-73-4675	-1.62871989651367	1	73	3
TCGA-73-4676	2.575553415301	3	73	3
TCGA-73-4677	1.72537658200903	3	73	3
TCGA-73-7498	1.16811223288601	2	73	3
TCGA-73-7499	1.69703343345545	3	73	3
TCGA-73-A9RS	-2.20753628288836	1	73	3
TCGA-75-5122	-1.2629252968648	2	75	4
TCGA-75-5125	-0.361870243114228	2	75	4
TCGA-75-5126	3.00065960171801	3	75	4
TCGA-75-5146	3.54777341186775	3	75	4
TCGA-75-5147	5.19296100379493	4	75	4
TCGA-75-6203	3.24816651132435	3	75	4
TCGA-75-6205	-3.5001335147169	1	75	4
TCGA-75-6206	5.1212376960339	4	75	4
TCGA-75-6207	0.788200605012409	2	75	4
TCGA-75-6211	0.366635302749416	2	75	4
TCGA-75-6212	3.38875264690865	3	75	4
TCGA-75-6214	-2.17434327190335	1	75	4
TCGA-75-7025	-1.32352731407365	2	75	4
TCGA-75-7027	4.18117810648236	4	75	4
TCGA-75-7030	2.27169522549092	3	75	4
TCGA-75-7031	5.63885464210462	4	75	4
TCGA-78-7145	2.4674738509213	3	78	5
TCGA-78-7146	-2.32971221393974	1	78	5
TCGA-78-7147	1.03148669270676	2	78	5
TCGA-78-7148	3.91859326824653	3	78	5
TCGA-78-7149	1.30823815662093	3	78	5
TCGA-78-7150	-4.37455822109417	1	78	5
TCGA-78-7152	0.702310288552574	2	78	5
TCGA-78-7153	5.56931126963812	4	78	5
TCGA-78-7154	1.18219921819748	2	78	5
TCGA-78-7155	3.22383351650931	3	78	5
TCGA-78-7156	4.74049250862286	4	78	5
TCGA-78-7158	6.29609195982972	4	78	5
TCGA-78-7159	2.02904887499165	3	78	5
TCGA-78-7160	2.00617479585697	3	78	5
TCGA-78-7161	2.16614782750516	3	78	5
TCGA-78-7163	4.57139646890152	4	78	5
TCGA-78-7166	2.9747199083214	3	78	5
TCGA-78-7167	4.5565562427438	4	78	5
TCGA-78-7220	0.038221034854704	2	78	5
TCGA-78-7535	-3.17470637392461	1	78	5
TCGA-78-7536	1.40566474996336	3	78	5
TCGA-78-7537	1.11995434536119	2	78	5
TCGA-78-7539	4.57937676665877	4	78	5
TCGA-78-7540	2.16276635627768	3	78	5
TCGA-78-7542	-1.78141857752037	1	78	5
TCGA-78-7633	2.89127588068821	3	78	5
TCGA-78-8640	-0.544377608293186	2	78	5
TCGA-78-8648	2.82348833871898	3	78	5
TCGA-78-8655	0.029399721180172	2	78	5
TCGA-78-8660	1.54733715668618	3	78	5
TCGA-78-8662	0.344378943809355	2	78	5
TCGA-80-5607	4.49599712726822	4	80	2
TCGA-80-5608	4.24918164908593	4	80	2
TCGA-80-5611	0.261281397851976	2	80	2
TCGA-83-5908	-1.34077257045162	2	83	5
TCGA-86-6562	0.726659155323188	2	86	5
TCGA-86-6851	-2.72074788673212	1	86	5
TCGA-86-7701	2.76781705142151	3	86	5
TCGA-86-7711	-3.35698364477934	1	86	5
TCGA-86-7713	5.1141120003349	4	86	5
TCGA-86-7714	4.264266885609	4	86	5
TCGA-86-7953	-0.441557992057256	2	86	5
TCGA-86-7954	0.800134417764219	2	86	5
TCGA-86-7955	-1.37810902794077	2	86	5
TCGA-86-8054	3.77484007801218	3	86	5
TCGA-86-8055	0.849261904267236	2	86	5
TCGA-86-8056	4.74271039103214	4	86	5
TCGA-86-8073	1.71256876500336	3	86	5
TCGA-86-8074	-2.20249994911464	1	86	5
TCGA-86-8075	0.729982710120536	2	86	5
TCGA-86-8076	1.97848518377406	3	86	5
TCGA-86-8278	-1.54818417879021	2	86	5
TCGA-86-8279	-1.18776028150191	2	86	5
TCGA-86-8280	4.65015053734889	4	86	5
TCGA-86-8281	1.90275758999127	3	86	5
TCGA-86-8358	3.26069208268206	3	86	5
TCGA-86-8359	0.021416708067482	2	86	5
TCGA-86-8585	-1.13131785573224	2	86	5
TCGA-86-8668	1.49975251993245	3	86	5
TCGA-86-8669	6.4134954281237	4	86	5
TCGA-86-8671	3.84593817062275	3	86	5
TCGA-86-8672	-2.53533228516737	1	86	5
TCGA-86-8673	-5.65368819972273	0	86	5
TCGA-86-8674	3.694895367419	3	86	5
TCGA-86-A456	3.59475118842261	3	86	5
TCGA-86-A4D0	4.52597267175309	4	86	5
TCGA-86-A4JF	2.88133127473092	3	86	5
TCGA-86-A4P7	5.0259457148568	4	86	5
TCGA-86-A4P8	2.83359590992958	3	86	5
TCGA-91-A4BC	-2.22975009048396	1	91	2
TCGA-91-A4BD	5.09206843557774	4	91	2
TCGA-93-7347	3.86283613474239	3	93	4
TCGA-93-7348	3.13914240565714	3	93	4
TCGA-93-8067	3.63075063746774	3	93	4
TCGA-93-A4JN	1.57134657245486	3	93	4
TCGA-93-A4JO	-0.890913147447503	2	93	4
TCGA-93-A4JP	1.68505447738445	3	93	4
TCGA-93-A4JQ	2.41723071618426	3	93	4
TCGA-95-7039	0.628665000398292	2	95	1
TCGA-95-7043	1.02122206353393	2	95	1
TCGA-95-7562	1.94023714059087	3	95	1
TCGA-95-7567	0.851780617022221	2	95	1
TCGA-95-7944	-4.02629791458728	1	95	1
TCGA-95-7947	0.050069825438745	2	95	1
TCGA-95-7948	0.736887616493135	2	95	1
TCGA-95-8039	1.1340905707743	2	95	1
TCGA-95-8494	-3.86920414663948	1	95	1
TCGA-95-A4VK	3.44369709453322	3	95	1
TCGA-95-A4VN	1.68281921878486	3	95	1
TCGA-95-A4VP	3.39197883978872	3	95	1
TCGA-97-7546	3.60391212420178	3	97	4
TCGA-97-7547	4.71953828019379	4	97	4
TCGA-97-7552	-0.292679823787879	2	97	4
TCGA-97-7553	3.75206164385827	3	97	4
TCGA-97-7554	2.38124565657381	3	97	4
TCGA-97-7937	-2.46665691363765	1	97	4
TCGA-97-7938	6.83189609456788	4	97	4
TCGA-97-7941	3.93143515927569	3	97	4
TCGA-97-8171	5.28208209967002	4	97	4
TCGA-97-8172	0.554176438159591	2	97	4
TCGA-97-8175	1.22610579515103	2	97	4
TCGA-97-8177	1.38649343161508	3	97	4
TCGA-97-8179	3.80861162111342	3	97	4
TCGA-97-8552	3.37678898942311	3	97	4
TCGA-97-A4LX	1.05882828167202	2	97	4
TCGA-97-A4M0	4.79572576225763	4	97	4
TCGA-97-A4M1	2.34548374834955	3	97	4
TCGA-97-A4M2	1.68903685428689	3	97	4
TCGA-97-A4M3	1.44074178111806	3	97	4
TCGA-97-A4M5	1.98575217624791	3	97	4
TCGA-97-A4M6	3.70307742674829	3	97	4
TCGA-97-A4M7	3.11221109175117	3	97	4
TCGA-99-7458	3.14501633950672	3	99	4
TCGA-99-8025	3.44034334650357	3	99	4
TCGA-99-8028	3.14128371021331	3	99	4
TCGA-99-8032	2.30085692279727	3	99	4
TCGA-99-8033	0.103693358088376	2	99	4
TCGA-99-AA5R	1.14527131510546	2	99	4
TCGA-J2-8192	1.85976691027815	3	J2	1
TCGA-J2-8194	2.74442980334766	3	J2	1
TCGA-J2-A4AD	1.54557535437307	3	J2	1
TCGA-J2-A4AE	2.65271992656792	3	J2	1
TCGA-J2-A4AG	4.19780295733738	4	J2	1
TCGA-L4-A4E5	0.993132352346648	2	L4	4
TCGA-L4-A4E6	3.02614790021203	3	L4	4
TCGA-L9-A443	5.82878418319612	4	L9	3
TCGA-L9-A444	3.83182943879986	3	L9	3
TCGA-L9-A50W	6.91174933174724	4	L9	3
TCGA-L9-A5IP	-6.04146321149893	0	L9	3
TCGA-L9-A743	1.68917320957522	3	L9	3
TCGA-L9-A7SV	4.08577503641178	3	L9	3
TCGA-L9-A8F4	2.22257867558236	3	L9	3
TCGA-MN-A4N1	2.45940862957919	3	MN	5
TCGA-MN-A4N4	-4.45621996579357	0	MN	5
TCGA-MN-A4N5	3.74853265780006	3	MN	5
TCGA-MP-A4SV	2.44716635314964	3	MP	3
TCGA-MP-A4SW	4.13566164345456	4	MP	3
TCGA-MP-A4SY	-0.449692968913525	2	MP	3
TCGA-MP-A4T4	-0.579470863198387	2	MP	3
TCGA-MP-A4T6	0.088780380513285	2	MP	3
TCGA-MP-A4T7	1.39505864753978	3	MP	3
TCGA-MP-A4T8	4.20666348585031	4	MP	3
TCGA-MP-A4T9	2.48836160668985	3	MP	3
TCGA-MP-A4TA	1.57898577294356	3	MP	3
TCGA-MP-A4TC	-3.68973388143999	1	MP	3
TCGA-MP-A4TD	2.13851403317867	3	MP	3
TCGA-MP-A4TE	3.11276120194308	3	MP	3
TCGA-MP-A4TF	-1.26308023838026	2	MP	3
TCGA-MP-A4TH	3.72654821718158	3	MP	3
TCGA-MP-A4TI	-1.4708248974205	2	MP	3
TCGA-MP-A4TJ	2.39286674296422	3	MP	3
TCGA-MP-A4TK	-0.296250029550518	2	MP	3
TCGA-MP-A5C7	1.6862576169597	3	MP	3
TCGA-NJ-A4YF	1.15460843170367	2	NJ	3
TCGA-NJ-A4YG	4.21295878792379	4	NJ	3
TCGA-NJ-A4YI	6.17412225319639	4	NJ	3
TCGA-NJ-A4YP	2.18220971718811	3	NJ	3
TCGA-NJ-A4YQ	-0.592595193112331	2	NJ	3
TCGA-NJ-A55A	4.6395411228258	4	NJ	3
TCGA-NJ-A55O	0.95785150503051	2	NJ	3
TCGA-NJ-A55R	4.44929014637496	4	NJ	3
TCGA-NJ-A7XG	1.0276535293248	2	NJ	3
TCGA-O1-A52J	3.95710867877181	3	O1	1
TCGA-S2-AA1A	-1.14070380790919	2	S2	2
