# Supplementary material for: Surrogate Biomarker Prediction from Whole-Slide Images for Evaluating Overall Survival in Lung Adenocarcinoma
Source: Diagnostics (Basel). 2024 Feb 20;14(5):462. doi: 10.3390/diagnostics14050462 (PMC10930763; doi:10.3390/diagnostics14050462)
Supplement: Supplementary file 1 [file diagnostics-14-00462-s001.zip › Supplementary_File_S5_TCGA_LUAD_crossfolds/crossfolds_PRCD.csv]

PATIENT	PRCD	PRCD_quantile	site_code	CV5
TCGA-05-4244	0.606576240084624	3	05	3
TCGA-05-4249	-0.342488163904568	2	05	3
TCGA-05-4250	-0.518278498569496	2	05	3
TCGA-05-4382	1.04682132380254	3	05	3
TCGA-05-4395	0.437239281482274	3	05	3
TCGA-05-4396	-1.01654979839045	1	05	3
TCGA-05-4397	-0.035978774777221	2	05	3
TCGA-05-4398	0.38437504517857	2	05	3
TCGA-05-4402	-0.92148053411919	1	05	3
TCGA-05-4403	-0.227117062589839	2	05	3
TCGA-05-4405	-0.30722497121576	2	05	3
TCGA-05-4415	-1.35837041456695	1	05	3
TCGA-05-4417	-0.386122322530014	2	05	3
TCGA-05-4418	-0.382134623149086	2	05	3
TCGA-05-4420	-0.488401962862039	2	05	3
TCGA-05-4422	-0.03064206977018	2	05	3
TCGA-05-4424	-0.537123582987401	2	05	3
TCGA-05-4426	-0.40350287316311	2	05	3
TCGA-05-4427	-0.436986000823632	2	05	3
TCGA-05-4430	-0.228653541246628	2	05	3
TCGA-05-4432	-0.731899009774546	2	05	3
TCGA-05-4433	0.194076685015096	2	05	3
TCGA-05-4434	0.903487432824335	3	05	3
TCGA-35-3615	-0.663104521011406	2	35	2
TCGA-35-4122	0.034101722910183	2	35	2
TCGA-35-4123	-0.47205421892151	2	35	2
TCGA-35-5375	0.412524236106656	2	35	2
TCGA-38-4625	0.147601504914079	2	38	5
TCGA-38-4626	0.507451661961847	3	38	5
TCGA-38-4627	-0.023323291178577	2	38	5
TCGA-38-4628	-0.971746405008987	1	38	5
TCGA-38-4629	-0.375967477481409	2	38	5
TCGA-38-4630	-0.186291394823466	2	38	5
TCGA-38-4631	-0.240621617584825	2	38	5
TCGA-38-4632	-0.144303960378396	2	38	5
TCGA-38-6178	-0.210478632787916	2	38	5
TCGA-38-7271	0.797698876106254	3	38	5
TCGA-38-A44F	1.84104196124733	4	38	5
TCGA-44-2655	-0.870570207045372	1	44	5
TCGA-44-2656	1.32191297126561	3	44	5
TCGA-44-2657	0.798929801474239	3	44	5
TCGA-44-2659	0.392050630925438	2	44	5
TCGA-44-2661	0.496566529003032	3	44	5
TCGA-44-2662	0.002105129317368	2	44	5
TCGA-44-2665	-0.019060341337182	2	44	5
TCGA-44-2666	0.513895377606211	3	44	5
TCGA-44-2668	-1.15071881770782	1	44	5
TCGA-44-3396	0.157502250791498	2	44	5
TCGA-44-3398	1.5753158368013	3	44	5
TCGA-44-3917	-1.19861554871598	1	44	5
TCGA-44-3918	0.07168562980942	2	44	5
TCGA-44-3919	0.599281058678449	3	44	5
TCGA-44-4112	1.1574513313389	3	44	5
TCGA-44-5643	0.734726222056473	3	44	5
TCGA-44-5644	-0.030911790811724	2	44	5
TCGA-44-5645	2.37267574128647	4	44	5
TCGA-44-6145	-1.30045367420535	1	44	5
TCGA-44-6146	1.61656370865206	3	44	5
TCGA-44-6147	0.67978288567096	3	44	5
TCGA-44-6148	1.87479153721395	4	44	5
TCGA-44-6774	-0.295068790776162	2	44	5
TCGA-44-6775	1.62771187740964	3	44	5
TCGA-44-6776	-0.528643192085648	2	44	5
TCGA-44-6777	0.277652130317304	2	44	5
TCGA-44-6778	0.466267152031956	3	44	5
TCGA-44-6779	-1.24157006346199	1	44	5
TCGA-44-7659	0.87524366835331	3	44	5
TCGA-44-7660	0.069972676529184	2	44	5
TCGA-44-7662	-0.322871518546175	2	44	5
TCGA-44-7667	-2.2971786827073	0	44	5
TCGA-44-7669	-0.176012768239423	2	44	5
TCGA-44-7670	0.146424100152884	2	44	5
TCGA-44-7671	-1.27200767863146	1	44	5
TCGA-44-7672	0.181262249409222	2	44	5
TCGA-44-8119	-0.798064145949015	1	44	5
TCGA-44-A479	0.063433780191626	2	44	5
TCGA-44-A47A	0.181666253495426	2	44	5
TCGA-44-A47B	-0.476963338034648	2	44	5
TCGA-44-A47G	1.05900117128478	3	44	5
TCGA-44-A4SS	-0.021786246015228	2	44	5
TCGA-44-A4SU	0.478686101435386	3	44	5
TCGA-49-4487	0.081501464587223	2	49	2
TCGA-49-4488	-0.414245973884405	2	49	2
TCGA-49-4490	0.117587584104806	2	49	2
TCGA-49-4494	-0.715304283808535	2	49	2
TCGA-49-4501	-0.328447538318617	2	49	2
TCGA-49-4505	-0.182642679973852	2	49	2
TCGA-49-4506	-0.231304924439367	2	49	2
TCGA-49-4507	-1.43323066772123	1	49	2
TCGA-49-4510	0.556347377570531	3	49	2
TCGA-49-4512	0.192218794867871	2	49	2
TCGA-49-4514	-0.182994542257205	2	49	2
TCGA-49-6742	-0.590777742715116	2	49	2
TCGA-49-6743	-0.724032364234988	2	49	2
TCGA-49-6744	0.62936265972025	3	49	2
TCGA-49-6745	-1.78176053097123	1	49	2
TCGA-49-6761	-0.409318453635833	2	49	2
TCGA-49-6767	-0.417506610903036	2	49	2
TCGA-49-AAQV	-0.017265081525688	2	49	2
TCGA-49-AAR0	0.8356712493991	3	49	2
TCGA-49-AAR2	-0.035517275807973	2	49	2
TCGA-49-AAR3	0.506487350893594	3	49	2
TCGA-49-AAR4	0.470297832591213	3	49	2
TCGA-49-AAR9	-0.922720653089806	1	49	2
TCGA-49-AARE	1.6853422956475	4	49	2
TCGA-49-AARN	0.847714689590583	3	49	2
TCGA-49-AARO	1.09862092831454	3	49	2
TCGA-49-AARQ	-0.482685075901172	2	49	2
TCGA-49-AARR	1.28202254452338	3	49	2
TCGA-4B-A93V	0.037705938710741	2	4B	4
TCGA-50-5044	-2.20216130885673	0	50	4
TCGA-50-5045	0.603497682825292	3	50	4
TCGA-50-5055	1.62383258650844	3	50	4
TCGA-50-5066	0.569890702179431	3	50	4
TCGA-50-5068	1.33107370683762	3	50	4
TCGA-50-5931	-0.320128078631315	2	50	4
TCGA-50-5939	-0.415523406485577	2	50	4
TCGA-50-5942	-0.094493174265311	2	50	4
TCGA-50-5946	0.101378547912225	2	50	4
TCGA-50-6590	-0.591231622463981	2	50	4
TCGA-50-6591	1.90536232679611	4	50	4
TCGA-50-6593	-0.476312001329371	2	50	4
TCGA-50-6594	-0.50557423989428	2	50	4
TCGA-50-6597	-0.310460611688503	2	50	4
TCGA-50-6673	-0.006728519562486	2	50	4
TCGA-50-7109	-0.146047453229528	2	50	4
TCGA-50-8457	1.23708539108884	3	50	4
TCGA-50-8459	1.66334376784833	4	50	4
TCGA-53-7624	-1.03261842144113	1	53	4
TCGA-53-7626	0.203347202667727	2	53	4
TCGA-53-7813	-0.819615531185993	1	53	4
TCGA-53-A4EZ	0.461973713983004	3	53	4
TCGA-55-1592	0.830828437883113	3	55	1
TCGA-55-1594	0.352934667334334	2	55	1
TCGA-55-1595	1.17786418075927	3	55	1
TCGA-55-1596	-0.957024225586534	1	55	1
TCGA-55-5899	-0.259629404897373	2	55	1
TCGA-55-6543	-0.422681855360386	2	55	1
TCGA-55-6642	-0.684589348679709	2	55	1
TCGA-55-6712	-1.57056994943958	1	55	1
TCGA-55-6968	-0.636345323288096	2	55	1
TCGA-55-6969	0.000784838899913	2	55	1
TCGA-55-6970	-0.56729882558664	2	55	1
TCGA-55-6971	-0.463290254176749	2	55	1
TCGA-55-6972	-0.434244218669684	2	55	1
TCGA-55-6975	-1.05529521543016	1	55	1
TCGA-55-6978	-0.883747610926062	1	55	1
TCGA-55-6979	0.080758899826462	2	55	1
TCGA-55-6980	-0.850276012845363	1	55	1
TCGA-55-6981	-0.437845405451463	2	55	1
TCGA-55-6982	-2.00082238206268	1	55	1
TCGA-55-6983	0.489746842747248	3	55	1
TCGA-55-6984	-0.543347977039487	2	55	1
TCGA-55-6985	-0.635403057130944	2	55	1
TCGA-55-6986	-0.744219238593166	2	55	1
TCGA-55-6987	0.245402231772705	2	55	1
TCGA-55-7227	0.463157107196028	3	55	1
TCGA-55-7281	-1.21797199247552	1	55	1
TCGA-55-7283	-0.696005669152387	2	55	1
TCGA-55-7284	1.01924967391082	3	55	1
TCGA-55-7570	-0.619029303866298	2	55	1
TCGA-55-7573	0.591033706394585	3	55	1
TCGA-55-7574	1.89682945702911	4	55	1
TCGA-55-7576	-0.858591767356805	1	55	1
TCGA-55-7724	-0.482950904452278	2	55	1
TCGA-55-7725	0.419387652333041	2	55	1
TCGA-55-7726	-0.506456190988371	2	55	1
TCGA-55-7727	0.921331664502383	3	55	1
TCGA-55-7728	1.07894693569782	3	55	1
TCGA-55-7815	-0.471221329533867	2	55	1
TCGA-55-7816	0.391740589441868	2	55	1
TCGA-55-7903	-0.593558616671634	2	55	1
TCGA-55-7907	-0.491051480958126	2	55	1
TCGA-55-7910	0.002120360344938	2	55	1
TCGA-55-7911	1.04447689732147	3	55	1
TCGA-55-7913	-1.00357491472725	1	55	1
TCGA-55-7914	-0.542164241887633	2	55	1
TCGA-55-7994	-0.196680741048277	2	55	1
TCGA-55-7995	0.124012359890903	2	55	1
TCGA-55-8085	-0.191202521462104	2	55	1
TCGA-55-8087	-0.221365903387839	2	55	1
TCGA-55-8089	-0.163915028982717	2	55	1
TCGA-55-8090	-0.123750478109653	2	55	1
TCGA-55-8091	-0.208457016713617	2	55	1
TCGA-55-8092	0.661696740086255	3	55	1
TCGA-55-8094	-0.179998523308856	2	55	1
TCGA-55-8096	1.01021882451948	3	55	1
TCGA-55-8097	0.388765636727412	2	55	1
TCGA-55-8203	-0.34347887316919	2	55	1
TCGA-55-8204	0.315131143329838	2	55	1
TCGA-55-8205	0.29901137128134	2	55	1
TCGA-55-8206	0.856335279980318	3	55	1
TCGA-55-8207	0.953661540044482	3	55	1
TCGA-55-8208	0.623534777923075	3	55	1
TCGA-55-8299	0.634772169370651	3	55	1
TCGA-55-8301	0.627799101792729	3	55	1
TCGA-55-8302	-0.805006132500936	1	55	1
TCGA-55-8505	0.068427347583122	2	55	1
TCGA-55-8506	-1.53515365138018	1	55	1
TCGA-55-8507	0.254373460403125	2	55	1
TCGA-55-8508	0.078272122674005	2	55	1
TCGA-55-8510	0.987245671954509	3	55	1
TCGA-55-8511	0.453105933472645	3	55	1
TCGA-55-8512	1.65730036490102	4	55	1
TCGA-55-8513	1.46128866554717	3	55	1
TCGA-55-8514	0.022900258878613	2	55	1
TCGA-55-8614	-0.100837956126532	2	55	1
TCGA-55-8615	0.005919039820362	2	55	1
TCGA-55-8616	0.896463706906495	3	55	1
TCGA-55-8619	1.53091594600626	3	55	1
TCGA-55-8620	0.578439387710838	3	55	1
TCGA-55-8621	1.40107454427442	3	55	1
TCGA-55-A48X	1.79335329069122	4	55	1
TCGA-55-A48Y	-1.08963704919791	1	55	1
TCGA-55-A48Z	1.02360195530587	3	55	1
TCGA-55-A490	-0.118584406760537	2	55	1
TCGA-55-A491	-0.190378550325196	2	55	1
TCGA-55-A492	0.959484452043135	3	55	1
TCGA-55-A493	-0.182672270362414	2	55	1
TCGA-55-A494	-0.68487995919448	2	55	1
TCGA-55-A4DF	-0.490562099529576	2	55	1
TCGA-55-A4DG	1.25700372421864	3	55	1
TCGA-55-A57B	0.571040460013193	3	55	1
TCGA-62-A46O	-0.794796944265997	1	62	5
TCGA-62-A46P	-0.498483475715936	2	62	5
TCGA-62-A46R	0.242695520937851	2	62	5
TCGA-62-A46S	0.030894845208351	2	62	5
TCGA-62-A46U	0.272306134538939	2	62	5
TCGA-62-A46V	0.189085608132547	2	62	5
TCGA-62-A470	0.604010311462773	3	62	5
TCGA-62-A471	-0.832516602553446	1	62	5
TCGA-62-A472	0.609598377711109	3	62	5
TCGA-64-1676	-0.612343278539851	2	64	2
TCGA-64-1677	0.214667799030033	2	64	2
TCGA-64-1678	0.577237690887639	3	64	2
TCGA-64-1679	0.190865641839997	2	64	2
TCGA-64-1680	0.797688928782157	3	64	2
TCGA-64-1681	-0.609259281400375	2	64	2
TCGA-64-5774	-0.181180698592334	2	64	2
TCGA-64-5775	-0.488748113859439	2	64	2
TCGA-64-5778	1.15928125029498	3	64	2
TCGA-64-5779	0.837685593789995	3	64	2
TCGA-64-5781	-0.31784844108522	2	64	2
TCGA-64-5815	-0.020122456071432	2	64	2
TCGA-67-3770	-1.12751427355323	1	67	5
TCGA-67-3771	0.032921440244499	2	67	5
TCGA-67-3772	0.154838368210567	2	67	5
TCGA-67-3773	1.16880465245796	3	67	5
TCGA-67-3774	0.02231012926278	2	67	5
TCGA-67-4679	0.456838711883913	3	67	5
TCGA-67-6215	-0.391081858801171	2	67	5
TCGA-67-6216	0.47342374473498	3	67	5
TCGA-67-6217	0.694752470440766	3	67	5
TCGA-69-7760	-0.97389515761299	1	69	5
TCGA-69-7761	-0.207610292865476	2	69	5
TCGA-69-7763	0.114749552974732	2	69	5
TCGA-69-7764	0.87604458177176	3	69	5
TCGA-69-7765	-0.695736102518365	2	69	5
TCGA-69-7973	-0.610684169086928	2	69	5
TCGA-69-7974	-0.427465926916574	2	69	5
TCGA-69-7978	0.170604296370538	2	69	5
TCGA-69-7979	-0.564529515063855	2	69	5
TCGA-69-7980	-0.817522443485695	1	69	5
TCGA-69-8253	-0.327114305678373	2	69	5
TCGA-69-8254	0.099443054464352	2	69	5
TCGA-69-8255	0.158419144255761	2	69	5
TCGA-69-8453	1.45816083519698	3	69	5
TCGA-69-A59K	-1.35105236001714	1	69	5
TCGA-71-6725	-1.83855265071862	1	71	4
TCGA-71-8520	0.128391431707302	2	71	4
TCGA-73-4658	-0.420959357905485	2	73	2
TCGA-73-4659	-0.705101957482765	2	73	2
TCGA-73-4662	0.266021512566232	2	73	2
TCGA-73-4666	-0.95335710107989	1	73	2
TCGA-73-4668	-0.839191086133381	1	73	2
TCGA-73-4670	-0.895603273089808	1	73	2
TCGA-73-4675	0.197250703711279	2	73	2
TCGA-73-4676	-1.01385499045135	1	73	2
TCGA-73-4677	-0.714573487235305	2	73	2
TCGA-73-7498	0.931278299161072	3	73	2
TCGA-73-7499	-0.187118237858034	2	73	2
TCGA-73-A9RS	-1.55545958630866	1	73	2
TCGA-75-5122	-0.701046409256687	2	75	4
TCGA-75-5125	-0.239013495328695	2	75	4
TCGA-75-5126	-0.084625586226963	2	75	4
TCGA-75-5146	0.796452524724474	3	75	4
TCGA-75-5147	0.252895681317323	2	75	4
TCGA-75-6203	0.804995873061408	3	75	4
TCGA-75-6205	-0.441239825663329	2	75	4
TCGA-75-6206	-0.199715275436218	2	75	4
TCGA-75-6207	-0.66786416252649	2	75	4
TCGA-75-6211	-1.76581499327423	1	75	4
TCGA-75-6212	-0.253240798848881	2	75	4
TCGA-75-6214	-0.500571504224336	2	75	4
TCGA-75-7025	1.61167756312928	3	75	4
TCGA-75-7027	-0.376735354365434	2	75	4
TCGA-75-7030	0.568896234475901	3	75	4
TCGA-75-7031	-0.005932018544601	2	75	4
TCGA-78-7145	-1.69772874027861	1	78	3
TCGA-78-7146	-3.22279701002323	0	78	3
TCGA-78-7147	-0.519327585602552	2	78	3
TCGA-78-7148	-1.57325982808315	1	78	3
TCGA-78-7149	0.145966727722052	2	78	3
TCGA-78-7150	-1.20463321965185	1	78	3
TCGA-78-7152	-0.388837599505621	2	78	3
TCGA-78-7153	-0.625296368769012	2	78	3
TCGA-78-7154	-0.971047042098199	1	78	3
TCGA-78-7155	-0.520327579061097	2	78	3
TCGA-78-7156	0.991805307251087	3	78	3
TCGA-78-7158	-0.066296609666993	2	78	3
TCGA-78-7159	-0.327784834843911	2	78	3
TCGA-78-7160	-0.532564688103545	2	78	3
TCGA-78-7161	-0.333817020208159	2	78	3
TCGA-78-7163	-0.981532204179925	1	78	3
TCGA-78-7166	0.150970548013124	2	78	3
TCGA-78-7167	0.166672721918751	2	78	3
TCGA-78-7220	-0.983474036244615	1	78	3
TCGA-78-7535	-1.39043506498004	1	78	3
TCGA-78-7536	-2.47052904842224	0	78	3
TCGA-78-7537	0.207902044636897	2	78	3
TCGA-78-7539	1.01278472542763	3	78	3
TCGA-78-7540	-0.82567661229992	1	78	3
TCGA-78-7542	-0.921596235568627	1	78	3
TCGA-78-7633	0.156372752978899	2	78	3
TCGA-78-8640	-0.316108620620069	2	78	3
TCGA-78-8648	0.966153567584691	3	78	3
TCGA-78-8655	0.741597410197436	3	78	3
TCGA-78-8660	0.104102765576684	2	78	3
TCGA-78-8662	0.290939684847895	2	78	3
TCGA-80-5607	-1.30274466448468	1	80	1
TCGA-80-5608	-1.01712439367251	1	80	1
TCGA-80-5611	-1.07214233587322	1	80	1
TCGA-83-5908	-0.362798876781618	2	83	2
TCGA-86-6562	-1.07242815075082	1	86	4
TCGA-86-6851	0.486410020909169	3	86	4
TCGA-86-7701	-0.41598012460236	2	86	4
TCGA-86-7711	0.318581404722719	2	86	4
TCGA-86-7713	-1.47123578414897	1	86	4
TCGA-86-7714	0.483517320133564	3	86	4
TCGA-86-7953	-0.837486668388396	1	86	4
TCGA-86-7954	-0.417619108768708	2	86	4
TCGA-86-7955	-0.892682200770528	1	86	4
TCGA-86-8054	-0.314945944160285	2	86	4
TCGA-86-8055	0.10113420381373	2	86	4
TCGA-86-8056	0.366370861661728	2	86	4
TCGA-86-8073	0.183235133135908	2	86	4
TCGA-86-8074	-1.07474440191627	1	86	4
TCGA-86-8075	-0.067332539960502	2	86	4
TCGA-86-8076	0.216454252225951	2	86	4
TCGA-86-8278	0.233815168990496	2	86	4
TCGA-86-8279	-0.270222441693887	2	86	4
TCGA-86-8280	0.077010921761901	2	86	4
TCGA-86-8281	0.80322191644036	3	86	4
TCGA-86-8358	0.174773056497062	2	86	4
TCGA-86-8359	-0.889315953835431	1	86	4
TCGA-86-8585	0.984159361687698	3	86	4
TCGA-86-8668	1.22930064253618	3	86	4
TCGA-86-8669	-0.128687109615724	2	86	4
TCGA-86-8671	0.877720564081387	3	86	4
TCGA-86-8672	-0.213404190280004	2	86	4
TCGA-86-8673	-1.00983200994801	1	86	4
TCGA-86-8674	-1.04128594021477	1	86	4
TCGA-86-A456	0.662067456561175	3	86	4
TCGA-86-A4D0	-0.526172682051779	2	86	4
TCGA-86-A4JF	-0.842906014592367	1	86	4
TCGA-86-A4P7	0.662591775066564	3	86	4
TCGA-86-A4P8	2.38065139387463	4	86	4
TCGA-91-A4BC	0.419342747656908	2	91	5
TCGA-91-A4BD	-0.270328896989919	2	91	5
TCGA-93-7347	0.08363822517274	2	93	3
TCGA-93-7348	0.07418696381637	2	93	3
TCGA-93-8067	-1.0176245694424	1	93	3
TCGA-93-A4JN	1.0576075685069	3	93	3
TCGA-93-A4JO	0.842147992262787	3	93	3
TCGA-93-A4JP	1.76841022387993	4	93	3
TCGA-93-A4JQ	1.05145820476121	3	93	3
TCGA-95-7039	-0.108300593767914	2	95	2
TCGA-95-7043	-0.563740437187224	2	95	2
TCGA-95-7562	-1.82953459865858	1	95	2
TCGA-95-7567	-1.04484164313247	1	95	2
TCGA-95-7944	-0.620305554911445	2	95	2
TCGA-95-7947	-0.585773844284596	2	95	2
TCGA-95-7948	-0.35426027156506	2	95	2
TCGA-95-8039	0.437482714224233	3	95	2
TCGA-95-8494	-0.810310457585909	1	95	2
TCGA-95-A4VK	1.25248853472294	3	95	2
TCGA-95-A4VN	-0.114687917316394	2	95	2
TCGA-95-A4VP	1.01766992394725	3	95	2
TCGA-97-7546	0.04887847676268	2	97	2
TCGA-97-7547	-1.14404853119387	1	97	2
TCGA-97-7552	0.053495817346161	2	97	2
TCGA-97-7553	1.16008554137606	3	97	2
TCGA-97-7554	-0.962377509412872	1	97	2
TCGA-97-7937	-0.494671289807247	2	97	2
TCGA-97-7938	-0.791165485238298	1	97	2
TCGA-97-7941	1.12014113568319	3	97	2
TCGA-97-8171	-0.673258147640186	2	97	2
TCGA-97-8172	1.8269259988266	4	97	2
TCGA-97-8175	-0.838664460239208	1	97	2
TCGA-97-8177	0.520420234819993	3	97	2
TCGA-97-8179	0.595497013364979	3	97	2
TCGA-97-8552	1.53232500934462	3	97	2
TCGA-97-A4LX	0.819489968281581	3	97	2
TCGA-97-A4M0	0.335540581294036	2	97	2
TCGA-97-A4M1	1.23888468227607	3	97	2
TCGA-97-A4M2	2.86102432218609	4	97	2
TCGA-97-A4M3	-0.36202587144389	2	97	2
TCGA-97-A4M5	1.41683251802248	3	97	2
TCGA-97-A4M6	0.631760022246633	3	97	2
TCGA-97-A4M7	0.585083779850896	3	97	2
TCGA-99-7458	0.177399513357527	2	99	3
TCGA-99-8025	0.011608525089193	2	99	3
TCGA-99-8028	1.32842860977862	3	99	3
TCGA-99-8032	0.283453876535822	2	99	3
TCGA-99-8033	-0.120866899930781	2	99	3
TCGA-99-AA5R	2.72298407674723	4	99	3
TCGA-J2-8192	0.135553223520797	2	J2	3
TCGA-J2-8194	-0.135559335124146	2	J2	3
TCGA-J2-A4AD	2.00014121783856	4	J2	3
TCGA-J2-A4AE	1.225709785623	3	J2	3
TCGA-J2-A4AG	0.096027547898082	2	J2	3
TCGA-L4-A4E5	0.00362472616429	2	L4	5
TCGA-L4-A4E6	2.48529864762467	4	L4	5
TCGA-L9-A443	1.00087832508749	3	L9	3
TCGA-L9-A444	0.608711498191955	3	L9	3
TCGA-L9-A50W	-0.02679920883359	2	L9	3
TCGA-L9-A5IP	-1.64914578872017	1	L9	3
TCGA-L9-A743	0.602518827321033	3	L9	3
TCGA-L9-A7SV	1.11233750929525	3	L9	3
TCGA-L9-A8F4	1.01525370233485	3	L9	3
TCGA-MN-A4N1	-0.01965179580704	2	MN	3
TCGA-MN-A4N4	0.108564652989961	2	MN	3
TCGA-MN-A4N5	0.471194713936765	3	MN	3
TCGA-MP-A4SV	-0.168823043192139	2	MP	4
TCGA-MP-A4SW	0.558736461798823	3	MP	4
TCGA-MP-A4SY	0.244680748528214	2	MP	4
TCGA-MP-A4T4	0.232456788649041	2	MP	4
TCGA-MP-A4T6	0.88053844751987	3	MP	4
TCGA-MP-A4T7	0.658093053373573	3	MP	4
TCGA-MP-A4T8	-0.873163144538985	1	MP	4
TCGA-MP-A4T9	1.59902772605275	3	MP	4
TCGA-MP-A4TA	-0.516171460096778	2	MP	4
TCGA-MP-A4TC	-0.88237895938239	1	MP	4
TCGA-MP-A4TD	1.08090331000858	3	MP	4
TCGA-MP-A4TE	-0.211886394297877	2	MP	4
TCGA-MP-A4TF	0.321882262340897	2	MP	4
TCGA-MP-A4TH	1.55420866280597	3	MP	4
TCGA-MP-A4TI	0.719858664188611	3	MP	4
TCGA-MP-A4TJ	0.819827409618888	3	MP	4
TCGA-MP-A4TK	0.987056771309537	3	MP	4
TCGA-MP-A5C7	-0.265913857949682	2	MP	4
TCGA-NJ-A4YF	0.022696756198089	2	NJ	3
TCGA-NJ-A4YG	0.427540857824776	3	NJ	3
TCGA-NJ-A4YI	0.104521786187253	2	NJ	3
TCGA-NJ-A4YP	-0.15328614265847	2	NJ	3
TCGA-NJ-A4YQ	0.721065285791431	3	NJ	3
TCGA-NJ-A55A	1.47880529283815	3	NJ	3
TCGA-NJ-A55O	0.478242004455582	3	NJ	3
TCGA-NJ-A55R	0.998224695105211	3	NJ	3
TCGA-NJ-A7XG	0.546763482751333	3	NJ	3
TCGA-O1-A52J	0.618571666329003	3	O1	3
TCGA-S2-AA1A	1.04997975369992	3	S2	5
