# Supplementary material for: Surrogate Biomarker Prediction from Whole-Slide Images for Evaluating Overall Survival in Lung Adenocarcinoma
Source: Diagnostics (Basel). 2024 Feb 20;14(5):462. doi: 10.3390/diagnostics14050462 (PMC10930763; doi:10.3390/diagnostics14050462)
Supplement: Supplementary file 1 [file diagnostics-14-00462-s001.zip › Supplementary_File_S5_TCGA_LUAD_crossfolds/crossfolds_PRDM16.csv]

PATIENT	PRDM16	PRDM16_quantile	site_code	CV5
TCGA-05-4244	1.90969993353393	2	05	4
TCGA-05-4249	6.19749776205535	4	05	4
TCGA-05-4250	1.96796595120177	2	05	4
TCGA-05-4382	0.702257032472144	1	05	4
TCGA-05-4395	-0.531051858790388	0	05	4
TCGA-05-4396	1.95469120862813	2	05	4
TCGA-05-4397	1.06355689877369	1	05	4
TCGA-05-4398	0.710690457306872	1	05	4
TCGA-05-4402	4.66636118788155	3	05	4
TCGA-05-4403	4.62771852059217	3	05	4
TCGA-05-4405	5.49245045269455	3	05	4
TCGA-05-4415	0.886251954152968	1	05	4
TCGA-05-4417	3.15347964479127	2	05	4
TCGA-05-4418	-0.549591369000649	0	05	4
TCGA-05-4420	3.52349885111535	2	05	4
TCGA-05-4422	2.6729057896971	2	05	4
TCGA-05-4424	4.58831992393119	3	05	4
TCGA-05-4426	5.19798391370622	3	05	4
TCGA-05-4427	0.99987786090839	1	05	4
TCGA-05-4430	4.35560158263227	3	05	4
TCGA-05-4432	7.14626631266712	4	05	4
TCGA-05-4433	4.9097831598095	3	05	4
TCGA-05-4434	4.16315422700384	3	05	4
TCGA-35-3615	1.3551192376075	1	35	5
TCGA-35-4122	-0.101250129984703	1	35	5
TCGA-35-4123	1.20424859333807	1	35	5
TCGA-35-5375	-0.153072939747569	0	35	5
TCGA-38-4625	2.26617962635617	2	38	4
TCGA-38-4626	5.26292301481758	3	38	4
TCGA-38-4627	3.68258636731948	2	38	4
TCGA-38-4628	4.23770696061996	3	38	4
TCGA-38-4629	3.22047759128704	2	38	4
TCGA-38-4630	-0.017609560231785	1	38	4
TCGA-38-4631	-0.330819426556403	0	38	4
TCGA-38-4632	0.083965027294722	1	38	4
TCGA-38-6178	6.39931572091318	4	38	4
TCGA-38-7271	3.7732688372857	3	38	4
TCGA-38-A44F	5.02295826323273	3	38	4
TCGA-44-2655	4.38027478978051	3	44	1
TCGA-44-2656	0.123543466841372	1	44	1
TCGA-44-2657	5.67247759932529	4	44	1
TCGA-44-2659	0.798264279817275	1	44	1
TCGA-44-2661	4.50442388904127	3	44	1
TCGA-44-2662	0.785613309420604	1	44	1
TCGA-44-2665	3.78028666550052	3	44	1
TCGA-44-2666	2.8014719677028	2	44	1
TCGA-44-2668	3.30589538496033	2	44	1
TCGA-44-3396	-0.368934173323202	0	44	1
TCGA-44-3398	1.07815971704895	1	44	1
TCGA-44-3917	2.6356059791943	2	44	1
TCGA-44-3918	1.82544654662779	2	44	1
TCGA-44-3919	4.78897973343109	3	44	1
TCGA-44-4112	3.43902168861012	2	44	1
TCGA-44-5643	1.1011537771107	1	44	1
TCGA-44-5644	0.543324303316374	1	44	1
TCGA-44-5645	6.16735439486697	4	44	1
TCGA-44-6145	1.27179777476625	1	44	1
TCGA-44-6146	4.77488908948845	3	44	1
TCGA-44-6147	4.04729739221588	3	44	1
TCGA-44-6148	5.39864521201443	3	44	1
TCGA-44-6774	5.05401335561493	3	44	1
TCGA-44-6775	5.45978974996	3	44	1
TCGA-44-6776	6.02196109786157	4	44	1
TCGA-44-6777	2.88827951443181	2	44	1
TCGA-44-6778	3.49318845134724	2	44	1
TCGA-44-6779	0.988727555959804	1	44	1
TCGA-44-7659	4.56677783327251	3	44	1
TCGA-44-7660	-0.506528245443776	0	44	1
TCGA-44-7662	3.46213597199363	2	44	1
TCGA-44-7667	5.15887369219453	3	44	1
TCGA-44-7669	3.38093535631214	2	44	1
TCGA-44-7670	5.12151193186428	3	44	1
TCGA-44-7671	4.97848280411452	3	44	1
TCGA-44-7672	1.87043574511851	2	44	1
TCGA-44-8119	5.72390605877839	4	44	1
TCGA-44-A479	4.33526730940544	3	44	1
TCGA-44-A47A	6.0378436541377	4	44	1
TCGA-44-A47B	6.66217032616178	4	44	1
TCGA-44-A47G	1.64799918524109	1	44	1
TCGA-44-A4SS	3.59559773239831	2	44	1
TCGA-44-A4SU	5.35871535687634	3	44	1
TCGA-49-4487	2.83501823501728	2	49	5
TCGA-49-4488	3.38955112876001	2	49	5
TCGA-49-4490	3.65181928270503	2	49	5
TCGA-49-4494	1.30291947481037	1	49	5
TCGA-49-4501	5.3096262988621	3	49	5
TCGA-49-4505	1.45106415459872	1	49	5
TCGA-49-4506	-0.735777507300155	0	49	5
TCGA-49-4507	-1.25814396116314	0	49	5
TCGA-49-4510	6.03129804176299	4	49	5
TCGA-49-4512	5.07746082717163	3	49	5
TCGA-49-4514	0.553971051909001	1	49	5
TCGA-49-6742	2.716148188833	2	49	5
TCGA-49-6743	2.1410380556789	2	49	5
TCGA-49-6744	5.0187845571098	3	49	5
TCGA-49-6745	2.87561046527797	2	49	5
TCGA-49-6761	0.903271776672193	1	49	5
TCGA-49-6767	3.43334994979115	2	49	5
TCGA-49-AAQV	3.20043564448604	2	49	5
TCGA-49-AAR0	5.34003740001137	3	49	5
TCGA-49-AAR2	3.49697780501905	2	49	5
TCGA-49-AAR3	4.55686954009165	3	49	5
TCGA-49-AAR4	0.780637953203363	1	49	5
TCGA-49-AAR9	4.21716072219522	3	49	5
TCGA-49-AARE	0.940097223716725	1	49	5
TCGA-49-AARN	4.23377312189766	3	49	5
TCGA-49-AARO	2.59636101692363	2	49	5
TCGA-49-AARQ	1.71572848250084	1	49	5
TCGA-49-AARR	4.94626101044959	3	49	5
TCGA-4B-A93V	5.10061466116445	3	4B	2
TCGA-50-5044	3.12491008930659	2	50	1
TCGA-50-5045	2.51435718063676	2	50	1
TCGA-50-5055	3.04035970392777	2	50	1
TCGA-50-5066	0.714280611514606	1	50	1
TCGA-50-5068	3.06042611689395	2	50	1
TCGA-50-5931	0.662998102804289	1	50	1
TCGA-50-5939	2.65818627969743	2	50	1
TCGA-50-5942	6.38914348635077	4	50	1
TCGA-50-5946	-0.940441627782402	0	50	1
TCGA-50-6590	3.93571694322536	3	50	1
TCGA-50-6591	2.9701706224242	2	50	1
TCGA-50-6593	5.6357923457246	4	50	1
TCGA-50-6594	-0.83999327896484	0	50	1
TCGA-50-6597	3.00568513060485	2	50	1
TCGA-50-6673	1.20059645368502	1	50	1
TCGA-50-7109	5.06046013283408	3	50	1
TCGA-50-8457	6.75283300785117	4	50	1
TCGA-50-8459	4.13248551143108	3	50	1
TCGA-53-7624	1.61647441669974	1	53	5
TCGA-53-7626	6.6055447072635	4	53	5
TCGA-53-7813	5.34676911255107	3	53	5
TCGA-53-A4EZ	6.27055489624269	4	53	5
TCGA-55-1592	2.80520263020762	2	55	2
TCGA-55-1594	-0.047603262249395	1	55	2
TCGA-55-1595	2.00679735492741	2	55	2
TCGA-55-1596	-0.582628710805036	0	55	2
TCGA-55-5899	4.14857689038475	3	55	2
TCGA-55-6543	4.85129301630405	3	55	2
TCGA-55-6642	4.06236033405912	3	55	2
TCGA-55-6712	5.53392800447124	3	55	2
TCGA-55-6968	3.08299460019628	2	55	2
TCGA-55-6969	6.01837155379657	4	55	2
TCGA-55-6970	2.68931591005097	2	55	2
TCGA-55-6971	3.84614689652742	3	55	2
TCGA-55-6972	2.33330969532995	2	55	2
TCGA-55-6975	-0.18856174629362	0	55	2
TCGA-55-6978	1.04843700484637	1	55	2
TCGA-55-6979	2.26694895563156	2	55	2
TCGA-55-6980	4.02850094655424	3	55	2
TCGA-55-6981	4.88263927256623	3	55	2
TCGA-55-6982	6.11638780258171	4	55	2
TCGA-55-6983	4.66972963177581	3	55	2
TCGA-55-6984	4.90423121950939	3	55	2
TCGA-55-6985	4.45059586208522	3	55	2
TCGA-55-6986	4.70600225730401	3	55	2
TCGA-55-6987	2.76252909892013	2	55	2
TCGA-55-7227	4.04303073124438	3	55	2
TCGA-55-7281	5.9567366291595	4	55	2
TCGA-55-7283	5.81264567834042	4	55	2
TCGA-55-7284	3.43199681703171	2	55	2
TCGA-55-7570	1.06478658378114	1	55	2
TCGA-55-7573	6.52240159249937	4	55	2
TCGA-55-7574	4.33666704201002	3	55	2
TCGA-55-7576	1.4284658676835	1	55	2
TCGA-55-7724	2.93012507849328	2	55	2
TCGA-55-7725	4.28824784050374	3	55	2
TCGA-55-7726	1.07850630973279	1	55	2
TCGA-55-7727	4.36860566871345	3	55	2
TCGA-55-7728	4.58854007399882	3	55	2
TCGA-55-7815	1.87792823408852	2	55	2
TCGA-55-7816	3.2551295464138	2	55	2
TCGA-55-7903	3.26788900817572	2	55	2
TCGA-55-7907	0.673335336942756	1	55	2
TCGA-55-7910	6.76120008457062	4	55	2
TCGA-55-7911	3.00707692551628	2	55	2
TCGA-55-7913	1.24881224690704	1	55	2
TCGA-55-7914	4.91486621940056	3	55	2
TCGA-55-7994	-0.271642798729499	0	55	2
TCGA-55-7995	1.65317306894371	1	55	2
TCGA-55-8085	1.56571266204835	1	55	2
TCGA-55-8087	7.11688959842786	4	55	2
TCGA-55-8089	3.53652468915837	2	55	2
TCGA-55-8090	5.18375639268205	3	55	2
TCGA-55-8091	4.8287326180555	3	55	2
TCGA-55-8092	-0.328653089880026	0	55	2
TCGA-55-8094	1.1842758622881	1	55	2
TCGA-55-8096	5.47464094883404	3	55	2
TCGA-55-8097	6.30616991574465	4	55	2
TCGA-55-8203	4.41799027836946	3	55	2
TCGA-55-8204	2.05951420905853	2	55	2
TCGA-55-8205	2.26528051396879	2	55	2
TCGA-55-8206	6.06619264870373	4	55	2
TCGA-55-8207	4.11024580536012	3	55	2
TCGA-55-8208	2.28119250676607	2	55	2
TCGA-55-8299	3.92703271373702	3	55	2
TCGA-55-8301	1.91673537106928	2	55	2
TCGA-55-8302	2.32294659846606	2	55	2
TCGA-55-8505	2.78292266094563	2	55	2
TCGA-55-8506	6.17949592595554	4	55	2
TCGA-55-8507	6.96981326211169	4	55	2
TCGA-55-8508	0.596739211608255	1	55	2
TCGA-55-8510	3.15869652762778	2	55	2
TCGA-55-8511	2.0380684341938	2	55	2
TCGA-55-8512	5.85313638153256	4	55	2
TCGA-55-8513	5.16904708063094	3	55	2
TCGA-55-8514	7.29187768084632	4	55	2
TCGA-55-8614	3.4609171534333	2	55	2
TCGA-55-8615	-0.731046554345844	0	55	2
TCGA-55-8616	5.08499478311437	3	55	2
TCGA-55-8619	5.39753681748355	3	55	2
TCGA-55-8620	1.2633433263059	1	55	2
TCGA-55-8621	4.4087983602651	3	55	2
TCGA-55-A48X	3.45405474466482	2	55	2
TCGA-55-A48Y	1.13687148061077	1	55	2
TCGA-55-A48Z	3.91057404542685	3	55	2
TCGA-55-A490	-1.14715355895731	0	55	2
TCGA-55-A491	2.94776774244446	2	55	2
TCGA-55-A492	3.40763026313392	2	55	2
TCGA-55-A493	0.82992776641722	1	55	2
TCGA-55-A494	5.78329414066568	4	55	2
TCGA-55-A4DF	1.35271239678297	1	55	2
TCGA-55-A4DG	2.47369941538557	2	55	2
TCGA-55-A57B	5.71350160092947	4	55	2
TCGA-62-A46O	-0.619710237707906	0	62	1
TCGA-62-A46P	5.45312504018178	3	62	1
TCGA-62-A46R	0.662804009764117	1	62	1
TCGA-62-A46S	2.72003191428394	2	62	1
TCGA-62-A46U	4.870044857549	3	62	1
TCGA-62-A46V	0.713506566918653	1	62	1
TCGA-62-A470	5.66844218405777	4	62	1
TCGA-62-A471	1.13431653351135	1	62	1
TCGA-62-A472	3.44892568950699	2	62	1
TCGA-64-1676	3.55461015637117	2	64	3
TCGA-64-1677	0.12977890144352	1	64	3
TCGA-64-1678	3.93694243657796	3	64	3
TCGA-64-1679	4.4268590289893	3	64	3
TCGA-64-1680	4.51412321253251	3	64	3
TCGA-64-1681	5.34958339384286	3	64	3
TCGA-64-5774	3.92163010699144	3	64	3
TCGA-64-5775	-2.0737106145806	0	64	3
TCGA-64-5778	0.898414681143897	1	64	3
TCGA-64-5779	5.09519279077772	3	64	3
TCGA-64-5781	0.892718544854438	1	64	3
TCGA-64-5815	1.7694577642582	1	64	3
TCGA-67-3770	4.87698711868171	3	67	4
TCGA-67-3771	0.141855811797663	1	67	4
TCGA-67-3772	5.5391342443403	3	67	4
TCGA-67-3773	3.37877781454034	2	67	4
TCGA-67-3774	5.52860835293805	3	67	4
TCGA-67-4679	6.0528752587635	4	67	4
TCGA-67-6215	5.92763117766613	4	67	4
TCGA-67-6216	5.26953390962496	3	67	4
TCGA-67-6217	6.68773962629563	4	67	4
TCGA-69-7760	2.08960778469317	2	69	5
TCGA-69-7761	4.97561153119029	3	69	5
TCGA-69-7763	4.11310919459348	3	69	5
TCGA-69-7764	2.38974839932309	2	69	5
TCGA-69-7765	4.68657414690501	3	69	5
TCGA-69-7973	4.93969366080095	3	69	5
TCGA-69-7974	2.9657434248185	2	69	5
TCGA-69-7978	0.8572382149866	1	69	5
TCGA-69-7979	6.39555638493725	4	69	5
TCGA-69-7980	1.44449274998435	1	69	5
TCGA-69-8253	5.36310473793705	3	69	5
TCGA-69-8254	6.00538668906684	4	69	5
TCGA-69-8255	0.913734048300859	1	69	5
TCGA-69-8453	4.55673439131251	3	69	5
TCGA-69-A59K	4.19717165027415	3	69	5
TCGA-71-6725	6.20649709011937	4	71	5
TCGA-71-8520	5.89082048288339	4	71	5
TCGA-73-4658	4.52313930817368	3	73	1
TCGA-73-4659	5.69528678288608	4	73	1
TCGA-73-4662	6.03159004213803	4	73	1
TCGA-73-4666	1.72880755866663	1	73	1
TCGA-73-4668	4.64474868193847	3	73	1
TCGA-73-4670	3.54255422642999	2	73	1
TCGA-73-4675	4.82822560218927	3	73	1
TCGA-73-4676	0.889468990136981	1	73	1
TCGA-73-4677	5.09235903837926	3	73	1
TCGA-73-7498	5.41482917773254	3	73	1
TCGA-73-7499	2.19754561237729	2	73	1
TCGA-73-A9RS	0.71302924961724	1	73	1
TCGA-75-5122	3.16812452040267	2	75	4
TCGA-75-5125	0.914460985333023	1	75	4
TCGA-75-5126	2.81484753781907	2	75	4
TCGA-75-5146	5.33167605153518	3	75	4
TCGA-75-5147	3.22009083362112	2	75	4
TCGA-75-6203	5.11402052071312	3	75	4
TCGA-75-6205	3.57668208233393	2	75	4
TCGA-75-6206	6.43749704083457	4	75	4
TCGA-75-6207	1.60897604283233	1	75	4
TCGA-75-6211	6.58597368193208	4	75	4
TCGA-75-6212	5.34619218468061	3	75	4
TCGA-75-6214	0.88455041715022	1	75	4
TCGA-75-7025	5.67677727687879	4	75	4
TCGA-75-7027	2.75006239918994	2	75	4
TCGA-75-7030	5.13972085328158	3	75	4
TCGA-75-7031	1.93468943437647	2	75	4
TCGA-78-7145	0.98299274324798	1	78	4
TCGA-78-7146	3.90206281988755	3	78	4
TCGA-78-7147	5.53918639689773	3	78	4
TCGA-78-7148	3.27420968126582	2	78	4
TCGA-78-7149	4.35974601875379	3	78	4
TCGA-78-7150	0.062847091213133	1	78	4
TCGA-78-7152	5.87794894118928	4	78	4
TCGA-78-7153	5.13846928474091	3	78	4
TCGA-78-7154	3.65277139443998	2	78	4
TCGA-78-7155	-1.40168308256248	0	78	4
TCGA-78-7156	2.2736987403362	2	78	4
TCGA-78-7158	5.9841041373618	4	78	4
TCGA-78-7159	3.98380131582199	3	78	4
TCGA-78-7160	3.59113729657812	2	78	4
TCGA-78-7161	4.89299054474324	3	78	4
TCGA-78-7163	5.01052577469127	3	78	4
TCGA-78-7166	1.32303129379943	1	78	4
TCGA-78-7167	7.04356991832259	4	78	4
TCGA-78-7220	1.07016392735746	1	78	4
TCGA-78-7535	7.13981393240473	4	78	4
TCGA-78-7536	-1.29219180716373	0	78	4
TCGA-78-7537	5.57676049459167	3	78	4
TCGA-78-7539	6.35738273679778	4	78	4
TCGA-78-7540	2.85574872792253	2	78	4
TCGA-78-7542	5.13920996439894	3	78	4
TCGA-78-7633	5.16023194843453	3	78	4
TCGA-78-8640	2.67948620025993	2	78	4
TCGA-78-8648	3.38936499830923	2	78	4
TCGA-78-8655	0.778591617679637	1	78	4
TCGA-78-8660	2.85992738699421	2	78	4
TCGA-78-8662	0.395909244449437	1	78	4
TCGA-80-5607	2.53855758949627	2	80	3
TCGA-80-5608	4.16813226152579	3	80	3
TCGA-80-5611	-0.961111023484472	0	80	3
TCGA-83-5908	4.39865006951011	3	83	2
TCGA-86-6562	2.08461555939477	2	86	5
TCGA-86-6851	5.17442640568697	3	86	5
TCGA-86-7701	3.70070285556297	3	86	5
TCGA-86-7711	-1.66892765109408	0	86	5
TCGA-86-7713	6.4249801653846	4	86	5
TCGA-86-7714	3.35646058381875	2	86	5
TCGA-86-7953	0.587011160139514	1	86	5
TCGA-86-7954	4.91440486385416	3	86	5
TCGA-86-7955	-0.624748995523896	0	86	5
TCGA-86-8054	2.42300745904204	2	86	5
TCGA-86-8055	1.78532108343773	2	86	5
TCGA-86-8056	6.04110359323485	4	86	5
TCGA-86-8073	2.04086326167474	2	86	5
TCGA-86-8074	5.37995569599594	3	86	5
TCGA-86-8075	5.45775108593581	3	86	5
TCGA-86-8076	3.21086601396367	2	86	5
TCGA-86-8278	3.62467015369077	2	86	5
TCGA-86-8279	7.54822815705179	4	86	5
TCGA-86-8280	4.95839298420587	3	86	5
TCGA-86-8281	5.54496404254691	3	86	5
TCGA-86-8358	3.54061826791463	2	86	5
TCGA-86-8359	3.33410659609951	2	86	5
TCGA-86-8585	1.8942172363749	2	86	5
TCGA-86-8668	6.47996534755466	4	86	5
TCGA-86-8669	5.59790489638134	3	86	5
TCGA-86-8671	4.90151306020315	3	86	5
TCGA-86-8672	0.083577547477128	1	86	5
TCGA-86-8673	3.77047808909537	3	86	5
TCGA-86-8674	4.50527304820504	3	86	5
TCGA-86-A456	2.99076878004396	2	86	5
TCGA-86-A4D0	5.19447060681249	3	86	5
TCGA-86-A4JF	4.1848505805337	3	86	5
TCGA-86-A4P7	5.68090082785104	4	86	5
TCGA-86-A4P8	5.35560971811988	3	86	5
TCGA-91-A4BC	4.81166017043567	3	91	1
TCGA-91-A4BD	4.53168600031249	3	91	1
TCGA-93-7347	4.53610962909419	3	93	1
TCGA-93-7348	5.75354359248081	4	93	1
TCGA-93-8067	3.69473383867946	2	93	1
TCGA-93-A4JN	6.16721934731184	4	93	1
TCGA-93-A4JO	4.75994454184303	3	93	1
TCGA-93-A4JP	4.84301180305824	3	93	1
TCGA-93-A4JQ	2.43629744798695	2	93	1
TCGA-95-7039	2.43284567466075	2	95	3
TCGA-95-7043	-0.815279204183189	0	95	3
TCGA-95-7562	4.16413976309201	3	95	3
TCGA-95-7567	3.24449055647893	2	95	3
TCGA-95-7944	-0.566866295949984	0	95	3
TCGA-95-7947	1.85538271595813	2	95	3
TCGA-95-7948	4.93114194729719	3	95	3
TCGA-95-8039	4.73785894514567	3	95	3
TCGA-95-8494	1.17518997271898	1	95	3
TCGA-95-A4VK	1.69257740605715	1	95	3
TCGA-95-A4VN	3.38983159084944	2	95	3
TCGA-95-A4VP	2.8609444202598	2	95	3
TCGA-97-7546	5.97755776113648	4	97	3
TCGA-97-7547	5.85413241038724	4	97	3
TCGA-97-7552	5.06844615881213	3	97	3
TCGA-97-7553	4.81033950234893	3	97	3
TCGA-97-7554	1.6442800624076	1	97	3
TCGA-97-7937	7.04828468894234	4	97	3
TCGA-97-7938	5.88758640946954	4	97	3
TCGA-97-7941	3.88952820754177	3	97	3
TCGA-97-8171	6.20074056641096	4	97	3
TCGA-97-8172	6.17015892105256	4	97	3
TCGA-97-8175	3.7572970394312	3	97	3
TCGA-97-8177	5.56791159676109	3	97	3
TCGA-97-8179	1.83887445983076	2	97	3
TCGA-97-8552	5.59611011591793	3	97	3
TCGA-97-A4LX	3.87403818705919	3	97	3
TCGA-97-A4M0	5.94414592388571	4	97	3
TCGA-97-A4M1	6.1741130157101	4	97	3
TCGA-97-A4M2	4.21394423153708	3	97	3
TCGA-97-A4M3	5.05975846027554	3	97	3
TCGA-97-A4M5	3.64556004007441	2	97	3
TCGA-97-A4M6	6.13626589686628	4	97	3
TCGA-97-A4M7	4.87558970098615	3	97	3
TCGA-99-7458	4.38064458799987	3	99	3
TCGA-99-8025	2.91951118320213	2	99	3
TCGA-99-8028	3.40175397539847	2	99	3
TCGA-99-8032	4.71004433279498	3	99	3
TCGA-99-8033	1.43339880356746	1	99	3
TCGA-99-AA5R	4.55044477591391	3	99	3
TCGA-J2-8192	4.78493875270231	3	J2	5
TCGA-J2-8194	6.28969449175235	4	J2	5
TCGA-J2-A4AD	1.24281467022367	1	J2	5
TCGA-J2-A4AE	5.54174822844504	3	J2	5
TCGA-J2-A4AG	6.50541848403578	4	J2	5
TCGA-L4-A4E5	4.53263082091143	3	L4	4
TCGA-L4-A4E6	4.96219307954386	3	L4	4
TCGA-L9-A443	3.36652779740417	2	L9	3
TCGA-L9-A444	2.05142141595535	2	L9	3
TCGA-L9-A50W	6.314438000928	4	L9	3
TCGA-L9-A5IP	0.108283908005751	1	L9	3
TCGA-L9-A743	3.12906464181687	2	L9	3
TCGA-L9-A7SV	0.760865138793872	1	L9	3
TCGA-L9-A8F4	0.725747085139865	1	L9	3
TCGA-MN-A4N1	1.2743394225772	1	MN	3
TCGA-MN-A4N4	1.23494193875952	1	MN	3
TCGA-MN-A4N5	3.59868444905868	2	MN	3
TCGA-MP-A4SV	2.85450946063848	2	MP	3
TCGA-MP-A4SW	2.66147456738808	2	MP	3
TCGA-MP-A4SY	2.45894528898126	2	MP	3
TCGA-MP-A4T4	1.59401195765711	1	MP	3
TCGA-MP-A4T6	7.04635054078596	4	MP	3
TCGA-MP-A4T7	4.18898264211315	3	MP	3
TCGA-MP-A4T8	1.22513892907282	1	MP	3
TCGA-MP-A4T9	4.6724575082642	3	MP	3
TCGA-MP-A4TA	-0.414888124259596	0	MP	3
TCGA-MP-A4TC	2.13299626650453	2	MP	3
TCGA-MP-A4TD	2.88978408629714	2	MP	3
TCGA-MP-A4TE	5.05100623029253	3	MP	3
TCGA-MP-A4TF	2.76976301830676	2	MP	3
TCGA-MP-A4TH	5.46399623738167	3	MP	3
TCGA-MP-A4TI	2.43606569818802	2	MP	3
TCGA-MP-A4TJ	3.21806966635475	2	MP	3
TCGA-MP-A4TK	1.45964529315054	1	MP	3
TCGA-MP-A5C7	6.40671645596801	4	MP	3
TCGA-NJ-A4YF	-0.888035905704823	0	NJ	3
TCGA-NJ-A4YG	4.95991050327017	3	NJ	3
TCGA-NJ-A4YI	5.79644330378455	4	NJ	3
TCGA-NJ-A4YP	2.00523409551159	2	NJ	3
TCGA-NJ-A4YQ	1.37615387290323	1	NJ	3
TCGA-NJ-A55A	4.17182753941676	3	NJ	3
TCGA-NJ-A55O	4.49716700308313	3	NJ	3
TCGA-NJ-A55R	4.06484639975534	3	NJ	3
TCGA-NJ-A7XG	5.27198926902713	3	NJ	3
TCGA-O1-A52J	4.5515478620648	3	O1	2
TCGA-S2-AA1A	5.50753652471678	3	S2	1
