# Supplementary material for: Surrogate Biomarker Prediction from Whole-Slide Images for Evaluating Overall Survival in Lung Adenocarcinoma
Source: Diagnostics (Basel). 2024 Feb 20;14(5):462. doi: 10.3390/diagnostics14050462 (PMC10930763; doi:10.3390/diagnostics14050462)
Supplement: Supplementary file 1 [file diagnostics-14-00462-s001.zip › Supplementary_File_S5_TCGA_LUAD_crossfolds/crossfolds_PRICKLE2.csv]

PATIENT	PRICKLE2	PRICKLE2_quantile	site_code	CV5
TCGA-05-4244	3.58698297776431	2	05	1
TCGA-05-4249	3.84549067320561	2	05	1
TCGA-05-4250	3.79099933953854	2	05	1
TCGA-05-4382	4.24119936896939	2	05	1
TCGA-05-4395	1.32042561649952	0	05	1
TCGA-05-4396	3.40440767243221	1	05	1
TCGA-05-4397	2.30931331317565	1	05	1
TCGA-05-4398	5.07321997451991	3	05	1
TCGA-05-4402	3.9200515032565	2	05	1
TCGA-05-4403	3.36667700509504	1	05	1
TCGA-05-4405	5.06358023065508	3	05	1
TCGA-05-4415	1.06058213471528	0	05	1
TCGA-05-4417	4.78951633010669	3	05	1
TCGA-05-4418	2.46969996960811	1	05	1
TCGA-05-4420	3.256796483133	1	05	1
TCGA-05-4422	3.91876195312099	2	05	1
TCGA-05-4424	4.04644027967861	2	05	1
TCGA-05-4426	5.39929856260766	3	05	1
TCGA-05-4427	3.92485081550037	2	05	1
TCGA-05-4430	4.25601536888969	2	05	1
TCGA-05-4432	3.44399494946201	1	05	1
TCGA-05-4433	3.87550202523754	2	05	1
TCGA-05-4434	3.64539243280241	2	05	1
TCGA-35-3615	2.91573187691291	1	35	2
TCGA-35-4122	2.94815211009157	1	35	2
TCGA-35-4123	3.5367588508848	2	35	2
TCGA-35-5375	1.94453785687885	0	35	2
TCGA-38-4625	3.47053812486236	1	38	1
TCGA-38-4626	5.05952228112563	3	38	1
TCGA-38-4627	4.59465426677054	2	38	1
TCGA-38-4628	3.0122531162973	1	38	1
TCGA-38-4629	3.44403658100668	1	38	1
TCGA-38-4630	4.43683865089126	2	38	1
TCGA-38-4631	0.943802953552603	0	38	1
TCGA-38-4632	3.45092687579659	1	38	1
TCGA-38-6178	4.72954570665477	2	38	1
TCGA-38-7271	3.95802187843727	2	38	1
TCGA-38-A44F	4.90804069993796	3	38	1
TCGA-44-2655	4.08934258448446	2	44	3
TCGA-44-2656	5.60575129291142	3	44	3
TCGA-44-2657	3.64286849145484	2	44	3
TCGA-44-2659	4.82837283879681	3	44	3
TCGA-44-2661	3.54984661159307	2	44	3
TCGA-44-2662	4.76920414971686	2	44	3
TCGA-44-2665	6.25263228711528	4	44	3
TCGA-44-2666	5.05797340369736	3	44	3
TCGA-44-2668	4.79104681917916	3	44	3
TCGA-44-3396	4.98990854490447	3	44	3
TCGA-44-3398	4.08740450152626	2	44	3
TCGA-44-3917	3.23645152152212	1	44	3
TCGA-44-3918	4.17728441121765	2	44	3
TCGA-44-3919	3.99901819700827	2	44	3
TCGA-44-4112	5.77587902814998	3	44	3
TCGA-44-5643	3.22696553041921	1	44	3
TCGA-44-5644	2.68180625710781	1	44	3
TCGA-44-5645	6.26323052125175	4	44	3
TCGA-44-6145	4.0422058622661	2	44	3
TCGA-44-6146	5.94949738336108	3	44	3
TCGA-44-6147	6.95582959055136	4	44	3
TCGA-44-6148	6.20908041548759	4	44	3
TCGA-44-6774	5.19421723184971	3	44	3
TCGA-44-6775	5.79837201009888	3	44	3
TCGA-44-6776	3.66775402071786	2	44	3
TCGA-44-6777	4.43145746639634	2	44	3
TCGA-44-6778	4.40185606363525	2	44	3
TCGA-44-6779	4.13213168114942	2	44	3
TCGA-44-7659	3.91086757808403	2	44	3
TCGA-44-7660	3.40373313450398	1	44	3
TCGA-44-7662	4.33117529411047	2	44	3
TCGA-44-7667	4.34412932558503	2	44	3
TCGA-44-7669	4.2491454837566	2	44	3
TCGA-44-7670	3.10989822412777	1	44	3
TCGA-44-7671	4.56088233553328	2	44	3
TCGA-44-7672	4.47784339236448	2	44	3
TCGA-44-8119	5.12924147010783	3	44	3
TCGA-44-A479	4.48809998066825	2	44	3
TCGA-44-A47A	3.76488531588853	2	44	3
TCGA-44-A47B	5.51611945976935	3	44	3
TCGA-44-A47G	4.79080506033521	3	44	3
TCGA-44-A4SS	3.65012467447074	2	44	3
TCGA-44-A4SU	4.17912581957648	2	44	3
TCGA-49-4487	4.49827193109052	2	49	3
TCGA-49-4488	3.69643982418323	2	49	3
TCGA-49-4490	4.38756946395951	2	49	3
TCGA-49-4494	4.23889202657834	2	49	3
TCGA-49-4501	3.93853621309915	2	49	3
TCGA-49-4505	3.93597735390824	2	49	3
TCGA-49-4506	1.96207904982693	0	49	3
TCGA-49-4507	2.98107948339959	1	49	3
TCGA-49-4510	4.19900911850576	2	49	3
TCGA-49-4512	4.91724052424272	3	49	3
TCGA-49-4514	2.31950579827198	1	49	3
TCGA-49-6742	2.61193719384487	1	49	3
TCGA-49-6743	3.56242638711014	2	49	3
TCGA-49-6744	4.68247399617981	2	49	3
TCGA-49-6745	4.66507951023306	2	49	3
TCGA-49-6761	3.80891274462277	2	49	3
TCGA-49-6767	3.59020148423223	2	49	3
TCGA-49-AAQV	3.30320500915381	1	49	3
TCGA-49-AAR0	3.80505201434071	2	49	3
TCGA-49-AAR2	3.71390753508487	2	49	3
TCGA-49-AAR3	3.57889584642164	2	49	3
TCGA-49-AAR4	4.74431094616208	2	49	3
TCGA-49-AAR9	3.25493999713211	1	49	3
TCGA-49-AARE	3.45596720116494	1	49	3
TCGA-49-AARN	3.92744188206132	2	49	3
TCGA-49-AARO	4.88688901118138	3	49	3
TCGA-49-AARQ	4.15226556065166	2	49	3
TCGA-49-AARR	5.85605088312217	3	49	3
TCGA-4B-A93V	4.90544040224947	3	4B	5
TCGA-50-5044	5.95410238652964	3	50	4
TCGA-50-5045	3.43450387294754	1	50	4
TCGA-50-5055	3.40887292267851	1	50	4
TCGA-50-5066	3.50849015751529	2	50	4
TCGA-50-5068	2.36854841225628	1	50	4
TCGA-50-5931	3.37514068400662	1	50	4
TCGA-50-5939	3.26327548027051	1	50	4
TCGA-50-5942	4.78325107568369	3	50	4
TCGA-50-5946	2.89690803457304	1	50	4
TCGA-50-6590	2.57869337897833	1	50	4
TCGA-50-6591	2.28687020250976	1	50	4
TCGA-50-6593	4.19044459055543	2	50	4
TCGA-50-6594	3.92876639778019	2	50	4
TCGA-50-6597	4.15681886877148	2	50	4
TCGA-50-6673	4.12330375475631	2	50	4
TCGA-50-7109	4.8273385541659	3	50	4
TCGA-50-8457	4.44724752363988	2	50	4
TCGA-50-8459	5.60068815999856	3	50	4
TCGA-53-7624	1.12265980403678	0	53	5
TCGA-53-7626	4.50579109047962	2	53	5
TCGA-53-7813	5.41597638790531	3	53	5
TCGA-53-A4EZ	2.78390180887037	1	53	5
TCGA-55-1592	3.72820523049246	2	55	2
TCGA-55-1594	2.35657324439768	1	55	2
TCGA-55-1595	3.90291039633359	2	55	2
TCGA-55-1596	1.34337070775119	0	55	2
TCGA-55-5899	4.46765787210864	2	55	2
TCGA-55-6543	4.87405790743614	3	55	2
TCGA-55-6642	4.89031948737752	3	55	2
TCGA-55-6712	3.73180534802638	2	55	2
TCGA-55-6968	3.73620884466923	2	55	2
TCGA-55-6969	3.9424162288877	2	55	2
TCGA-55-6970	3.49490217301629	1	55	2
TCGA-55-6971	5.01969151494738	3	55	2
TCGA-55-6972	3.23413429023911	1	55	2
TCGA-55-6975	4.2602539668945	2	55	2
TCGA-55-6978	4.48524873761808	2	55	2
TCGA-55-6979	4.52268677082445	2	55	2
TCGA-55-6980	5.02979079468744	3	55	2
TCGA-55-6981	4.53116690206485	2	55	2
TCGA-55-6982	4.59909046012445	2	55	2
TCGA-55-6983	4.01191421673251	2	55	2
TCGA-55-6984	3.53047225625218	2	55	2
TCGA-55-6985	4.39078646684992	2	55	2
TCGA-55-6986	4.23580606164557	2	55	2
TCGA-55-6987	5.10885687318778	3	55	2
TCGA-55-7227	4.24857503729504	2	55	2
TCGA-55-7281	4.29051177839828	2	55	2
TCGA-55-7283	4.95174443672683	3	55	2
TCGA-55-7284	4.3837510042111	2	55	2
TCGA-55-7570	3.04796896572087	1	55	2
TCGA-55-7573	4.79371262015675	3	55	2
TCGA-55-7574	4.95721161156513	3	55	2
TCGA-55-7576	3.93873100112706	2	55	2
TCGA-55-7724	4.48734258873153	2	55	2
TCGA-55-7725	4.90889299380629	3	55	2
TCGA-55-7726	5.21909530566835	3	55	2
TCGA-55-7727	4.38076328313968	2	55	2
TCGA-55-7728	4.57201259922216	2	55	2
TCGA-55-7815	5.66881717297622	3	55	2
TCGA-55-7816	5.23586368688807	3	55	2
TCGA-55-7903	3.95028251923845	2	55	2
TCGA-55-7907	3.19399934416954	1	55	2
TCGA-55-7910	4.2237765249464	2	55	2
TCGA-55-7911	3.74404251968248	2	55	2
TCGA-55-7913	1.72060452448312	0	55	2
TCGA-55-7914	4.05593366102266	2	55	2
TCGA-55-7994	3.14519694318333	1	55	2
TCGA-55-7995	2.81630890472338	1	55	2
TCGA-55-8085	3.77997720250139	2	55	2
TCGA-55-8087	5.53155166473578	3	55	2
TCGA-55-8089	3.56302121061959	2	55	2
TCGA-55-8090	5.26671899380688	3	55	2
TCGA-55-8091	5.05138296288256	3	55	2
TCGA-55-8092	4.11229910814961	2	55	2
TCGA-55-8094	3.37132113358466	1	55	2
TCGA-55-8096	4.54415085271717	2	55	2
TCGA-55-8097	4.66910248851287	2	55	2
TCGA-55-8203	3.98466965961871	2	55	2
TCGA-55-8204	4.18384234406073	2	55	2
TCGA-55-8205	3.65330706068713	2	55	2
TCGA-55-8206	4.32254649305281	2	55	2
TCGA-55-8207	3.882578441983	2	55	2
TCGA-55-8208	4.3049230241944	2	55	2
TCGA-55-8299	4.86784033286789	3	55	2
TCGA-55-8301	3.91545126324896	2	55	2
TCGA-55-8302	3.50524015733879	2	55	2
TCGA-55-8505	3.70280940234855	2	55	2
TCGA-55-8506	3.62768192527581	2	55	2
TCGA-55-8507	3.68694561897448	2	55	2
TCGA-55-8508	4.58134575748488	2	55	2
TCGA-55-8510	4.24597994035468	2	55	2
TCGA-55-8511	3.43570888323811	1	55	2
TCGA-55-8512	4.92338537626487	3	55	2
TCGA-55-8513	4.9142020726105	3	55	2
TCGA-55-8514	5.07101027221894	3	55	2
TCGA-55-8614	4.32899165099697	2	55	2
TCGA-55-8615	4.09954067394948	2	55	2
TCGA-55-8616	4.3060132593976	2	55	2
TCGA-55-8619	4.58458787895273	2	55	2
TCGA-55-8620	3.0059776705588	1	55	2
TCGA-55-8621	4.96448724633906	3	55	2
TCGA-55-A48X	3.98157910887648	2	55	2
TCGA-55-A48Y	4.70633764500876	2	55	2
TCGA-55-A48Z	3.85703038897337	2	55	2
TCGA-55-A490	3.85464868367668	2	55	2
TCGA-55-A491	3.76107759771677	2	55	2
TCGA-55-A492	3.51436561352643	2	55	2
TCGA-55-A493	3.43770834948347	1	55	2
TCGA-55-A494	3.16265088531769	1	55	2
TCGA-55-A4DF	3.18795174004536	1	55	2
TCGA-55-A4DG	4.67421606299328	2	55	2
TCGA-55-A57B	5.06966404472733	3	55	2
TCGA-62-A46O	1.21679103000921	0	62	4
TCGA-62-A46P	5.41817008883248	3	62	4
TCGA-62-A46R	4.51185513269107	2	62	4
TCGA-62-A46S	5.40769657767071	3	62	4
TCGA-62-A46U	4.08543877773836	2	62	4
TCGA-62-A46V	4.84866615020029	3	62	4
TCGA-62-A470	4.48099942135743	2	62	4
TCGA-62-A471	1.36149401741318	0	62	4
TCGA-62-A472	4.52025580324255	2	62	4
TCGA-64-1676	2.32625617679601	1	64	5
TCGA-64-1677	3.02202272108764	1	64	5
TCGA-64-1678	2.31125600100351	1	64	5
TCGA-64-1679	4.96054540473923	3	64	5
TCGA-64-1680	3.66930404964315	2	64	5
TCGA-64-1681	4.89536111100318	3	64	5
TCGA-64-5774	3.9000969454418	2	64	5
TCGA-64-5775	7.32338804292521	4	64	5
TCGA-64-5778	3.65282072325254	2	64	5
TCGA-64-5779	4.23607753097844	2	64	5
TCGA-64-5781	3.29770237946936	1	64	5
TCGA-64-5815	4.66597782279714	2	64	5
TCGA-67-3770	3.78257875409363	2	67	5
TCGA-67-3771	4.40352338186755	2	67	5
TCGA-67-3772	3.46685099423285	1	67	5
TCGA-67-3773	4.23230759476411	2	67	5
TCGA-67-3774	4.53875350982009	2	67	5
TCGA-67-4679	4.21392042746029	2	67	5
TCGA-67-6215	4.08354086686678	2	67	5
TCGA-67-6216	4.7647112472825	2	67	5
TCGA-67-6217	4.58384552295369	2	67	5
TCGA-69-7760	4.11526397429825	2	69	4
TCGA-69-7761	4.11573151604083	2	69	4
TCGA-69-7763	4.39813260420033	2	69	4
TCGA-69-7764	4.31958732790569	2	69	4
TCGA-69-7765	4.80436688071466	3	69	4
TCGA-69-7973	3.85680972161434	2	69	4
TCGA-69-7974	3.56901673276119	2	69	4
TCGA-69-7978	3.75442134642343	2	69	4
TCGA-69-7979	4.29777092952059	2	69	4
TCGA-69-7980	3.85538227879953	2	69	4
TCGA-69-8253	3.37051314053733	1	69	4
TCGA-69-8254	4.03482855327753	2	69	4
TCGA-69-8255	1.08137810849193	0	69	4
TCGA-69-8453	3.96839941776285	2	69	4
TCGA-69-A59K	4.20141799635929	2	69	4
TCGA-71-6725	4.99078954318418	3	71	4
TCGA-71-8520	4.44895785113644	2	71	4
TCGA-73-4658	3.97876601460754	2	73	3
TCGA-73-4659	4.50971958193387	2	73	3
TCGA-73-4662	4.21278812767354	2	73	3
TCGA-73-4666	2.70199472753266	1	73	3
TCGA-73-4668	4.21592445769767	2	73	3
TCGA-73-4670	2.94797183688055	1	73	3
TCGA-73-4675	3.59250103061233	2	73	3
TCGA-73-4676	3.39364883614209	1	73	3
TCGA-73-4677	3.60142977369495	2	73	3
TCGA-73-7498	4.59798155764941	2	73	3
TCGA-73-7499	2.51469091089456	1	73	3
TCGA-73-A9RS	2.95665234900481	1	73	3
TCGA-75-5122	3.37542441660338	1	75	1
TCGA-75-5125	3.9259960156995	2	75	1
TCGA-75-5126	3.87552490116647	2	75	1
TCGA-75-5146	3.71483875917082	2	75	1
TCGA-75-5147	2.82918290008957	1	75	1
TCGA-75-6203	5.47858327312303	3	75	1
TCGA-75-6205	3.84859463951418	2	75	1
TCGA-75-6206	4.63112107996055	2	75	1
TCGA-75-6207	3.02687319625042	1	75	1
TCGA-75-6211	4.3362616537059	2	75	1
TCGA-75-6212	4.94357942965649	3	75	1
TCGA-75-6214	2.28196224574723	1	75	1
TCGA-75-7025	4.727350838855	2	75	1
TCGA-75-7027	4.12243814911852	2	75	1
TCGA-75-7030	5.33285019250099	3	75	1
TCGA-75-7031	3.98531550744644	2	75	1
TCGA-78-7145	4.21339884821638	2	78	5
TCGA-78-7146	3.67548045528058	2	78	5
TCGA-78-7147	3.7471302106359	2	78	5
TCGA-78-7148	3.10065359554776	1	78	5
TCGA-78-7149	3.80712271821261	2	78	5
TCGA-78-7150	3.41768980857323	1	78	5
TCGA-78-7152	4.17771286410165	2	78	5
TCGA-78-7153	3.17893245230187	1	78	5
TCGA-78-7154	3.12807400433651	1	78	5
TCGA-78-7155	3.64730561087323	2	78	5
TCGA-78-7156	3.70503805194414	2	78	5
TCGA-78-7158	2.805318511194	1	78	5
TCGA-78-7159	4.46795667254487	2	78	5
TCGA-78-7160	3.84856899618254	2	78	5
TCGA-78-7161	4.36910511043108	2	78	5
TCGA-78-7163	5.16491606851954	3	78	5
TCGA-78-7166	3.54237168302473	2	78	5
TCGA-78-7167	4.30286991675323	2	78	5
TCGA-78-7220	2.31642775231275	1	78	5
TCGA-78-7535	4.6261935259957	2	78	5
TCGA-78-7536	4.03559580566309	2	78	5
TCGA-78-7537	4.36657959149124	2	78	5
TCGA-78-7539	4.32181459309559	2	78	5
TCGA-78-7540	4.22243340104041	2	78	5
TCGA-78-7542	3.21020824145463	1	78	5
TCGA-78-7633	4.20118317447295	2	78	5
TCGA-78-8640	1.99167529194702	0	78	5
TCGA-78-8648	5.47662234208171	3	78	5
TCGA-78-8655	4.05789363700547	2	78	5
TCGA-78-8660	2.94009773567819	1	78	5
TCGA-78-8662	4.32954813888356	2	78	5
TCGA-80-5607	4.58315503420787	2	80	5
TCGA-80-5608	3.93945653715957	2	80	5
TCGA-80-5611	2.78782721234781	1	80	5
TCGA-83-5908	4.12361847225444	2	83	1
TCGA-86-6562	4.36985188450177	2	86	1
TCGA-86-6851	3.28586695768945	1	86	1
TCGA-86-7701	4.24285227274516	2	86	1
TCGA-86-7711	3.59850482426166	2	86	1
TCGA-86-7713	6.12007077854388	4	86	1
TCGA-86-7714	4.88855980923352	3	86	1
TCGA-86-7953	3.8184676639042	2	86	1
TCGA-86-7954	3.28282060937238	1	86	1
TCGA-86-7955	4.5376850070492	2	86	1
TCGA-86-8054	3.50225676385367	2	86	1
TCGA-86-8055	4.76502041894335	2	86	1
TCGA-86-8056	4.75119131380124	2	86	1
TCGA-86-8073	4.08054422741016	2	86	1
TCGA-86-8074	4.64670241019107	2	86	1
TCGA-86-8075	4.69892296188877	2	86	1
TCGA-86-8076	4.12136039767166	2	86	1
TCGA-86-8278	4.07654442114999	2	86	1
TCGA-86-8279	4.83657910004778	3	86	1
TCGA-86-8280	4.53576632991535	2	86	1
TCGA-86-8281	3.87150665600683	2	86	1
TCGA-86-8358	3.78787603758272	2	86	1
TCGA-86-8359	4.50162681896711	2	86	1
TCGA-86-8585	4.50011907478842	2	86	1
TCGA-86-8668	4.22744030051065	2	86	1
TCGA-86-8669	4.59457841337452	2	86	1
TCGA-86-8671	4.7047937207535	2	86	1
TCGA-86-8672	3.77884631011506	2	86	1
TCGA-86-8673	3.6928255334429	2	86	1
TCGA-86-8674	3.17324436334871	1	86	1
TCGA-86-A456	4.45112156187584	2	86	1
TCGA-86-A4D0	2.71329325264361	1	86	1
TCGA-86-A4JF	3.44149606901951	1	86	1
TCGA-86-A4P7	4.92235550382307	3	86	1
TCGA-86-A4P8	5.52706964243232	3	86	1
TCGA-91-A4BC	3.92368678816978	2	91	1
TCGA-91-A4BD	4.15940248743196	2	91	1
TCGA-93-7347	3.75506481664336	2	93	4
TCGA-93-7348	4.58003333222554	2	93	4
TCGA-93-8067	3.75185679312834	2	93	4
TCGA-93-A4JN	4.71507575586097	2	93	4
TCGA-93-A4JO	4.52625513928192	2	93	4
TCGA-93-A4JP	5.04769904343778	3	93	4
TCGA-93-A4JQ	4.51687301514011	2	93	4
TCGA-95-7039	4.75984921907795	2	95	4
TCGA-95-7043	2.4290279935817	1	95	4
TCGA-95-7562	3.1246617117283	1	95	4
TCGA-95-7567	3.88740452675294	2	95	4
TCGA-95-7944	3.46715728633889	1	95	4
TCGA-95-7947	3.5042978494685	2	95	4
TCGA-95-7948	3.25317726191192	1	95	4
TCGA-95-8039	3.8750410895035	2	95	4
TCGA-95-8494	3.95734434065144	2	95	4
TCGA-95-A4VK	4.03334693531933	2	95	4
TCGA-95-A4VN	4.50142328197543	2	95	4
TCGA-95-A4VP	4.54175889189721	2	95	4
TCGA-97-7546	5.14675793395836	3	97	5
TCGA-97-7547	4.70991493128763	2	97	5
TCGA-97-7552	4.15222977093152	2	97	5
TCGA-97-7553	4.67960684668231	2	97	5
TCGA-97-7554	4.61436448450331	2	97	5
TCGA-97-7937	5.35695528693908	3	97	5
TCGA-97-7938	5.22352839990474	3	97	5
TCGA-97-7941	5.35419647454521	3	97	5
TCGA-97-8171	3.28930604565749	1	97	5
TCGA-97-8172	4.7271309488256	2	97	5
TCGA-97-8175	4.21462423131811	2	97	5
TCGA-97-8177	3.66279890937664	2	97	5
TCGA-97-8179	3.81920997945348	2	97	5
TCGA-97-8552	4.7615065963437	2	97	5
TCGA-97-A4LX	3.68456038819547	2	97	5
TCGA-97-A4M0	3.14762565526404	1	97	5
TCGA-97-A4M1	5.02906824618773	3	97	5
TCGA-97-A4M2	4.85206559479244	3	97	5
TCGA-97-A4M3	5.10684702706549	3	97	5
TCGA-97-A4M5	4.67515852464677	2	97	5
TCGA-97-A4M6	4.62116091521671	2	97	5
TCGA-97-A4M7	4.2637053877863	2	97	5
TCGA-99-7458	4.60397779518047	2	99	4
TCGA-99-8025	4.32668656470801	2	99	4
TCGA-99-8028	4.53056553193119	2	99	4
TCGA-99-8032	4.07572296882837	2	99	4
TCGA-99-8033	3.39806573045518	1	99	4
TCGA-99-AA5R	5.26053991492097	3	99	4
TCGA-J2-8192	5.08602163767092	3	J2	1
TCGA-J2-8194	4.34815933346435	2	J2	1
TCGA-J2-A4AD	4.4029420445985	2	J2	1
TCGA-J2-A4AE	5.50479582690058	3	J2	1
TCGA-J2-A4AG	4.83817995439648	3	J2	1
TCGA-L4-A4E5	4.39793207345287	2	L4	4
TCGA-L4-A4E6	5.25887438492509	3	L4	4
TCGA-L9-A443	5.13964239504334	3	L9	3
TCGA-L9-A444	4.29027162248932	2	L9	3
TCGA-L9-A50W	2.91342857064904	1	L9	3
TCGA-L9-A5IP	1.58058860795744	0	L9	3
TCGA-L9-A743	4.68512410492207	2	L9	3
TCGA-L9-A7SV	4.43348555818313	2	L9	3
TCGA-L9-A8F4	3.4352011157375	1	L9	3
TCGA-MN-A4N1	3.13703737847858	1	MN	3
TCGA-MN-A4N4	4.17192175312719	2	MN	3
TCGA-MN-A4N5	4.61225781274905	2	MN	3
TCGA-MP-A4SV	3.68410219442789	2	MP	4
TCGA-MP-A4SW	3.39716004164697	1	MP	4
TCGA-MP-A4SY	4.397392857699	2	MP	4
TCGA-MP-A4T4	4.03589311606332	2	MP	4
TCGA-MP-A4T6	3.33261977832567	1	MP	4
TCGA-MP-A4T7	3.95775487269537	2	MP	4
TCGA-MP-A4T8	4.18017101917268	2	MP	4
TCGA-MP-A4T9	4.58756861067769	2	MP	4
TCGA-MP-A4TA	2.32085432863717	1	MP	4
TCGA-MP-A4TC	4.69828340390514	2	MP	4
TCGA-MP-A4TD	4.37368505923643	2	MP	4
TCGA-MP-A4TE	3.54199258280468	2	MP	4
TCGA-MP-A4TF	3.07770688375842	1	MP	4
TCGA-MP-A4TH	4.9964019922243	3	MP	4
TCGA-MP-A4TI	4.54767768880593	2	MP	4
TCGA-MP-A4TJ	4.58980806101306	2	MP	4
TCGA-MP-A4TK	5.79560944772476	3	MP	4
TCGA-MP-A5C7	4.84775282372848	3	MP	4
TCGA-NJ-A4YF	2.77644693465986	1	NJ	5
TCGA-NJ-A4YG	3.3519352010726	1	NJ	5
TCGA-NJ-A4YI	4.38916886499516	2	NJ	5
TCGA-NJ-A4YP	3.55412734152523	2	NJ	5
TCGA-NJ-A4YQ	3.96986530911398	2	NJ	5
TCGA-NJ-A55A	5.40027789550307	3	NJ	5
TCGA-NJ-A55O	4.24884774036598	2	NJ	5
TCGA-NJ-A55R	4.88457835971104	3	NJ	5
TCGA-NJ-A7XG	4.51165968179542	2	NJ	5
TCGA-O1-A52J	4.19719264017633	2	O1	1
TCGA-S2-AA1A	3.78900487004442	2	S2	3
