# Supplementary material for: Surrogate Biomarker Prediction from Whole-Slide Images for Evaluating Overall Survival in Lung Adenocarcinoma
Source: Diagnostics (Basel). 2024 Feb 20;14(5):462. doi: 10.3390/diagnostics14050462 (PMC10930763; doi:10.3390/diagnostics14050462)
Supplement: Supplementary file 1 [file diagnostics-14-00462-s001.zip › Supplementary_File_S5_TCGA_LUAD_crossfolds/crossfolds_PRKCB.csv]

PATIENT	PRKCB	PRKCB_quantile	site_code	CV5
TCGA-05-4244	3.79027409114867	2	05	3
TCGA-05-4249	5.82074218496374	3	05	3
TCGA-05-4250	4.25849394545951	2	05	3
TCGA-05-4382	4.27091136648516	2	05	3
TCGA-05-4395	3.06950749698179	2	05	3
TCGA-05-4396	3.6692133431182	2	05	3
TCGA-05-4397	2.34366481796643	1	05	3
TCGA-05-4398	4.86002618924685	3	05	3
TCGA-05-4402	3.63940189322574	2	05	3
TCGA-05-4403	4.64025923011869	3	05	3
TCGA-05-4405	3.83426084470172	2	05	3
TCGA-05-4415	3.52957861738811	2	05	3
TCGA-05-4417	5.40122058273626	3	05	3
TCGA-05-4418	4.10487942444505	2	05	3
TCGA-05-4420	2.87296053710933	1	05	3
TCGA-05-4422	4.70615497541039	3	05	3
TCGA-05-4424	5.24789160979251	3	05	3
TCGA-05-4426	4.02236710932668	2	05	3
TCGA-05-4427	4.16691168895648	2	05	3
TCGA-05-4430	4.62815643511463	3	05	3
TCGA-05-4432	4.41207428300791	2	05	3
TCGA-05-4433	5.4731685819922	3	05	3
TCGA-05-4434	5.27733411316118	3	05	3
TCGA-35-3615	3.42435832023893	2	35	3
TCGA-35-4122	4.10115474485301	2	35	3
TCGA-35-4123	4.4563625534943	3	35	3
TCGA-35-5375	3.59108815582284	2	35	3
TCGA-38-4625	3.86807897629172	2	38	3
TCGA-38-4626	5.55947028152856	3	38	3
TCGA-38-4627	4.5961042116573	3	38	3
TCGA-38-4628	1.90657503840276	1	38	3
TCGA-38-4629	4.29296606357399	2	38	3
TCGA-38-4630	2.19265030595346	1	38	3
TCGA-38-4631	2.60372751195498	1	38	3
TCGA-38-4632	4.41116164309826	2	38	3
TCGA-38-6178	3.94234394096368	2	38	3
TCGA-38-7271	7.39227416310976	4	38	3
TCGA-38-A44F	5.30661794624579	3	38	3
TCGA-44-2655	4.59741148566546	3	44	5
TCGA-44-2656	6.1938398946193	4	44	5
TCGA-44-2657	5.85992926034326	3	44	5
TCGA-44-2659	4.89920066406239	3	44	5
TCGA-44-2661	5.08327881167415	3	44	5
TCGA-44-2662	5.5905125797519	3	44	5
TCGA-44-2665	4.16524597126164	2	44	5
TCGA-44-2666	4.42078597321473	2	44	5
TCGA-44-2668	4.75872748280446	3	44	5
TCGA-44-3396	5.24469479788819	3	44	5
TCGA-44-3398	4.82600742886964	3	44	5
TCGA-44-3917	4.12899618467496	2	44	5
TCGA-44-3918	4.75954101235052	3	44	5
TCGA-44-3919	5.28015006673258	3	44	5
TCGA-44-4112	5.62664869178589	3	44	5
TCGA-44-5643	4.25298832157011	2	44	5
TCGA-44-5644	2.27813501277891	1	44	5
TCGA-44-5645	6.37147299420481	4	44	5
TCGA-44-6145	5.48985194708284	3	44	5
TCGA-44-6146	4.66292576589701	3	44	5
TCGA-44-6147	6.82940352036832	4	44	5
TCGA-44-6148	4.70685725512428	3	44	5
TCGA-44-6774	4.19293198005791	2	44	5
TCGA-44-6775	6.15816295936695	4	44	5
TCGA-44-6776	3.84317377859407	2	44	5
TCGA-44-6777	6.11287660298638	4	44	5
TCGA-44-6778	6.24474938758274	4	44	5
TCGA-44-6779	5.08174457169634	3	44	5
TCGA-44-7659	4.19138941064667	2	44	5
TCGA-44-7660	4.54246044799193	3	44	5
TCGA-44-7662	3.48317838755552	2	44	5
TCGA-44-7667	2.66248238815639	1	44	5
TCGA-44-7669	4.47164332287402	3	44	5
TCGA-44-7670	4.74543133631232	3	44	5
TCGA-44-7671	4.11752192677568	2	44	5
TCGA-44-7672	5.66299366524804	3	44	5
TCGA-44-8119	3.72912951760386	2	44	5
TCGA-44-A479	5.80425856981347	3	44	5
TCGA-44-A47A	5.1358625638823	3	44	5
TCGA-44-A47B	3.63794756140318	2	44	5
TCGA-44-A47G	5.76734608751122	3	44	5
TCGA-44-A4SS	4.67562365993588	3	44	5
TCGA-44-A4SU	4.28704115874337	2	44	5
TCGA-49-4487	6.28644875146426	4	49	4
TCGA-49-4488	4.10063809110061	2	49	4
TCGA-49-4490	3.15664036066858	2	49	4
TCGA-49-4494	3.60540066980939	2	49	4
TCGA-49-4501	4.84189924211833	3	49	4
TCGA-49-4505	4.84634562986721	3	49	4
TCGA-49-4506	4.1405966617853	2	49	4
TCGA-49-4507	3.3922923770353	2	49	4
TCGA-49-4510	3.62080212267611	2	49	4
TCGA-49-4512	3.71711472701705	2	49	4
TCGA-49-4514	4.23817774319374	2	49	4
TCGA-49-6742	2.96486919118148	1	49	4
TCGA-49-6743	4.35003262179981	2	49	4
TCGA-49-6744	5.58649525682131	3	49	4
TCGA-49-6745	4.97548239219037	3	49	4
TCGA-49-6761	4.45186853179083	2	49	4
TCGA-49-6767	3.40449508711897	2	49	4
TCGA-49-AAQV	3.9690079353628	2	49	4
TCGA-49-AAR0	4.32418625835691	2	49	4
TCGA-49-AAR2	3.69628661324245	2	49	4
TCGA-49-AAR3	4.5602801682543	3	49	4
TCGA-49-AAR4	5.00219908956096	3	49	4
TCGA-49-AAR9	0.692938644854266	0	49	4
TCGA-49-AARE	2.75484680594545	1	49	4
TCGA-49-AARN	4.06675745759759	2	49	4
TCGA-49-AARO	4.4870860255977	3	49	4
TCGA-49-AARQ	2.42666955965883	1	49	4
TCGA-49-AARR	4.95994315237398	3	49	4
TCGA-4B-A93V	3.57253500595725	2	4B	2
TCGA-50-5044	3.54123055446891	2	50	4
TCGA-50-5045	5.3680677383861	3	50	4
TCGA-50-5055	6.53588062897663	4	50	4
TCGA-50-5066	4.27033042032052	2	50	4
TCGA-50-5068	4.91730117479535	3	50	4
TCGA-50-5931	3.17544810374108	2	50	4
TCGA-50-5939	4.94656181487377	3	50	4
TCGA-50-5942	4.89444393050083	3	50	4
TCGA-50-5946	2.11164688336605	1	50	4
TCGA-50-6590	4.99778681300869	3	50	4
TCGA-50-6591	0.046406208251289	0	50	4
TCGA-50-6593	4.2097882775392	2	50	4
TCGA-50-6594	2.61943833967246	1	50	4
TCGA-50-6597	4.34259940541606	2	50	4
TCGA-50-6673	4.27934612766938	2	50	4
TCGA-50-7109	4.26430389237949	2	50	4
TCGA-50-8457	5.32042771531922	3	50	4
TCGA-50-8459	5.21424443249585	3	50	4
TCGA-53-7624	2.92580247480747	1	53	3
TCGA-53-7626	5.90175543250194	3	53	3
TCGA-53-7813	3.92897198262174	2	53	3
TCGA-53-A4EZ	4.33362964600765	2	53	3
TCGA-55-1592	4.73681565522737	3	55	2
TCGA-55-1594	4.30383661475451	2	55	2
TCGA-55-1595	4.22207382405573	2	55	2
TCGA-55-1596	2.45299519892569	1	55	2
TCGA-55-5899	3.51622966423099	2	55	2
TCGA-55-6543	4.18521745663793	2	55	2
TCGA-55-6642	5.05137402589712	3	55	2
TCGA-55-6712	5.16048793667738	3	55	2
TCGA-55-6968	4.94431703999943	3	55	2
TCGA-55-6969	4.81862812005687	3	55	2
TCGA-55-6970	4.97007872322857	3	55	2
TCGA-55-6971	5.94843987183846	4	55	2
TCGA-55-6972	2.18466561397481	1	55	2
TCGA-55-6975	4.05936576714997	2	55	2
TCGA-55-6978	5.61300428481645	3	55	2
TCGA-55-6979	5.41368599366308	3	55	2
TCGA-55-6980	4.93934342767323	3	55	2
TCGA-55-6981	3.83417778360959	2	55	2
TCGA-55-6982	3.89803089448042	2	55	2
TCGA-55-6983	5.87620016167771	3	55	2
TCGA-55-6984	4.19865823382725	2	55	2
TCGA-55-6985	4.82741649662312	3	55	2
TCGA-55-6986	4.35507596574461	2	55	2
TCGA-55-6987	6.16679807696689	4	55	2
TCGA-55-7227	5.15811575210328	3	55	2
TCGA-55-7281	4.93706619056693	3	55	2
TCGA-55-7283	4.38571166454052	2	55	2
TCGA-55-7284	4.79540711592129	3	55	2
TCGA-55-7570	2.51637981587551	1	55	2
TCGA-55-7573	5.76895149859043	3	55	2
TCGA-55-7574	6.08064890012981	4	55	2
TCGA-55-7576	4.07179253091865	2	55	2
TCGA-55-7724	5.84757631936128	3	55	2
TCGA-55-7725	5.73867425418911	3	55	2
TCGA-55-7726	4.1963940457434	2	55	2
TCGA-55-7727	5.45834094200061	3	55	2
TCGA-55-7728	5.55494320850278	3	55	2
TCGA-55-7815	5.60304758540662	3	55	2
TCGA-55-7816	5.66167732285911	3	55	2
TCGA-55-7903	3.89456176078171	2	55	2
TCGA-55-7907	4.62394730998059	3	55	2
TCGA-55-7910	3.80061530548231	2	55	2
TCGA-55-7911	4.87995542029346	3	55	2
TCGA-55-7913	2.22184519930677	1	55	2
TCGA-55-7914	4.3109550972799	2	55	2
TCGA-55-7994	5.4533711929199	3	55	2
TCGA-55-7995	6.1735510474043	4	55	2
TCGA-55-8085	4.5811642583833	3	55	2
TCGA-55-8087	4.70413388051719	3	55	2
TCGA-55-8089	5.90372990753619	3	55	2
TCGA-55-8090	3.97643141943455	2	55	2
TCGA-55-8091	4.89231331248894	3	55	2
TCGA-55-8092	4.82353032917502	3	55	2
TCGA-55-8094	1.29883562655096	0	55	2
TCGA-55-8096	3.94148635026256	2	55	2
TCGA-55-8097	4.55695975009061	3	55	2
TCGA-55-8203	5.07281042231911	3	55	2
TCGA-55-8204	4.2259824690606	2	55	2
TCGA-55-8205	5.56059275284498	3	55	2
TCGA-55-8206	5.4284709594246	3	55	2
TCGA-55-8207	4.31516414247269	2	55	2
TCGA-55-8208	5.89799871382991	3	55	2
TCGA-55-8299	5.36004038863356	3	55	2
TCGA-55-8301	5.31612544028172	3	55	2
TCGA-55-8302	3.7145033067316	2	55	2
TCGA-55-8505	2.32598662335076	1	55	2
TCGA-55-8506	3.32282734374739	2	55	2
TCGA-55-8507	3.00693590962035	2	55	2
TCGA-55-8508	4.52881464947503	3	55	2
TCGA-55-8510	5.02035398376645	3	55	2
TCGA-55-8511	5.00559081067663	3	55	2
TCGA-55-8512	3.89012526015679	2	55	2
TCGA-55-8513	5.91038613791414	3	55	2
TCGA-55-8514	3.50448501975446	2	55	2
TCGA-55-8614	3.62766154521983	2	55	2
TCGA-55-8615	2.24136761398226	1	55	2
TCGA-55-8616	4.71819299272209	3	55	2
TCGA-55-8619	5.37567738351982	3	55	2
TCGA-55-8620	4.40007211001705	2	55	2
TCGA-55-8621	5.33021493622018	3	55	2
TCGA-55-A48X	5.98258904594319	4	55	2
TCGA-55-A48Y	4.0429397934721	2	55	2
TCGA-55-A48Z	3.04644193166399	2	55	2
TCGA-55-A490	3.5555039844336	2	55	2
TCGA-55-A491	4.22863149402692	2	55	2
TCGA-55-A492	3.51903453359128	2	55	2
TCGA-55-A493	5.03224326948043	3	55	2
TCGA-55-A494	0.900082541526676	0	55	2
TCGA-55-A4DF	5.71391314953924	3	55	2
TCGA-55-A4DG	5.2526441848399	3	55	2
TCGA-55-A57B	4.93192758402026	3	55	2
TCGA-62-A46O	1.36994781807064	0	62	5
TCGA-62-A46P	2.41196493930577	1	62	5
TCGA-62-A46R	4.21318627877513	2	62	5
TCGA-62-A46S	4.12081542988254	2	62	5
TCGA-62-A46U	5.54769828693981	3	62	5
TCGA-62-A46V	3.02992818549947	2	62	5
TCGA-62-A470	3.46326633543241	2	62	5
TCGA-62-A471	1.66998373797574	1	62	5
TCGA-62-A472	4.37804220335048	2	62	5
TCGA-64-1676	2.69346515098423	1	64	4
TCGA-64-1677	3.92143513714314	2	64	4
TCGA-64-1678	2.61357953795136	1	64	4
TCGA-64-1679	4.24699674924173	2	64	4
TCGA-64-1680	2.39652360408487	1	64	4
TCGA-64-1681	4.5511622473535	3	64	4
TCGA-64-5774	2.82862247643802	1	64	4
TCGA-64-5775	2.79949685477163	1	64	4
TCGA-64-5778	4.6785923421314	3	64	4
TCGA-64-5779	4.7948243792758	3	64	4
TCGA-64-5781	3.29770237946936	2	64	4
TCGA-64-5815	4.65955870190286	3	64	4
TCGA-67-3770	3.23705815874263	2	67	1
TCGA-67-3771	4.95947906930909	3	67	1
TCGA-67-3772	4.13619060698232	2	67	1
TCGA-67-3773	4.25965808290907	2	67	1
TCGA-67-3774	4.75279628793611	3	67	1
TCGA-67-4679	4.87341936570168	3	67	1
TCGA-67-6215	4.20291034163899	2	67	1
TCGA-67-6216	4.87368445002132	3	67	1
TCGA-67-6217	5.26373504089885	3	67	1
TCGA-69-7760	1.20242761502747	0	69	3
TCGA-69-7761	5.34215550361936	3	69	3
TCGA-69-7763	4.66989639926033	3	69	3
TCGA-69-7764	4.33863308359624	2	69	3
TCGA-69-7765	4.59918103980849	3	69	3
TCGA-69-7973	4.17462272895439	2	69	3
TCGA-69-7974	5.37821514063038	3	69	3
TCGA-69-7978	5.58531972956011	3	69	3
TCGA-69-7979	2.50436556614721	1	69	3
TCGA-69-7980	4.4952067145552	3	69	3
TCGA-69-8253	3.77318208238576	2	69	3
TCGA-69-8254	4.45560905163518	3	69	3
TCGA-69-8255	4.70092484573402	3	69	3
TCGA-69-8453	5.20109096222779	3	69	3
TCGA-69-A59K	4.7253946854821	3	69	3
TCGA-71-6725	2.19354819244841	1	71	2
TCGA-71-8520	2.2769879237091	1	71	2
TCGA-73-4658	5.44707063332507	3	73	1
TCGA-73-4659	4.45418944800957	3	73	1
TCGA-73-4662	5.01818373403096	3	73	1
TCGA-73-4666	5.26704321372267	3	73	1
TCGA-73-4668	3.90745242193518	2	73	1
TCGA-73-4670	2.5232498725309	1	73	1
TCGA-73-4675	2.95441986860067	1	73	1
TCGA-73-4676	3.43827182756272	2	73	1
TCGA-73-4677	4.31396668092231	2	73	1
TCGA-73-7498	4.5958466034442	3	73	1
TCGA-73-7499	4.02474002087803	2	73	1
TCGA-73-A9RS	2.54735121927511	1	73	1
TCGA-75-5122	6.45360839739659	4	75	1
TCGA-75-5125	5.27362620161522	3	75	1
TCGA-75-5126	4.88381967989819	3	75	1
TCGA-75-5146	4.2488722460064	2	75	1
TCGA-75-5147	4.04459733906344	2	75	1
TCGA-75-6203	5.38748588810304	3	75	1
TCGA-75-6205	5.64876670424049	3	75	1
TCGA-75-6206	4.03584620480326	2	75	1
TCGA-75-6207	3.02687319625042	2	75	1
TCGA-75-6211	4.01150355502856	2	75	1
TCGA-75-6212	5.93403144615733	4	75	1
TCGA-75-6214	1.57799754814977	1	75	1
TCGA-75-7025	5.42593447638875	3	75	1
TCGA-75-7027	2.88666112827811	1	75	1
TCGA-75-7030	5.4562140873405	3	75	1
TCGA-75-7031	4.54170885597082	3	75	1
TCGA-78-7145	3.42182273864859	2	78	5
TCGA-78-7146	2.84329218043454	1	78	5
TCGA-78-7147	2.93549477978216	1	78	5
TCGA-78-7148	4.00694914266737	2	78	5
TCGA-78-7149	4.71268525435668	3	78	5
TCGA-78-7150	1.87968306628162	1	78	5
TCGA-78-7152	5.09742906180547	3	78	5
TCGA-78-7153	3.47241656917508	2	78	5
TCGA-78-7154	3.71979387123298	2	78	5
TCGA-78-7155	2.69468531190975	1	78	5
TCGA-78-7156	5.04308581219478	3	78	5
TCGA-78-7158	3.23668992156691	2	78	5
TCGA-78-7159	4.04760928489838	2	78	5
TCGA-78-7160	5.51831346482511	3	78	5
TCGA-78-7161	3.22762767380686	2	78	5
TCGA-78-7163	2.20561921137298	1	78	5
TCGA-78-7166	2.73272349225839	1	78	5
TCGA-78-7167	3.19668059714934	2	78	5
TCGA-78-7220	2.60512704153989	1	78	5
TCGA-78-7535	3.57274070410992	2	78	5
TCGA-78-7536	4.02216748262358	2	78	5
TCGA-78-7537	3.42529955605295	2	78	5
TCGA-78-7539	4.78905410643992	3	78	5
TCGA-78-7540	3.30448315644407	2	78	5
TCGA-78-7542	2.94952322901807	1	78	5
TCGA-78-7633	4.22430642914399	2	78	5
TCGA-78-8640	3.35700651100879	2	78	5
TCGA-78-8648	5.74853489926196	3	78	5
TCGA-78-8655	4.30294735369664	2	78	5
TCGA-78-8660	5.07453667045343	3	78	5
TCGA-78-8662	2.62371516197225	1	78	5
TCGA-80-5607	4.7255297895105	3	80	3
TCGA-80-5608	3.28806043738028	2	80	3
TCGA-80-5611	3.97574499352333	2	80	3
TCGA-83-5908	6.04240805775502	4	83	3
TCGA-86-6562	3.80923646856953	2	86	1
TCGA-86-6851	5.67736704292073	3	86	1
TCGA-86-7701	5.61600569098769	3	86	1
TCGA-86-7711	4.23547339248874	2	86	1
TCGA-86-7713	3.543714557317	2	86	1
TCGA-86-7714	6.22278770680939	4	86	1
TCGA-86-7953	5.17158071654641	3	86	1
TCGA-86-7954	5.1764328552482	3	86	1
TCGA-86-7955	1.35679409976854	0	86	1
TCGA-86-8054	7.38767744627033	4	86	1
TCGA-86-8055	4.1468011022939	2	86	1
TCGA-86-8056	4.4492078230662	2	86	1
TCGA-86-8073	4.10909991541366	2	86	1
TCGA-86-8074	3.77816857263342	2	86	1
TCGA-86-8075	3.65449667362367	2	86	1
TCGA-86-8076	5.37767705986747	3	86	1
TCGA-86-8278	4.15967995126825	2	86	1
TCGA-86-8279	3.81524220665961	2	86	1
TCGA-86-8280	5.22906049303563	3	86	1
TCGA-86-8281	4.2043916859913	2	86	1
TCGA-86-8358	2.95183405624107	1	86	1
TCGA-86-8359	4.40493718260908	2	86	1
TCGA-86-8585	4.44070558928142	2	86	1
TCGA-86-8668	5.1000466744096	3	86	1
TCGA-86-8669	4.3513888189376	2	86	1
TCGA-86-8671	6.32961221028877	4	86	1
TCGA-86-8672	3.10439601898468	2	86	1
TCGA-86-8673	1.6224362055515	1	86	1
TCGA-86-8674	1.17661909012937	0	86	1
TCGA-86-A456	3.85815603848514	2	86	1
TCGA-86-A4D0	3.29712378387485	2	86	1
TCGA-86-A4JF	3.83181113888712	2	86	1
TCGA-86-A4P7	5.00754374290501	3	86	1
TCGA-86-A4P8	5.49280991343263	3	86	1
TCGA-91-A4BC	5.25991544660795	3	91	5
TCGA-91-A4BD	4.19587065450125	2	91	5
TCGA-93-7347	6.15276413671149	4	93	4
TCGA-93-7348	4.40494662566745	2	93	4
TCGA-93-8067	3.05981951598295	2	93	4
TCGA-93-A4JN	5.0777926893827	3	93	4
TCGA-93-A4JO	5.23892678710364	3	93	4
TCGA-93-A4JP	4.80032540395669	3	93	4
TCGA-93-A4JQ	5.53798871300597	3	93	4
TCGA-95-7039	3.67507546535525	2	95	3
TCGA-95-7043	7.31375843559631	4	95	3
TCGA-95-7562	3.68269228785538	2	95	3
TCGA-95-7567	3.83415494634039	2	95	3
TCGA-95-7944	4.60232988757287	3	95	3
TCGA-95-7947	4.25681825782955	2	95	3
TCGA-95-7948	2.07249064827757	1	95	3
TCGA-95-8039	4.8116827767833	3	95	3
TCGA-95-8494	4.44216575654931	2	95	3
TCGA-95-A4VK	4.79470714558003	3	95	3
TCGA-95-A4VN	5.14703391694927	3	95	3
TCGA-95-A4VP	4.86852648464144	3	95	3
TCGA-97-7546	5.32890952396707	3	97	4
TCGA-97-7547	4.58737999814561	3	97	4
TCGA-97-7552	6.40611311630466	4	97	4
TCGA-97-7553	5.63363702315518	3	97	4
TCGA-97-7554	4.26585815620504	2	97	4
TCGA-97-7937	2.5777372057208	1	97	4
TCGA-97-7938	4.48656280573853	3	97	4
TCGA-97-7941	4.3850438523356	2	97	4
TCGA-97-8171	2.02171335786139	1	97	4
TCGA-97-8172	5.87317718329543	3	97	4
TCGA-97-8175	4.20215641880123	2	97	4
TCGA-97-8177	4.37309914738709	2	97	4
TCGA-97-8179	3.63652428162503	2	97	4
TCGA-97-8552	4.67784866729679	3	97	4
TCGA-97-A4LX	5.73467297356039	3	97	4
TCGA-97-A4M0	4.92119386251242	3	97	4
TCGA-97-A4M1	4.13689712653813	2	97	4
TCGA-97-A4M2	4.64263383140714	3	97	4
TCGA-97-A4M3	3.07389899430878	2	97	4
TCGA-97-A4M5	6.55778946278476	4	97	4
TCGA-97-A4M6	4.81962476045481	3	97	4
TCGA-97-A4M7	5.51639784939863	3	97	4
TCGA-99-7458	5.2258736553473	3	99	5
TCGA-99-8025	3.91444375600103	2	99	5
TCGA-99-8028	5.62819983179072	3	99	5
TCGA-99-8032	4.00952319615781	2	99	5
TCGA-99-8033	3.65689886030641	2	99	5
TCGA-99-AA5R	5.81151534361175	3	99	5
TCGA-J2-8192	4.73344189868622	3	J2	1
TCGA-J2-8194	4.6511629768336	3	J2	1
TCGA-J2-A4AD	2.67333090157145	1	J2	1
TCGA-J2-A4AE	4.80084279929561	3	J2	1
TCGA-J2-A4AG	5.28014643092315	3	J2	1
TCGA-L4-A4E5	3.06251841521786	2	L4	4
TCGA-L4-A4E6	5.29393710628018	3	L4	4
TCGA-L9-A443	3.53352562907908	2	L9	1
TCGA-L9-A444	5.29422529731476	3	L9	1
TCGA-L9-A50W	3.61180125548964	2	L9	1
TCGA-L9-A5IP	2.09296310872199	1	L9	1
TCGA-L9-A743	5.38262891318776	3	L9	1
TCGA-L9-A7SV	2.94070560910127	1	L9	1
TCGA-L9-A8F4	4.96011214814239	3	L9	1
TCGA-MN-A4N1	1.45585956249812	0	MN	2
TCGA-MN-A4N4	2.78854026857134	1	MN	2
TCGA-MN-A4N5	3.85091209993589	2	MN	2
TCGA-MP-A4SV	4.54681570977385	3	MP	3
TCGA-MP-A4SW	4.38267987618512	2	MP	3
TCGA-MP-A4SY	2.89565179040501	1	MP	3
TCGA-MP-A4T4	5.01282005108708	3	MP	3
TCGA-MP-A4T6	4.01007746571489	2	MP	3
TCGA-MP-A4T7	3.67264136194273	2	MP	3
TCGA-MP-A4T8	1.86934063316865	1	MP	3
TCGA-MP-A4T9	4.51844425002287	3	MP	3
TCGA-MP-A4TA	2.95749739619729	1	MP	3
TCGA-MP-A4TC	3.53330245646188	2	MP	3
TCGA-MP-A4TD	4.57489215068225	3	MP	3
TCGA-MP-A4TE	2.22510007781461	1	MP	3
TCGA-MP-A4TF	2.66391793067683	1	MP	3
TCGA-MP-A4TH	6.07018578628152	4	MP	3
TCGA-MP-A4TI	5.61433000054306	3	MP	3
TCGA-MP-A4TJ	5.92757726501421	4	MP	3
TCGA-MP-A4TK	4.51982796602082	3	MP	3
TCGA-MP-A5C7	3.02430537721034	2	MP	3
TCGA-NJ-A4YF	2.40474584352302	1	NJ	1
TCGA-NJ-A4YG	3.77564557527121	2	NJ	1
TCGA-NJ-A4YI	2.96959220610114	1	NJ	1
TCGA-NJ-A4YP	3.22106880082588	2	NJ	1
TCGA-NJ-A4YQ	5.63842021656075	3	NJ	1
TCGA-NJ-A55A	5.84204313203153	3	NJ	1
TCGA-NJ-A55O	4.55851532065653	3	NJ	1
TCGA-NJ-A55R	4.38446043346725	2	NJ	1
TCGA-NJ-A7XG	1.85275003376967	1	NJ	1
TCGA-O1-A52J	4.12151859254226	2	O1	2
TCGA-S2-AA1A	5.34626234192028	3	S2	5
