# Supplementary material for: Surrogate Biomarker Prediction from Whole-Slide Images for Evaluating Overall Survival in Lung Adenocarcinoma
Source: Diagnostics (Basel). 2024 Feb 20;14(5):462. doi: 10.3390/diagnostics14050462 (PMC10930763; doi:10.3390/diagnostics14050462)
Supplement: Supplementary file 1 [file diagnostics-14-00462-s001.zip › Supplementary_File_S5_TCGA_LUAD_crossfolds/crossfolds_PRMT8.csv]

PATIENT	PRMT8	PRMT8_quantile	site_code	CV5
TCGA-05-4244	-3.05293321400159	1	05	1
TCGA-05-4249	0.547634218323058	3	05	1
TCGA-05-4250	-1.85170223229469	2	05	1
TCGA-05-4382	-7.04593581711732	0	05	1
TCGA-05-4395	-6.63957631556856	0	05	1
TCGA-05-4396	1.03930343634307	3	05	1
TCGA-05-4397	-4.42829619755598	1	05	1
TCGA-05-4398	-0.72988213407911	2	05	1
TCGA-05-4402	1.66677203653615	3	05	1
TCGA-05-4403	-2.04208516875732	2	05	1
TCGA-05-4405	-0.024825240515036	2	05	1
TCGA-05-4415	-4.2969698699028	1	05	1
TCGA-05-4417	0.7134133510209	3	05	1
TCGA-05-4418	-4.98699668130795	0	05	1
TCGA-05-4420	-0.886161470709047	2	05	1
TCGA-05-4422	1.45189261802678	3	05	1
TCGA-05-4424	-0.918994218331046	2	05	1
TCGA-05-4426	-2.90600321369229	1	05	1
TCGA-05-4427	-5.79453800544172	0	05	1
TCGA-05-4430	1.12350675506015	3	05	1
TCGA-05-4432	2.15329651473465	3	05	1
TCGA-05-4433	-2.19058716522023	1	05	1
TCGA-05-4434	-0.030345643209919	2	05	1
TCGA-35-3615	2.97585286935048	4	35	1
TCGA-35-4122	-6.03198746754759	0	35	1
TCGA-35-4123	-3.82255146600564	1	35	1
TCGA-35-5375	0.488473089339954	3	35	1
TCGA-38-4625	-3.31183011372322	1	38	3
TCGA-38-4626	-0.818423617442178	2	38	3
TCGA-38-4627	-1.83961133800619	2	38	3
TCGA-38-4628	1.35018168987838	3	38	3
TCGA-38-4629	-6.56579203636143	0	38	3
TCGA-38-4630	-5.61255614952556	0	38	3
TCGA-38-4631	-5.28501573694328	0	38	3
TCGA-38-4632	-2.951658882436	1	38	3
TCGA-38-6178	0.299716099531268	2	38	3
TCGA-38-7271	-0.223996194993066	2	38	3
TCGA-38-A44F	1.57393789110449	3	38	3
TCGA-44-2655	-0.483547083936124	2	44	2
TCGA-44-2656	-2.02047922618147	2	44	2
TCGA-44-2657	0.513020929387858	3	44	2
TCGA-44-2659	0.649208470422562	3	44	2
TCGA-44-2661	0.929007074543321	3	44	2
TCGA-44-2662	-5.92863220824552	0	44	2
TCGA-44-2665	-2.77987267745776	1	44	2
TCGA-44-2666	-0.469230803829393	2	44	2
TCGA-44-2668	-5.1203451686643	0	44	2
TCGA-44-3396	-2.18292218771325	1	44	2
TCGA-44-3398	-1.51507039965581	2	44	2
TCGA-44-3917	-5.44654306215957	0	44	2
TCGA-44-3918	-1.9439112252416	2	44	2
TCGA-44-3919	0.543065049111901	3	44	2
TCGA-44-4112	-0.893174741731072	2	44	2
TCGA-44-5643	0.19257680487429	2	44	2
TCGA-44-5644	4.57395026734714	4	44	2
TCGA-44-5645	3.38861728515549	4	44	2
TCGA-44-6145	-3.22645309276157	1	44	2
TCGA-44-6146	-1.47741243955695	2	44	2
TCGA-44-6147	1.07009795553857	3	44	2
TCGA-44-6148	5.1879698802843	4	44	2
TCGA-44-6774	-0.690997467107301	2	44	2
TCGA-44-6775	0.351380648962388	2	44	2
TCGA-44-6776	4.61280170966083	4	44	2
TCGA-44-6777	-5.74471568271115	0	44	2
TCGA-44-6778	1.64276480739775	3	44	2
TCGA-44-6779	-4.94200978160308	0	44	2
TCGA-44-7659	0.87524366835331	3	44	2
TCGA-44-7660	-3.53206333755091	1	44	2
TCGA-44-7662	0.492288806000229	3	44	2
TCGA-44-7667	-6.38464152395764	0	44	2
TCGA-44-7669	5.36570084261698	4	44	2
TCGA-44-7670	-0.28967501465379	2	44	2
TCGA-44-7671	0.919418392021772	3	44	2
TCGA-44-7672	-0.802618085227502	2	44	2
TCGA-44-8119	3.7072008617454	4	44	2
TCGA-44-A479	2.95343259640137	4	44	2
TCGA-44-A47A	0.482532732854959	3	44	2
TCGA-44-A47B	0.803144581158088	3	44	2
TCGA-44-A47G	-2.66589159058085	1	44	2
TCGA-44-A4SS	-4.21818345881873	1	44	2
TCGA-44-A4SU	0.235129070100897	2	44	2
TCGA-49-4487	-5.20390075427503	0	49	5
TCGA-49-4488	-3.68726446829082	1	49	5
TCGA-49-4490	0.592925593651464	3	49	5
TCGA-49-4494	-0.222907901823451	2	49	5
TCGA-49-4501	0.112924108773689	2	49	5
TCGA-49-4505	0.566172632070098	3	49	5
TCGA-49-4506	-6.16204226200225	0	49	5
TCGA-49-4507	-4.80246447738695	0	49	5
TCGA-49-4510	4.41878166734929	4	49	5
TCGA-49-4512	0.129483039519908	2	49	5
TCGA-49-4514	-1.32049806600714	2	49	5
TCGA-49-6742	-1.54186814223417	2	49	5
TCGA-49-6743	-5.85331538117995	0	49	5
TCGA-49-6744	1.17844812411281	3	49	5
TCGA-49-6745	-3.54729527733421	1	49	5
TCGA-49-6761	-3.77855226330155	1	49	5
TCGA-49-6767	-5.546789627848	0	49	5
TCGA-49-AAQV	-1.78864070647773	2	49	5
TCGA-49-AAR0	2.0547623076453	3	49	5
TCGA-49-AAR2	-1.4022996064796	2	49	5
TCGA-49-AAR3	-3.58097549035675	1	49	5
TCGA-49-AAR4	1.49886698478798	3	49	5
TCGA-49-AAR9	-2.41748534483938	1	49	5
TCGA-49-AARE	-2.47840413086569	1	49	5
TCGA-49-AARN	-1.02675442832556	2	49	5
TCGA-49-AARO	-0.91296704596067	2	49	5
TCGA-49-AARQ	-0.638804277818454	2	49	5
TCGA-49-AARR	2.034397578012	3	49	5
TCGA-4B-A93V	2.06697053321594	3	4B	2
TCGA-50-5044	-3.42455373019318	1	50	2
TCGA-50-5045	-0.125540995569285	2	50	2
TCGA-50-5055	0.7273371622623	3	50	2
TCGA-50-5066	-2.94107121709795	1	50	2
TCGA-50-5068	-0.109498884548364	2	50	2
TCGA-50-5931	-2.28696121469612	1	50	2
TCGA-50-5939	-5.36971971687245	0	50	2
TCGA-50-5942	-0.228794265976902	2	50	2
TCGA-50-5946	-4.29093887486654	1	50	2
TCGA-50-6590	-5.80068498809293	0	50	2
TCGA-50-6591	-1.92557941557911	2	50	2
TCGA-50-6593	-0.561200898915884	2	50	2
TCGA-50-6594	-3.7785927343007	1	50	2
TCGA-50-6597	-0.000120491076352	2	50	2
TCGA-50-6673	-1.14423204331242	2	50	2
TCGA-50-7109	3.49453855371496	4	50	2
TCGA-50-8457	0.881990432266278	3	50	2
TCGA-50-8459	-1.03297984182053	2	50	2
TCGA-53-7624	-4.49205004007843	1	53	2
TCGA-53-7626	0.627154911574303	3	53	2
TCGA-53-7813	1.15901081802144	3	53	2
TCGA-53-A4EZ	2.68141885126912	3	53	2
TCGA-55-1592	-0.162414195941579	2	55	4
TCGA-55-1594	2.16236989983299	3	55	4
TCGA-55-1595	0.344403367362201	2	55	4
TCGA-55-1596	-1.31959430497124	2	55	4
TCGA-55-5899	-2.87853923754187	1	55	4
TCGA-55-6543	2.01301511448455	3	55	4
TCGA-55-6642	1.59394615069427	3	55	4
TCGA-55-6712	1.35834695249894	3	55	4
TCGA-55-6968	1.28965409526813	3	55	4
TCGA-55-6969	0.516908463293071	3	55	4
TCGA-55-6970	-4.17610806826216	1	55	4
TCGA-55-6971	0.170581847025354	2	55	4
TCGA-55-6972	1.96785422490166	3	55	4
TCGA-55-6975	-3.55779555595934	1	55	4
TCGA-55-6978	-4.17652936015391	1	55	4
TCGA-55-6979	-1.44648810303841	2	55	4
TCGA-55-6980	-2.77627543140159	1	55	4
TCGA-55-6981	0.472887256451449	3	55	4
TCGA-55-6982	0.711895665856846	3	55	4
TCGA-55-6983	1.97898528386751	3	55	4
TCGA-55-6984	-1.48676444867312	2	55	4
TCGA-55-6985	0.846465950626109	3	55	4
TCGA-55-6986	-0.343681309009438	2	55	4
TCGA-55-6987	-2.09942626522474	1	55	4
TCGA-55-7227	-0.732393701921779	2	55	4
TCGA-55-7281	0.916677534219264	3	55	4
TCGA-55-7283	0.723897585298273	3	55	4
TCGA-55-7284	-0.453055026040877	2	55	4
TCGA-55-7570	-6.17361815554394	0	55	4
TCGA-55-7573	-0.352382765239048	2	55	4
TCGA-55-7574	0.453595065919617	3	55	4
TCGA-55-7576	-1.49841620311248	2	55	4
TCGA-55-7724	-2.68458476562193	1	55	4
TCGA-55-7725	-0.080183357157471	2	55	4
TCGA-55-7726	-0.075821836658508	2	55	4
TCGA-55-7727	2.09863619631029	3	55	4
TCGA-55-7728	-2.54554392920997	1	55	4
TCGA-55-7815	-3.27857625159147	1	55	4
TCGA-55-7816	-1.22207677395147	2	55	4
TCGA-55-7903	-0.975429252015278	2	55	4
TCGA-55-7907	-0.705176286310973	2	55	4
TCGA-55-7910	1.9496529404508	3	55	4
TCGA-55-7911	-2.03731719384218	2	55	4
TCGA-55-7913	-2.42807274325516	1	55	4
TCGA-55-7914	-3.09236132444811	1	55	4
TCGA-55-7994	-6.50046148922538	0	55	4
TCGA-55-7995	1.16449142924597	3	55	4
TCGA-55-8085	-1.54078695925233	2	55	4
TCGA-55-8087	0.692594265545469	3	55	4
TCGA-55-8089	-2.83851474218855	1	55	4
TCGA-55-8090	1.83294573766949	3	55	4
TCGA-55-8091	-1.18882820996468	2	55	4
TCGA-55-8092	-6.55747178037591	0	55	4
TCGA-55-8094	-3.41265928009913	1	55	4
TCGA-55-8096	1.94741118421966	3	55	4
TCGA-55-8097	4.11922966495166	4	55	4
TCGA-55-8203	0.700375416420238	3	55	4
TCGA-55-8204	1.90997515556496	3	55	4
TCGA-55-8205	-3.13637477338931	1	55	4
TCGA-55-8206	1.10308203080918	3	55	4
TCGA-55-8207	-1.23776453060875	2	55	4
TCGA-55-8208	-1.25840946055521	2	55	4
TCGA-55-8299	-3.86347869815717	1	55	4
TCGA-55-8301	-4.63272844843049	0	55	4
TCGA-55-8302	-2.5892774414455	1	55	4
TCGA-55-8505	-4.12796986522038	1	55	4
TCGA-55-8506	1.6720042562611	3	55	4
TCGA-55-8507	3.01312774333462	4	55	4
TCGA-55-8508	1.78768199431965	3	55	4
TCGA-55-8510	-2.02656012757052	2	55	4
TCGA-55-8511	-3.41479053052001	1	55	4
TCGA-55-8512	4.51873564578077	4	55	4
TCGA-55-8513	1.01815885923897	3	55	4
TCGA-55-8514	2.59243271903016	3	55	4
TCGA-55-8614	0.125932905720491	2	55	4
TCGA-55-8615	2.90051635923745	4	55	4
TCGA-55-8616	1.02536144008875	3	55	4
TCGA-55-8619	-0.887227464140403	2	55	4
TCGA-55-8620	-1.81845076485775	2	55	4
TCGA-55-8621	1.23225548005828	3	55	4
TCGA-55-A48X	0.35977983997495	2	55	4
TCGA-55-A48Y	0.89586338110698	3	55	4
TCGA-55-A48Z	-4.53098689637176	1	55	4
TCGA-55-A490	-3.46908165384467	1	55	4
TCGA-55-A491	-4.27784139157554	1	55	4
TCGA-55-A492	4.82926187463455	4	55	4
TCGA-55-A493	-1.49200032847014	2	55	4
TCGA-55-A494	3.79123040058945	4	55	4
TCGA-55-A4DF	3.57679316827219	4	55	4
TCGA-55-A4DG	2.48223609734005	3	55	4
TCGA-55-A57B	1.20771799727851	3	55	4
TCGA-62-A46O	-5.74899325465287	0	62	3
TCGA-62-A46P	3.35765381942795	4	62	3
TCGA-62-A46R	-2.73712659712452	1	62	3
TCGA-62-A46S	1.04131146115369	3	62	3
TCGA-62-A46U	-1.8111098736487	2	62	3
TCGA-62-A46V	-3.67881085586011	1	62	3
TCGA-62-A470	1.97681957535232	3	62	3
TCGA-62-A471	-4.29194822119074	1	62	3
TCGA-62-A472	-2.25547204220278	1	62	3
TCGA-64-1676	-5.36723078070332	0	64	3
TCGA-64-1677	-1.45518359927764	2	64	3
TCGA-64-1678	1.99595084830988	3	64	3
TCGA-64-1679	0.658258546179977	3	64	3
TCGA-64-1680	1.67784915877615	3	64	3
TCGA-64-1681	1.48589795163996	3	64	3
TCGA-64-5774	3.4362032798212	4	64	3
TCGA-64-5775	-2.96679541066408	1	64	3
TCGA-64-5778	-3.57407309031885	1	64	3
TCGA-64-5779	4.35567882758346	4	64	3
TCGA-64-5781	-3.12520336314282	1	64	3
TCGA-64-5815	-2.82747737812904	1	64	3
TCGA-67-3770	0.693515585401452	3	67	2
TCGA-67-3771	-1.9390641835859	2	67	2
TCGA-67-3772	1.84153075589555	3	67	2
TCGA-67-3773	-2.25265911598032	1	67	2
TCGA-67-3774	2.69953113783592	3	67	2
TCGA-67-4679	-0.306721092294006	2	67	2
TCGA-67-6215	0.870304694151141	3	67	2
TCGA-67-6216	-0.680904401656314	2	67	2
TCGA-67-6217	2.67387374076485	3	67	2
TCGA-69-7760	2.49599081866147	3	69	5
TCGA-69-7761	-3.55810753994961	1	69	5
TCGA-69-7763	3.46524680005886	4	69	5
TCGA-69-7764	3.03628052704564	4	69	5
TCGA-69-7765	-0.791951417777668	2	69	5
TCGA-69-7973	3.16383213982547	4	69	5
TCGA-69-7974	-2.17069051155446	1	69	5
TCGA-69-7978	-3.37371621985327	1	69	5
TCGA-69-7979	0.948997847614352	3	69	5
TCGA-69-7980	1.67921287422373	3	69	5
TCGA-69-8253	1.68651755990939	3	69	5
TCGA-69-8254	0.776094284877363	3	69	5
TCGA-69-8255	-4.00001021834872	1	69	5
TCGA-69-8453	-0.062312939072461	2	69	5
TCGA-69-A59K	-0.78276860044261	2	69	5
TCGA-71-6725	2.86853034105309	3	71	2
TCGA-71-8520	0.128391431707302	2	71	2
TCGA-73-4658	-3.30848462864707	1	73	1
TCGA-73-4659	1.28240709833404	3	73	1
TCGA-73-4662	2.39136094152249	3	73	1
TCGA-73-4666	-4.41278871971719	1	73	1
TCGA-73-4668	-0.01606884821746	2	73	1
TCGA-73-4670	-5.19328382173049	0	73	1
TCGA-73-4675	4.74315572865108	4	73	1
TCGA-73-4676	-1.2451805365578	2	73	1
TCGA-73-4677	3.60853666018921	4	73	1
TCGA-73-7498	3.8231903312936	4	73	1
TCGA-73-7499	-0.79904778617946	2	73	1
TCGA-73-A9RS	-5.01489120494596	0	73	1
TCGA-75-5122	-2.19581110100627	1	75	2
TCGA-75-5125	-4.26876083872275	1	75	2
TCGA-75-5126	-0.512046809961639	2	75	2
TCGA-75-5146	3.84608329244907	4	75	2
TCGA-75-5147	-0.562264643229082	2	75	2
TCGA-75-6203	0.881957854876293	3	75	2
TCGA-75-6205	-3.5001335147169	1	75	2
TCGA-75-6206	1.60205861435809	3	75	2
TCGA-75-6207	-3.63133828650138	1	75	2
TCGA-75-6211	2.91312365565594	4	75	2
TCGA-75-6212	-3.6224746085146	1	75	2
TCGA-75-6214	-1.01207184300447	2	75	2
TCGA-75-7025	1.54916836165127	3	75	2
TCGA-75-7027	-3.58184978427005	1	75	2
TCGA-75-7030	0.440572137500362	3	75	2
TCGA-75-7031	-1.05323773332296	2	75	2
TCGA-78-7145	-1.69772874027861	2	78	1
TCGA-78-7146	-3.70822383719347	1	78	1
TCGA-78-7147	1.63077597492702	3	78	1
TCGA-78-7148	-1.17733115175201	2	78	1
TCGA-78-7149	2.53063057795738	3	78	1
TCGA-78-7150	-3.63759262692796	1	78	1
TCGA-78-7152	3.30191956523813	4	78	1
TCGA-78-7153	1.42834159483306	3	78	1
TCGA-78-7154	-3.50709994233841	1	78	1
TCGA-78-7155	-5.64961059600606	0	78	1
TCGA-78-7156	2.26115348701708	3	78	1
TCGA-78-7158	-3.8528929715578	1	78	1
TCGA-78-7159	2.08541131761076	3	78	1
TCGA-78-7160	-1.34970063095373	2	78	1
TCGA-78-7161	3.87038911580611	4	78	1
TCGA-78-7163	2.36743514345979	3	78	1
TCGA-78-7166	-3.27049322042515	1	78	1
TCGA-78-7167	3.31372001833956	4	78	1
TCGA-78-7220	-4.44290565488191	1	78	1
TCGA-78-7535	1.43015568423425	3	78	1
TCGA-78-7536	0.270228124906336	2	78	1
TCGA-78-7537	5.15306265717313	4	78	1
TCGA-78-7539	2.10424088165813	3	78	1
TCGA-78-7540	-0.598905750452898	2	78	1
TCGA-78-7542	-3.07687446104654	1	78	1
TCGA-78-7633	1.71359026321715	3	78	1
TCGA-78-8640	-3.35173253035079	1	78	1
TCGA-78-8648	-3.71567047238905	1	78	1
TCGA-78-8655	-0.315735764868516	2	78	1
TCGA-78-8660	-1.3364698258093	2	78	1
TCGA-78-8662	-3.11505267482794	1	78	1
TCGA-80-5607	-1.5091955419521	2	80	3
TCGA-80-5608	3.31034188475628	4	80	3
TCGA-80-5611	-4.13103602492679	1	80	3
TCGA-83-5908	-1.74131050003535	2	83	4
TCGA-86-6562	1.29494291489771	3	86	3
TCGA-86-6851	-0.785842914954004	2	86	3
TCGA-86-7701	2.26013026417699	3	86	3
TCGA-86-7711	-6.52690864622166	0	86	3
TCGA-86-7713	0.991554846578243	3	86	3
TCGA-86-7714	-1.77282243312622	2	86	3
TCGA-86-7953	-2.5829138413028	1	86	3
TCGA-86-7954	1.29152280317318	3	86	3
TCGA-86-7955	-6.50739204488574	0	86	3
TCGA-86-8054	3.03244789749829	4	86	3
TCGA-86-8055	-1.63117001298261	2	86	3
TCGA-86-8056	1.39070019102347	3	86	3
TCGA-86-8073	-0.933948406234432	2	86	3
TCGA-86-8074	-1.12449743711337	2	86	3
TCGA-86-8075	-0.378793635796795	2	86	3
TCGA-86-8076	1.44308989732974	3	86	3
TCGA-86-8278	0.895163716512007	3	86	3
TCGA-86-8279	1.51514347659066	3	86	3
TCGA-86-8280	1.63191618862688	3	86	3
TCGA-86-8281	4.11035300939964	4	86	3
TCGA-86-8358	0.768452774319327	3	86	3
TCGA-86-8359	-0.57897583322328	2	86	3
TCGA-86-8585	-2.35371027706869	1	86	3
TCGA-86-8668	1.90551220562329	3	86	3
TCGA-86-8669	0.186186227737688	2	86	3
TCGA-86-8671	-1.03248276556797	2	86	3
TCGA-86-8672	-3.75772470650381	1	86	3
TCGA-86-8673	0.854106440475962	3	86	3
TCGA-86-8674	2.64947122452899	3	86	3
TCGA-86-A456	2.37679783225266	3	86	3
TCGA-86-A4D0	0.048063412076319	2	86	3
TCGA-86-A4JF	-1.09816306983444	2	86	3
TCGA-86-A4P7	1.68128786877647	3	86	3
TCGA-86-A4P8	0.478437285475588	3	86	3
TCGA-91-A4BC	-1.60171886787092	2	91	3
TCGA-91-A4BD	0.70458012204725	3	91	3
TCGA-93-7347	-0.096934020469081	2	93	5
TCGA-93-7348	1.863348769108	3	93	5
TCGA-93-8067	-0.581525454635729	2	93	5
TCGA-93-A4JN	2.36781317836972	3	93	5
TCGA-93-A4JO	2.37941375095265	3	93	5
TCGA-93-A4JP	0.870979957520473	3	93	5
TCGA-93-A4JQ	-0.973488152369023	2	93	5
TCGA-95-7039	0.488940236731679	3	95	5
TCGA-95-7043	-5.20759662696195	0	95	5
TCGA-95-7562	-2.56650019282479	1	95	5
TCGA-95-7567	2.59778619829994	3	95	5
TCGA-95-7944	-6.34822600947464	0	95	5
TCGA-95-7947	-1.5637475379546	2	95	5
TCGA-95-7948	2.32837816021179	3	95	5
TCGA-95-8039	0.86490393795891	3	95	5
TCGA-95-8494	-2.64681172530303	1	95	5
TCGA-95-A4VK	3.15508447894137	4	95	5
TCGA-95-A4VN	-1.04757372145786	2	95	5
TCGA-95-A4VP	3.95098864483341	4	95	5
TCGA-97-7546	2.49877473325317	3	97	1
TCGA-97-7547	0.721934120834441	3	97	1
TCGA-97-7552	-0.342432858984978	2	97	1
TCGA-97-7553	-0.02894828301396	2	97	1
TCGA-97-7554	-1.91930878752099	2	97	1
TCGA-97-7937	4.1604560123025	4	97	1
TCGA-97-7938	-1.00529029059115	2	97	1
TCGA-97-7941	1.2892989501673	3	97	1
TCGA-97-8171	0.813857029682826	3	97	1
TCGA-97-8172	3.48938131536252	4	97	1
TCGA-97-8175	-0.224555613858536	2	97	1
TCGA-97-8177	-0.07997230647077	2	97	1
TCGA-97-8179	-0.046049015722545	2	97	1
TCGA-97-8552	2.78549609223135	3	97	1
TCGA-97-A4LX	-1.98786495377602	2	97	1
TCGA-97-A4M0	-0.681138159852595	2	97	1
TCGA-97-A4M1	2.52315172518795	3	97	1
TCGA-97-A4M2	1.81920414649146	3	97	1
TCGA-97-A4M3	2.74231078837085	3	97	1
TCGA-97-A4M5	2.20748598308268	3	97	1
TCGA-97-A4M6	-0.140288031075018	2	97	1
TCGA-97-A4M7	-0.576071011963684	2	97	1
TCGA-99-7458	0.122433054139598	2	99	5
TCGA-99-8025	1.8888361429679	3	99	5
TCGA-99-8028	-1.17407173075056	2	99	5
TCGA-99-8032	3.44087440064164	4	99	5
TCGA-99-8033	-2.99028279012064	1	99	5
TCGA-99-AA5R	-2.45057950175843	1	99	5
TCGA-J2-8192	0.267801021819236	2	J2	5
TCGA-J2-8194	2.64168607583551	3	J2	5
TCGA-J2-A4AD	-3.20931214779039	1	J2	5
TCGA-J2-A4AE	3.01617292828183	4	J2	5
TCGA-J2-A4AG	2.40814135295849	3	J2	5
TCGA-L4-A4E5	-2.93497472917157	1	L4	5
TCGA-L4-A4E6	-2.67120583805532	1	L4	5
TCGA-L9-A443	-0.915290084109039	2	L9	5
TCGA-L9-A444	-0.331582255683777	2	L9	5
TCGA-L9-A50W	-1.77002379347148	2	L9	5
TCGA-L9-A5IP	-6.04146321149893	0	L9	5
TCGA-L9-A743	-0.902273324716139	2	L9	5
TCGA-L9-A7SV	-0.152257410526161	2	L9	5
TCGA-L9-A8F4	-1.49308751678339	2	L9	5
TCGA-MN-A4N1	-0.059729235182375	2	MN	3
TCGA-MN-A4N4	-3.23382754445712	1	MN	3
TCGA-MN-A4N5	-0.759585492892402	2	MN	3
TCGA-MP-A4SV	-3.95541940508295	1	MP	3
TCGA-MP-A4SW	-1.51165286609257	2	MP	3
TCGA-MP-A4SY	-1.58719649266346	2	MP	3
TCGA-MP-A4T4	-3.26396903747046	1	MP	3
TCGA-MP-A4T6	4.34809337050687	4	MP	3
TCGA-MP-A4T7	-0.113954999948078	2	MP	3
TCGA-MP-A4T8	-1.40367786123776	2	MP	3
TCGA-MP-A4T9	-1.16043250590054	2	MP	3
TCGA-MP-A4TA	-3.12760617217913	1	MP	3
TCGA-MP-A4TC	-1.05746566594048	2	MP	3
TCGA-MP-A4TD	1.91697704918771	3	MP	3
TCGA-MP-A4TE	4.29021358684456	4	MP	3
TCGA-MP-A4TF	-1.81056803368275	2	MP	3
TCGA-MP-A4TH	3.81088557312288	4	MP	3
TCGA-MP-A4TI	-5.99438685347751	0	MP	3
TCGA-MP-A4TJ	1.51340040827171	3	MP	3
TCGA-MP-A4TK	-0.242810770589057	2	MP	3
TCGA-MP-A5C7	3.09112809008155	4	MP	3
TCGA-NJ-A4YF	1.18235342218657	3	NJ	5
TCGA-NJ-A4YG	1.1481584579035	3	NJ	5
TCGA-NJ-A4YI	3.44109665703902	4	NJ	5
TCGA-NJ-A4YP	-0.321791867015448	2	NJ	5
TCGA-NJ-A4YQ	-3.39995011516994	1	NJ	5
TCGA-NJ-A55A	2.57834096638906	3	NJ	5
TCGA-NJ-A55O	1.44743595767441	3	NJ	5
TCGA-NJ-A55R	2.58658177395929	3	NJ	5
TCGA-NJ-A7XG	3.33588504943193	4	NJ	5
TCGA-O1-A52J	-3.62935584711458	1	O1	1
TCGA-S2-AA1A	-1.75737516835768	2	S2	4
