# Supplementary material for: Surrogate Biomarker Prediction from Whole-Slide Images for Evaluating Overall Survival in Lung Adenocarcinoma
Source: Diagnostics (Basel). 2024 Feb 20;14(5):462. doi: 10.3390/diagnostics14050462 (PMC10930763; doi:10.3390/diagnostics14050462)
Supplement: Supplementary file 1 [file diagnostics-14-00462-s001.zip › Supplementary_File_S5_TCGA_LUAD_crossfolds/crossfolds_PRR11.csv]

PATIENT	PRR11	PRR11_quantile	site_code	CV5
TCGA-05-4244	4.72902253136005	2	05	4
TCGA-05-4249	3.04156164289059	1	05	4
TCGA-05-4250	6.65751854403728	4	05	4
TCGA-05-4382	4.88664805217197	2	05	4
TCGA-05-4395	6.12840118603536	4	05	4
TCGA-05-4396	3.65140206700174	1	05	4
TCGA-05-4397	6.29998877337945	4	05	4
TCGA-05-4398	5.45820397597975	3	05	4
TCGA-05-4402	4.41958888819471	2	05	4
TCGA-05-4403	2.94617872319171	1	05	4
TCGA-05-4405	3.8209435651478	1	05	4
TCGA-05-4415	6.57826752443563	4	05	4
TCGA-05-4417	4.43733590771151	2	05	4
TCGA-05-4418	4.60109327574501	2	05	4
TCGA-05-4420	5.79989432926939	3	05	4
TCGA-05-4422	4.19583764964138	2	05	4
TCGA-05-4424	5.5820588439886	3	05	4
TCGA-05-4426	3.94782613816481	2	05	4
TCGA-05-4427	5.91411483024481	3	05	4
TCGA-05-4430	3.62991260701851	1	05	4
TCGA-05-4432	4.81993835656643	2	05	4
TCGA-05-4433	4.77775963350968	2	05	4
TCGA-05-4434	5.08062808920472	3	05	4
TCGA-35-3615	2.55491476863195	0	35	2
TCGA-35-4122	4.96730791947582	3	35	2
TCGA-35-4123	5.92999643984149	3	35	2
TCGA-35-5375	5.50570979426526	3	35	2
TCGA-38-4625	6.27645208091834	4	38	1
TCGA-38-4626	3.90239455414743	2	38	1
TCGA-38-4627	2.55270608477257	0	38	1
TCGA-38-4628	4.0794891974295	2	38	1
TCGA-38-4629	6.12442424406061	4	38	1
TCGA-38-4630	6.16291696032435	4	38	1
TCGA-38-4631	5.20783888323147	3	38	1
TCGA-38-4632	5.74530864379829	3	38	1
TCGA-38-6178	3.87183172069682	2	38	1
TCGA-38-7271	3.95802187843727	2	38	1
TCGA-38-A44F	2.89096718657901	1	38	1
TCGA-44-2655	2.33828316063736	0	44	3
TCGA-44-2656	4.48277863342046	2	44	3
TCGA-44-2657	4.02190103727819	2	44	3
TCGA-44-2659	3.44812655533153	1	44	3
TCGA-44-2661	3.72743808129665	1	44	3
TCGA-44-2662	5.44041979875587	3	44	3
TCGA-44-2665	3.6028714186142	1	44	3
TCGA-44-2666	2.46644821520375	0	44	3
TCGA-44-2668	6.71872736391321	4	44	3
TCGA-44-3396	4.98409121830916	3	44	3
TCGA-44-3398	3.83029660819638	1	44	3
TCGA-44-3917	5.07603846909526	3	44	3
TCGA-44-3918	4.80340611403017	2	44	3
TCGA-44-3919	4.57320231008694	2	44	3
TCGA-44-4112	3.50567072404519	1	44	3
TCGA-44-5643	6.00399375225513	3	44	3
TCGA-44-5644	5.69216130080104	3	44	3
TCGA-44-5645	2.71371265912153	0	44	3
TCGA-44-6145	5.02999150371187	3	44	3
TCGA-44-6146	2.25677606993868	0	44	3
TCGA-44-6147	2.91852757680862	1	44	3
TCGA-44-6148	2.08660061969257	0	44	3
TCGA-44-6774	4.81429176862807	2	44	3
TCGA-44-6775	4.36136473753501	2	44	3
TCGA-44-6776	2.91122616017313	1	44	3
TCGA-44-6777	4.33610184489718	2	44	3
TCGA-44-6778	4.90670971817871	2	44	3
TCGA-44-6779	6.41389185672534	4	44	3
TCGA-44-7659	1.61220926251952	0	44	3
TCGA-44-7660	6.53075377950169	4	44	3
TCGA-44-7662	6.24081954023871	4	44	3
TCGA-44-7667	7.18153146503521	4	44	3
TCGA-44-7669	5.81877580511524	3	44	3
TCGA-44-7670	6.46725407447549	4	44	3
TCGA-44-7671	3.44186644115878	1	44	3
TCGA-44-7672	4.99957513171432	3	44	3
TCGA-44-8119	5.65636926660693	3	44	3
TCGA-44-A479	5.06128531361305	3	44	3
TCGA-44-A47A	4.07454999111007	2	44	3
TCGA-44-A47B	3.60007033702142	1	44	3
TCGA-44-A47G	4.22622954569733	2	44	3
TCGA-44-A4SS	4.36301712310623	2	44	3
TCGA-44-A4SU	3.09368176923472	1	44	3
TCGA-49-4487	6.16405995536654	4	49	2
TCGA-49-4488	4.63616565176177	2	49	2
TCGA-49-4490	4.07064836114625	2	49	2
TCGA-49-4494	4.453941322735	2	49	2
TCGA-49-4501	2.87153469697988	1	49	2
TCGA-49-4505	3.3246615534304	1	49	2
TCGA-49-4506	4.14743409183885	2	49	2
TCGA-49-4507	6.76184382101338	4	49	2
TCGA-49-4510	1.91947010781083	0	49	2
TCGA-49-4512	4.4238995708387	2	49	2
TCGA-49-4514	6.4932831252099	4	49	2
TCGA-49-6742	5.32355583607896	3	49	2
TCGA-49-6743	6.13785212496006	4	49	2
TCGA-49-6744	4.29432448250663	2	49	2
TCGA-49-6745	5.76331750432532	3	49	2
TCGA-49-6761	5.42520356866775	3	49	2
TCGA-49-6767	6.49657948610969	4	49	2
TCGA-49-AAQV	4.13063361358663	2	49	2
TCGA-49-AAR0	3.96660211922555	2	49	2
TCGA-49-AAR2	5.01599688288	3	49	2
TCGA-49-AAR3	6.34036959002241	4	49	2
TCGA-49-AAR4	5.14611376376348	3	49	2
TCGA-49-AAR9	6.14371579818102	4	49	2
TCGA-49-AARE	4.83587408085323	2	49	2
TCGA-49-AARN	3.61710176144917	1	49	2
TCGA-49-AARO	4.60349551771301	2	49	2
TCGA-49-AARQ	5.10919683875978	3	49	2
TCGA-49-AARR	2.10177301335353	0	49	2
TCGA-4B-A93V	4.09423261322039	2	4B	1
TCGA-50-5044	6.40358275400093	4	50	3
TCGA-50-5045	4.54804640449234	2	50	3
TCGA-50-5055	3.69649119530954	1	50	3
TCGA-50-5066	5.45895430081607	3	50	3
TCGA-50-5068	3.95843479161672	2	50	3
TCGA-50-5931	5.9631218273733	3	50	3
TCGA-50-5939	5.31765596656501	3	50	3
TCGA-50-5942	2.31452053738576	0	50	3
TCGA-50-5946	6.72795674625511	4	50	3
TCGA-50-6590	6.29041977028357	4	50	3
TCGA-50-6591	6.82132243165047	4	50	3
TCGA-50-6593	5.99478253483351	3	50	3
TCGA-50-6594	5.86225470560169	3	50	3
TCGA-50-6597	5.2947966512505	3	50	3
TCGA-50-6673	4.68865797085232	2	50	3
TCGA-50-7109	4.55961753335777	2	50	3
TCGA-50-8457	2.85660511384636	1	50	3
TCGA-50-8459	3.98856568846073	2	50	3
TCGA-53-7624	6.16228763356462	4	53	4
TCGA-53-7626	4.32624883200503	2	53	4
TCGA-53-7813	4.71680311757713	2	53	4
TCGA-53-A4EZ	5.27080002325728	3	53	4
TCGA-55-1592	4.34700935338061	2	55	5
TCGA-55-1594	6.19041925557633	4	55	5
TCGA-55-1595	5.06349620466307	3	55	5
TCGA-55-1596	4.9928565116126	3	55	5
TCGA-55-5899	6.56292289967903	4	55	5
TCGA-55-6543	2.11846441306828	0	55	5
TCGA-55-6642	4.95605728461913	3	55	5
TCGA-55-6712	4.96858886166845	3	55	5
TCGA-55-6968	5.95247637288869	3	55	5
TCGA-55-6969	5.74962691749945	3	55	5
TCGA-55-6970	4.68373727565928	2	55	5
TCGA-55-6971	4.74347151544593	2	55	5
TCGA-55-6972	3.31809660138344	1	55	5
TCGA-55-6975	5.39543087537192	3	55	5
TCGA-55-6978	6.77110757779792	4	55	5
TCGA-55-6979	5.72284744179064	3	55	5
TCGA-55-6980	3.19181532064367	1	55	5
TCGA-55-6981	5.28352725402536	3	55	5
TCGA-55-6982	5.61143181032621	3	55	5
TCGA-55-6983	3.47227570652084	1	55	5
TCGA-55-6984	5.15598154863367	3	55	5
TCGA-55-6985	5.12408341303568	3	55	5
TCGA-55-6986	3.55736840801002	1	55	5
TCGA-55-6987	5.18856308518421	3	55	5
TCGA-55-7227	4.08654919441104	2	55	5
TCGA-55-7281	4.88143299625798	2	55	5
TCGA-55-7283	4.72480809024543	2	55	5
TCGA-55-7284	2.91486724258825	1	55	5
TCGA-55-7570	6.38695351569262	4	55	5
TCGA-55-7573	2.90524683615394	1	55	5
TCGA-55-7574	4.43288235726932	2	55	5
TCGA-55-7576	5.79961971539499	3	55	5
TCGA-55-7724	4.80887043530425	2	55	5
TCGA-55-7725	3.63548283520828	1	55	5
TCGA-55-7726	6.56570554705624	4	55	5
TCGA-55-7727	5.68931234822584	3	55	5
TCGA-55-7728	3.96013532198672	2	55	5
TCGA-55-7815	4.64227280160697	2	55	5
TCGA-55-7816	3.68917901421845	1	55	5
TCGA-55-7903	5.59534644246987	3	55	5
TCGA-55-7907	5.12973714339007	3	55	5
TCGA-55-7910	4.82848725092835	2	55	5
TCGA-55-7911	6.05191257358235	3	55	5
TCGA-55-7913	5.8912428485807	3	55	5
TCGA-55-7914	4.30363175647405	2	55	5
TCGA-55-7994	6.67087170660974	4	55	5
TCGA-55-7995	5.42377880485411	3	55	5
TCGA-55-8085	4.90856140856281	2	55	5
TCGA-55-8087	2.18891806592037	0	55	5
TCGA-55-8089	6.07045516443216	4	55	5
TCGA-55-8090	4.23720277375977	2	55	5
TCGA-55-8091	4.09657400889756	2	55	5
TCGA-55-8092	3.36585570504329	1	55	5
TCGA-55-8094	5.77864673881956	3	55	5
TCGA-55-8096	3.4441363557165	1	55	5
TCGA-55-8097	2.3704869030091	0	55	5
TCGA-55-8203	4.55686617792611	2	55	5
TCGA-55-8204	5.27316058793016	3	55	5
TCGA-55-8205	6.48317829529943	4	55	5
TCGA-55-8206	3.19904329231593	1	55	5
TCGA-55-8207	2.91253166408463	1	55	5
TCGA-55-8208	4.97150800763345	3	55	5
TCGA-55-8299	5.37921906975084	3	55	5
TCGA-55-8301	4.92760438578195	2	55	5
TCGA-55-8302	5.48099261109211	3	55	5
TCGA-55-8505	4.74136692767836	2	55	5
TCGA-55-8506	5.10955093303286	3	55	5
TCGA-55-8507	4.91320585775064	2	55	5
TCGA-55-8508	3.98516271828252	2	55	5
TCGA-55-8510	5.09397684690963	3	55	5
TCGA-55-8511	4.68849727789201	2	55	5
TCGA-55-8512	1.91130580493369	0	55	5
TCGA-55-8513	2.63518256919242	0	55	5
TCGA-55-8514	2.33249755185526	0	55	5
TCGA-55-8614	4.4674011870035	2	55	5
TCGA-55-8615	5.43462180953593	3	55	5
TCGA-55-8616	4.26221379609673	2	55	5
TCGA-55-8619	3.35545387973722	1	55	5
TCGA-55-8620	5.40329745238633	3	55	5
TCGA-55-8621	4.10898410515654	2	55	5
TCGA-55-A48X	3.84313233890733	2	55	5
TCGA-55-A48Y	3.7881072007511	1	55	5
TCGA-55-A48Z	4.99322830626236	3	55	5
TCGA-55-A490	5.96929437655435	3	55	5
TCGA-55-A491	4.49804319188297	2	55	5
TCGA-55-A492	2.47885861113671	0	55	5
TCGA-55-A493	6.36571027118463	4	55	5
TCGA-55-A494	4.62102271176681	2	55	5
TCGA-55-A4DF	5.11371857839136	3	55	5
TCGA-55-A4DG	2.96887833742202	1	55	5
TCGA-55-A57B	3.00243893119882	1	55	5
TCGA-62-A46O	5.74135625108641	3	62	3
TCGA-62-A46P	2.19784013395292	0	62	3
TCGA-62-A46R	5.0580111581778	3	62	3
TCGA-62-A46S	2.5698288148851	0	62	3
TCGA-62-A46U	5.41633416687096	3	62	3
TCGA-62-A46V	3.97510901725931	2	62	3
TCGA-62-A470	4.35478170515401	2	62	3
TCGA-62-A471	5.5809831154028	3	62	3
TCGA-62-A472	4.80599559051461	2	62	3
TCGA-64-1676	4.9490507510429	2	64	4
TCGA-64-1677	5.25656157973684	3	64	4
TCGA-64-1678	5.37297919827643	3	64	4
TCGA-64-1679	5.43250689243615	3	64	4
TCGA-64-1680	3.17700450582704	1	64	4
TCGA-64-1681	3.62479605746165	1	64	4
TCGA-64-5774	5.85404329567058	3	64	4
TCGA-64-5775	6.57264038902902	4	64	4
TCGA-64-5778	4.72879427065403	2	64	4
TCGA-64-5779	4.58239171960523	2	64	4
TCGA-64-5781	5.33176701797819	3	64	4
TCGA-64-5815	5.47356147177411	3	64	4
TCGA-67-3770	2.74038219043943	1	67	2
TCGA-67-3771	4.67224441327796	2	67	2
TCGA-67-3772	2.81988219259079	1	67	2
TCGA-67-3773	2.92297953665639	1	67	2
TCGA-67-3774	2.5844085216322	0	67	2
TCGA-67-4679	2.68064208202807	0	67	2
TCGA-67-6215	4.80979995519159	2	67	2
TCGA-67-6216	3.71583846950324	1	67	2
TCGA-67-6217	2.74766400147921	1	67	2
TCGA-69-7760	5.58498469586245	3	69	3
TCGA-69-7761	5.16230774495672	3	69	3
TCGA-69-7763	3.0916130541768	1	69	3
TCGA-69-7764	4.40036207334795	2	69	3
TCGA-69-7765	4.50615066338344	2	69	3
TCGA-69-7973	5.75143980262605	3	69	3
TCGA-69-7974	6.29638336539155	4	69	3
TCGA-69-7978	5.2833044291199	3	69	3
TCGA-69-7979	4.89347581078215	2	69	3
TCGA-69-7980	4.94684314559411	2	69	3
TCGA-69-8253	3.03976119526296	1	69	3
TCGA-69-8254	2.82328536813201	1	69	3
TCGA-69-8255	5.79695642347095	3	69	3
TCGA-69-8453	4.51176871099749	2	69	3
TCGA-69-A59K	4.86978459481727	2	69	3
TCGA-71-6725	4.41619254691059	2	71	3
TCGA-71-8520	4.88730599870715	2	71	3
TCGA-73-4658	4.06829194323591	2	73	4
TCGA-73-4659	5.23754736026987	3	73	4
TCGA-73-4662	3.59436770846512	1	73	4
TCGA-73-4666	6.5157296555407	4	73	4
TCGA-73-4668	5.28787069089491	3	73	4
TCGA-73-4670	5.68757513319213	3	73	4
TCGA-73-4675	3.19570853890287	1	73	4
TCGA-73-4676	6.26846124853716	4	73	4
TCGA-73-4677	2.58110136799059	0	73	4
TCGA-73-7498	2.45159724875396	0	73	4
TCGA-73-7499	5.29440715162988	3	73	4
TCGA-73-A9RS	5.46589899614986	3	73	4
TCGA-75-5122	5.55846907846211	3	75	1
TCGA-75-5125	5.94758084660512	3	75	1
TCGA-75-5126	5.82411343377392	3	75	1
TCGA-75-5146	3.65244222203295	1	75	1
TCGA-75-5147	4.93768213514693	2	75	1
TCGA-75-6203	3.50086768752079	1	75	1
TCGA-75-6205	5.94073565289397	3	75	1
TCGA-75-6206	2.27031145844028	0	75	1
TCGA-75-6207	4.97820985249805	3	75	1
TCGA-75-6211	5.76676571505917	3	75	1
TCGA-75-6212	3.35861692893534	1	75	1
TCGA-75-6214	6.43316318433362	4	75	1
TCGA-75-7025	2.53579759828281	0	75	1
TCGA-75-7027	6.44467365824972	4	75	1
TCGA-75-7030	2.98585093674904	1	75	1
TCGA-75-7031	5.36067221995016	3	75	1
TCGA-78-7145	6.06304011956487	3	78	2
TCGA-78-7146	6.997581317672	4	78	2
TCGA-78-7147	5.94211595990454	3	78	2
TCGA-78-7148	4.94451314612437	2	78	2
TCGA-78-7149	3.71750871268089	1	78	2
TCGA-78-7150	5.36184371022413	3	78	2
TCGA-78-7152	3.69122678942356	1	78	2
TCGA-78-7153	4.45054738921449	2	78	2
TCGA-78-7154	6.55925838253688	4	78	2
TCGA-78-7155	6.82384149294617	4	78	2
TCGA-78-7156	2.22284959884044	0	78	2
TCGA-78-7158	3.99885606985826	2	78	2
TCGA-78-7159	5.22178375934205	3	78	2
TCGA-78-7160	4.95581830422988	3	78	2
TCGA-78-7161	3.58166107123708	1	78	2
TCGA-78-7163	2.35976121557437	0	78	2
TCGA-78-7166	5.38516527096694	3	78	2
TCGA-78-7167	1.94268351564797	0	78	2
TCGA-78-7220	5.95262848058039	3	78	2
TCGA-78-7535	5.53610005977474	3	78	2
TCGA-78-7536	6.52248380134227	4	78	2
TCGA-78-7537	2.62002794849584	0	78	2
TCGA-78-7539	3.54257297298326	1	78	2
TCGA-78-7540	2.97067371756887	1	78	2
TCGA-78-7542	7.1195600109618	4	78	2
TCGA-78-7633	3.72868499692073	1	78	2
TCGA-78-8640	5.85723335595577	3	78	2
TCGA-78-8648	4.79608218137832	2	78	2
TCGA-78-8655	4.04656351300608	2	78	2
TCGA-78-8660	6.04641148030993	3	78	2
TCGA-78-8662	5.90231253046479	3	78	2
TCGA-80-5607	4.0872809467861	2	80	1
TCGA-80-5608	4.85671403787691	2	80	1
TCGA-80-5611	6.67390164712512	4	80	1
TCGA-83-5908	5.79443144103976	3	83	4
TCGA-86-6562	4.99193738951281	3	86	1
TCGA-86-6851	5.06945684608542	3	86	1
TCGA-86-7701	5.05056188319813	3	86	1
TCGA-86-7711	6.49389771450261	4	86	1
TCGA-86-7713	5.45555436889726	3	86	1
TCGA-86-7714	3.63089975292479	1	86	1
TCGA-86-7953	6.39048809401036	4	86	1
TCGA-86-7954	4.26840920356957	2	86	1
TCGA-86-7955	6.49207952764695	4	86	1
TCGA-86-8054	6.13343912359328	4	86	1
TCGA-86-8055	5.05894063817609	3	86	1
TCGA-86-8056	3.26867418777459	1	86	1
TCGA-86-8073	4.33887873661777	2	86	1
TCGA-86-8074	5.08050263386439	3	86	1
TCGA-86-8075	5.04585329418753	3	86	1
TCGA-86-8076	3.18829405354237	1	86	1
TCGA-86-8278	3.07583109849472	1	86	1
TCGA-86-8279	4.56296531161976	2	86	1
TCGA-86-8280	3.56853346589838	1	86	1
TCGA-86-8281	2.48924594494339	0	86	1
TCGA-86-8358	6.99634413388764	4	86	1
TCGA-86-8359	3.80890252438898	1	86	1
TCGA-86-8585	5.11751331890023	3	86	1
TCGA-86-8668	3.85579999313783	2	86	1
TCGA-86-8669	3.83343300671319	1	86	1
TCGA-86-8671	4.0239213714599	2	86	1
TCGA-86-8672	5.54529492583348	3	86	1
TCGA-86-8673	5.47495061312986	3	86	1
TCGA-86-8674	3.64216642390575	1	86	1
TCGA-86-A456	2.40749462947558	0	86	1
TCGA-86-A4D0	6.02670984767546	3	86	1
TCGA-86-A4JF	4.71995519370034	2	86	1
TCGA-86-A4P7	3.849147451053	2	86	1
TCGA-86-A4P8	2.82260389453931	1	86	1
TCGA-91-A4BC	4.9591758728884	3	91	2
TCGA-91-A4BD	2.74820705444751	1	91	2
TCGA-93-7347	3.88248164737483	2	93	2
TCGA-93-7348	3.37828806173186	1	93	2
TCGA-93-8067	5.22171655924565	3	93	2
TCGA-93-A4JN	4.21075685719839	2	93	2
TCGA-93-A4JO	4.1861912485315	2	93	2
TCGA-93-A4JP	3.67293657565225	1	93	2
TCGA-93-A4JQ	5.42241955440506	3	93	2
TCGA-95-7039	6.34227622698324	4	95	4
TCGA-95-7043	6.55437006842014	4	95	4
TCGA-95-7562	5.38497881142144	3	95	4
TCGA-95-7567	5.44735247554624	3	95	4
TCGA-95-7944	5.65423742941789	3	95	4
TCGA-95-7947	5.64954082339572	3	95	4
TCGA-95-7948	3.0705450039626	1	95	4
TCGA-95-8039	4.07375730564164	2	95	4
TCGA-95-8494	6.25534801334608	4	95	4
TCGA-95-A4VK	4.27188448973267	2	95	4
TCGA-95-A4VN	5.94523590033566	3	95	4
TCGA-95-A4VP	4.43232851448041	2	95	4
TCGA-97-7546	3.3687141926888	1	97	4
TCGA-97-7547	2.68639000397677	0	97	4
TCGA-97-7552	3.6591481768345	1	97	4
TCGA-97-7553	5.0725897434481	3	97	4
TCGA-97-7554	4.5506920728265	2	97	4
TCGA-97-7937	4.57689622928143	2	97	4
TCGA-97-7938	2.72154092644135	0	97	4
TCGA-97-7941	2.53431552094234	0	97	4
TCGA-97-8171	3.71454732449965	1	97	4
TCGA-97-8172	2.63197371578526	0	97	4
TCGA-97-8175	4.56134362550559	2	97	4
TCGA-97-8177	3.54451855843702	1	97	4
TCGA-97-8179	4.01860394261971	2	97	4
TCGA-97-8552	2.12030886204101	0	97	4
TCGA-97-A4LX	4.36504964716769	2	97	4
TCGA-97-A4M0	2.97208186927212	1	97	4
TCGA-97-A4M1	2.20756914180986	0	97	4
TCGA-97-A4M2	2.39849789712593	0	97	4
TCGA-97-A4M3	2.65787368599381	0	97	4
TCGA-97-A4M5	3.54279067540663	1	97	4
TCGA-97-A4M6	3.07335834779661	1	97	4
TCGA-97-A4M7	3.46434325648222	1	97	4
TCGA-99-7458	4.16809995261977	2	99	4
TCGA-99-8025	5.31481246441971	3	99	4
TCGA-99-8028	4.36931166621919	2	99	4
TCGA-99-8032	4.86198229181076	2	99	4
TCGA-99-8033	5.90756266588487	3	99	4
TCGA-99-AA5R	3.00586825844004	1	99	4
TCGA-J2-8192	3.39738488227293	1	J2	3
TCGA-J2-8194	2.87094418471351	1	J2	3
TCGA-J2-A4AD	5.44293531224347	3	J2	3
TCGA-J2-A4AE	3.12330877837769	1	J2	3
TCGA-J2-A4AG	3.12926387737201	1	J2	3
TCGA-L4-A4E5	5.43668092937729	3	L4	2
TCGA-L4-A4E6	2.95653068635613	1	L4	2
TCGA-L9-A443	4.30169040315586	2	L9	2
TCGA-L9-A444	4.54775261740418	2	L9	2
TCGA-L9-A50W	2.58599750008429	0	L9	2
TCGA-L9-A5IP	4.19574674925609	2	L9	2
TCGA-L9-A743	4.58437148061077	2	L9	2
TCGA-L9-A7SV	4.80193889986071	2	L9	2
TCGA-L9-A8F4	5.32797167448209	3	L9	2
TCGA-MN-A4N1	5.31946606037784	3	MN	2
TCGA-MN-A4N4	3.39968670109615	1	MN	2
TCGA-MN-A4N5	4.51368679605084	2	MN	2
TCGA-MP-A4SV	5.41483207634223	3	MP	1
TCGA-MP-A4SW	4.42097529092955	2	MP	1
TCGA-MP-A4SY	4.42805128103548	2	MP	1
TCGA-MP-A4T4	5.08665449041737	3	MP	1
TCGA-MP-A4T6	2.74191438387602	1	MP	1
TCGA-MP-A4T7	4.54754905564607	2	MP	1
TCGA-MP-A4T8	4.68770854794867	2	MP	1
TCGA-MP-A4T9	4.58603382857455	2	MP	1
TCGA-MP-A4TA	4.91009329460532	2	MP	1
TCGA-MP-A4TC	5.64342146887062	3	MP	1
TCGA-MP-A4TD	3.95099398741415	2	MP	1
TCGA-MP-A4TE	4.60997781908678	2	MP	1
TCGA-MP-A4TF	4.74047465879637	2	MP	1
TCGA-MP-A4TH	2.57936214003431	0	MP	1
TCGA-MP-A4TI	5.7047517717984	3	MP	1
TCGA-MP-A4TJ	4.19593939698941	2	MP	1
TCGA-MP-A4TK	5.15137906652247	3	MP	1
TCGA-MP-A5C7	2.58266372683444	0	MP	1
TCGA-NJ-A4YF	4.40915551086103	2	NJ	1
TCGA-NJ-A4YG	3.18768682209014	1	NJ	1
TCGA-NJ-A4YI	3.1008367393794	1	NJ	1
TCGA-NJ-A4YP	3.92882097999243	2	NJ	1
TCGA-NJ-A4YQ	5.14925697418575	3	NJ	1
TCGA-NJ-A55A	2.7129270067567	0	NJ	1
TCGA-NJ-A55O	2.87924167033414	1	NJ	1
TCGA-NJ-A55R	3.5180137368213	1	NJ	1
TCGA-NJ-A7XG	2.18362708538452	0	NJ	1
TCGA-O1-A52J	3.59753796645681	1	O1	5
TCGA-S2-AA1A	2.38558278548436	0	S2	5
