# Supplementary material for: Surrogate Biomarker Prediction from Whole-Slide Images for Evaluating Overall Survival in Lung Adenocarcinoma
Source: Diagnostics (Basel). 2024 Feb 20;14(5):462. doi: 10.3390/diagnostics14050462 (PMC10930763; doi:10.3390/diagnostics14050462)
Supplement: Supplementary file 1 [file diagnostics-14-00462-s001.zip › Supplementary_File_S5_TCGA_LUAD_crossfolds/crossfolds_PTGDR2.csv]

PATIENT	PTGDR2	PTGDR2_quantile	site_code	CV5
TCGA-05-4244	-0.839939490667388	2	05	4
TCGA-05-4249	0.547634218323058	3	05	4
TCGA-05-4250	-2.58866782646089	1	05	4
TCGA-05-4382	-2.40207962734259	1	05	4
TCGA-05-4395	-2.73268571996004	1	05	4
TCGA-05-4396	-0.620621122059311	2	05	4
TCGA-05-4397	-1.16956192915581	2	05	4
TCGA-05-4398	-1.95227455541556	2	05	4
TCGA-05-4402	-1.61945199666953	2	05	4
TCGA-05-4403	0.569349543325029	3	05	4
TCGA-05-4405	-1.42921549559437	2	05	4
TCGA-05-4415	-2.42250075198666	1	05	4
TCGA-05-4417	-0.991843383417968	2	05	4
TCGA-05-4418	-1.36250581640015	2	05	4
TCGA-05-4420	-0.932704056646077	2	05	4
TCGA-05-4422	-0.79482913267141	2	05	4
TCGA-05-4424	-0.032651000126613	3	05	4
TCGA-05-4426	-1.95491281417324	2	05	4
TCGA-05-4427	-1.70707516419138	2	05	4
TCGA-05-4430	0.076201040281793	3	05	4
TCGA-05-4432	-1.37172344553022	2	05	4
TCGA-05-4433	0.254197677452666	3	05	4
TCGA-05-4434	0.047133109467799	3	05	4
TCGA-35-3615	-1.41646455342828	2	35	5
TCGA-35-4122	-1.94452462629725	2	35	5
TCGA-35-4123	-1.62091760483599	2	35	5
TCGA-35-5375	-0.890038533913775	2	35	5
TCGA-38-4625	-1.88298681491934	2	38	4
TCGA-38-4626	-0.266781189921048	2	38	4
TCGA-38-4627	-1.15371992843425	2	38	4
TCGA-38-4628	-5.05920924625933	0	38	4
TCGA-38-4629	-2.86535231822033	1	38	4
TCGA-38-4630	0.537190969979118	3	38	4
TCGA-38-4631	-0.892698314164518	2	38	4
TCGA-38-4632	-2.46623205526576	1	38	4
TCGA-38-6178	-1.16740991089603	2	38	4
TCGA-38-7271	0.998396226343382	3	38	4
TCGA-38-A44F	0.128700154049948	3	38	4
TCGA-44-2655	-1.40108492374415	2	44	5
TCGA-44-2656	-0.202957357835815	2	44	5
TCGA-44-2657	0.663046373392466	3	44	5
TCGA-44-2659	0.019391733917146	3	44	5
TCGA-44-2661	1.82687428950637	4	44	5
TCGA-44-2662	-1.40507025218851	2	44	5
TCGA-44-2665	-2.16613229429464	1	44	5
TCGA-44-2666	1.95625348288457	4	44	5
TCGA-44-2668	-0.074644870042078	3	44	5
TCGA-44-3396	-2.09272437874167	1	44	5
TCGA-44-3398	0.19680421354757	3	44	5
TCGA-44-3917	-5.44654306215957	0	44	5
TCGA-44-3918	-0.960048941466079	2	44	5
TCGA-44-3919	1.37612267234345	3	44	5
TCGA-44-4112	-0.893174741731072	2	44	5
TCGA-44-5643	-2.47038820784814	1	44	5
TCGA-44-5644	0.407972450421488	3	44	5
TCGA-44-5645	1.93403287852375	4	44	5
TCGA-44-6145	-0.419098170703969	2	44	5
TCGA-44-6146	0.844515655330412	3	44	5
TCGA-44-6147	-0.906898918170999	2	44	5
TCGA-44-6148	-0.145480857812313	3	44	5
TCGA-44-6774	-1.23848526240979	2	44	5
TCGA-44-6775	-1.86753833266995	2	44	5
TCGA-44-6776	1.05631930863551	3	44	5
TCGA-44-6777	0.445108876168867	3	44	5
TCGA-44-6778	-0.231704310518387	2	44	5
TCGA-44-6779	-1.03511918599456	2	44	5
TCGA-44-7659	-0.598687519979103	2	44	5
TCGA-44-7660	-0.035637511431414	3	44	5
TCGA-44-7662	-1.07206341504564	2	44	5
TCGA-44-7667	-1.62975402179417	2	44	5
TCGA-44-7669	0.327419846985135	3	44	5
TCGA-44-7670	-1.02664060882	2	44	5
TCGA-44-7671	0.867267109970665	3	44	5
TCGA-44-7672	-2.38758058594866	1	44	5
TCGA-44-8119	-4.58466050783982	0	44	5
TCGA-44-A479	-3.10649122125069	1	44	5
TCGA-44-A47A	0.222888916221939	3	44	5
TCGA-44-A47B	-3.28431826009225	1	44	5
TCGA-44-A47G	-1.92892599641465	2	44	5
TCGA-44-A4SS	-2.34371434090259	1	44	5
TCGA-44-A4SU	-0.37492441158309	2	44	5
TCGA-49-4487	-2.88197265938766	1	49	5
TCGA-49-4488	-1.57178725087088	2	49	5
TCGA-49-4490	-0.596108230738553	2	49	5
TCGA-49-4494	-2.07438537711336	1	49	5
TCGA-49-4501	-0.967565809086678	2	49	5
TCGA-49-4505	-0.592730963280962	2	49	5
TCGA-49-4506	-2.25515166639373	1	49	5
TCGA-49-4507	-2.68698725996701	1	49	5
TCGA-49-4510	0.827649399387926	3	49	5
TCGA-49-4512	-2.19244505536745	1	49	5
TCGA-49-4514	-3.6424261608945	1	49	5
TCGA-49-6742	-0.404364618484235	2	49	5
TCGA-49-6743	-3.53138728629259	1	49	5
TCGA-49-6744	-0.811209931665731	2	49	5
TCGA-49-6745	-1.47690594944281	2	49	5
TCGA-49-6761	-2.1935897625804	1	49	5
TCGA-49-6767	-1.45932678659766	2	49	5
TCGA-49-AAQV	-3.83926677954769	1	49	5
TCGA-49-AAR0	-0.348753321738328	2	49	5
TCGA-49-AAR2	-0.605833000564728	2	49	5
TCGA-49-AAR3	-1.07847514982756	2	49	5
TCGA-49-AAR4	-0.47311863904242	2	49	5
TCGA-49-AAR9	-1.78945412222634	2	49	5
TCGA-49-AARE	-1.42395634684331	2	49	5
TCGA-49-AARN	-0.209618485475368	2	49	5
TCGA-49-AARO	-0.440898601645448	2	49	5
TCGA-49-AARQ	-2.59816229332111	1	49	5
TCGA-49-AARR	-0.00640863837589	3	49	5
TCGA-4B-A93V	-1.36946944279513	2	4B	5
TCGA-50-5044	-0.617198808135576	2	50	1
TCGA-50-5045	-1.10591218882035	2	50	1
TCGA-50-5055	0.06252135385193	3	50	1
TCGA-50-5066	-2.45564438992771	1	50	1
TCGA-50-5068	-2.06885690005102	1	50	1
TCGA-50-5931	-1.83950223772489	2	50	1
TCGA-50-5939	-2.56236479481485	1	50	1
TCGA-50-5942	1.61332607424138	3	50	1
TCGA-50-5946	-1.65867065936702	2	50	1
TCGA-50-6590	-5.80068498809293	0	50	1
TCGA-50-6591	-1.37809162027662	2	50	1
TCGA-50-6593	-1.21327759549558	2	50	1
TCGA-50-6594	-2.55620031296425	1	50	1
TCGA-50-6597	-1.49488518282593	2	50	1
TCGA-50-6673	0.361658886417536	3	50	1
TCGA-50-7109	-0.146047453229528	3	50	1
TCGA-50-8457	0.280154112980726	3	50	1
TCGA-50-8459	-0.743473224625549	2	50	1
TCGA-53-7624	-1.43315635102486	2	53	5
TCGA-53-7626	-0.024921785005391	3	53	5
TCGA-53-7813	-3.32211587171518	1	53	5
TCGA-53-A4EZ	-0.697682952005481	2	53	5
TCGA-55-1592	-1.28917133822752	2	55	3
TCGA-55-1594	2.7815697700139	4	55	3
TCGA-55-1595	-1.3533270635209	2	55	3
TCGA-55-1596	-0.757715417363127	2	55	3
TCGA-55-5899	-0.556611142654505	2	55	3
TCGA-55-6543	-0.850103079095062	2	55	3
TCGA-55-6642	-0.684589348679709	2	55	3
TCGA-55-6712	-0.516122165417201	2	55	3
TCGA-55-6968	-0.636345323288096	2	55	3
TCGA-55-6969	-1.32892060657917	2	55	3
TCGA-55-6970	-2.59114556754101	1	55	3
TCGA-55-6971	-0.566383747140853	2	55	3
TCGA-55-6972	-0.919671045839926	2	55	3
TCGA-55-6975	-2.33540313462289	1	55	3
TCGA-55-6978	-2.10614003226251	1	55	3
TCGA-55-6979	-1.62706034868023	2	55	3
TCGA-55-6980	0.574221815682547	3	55	3
TCGA-55-6981	-0.326814093062719	2	55	3
TCGA-55-6982	-1.4703076653639	2	55	3
TCGA-55-6983	-1.2295167496855	2	55	3
TCGA-55-6984	-1.48676444867312	2	55	3
TCGA-55-6985	-2.68602913020091	1	55	3
TCGA-55-6986	-0.343681309009438	2	55	3
TCGA-55-6987	-0.720914641971007	2	55	3
TCGA-55-7227	0.421934444469515	3	55	3
TCGA-55-7281	-2.04109423039144	1	55	3
TCGA-55-7283	-0.696005669152387	2	55	3
TCGA-55-7284	0.831826082091165	3	55	3
TCGA-55-7570	-1.41873065338047	2	55	3
TCGA-55-7573	0.29295235346159	3	55	3
TCGA-55-7574	-2.20936994680281	1	55	3
TCGA-55-7576	-1.79539794086961	2	55	3
TCGA-55-7724	-1.54708124187199	2	55	3
TCGA-55-7725	-0.183276850121574	2	55	3
TCGA-55-7726	-1.32957842890429	2	55	3
TCGA-55-7727	-1.93111114708376	2	55	3
TCGA-55-7728	-0.619544510653748	2	55	3
TCGA-55-7815	-0.776075911062288	2	55	3
TCGA-55-7816	-1.6226147035352	2	55	3
TCGA-55-7903	-0.810370005744782	2	55	3
TCGA-55-7907	-1.26156963483536	2	55	3
TCGA-55-7910	-0.734845233821268	2	55	3
TCGA-55-7911	-0.81492477250573	2	55	3
TCGA-55-7913	-3.50607525525643	1	55	3
TCGA-55-7914	-1.81225340525538	2	55	3
TCGA-55-7994	-2.59357089361686	1	55	3
TCGA-55-7995	-2.57057463200475	1	55	3
TCGA-55-8085	-4.91002076891805	0	55	3
TCGA-55-8087	-0.19130866953166	2	55	3
TCGA-55-8089	-2.29102694688606	1	55	3
TCGA-55-8090	-1.17105619288801	2	55	3
TCGA-55-8091	-2.15035406215005	1	55	3
TCGA-55-8092	-2.47000893912557	1	55	3
TCGA-55-8094	-1.21102541892948	2	55	3
TCGA-55-8096	-1.11825573342933	2	55	3
TCGA-55-8097	0.367856646964432	3	55	3
TCGA-55-8203	-0.850438861889072	2	55	3
TCGA-55-8204	-0.612356356885794	2	55	3
TCGA-55-8205	-0.814446678501943	2	55	3
TCGA-55-8206	1.66901970584858	3	55	3
TCGA-55-8207	1.8792115908846	4	55	3
TCGA-55-8208	-1.34329835814173	2	55	3
TCGA-55-8299	-0.457486338481338	2	55	3
TCGA-55-8301	-1.69412899309463	2	55	3
TCGA-55-8302	-0.629919425942844	2	55	3
TCGA-55-8505	-1.32061494316278	2	55	3
TCGA-55-8506	-0.76463549750295	2	55	3
TCGA-55-8507	-0.899954685988169	2	55	3
TCGA-55-8508	-1.22429064734643	2	55	3
TCGA-55-8510	-0.054574503740118	3	55	3
TCGA-55-8511	-3.41479053052001	1	55	3
TCGA-55-8512	-1.03161309985904	2	55	3
TCGA-55-8513	-0.413180452368974	2	55	3
TCGA-55-8514	0.534400597658748	3	55	3
TCGA-55-8614	-0.445973442175219	2	55	3
TCGA-55-8615	-2.07500095556321	1	55	3
TCGA-55-8616	-0.353150183164977	2	55	3
TCGA-55-8619	0.91300302348382	3	55	3
TCGA-55-8620	3.62117237269937	4	55	3
TCGA-55-8621	-0.332943765841448	2	55	3
TCGA-55-A48X	-1.22518266074621	2	55	3
TCGA-55-A48Y	-0.448091020110382	2	55	3
TCGA-55-A48Z	-2.41550967895183	1	55	3
TCGA-55-A490	-0.433457744113949	2	55	3
TCGA-55-A491	-1.33924193623968	2	55	3
TCGA-55-A492	1.14005669768496	3	55	3
TCGA-55-A493	-1.76763477108357	2	55	3
TCGA-55-A494	-3.78921661900922	1	55	3
TCGA-55-A4DF	-2.46254772335998	1	55	3
TCGA-55-A4DG	-0.637503146934044	2	55	3
TCGA-55-A57B	-0.854566280975838	2	55	3
TCGA-62-A46O	-2.28956163601557	1	62	1
TCGA-62-A46P	-1.34648038227089	2	62	1
TCGA-62-A46R	0.467987832780094	3	62	1
TCGA-62-A46S	0.999185985481012	3	62	1
TCGA-62-A46U	-3.03350229498515	1	62	1
TCGA-62-A46V	-2.30029923260638	1	62	1
TCGA-62-A470	-1.22196028876218	2	62	1
TCGA-62-A471	-0.832516602553446	2	62	1
TCGA-62-A472	-0.670509541481626	2	62	1
TCGA-64-1676	-3.78226827998216	1	64	1
TCGA-64-1677	-1.00772462230641	2	64	1
TCGA-64-1678	-0.95000931197723	2	64	1
TCGA-64-1679	-1.22835965440228	2	64	1
TCGA-64-1680	-0.181552511051045	2	64	1
TCGA-64-1681	-1.03306699030695	2	64	1
TCGA-64-5774	-4.37757791139584	0	64	1
TCGA-64-5775	-0.819954022334812	2	64	1
TCGA-64-5778	-1.50368376242745	2	64	1
TCGA-64-5779	-0.608114159259535	2	64	1
TCGA-64-5781	-3.86216895730903	1	64	1
TCGA-64-5815	-1.97948047157409	2	64	1
TCGA-67-3770	0.009989250196706	3	67	5
TCGA-67-3771	-1.73261330611848	2	67	5
TCGA-67-3772	-1.39113000089473	2	67	5
TCGA-67-3773	-0.305126535874455	2	67	5
TCGA-67-3774	-0.420208106438171	2	67	5
TCGA-67-4679	1.16183191631184	3	67	5
TCGA-67-6215	-0.352087727185307	2	67	5
TCGA-67-6216	-2.46517571060088	1	67	5
TCGA-67-6217	-0.193602173730325	2	67	5
TCGA-69-7760	-2.4478263459454	1	69	1
TCGA-69-7761	-0.835641515478518	2	69	1
TCGA-69-7763	-1.0227539707752	2	69	1
TCGA-69-7764	-2.69163992751756	1	69	1
TCGA-69-7765	0.077988041657959	3	69	1
TCGA-69-7973	-1.44295672334886	2	69	1
TCGA-69-7974	-1.48479910198253	2	69	1
TCGA-69-7978	-1.33418785566663	2	69	1
TCGA-69-7979	-2.58559113059168	1	69	1
TCGA-69-7980	-1.34261348822945	2	69	1
TCGA-69-8253	-1.01618520974027	2	69	1
TCGA-69-8254	0.25030972009098	3	69	1
TCGA-69-8255	-1.31551204407665	2	69	1
TCGA-69-8453	-0.863767259690381	2	69	1
TCGA-69-A59K	0.23391014070402	3	69	1
TCGA-71-6725	-3.02297722185605	1	71	2
TCGA-71-8520	-1.8990893047148	2	71	2
TCGA-73-4658	-2.17098110489714	1	73	4
TCGA-73-4659	-1.59345660165386	2	73	4
TCGA-73-4662	-0.428686394138267	2	73	4
TCGA-73-4666	-2.09086062482983	1	73	4
TCGA-73-4668	-1.36970580283216	2	73	4
TCGA-73-4670	-2.87135572684313	1	73	4
TCGA-73-4675	-0.197380584905727	2	73	4
TCGA-73-4676	-1.12488630284009	2	73	4
TCGA-73-4677	0.249506938509752	3	73	4
TCGA-73-7498	2.07615192854802	4	73	4
TCGA-73-7499	-4.2050401458553	0	73	4
TCGA-73-A9RS	-1.10800060933744	2	73	4
TCGA-75-5122	-1.2629252968648	2	75	4
TCGA-75-5125	-0.724440322498936	2	75	4
TCGA-75-5126	0.51261524427263	3	75	4
TCGA-75-5146	1.62291626972978	3	75	4
TCGA-75-5147	-0.983402342044343	2	75	4
TCGA-75-6203	-1.29736584456827	2	75	4
TCGA-75-6205	0.406757080891621	3	75	4
TCGA-75-6206	-1.94973702242787	2	75	4
TCGA-75-6207	-3.14591145933113	1	75	4
TCGA-75-6211	-0.711367209251857	2	75	4
TCGA-75-6212	1.23550638661297	3	75	4
TCGA-75-6214	-3.3967356932398	1	75	4
TCGA-75-7025	1.46137275715626	3	75	4
TCGA-75-7027	-1.32551003101026	2	75	4
TCGA-75-7030	2.89082432936326	4	75	4
TCGA-75-7031	-0.872665487681137	2	75	4
TCGA-78-7145	-3.46326348664158	1	78	2
TCGA-78-7146	-1.94268909083049	2	78	2
TCGA-78-7147	-0.374937676267377	2	78	2
TCGA-78-7148	-0.611733975897785	2	78	2
TCGA-78-7149	0.936871128999062	3	78	2
TCGA-78-7150	-2.78959572037301	1	78	2
TCGA-78-7152	-1.45296793692534	2	78	2
TCGA-78-7153	-0.625296368769012	2	78	2
TCGA-78-7154	-1.92213744161725	2	78	2
TCGA-78-7155	-2.84225567394846	1	78	2
TCGA-78-7156	0.688736239615041	3	78	2
TCGA-78-7158	-1.92689355300158	2	78	2
TCGA-78-7159	-2.77256967751681	1	78	2
TCGA-78-7160	-1.49409054028891	2	78	2
TCGA-78-7161	-0.060056207781307	3	78	2
TCGA-78-7163	-1.79866814703011	2	78	2
TCGA-78-7166	0.11197641639726	3	78	2
TCGA-78-7167	-0.244115304358735	2	78	2
TCGA-78-7220	-1.77994064215948	2	78	2
TCGA-78-7535	-2.88519975672962	1	78	2
TCGA-78-7536	-1.29219180716373	2	78	2
TCGA-78-7537	-1.37706045608426	2	78	2
TCGA-78-7539	-0.260863354431016	2	78	2
TCGA-78-7540	-0.040415461092933	3	78	2
TCGA-78-7542	-4.21437798479647	0	78	2
TCGA-78-7633	-0.368048205807206	2	78	2
TCGA-78-8640	0.735730310899549	3	78	2
TCGA-78-8648	-2.1307079716679	1	78	2
TCGA-78-8655	-0.667208135369894	2	78	2
TCGA-78-8660	-2.55886224714574	1	78	2
TCGA-78-8662	-0.913418813658291	2	78	2
TCGA-80-5607	-1.12217241884285	2	80	1
TCGA-80-5608	-0.687816768419551	2	80	1
TCGA-80-5611	-3.39407043076058	1	80	1
TCGA-83-5908	-2.68472697166898	1	83	3
TCGA-86-6562	-0.671890221167086	2	86	2
TCGA-86-6851	0.331340624416335	3	86	2
TCGA-86-7701	-2.61761398577201	1	86	2
TCGA-86-7711	-2.00334669016464	2	86	2
TCGA-86-7713	-1.62735498606625	2	86	2
TCGA-86-7714	-0.298891244793809	2	86	2
TCGA-86-7953	-1.31282467793505	2	86	2
TCGA-86-7954	-1.93915622934823	2	86	2
TCGA-86-7955	-2.60050144927722	1	86	2
TCGA-86-8054	-0.832345161068807	2	86	2
TCGA-86-8055	-2.49790348211915	1	86	2
TCGA-86-8056	-0.32550684297594	2	86	2
TCGA-86-8073	-0.97903629576297	2	86	2
TCGA-86-8074	-3.25694773313702	1	86	2
TCGA-86-8075	-3.94647814508612	0	86	2
TCGA-86-8076	-3.21353358851886	1	86	2
TCGA-86-8278	-1.35114733173066	2	86	2
TCGA-86-8279	-0.95169292326839	2	86	2
TCGA-86-8280	0.442882364236861	3	86	2
TCGA-86-8281	-0.841861576718367	2	86	2
TCGA-86-8358	-0.652390346640723	2	86	2
TCGA-86-8359	-1.44570930235982	2	86	2
TCGA-86-8585	-0.879779088736273	2	86	2
TCGA-86-8668	0.055652555051146	3	86	2
TCGA-86-8669	0.068349737443829	3	86	2
TCGA-86-8671	-0.398610664365864	2	86	2
TCGA-86-8672	-2.17276220578266	1	86	2
TCGA-86-8673	-3.33176010483537	1	86	2
TCGA-86-8674	-2.75749297421417	1	86	2
TCGA-86-A456	-0.992435977413058	2	86	2
TCGA-86-A4D0	-1.49446382232444	2	86	2
TCGA-86-A4JF	-0.842906014592367	2	86	2
TCGA-86-A4P7	0.192141155469114	3	86	2
TCGA-86-A4P8	-0.058316122202948	3	86	2
TCGA-91-A4BC	-1.2968642863425	2	91	2
TCGA-91-A4BD	-0.083915772759038	3	91	2
TCGA-93-7347	0.182041929233734	3	93	2
TCGA-93-7348	-2.29927143171107	1	93	2
TCGA-93-8067	-1.40464769255165	2	93	2
TCGA-93-A4JN	-1.01946865451174	2	93	2
TCGA-93-A4JO	-0.971083496131486	2	93	2
TCGA-93-A4JP	1.08119766491082	3	93	2
TCGA-93-A4JQ	-1.64486540490765	2	93	2
TCGA-95-7039	1.17615279570079	3	95	4
TCGA-95-7043	-2.40024170490434	1	95	4
TCGA-95-7562	-2.77295107029221	1	95	4
TCGA-95-7567	-3.4295054933678	1	95	4
TCGA-95-7944	-1.0628237906124	2	95	4
TCGA-95-7947	-2.08457970125604	1	95	4
TCGA-95-7948	-2.55589413273471	1	95	4
TCGA-95-8039	-1.18783752411306	2	95	4
TCGA-95-8494	-2.28424164591832	1	95	4
TCGA-95-A4VK	0.367258721969015	3	95	4
TCGA-95-A4VN	-1.84404032737272	2	95	4
TCGA-95-A4VP	-1.48483041658193	2	95	4
TCGA-97-7546	-0.037278166987035	3	97	1
TCGA-97-7547	-0.316885128056087	2	97	1
TCGA-97-7552	0.091463667545181	3	97	1
TCGA-97-7553	0.612597746073563	3	97	1
TCGA-97-7554	-0.649219624153242	2	97	1
TCGA-97-7937	-0.881694412916495	2	97	1
TCGA-97-7938	-0.157293384036196	2	97	1
TCGA-97-7941	0.880387553685301	3	97	1
TCGA-97-8171	-1.7460144900755	2	97	1
TCGA-97-8172	2.30588333066728	4	97	1
TCGA-97-8175	-2.06105688157566	1	97	1
TCGA-97-8177	-0.553041927121028	2	97	1
TCGA-97-8179	-0.208778515760654	2	97	1
TCGA-97-8552	-0.922576950812166	2	97	1
TCGA-97-A4LX	-1.02633910159066	2	97	1
TCGA-97-A4M0	-1.15320660416782	2	97	1
TCGA-97-A4M1	-0.132563548455093	3	97	1
TCGA-97-A4M2	1.15576758774722	3	97	1
TCGA-97-A4M3	-3.04652404571596	1	97	1
TCGA-97-A4M5	-0.238177480226931	2	97	1
TCGA-97-A4M6	-0.805103839485389	2	97	1
TCGA-97-A4M7	0.150363914710352	3	97	1
TCGA-99-7458	0.982826986844017	3	99	2
TCGA-99-8025	-2.85780736510066	1	99	2
TCGA-99-8028	-0.726612753779343	2	99	2
TCGA-99-8032	-0.47230931308451	2	99	2
TCGA-99-8033	-1.73652619787485	2	99	2
TCGA-99-AA5R	0.565722310570667	3	99	2
TCGA-J2-8192	-1.78583694178284	2	J2	5
TCGA-J2-8194	-0.782678311907871	2	J2	5
TCGA-J2-A4AD	-2.13130963578912	1	J2	5
TCGA-J2-A4AE	-0.296516959750195	2	J2	5
TCGA-J2-A4AG	-1.53868798802017	2	J2	5
TCGA-L4-A4E5	-1.71258230783512	2	L4	2
TCGA-L4-A4E6	0.136149084002282	3	L4	2
TCGA-L9-A443	-1.3459244384389	2	L9	2
TCGA-L9-A444	-0.586839310925852	2	L9	2
TCGA-L9-A50W	-0.512226036003832	2	L9	2
TCGA-L9-A5IP	-3.71953511661157	1	L9	2
TCGA-L9-A743	-0.278836676180347	2	L9	2
TCGA-L9-A7SV	0.657771645829768	3	L9	2
TCGA-L9-A8F4	-2.44417791630245	1	L9	2
TCGA-MN-A4N1	-2.12201351343672	1	MN	1
TCGA-MN-A4N4	-1.79325495307114	2	MN	1
TCGA-MN-A4N5	-1.98197791422885	2	MN	1
TCGA-MP-A4SV	-0.85108274526821	2	MP	4
TCGA-MP-A4SW	-0.663655959537624	2	MP	4
TCGA-MP-A4SY	-1.58719649266346	2	MP	4
TCGA-MP-A4T4	-0.861870593899112	2	MP	4
TCGA-MP-A4T6	-0.47309850709483	2	MP	4
TCGA-MP-A4T7	-0.253679763614691	2	MP	4
TCGA-MP-A4T8	-2.07110252215089	1	MP	4
TCGA-MP-A4T9	-1.43173452771793	2	MP	4
TCGA-MP-A4TA	-2.83809955498414	1	MP	4
TCGA-MP-A4TC	-1.48810002027034	2	MP	4
TCGA-MP-A4TD	-1.47235033098524	2	MP	4
TCGA-MP-A4TE	-1.69187933541749	2	MP	4
TCGA-MP-A4TF	-2.34108275038153	1	MP	4
TCGA-MP-A4TH	0.972866477763508	3	MP	4
TCGA-MP-A4TI	-1.4708248974205	2	MP	4
TCGA-MP-A4TJ	-1.27209507982215	2	MP	4
TCGA-MP-A4TK	-1.77624297067013	2	MP	4
TCGA-MP-A5C7	-0.145619624231971	3	MP	4
TCGA-NJ-A4YF	-2.07246047684225	1	NJ	1
TCGA-NJ-A4YG	-0.967318759516437	2	NJ	1
TCGA-NJ-A4YI	-3.18825996304059	1	NJ	1
TCGA-NJ-A4YP	-2.28398983430306	1	NJ	1
TCGA-NJ-A4YQ	-1.47395069661371	2	NJ	1
TCGA-NJ-A55A	-0.106157207883008	3	NJ	1
TCGA-NJ-A55O	-0.813524119921528	2	NJ	1
TCGA-NJ-A55R	-0.378249222949745	2	NJ	1
TCGA-NJ-A7XG	1.61639767058839	3	NJ	1
TCGA-O1-A52J	-2.25084422386085	1	O1	3
TCGA-S2-AA1A	2.09728546847828	4	S2	2
