# Supplementary material for: Surrogate Biomarker Prediction from Whole-Slide Images for Evaluating Overall Survival in Lung Adenocarcinoma
Source: Diagnostics (Basel). 2024 Feb 20;14(5):462. doi: 10.3390/diagnostics14050462 (PMC10930763; doi:10.3390/diagnostics14050462)
Supplement: Supplementary file 1 [file diagnostics-14-00462-s001.zip › Supplementary_File_S5_TCGA_LUAD_crossfolds/crossfolds_PTPRQ.csv]

PATIENT	PTPRQ	PTPRQ_quantile	site_code	CV5
TCGA-05-4244	-1.22696261377664	2	05	2
TCGA-05-4249	-3.11187523576315	1	05	2
TCGA-05-4250	-3.3256334206271	1	05	2
TCGA-05-4382	-0.570202386150918	2	05	2
TCGA-05-4395	-6.63957631556856	0	05	2
TCGA-05-4396	-2.94254921694667	1	05	2
TCGA-05-4397	-2.37767012448601	1	05	2
TCGA-05-4398	-4.06775177283549	0	05	2
TCGA-05-4402	-1.32994537947455	1	05	2
TCGA-05-4403	-1.37070791621869	1	05	2
TCGA-05-4405	-2.3467533354024	1	05	2
TCGA-05-4415	-2.18149265248287	1	05	2
TCGA-05-4417	-3.19347724458762	1	05	2
TCGA-05-4418	-3.7646042599715	1	05	2
TCGA-05-4420	-3.40400977557167	1	05	2
TCGA-05-4422	-0.057863538505204	2	05	2
TCGA-05-4424	1.58350612219814	3	05	2
TCGA-05-4426	-1.95491281417324	1	05	2
TCGA-05-4427	-0.936557010314144	2	05	2
TCGA-05-4430	-0.910124022821131	2	05	2
TCGA-05-4432	-3.09754848209123	1	05	2
TCGA-05-4433	0.570225170900345	2	05	2
TCGA-05-4434	-3.12279189197451	1	05	2
TCGA-35-3615	-3.73839264831564	1	35	2
TCGA-35-4122	-2.57255584891029	1	35	2
TCGA-35-4123	-4.55951706017185	0	35	2
TCGA-35-5375	-1.62700412807998	1	35	2
TCGA-38-4625	-2.61995240908555	1	38	5
TCGA-38-4626	0.726461443903643	2	38	5
TCGA-38-4627	-2.11524578061962	1	38	5
TCGA-38-4628	-5.05920924625933	0	38	5
TCGA-38-4629	-4.24386394147406	0	38	5
TCGA-38-4630	-0.597605808059592	2	38	5
TCGA-38-4631	-2.96308764205592	1	38	5
TCGA-38-4632	-5.27358697732336	0	38	5
TCGA-38-6178	-1.79544113350907	1	38	5
TCGA-38-7271	-1.361499718743	1	38	5
TCGA-38-A44F	0.676187949352442	2	38	5
TCGA-44-2655	-0.263581399994216	2	44	5
TCGA-44-2656	1.03893123912643	2	44	5
TCGA-44-2657	-1.2844862067134	1	44	5
TCGA-44-2659	-1.1241991197117	2	44	5
TCGA-44-2661	0.524311519485937	2	44	5
TCGA-44-2662	-5.92863220824552	0	44	5
TCGA-44-2665	1.20310151537108	2	44	5
TCGA-44-2666	-0.223070216559996	2	44	5
TCGA-44-2668	-0.478000564273286	2	44	5
TCGA-44-3396	-2.88919098465654	1	44	5
TCGA-44-3398	0.682231040717812	2	44	5
TCGA-44-3917	-1.53965246655105	1	44	5
TCGA-44-3918	1.58643941144044	3	44	5
TCGA-44-3919	-2.99489997207209	1	44	5
TCGA-44-4112	2.13236035037607	3	44	5
TCGA-44-5643	0.867481430908244	2	44	5
TCGA-44-5644	-1.61587429153288	1	44	5
TCGA-44-5645	-1.1294700637824	2	44	5
TCGA-44-6145	-2.08894956901164	1	44	5
TCGA-44-6146	2.79369139625273	3	44	5
TCGA-44-6147	0.982918164078578	2	44	5
TCGA-44-6148	1.94037987884152	3	44	5
TCGA-44-6774	-0.184037478387418	2	44	5
TCGA-44-6775	-3.4525008333911	1	44	5
TCGA-44-6776	-0.639674504474391	2	44	5
TCGA-44-6777	-2.57479068126884	1	44	5
TCGA-44-6778	2.39018475920113	3	44	5
TCGA-44-6779	-3.35704728088193	1	44	5
TCGA-44-7659	-1.26611218089223	1	44	5
TCGA-44-7660	0.103525236240211	2	44	5
TCGA-44-7662	-3.81929734466567	1	44	5
TCGA-44-7667	-0.83005267228	2	44	5
TCGA-44-7669	0.981528508747057	2	44	5
TCGA-44-7670	-1.56978293384652	1	44	5
TCGA-44-7671	-1.9578990882034	1	44	5
TCGA-44-7672	-2.83503956291988	1	44	5
TCGA-44-8119	-2.15170110056372	1	44	5
TCGA-44-A479	-0.359257291630653	2	44	5
TCGA-44-A47A	-3.60493010839538	1	44	5
TCGA-44-A47B	-4.5067106814287	0	44	5
TCGA-44-A47G	-1.31225463596615	1	44	5
TCGA-44-A4SS	-3.48121786465253	1	44	5
TCGA-44-A4SU	-1.68425246969082	1	44	5
TCGA-49-4487	-2.03397575283271	1	49	1
TCGA-49-4488	-5.27222696901198	0	49	1
TCGA-49-4490	-0.110681403568311	2	49	1
TCGA-49-4494	-2.51048449192004	1	49	1
TCGA-49-4501	-2.04032215152199	1	49	1
TCGA-49-4505	-2.13869933238625	1	49	1
TCGA-49-4506	-3.84011416711489	1	49	1
TCGA-49-4507	-6.3874269781081	0	49	1
TCGA-49-4510	-2.92312199430331	1	49	1
TCGA-49-4512	-3.0404419619224	1	49	1
TCGA-49-4514	-2.42003373955805	1	49	1
TCGA-49-6742	-0.590777742715116	2	49	1
TCGA-49-6743	-0.298726529502317	2	49	1
TCGA-49-6744	-0.986296638223822	2	49	1
TCGA-49-6745	-1.62129585877799	1	49	1
TCGA-49-6761	-1.11558725057912	2	49	1
TCGA-49-6767	-5.546789627848	0	49	1
TCGA-49-AAQV	-3.83926677954769	1	49	1
TCGA-49-AAR0	0.788750202011607	2	49	1
TCGA-49-AAR2	-1.25790969714442	2	49	1
TCGA-49-AAR3	-1.46549827293681	1	49	1
TCGA-49-AAR4	-2.95116593584706	1	49	1
TCGA-49-AAR9	-5.87691696347668	0	49	1
TCGA-49-AARE	-3.37148892694918	1	49	1
TCGA-49-AARN	-3.83410935038316	1	49	1
TCGA-49-AARO	-2.69723835490523	1	49	1
TCGA-49-AARQ	-2.96073237270582	1	49	1
TCGA-49-AARR	0.777099541727346	2	49	1
TCGA-4B-A93V	-5.89303139885215	0	4B	3
TCGA-50-5044	-1.83959122947202	1	50	2
TCGA-50-5045	-1.79180359839229	1	50	2
TCGA-50-5055	-1.38814005515764	1	50	2
TCGA-50-5066	-1.17553647073497	2	50	2
TCGA-50-5068	-1.53834218335224	1	50	2
TCGA-50-5931	0.086497180831328	2	50	2
TCGA-50-5939	-0.725863527097728	2	50	2
TCGA-50-5942	-0.376892904966036	2	50	2
TCGA-50-5946	1.02375765078975	2	50	2
TCGA-50-6590	-5.80068498809293	0	50	2
TCGA-50-6591	-5.62601913372021	0	50	2
TCGA-50-6593	-1.90515530013325	1	50	2
TCGA-50-6594	-5.36355523502185	0	50	2
TCGA-50-6597	-4.95431680146323	0	50	2
TCGA-50-6673	-2.08764851494605	1	50	2
TCGA-50-7109	-3.55203981290536	1	50	2
TCGA-50-8457	-0.514526979041767	2	50	2
TCGA-50-8459	-2.61794234254169	1	50	2
TCGA-53-7624	-0.462302696684377	2	53	2
TCGA-53-7626	1.97850912039488	3	53	2
TCGA-53-7813	0.047117937950543	2	53	2
TCGA-53-A4EZ	-4.66730930296196	0	53	2
TCGA-55-1592	-0.033516462759321	2	55	3
TCGA-55-1594	-0.393778903383434	2	55	3
TCGA-55-1595	-1.95599156597552	1	55	3
TCGA-55-1596	-2.9045568056924	1	55	3
TCGA-55-5899	0.422630297178698	2	55	3
TCGA-55-6543	-0.953196572059165	2	55	3
TCGA-55-6642	-3.11754875595582	1	55	3
TCGA-55-6712	-2.94908157269331	1	55	3
TCGA-55-6968	-5.76562834023306	0	55	3
TCGA-55-6969	-2.83793425406703	1	55	3
TCGA-55-6970	0.322142799265662	2	55	3
TCGA-55-6971	0.036280755313762	2	55	3
TCGA-55-6972	-2.50463354656108	1	55	3
TCGA-55-6975	-2.33540313462289	1	55	3
TCGA-55-6978	-2.59156685943275	1	55	3
TCGA-55-6979	-1.44648810303841	1	55	3
TCGA-55-6980	-2.77627543140159	1	55	3
TCGA-55-6981	-0.833774081782603	2	55	3
TCGA-55-6982	-2.84881928861763	1	55	3
TCGA-55-6983	-2.33914124086	1	55	3
TCGA-55-6984	-0.543347977039487	2	55	3
TCGA-55-6985	-1.79294433411742	1	55	3
TCGA-55-6986	0.589204495132025	2	55	3
TCGA-55-6987	-0.766002531499545	2	55	3
TCGA-55-7227	-1.29427258952989	1	55	3
TCGA-55-7281	-3.41960585364517	1	55	3
TCGA-55-7283	-0.233033692809841	2	55	3
TCGA-55-7284	2.55958918321135	3	55	3
TCGA-55-7570	-3.85169006065657	1	55	3
TCGA-55-7573	-1.55032214285096	1	55	3
TCGA-55-7574	-0.093892729382876	2	55	3
TCGA-55-7576	-2.53236353503582	1	55	3
TCGA-55-7724	1.10201159626888	2	55	3
TCGA-55-7725	0.106229767073411	2	55	3
TCGA-55-7726	-2.22266322498778	1	55	3
TCGA-55-7727	-0.853108635082486	2	55	3
TCGA-55-7728	0.687116827580303	2	55	3
TCGA-55-7815	-4.86353875231263	0	55	3
TCGA-55-7816	6.80247528633886	4	55	3
TCGA-55-7903	-1.93236053012339	1	55	3
TCGA-55-7907	-3.02710438119834	1	55	3
TCGA-55-7910	-2.80523456171267	1	55	3
TCGA-55-7911	-1.85674494820036	1	55	3
TCGA-55-7913	1.18818588795554	2	55	3
TCGA-55-7914	-3.09236132444811	1	55	3
TCGA-55-7994	-2.25253397578179	1	55	3
TCGA-55-7995	0.258313451602493	2	55	3
TCGA-55-8085	-1.54078695925233	1	55	3
TCGA-55-8087	-3.62129651027647	1	55	3
TCGA-55-8089	-2.14663703755088	1	55	3
TCGA-55-8090	-1.3053572845996	1	55	3
TCGA-55-8091	-1.75442538581891	1	55	3
TCGA-55-8092	-2.16515435759715	1	55	3
TCGA-55-8094	-0.37703537036841	2	55	3
TCGA-55-8096	-3.98332615334322	0	55	3
TCGA-55-8097	-1.0022549814329	2	55	3
TCGA-55-8203	-3.22389725741652	1	55	3
TCGA-55-8204	-1.64092550908256	1	55	3
TCGA-55-8205	-1.55141227266815	1	55	3
TCGA-55-8206	0.109368293656613	2	55	3
TCGA-55-8207	-1.40282377687925	1	55	3
TCGA-55-8208	-0.365324664471725	2	55	3
TCGA-55-8299	-0.076882336266368	2	55	3
TCGA-55-8301	-3.41033602709404	1	55	3
TCGA-55-8302	-1.85231184727929	1	55	3
TCGA-55-8505	-4.12796986522038	0	55	3
TCGA-55-8506	-4.03765399190937	0	55	3
TCGA-55-8507	-0.996170001247472	2	55	3
TCGA-55-8508	-1.67174962431765	1	55	3
TCGA-55-8510	0.715943650137114	2	55	3
TCGA-55-8511	-1.82982802979885	1	55	3
TCGA-55-8512	0.85187289141453	2	55	3
TCGA-55-8513	2.79509086072282	3	55	3
TCGA-55-8514	-1.83124887465793	1	55	3
TCGA-55-8614	-1.74853621219565	1	55	3
TCGA-55-8615	-1.86855007809578	1	55	3
TCGA-55-8616	-0.353150183164977	2	55	3
TCGA-55-8619	1.73860731799628	3	55	3
TCGA-55-8620	-4.14037885974511	0	55	3
TCGA-55-8621	1.9410896389416	3	55	3
TCGA-55-A48X	-1.1289673454869	2	55	3
TCGA-55-A48Y	-3.41156514408527	1	55	3
TCGA-55-A48Z	-6.11594939709292	0	55	3
TCGA-55-A490	-3.46908165384467	1	55	3
TCGA-55-A491	-4.27784139157554	0	55	3
TCGA-55-A492	-5.75476106562299	0	55	3
TCGA-55-A493	-1.15758128939958	2	55	3
TCGA-55-A494	0.877539972875588	2	55	3
TCGA-55-A4DF	-2.70355582286377	1	55	3
TCGA-55-A4DG	0.922584685148083	2	55	3
TCGA-55-A57B	0.042863985383614	2	55	3
TCGA-62-A46O	-0.322728499950774	2	62	5
TCGA-62-A46P	-5.2533709778794	0	62	5
TCGA-62-A46R	-3.58512350367947	1	62	5
TCGA-62-A46S	-2.61819799293252	1	62	5
TCGA-62-A46U	-6.20342729642746	0	62	5
TCGA-62-A46V	-6.00073895074747	0	62	5
TCGA-62-A470	-0.157829951342463	2	62	5
TCGA-62-A471	-4.29194822119074	0	62	5
TCGA-62-A472	-1.15593636865187	2	62	5
TCGA-64-1676	-3.78226827998216	1	64	4
TCGA-64-1677	-2.10726029585733	1	64	4
TCGA-64-1678	-3.45250965250641	1	64	4
TCGA-64-1679	-1.44517104347543	1	64	4
TCGA-64-1680	-2.98890743310865	1	64	4
TCGA-64-1681	-2.69017927678394	1	64	4
TCGA-64-5774	-5.96254041211699	0	64	4
TCGA-64-5775	6.00269389968048	4	64	4
TCGA-64-5778	-5.89600118520621	0	64	4
TCGA-64-5779	-1.55920455877859	1	64	4
TCGA-64-5781	0.044721638299488	2	64	4
TCGA-64-5815	-3.56444297229524	1	64	4
TCGA-67-3770	-3.44944236844059	1	67	5
TCGA-67-3771	-1.9390641835859	1	67	5
TCGA-67-3772	-3.22763126861185	1	67	5
TCGA-67-3773	-1.89008903659561	1	67	5
TCGA-67-3774	-3.38368223041306	1	67	5
TCGA-67-4679	-0.778789536609229	2	67	5
TCGA-67-6215	-1.62671010729431	1	67	5
TCGA-67-6216	-2.82774578998559	1	67	5
TCGA-67-6217	-0.462788806545714	2	67	5
TCGA-69-7760	-5.61775134738771	0	69	2
TCGA-69-7761	-2.71011063339466	1	69	2
TCGA-69-7763	-0.537327143604962	2	69	2
TCGA-69-7764	-1.59210425396665	1	69	2
TCGA-69-7765	-1.94949269476415	1	69	2
TCGA-69-7973	-1.44295672334886	1	69	2
TCGA-69-7974	0.837128992904837	2	69	2
TCGA-69-7978	-3.37371621985327	1	69	2
TCGA-69-7979	-5.08809147112087	0	69	2
TCGA-69-7980	0.877263335188212	2	69	2
TCGA-69-8253	-0.849535340330816	2	69	2
TCGA-69-8254	0.459486521923264	2	69	2
TCGA-69-8255	-2.41504771762757	1	69	2
TCGA-69-8453	1.18685881337959	2	69	2
TCGA-69-A59K	-1.25483704475783	2	69	2
TCGA-71-6725	-4.89744633977219	0	71	3
TCGA-71-8520	-5.5995290228559	0	71	3
TCGA-73-4658	-4.04545022281328	0	73	2
TCGA-73-4659	-0.406578466930346	2	73	2
TCGA-73-4662	-1.67104723170731	1	73	2
TCGA-73-4666	-2.48678930116096	1	73	2
TCGA-73-4668	-5.27659639844068	0	73	2
TCGA-73-4670	-5.19328382173049	0	73	2
TCGA-73-4675	-3.21368239723483	1	73	2
TCGA-73-4676	-0.814546182227939	2	73	2
TCGA-73-4677	-2.00145463502347	1	73	2
TCGA-73-7498	-0.394040384927064	2	73	2
TCGA-73-7499	-4.9420057400215	0	73	2
TCGA-73-A9RS	-5.01489120494596	0	73	2
TCGA-75-5122	-5.65524271964356	0	75	1
TCGA-75-5125	-3.0463684173863	1	75	1
TCGA-75-5126	-0.615140302925742	2	75	1
TCGA-75-5146	-1.18443865232782	2	75	1
TCGA-75-5147	0.973158396690759	2	75	1
TCGA-75-6203	2.73929262601058	3	75	1
TCGA-75-6205	-2.76316792055069	1	75	1
TCGA-75-6206	-3.82420614034401	1	75	1
TCGA-75-6207	-3.63133828650138	1	75	1
TCGA-75-6211	-2.00682309277803	1	75	1
TCGA-75-6212	-0.959509595792171	2	75	1
TCGA-75-6214	-3.7593057726245	1	75	1
TCGA-75-7025	-0.602243342139714	2	75	1
TCGA-75-7027	-3.94441986365476	1	75	1
TCGA-75-7030	0.686732724769759	2	75	1
TCGA-75-7031	0.249325036697474	2	75	1
TCGA-78-7145	-3.46326348664158	1	78	4
TCGA-78-7146	-6.03015193208083	0	78	4
TCGA-78-7147	-3.18229259832498	1	78	4
TCGA-78-7148	-2.36175572288944	1	78	4
TCGA-78-7149	-3.5093851008905	1	78	4
TCGA-78-7150	-0.750067356186372	2	78	4
TCGA-78-7152	-3.32743705484148	1	78	4
TCGA-78-7153	-5.66969048812747	0	78	4
TCGA-78-7154	-1.30546608116876	1	78	4
TCGA-78-7155	-5.64961059600606	0	78	4
TCGA-78-7156	-2.11861868244256	1	78	4
TCGA-78-7158	-6.17482106644516	0	78	4
TCGA-78-7159	-3.13513975690152	1	78	4
TCGA-78-7160	0.140624995629347	2	78	4
TCGA-78-7161	-3.22998120922362	1	78	4
TCGA-78-7163	-6.19098556980888	0	78	4
TCGA-78-7166	-1.82992062903917	1	78	4
TCGA-78-7167	-2.95306652235534	1	78	4
TCGA-78-7220	-0.299947701039869	2	78	4
TCGA-78-7535	-6.34463137536692	0	78	4
TCGA-78-7536	-1.04603121989433	2	78	4
TCGA-78-7537	-1.80769481041412	1	78	4
TCGA-78-7539	-4.24271600772076	0	78	4
TCGA-78-7540	-0.707840122006062	2	78	4
TCGA-78-7542	-6.53630607968384	0	78	4
TCGA-78-7633	-0.724982750522481	2	78	4
TCGA-78-8640	1.29212365942393	2	78	4
TCGA-78-8648	-0.442651977982638	2	78	4
TCGA-78-8655	-1.27726161705388	1	78	4
TCGA-78-8660	-0.774590938201182	2	78	4
TCGA-78-8662	0.117608081962333	2	78	4
TCGA-80-5607	-0.686073304036181	2	80	1
TCGA-80-5608	-1.65867042276003	1	80	1
TCGA-80-5611	-2.01555880750685	1	80	1
TCGA-83-5908	-3.21524168836776	1	83	2
TCGA-86-6562	-0.762088030138665	2	86	1
TCGA-86-6851	-4.4862826330951	0	86	1
TCGA-86-7701	-2.13218715860177	1	86	1
TCGA-86-7711	0.214558340179491	2	86	1
TCGA-86-7713	-2.00175050084775	1	86	1
TCGA-86-7714	-4.94274743456853	0	86	1
TCGA-86-7953	-2.27805925977438	1	86	1
TCGA-86-7954	-1.93915622934823	1	86	1
TCGA-86-7955	-4.92242954416458	0	86	1
TCGA-86-8054	0.315408459374886	2	86	1
TCGA-86-8055	0.727516631914867	2	86	1
TCGA-86-8056	-1.70401846622967	1	86	1
TCGA-86-8073	0.636140818005195	2	86	1
TCGA-86-8074	-4.15003252922051	0	86	1
TCGA-86-8075	-3.58390806570141	1	86	1
TCGA-86-8076	-2.13553107651759	1	86	1
TCGA-86-8278	-3.20529646526721	1	86	1
TCGA-86-8279	-2.59215053658125	1	86	1
TCGA-86-8280	0.553913676625604	2	86	1
TCGA-86-8281	-3.5890955063384	1	86	1
TCGA-86-8358	0.065838684943898	2	86	1
TCGA-86-8359	-5.53317214361016	0	86	1
TCGA-86-8585	-0.569438968124123	2	86	1
TCGA-86-8668	-1.28314935840061	1	86	1
TCGA-86-8669	-2.02680749559651	1	86	1
TCGA-86-8671	0.518927175442163	2	86	1
TCGA-86-8672	-5.34268720722497	0	86	1
TCGA-86-8673	-5.65368819972273	0	86	1
TCGA-86-8674	-5.56484789627178	0	86	1
TCGA-86-A456	-0.019403025013327	2	86	1
TCGA-86-A4D0	-4.4330632776603	0	86	1
TCGA-86-A4JF	-2.35191966208022	1	86	1
TCGA-86-A4P7	1.72999106035215	3	86	1
TCGA-86-A4P8	4.84925163607507	4	86	1
TCGA-91-A4BC	-5.68918170912126	0	91	3
TCGA-91-A4BD	-1.66887827348019	1	91	3
TCGA-93-7347	-2.86632109232766	1	93	2
TCGA-93-7348	-2.95134812829077	1	93	2
TCGA-93-8067	-1.2637851567118	1	93	2
TCGA-93-A4JN	-2.4701300635213	1	93	2
TCGA-93-A4JO	-0.169629175513566	2	93	2
TCGA-93-A4JP	3.12336711915476	3	93	2
TCGA-93-A4JQ	0.009638029066581	2	93	2
TCGA-95-7039	-1.30623997137982	1	95	5
TCGA-95-7043	-3.62263412624079	1	95	5
TCGA-95-7562	-6.4733907884333	0	95	5
TCGA-95-7567	-6.59943049481011	0	95	5
TCGA-95-7944	-4.76326350875349	0	95	5
TCGA-95-7947	-2.21582423453429	1	95	5
TCGA-95-7948	-3.65542980628562	1	95	5
TCGA-95-8039	0.127938343792703	2	95	5
TCGA-95-8494	-3.13223855247327	1	95	5
TCGA-95-A4VK	-3.23477729211108	1	95	5
TCGA-95-A4VN	-3.28461291875871	1	95	5
TCGA-95-A4VP	0.630646800838002	2	95	5
TCGA-97-7546	0.859217257259105	2	97	4
TCGA-97-7547	-2.39780512343965	1	97	4
TCGA-97-7552	1.259305354487	2	97	4
TCGA-97-7553	1.36428484594654	2	97	4
TCGA-97-7554	-2.30633191063023	1	97	4
TCGA-97-7937	-6.16709663177874	0	97	4
TCGA-97-7938	-0.222881725663773	2	97	4
TCGA-97-7941	1.49493104495618	3	97	4
TCGA-97-8171	-2.69710488959455	1	97	4
TCGA-97-8172	0.202704067658213	2	97	4
TCGA-97-8175	-2.75293458621332	1	97	4
TCGA-97-8177	-3.8117761955212	1	97	4
TCGA-97-8179	0.823164376742101	2	97	4
TCGA-97-8552	1.03962101647545	2	97	4
TCGA-97-A4LX	-6.23579246721961	0	97	4
TCGA-97-A4M0	-2.4069631964136	1	97	4
TCGA-97-A4M1	1.90696481573154	3	97	4
TCGA-97-A4M2	2.7644299239473	3	97	4
TCGA-97-A4M3	-1.94698837216505	1	97	4
TCGA-97-A4M5	0.971857734589534	2	97	4
TCGA-97-A4M6	-1.03337282715851	2	97	4
TCGA-97-A4M7	-0.426693387925457	2	97	4
TCGA-99-7458	0.967313987472692	2	99	2
TCGA-99-8025	-1.80335958107829	1	99	2
TCGA-99-8028	-1.00901248448007	2	99	2
TCGA-99-8032	-4.81808414992624	0	99	2
TCGA-99-8033	-3.52079750681942	1	99	2
TCGA-99-AA5R	3.73924505712158	3	99	2
TCGA-J2-8192	-1.54482884227904	1	J2	4
TCGA-J2-8194	-2.81015904832998	1	J2	4
TCGA-J2-A4AD	-0.18941259035269	2	J2	4
TCGA-J2-A4AE	-1.09621830926436	2	J2	4
TCGA-J2-A4AG	-1.53868798802017	1	J2	4
TCGA-L4-A4E5	-2.01743688936354	1	L4	1
TCGA-L4-A4E6	2.50316506841818	3	L4	1
TCGA-L9-A443	-3.54755829960855	1	L9	5
TCGA-L9-A444	-3.95607312059157	0	L9	5
TCGA-L9-A50W	-3.97165765464113	0	L9	5
TCGA-L9-A5IP	-6.04146321149893	0	L9	5
TCGA-L9-A743	-1.15753037995821	2	L9	5
TCGA-L9-A7SV	-3.61168902916346	1	L9	5
TCGA-L9-A8F4	-2.44417791630245	1	L9	5
TCGA-MN-A4N1	-4.6245138539659	0	MN	4
TCGA-MN-A4N4	-1.39732627674	1	MN	4
TCGA-MN-A4N5	-2.67385561886652	1	MN	4
TCGA-MP-A4SV	-1.7537855439133	1	MP	4
TCGA-MP-A4SW	-1.63194709981029	1	MP	4
TCGA-MP-A4SY	-2.53061296429709	1	MP	4
TCGA-MP-A4T4	-2.16443336391954	1	MP	4
TCGA-MP-A4T6	-1.69549092843128	1	MP	4
TCGA-MP-A4T7	0.306620682872196	2	MP	4
TCGA-MP-A4T8	-6.15856536340123	0	MP	4
TCGA-MP-A4T9	1.52406566837153	3	MP	4
TCGA-MP-A4TA	0.006249574555665	2	MP	4
TCGA-MP-A4TC	-1.76373446288377	1	MP	4
TCGA-MP-A4TD	-4.4109497863211	0	MP	4
TCGA-MP-A4TE	-3.61787875397371	1	MP	4
TCGA-MP-A4TF	-2.34108275038153	1	MP	4
TCGA-MP-A4TH	-0.872962592108732	2	MP	4
TCGA-MP-A4TI	-1.13640585834994	2	MP	4
TCGA-MP-A4TJ	0.588501863512432	2	MP	4
TCGA-MP-A4TK	-1.26928298195025	1	MP	4
TCGA-MP-A5C7	-3.20451331328554	1	MP	4
TCGA-NJ-A4YF	-5.53189209547955	0	NJ	1
TCGA-NJ-A4YG	-1.63474342042957	1	NJ	1
TCGA-NJ-A4YI	-2.70283313587035	1	NJ	1
TCGA-NJ-A4YP	-4.33461590737303	0	NJ	1
TCGA-NJ-A4YQ	-0.592595193112331	2	NJ	1
TCGA-NJ-A55A	1.55897564152213	3	NJ	1
TCGA-NJ-A55O	1.7463473998368	3	NJ	1
TCGA-NJ-A55R	-0.180649263064584	2	NJ	1
TCGA-NJ-A7XG	-3.15367623538976	1	NJ	1
TCGA-O1-A52J	-1.70335642855836	1	O1	2
TCGA-S2-AA1A	-1.41633825052261	1	S2	1
