# Supplementary material for: Surrogate Biomarker Prediction from Whole-Slide Images for Evaluating Overall Survival in Lung Adenocarcinoma
Source: Diagnostics (Basel). 2024 Feb 20;14(5):462. doi: 10.3390/diagnostics14050462 (PMC10930763; doi:10.3390/diagnostics14050462)
Supplement: Supplementary file 1 [file diagnostics-14-00462-s001.zip › Supplementary_File_S5_TCGA_LUAD_crossfolds/crossfolds_PTTG1.csv]

PATIENT	PTTG1	PTTG1_quantile	site_code	CV5
TCGA-05-4244	5.9261671451227	3	05	3
TCGA-05-4249	5.38833290996374	3	05	3
TCGA-05-4250	5.46986514374072	3	05	3
TCGA-05-4382	3.69805704394286	1	05	3
TCGA-05-4395	5.62633169366254	3	05	3
TCGA-05-4396	3.75511341652384	1	05	3
TCGA-05-4397	7.42962927406471	4	05	3
TCGA-05-4398	5.24084007339864	3	05	3
TCGA-05-4402	4.50018085024171	2	05	3
TCGA-05-4403	4.23162410614632	2	05	3
TCGA-05-4405	3.28098318900905	1	05	3
TCGA-05-4415	6.93724880833567	4	05	3
TCGA-05-4417	4.91609226478307	2	05	3
TCGA-05-4418	4.91839032371018	2	05	3
TCGA-05-4420	5.81933378485806	3	05	3
TCGA-05-4422	4.60129990405737	2	05	3
TCGA-05-4424	4.16718222511593	2	05	3
TCGA-05-4426	4.91460125972462	2	05	3
TCGA-05-4427	4.9085003835447	2	05	3
TCGA-05-4430	3.62522472298833	1	05	3
TCGA-05-4432	4.65990563708238	2	05	3
TCGA-05-4433	4.79303986504557	2	05	3
TCGA-05-4434	5.10177732552001	2	05	3
TCGA-35-3615	3.57966590011007	1	35	1
TCGA-35-4122	6.30144744773646	3	35	1
TCGA-35-4123	5.72934901399397	3	35	1
TCGA-35-5375	7.15690355262299	4	35	1
TCGA-38-4625	5.90304938581479	3	38	3
TCGA-38-4626	3.57201039117759	1	38	3
TCGA-38-4627	3.81299985504429	2	38	3
TCGA-38-4628	5.10192263672498	2	38	3
TCGA-38-4629	5.55022695696367	3	38	3
TCGA-38-4630	5.50962475173419	3	38	3
TCGA-38-4631	5.44545440024094	3	38	3
TCGA-38-4632	6.60943809111681	4	38	3
TCGA-38-6178	3.91755475649911	2	38	3
TCGA-38-7271	3.62945514165399	1	38	3
TCGA-38-A44F	3.82572116196358	2	38	3
TCGA-44-2655	3.43461462400741	1	44	1
TCGA-44-2656	2.734408275982	1	44	1
TCGA-44-2657	4.60280695156033	2	44	1
TCGA-44-2659	4.60751457553163	2	44	1
TCGA-44-2661	4.39220798347859	2	44	1
TCGA-44-2662	5.95973053292513	3	44	1
TCGA-44-2665	4.58839125315235	2	44	1
TCGA-44-2666	3.68382037904852	1	44	1
TCGA-44-2668	6.13015064885114	3	44	1
TCGA-44-3396	4.56980914151727	2	44	1
TCGA-44-3398	5.73971388710194	3	44	1
TCGA-44-3917	5.50109387579226	3	44	1
TCGA-44-3918	6.1680182249531	3	44	1
TCGA-44-3919	5.10838783633994	2	44	1
TCGA-44-4112	3.93609495675497	2	44	1
TCGA-44-5643	6.35721913823591	3	44	1
TCGA-44-5644	5.20260137075424	3	44	1
TCGA-44-5645	1.06668919026813	0	44	1
TCGA-44-6145	4.38087722098804	2	44	1
TCGA-44-6146	1.29788127326836	0	44	1
TCGA-44-6147	1.48137167154506	0	44	1
TCGA-44-6148	2.1095922623188	0	44	1
TCGA-44-6774	4.00651885582702	2	44	1
TCGA-44-6775	2.31073866446504	0	44	1
TCGA-44-6776	3.10448659109602	1	44	1
TCGA-44-6777	4.88918772663737	2	44	1
TCGA-44-6778	4.80098430818779	2	44	1
TCGA-44-6779	5.11733467922134	2	44	1
TCGA-44-7659	3.95703775951696	2	44	1
TCGA-44-7660	5.74306346825459	3	44	1
TCGA-44-7662	5.33081258008193	3	44	1
TCGA-44-7667	7.17126567842024	4	44	1
TCGA-44-7669	6.06794584300122	3	44	1
TCGA-44-7670	5.71270982478504	3	44	1
TCGA-44-7671	3.56974789665435	1	44	1
TCGA-44-7672	6.19009999935863	3	44	1
TCGA-44-8119	5.19637128318294	3	44	1
TCGA-44-A479	5.38822152921823	3	44	1
TCGA-44-A47A	7.91303448044353	4	44	1
TCGA-44-A47B	4.14553677860517	2	44	1
TCGA-44-A47G	5.06127253628959	2	44	1
TCGA-44-A4SS	4.09922915494614	2	44	1
TCGA-44-A4SU	4.27095519372793	2	44	1
TCGA-49-4487	6.28745131928841	3	49	4
TCGA-49-4488	5.82514679997825	3	49	4
TCGA-49-4490	4.74160286138974	2	49	4
TCGA-49-4494	6.10530740057777	3	49	4
TCGA-49-4501	3.47999170926233	1	49	4
TCGA-49-4505	4.41404660436219	2	49	4
TCGA-49-4506	6.10386574722885	3	49	4
TCGA-49-4507	6.66632924445404	4	49	4
TCGA-49-4510	3.05415792919661	1	49	4
TCGA-49-4512	5.16998586847908	2	49	4
TCGA-49-4514	6.44724500015161	3	49	4
TCGA-49-6742	5.75275260665746	3	49	4
TCGA-49-6743	3.96845860079061	2	49	4
TCGA-49-6744	4.68247399617981	2	49	4
TCGA-49-6745	5.14270269408524	2	49	4
TCGA-49-6761	5.75607485671841	3	49	4
TCGA-49-6767	5.96743128151013	3	49	4
TCGA-49-AAQV	5.69517507078653	3	49	4
TCGA-49-AAR0	6.04200189727015	3	49	4
TCGA-49-AAR2	5.48612322153097	3	49	4
TCGA-49-AAR3	5.58811437645102	3	49	4
TCGA-49-AAR4	4.66249199787456	2	49	4
TCGA-49-AAR9	6.34194894659299	3	49	4
TCGA-49-AARE	5.46365917977374	3	49	4
TCGA-49-AARN	5.33163513512063	3	49	4
TCGA-49-AARO	4.64755069779094	2	49	4
TCGA-49-AARQ	6.40839755252847	3	49	4
TCGA-49-AARR	3.08799358633973	1	49	4
TCGA-4B-A93V	5.19906501613865	3	4B	5
TCGA-50-5044	6.42041351043894	3	50	3
TCGA-50-5045	5.12913173265451	2	50	3
TCGA-50-5055	4.6836798083402	2	50	3
TCGA-50-5066	5.6860978437439	3	50	3
TCGA-50-5068	5.17166945001066	2	50	3
TCGA-50-5931	6.81083151612104	4	50	3
TCGA-50-5939	4.87226343282188	2	50	3
TCGA-50-5942	4.39522101130803	2	50	3
TCGA-50-5946	6.08388326676827	3	50	3
TCGA-50-6590	6.85462211341755	4	50	3
TCGA-50-6591	6.75146255446275	4	50	3
TCGA-50-6593	4.65061367025305	2	50	3
TCGA-50-6594	5.51832347257859	3	50	3
TCGA-50-6597	5.70478716201043	3	50	3
TCGA-50-6673	4.62236311841685	2	50	3
TCGA-50-7109	4.50215748148345	2	50	3
TCGA-50-8457	2.62230723593212	1	50	3
TCGA-50-8459	3.68989092245989	1	50	3
TCGA-53-7624	5.81515076906238	3	53	1
TCGA-53-7626	3.5588952650475	1	53	1
TCGA-53-7813	6.78248288184919	4	53	1
TCGA-53-A4EZ	5.97444142093584	3	53	1
TCGA-55-1592	3.7641173533298	1	55	5
TCGA-55-1594	4.32627691227269	2	55	5
TCGA-55-1595	6.01980333933781	3	55	5
TCGA-55-1596	4.97020503720007	2	55	5
TCGA-55-5899	6.13627830187671	3	55	5
TCGA-55-6543	3.1152831658236	1	55	5
TCGA-55-6642	4.58150308806103	2	55	5
TCGA-55-6712	5.17710663782879	3	55	5
TCGA-55-6968	6.24034701626732	3	55	5
TCGA-55-6969	5.7251886676125	3	55	5
TCGA-55-6970	5.3153442237752	3	55	5
TCGA-55-6971	4.40494691002788	2	55	5
TCGA-55-6972	4.65926766725346	2	55	5
TCGA-55-6975	5.63614041932788	3	55	5
TCGA-55-6978	5.26516989668636	3	55	5
TCGA-55-6979	5.43111181245588	3	55	5
TCGA-55-6980	4.17092315286047	2	55	5
TCGA-55-6981	4.92812702214192	2	55	5
TCGA-55-6982	4.95466608697832	2	55	5
TCGA-55-6983	4.30547406234497	2	55	5
TCGA-55-6984	4.70609736404635	2	55	5
TCGA-55-6985	4.99947056791623	2	55	5
TCGA-55-6986	3.47920331134177	1	55	5
TCGA-55-6987	5.32112350689158	3	55	5
TCGA-55-7227	5.27991543959709	3	55	5
TCGA-55-7281	4.27388110385416	2	55	5
TCGA-55-7283	4.49221559816693	2	55	5
TCGA-55-7284	2.8297397548427	1	55	5
TCGA-55-7570	5.35630037257639	3	55	5
TCGA-55-7573	3.01685104442667	1	55	5
TCGA-55-7574	3.99791558214343	2	55	5
TCGA-55-7576	4.09421466330707	2	55	5
TCGA-55-7724	5.07696646682255	2	55	5
TCGA-55-7725	5.63831999451181	3	55	5
TCGA-55-7726	6.01232523274831	3	55	5
TCGA-55-7727	6.38730612900645	3	55	5
TCGA-55-7728	4.93612097916407	2	55	5
TCGA-55-7815	6.8451140833739	4	55	5
TCGA-55-7816	2.93565293052053	1	55	5
TCGA-55-7903	5.50226769751333	3	55	5
TCGA-55-7907	4.11244697120046	2	55	5
TCGA-55-7910	5.16630899223811	2	55	5
TCGA-55-7911	5.23134176118549	3	55	5
TCGA-55-7913	5.31303938026365	3	55	5
TCGA-55-7914	6.72530761037469	4	55	5
TCGA-55-7994	5.01079700627689	2	55	5
TCGA-55-7995	4.99567973874194	2	55	5
TCGA-55-8085	5.75146044747808	3	55	5
TCGA-55-8087	1.65586171449087	0	55	5
TCGA-55-8089	5.56269298970112	3	55	5
TCGA-55-8090	6.81219079741224	4	55	5
TCGA-55-8091	5.49236270802545	3	55	5
TCGA-55-8092	4.58782355455769	2	55	5
TCGA-55-8094	6.00139166462691	3	55	5
TCGA-55-8096	3.71810408666368	1	55	5
TCGA-55-8097	2.6685682559421	1	55	5
TCGA-55-8203	5.29930825761561	3	55	5
TCGA-55-8204	4.4371719139441	2	55	5
TCGA-55-8205	5.87612279561509	3	55	5
TCGA-55-8206	2.91313442022955	1	55	5
TCGA-55-8207	4.82716025700866	2	55	5
TCGA-55-8208	4.8513092802654	2	55	5
TCGA-55-8299	4.98639549563845	2	55	5
TCGA-55-8301	6.6938882922505	4	55	5
TCGA-55-8302	4.27834451107437	2	55	5
TCGA-55-8505	3.86638357163848	2	55	5
TCGA-55-8506	4.53851539035378	2	55	5
TCGA-55-8507	4.20248671873816	2	55	5
TCGA-55-8508	5.17374042662673	2	55	5
TCGA-55-8510	4.30779911686565	2	55	5
TCGA-55-8511	4.43195349272486	2	55	5
TCGA-55-8512	2.66115269039663	1	55	5
TCGA-55-8513	2.68708367110445	1	55	5
TCGA-55-8514	2.86491618838283	1	55	5
TCGA-55-8614	4.73796364963982	2	55	5
TCGA-55-8615	5.93665637738325	3	55	5
TCGA-55-8616	3.28170119334854	1	55	5
TCGA-55-8619	4.22777132679832	2	55	5
TCGA-55-8620	5.61839955800594	3	55	5
TCGA-55-8621	4.67714184590358	2	55	5
TCGA-55-A48X	4.01618415452942	2	55	5
TCGA-55-A48Y	3.98931429219692	2	55	5
TCGA-55-A48Z	6.5442693914427	4	55	5
TCGA-55-A490	6.7095831971618	4	55	5
TCGA-55-A491	5.91404034010547	3	55	5
TCGA-55-A492	3.68610810198788	1	55	5
TCGA-55-A493	6.83599157390262	4	55	5
TCGA-55-A494	4.52275869545194	2	55	5
TCGA-55-A4DF	6.33511380249378	3	55	5
TCGA-55-A4DG	2.88766626894486	1	55	5
TCGA-55-A57B	2.82835947347748	1	55	5
TCGA-62-A46O	5.99205232235697	3	62	2
TCGA-62-A46P	3.76621975047848	1	62	2
TCGA-62-A46R	4.09435659582598	2	62	2
TCGA-62-A46S	3.53523888572122	1	62	2
TCGA-62-A46U	6.35762193027221	3	62	2
TCGA-62-A46V	4.73481707316406	2	62	2
TCGA-62-A470	4.52073191643098	2	62	2
TCGA-62-A471	5.84119399120986	3	62	2
TCGA-62-A472	5.59627699921328	3	62	2
TCGA-64-1676	5.56424545318347	3	64	4
TCGA-64-1677	6.70055459592867	4	64	4
TCGA-64-1678	7.67612916034618	4	64	4
TCGA-64-1679	5.39760398424302	3	64	4
TCGA-64-1680	4.95477951848845	2	64	4
TCGA-64-1681	4.19715852140318	2	64	4
TCGA-64-5774	5.67544289166086	3	64	4
TCGA-64-5775	6.66282141232738	4	64	4
TCGA-64-5778	6.01950477702572	3	64	4
TCGA-64-5779	5.82219418779386	3	64	4
TCGA-64-5781	5.89549884064822	3	64	4
TCGA-64-5815	5.96368551042598	3	64	4
TCGA-67-3770	4.93282138967425	2	67	1
TCGA-67-3771	4.40352338186755	2	67	1
TCGA-67-3772	4.36054794479285	2	67	1
TCGA-67-3773	6.67003146484128	4	67	1
TCGA-67-3774	3.2915691556372	1	67	1
TCGA-67-4679	4.23712004361608	2	67	1
TCGA-67-6215	4.82901482356849	2	67	1
TCGA-67-6216	5.63811209781115	3	67	1
TCGA-67-6217	2.7071361948966	1	67	1
TCGA-69-7760	5.31372488649908	3	69	1
TCGA-69-7761	4.44751700924427	2	69	1
TCGA-69-7763	3.3805137515641	1	69	1
TCGA-69-7764	3.6932979648956	1	69	1
TCGA-69-7765	3.63315594011876	1	69	1
TCGA-69-7973	5.90965196381597	3	69	1
TCGA-69-7974	4.74609765158909	2	69	1
TCGA-69-7978	4.41853180981412	2	69	1
TCGA-69-7979	3.80369223209744	1	69	1
TCGA-69-7980	4.16014556207195	2	69	1
TCGA-69-8253	4.85241690114388	2	69	1
TCGA-69-8254	3.88142226060895	2	69	1
TCGA-69-8255	5.59963700751787	3	69	1
TCGA-69-8453	4.54319693905278	2	69	1
TCGA-69-A59K	4.12747320466555	2	69	1
TCGA-71-6725	3.63263480966837	1	71	5
TCGA-71-8520	5.89182305070754	3	71	5
TCGA-73-4658	3.85541658516747	2	73	2
TCGA-73-4659	5.11022612295136	2	73	2
TCGA-73-4662	5.5424423112757	3	73	2
TCGA-73-4666	6.30231528951898	3	73	2
TCGA-73-4668	4.35700433702844	2	73	2
TCGA-73-4670	5.06685163852133	2	73	2
TCGA-73-4675	3.79347232184712	1	73	2
TCGA-73-4676	5.45465592209681	3	73	2
TCGA-73-4677	3.57022217494746	1	73	2
TCGA-73-7498	2.44212138519092	1	73	2
TCGA-73-7499	6.35968097262932	3	73	2
TCGA-73-A9RS	5.86545760321007	3	73	2
TCGA-75-5122	6.05771410205399	3	75	2
TCGA-75-5125	5.79148474333078	3	75	2
TCGA-75-5126	5.94795001731791	3	75	2
TCGA-75-5146	3.53052983956585	1	75	2
TCGA-75-5147	6.74601677704545	4	75	2
TCGA-75-6203	4.77125439047007	2	75	2
TCGA-75-6205	5.58290252023447	3	75	2
TCGA-75-6206	1.60205861435809	0	75	2
TCGA-75-6207	5.15067704850282	2	75	2
TCGA-75-6211	5.02659990875942	2	75	2
TCGA-75-6212	6.99682834690109	4	75	2
TCGA-75-6214	6.07742089858357	3	75	2
TCGA-75-7025	3.67036732327716	1	75	2
TCGA-75-7027	5.73480887335491	3	75	2
TCGA-75-7030	3.15896562563015	1	75	2
TCGA-75-7031	5.26989210677416	3	75	2
TCGA-78-7145	6.11981928086135	3	78	3
TCGA-78-7146	5.63028971812834	3	78	3
TCGA-78-7147	5.54600587144826	3	78	3
TCGA-78-7148	5.20740943554037	3	78	3
TCGA-78-7149	3.04827005383492	1	78	3
TCGA-78-7150	4.86145597080592	2	78	3
TCGA-78-7152	3.67631508001963	1	78	3
TCGA-78-7153	5.09269155058293	2	78	3
TCGA-78-7154	6.06009561906847	3	78	3
TCGA-78-7155	5.14073790074585	2	78	3
TCGA-78-7156	2.51470683983999	1	78	3
TCGA-78-7158	6.67204046084155	4	78	3
TCGA-78-7159	5.03693051637235	2	78	3
TCGA-78-7160	4.02119431308191	2	78	3
TCGA-78-7161	2.95544488575888	1	78	3
TCGA-78-7163	3.77335529798354	1	78	3
TCGA-78-7166	6.33074697031534	3	78	3
TCGA-78-7167	1.06759294821075	0	78	3
TCGA-78-7220	5.20395302305434	3	78	3
TCGA-78-7535	5.83060627492412	3	78	3
TCGA-78-7536	6.49449572317103	3	78	3
TCGA-78-7537	2.86595992663892	1	78	3
TCGA-78-7539	3.5736276975641	1	78	3
TCGA-78-7540	3.8255277854196	2	78	3
TCGA-78-7542	6.36097216772743	3	78	3
TCGA-78-7633	3.23166088028314	1	78	3
TCGA-78-8640	5.12156734079053	2	78	3
TCGA-78-8648	4.51154433240424	2	78	3
TCGA-78-8655	3.93629031678869	2	78	3
TCGA-78-8660	5.49581743295044	3	78	3
TCGA-78-8662	5.96975571297642	3	78	3
TCGA-80-5607	6.02578067550933	3	80	2
TCGA-80-5608	5.9241866120842	3	80	2
TCGA-80-5611	6.16473290949372	3	80	2
TCGA-83-5908	5.61588958482471	3	83	2
TCGA-86-6562	3.8965841567655	2	86	2
TCGA-86-6851	4.15396230312725	2	86	2
TCGA-86-7701	5.63505144667824	3	86	2
TCGA-86-7711	4.7275295020456	2	86	2
TCGA-86-7713	4.84373955009663	2	86	2
TCGA-86-7714	4.33570202365195	2	86	2
TCGA-86-7953	6.60937897316797	4	86	2
TCGA-86-7954	4.81443795579372	2	86	2
TCGA-86-7955	5.0097852078038	2	86	2
TCGA-86-8054	6.84215869306295	4	86	2
TCGA-86-8055	4.73712521422798	2	86	2
TCGA-86-8056	2.12959452216262	0	86	2
TCGA-86-8073	3.49592502116793	1	86	2
TCGA-86-8074	4.52188757897209	2	86	2
TCGA-86-8075	4.80219392558096	2	86	2
TCGA-86-8076	3.63195646242551	1	86	2
TCGA-86-8278	3.5320158889153	1	86	2
TCGA-86-8279	4.05932330384455	2	86	2
TCGA-86-8280	4.46932834454066	2	86	2
TCGA-86-8281	2.50743141734018	1	86	2
TCGA-86-8358	7.20659328598699	4	86	2
TCGA-86-8359	4.10526377038032	2	86	2
TCGA-86-8585	5.50219638982103	3	86	2
TCGA-86-8668	3.03452926348539	1	86	2
TCGA-86-8669	4.63399876310815	2	86	2
TCGA-86-8671	5.01717804296999	2	86	2
TCGA-86-8672	5.73479614963454	3	86	2
TCGA-86-8673	5.1037018096439	2	86	2
TCGA-86-8674	4.27907315501726	2	86	2
TCGA-86-A456	4.13072743315201	2	86	2
TCGA-86-A4D0	7.13979481883217	4	86	2
TCGA-86-A4JF	6.1291035010487	3	86	2
TCGA-86-A4P7	3.7756544395532	1	86	2
TCGA-86-A4P8	2.99406058212283	1	86	2
TCGA-91-A4BC	5.55933889581717	3	91	1
TCGA-91-A4BD	6.84717986482826	4	91	1
TCGA-93-7347	5.31041873067096	3	93	4
TCGA-93-7348	4.60214403383129	2	93	4
TCGA-93-8067	4.63694126348692	2	93	4
TCGA-93-A4JN	4.91357422895275	2	93	4
TCGA-93-A4JO	3.99371117259545	2	93	4
TCGA-93-A4JP	4.28690119038952	2	93	4
TCGA-93-A4JQ	5.1828595441959	3	93	4
TCGA-95-7039	4.92257871911606	2	95	4
TCGA-95-7043	4.37924316099988	2	95	4
TCGA-95-7562	5.71797692498564	3	95	4
TCGA-95-7567	5.16502646880978	2	95	4
TCGA-95-7944	5.14112023124446	2	95	4
TCGA-95-7947	5.21959799149391	3	95	4
TCGA-95-7948	3.14269478971844	1	95	4
TCGA-95-8039	4.58231673470372	2	95	4
TCGA-95-8494	6.71857336968873	4	95	4
TCGA-95-A4VK	3.98439122835108	2	95	4
TCGA-95-A4VN	5.37716517901328	3	95	4
TCGA-95-A4VP	6.9747963586388	4	95	4
TCGA-97-7546	3.75573731579805	1	97	4
TCGA-97-7547	2.12575683261736	0	97	4
TCGA-97-7552	3.88672326457077	2	97	4
TCGA-97-7553	4.25891797579977	2	97	4
TCGA-97-7554	4.13661158521849	2	97	4
TCGA-97-7937	3.7502754476981	1	97	4
TCGA-97-7938	2.42231588219075	0	97	4
TCGA-97-7941	3.3361094890215	1	97	4
TCGA-97-8171	4.88635402053622	2	97	4
TCGA-97-8172	2.75581029932924	1	97	4
TCGA-97-8175	4.68297603709974	2	97	4
TCGA-97-8177	4.58482858566066	2	97	4
TCGA-97-8179	4.06386867635549	2	97	4
TCGA-97-8552	2.62458351719661	1	97	4
TCGA-97-A4LX	4.83767968675685	2	97	4
TCGA-97-A4M0	4.37741997970745	2	97	4
TCGA-97-A4M1	3.70873870552585	1	97	4
TCGA-97-A4M2	2.98219764499545	1	97	4
TCGA-97-A4M3	2.8774400632515	1	97	4
TCGA-97-A4M5	3.63678093565588	1	97	4
TCGA-97-A4M6	3.7123255035503	1	97	4
TCGA-97-A4M7	5.35122211019819	3	97	4
TCGA-99-7458	4.37036056758318	2	99	2
TCGA-99-8025	4.481357434712	2	99	2
TCGA-99-8028	5.57554379491195	3	99	2
TCGA-99-8032	5.67009073246299	3	99	2
TCGA-99-8033	5.75919990760203	3	99	2
TCGA-99-AA5R	3.40513844186057	1	99	2
TCGA-J2-8192	3.28481258902042	1	J2	3
TCGA-J2-8194	2.30638485678431	0	J2	3
TCGA-J2-A4AD	4.33070823099979	2	J2	3
TCGA-J2-A4AE	5.35163023182233	3	J2	3
TCGA-J2-A4AG	3.83360432404373	2	J2	3
TCGA-L4-A4E5	6.12241536929161	3	L4	3
TCGA-L4-A4E6	4.1432876193035	2	L4	3
TCGA-L9-A443	6.52041377827715	3	L9	2
TCGA-L9-A444	4.47437943107396	2	L9	2
TCGA-L9-A50W	6.69172254772736	4	L9	2
TCGA-L9-A5IP	4.76347446055298	2	L9	2
TCGA-L9-A743	5.5126118549679	3	L9	2
TCGA-L9-A7SV	4.33834605814558	2	L9	2
TCGA-L9-A8F4	4.79167676484056	2	L9	2
TCGA-MN-A4N1	5.94439230053618	3	MN	2
TCGA-MN-A4N4	3.02759581147069	1	MN	2
TCGA-MN-A4N5	4.54680175109918	2	MN	2
TCGA-MP-A4SV	5.27195586854327	3	MP	1
TCGA-MP-A4SW	5.30648189471827	3	MP	1
TCGA-MP-A4SY	3.60972524115687	1	MP	1
TCGA-MP-A4T4	5.13385836670058	2	MP	1
TCGA-MP-A4T6	2.84194320220729	1	MP	1
TCGA-MP-A4T7	5.1531197627118	2	MP	1
TCGA-MP-A4T8	4.93220869123952	2	MP	1
TCGA-MP-A4T9	4.20913368368622	2	MP	1
TCGA-MP-A4TA	5.74993359969698	3	MP	1
TCGA-MP-A4TC	5.39825926492232	3	MP	1
TCGA-MP-A4TD	4.86749967189939	2	MP	1
TCGA-MP-A4TE	5.06089742015017	2	MP	1
TCGA-MP-A4TF	5.22792892985229	3	MP	1
TCGA-MP-A4TH	3.16788246016865	1	MP	1
TCGA-MP-A4TI	6.07875052963287	3	MP	1
TCGA-MP-A4TJ	4.62336062072408	2	MP	1
TCGA-MP-A4TK	5.1846735066209	3	MP	1
TCGA-MP-A5C7	2.59997627507768	1	MP	1
TCGA-NJ-A4YF	5.4814305779459	3	NJ	4
TCGA-NJ-A4YG	4.60309919340978	2	NJ	4
TCGA-NJ-A4YI	2.92860379465031	1	NJ	4
TCGA-NJ-A4YP	4.43781650009636	2	NJ	4
TCGA-NJ-A4YQ	4.78888595786059	2	NJ	4
TCGA-NJ-A55A	3.24434003920112	1	NJ	4
TCGA-NJ-A55O	4.72830684427658	2	NJ	4
TCGA-NJ-A55R	4.48883110881284	2	NJ	4
TCGA-NJ-A7XG	4.7350670135085	2	NJ	4
TCGA-O1-A52J	4.03313451679919	2	O1	3
TCGA-S2-AA1A	2.8155145000629	1	S2	4
