# Supplementary material for: Surrogate Biomarker Prediction from Whole-Slide Images for Evaluating Overall Survival in Lung Adenocarcinoma
Source: Diagnostics (Basel). 2024 Feb 20;14(5):462. doi: 10.3390/diagnostics14050462 (PMC10930763; doi:10.3390/diagnostics14050462)
Supplement: Supplementary file 1 [file diagnostics-14-00462-s001.zip › Supplementary_File_S5_TCGA_LUAD_crossfolds/crossfolds_PXMP4.csv]

PATIENT	PXMP4	PXMP4_quantile	site_code	CV5
TCGA-05-4244	5.3483341999731	3	05	2
TCGA-05-4249	6.69621138740102	3	05	2
TCGA-05-4250	5.60016824656963	3	05	2
TCGA-05-4382	6.13661372319006	3	05	2
TCGA-05-4395	1.52533061110713	0	05	2
TCGA-05-4396	7.26128816698788	4	05	2
TCGA-05-4397	4.84083048159344	2	05	2
TCGA-05-4398	5.42343325446586	3	05	2
TCGA-05-4402	5.7034776220629	3	05	2
TCGA-05-4403	5.69963148365482	3	05	2
TCGA-05-4405	5.31066436738941	3	05	2
TCGA-05-4415	3.45568953136855	1	05	2
TCGA-05-4417	5.39673551682074	3	05	2
TCGA-05-4418	4.4690154167882	2	05	2
TCGA-05-4420	6.28963557189772	3	05	2
TCGA-05-4422	7.89394847221496	4	05	2
TCGA-05-4424	7.28972047796586	4	05	2
TCGA-05-4426	5.45827738183896	3	05	2
TCGA-05-4427	4.02084529037182	2	05	2
TCGA-05-4430	5.02595828550217	2	05	2
TCGA-05-4432	7.44526017772516	4	05	2
TCGA-05-4433	6.10760271971556	3	05	2
TCGA-05-4434	6.26939923894608	3	05	2
TCGA-35-3615	6.38960167266075	3	35	2
TCGA-35-4122	4.50425974814054	2	35	2
TCGA-35-4123	4.54289612254446	2	35	2
TCGA-35-5375	2.14558537581695	1	35	2
TCGA-38-4625	5.80131097112532	3	38	4
TCGA-38-4626	7.6078985865398	4	38	4
TCGA-38-4627	4.35535958200602	2	38	4
TCGA-38-4628	6.74424922116565	4	38	4
TCGA-38-4629	4.04431002663824	2	38	4
TCGA-38-4630	3.48284087326699	1	38	4
TCGA-38-4631	5.71850217516532	3	38	4
TCGA-38-4632	5.1745293280861	3	38	4
TCGA-38-6178	5.04547980818185	2	38	4
TCGA-38-7271	5.79433045281352	3	38	4
TCGA-38-A44F	5.2881057798303	3	38	4
TCGA-44-2655	6.30166495508414	3	44	1
TCGA-44-2656	4.32951278712377	2	44	1
TCGA-44-2657	6.63238847746774	3	44	1
TCGA-44-2659	5.78576371506959	3	44	1
TCGA-44-2661	7.47928326393657	4	44	1
TCGA-44-2662	4.85026626776286	2	44	1
TCGA-44-2665	4.92287720137054	2	44	1
TCGA-44-2666	7.10327114283002	4	44	1
TCGA-44-2668	4.06535622353131	2	44	1
TCGA-44-3396	5.09500258598209	2	44	1
TCGA-44-3398	5.54320130402883	3	44	1
TCGA-44-3917	4.52643672390672	2	44	1
TCGA-44-3918	5.47687285283922	3	44	1
TCGA-44-3919	5.77455645845774	3	44	1
TCGA-44-4112	4.78462877996699	2	44	1
TCGA-44-5643	5.41429110867022	3	44	1
TCGA-44-5644	3.09562061511721	1	44	1
TCGA-44-5645	5.02548088778867	2	44	1
TCGA-44-6145	5.09817752250561	2	44	1
TCGA-44-6146	5.27026414771142	3	44	1
TCGA-44-6147	4.66563413300864	2	44	1
TCGA-44-6148	6.07460081860216	3	44	1
TCGA-44-6774	4.70673345185782	2	44	1
TCGA-44-6775	4.71595308125824	2	44	1
TCGA-44-6776	7.73658114483897	4	44	1
TCGA-44-6777	4.43643657415442	2	44	1
TCGA-44-6778	5.74760972687633	3	44	1
TCGA-44-6779	5.06501748529089	2	44	1
TCGA-44-7659	5.98571827803752	3	44	1
TCGA-44-7660	5.18854738152544	3	44	1
TCGA-44-7662	4.71930732968083	2	44	1
TCGA-44-7667	5.20547765014954	3	44	1
TCGA-44-7669	5.03771905556936	2	44	1
TCGA-44-7670	2.65187323075494	1	44	1
TCGA-44-7671	7.54566742869007	4	44	1
TCGA-44-7672	5.23837172940411	3	44	1
TCGA-44-8119	6.01320582611197	3	44	1
TCGA-44-A479	5.97451659786235	3	44	1
TCGA-44-A47A	5.56949628528187	3	44	1
TCGA-44-A47B	5.9128984330178	3	44	1
TCGA-44-A47G	4.54247826388873	2	44	1
TCGA-44-A4SS	4.3040711160515	2	44	1
TCGA-44-A4SU	6.27524555212384	3	44	1
TCGA-49-4487	3.91244320696244	2	49	4
TCGA-49-4488	5.79990563515526	3	49	4
TCGA-49-4490	4.46911939203707	2	49	4
TCGA-49-4494	4.8319824081829	2	49	4
TCGA-49-4501	6.18268088739797	3	49	4
TCGA-49-4505	4.78777457886982	2	49	4
TCGA-49-4506	1.50329365518292	0	49	4
TCGA-49-4507	5.11987214601466	3	49	4
TCGA-49-4510	6.49683818354458	3	49	4
TCGA-49-4512	6.64920664636641	3	49	4
TCGA-49-4514	6.52958456454979	3	49	4
TCGA-49-6742	5.57983803922442	3	49	4
TCGA-49-6743	7.36539919988755	4	49	4
TCGA-49-6744	6.0682857996698	3	49	4
TCGA-49-6745	5.39931862807855	3	49	4
TCGA-49-6761	5.49057441584787	3	49	4
TCGA-49-6767	5.03911182184277	2	49	4
TCGA-49-AAQV	6.03659225332913	3	49	4
TCGA-49-AAR0	6.24519796221008	3	49	4
TCGA-49-AAR2	6.64983939003414	3	49	4
TCGA-49-AAR3	4.10785760813636	2	49	4
TCGA-49-AAR4	4.4201439931018	2	49	4
TCGA-49-AAR9	4.80870787624967	2	49	4
TCGA-49-AARE	2.01591300541547	1	49	4
TCGA-49-AARN	5.69532120376299	3	49	4
TCGA-49-AARO	4.69984201389949	2	49	4
TCGA-49-AARQ	7.22891572050939	4	49	4
TCGA-49-AARR	6.14067114495713	3	49	4
TCGA-4B-A93V	5.91794182115002	3	4B	5
TCGA-50-5044	4.86546511673944	2	50	5
TCGA-50-5045	5.04383493068433	2	50	5
TCGA-50-5055	4.9705843957183	2	50	5
TCGA-50-5066	4.79904682573518	2	50	5
TCGA-50-5068	6.69675151145742	3	50	5
TCGA-50-5931	4.50745465165399	2	50	5
TCGA-50-5939	3.61612222013089	2	50	5
TCGA-50-5942	7.11257539174483	4	50	5
TCGA-50-5946	6.31694621491025	3	50	5
TCGA-50-6590	4.47660241203743	2	50	5
TCGA-50-6591	3.91894529906903	2	50	5
TCGA-50-6593	5.03193553325097	2	50	5
TCGA-50-6594	5.65811880783652	3	50	5
TCGA-50-6597	6.99878834912811	4	50	5
TCGA-50-6673	5.93343823092033	3	50	5
TCGA-50-7109	3.04191147104305	1	50	5
TCGA-50-8457	5.85482554652946	3	50	5
TCGA-50-8459	4.19655111481714	2	50	5
TCGA-53-7624	4.84259569780367	2	53	2
TCGA-53-7626	5.92238813979624	3	53	2
TCGA-53-7813	4.8693546600084	2	53	2
TCGA-53-A4EZ	3.63189871542532	2	53	2
TCGA-55-1592	4.93019477109216	2	55	3
TCGA-55-1594	5.95269726791332	3	55	3
TCGA-55-1595	5.97758981459371	3	55	3
TCGA-55-1596	5.82482116208541	3	55	3
TCGA-55-5899	5.08311716149754	2	55	3
TCGA-55-6543	6.59769269468718	3	55	3
TCGA-55-6642	5.6433374868291	3	55	3
TCGA-55-6712	5.10294298778952	2	55	3
TCGA-55-6968	4.99176166913358	2	55	3
TCGA-55-6969	4.51623034575255	2	55	3
TCGA-55-6970	5.98300641178423	3	55	3
TCGA-55-6971	5.68925685658216	3	55	3
TCGA-55-6972	7.58150267846623	4	55	3
TCGA-55-6975	4.99551374349173	2	55	3
TCGA-55-6978	4.53977567969051	2	55	3
TCGA-55-6979	5.76925900465603	3	55	3
TCGA-55-6980	4.29625916832137	2	55	3
TCGA-55-6981	5.00708664349072	2	55	3
TCGA-55-6982	5.35965895359407	3	55	3
TCGA-55-6983	5.68992798499354	3	55	3
TCGA-55-6984	4.54581115487175	2	55	3
TCGA-55-6985	5.61579365109676	3	55	3
TCGA-55-6986	5.9265078159063	3	55	3
TCGA-55-6987	5.26199120156448	3	55	3
TCGA-55-7227	5.2871073539967	3	55	3
TCGA-55-7281	5.30217691481463	3	55	3
TCGA-55-7283	6.36687914937729	3	55	3
TCGA-55-7284	5.90176859377885	3	55	3
TCGA-55-7570	3.8136458565286	2	55	3
TCGA-55-7573	6.01550796128152	3	55	3
TCGA-55-7574	6.32331065386512	3	55	3
TCGA-55-7576	3.73084976534107	2	55	3
TCGA-55-7724	6.13623241624224	3	55	3
TCGA-55-7725	6.13664610887541	3	55	3
TCGA-55-7726	5.43248412555188	3	55	3
TCGA-55-7727	5.6580197906341	3	55	3
TCGA-55-7728	4.89574034271707	2	55	3
TCGA-55-7815	5.00836648534656	2	55	3
TCGA-55-7816	5.37422594426017	3	55	3
TCGA-55-7903	5.77986298995752	3	55	3
TCGA-55-7907	5.52364240418491	3	55	3
TCGA-55-7910	5.03144703161445	2	55	3
TCGA-55-7911	3.50080705641773	1	55	3
TCGA-55-7913	5.16988177768532	3	55	3
TCGA-55-7914	5.37698977338671	3	55	3
TCGA-55-7994	6.33302161643421	3	55	3
TCGA-55-7995	2.65520360417108	1	55	3
TCGA-55-8085	4.61157967080568	2	55	3
TCGA-55-8087	7.13646387199275	4	55	3
TCGA-55-8089	4.96834466379312	2	55	3
TCGA-55-8090	4.63113702405381	2	55	3
TCGA-55-8091	3.79770572243487	2	55	3
TCGA-55-8092	5.62523293014306	3	55	3
TCGA-55-8094	4.33821515955771	2	55	3
TCGA-55-8096	6.19391539500408	3	55	3
TCGA-55-8097	6.81201005150609	4	55	3
TCGA-55-8203	5.25220453689693	3	55	3
TCGA-55-8204	4.32532036414237	2	55	3
TCGA-55-8205	4.80880300581111	2	55	3
TCGA-55-8206	6.43708689547821	3	55	3
TCGA-55-8207	5.38764814212432	3	55	3
TCGA-55-8208	5.23938536301721	3	55	3
TCGA-55-8299	5.58979193585345	3	55	3
TCGA-55-8301	5.63756687804155	3	55	3
TCGA-55-8302	5.26108305795684	3	55	3
TCGA-55-8505	4.35718857853528	2	55	3
TCGA-55-8506	6.82524161232351	4	55	3
TCGA-55-8507	7.85029305399532	4	55	3
TCGA-55-8508	5.39531799618162	3	55	3
TCGA-55-8510	5.77831551042462	3	55	3
TCGA-55-8511	2.25763481145149	1	55	3
TCGA-55-8512	6.07582947082351	3	55	3
TCGA-55-8513	6.59397426671297	3	55	3
TCGA-55-8514	7.13830368681737	4	55	3
TCGA-55-8614	5.87546717338975	3	55	3
TCGA-55-8615	5.61741336616858	3	55	3
TCGA-55-8616	6.29869879736328	3	55	3
TCGA-55-8619	6.73785151860369	4	55	3
TCGA-55-8620	4.20687339150212	2	55	3
TCGA-55-8621	6.42874314112618	3	55	3
TCGA-55-A48X	5.51628432565494	3	55	3
TCGA-55-A48Y	2.4009330812483	1	55	3
TCGA-55-A48Z	5.90120698929019	3	55	3
TCGA-55-A490	4.91548626932916	2	55	3
TCGA-55-A491	5.66418431313532	3	55	3
TCGA-55-A492	6.82148706422026	4	55	3
TCGA-55-A493	4.2984544193742	2	55	3
TCGA-55-A494	4.61762613564609	2	55	3
TCGA-55-A4DF	4.35566571417232	2	55	3
TCGA-55-A4DG	7.01391657869609	4	55	3
TCGA-55-A57B	2.97484556195496	1	55	3
TCGA-62-A46O	4.82937943670793	2	62	2
TCGA-62-A46P	5.92217857275679	3	62	2
TCGA-62-A46R	6.26818605172421	3	62	2
TCGA-62-A46S	6.49956315411723	3	62	2
TCGA-62-A46U	5.98299650111148	3	62	2
TCGA-62-A46V	6.23377913499252	3	62	2
TCGA-62-A470	8.27734203974346	4	62	2
TCGA-62-A471	4.68628555030484	2	62	2
TCGA-62-A472	4.73645465726154	2	62	2
TCGA-64-1676	5.93940058100918	3	64	2
TCGA-64-1677	5.61188402122163	3	64	2
TCGA-64-1678	4.23165452592185	2	64	2
TCGA-64-1679	5.47948099129743	3	64	2
TCGA-64-1680	6.41751018671496	3	64	2
TCGA-64-1681	5.94001782979826	3	64	2
TCGA-64-5774	5.34522961977371	3	64	2
TCGA-64-5775	3.87510584479563	2	64	2
TCGA-64-5778	5.91175621838306	3	64	2
TCGA-64-5779	5.27452889010231	3	64	2
TCGA-64-5781	3.93007907235837	2	64	2
TCGA-64-5815	5.21363415724012	3	64	2
TCGA-67-3770	7.28272505722279	4	67	1
TCGA-67-3771	6.18744174868849	3	67	1
TCGA-67-3772	5.76227002684034	3	67	1
TCGA-67-3773	6.34778481218405	3	67	1
TCGA-67-3774	6.22844906960038	3	67	1
TCGA-67-4679	7.33461657189339	4	67	1
TCGA-67-6215	8.17340698135633	4	67	1
TCGA-67-6216	5.70196362664155	3	67	1
TCGA-67-6217	6.21217298346987	3	67	1
TCGA-69-7760	4.9700261689405	2	69	5
TCGA-69-7761	4.95838044096037	2	69	5
TCGA-69-7763	5.88173012712622	3	69	5
TCGA-69-7764	6.39847249214673	3	69	5
TCGA-69-7765	4.79818389250422	2	69	5
TCGA-69-7973	5.66633248035466	3	69	5
TCGA-69-7974	6.12931380603387	3	69	5
TCGA-69-7978	4.9436963939116	2	69	5
TCGA-69-7979	1.70632439522924	0	69	5
TCGA-69-7980	2.84865641561121	1	69	5
TCGA-69-8253	5.3701612207793	3	69	5
TCGA-69-8254	6.00462867247728	3	69	5
TCGA-69-8255	5.19016720712004	3	69	5
TCGA-69-8453	5.98744635954811	3	69	5
TCGA-69-A59K	5.05833857612057	2	69	5
TCGA-71-6725	8.01288408524305	4	71	2
TCGA-71-8520	5.09830733510648	2	71	2
TCGA-73-4658	5.2016861225047	3	73	5
TCGA-73-4659	5.75903298096499	3	73	5
TCGA-73-4662	5.79814784619481	3	73	5
TCGA-73-4666	5.99299096286814	3	73	5
TCGA-73-4668	2.75498994461715	1	73	5
TCGA-73-4670	5.28548579774527	3	73	5
TCGA-73-4675	7.54491938818364	4	73	5
TCGA-73-4676	4.37464072137501	2	73	5
TCGA-73-4677	6.97227142706892	4	73	5
TCGA-73-7498	5.94999437808065	3	73	5
TCGA-73-7499	6.13770125328452	3	73	5
TCGA-73-A9RS	5.45982874158052	3	73	5
TCGA-75-5122	4.34616547474925	2	75	5
TCGA-75-5125	5.29792749052952	3	75	5
TCGA-75-5126	5.91826153709176	3	75	5
TCGA-75-5146	6.45218596821583	3	75	5
TCGA-75-5147	4.91326358255371	2	75	5
TCGA-75-6203	7.18716091178597	4	75	5
TCGA-75-6205	3.90642583063764	2	75	5
TCGA-75-6206	6.96505578505856	4	75	5
TCGA-75-6207	6.26317635777175	3	75	5
TCGA-75-6211	4.93569141256121	2	75	5
TCGA-75-6212	7.04315739795656	4	75	5
TCGA-75-6214	0.303704024901296	0	75	5
TCGA-75-7025	5.94503049147344	3	75	5
TCGA-75-7027	4.22048706302093	2	75	5
TCGA-75-7030	5.80953534882694	3	75	5
TCGA-75-7031	5.71141273778041	3	75	5
TCGA-78-7145	5.17118457572072	3	78	2
TCGA-78-7146	5.04866601788115	2	78	2
TCGA-78-7147	4.56291484918336	2	78	2
TCGA-78-7148	6.24658311592109	3	78	2
TCGA-78-7149	6.25183367503888	3	78	2
TCGA-78-7150	1.42418357065873	0	78	2
TCGA-78-7152	7.04651560052872	4	78	2
TCGA-78-7153	7.50445497963304	4	78	2
TCGA-78-7154	3.03825070248389	1	78	2
TCGA-78-7155	1.66327235927829	0	78	2
TCGA-78-7156	7.02627126279741	4	78	2
TCGA-78-7158	6.36215459916548	3	78	2
TCGA-78-7159	4.05327247191868	2	78	2
TCGA-78-7160	5.45212318513064	3	78	2
TCGA-78-7161	5.45067133653968	3	78	2
TCGA-78-7163	6.70667084144227	3	78	2
TCGA-78-7166	4.80250066567327	2	78	2
TCGA-78-7167	5.86440915241943	3	78	2
TCGA-78-7220	5.54435835719063	3	78	2
TCGA-78-7535	7.5237089146398	4	78	2
TCGA-78-7536	6.47768446785241	3	78	2
TCGA-78-7537	6.71671914769972	4	78	2
TCGA-78-7539	5.51317301828778	3	78	2
TCGA-78-7540	5.77423622988721	3	78	2
TCGA-78-7542	3.75946285473667	2	78	2
TCGA-78-7633	7.09059717237416	4	78	2
TCGA-78-8640	5.18198654078911	3	78	2
TCGA-78-8648	6.35891702376966	3	78	2
TCGA-78-8655	5.74569016483132	3	78	2
TCGA-78-8660	5.80210673260586	3	78	2
TCGA-78-8662	2.18507104974107	1	78	2
TCGA-80-5607	6.00892797609708	3	80	1
TCGA-80-5608	6.38068734239967	3	80	1
TCGA-80-5611	2.07190403374349	1	80	1
TCGA-83-5908	3.97128528041168	2	83	1
TCGA-86-6562	5.90347712277288	3	86	4
TCGA-86-6851	5.66168542068846	3	86	4
TCGA-86-7701	5.30957137205436	3	86	4
TCGA-86-7711	1.95287161780744	1	86	4
TCGA-86-7713	5.64504152297124	3	86	4
TCGA-86-7714	6.04380571518813	3	86	4
TCGA-86-7953	5.24587601625907	3	86	4
TCGA-86-7954	5.29307125780384	3	86	4
TCGA-86-7955	6.48395264210078	3	86	4
TCGA-86-8054	4.91992068847265	2	86	4
TCGA-86-8055	4.67261073519449	2	86	4
TCGA-86-8056	5.85647814620264	3	86	4
TCGA-86-8073	5.48792221881522	3	86	4
TCGA-86-8074	4.89864894854104	2	86	4
TCGA-86-8075	4.94443751054831	2	86	4
TCGA-86-8076	6.00966368362835	3	86	4
TCGA-86-8278	6.2665350456464	3	86	4
TCGA-86-8279	7.15456135988495	4	86	4
TCGA-86-8280	5.48587682785527	3	86	4
TCGA-86-8281	7.19472125298178	4	86	4
TCGA-86-8358	1.40464059839566	0	86	4
TCGA-86-8359	5.77459788828055	3	86	4
TCGA-86-8585	4.69674304918423	2	86	4
TCGA-86-8668	6.45553901514926	3	86	4
TCGA-86-8669	8.13088393653421	4	86	4
TCGA-86-8671	6.17663442505285	3	86	4
TCGA-86-8672	4.84342703231667	2	86	4
TCGA-86-8673	6.04023428835828	3	86	4
TCGA-86-8674	8.31406515621005	4	86	4
TCGA-86-A456	5.13455522802392	3	86	4
TCGA-86-A4D0	4.51042833238334	2	86	4
TCGA-86-A4JF	6.24369645785747	3	86	4
TCGA-86-A4P7	6.21557822557145	3	86	4
TCGA-86-A4P8	6.43782031281137	3	86	4
TCGA-91-A4BC	3.04891055049923	1	91	5
TCGA-91-A4BD	6.64194103527737	3	91	5
TCGA-93-7347	5.25780021950152	3	93	5
TCGA-93-7348	5.57277377151125	3	93	5
TCGA-93-8067	4.36861833892667	2	93	5
TCGA-93-A4JN	4.50485804847062	2	93	5
TCGA-93-A4JO	6.89274878660273	4	93	5
TCGA-93-A4JP	7.36900133074987	4	93	5
TCGA-93-A4JQ	5.0612148554993	2	93	5
TCGA-95-7039	5.53777342125663	3	95	1
TCGA-95-7043	5.85377456569786	3	95	1
TCGA-95-7562	3.19726546068514	1	95	1
TCGA-95-7567	1.57549518769057	0	95	1
TCGA-95-7944	4.00381741632079	2	95	1
TCGA-95-7947	5.50005606522278	3	95	1
TCGA-95-7948	8.18484233247017	4	95	1
TCGA-95-8039	6.05300454375043	3	95	1
TCGA-95-8494	5.05065234027221	2	95	1
TCGA-95-A4VK	6.65461802235348	3	95	1
TCGA-95-A4VN	4.72101163043517	2	95	1
TCGA-95-A4VP	5.85544359660431	3	95	1
TCGA-97-7546	5.98850027420407	3	97	5
TCGA-97-7547	5.52974494273496	3	97	5
TCGA-97-7552	6.12302614250847	3	97	5
TCGA-97-7553	6.92881157812321	4	97	5
TCGA-97-7554	5.78479828335555	3	97	5
TCGA-97-7937	6.62589695922397	3	97	5
TCGA-97-7938	6.59848439587283	3	97	5
TCGA-97-7941	6.52928842135038	3	97	5
TCGA-97-8171	6.61895031929594	3	97	5
TCGA-97-8172	7.17103320945492	4	97	5
TCGA-97-8175	5.04597332852218	2	97	5
TCGA-97-8177	7.24030660586165	4	97	5
TCGA-97-8179	3.57531913142735	2	97	5
TCGA-97-8552	6.1637880881981	3	97	5
TCGA-97-A4LX	5.72022061086849	3	97	5
TCGA-97-A4M0	5.97241517065766	3	97	5
TCGA-97-A4M1	7.52462727982124	4	97	5
TCGA-97-A4M2	6.54274129361989	3	97	5
TCGA-97-A4M3	5.36710388330821	3	97	5
TCGA-97-A4M5	5.99694370061372	3	97	5
TCGA-97-A4M6	5.37795656414606	3	97	5
TCGA-97-A4M7	5.12890152728032	3	97	5
TCGA-99-7458	5.45795349660274	3	99	2
TCGA-99-8025	6.36637987666357	3	99	2
TCGA-99-8028	4.67255834004048	2	99	2
TCGA-99-8032	4.99623127386157	2	99	2
TCGA-99-8033	4.33925483832785	2	99	2
TCGA-99-AA5R	6.32030959526538	3	99	2
TCGA-J2-8192	5.80389931195204	3	J2	1
TCGA-J2-8194	5.26871020748883	3	J2	1
TCGA-J2-A4AD	6.95405799033638	4	J2	1
TCGA-J2-A4AE	6.31348690528453	3	J2	1
TCGA-J2-A4AG	5.37514624184092	3	J2	1
TCGA-L4-A4E5	5.91642730201049	3	L4	3
TCGA-L4-A4E6	7.67370647450174	4	L4	3
TCGA-L9-A443	5.44055828515159	3	L9	1
TCGA-L9-A444	5.61946612624296	3	L9	1
TCGA-L9-A50W	5.65733460250161	3	L9	1
TCGA-L9-A5IP	3.68475494783327	2	L9	1
TCGA-L9-A743	4.74392047568218	2	L9	1
TCGA-L9-A7SV	1.12785050866657	0	L9	1
TCGA-L9-A8F4	5.98738933121988	3	L9	1
TCGA-MN-A4N1	4.98589585271568	2	MN	1
TCGA-MN-A4N4	6.89931466794348	4	MN	1
TCGA-MN-A4N5	5.29857193942618	3	MN	1
TCGA-MP-A4SV	6.03978242641423	3	MP	4
TCGA-MP-A4SW	6.77947177678653	4	MP	4
TCGA-MP-A4SY	4.23757136047983	2	MP	4
TCGA-MP-A4T4	4.03850669475073	2	MP	4
TCGA-MP-A4T6	5.70538850785091	3	MP	4
TCGA-MP-A4T7	6.41322122532505	3	MP	4
TCGA-MP-A4T8	4.46805628895714	2	MP	4
TCGA-MP-A4T9	6.04260080735371	3	MP	4
TCGA-MP-A4TA	4.67903294979389	2	MP	4
TCGA-MP-A4TC	5.5202067988502	3	MP	4
TCGA-MP-A4TD	7.27657170489262	4	MP	4
TCGA-MP-A4TE	6.15195908965573	3	MP	4
TCGA-MP-A4TF	4.64760193639063	2	MP	4
TCGA-MP-A4TH	6.97337485682822	4	MP	4
TCGA-MP-A4TI	4.60831201154045	2	MP	4
TCGA-MP-A4TJ	5.27032590348618	3	MP	4
TCGA-MP-A4TK	4.76780633678497	2	MP	4
TCGA-MP-A5C7	7.01747651420404	4	MP	4
TCGA-NJ-A4YF	7.15219901104955	4	NJ	1
TCGA-NJ-A4YG	6.34825015426474	3	NJ	1
TCGA-NJ-A4YI	6.14131216272478	3	NJ	1
TCGA-NJ-A4YP	6.56678976254238	3	NJ	1
TCGA-NJ-A4YQ	5.41831249313454	3	NJ	1
TCGA-NJ-A55A	5.28517845572831	3	NJ	1
TCGA-NJ-A55O	7.22879567119907	4	NJ	1
TCGA-NJ-A55R	5.28323471740642	3	NJ	1
TCGA-NJ-A7XG	5.35014950260599	3	NJ	1
TCGA-O1-A52J	8.09131593971097	4	O1	3
TCGA-S2-AA1A	5.00373277170633	2	S2	2
