# Supplementary material for: Surrogate Biomarker Prediction from Whole-Slide Images for Evaluating Overall Survival in Lung Adenocarcinoma
Source: Diagnostics (Basel). 2024 Feb 20;14(5):462. doi: 10.3390/diagnostics14050462 (PMC10930763; doi:10.3390/diagnostics14050462)
Supplement: Supplementary file 1 [file diagnostics-14-00462-s001.zip › Supplementary_File_S5_TCGA_LUAD_crossfolds/crossfolds_RAB44.csv]

PATIENT	RAB44	RAB44_quantile	site_code	CV5
TCGA-05-4244	-0.283546142143003	2	05	3
TCGA-05-4249	0.526725228560078	3	05	3
TCGA-05-4250	-1.36627540512445	2	05	3
TCGA-05-4382	-1.55408272078764	2	05	3
TCGA-05-4395	-3.18014469693126	1	05	3
TCGA-05-4396	-1.1770144705837	2	05	3
TCGA-05-4397	-1.80938636491149	2	05	3
TCGA-05-4398	-1.12915231749964	2	05	3
TCGA-05-4402	-0.424804565815989	2	05	3
TCGA-05-4403	-0.730883480463014	2	05	3
TCGA-05-4405	-0.993116380787697	2	05	3
TCGA-05-4415	-1.97504177501544	2	05	3
TCGA-05-4417	-0.657424344347409	2	05	3
TCGA-05-4418	-1.71397818690153	2	05	3
TCGA-05-4420	-2.10855389204549	2	05	3
TCGA-05-4422	-2.68464621492099	1	05	3
TCGA-05-4424	-1.57107091491074	2	05	3
TCGA-05-4426	-1.1981839651856	2	05	3
TCGA-05-4427	0.434280685054165	3	05	3
TCGA-05-4430	0.207445573560045	3	05	3
TCGA-05-4432	-1.84379188984544	2	05	3
TCGA-05-4433	-1.2730493254122	2	05	3
TCGA-05-4434	0.273561044039403	3	05	3
TCGA-35-3615	-0.931037726258039	2	35	5
TCGA-35-4122	-1.50842551149058	2	35	5
TCGA-35-4123	-0.589890709215368	2	35	5
TCGA-35-5375	-1.337497510885	2	35	5
TCGA-38-4625	-0.946180641406537	2	38	2
TCGA-38-4626	0.49159771076101	3	38	2
TCGA-38-4627	-0.48053024470136	2	38	2
TCGA-38-4628	-1.21790699227838	2	38	2
TCGA-38-4629	-2.04223008030441	2	38	2
TCGA-38-4630	-1.26678131268383	2	38	2
TCGA-38-4631	-3.70005323622212	1	38	2
TCGA-38-4632	-1.18612413607302	2	38	2
TCGA-38-6178	0.722407171353547	3	38	2
TCGA-38-7271	-0.058936948722569	3	38	2
TCGA-38-A44F	0.926511303436681	3	38	2
TCGA-44-2655	-1.60753580121158	2	44	1
TCGA-44-2656	-0.072946646075601	3	44	1
TCGA-44-2657	0.43172082728601	3	44	1
TCGA-44-2659	0.049448967773325	3	44	1
TCGA-44-2661	1.75843323340449	4	44	1
TCGA-44-2662	-0.974435897858643	2	44	1
TCGA-44-2665	-1.30594148912534	2	44	1
TCGA-44-2666	2.42191705523338	4	44	1
TCGA-44-2668	-0.822664620023613	2	44	1
TCGA-44-3396	-0.661385067133731	2	44	1
TCGA-44-3398	-0.395771471283461	2	44	1
TCGA-44-3917	-5.44654306215957	0	44	1
TCGA-44-3918	-1.42307906194016	2	44	1
TCGA-44-3919	0.543065049111901	3	44	1
TCGA-44-4112	0.736875648518623	3	44	1
TCGA-44-5643	-0.885425707126983	2	44	1
TCGA-44-5644	-1.27483737369781	2	44	1
TCGA-44-5645	-0.396711330572118	2	44	1
TCGA-44-6145	-0.262978968786687	2	44	1
TCGA-44-6146	-0.223655847311167	3	44	1
TCGA-44-6147	-1.29392204128025	2	44	1
TCGA-44-6148	1.99078483227877	4	44	1
TCGA-44-6774	-0.851462139300548	2	44	1
TCGA-44-6775	-0.011189430422321	3	44	1
TCGA-44-6776	-0.759968738192103	2	44	1
TCGA-44-6777	-0.459313463848902	2	44	1
TCGA-44-6778	0.057802306676598	3	44	1
TCGA-44-6779	0.343392437259167	3	44	1
TCGA-44-7659	-0.399378711755696	2	44	1
TCGA-44-7660	-2.09149074616493	2	44	1
TCGA-44-7662	-0.649372343223362	2	44	1
TCGA-44-7667	-3.21471652251532	1	44	1
TCGA-44-7669	-1.12921855676048	2	44	1
TCGA-44-7670	-1.74486964040462	2	44	1
TCGA-44-7671	-0.989607947930738	2	44	1
TCGA-44-7672	-1.4364901864296	2	44	1
TCGA-44-8119	-2.15170110056372	2	44	1
TCGA-44-A479	-2.45441452467099	1	44	1
TCGA-44-A47A	0.003879134280143	3	44	1
TCGA-44-A47B	0.317717753987846	3	44	1
TCGA-44-A47G	0.504033410861459	3	44	1
TCGA-44-A4SS	-1.71568311828955	2	44	1
TCGA-44-A4SU	0.021004264748049	3	44	1
TCGA-49-4487	-2.03397575283271	2	49	2
TCGA-49-4488	-2.95029887412462	1	49	2
TCGA-49-4490	-0.847646997734517	2	49	2
TCGA-49-4494	-1.46866431622541	2	49	2
TCGA-49-4501	-0.455359650800836	2	49	2
TCGA-49-4505	0.685050027922018	3	49	2
TCGA-49-4506	-4.5770797612811	0	49	2
TCGA-49-4507	-2.92799535947081	1	49	2
TCGA-49-4510	-1.33815949358216	2	49	2
TCGA-49-4512	-0.607482554646298	2	49	2
TCGA-49-4514	-2.05746366017335	2	49	2
TCGA-49-6742	-3.12683064295533	1	49	2
TCGA-49-6743	-1.20945919140523	2	49	2
TCGA-49-6744	0.468897987527004	3	49	2
TCGA-49-6745	-1.34566141616456	2	49	2
TCGA-49-6761	-1.90408314538541	2	49	2
TCGA-49-6767	-1.29886211440442	2	49	2
TCGA-49-AAQV	-1.03191185749009	2	49	2
TCGA-49-AAR0	-0.638259938933313	2	49	2
TCGA-49-AAR2	-2.48030211848087	1	49	2
TCGA-49-AAR3	-2.3585830690203	1	49	2
TCGA-49-AAR4	-0.203932006227031	3	49	2
TCGA-49-AAR9	-3.55498886858932	1	49	2
TCGA-49-AARE	-0.564134004891574	2	49	2
TCGA-49-AARN	-0.775215661329593	2	49	2
TCGA-49-AARO	0.06357398121534	3	49	2
TCGA-49-AARQ	-0.55863392913447	2	49	2
TCGA-49-AARR	1.57855386234527	3	49	2
TCGA-4B-A93V	-5.89303139885215	0	4B	2
TCGA-50-5044	0.034877888444118	3	50	3
TCGA-50-5045	-0.48247554028456	2	50	3
TCGA-50-5055	-0.250636531407701	2	50	3
TCGA-50-5066	-2.45564438992771	1	50	3
TCGA-50-5068	-0.109498884548364	3	50	3
TCGA-50-5931	-2.93903791127581	1	50	3
TCGA-50-5939	-1.91028809823516	2	50	3
TCGA-50-5942	1.65205846873009	3	50	3
TCGA-50-5946	-2.36493945631031	1	50	3
TCGA-50-6590	-3.47875689320557	1	50	3
TCGA-50-6591	-2.8186642116626	1	50	3
TCGA-50-6593	-0.561200898915884	2	50	3
TCGA-50-6594	-3.7785927343007	1	50	3
TCGA-50-6597	-2.63238870657587	1	50	3
TCGA-50-6673	-0.930107237959574	2	50	3
TCGA-50-7109	-1.96707731218421	2	50	3
TCGA-50-8457	1.05067226685796	3	50	3
TCGA-50-8459	0.515913404193101	3	50	3
TCGA-53-7624	-4.49205004007843	0	53	5
TCGA-53-7626	0.760678584411692	3	53	5
TCGA-53-7813	-2.09972345037873	2	53	5
TCGA-53-A4EZ	-1.72870984762611	2	53	5
TCGA-55-1592	-1.61847896348048	2	55	4
TCGA-55-1594	-3.46906703068767	1	55	4
TCGA-55-1595	-2.62341622688865	1	55	4
TCGA-55-1596	-1.31959430497124	2	55	4
TCGA-55-5899	-2.87853923754187	1	55	4
TCGA-55-6543	-1.06422788444791	2	55	4
TCGA-55-6642	-1.04715942806442	2	55	4
TCGA-55-6712	-0.413028672453098	2	55	4
TCGA-55-6968	-4.18066583951191	0	55	4
TCGA-55-6969	-2.45091113095778	1	55	4
TCGA-55-6970	-1.54383985276265	2	55	4
TCGA-55-6971	-2.99934315441696	1	55	4
TCGA-55-6972	-4.82656164144844	0	55	4
TCGA-55-6975	-1.6833264380432	2	55	4
TCGA-55-6978	-0.883747610926062	2	55	4
TCGA-55-6979	-1.28602343084516	2	55	4
TCGA-55-6980	0.187198692573299	3	55	4
TCGA-55-6981	0.646218859337011	3	55	4
TCGA-55-6982	-2.36339246144739	1	55	4
TCGA-55-6983	-0.247218751418959	2	55	4
TCGA-55-6984	-1.48676444867312	2	55	4
TCGA-55-6985	0.339505961906226	3	55	4
TCGA-55-6986	-0.995758005589131	2	55	4
TCGA-55-6987	-0.403432452114836	2	55	4
TCGA-55-7227	-0.477136646679704	2	55	4
TCGA-55-7281	-0.883552953404958	2	55	4
TCGA-55-7283	-0.290749190666128	2	55	4
TCGA-55-7284	-0.063643334437528	3	55	4
TCGA-55-7570	-1.78130073276518	2	55	4
TCGA-55-7573	0.629001556593605	3	55	4
TCGA-55-7574	0.293130393726371	3	55	4
TCGA-55-7576	-0.902313144786123	2	55	4
TCGA-55-7724	-1.3060731423682	2	55	4
TCGA-55-7725	0.488100402417055	3	55	4
TCGA-55-7726	-0.942555305795044	2	55	4
TCGA-55-7727	-2.29368122646847	1	55	4
TCGA-55-7728	0.49007998052075	3	55	4
TCGA-55-7815	-1.40410713367533	2	55	4
TCGA-55-7816	-1.31227458292305	2	55	4
TCGA-55-7903	-0.291902916810532	2	55	4
TCGA-55-7907	-1.44214188047718	2	55	4
TCGA-55-7910	-0.879235143156443	2	55	4
TCGA-55-7911	-2.4847761708134	1	55	4
TCGA-55-7913	-0.017788773946946	3	55	4
TCGA-55-7914	-0.614314027643468	2	55	4
TCGA-55-7994	-1.97689953316837	2	55	4
TCGA-55-7995	-1.60904877981939	2	55	4
TCGA-55-8085	-2.79454355149811	1	55	4
TCGA-55-8087	-0.315488080752389	2	55	4
TCGA-55-8089	-2.29102694688606	1	55	4
TCGA-55-8090	-0.881549575693025	2	55	4
TCGA-55-8091	0.109513064605062	3	55	4
TCGA-55-8092	-2.85703206223481	1	55	4
TCGA-55-8094	-4.14962487426534	0	55	4
TCGA-55-8096	-0.640933955896145	2	55	4
TCGA-55-8097	0.96331152150323	3	55	4
TCGA-55-8203	-1.47387551042486	2	55	4
TCGA-55-8204	0.610036064450654	3	55	4
TCGA-55-8205	-1.04121754034897	2	55	4
TCGA-55-8206	3.63565488705016	4	55	4
TCGA-55-8207	1.31433333620678	3	55	4
TCGA-55-8208	-0.410412554000263	2	55	4
TCGA-55-8299	0.257536702804192	3	55	4
TCGA-55-8301	-1.26349463876477	2	55	4
TCGA-55-8302	-0.401650438269727	2	55	4
TCGA-55-8505	-0.758736055554663	2	55	4
TCGA-55-8506	0.354663430869394	3	55	4
TCGA-55-8507	-0.072791282850385	3	55	4
TCGA-55-8508	-0.001898226009978	3	55	4
TCGA-55-8510	0.715943650137114	3	55	4
TCGA-55-8511	-1.34440120262861	2	55	4
TCGA-55-8512	1.32957442547554	3	55	4
TCGA-55-8513	0.375315442437314	3	55	4
TCGA-55-8514	-2.72433367074142	1	55	4
TCGA-55-8614	0.125932905720491	3	55	4
TCGA-55-8615	-2.316009055067	1	55	4
TCGA-55-8616	-0.353150183164977	2	55	4
TCGA-55-8619	1.4931962800571	3	55	4
TCGA-55-8620	-1.33302393768751	2	55	4
TCGA-55-8621	1.17128746276685	3	55	4
TCGA-55-A48X	0.787201063709626	3	55	4
TCGA-55-A48Y	-3.41156514408527	1	55	4
TCGA-55-A48Z	-0.388028942529719	2	55	4
TCGA-55-A490	-2.09057003059094	2	55	4
TCGA-55-A491	-2.69287889085438	1	55	4
TCGA-55-A492	-1.5068335521794	2	55	4
TCGA-55-A493	-0.886279267582189	2	55	4
TCGA-55-A494	-3.78921661900922	1	55	4
TCGA-55-A4DF	-1.3050064463735	2	55	4
TCGA-55-A4DG	-0.308195521681084	2	55	4
TCGA-55-A57B	0.159508904235885	3	55	4
TCGA-62-A46O	-4.16403075393172	0	62	2
TCGA-62-A46P	-1.79393935924211	2	62	2
TCGA-62-A46R	2.13186739072547	4	62	2
TCGA-62-A46S	-1.43377342179509	2	62	2
TCGA-62-A46U	-0.845875291809375	2	62	2
TCGA-62-A46V	0.408651985390232	3	62	2
TCGA-62-A470	-1.51146690595716	2	62	2
TCGA-62-A471	-0.1489902673487	3	62	2
TCGA-62-A472	0.06645605268458	3	62	2
TCGA-64-1676	-1.90779916206602	2	64	1
TCGA-64-1677	-2.59268712302757	1	64	1
TCGA-64-1678	-3.45250965250641	1	64	1
TCGA-64-1679	-1.61023028974592	2	64	1
TCGA-64-1680	0.046716476622072	3	64	1
TCGA-64-1681	-0.36825118189658	2	64	1
TCGA-64-5774	-2.2621006939759	1	64	1
TCGA-64-5775	-3.45222223783433	1	64	1
TCGA-64-5778	-1.98911058959769	2	64	1
TCGA-64-5779	-1.37863231313677	2	64	1
TCGA-64-5781	-3.12520336314282	1	64	1
TCGA-64-5815	-0.757088050237638	2	64	1
TCGA-67-3770	-2.71247677427438	1	67	2
TCGA-67-3771	-1.73261330611848	2	67	2
TCGA-67-3772	-0.749583971807202	2	67	2
TCGA-67-3773	1.5398988041492	3	67	2
TCGA-67-3774	-0.95072282313695	2	67	2
TCGA-67-4679	3.03850362250449	4	67	2
TCGA-67-6215	-0.96619657356598	2	67	2
TCGA-67-6216	0.387267100985266	3	67	2
TCGA-67-6217	-0.390639020789879	2	67	2
TCGA-69-7760	-2.81039642533011	1	69	2
TCGA-69-7761	0.309788924043045	3	69	2
TCGA-69-7763	-1.0227539707752	2	69	2
TCGA-69-7764	-0.744107347411696	2	69	2
TCGA-69-7765	-1.25761499012648	2	69	2
TCGA-69-7973	-0.778140914938491	2	69	2
TCGA-69-7974	-0.427465926916574	2	69	2
TCGA-69-7978	0.056271620891543	3	69	2
TCGA-69-7979	-1.38765175297978	2	69	2
TCGA-69-7980	-0.677797679819082	2	69	2
TCGA-69-8253	-1.50161203691051	2	69	2
TCGA-69-8254	0.329926888154348	3	69	2
TCGA-69-8255	-3.10692542226523	1	69	2
TCGA-69-8453	0.721195241030775	3	69	2
TCGA-69-A59K	-1.45414585298124	2	69	2
TCGA-71-6725	-3.31248383905103	1	71	2
TCGA-71-8520	-0.47024600591093	2	71	2
TCGA-73-4658	-1.23809530075567	2	73	5
TCGA-73-4659	-0.578189845000546	2	73	5
TCGA-73-4662	-0.234183369975289	2	73	5
TCGA-73-4666	-1.5252634489756	2	73	5
TCGA-73-4668	0.298312437616554	3	73	5
TCGA-73-4670	-5.19328382173049	0	73	5
TCGA-73-4675	-0.891754302347466	2	73	5
TCGA-73-4676	-0.342477737912716	2	73	5
TCGA-73-4677	-2.00145463502347	2	73	5
TCGA-73-7498	1.16811223288601	3	73	5
TCGA-73-7499	-1.39768522379769	2	73	5
TCGA-73-A9RS	-0.92742836369562	2	73	5
TCGA-75-5122	-0.100653867965925	3	75	2
TCGA-75-5125	-0.020833325279161	3	75	2
TCGA-75-5126	-0.415831494702336	2	75	2
TCGA-75-5146	-2.26244116432909	1	75	2
TCGA-75-5147	-0.20783390865439	3	75	2
TCGA-75-6203	-0.175375320189659	3	75	2
TCGA-75-6205	1.10472854344196	3	75	2
TCGA-75-6206	-1.94973702242787	2	75	2
TCGA-75-6207	-1.19837887922527	2	75	2
TCGA-75-6211	-3.88129221069417	1	75	2
TCGA-75-6212	1.53402987716539	3	75	2
TCGA-75-6214	-1.81177319251864	2	75	2
TCGA-75-7025	0.901647547934125	3	75	2
TCGA-75-7027	-1.39422278109428	2	75	2
TCGA-75-7030	1.16405450230295	3	75	2
TCGA-75-7031	-1.50069671029418	2	75	2
TCGA-78-7145	-0.358926826826849	2	78	5
TCGA-78-7146	-2.57072031344354	1	78	5
TCGA-78-7147	-0.99466559514921	2	78	5
TCGA-78-7148	-3.01383241946913	1	78	5
TCGA-78-7149	-2.37188157714057	1	78	5
TCGA-78-7150	-2.78959572037301	1	78	5
TCGA-78-7152	-2.10504463350503	2	78	5
TCGA-78-7153	-2.21025886949017	1	78	5
TCGA-78-7154	-2.36959641858847	1	78	5
TCGA-78-7155	-3.3276825011187	1	78	5
TCGA-78-7156	-1.49058745982952	2	78	5
TCGA-78-7158	-1.22062475605829	2	78	5
TCGA-78-7159	-1.55017725618036	2	78	5
TCGA-78-7160	-1.21845609767548	2	78	5
TCGA-78-7161	-2.69946649252484	1	78	5
TCGA-78-7163	-3.02106056836656	1	78	5
TCGA-78-7166	-4.4928856417616	0	78	5
TCGA-78-7167	-0.544981783718267	2	78	5
TCGA-78-7220	-2.32742843746198	1	78	5
TCGA-78-7535	-3.17470637392461	1	78	5
TCGA-78-7536	-1.43305434300358	2	78	5
TCGA-78-7537	-0.603336311907935	2	78	5
TCGA-78-7539	-0.633906765045232	2	78	5
TCGA-78-7540	-2.13233795053397	2	78	5
TCGA-78-7542	-2.14398865690508	2	78	5
TCGA-78-7633	-2.47040992343688	1	78	5
TCGA-78-8640	-1.76677002962963	2	78	5
TCGA-78-8648	0.532257041054531	3	78	5
TCGA-78-8655	-0.667208135369894	2	78	5
TCGA-78-8660	-0.236934152258383	2	78	5
TCGA-78-8662	-1.18905325627172	2	78	5
TCGA-80-5607	0.462790081878302	3	80	5
TCGA-80-5608	-1.77896465647775	2	80	5
TCGA-80-5611	-0.858017530520369	2	80	5
TCGA-83-5908	-0.502523640448231	2	83	1
TCGA-86-6562	-0.587001323580573	2	86	3
TCGA-86-6851	-0.975320713817716	2	86	3
TCGA-86-7701	-1.48011046202208	2	86	3
TCGA-86-7711	-2.00334669016464	2	86	3
TCGA-86-7713	-5.17167550229006	0	86	3
TCGA-86-7714	-1.77282243312622	2	86	3
TCGA-86-7953	-1.91548918038967	2	86	3
TCGA-86-7954	-0.784828082956937	2	86	3
TCGA-86-7955	-1.37810902794077	2	86	3
TCGA-86-8054	-2.41730766178996	1	86	3
TCGA-86-8055	-1.09351322703981	2	86	3
TCGA-86-8056	0.698079977341676	3	86	3
TCGA-86-8073	0.243356125573479	3	86	3
TCGA-86-8074	-1.53112269657602	2	86	3
TCGA-86-8075	-0.920943052978979	2	86	3
TCGA-86-8076	0.186397018369771	3	86	3
TCGA-86-8278	-0.111320317058192	3	86	3
TCGA-86-8279	-2.15605142177458	2	86	3
TCGA-86-8280	0.553913676625604	3	86	3
TCGA-86-8281	-1.87288847233899	2	86	3
TCGA-86-8358	-1.35865914358401	2	86	3
TCGA-86-8359	-2.07374052497286	2	86	3
TCGA-86-8585	-0.665654283383426	2	86	3
TCGA-86-8668	0.512030849710889	3	86	3
TCGA-86-8669	0.536128698794647	3	86	3
TCGA-86-8671	0.175625429762234	3	86	3
TCGA-86-8672	-3.75772470650381	1	86	3
TCGA-86-8673	-1.40576068627915	2	86	3
TCGA-86-8674	-5.56484789627178	0	86	3
TCGA-86-A456	0.18341385798636	3	86	3
TCGA-86-A4D0	-6.01802577838145	0	86	3
TCGA-86-A4JF	-1.96489653897098	2	86	3
TCGA-86-A4P7	1.36399618400983	3	86	3
TCGA-86-A4P8	1.66845370485737	3	86	3
TCGA-91-A4BC	-1.16561975306425	2	91	4
TCGA-91-A4BD	2.44911893591826	4	91	4
TCGA-93-7347	0.569065052342981	3	93	5
TCGA-93-7348	0.022656663176288	3	93	5
TCGA-93-8067	-1.33249790679581	2	93	5
TCGA-93-A4JN	0.541842578144772	3	93	5
TCGA-93-A4JO	-0.372446058513253	2	93	5
TCGA-93-A4JP	1.67428804651537	3	93	5
TCGA-93-A4JQ	-0.377385094042667	2	93	5
TCGA-95-7039	-0.638815310466694	2	95	1
TCGA-95-7043	-2.88566853207459	1	95	1
TCGA-95-7562	-2.38592794718297	1	95	1
TCGA-95-7567	-5.01446799408895	0	95	1
TCGA-95-7944	-2.88879439083735	1	95	1
TCGA-95-7947	-1.47885864036808	2	95	1
TCGA-95-7948	-1.93922277228622	2	95	1
TCGA-95-8039	0.552194373100926	3	95	1
TCGA-95-8494	-0.499970336973758	2	95	1
TCGA-95-A4VK	-1.95466937291835	2	95	1
TCGA-95-A4VN	-0.114687917316394	3	95	1
TCGA-95-A4VP	-1.12226033719723	2	95	1
TCGA-97-7546	0.654599537650633	3	97	5
TCGA-97-7547	-0.606391745251072	2	97	5
TCGA-97-7552	0.199716558197205	3	97	5
TCGA-97-7553	1.53013558588159	3	97	5
TCGA-97-7554	-0.962377509412872	2	97	5
TCGA-97-7937	-0.740831877076645	2	97	5
TCGA-97-7938	-0.094557628688233	3	97	5
TCGA-97-7941	0.863993115434632	3	97	5
TCGA-97-8171	-2.21167806242431	1	97	5
TCGA-97-8172	1.69875201058503	3	97	5
TCGA-97-8175	-0.113524301469792	3	97	5
TCGA-97-8177	1.00292070187758	3	97	5
TCGA-97-8179	-1.75130575016141	2	97	5
TCGA-97-8552	1.23066930948352	3	97	5
TCGA-97-A4LX	-0.169703276761836	3	97	5
TCGA-97-A4M0	0.634064071846454	3	97	5
TCGA-97-A4M1	2.81793449012733	4	97	5
TCGA-97-A4M2	1.95927702985353	4	97	5
TCGA-97-A4M3	-0.644425602144615	2	97	5
TCGA-97-A4M5	1.24262778920293	3	97	5
TCGA-97-A4M6	0.578811142297674	3	97	5
TCGA-97-A4M7	1.12638505177591	3	97	5
TCGA-99-7458	-0.681424423681779	2	99	5
TCGA-99-8025	-0.254466335064652	2	99	5
TCGA-99-8028	-1.57460966033429	2	99	5
TCGA-99-8032	-0.063196647762772	3	99	5
TCGA-99-8033	-1.40532028939948	2	99	5
TCGA-99-AA5R	0.984806642912212	3	99	5
TCGA-J2-8192	0.653584716122966	3	J2	1
TCGA-J2-8194	-1.30114540084212	2	J2	1
TCGA-J2-A4AD	-0.546347135067965	2	J2	1
TCGA-J2-A4AE	0.523933619919092	3	J2	1
TCGA-J2-A4AG	-0.05869504690056	3	J2	1
TCGA-L4-A4E5	-2.01743688936354	2	L4	4
TCGA-L4-A4E6	1.05368692381031	3	L4	4
TCGA-L9-A443	-0.51193438987783	2	L9	3
TCGA-L9-A444	-0.897179431538002	2	L9	3
TCGA-L9-A50W	1.03733112858613	3	L9	3
TCGA-L9-A5IP	-1.95400037024859	2	L9	3
TCGA-L9-A743	0.629740296056058	3	L9	3
TCGA-L9-A7SV	-2.71860423307997	1	L9	3
TCGA-L9-A8F4	-2.26360567066063	1	L9	3
TCGA-MN-A4N1	-1.45458885252359	2	MN	5
TCGA-MN-A4N4	0.22560407418018	3	MN	5
TCGA-MN-A4N5	-1.98197791422885	2	MN	5
TCGA-MP-A4SV	-0.6626376558551	2	MP	1
TCGA-MP-A4SW	0.473847564212311	3	MP	1
TCGA-MP-A4SY	-0.208684869409729	3	MP	1
TCGA-MP-A4T4	-0.188680910166221	3	MP	1
TCGA-MP-A4T6	-0.567735381232905	2	MP	1
TCGA-MP-A4T7	-0.778770808358449	2	MP	1
TCGA-MP-A4T8	-2.98864036195892	1	MP	1
TCGA-MP-A4T9	0.339641097234103	3	MP	1
TCGA-MP-A4TA	-3.49017625156383	1	MP	1
TCGA-MP-A4TC	-0.967267856968903	2	MP	1
TCGA-MP-A4TD	0.379127144304673	3	MP	1
TCGA-MP-A4TE	-2.03291625325256	2	MP	1
TCGA-MP-A4TF	-1.26308023838026	2	MP	1
TCGA-MP-A4TH	-1.43855976796296	2	MP	1
TCGA-MP-A4TI	1.14516449892128	3	MP	1
TCGA-MP-A4TJ	0.094687250849471	3	MP	1
TCGA-MP-A4TK	-0.46958163243608	2	MP	1
TCGA-MP-A5C7	-2.28697547347751	1	MP	1
TCGA-NJ-A4YF	-2.36196709403724	1	NJ	3
TCGA-NJ-A4YG	-0.436804042817657	2	NJ	3
TCGA-NJ-A4YI	0.512179755100499	3	NJ	3
TCGA-NJ-A4YP	-0.838190081253533	2	NJ	3
TCGA-NJ-A4YQ	-0.230025113727623	2	NJ	3
TCGA-NJ-A55A	1.75324446194419	4	NJ	3
TCGA-NJ-A55O	-0.916617612885631	2	NJ	3
TCGA-NJ-A55R	-0.048401464766144	3	NJ	3
TCGA-NJ-A7XG	-0.179671443922704	3	NJ	3
TCGA-O1-A52J	1.86249724921509	4	O1	3
TCGA-S2-AA1A	1.02223476321702	3	S2	3
