# Supplementary material for: Surrogate Biomarker Prediction from Whole-Slide Images for Evaluating Overall Survival in Lung Adenocarcinoma
Source: Diagnostics (Basel). 2024 Feb 20;14(5):462. doi: 10.3390/diagnostics14050462 (PMC10930763; doi:10.3390/diagnostics14050462)
Supplement: Supplementary file 1 [file diagnostics-14-00462-s001.zip › Supplementary_File_S5_TCGA_LUAD_crossfolds/crossfolds_RAD51.csv]

PATIENT	RAD51	RAD51_quantile	site_code	CV5
TCGA-05-4244	3.37789944438223	2	05	2
TCGA-05-4249	2.00234033309287	1	05	2
TCGA-05-4250	4.38325886254482	3	05	2
TCGA-05-4382	3.27260699258541	2	05	2
TCGA-05-4395	3.95568116588048	3	05	2
TCGA-05-4396	2.68388991975064	2	05	2
TCGA-05-4397	4.57130120859715	3	05	2
TCGA-05-4398	3.59758414434968	3	05	2
TCGA-05-4402	3.13067805669512	2	05	2
TCGA-05-4403	3.8020103001153	3	05	2
TCGA-05-4405	2.27122422254672	1	05	2
TCGA-05-4415	5.05249567000285	4	05	2
TCGA-05-4417	2.23278751011448	1	05	2
TCGA-05-4418	4.13798619820339	3	05	2
TCGA-05-4420	3.9072224987078	3	05	2
TCGA-05-4422	4.01170770314886	3	05	2
TCGA-05-4424	3.23382835542055	2	05	2
TCGA-05-4426	2.85421773277422	2	05	2
TCGA-05-4427	4.48042246669889	3	05	2
TCGA-05-4430	3.38570987591509	2	05	2
TCGA-05-4432	2.93841373108597	2	05	2
TCGA-05-4433	3.5493809171075	2	05	2
TCGA-05-4434	4.16315422700384	3	05	2
TCGA-35-3615	1.49317141891906	1	35	4
TCGA-35-4122	4.74362281321195	4	35	4
TCGA-35-4123	4.15358300682601	3	35	4
TCGA-35-5375	4.30373320948291	3	35	4
TCGA-38-4625	5.0041902731149	4	38	2
TCGA-38-4626	2.17414617708233	1	38	2
TCGA-38-4627	2.32682467735624	1	38	2
TCGA-38-4628	3.69456463559343	3	38	2
TCGA-38-4629	4.45310358476022	3	38	2
TCGA-38-4630	3.82831301808531	3	38	2
TCGA-38-4631	5.19173046699619	4	38	2
TCGA-38-4632	4.48630120589847	3	38	2
TCGA-38-6178	1.86406832057714	1	38	2
TCGA-38-7271	2.49316091809296	2	38	2
TCGA-38-A44F	2.07787589497227	1	38	2
TCGA-44-2655	1.57058635319735	1	44	5
TCGA-44-2656	2.20558885329838	1	44	5
TCGA-44-2657	2.64060898427271	2	44	5
TCGA-44-2659	1.36242546181616	1	44	5
TCGA-44-2661	2.11840503195922	1	44	5
TCGA-44-2662	4.21219756252748	3	44	5
TCGA-44-2665	1.75756145318081	1	44	5
TCGA-44-2666	3.2363614020773	2	44	5
TCGA-44-2668	4.10285210348292	3	44	5
TCGA-44-3396	4.21547673303418	3	44	5
TCGA-44-3398	3.30114087336231	2	44	5
TCGA-44-3917	3.79900964409611	3	44	5
TCGA-44-3918	3.11936660666322	2	44	5
TCGA-44-3919	2.60157651666611	2	44	5
TCGA-44-4112	2.23020767377421	1	44	5
TCGA-44-5643	5.3029341866111	4	44	5
TCGA-44-5644	4.29581729033946	3	44	5
TCGA-44-5645	1.79729928939451	1	44	5
TCGA-44-6145	3.84608150696138	3	44	5
TCGA-44-6146	1.66763789324633	1	44	5
TCGA-44-6147	2.14518959297745	1	44	5
TCGA-44-6148	0.634393327823184	0	44	5
TCGA-44-6774	2.96194182742986	2	44	5
TCGA-44-6775	2.05919989746908	1	44	5
TCGA-44-6776	1.58683402533429	1	44	5
TCGA-44-6777	2.59067467198277	2	44	5
TCGA-44-6778	3.09342621640732	2	44	5
TCGA-44-6779	3.82286180913301	3	44	5
TCGA-44-7659	1.12215840882383	0	44	5
TCGA-44-7660	3.29175879609546	2	44	5
TCGA-44-7662	3.63896277976118	3	44	5
TCGA-44-7667	5.39548809566767	4	44	5
TCGA-44-7669	4.32672069744837	3	44	5
TCGA-44-7670	4.43984576735125	3	44	5
TCGA-44-7671	2.5819340370281	2	44	5
TCGA-44-7672	3.66408153387384	3	44	5
TCGA-44-8119	3.5228181387868	2	44	5
TCGA-44-A479	2.58997959468746	2	44	5
TCGA-44-A47A	3.06466364279295	2	44	5
TCGA-44-A47B	2.92791754620802	2	44	5
TCGA-44-A47G	2.55220069332197	2	44	5
TCGA-44-A4SS	2.45894888583029	1	44	5
TCGA-44-A4SU	1.78653901111103	1	44	5
TCGA-49-4487	4.44535542324229	3	49	3
TCGA-49-4488	3.36076822813098	2	49	3
TCGA-49-4490	2.09095245760134	1	49	3
TCGA-49-4494	4.26236372174911	3	49	3
TCGA-49-4501	1.63697222997124	1	49	3
TCGA-49-4505	1.94195833095897	1	49	3
TCGA-49-4506	4.69671583793317	3	49	3
TCGA-49-4507	4.34643574157044	3	49	3
TCGA-49-4510	0.342222572217684	0	49	3
TCGA-49-4512	2.42553250258167	1	49	3
TCGA-49-4514	4.27842289230394	3	49	3
TCGA-49-6742	4.06101626648425	3	49	3
TCGA-49-6743	4.46748516770168	3	49	3
TCGA-49-6744	2.5392873154184	2	49	3
TCGA-49-6745	3.22088904744272	2	49	3
TCGA-49-6761	3.38802929506639	2	49	3
TCGA-49-6767	3.52198865013741	2	49	3
TCGA-49-AAQV	3.30902820592308	2	49	3
TCGA-49-AAR0	2.18729957850188	1	49	3
TCGA-49-AAR2	3.97730676454961	3	49	3
TCGA-49-AAR3	3.90284028690751	3	49	3
TCGA-49-AAR4	3.64022283403352	3	49	3
TCGA-49-AAR9	4.57326328368807	3	49	3
TCGA-49-AARE	3.65246339479527	3	49	3
TCGA-49-AARN	1.92965630312676	1	49	3
TCGA-49-AARO	3.12435848972815	2	49	3
TCGA-49-AARQ	2.75154895807979	2	49	3
TCGA-49-AARR	1.09627702559867	0	49	3
TCGA-4B-A93V	4.05970984833434	3	4B	3
TCGA-50-5044	4.05926204707108	3	50	1
TCGA-50-5045	3.43450387294754	2	50	1
TCGA-50-5055	2.83939566945477	2	50	1
TCGA-50-5066	4.33132529193954	3	50	1
TCGA-50-5068	3.84602648631103	3	50	1
TCGA-50-5931	4.12551240432577	3	50	1
TCGA-50-5939	3.32724780936183	2	50	1
TCGA-50-5942	0.390933652904931	0	50	1
TCGA-50-5946	4.24278019627337	3	50	1
TCGA-50-6590	4.27211754645128	3	50	1
TCGA-50-6591	4.29730835169899	3	50	1
TCGA-50-6593	3.56683249037114	2	50	1
TCGA-50-6594	4.07315630711536	3	50	1
TCGA-50-6597	1.61553880686772	1	50	1
TCGA-50-6673	2.7626585522961	2	50	1
TCGA-50-7109	2.91719498076229	2	50	1
TCGA-50-8457	0.926045612344214	0	50	1
TCGA-50-8459	2.42645177681676	1	50	1
TCGA-53-7624	5.81742631376268	4	53	3
TCGA-53-7626	2.48724489011727	2	53	3
TCGA-53-7813	3.40126065770308	2	53	3
TCGA-53-A4EZ	4.43510387975435	3	53	3
TCGA-55-1592	3.28717803218893	2	55	4
TCGA-55-1594	4.65209642251261	3	55	4
TCGA-55-1595	4.24984692670007	3	55	4
TCGA-55-1596	4.79687343431451	4	55	4
TCGA-55-5899	4.19521980107563	3	55	4
TCGA-55-6543	1.3687315228282	1	55	4
TCGA-55-6642	3.03219836354887	2	55	4
TCGA-55-6712	2.49054156486381	2	55	4
TCGA-55-6968	3.96058981909914	3	55	4
TCGA-55-6969	2.99495576009772	2	55	4
TCGA-55-6970	2.87917436723903	2	55	4
TCGA-55-6971	2.73942468238323	2	55	4
TCGA-55-6972	1.64917178951795	1	55	4
TCGA-55-6975	4.39833855866903	3	55	4
TCGA-55-6978	4.24216658944814	3	55	4
TCGA-55-6979	2.88811382188407	2	55	4
TCGA-55-6980	1.20557722188815	0	55	4
TCGA-55-6981	2.78248454942809	2	55	4
TCGA-55-6982	3.21726990184014	2	55	4
TCGA-55-6983	2.30471494891473	1	55	4
TCGA-55-6984	3.25987905939544	2	55	4
TCGA-55-6985	2.52342423542804	2	55	4
TCGA-55-6986	2.27726048881728	1	55	4
TCGA-55-6987	3.08167628552906	2	55	4
TCGA-55-7227	3.38218826567676	2	55	4
TCGA-55-7281	2.83211323896079	2	55	4
TCGA-55-7283	2.62201797127906	2	55	4
TCGA-55-7284	2.5993216782849	2	55	4
TCGA-55-7570	4.9665725476479	4	55	4
TCGA-55-7573	1.46024709885923	1	55	4
TCGA-55-7574	2.90147582188548	2	55	4
TCGA-55-7576	3.51722574672766	2	55	4
TCGA-55-7724	2.93012507849328	2	55	4
TCGA-55-7725	2.65429268498304	2	55	4
TCGA-55-7726	4.59386334296808	3	55	4
TCGA-55-7727	3.47261103896725	2	55	4
TCGA-55-7728	2.39618841561085	1	55	4
TCGA-55-7815	2.41258565296161	1	55	4
TCGA-55-7816	1.44088823877096	1	55	4
TCGA-55-7903	3.13246147093285	2	55	4
TCGA-55-7907	3.13880755773735	2	55	4
TCGA-55-7910	3.56283531481942	2	55	4
TCGA-55-7911	3.57346159868312	2	55	4
TCGA-55-7913	5.00391962181968	4	55	4
TCGA-55-7914	2.62776075955468	2	55	4
TCGA-55-7994	3.606755586366	3	55	4
TCGA-55-7995	3.26763407957897	2	55	4
TCGA-55-8085	4.41565946083042	3	55	4
TCGA-55-8087	1.19177206297552	0	55	4
TCGA-55-8089	3.3784176191472	2	55	4
TCGA-55-8090	3.27225576038601	2	55	4
TCGA-55-8091	2.15246520978961	1	55	4
TCGA-55-8092	3.4010809350551	2	55	4
TCGA-55-8094	3.71456127038894	3	55	4
TCGA-55-8096	2.13115986167366	1	55	4
TCGA-55-8097	1.84347175149723	1	55	4
TCGA-55-8203	2.7863129411857	2	55	4
TCGA-55-8204	4.34366384127989	3	55	4
TCGA-55-8205	4.09331801288665	3	55	4
TCGA-55-8206	1.44875358562052	1	55	4
TCGA-55-8207	1.0526279908455	0	55	4
TCGA-55-8208	3.06145616787526	2	55	4
TCGA-55-8299	4.02282756529525	3	55	4
TCGA-55-8301	3.41348610655233	2	55	4
TCGA-55-8302	3.8201134946922	3	55	4
TCGA-55-8505	4.31082198735788	3	55	4
TCGA-55-8506	2.9510306948628	2	55	4
TCGA-55-8507	3.01929311614033	2	55	4
TCGA-55-8508	1.8113332623843	1	55	4
TCGA-55-8510	2.12474919570444	1	55	4
TCGA-55-8511	3.63178783610032	3	55	4
TCGA-55-8512	0.87859022979031	0	55	4
TCGA-55-8513	0.846206176449675	0	55	4
TCGA-55-8514	1.41082591254022	1	55	4
TCGA-55-8614	3.5368660066666	2	55	4
TCGA-55-8615	2.41931618071795	1	55	4
TCGA-55-8616	2.9655683552465	2	55	4
TCGA-55-8619	2.05569144065233	1	55	4
TCGA-55-8620	4.71032890047029	3	55	4
TCGA-55-8621	2.01234832211142	1	55	4
TCGA-55-A48X	1.82972568035618	1	55	4
TCGA-55-A48Y	4.46740536606581	3	55	4
TCGA-55-A48Z	2.94744568419559	2	55	4
TCGA-55-A490	3.29379863907233	2	55	4
TCGA-55-A491	3.35878322896811	2	55	4
TCGA-55-A492	1.83769597164509	1	55	4
TCGA-55-A493	4.22164767622787	3	55	4
TCGA-55-A494	2.96299674885593	2	55	4
TCGA-55-A4DF	3.6871993961447	3	55	4
TCGA-55-A4DG	0.971912397511651	0	55	4
TCGA-55-A57B	2.14189336131891	1	55	4
TCGA-62-A46O	5.82985113690533	4	62	3
TCGA-62-A46P	1.71241330678268	1	62	3
TCGA-62-A46R	2.74040682788809	2	62	3
TCGA-62-A46S	1.58770630561536	1	62	3
TCGA-62-A46U	3.47781111535035	2	62	3
TCGA-62-A46V	3.03543466180602	2	62	3
TCGA-62-A470	3.10651065199196	2	62	3
TCGA-62-A471	4.68819135644841	3	62	3
TCGA-62-A472	3.46465004180001	2	62	3
TCGA-64-1676	4.41903884694515	3	64	2
TCGA-64-1677	3.70377028434367	3	64	2
TCGA-64-1678	5.44129746624819	4	64	2
TCGA-64-1679	3.50902526691145	2	64	2
TCGA-64-1680	2.43735732159345	1	64	2
TCGA-64-1681	2.13685801113536	1	64	2
TCGA-64-5774	3.4658197605873	2	64	2
TCGA-64-5775	3.73166122119791	3	64	2
TCGA-64-5778	4.355481225414	3	64	2
TCGA-64-5779	3.10755203310621	2	64	2
TCGA-64-5781	4.03869785067172	3	64	2
TCGA-64-5815	2.92205688954023	2	64	2
TCGA-67-3770	1.7070621172394	1	67	3
TCGA-67-3771	2.66883512841241	2	67	3
TCGA-67-3772	2.04716285068442	1	67	3
TCGA-67-3773	3.08464420479396	2	67	3
TCGA-67-3774	2.04258252428904	1	67	3
TCGA-67-4679	1.88906597246027	1	67	3
TCGA-67-6215	3.31239511317938	2	67	3
TCGA-67-6216	3.11644334704591	2	67	3
TCGA-67-6217	0.993275960993185	0	67	3
TCGA-69-7760	4.04224454504226	3	69	2
TCGA-69-7761	3.43511392741933	2	69	2
TCGA-69-7763	1.4314219224106	1	69	2
TCGA-69-7764	3.31798877368022	2	69	2
TCGA-69-7765	2.27488009070054	1	69	2
TCGA-69-7973	4.07830855664728	3	69	2
TCGA-69-7974	3.38656505999685	2	69	2
TCGA-69-7978	2.83356930909297	2	69	2
TCGA-69-7979	3.33116649447617	2	69	2
TCGA-69-7980	2.4772540451417	2	69	2
TCGA-69-8253	0.868950833227729	0	69	2
TCGA-69-8254	2.0562022040701	1	69	2
TCGA-69-8255	4.70981211228322	3	69	2
TCGA-69-8453	3.11285823193581	2	69	2
TCGA-69-A59K	3.0125537661201	2	69	2
TCGA-71-6725	3.29073036622635	2	71	1
TCGA-71-8520	2.20137087706441	1	71	1
TCGA-73-4658	3.10767953608606	2	73	5
TCGA-73-4659	3.96634760153581	3	73	5
TCGA-73-4662	2.18814662186991	1	73	5
TCGA-73-4666	4.55126329132366	3	73	5
TCGA-73-4668	3.10854699145034	2	73	5
TCGA-73-4670	5.07934596324588	4	73	5
TCGA-73-4675	2.35755312037482	1	73	5
TCGA-73-4676	4.0370013795368	3	73	5
TCGA-73-4677	1.23120612176681	0	73	5
TCGA-73-7498	0.958119911379714	0	73	5
TCGA-73-7499	3.89824766255673	3	73	5
TCGA-73-A9RS	3.44863316832522	2	73	5
TCGA-75-5122	3.59505569826277	3	75	1
TCGA-75-5125	4.53537018246057	3	75	1
TCGA-75-5126	3.61581413191413	3	75	1
TCGA-75-5146	2.35553639362002	1	75	1
TCGA-75-5147	4.24182552287343	3	75	1
TCGA-75-6203	1.99887560665544	1	75	1
TCGA-75-6205	3.21411200294922	2	75	1
TCGA-75-6206	0.78065591781485	0	75	1
TCGA-75-6207	3.37540854593921	2	75	1
TCGA-75-6211	3.92391424478486	3	75	1
TCGA-75-6212	2.12347976887886	1	75	1
TCGA-75-6214	4.28274440626565	3	75	1
TCGA-75-7025	1.01391378018504	0	75	1
TCGA-75-7027	4.2262205829006	3	75	1
TCGA-75-7030	1.9568218881375	1	75	1
TCGA-75-7031	3.47032422273406	2	75	1
TCGA-78-7145	3.27820349975956	2	78	1
TCGA-78-7146	3.32519916434398	2	78	1
TCGA-78-7147	2.54562785623822	2	78	1
TCGA-78-7148	3.60717283117756	3	78	1
TCGA-78-7149	1.68438664250618	1	78	1
TCGA-78-7150	4.77434199786322	4	78	1
TCGA-78-7152	3.20134261048655	2	78	1
TCGA-78-7153	3.08185357096163	2	78	1
TCGA-78-7154	4.89804152079794	4	78	1
TCGA-78-7155	5.71616503932021	4	78	1
TCGA-78-7156	1.45537270045759	1	78	1
TCGA-78-7158	2.68626583955023	2	78	1
TCGA-78-7159	3.5271471382804	2	78	1
TCGA-78-7160	3.17386132510328	2	78	1
TCGA-78-7161	1.73452010955499	1	78	1
TCGA-78-7163	0.864296865692315	0	78	1
TCGA-78-7166	3.65177260107028	3	78	1
TCGA-78-7167	0.241311522811507	0	78	1
TCGA-78-7220	5.13389358770161	4	78	1
TCGA-78-7535	3.21187467930501	2	78	1
TCGA-78-7536	3.19891551761101	2	78	1
TCGA-78-7537	1.82356134258097	1	78	1
TCGA-78-7539	1.01278472542763	0	78	1
TCGA-78-7540	2.35105356704751	1	78	1
TCGA-78-7542	5.01010611543552	4	78	1
TCGA-78-7633	2.52693562311714	2	78	1
TCGA-78-8640	4.55876030193792	3	78	1
TCGA-78-8648	2.55111606830585	2	78	1
TCGA-78-8655	2.44635442345331	1	78	1
TCGA-78-8660	4.31697241279463	3	78	1
TCGA-78-8662	5.01319947744945	4	78	1
TCGA-80-5607	3.95275606866371	3	80	4
TCGA-80-5608	3.61782624288032	3	80	4
TCGA-80-5611	3.87832607827691	3	80	4
TCGA-83-5908	4.51192243850268	3	83	1
TCGA-86-6562	2.81899103609526	2	86	3
TCGA-86-6851	2.32364623262633	1	86	3
TCGA-86-7701	3.52398229261181	2	86	3
TCGA-86-7711	4.56782885882644	3	86	3
TCGA-86-7713	3.76594352824361	3	86	3
TCGA-86-7714	1.65716540761859	1	86	3
TCGA-86-7953	3.2677326436661	2	86	3
TCGA-86-7954	3.12206251265158	2	86	3
TCGA-86-7955	4.33417230284484	3	86	3
TCGA-86-8054	4.87406621017031	4	86	3
TCGA-86-8055	2.82190144087524	2	86	3
TCGA-86-8056	2.19183807910387	1	86	3
TCGA-86-8073	2.36786432735586	1	86	3
TCGA-86-8074	2.73435606789316	2	86	3
TCGA-86-8075	3.22487739196264	2	86	3
TCGA-86-8076	1.51740821801957	1	86	3
TCGA-86-8278	2.86740302331139	2	86	3
TCGA-86-8279	3.0935258288881	2	86	3
TCGA-86-8280	2.76941971237681	2	86	3
TCGA-86-8281	1.31090870368488	0	86	3
TCGA-86-8358	4.54188992515068	3	86	3
TCGA-86-8359	2.53829021894647	2	86	3
TCGA-86-8585	4.18889172192883	3	86	3
TCGA-86-8668	1.25874442042866	0	86	3
TCGA-86-8669	2.1210911995158	1	86	3
TCGA-86-8671	1.8442458595303	1	86	3
TCGA-86-8672	4.07727297062292	3	86	3
TCGA-86-8673	3.88740841562679	3	86	3
TCGA-86-8674	2.3951540357963	1	86	3
TCGA-86-A456	2.00086937001293	1	86	3
TCGA-86-A4D0	4.58467308663651	3	86	3
TCGA-86-A4JF	4.38747150376008	3	86	3
TCGA-86-A4P7	2.67818863011758	2	86	3
TCGA-86-A4P8	0.868752355343201	0	86	3
TCGA-91-A4BC	3.2909578685179	2	91	3
TCGA-91-A4BD	2.18457306316686	1	91	3
TCGA-93-7347	2.51029764409311	2	93	2
TCGA-93-7348	1.65914946453753	1	93	2
TCGA-93-8067	3.77040598489574	3	93	2
TCGA-93-A4JN	3.33206315342052	2	93	2
TCGA-93-A4JO	2.64446732442309	2	93	2
TCGA-93-A4JP	2.4931753644406	2	93	2
TCGA-93-A4JQ	2.93786899492139	2	93	2
TCGA-95-7039	3.4360199224559	2	95	5
TCGA-95-7043	4.08931957991734	3	95	5
TCGA-95-7562	4.3931154237929	3	95	5
TCGA-95-7567	2.99489410911474	2	95	5
TCGA-95-7944	5.17973963165931	4	95	5
TCGA-95-7947	4.32776002495454	3	95	5
TCGA-95-7948	2.5116298614623	2	95	5
TCGA-95-8039	3.16596624498305	2	95	5
TCGA-95-8494	4.1364204025544	3	95	5
TCGA-95-A4VK	3.0479802054956	2	95	5
TCGA-95-A4VN	3.85493843364009	3	95	5
TCGA-95-A4VP	3.13128078270989	2	95	5
TCGA-97-7546	1.56240583944089	1	97	2
TCGA-97-7547	1.26807737266507	0	97	2
TCGA-97-7552	2.1146959737829	1	97	2
TCGA-97-7553	3.45476002692998	2	97	2
TCGA-97-7554	2.87892474456807	2	97	2
TCGA-97-7937	3.35842417731633	2	97	2
TCGA-97-7938	1.55052586447049	1	97	2
TCGA-97-7941	1.76592882910039	1	97	2
TCGA-97-8171	3.24306186088826	2	97	2
TCGA-97-8172	1.13653714369247	0	97	2
TCGA-97-8175	3.74752430068403	3	97	2
TCGA-97-8177	1.95451606991452	1	97	2
TCGA-97-8179	2.92234898689163	2	97	2
TCGA-97-8552	1.29625765111109	0	97	2
TCGA-97-A4LX	2.70378674709508	2	97	2
TCGA-97-A4M0	1.40829692372935	1	97	2
TCGA-97-A4M1	0.576657055228209	0	97	2
TCGA-97-A4M2	1.37174516952024	1	97	2
TCGA-97-A4M3	0.335945591106452	0	97	2
TCGA-97-A4M5	2.37872791299698	1	97	2
TCGA-97-A4M6	1.94063196430855	1	97	2
TCGA-97-A4M7	1.93258812144427	1	97	2
TCGA-99-7458	1.82394981230151	1	99	1
TCGA-99-8025	3.38573283110198	2	99	1
TCGA-99-8028	2.55302361939158	2	99	1
TCGA-99-8032	2.84725176725894	2	99	1
TCGA-99-8033	3.99665317517574	3	99	1
TCGA-99-AA5R	1.76946897910971	1	99	1
TCGA-J2-8192	1.96093182741373	1	J2	5
TCGA-J2-8194	1.34115027494499	0	J2	5
TCGA-J2-A4AD	3.15409258307313	2	J2	5
TCGA-J2-A4AE	2.96587781182755	2	J2	5
TCGA-J2-A4AG	2.0651335399523	1	J2	5
TCGA-L4-A4E5	3.51164911316511	2	L4	3
TCGA-L4-A4E6	1.55974859678455	1	L4	3
TCGA-L9-A443	1.83787273758497	1	L9	1
TCGA-L9-A444	2.34770762758553	1	L9	1
TCGA-L9-A50W	2.64010490542374	2	L9	1
TCGA-L9-A5IP	4.39212222965156	3	L9	1
TCGA-L9-A743	3.35791512689443	2	L9	1
TCGA-L9-A7SV	2.16215663070389	1	L9	1
TCGA-L9-A8F4	3.18614988862763	2	L9	1
TCGA-MN-A4N1	3.12814554730545	2	MN	1
TCGA-MN-A4N4	3.10092459078783	2	MN	1
TCGA-MN-A4N5	3.9329054721332	3	MN	1
TCGA-MP-A4SV	3.37907736330747	2	MP	5
TCGA-MP-A4SW	3.03678375860347	2	MP	5
TCGA-MP-A4SY	1.4763064496427	1	MP	5
TCGA-MP-A4T4	2.87996075543891	2	MP	5
TCGA-MP-A4T6	1.54397500626411	1	MP	5
TCGA-MP-A4T7	3.64667539594388	3	MP	5
TCGA-MP-A4T8	3.26979480930306	2	MP	5
TCGA-MP-A4T9	2.3286699794131	1	MP	5
TCGA-MP-A4TA	4.3454230498589	3	MP	5
TCGA-MP-A4TC	3.8540712945244	3	MP	5
TCGA-MP-A4TD	2.46761208622893	1	MP	5
TCGA-MP-A4TE	2.97008623490897	2	MP	5
TCGA-MP-A4TF	2.86837061524742	2	MP	5
TCGA-MP-A4TH	1.2663121964934	0	MP	5
TCGA-MP-A4TI	3.78533250166589	3	MP	5
TCGA-MP-A4TJ	2.48560195592814	2	MP	5
TCGA-MP-A4TK	4.02158917726897	3	MP	5
TCGA-MP-A5C7	1.718318826192	1	MP	5
TCGA-NJ-A4YF	3.63552605035219	3	NJ	1
TCGA-NJ-A4YG	2.27214717517895	1	NJ	1
TCGA-NJ-A4YI	1.58784402503257	1	NJ	1
TCGA-NJ-A4YP	3.49193257991788	2	NJ	1
TCGA-NJ-A4YQ	3.24101779527996	2	NJ	1
TCGA-NJ-A55A	1.68342301244662	1	NJ	1
TCGA-NJ-A55O	2.50342056745158	2	NJ	1
TCGA-NJ-A55R	2.34341441271263	1	NJ	1
TCGA-NJ-A7XG	1.49017995438497	1	NJ	1
TCGA-O1-A52J	1.81026729044253	1	O1	5
TCGA-S2-AA1A	1.73661367231598	1	S2	4
