# Supplementary material for: Surrogate Biomarker Prediction from Whole-Slide Images for Evaluating Overall Survival in Lung Adenocarcinoma
Source: Diagnostics (Basel). 2024 Feb 20;14(5):462. doi: 10.3390/diagnostics14050462 (PMC10930763; doi:10.3390/diagnostics14050462)
Supplement: Supplementary file 1 [file diagnostics-14-00462-s001.zip › Supplementary_File_S5_TCGA_LUAD_crossfolds/crossfolds_RAET1L.csv]

PATIENT	RAET1L	RAET1L_quantile	site_code	CV5
TCGA-05-4244	-3.70500991058128	1	05	4
TCGA-05-4249	-4.98634435367929	0	05	4
TCGA-05-4250	-3.68820350001181	1	05	4
TCGA-05-4382	-2.29104831495385	2	05	4
TCGA-05-4395	-3.18014469693126	1	05	4
TCGA-05-4396	-5.26447731183404	0	05	4
TCGA-05-4397	-0.521405601947463	2	05	4
TCGA-05-4398	0.722325157790275	3	05	4
TCGA-05-4402	-1.13402516949929	2	05	4
TCGA-05-4403	2.21704779939415	3	05	4
TCGA-05-4405	-5.51667833684471	0	05	4
TCGA-05-4415	-4.2969698699028	1	05	4
TCGA-05-4417	-5.51540533947498	0	05	4
TCGA-05-4418	-3.40203418058679	1	05	4
TCGA-05-4420	-6.86344139420896	0	05	4
TCGA-05-4422	-6.77210905617133	0	05	4
TCGA-05-4424	-5.9633883376895	0	05	4
TCGA-05-4426	-2.05800630713734	2	05	4
TCGA-05-4427	-2.6246130039994	1	05	4
TCGA-05-4430	-5.05308197666317	0	05	4
TCGA-05-4432	-3.33855658159502	1	05	4
TCGA-05-4433	-2.19058716522023	2	05	4
TCGA-05-4434	1.02336494353485	3	05	4
TCGA-35-3615	-4.96078506965209	0	35	1
TCGA-35-4122	-3.22463254548999	1	35	1
TCGA-35-4123	-4.55951706017185	1	35	1
TCGA-35-5375	-1.337497510885	2	35	1
TCGA-38-4625	-3.842344830422	1	38	5
TCGA-38-4626	-3.10135758071368	1	38	5
TCGA-38-4627	0.0462176420745	2	38	5
TCGA-38-4628	0.124012577796444	3	38	5
TCGA-38-4629	-0.457267579583257	2	38	5
TCGA-38-4630	-5.61255614952556	0	38	5
TCGA-38-4631	-3.70005323622212	1	38	5
TCGA-38-4632	-2.46623205526576	1	38	5
TCGA-38-6178	-1.79544113350907	2	38	5
TCGA-38-7271	-5.26839031435152	0	38	5
TCGA-38-A44F	0.08361226452141	3	38	5
TCGA-44-2655	-2.03495702494625	2	44	4
TCGA-44-2656	-3.24287164751791	1	44	4
TCGA-44-2657	-1.97636391135107	2	44	4
TCGA-44-2659	-6.5504638744138	0	44	4
TCGA-44-2661	-3.86800590329282	1	44	4
TCGA-44-2662	-3.60670411335816	1	44	4
TCGA-44-2665	1.59709678098757	3	44	4
TCGA-44-2666	-3.08814063647389	1	44	4
TCGA-44-2668	-0.639218478927681	2	44	4
TCGA-44-3396	-3.23022790249161	1	44	4
TCGA-44-3398	-1.61816389261991	2	44	4
TCGA-44-3917	-2.63918814010196	1	44	4
TCGA-44-3918	-4.88251068057745	0	44	4
TCGA-44-3919	-3.52541468877087	1	44	4
TCGA-44-4112	-3.70052966378868	1	44	4
TCGA-44-5643	4.84450968497169	4	44	4
TCGA-44-5644	-2.71540996508379	1	44	4
TCGA-44-5645	-5.44110544993057	0	44	4
TCGA-44-6145	-3.96341868692778	1	44	4
TCGA-44-6146	-1.47741243955695	2	44	4
TCGA-44-6147	-4.4217551407911	1	44	4
TCGA-44-6148	-4.28843881165436	1	44	4
TCGA-44-6774	-3.35396247982973	1	44	4
TCGA-44-6775	-0.892544933923702	2	44	4
TCGA-44-6776	-5.28353069424912	0	44	4
TCGA-44-6777	-5.74471568271115	0	44	4
TCGA-44-6778	-5.72355740684806	0	44	4
TCGA-44-6779	-4.94200978160308	0	44	4
TCGA-44-7659	-5.35357502214257	0	44	4
TCGA-44-7660	-0.362138336108601	2	44	4
TCGA-44-7662	-4.30472417183592	1	44	4
TCGA-44-7667	-6.38464152395764	0	44	4
TCGA-44-7669	-6.68380740843812	0	44	4
TCGA-44-7670	-2.05520976101677	2	44	4
TCGA-44-7671	-1.43706692490196	2	44	4
TCGA-44-7672	-2.83503956291988	1	44	4
TCGA-44-8119	-6.90658860272718	0	44	4
TCGA-44-A479	-0.70439277767934	2	44	4
TCGA-44-A47A	-2.46742658464545	1	44	4
TCGA-44-A47B	-6.09167318214986	0	44	4
TCGA-44-A47G	-3.02846166996556	1	44	4
TCGA-44-A4SS	1.04234409140449	3	44	4
TCGA-44-A4SU	-1.95988691230425	2	44	4
TCGA-49-4487	-1.29701015866651	2	49	2
TCGA-49-4488	-5.27222696901198	0	49	2
TCGA-49-4490	1.50150256588787	3	49	2
TCGA-49-4494	-2.51048449192004	1	49	2
TCGA-49-4501	-0.669484456153684	2	49	2
TCGA-49-4505	-3.61263052071867	1	49	2
TCGA-49-4506	-1.03275924505729	2	49	2
TCGA-49-4507	-2.48053638249958	1	49	2
TCGA-49-4510	-6.6235617124444	0	49	2
TCGA-49-4512	-3.77740755608861	1	49	2
TCGA-49-4514	-5.22738866161566	0	49	2
TCGA-49-6742	1.58466426369476	3	49	2
TCGA-49-6743	-4.2683528804588	1	49	2
TCGA-49-6744	-2.77056794716839	1	49	2
TCGA-49-6745	-3.06186845016397	1	49	2
TCGA-49-6761	-0.719658574247984	2	49	2
TCGA-49-6767	-2.37686462640569	1	49	2
TCGA-49-AAQV	-1.60222758224684	2	49	2
TCGA-49-AAR0	-6.13011303526299	0	49	2
TCGA-49-AAR2	-5.65022711992318	0	49	2
TCGA-49-AAR3	-5.1659379910779	0	49	2
TCGA-49-AAR4	1.31829473914616	3	49	2
TCGA-49-AAR9	-2.70699196203437	1	49	2
TCGA-49-AARE	-2.71941223036948	1	49	2
TCGA-49-AARN	-2.24914684966201	2	49	2
TCGA-49-AARO	-4.28220085562639	1	49	2
TCGA-49-AARQ	-5.76808729476342	0	49	2
TCGA-49-AARR	-4.35218347521762	1	49	2
TCGA-4B-A93V	-4.30806889813099	1	4B	1
TCGA-50-5044	0.718404223648863	3	50	2
TCGA-50-5045	-3.5080106323917	1	50	2
TCGA-50-5055	-2.48767572870855	1	50	2
TCGA-50-5066	-2.94107121709795	1	50	2
TCGA-50-5068	-2.91685380660597	1	50	2
TCGA-50-5931	-0.888411838205841	2	50	2
TCGA-50-5939	-3.7847572161513	1	50	2
TCGA-50-5942	-5.58634627059499	0	50	2
TCGA-50-5946	-5.02790446903274	0	50	2
TCGA-50-6590	-2.99333006603533	1	50	2
TCGA-50-6591	-5.62601913372021	0	50	2
TCGA-50-6593	-4.02063251755318	1	50	2
TCGA-50-6594	-3.7785927343007	1	50	2
TCGA-50-6597	-3.36935430074207	1	50	2
TCGA-50-6673	1.15442627225209	3	50	2
TCGA-50-7109	-4.28900540707157	1	50	2
TCGA-50-8457	-3.80730872826961	1	50	2
TCGA-50-8459	0.980316980792924	3	50	2
TCGA-53-7624	0.743166421615602	3	53	1
TCGA-53-7626	-6.73916730267151	0	53	1
TCGA-53-7813	-4.90707837243633	0	53	1
TCGA-53-A4EZ	-3.93034370879576	1	53	1
TCGA-55-1592	-2.260024992568	2	55	3
TCGA-55-1594	-6.27642195274528	0	55	3
TCGA-55-1595	-6.71087906813899	0	55	3
TCGA-55-1596	-2.9045568056924	1	55	3
TCGA-55-5899	-5.68589415959947	0	55	3
TCGA-55-6543	-2.90072915216503	1	55	3
TCGA-55-6642	-5.43947685084318	0	55	3
TCGA-55-6712	-3.68604716685951	1	55	3
TCGA-55-6968	-4.18066583951191	1	55	3
TCGA-55-6969	-6.53837397220812	0	55	3
TCGA-55-6970	-3.32811116170721	1	55	3
TCGA-55-6971	-5.32127124930432	0	55	3
TCGA-55-6972	-4.82656164144844	0	55	3
TCGA-55-6975	2.09564668264458	3	55	3
TCGA-55-6978	-1.97489549898426	2	55	3
TCGA-55-6979	-2.36402594284643	1	55	3
TCGA-55-6980	0.393649570040726	3	55	3
TCGA-55-6981	-5.08170159522619	0	55	3
TCGA-55-6982	-3.58578488278384	1	55	3
TCGA-55-6983	-2.49960591305324	1	55	3
TCGA-55-6984	1.32059047338448	3	55	3
TCGA-55-6985	-2.68602913020091	1	55	3
TCGA-55-6986	-3.06614733348053	1	55	3
TCGA-55-6987	-6.74328245499946	0	55	3
TCGA-55-7227	-5.68659001230865	0	55	3
TCGA-55-7281	-2.57160894709022	1	55	3
TCGA-55-7283	-5.90545903478134	0	55	3
TCGA-55-7284	-0.193411209407858	2	55	3
TCGA-55-7570	-0.065093698765767	2	55	3
TCGA-55-7573	-1.55032214285096	2	55	3
TCGA-55-7574	-5.37929494824512	0	55	3
TCGA-55-7576	-4.60275286292722	1	55	3
TCGA-55-7724	3.96215393268592	4	55	3
TCGA-55-7725	-4.93816435228504	0	55	3
TCGA-55-7726	1.86479961626256	3	55	3
TCGA-55-7727	-5.10103614852607	0	55	3
TCGA-55-7728	-1.92887256876148	2	55	3
TCGA-55-7815	-4.86353875231263	0	55	3
TCGA-55-7816	-4.68150839258877	1	55	3
TCGA-55-7903	-4.43486087065258	1	55	3
TCGA-55-7907	-5.3490324760857	0	55	3
TCGA-55-7910	-5.12716265660003	0	55	3
TCGA-55-7911	-4.35924528872954	1	55	3
TCGA-55-7913	-4.35407216181138	1	55	3
TCGA-55-7914	-5.89971624650572	0	55	3
TCGA-55-7994	-6.50046148922538	0	55	3
TCGA-55-7995	-1.86430583506146	2	55	3
TCGA-55-8085	-6.49498326963921	0	55	3
TCGA-55-8087	-6.79122151171879	0	55	3
TCGA-55-8089	-4.95399195960849	0	55	3
TCGA-55-8090	-2.27059186643892	2	55	3
TCGA-55-8091	-1.54030058046606	2	55	3
TCGA-55-8092	-4.97250927965475	0	55	3
TCGA-55-8094	-2.2751557563492	2	55	3
TCGA-55-8096	-0.768313262372373	2	55	3
TCGA-55-8097	-3.92282051393849	1	55	3
TCGA-55-8203	-5.09836637533266	0	55	3
TCGA-55-8204	2.28886548863603	3	55	3
TCGA-55-8205	-2.89536667388551	1	55	3
TCGA-55-8206	-6.73612175728776	0	55	3
TCGA-55-8207	-6.4472178962377	0	55	3
TCGA-55-8208	-3.58033755544258	1	55	3
TCGA-55-8299	-6.18540679304454	0	55	3
TCGA-55-8301	-2.75825933051435	1	55	3
TCGA-55-8302	0.263165370140644	3	55	3
TCGA-55-8505	1.92369225460211	3	55	3
TCGA-55-8506	-4.03765399190937	1	55	3
TCGA-55-8507	-5.85415099637504	0	55	3
TCGA-55-8508	-5.13118124295494	0	55	3
TCGA-55-8510	-4.14203734499046	1	55	3
TCGA-55-8511	-5.73671862540737	0	55	3
TCGA-55-8512	1.32957442547554	3	55	3
TCGA-55-8513	2.45531476450253	4	55	3
TCGA-55-8514	-3.94672609207787	1	55	3
TCGA-55-8614	0.016998534167326	2	55	3
TCGA-55-8615	-5.7754406737043	0	55	3
TCGA-55-8616	-2.67507827805234	1	55	3
TCGA-55-8619	-2.57528345782566	1	55	3
TCGA-55-8620	-4.14037885974511	1	55	3
TCGA-55-8621	-5.94765360995666	0	55	3
TCGA-55-A48X	-2.38272393773269	1	55	3
TCGA-55-A48Y	-5.73349323897263	0	55	3
TCGA-55-A48Z	-3.79402130220556	1	55	3
TCGA-55-A490	-5.79100974873203	0	55	3
TCGA-55-A491	-3.05544897023909	1	55	3
TCGA-55-A492	-5.75476106562299	0	55	3
TCGA-55-A493	-2.31512256638606	2	55	3
TCGA-55-A494	-6.11114471389658	0	55	3
TCGA-55-A4DF	-2.46254772335998	1	55	3
TCGA-55-A4DG	-4.33794286507514	1	55	3
TCGA-55-A57B	-1.03513852661766	2	55	3
TCGA-62-A46O	-1.84210265904435	2	62	1
TCGA-62-A46P	-5.2533709778794	0	62	1
TCGA-62-A46R	-3.09969667650923	1	62	1
TCGA-62-A46S	-6.07762961156982	0	62	1
TCGA-62-A46U	-3.8814992015401	1	62	1
TCGA-62-A46V	-2.83081394930516	1	62	1
TCGA-62-A470	-4.68139190739948	1	62	1
TCGA-62-A471	-1.97002012630338	2	62	1
TCGA-62-A472	-2.74089886937302	1	62	1
TCGA-64-1676	-2.55987585864572	1	64	2
TCGA-64-1677	-3.32965271719378	1	64	2
TCGA-64-1678	-5.03747215322757	0	64	2
TCGA-64-1679	-0.588535218646606	2	64	2
TCGA-64-1680	-5.31083552799601	0	64	2
TCGA-64-1681	-1.99830157214627	2	64	2
TCGA-64-5774	-5.96254041211699	0	64	2
TCGA-64-5775	-3.45222223783433	1	64	2
TCGA-64-5778	-4.31103868448505	1	64	2
TCGA-64-5779	-5.46609515438711	0	64	2
TCGA-64-5781	-2.63977653597258	1	64	2
TCGA-64-5815	-0.757088050237638	2	64	2
TCGA-67-3770	-3.44944236844059	1	67	4
TCGA-67-3771	-3.31757580683963	1	67	4
TCGA-67-3772	0.407957305179278	3	67	4
TCGA-67-3773	-5.06001403803792	0	67	4
TCGA-67-3774	-5.70561032530042	0	67	4
TCGA-67-4679	-5.7329858469961	0	67	4
TCGA-67-6215	-3.41098141623888	1	67	4
TCGA-67-6216	-2.82774578998559	1	67	4
TCGA-67-6217	-5.74819102540796	0	67	4
TCGA-69-7760	-1.22543392460895	2	69	5
TCGA-69-7761	-2.17959591669588	2	69	5
TCGA-69-7763	-0.622216041191475	2	69	5
TCGA-69-7764	-5.49899484957516	0	69	5
TCGA-69-7765	-5.64993241290524	0	69	5
TCGA-69-7973	-6.80050872796695	0	69	5
TCGA-69-7974	-6.69425246761147	0	69	5
TCGA-69-7978	-4.22171312640822	1	69	5
TCGA-69-7979	-3.50312897039971	1	69	5
TCGA-69-7980	-6.70016549284754	0	69	5
TCGA-69-8253	-3.17146343521818	1	69	5
TCGA-69-8254	-5.30427913158666	0	69	5
TCGA-69-8255	-5.22240263968517	0	69	5
TCGA-69-8453	1.14650107576345	3	69	5
TCGA-69-A59K	-3.0391083537024	1	69	5
TCGA-71-6725	-6.48240884049334	0	71	2
TCGA-71-8520	-1.51206618160556	2	71	2
TCGA-73-4658	-5.63041272353443	0	73	2
TCGA-73-4659	-7.14804545333149	0	73	2
TCGA-73-4662	-7.02859923632539	0	73	2
TCGA-73-4666	-6.73471681460455	0	73	2
TCGA-73-4668	-6.86155889916184	0	73	2
TCGA-73-4670	-2.02335882028818	2	73	2
TCGA-73-4675	-2.97267429773103	1	73	2
TCGA-73-4676	-1.12488630284009	2	73	2
TCGA-73-4677	-6.64531082479819	0	73	2
TCGA-73-7498	-6.80343132106477	0	73	2
TCGA-73-7499	-6.52696824074266	0	73	2
TCGA-73-A9RS	-5.01489120494596	0	73	2
TCGA-75-5122	-1.95480300150247	2	75	1
TCGA-75-5125	-2.68379833800159	1	75	1
TCGA-75-5126	-2.56267288303161	1	75	1
TCGA-75-5146	-3.84740366505025	1	75	1
TCGA-75-5147	0.464871486708433	3	75	1
TCGA-75-6203	-5.38482868581861	0	75	1
TCGA-75-6205	-1.91517101399574	2	75	1
TCGA-75-6206	-5.40916864106517	0	75	1
TCGA-75-6207	-5.95326638138874	0	75	1
TCGA-75-6211	-5.46625471141533	0	75	1
TCGA-75-6212	-5.20743710923576	0	75	1
TCGA-75-6214	1.40488285926866	3	75	1
TCGA-75-7025	-4.94801817898144	0	75	1
TCGA-75-7027	-1.89379379058479	2	75	1
TCGA-75-7030	2.78909444239944	4	75	1
TCGA-75-7031	-4.96012832893148	0	75	1
TCGA-78-7145	-5.78519158152895	0	78	5
TCGA-78-7146	-3.22279701002323	1	78	5
TCGA-78-7147	-2.10429008632371	2	78	5
TCGA-78-7148	-3.01383241946913	1	78	5
TCGA-78-7149	-5.83131319577786	0	78	5
TCGA-78-7150	0.959342515459273	3	78	5
TCGA-78-7152	-3.32743705484148	1	78	5
TCGA-78-7153	-5.66969048812747	0	78	5
TCGA-78-7154	-0.784633917867318	2	78	5
TCGA-78-7155	-5.64961059600606	0	78	5
TCGA-78-7156	-5.57805030107986	0	78	5
TCGA-78-7158	-3.8528929715578	1	78	5
TCGA-78-7159	-5.94249467895912	0	78	5
TCGA-78-7160	-2.2825864350952	2	78	5
TCGA-78-7161	-4.81494370994478	0	78	5
TCGA-78-7163	-6.19098556980888	0	78	5
TCGA-78-7166	-3.75592004759539	1	78	5
TCGA-78-7167	-5.06854373977528	0	78	5
TCGA-78-7220	-1.77994064215948	2	78	5
TCGA-78-7535	-6.34463137536692	0	78	5
TCGA-78-7536	-5.13349406114467	0	78	5
TCGA-78-7537	-6.33125676647113	0	78	5
TCGA-78-7539	-6.56464410260812	0	78	5
TCGA-78-7540	2.74643900886563	4	78	5
TCGA-78-7542	1.05615095758425	3	78	5
TCGA-78-7633	-6.55787276468722	0	78	5
TCGA-78-8640	-4.088698124517	1	78	5
TCGA-78-8648	-2.49327805105261	1	78	5
TCGA-78-8655	-3.94022662977631	1	78	5
TCGA-78-8660	-3.4068591537007	1	78	5
TCGA-78-8662	-5.4369807697153	0	78	5
TCGA-80-5607	-5.20963526009319	0	80	2
TCGA-80-5608	-6.30252661253476	0	80	2
TCGA-80-5611	-2.25656690701064	2	80	2
TCGA-83-5908	-0.830577838132435	2	83	3
TCGA-86-6562	-5.71628434052554	0	86	1
TCGA-86-6851	-5.2232482272613	0	86	1
TCGA-86-7701	-4.93954208065937	0	86	1
TCGA-86-7711	-6.52690864622166	0	86	1
TCGA-86-7713	-5.17167550229006	0	86	1
TCGA-86-7714	-4.94274743456853	0	86	1
TCGA-86-7953	-2.5829138413028	1	86	1
TCGA-86-7954	-3.72342753829279	1	86	1
TCGA-86-7955	-3.33746704344342	1	86	1
TCGA-86-8054	-6.5047705030403	0	86	1
TCGA-86-8055	0.234812639045699	3	86	1
TCGA-86-8056	-3.66337648173232	1	86	1
TCGA-86-8073	-2.20142871709942	2	86	1
TCGA-86-8074	-0.189203126501187	2	86	1
TCGA-86-8075	-1.39628106252564	2	86	1
TCGA-86-8076	-4.79849608924002	0	86	1
TCGA-86-8278	-5.32077368268714	0	86	1
TCGA-86-8279	-6.67961337783159	0	86	1
TCGA-86-8280	-4.93793941970407	0	86	1
TCGA-86-8281	-6.396450428396	0	86	1
TCGA-86-8358	-4.02162415630644	1	86	1
TCGA-86-8359	-5.53317214361016	0	86	1
TCGA-86-8585	-5.523635278511	0	86	1
TCGA-86-8668	-2.56325727759335	1	86	1
TCGA-86-8669	-5.48623911423381	0	86	1
TCGA-86-8671	-4.30550125997438	1	86	1
TCGA-86-8672	-0.298293087866517	2	86	1
TCGA-86-8673	-2.48376319828042	1	86	1
TCGA-86-8674	-5.56484789627178	0	86	1
TCGA-86-A456	-5.74732347957653	0	86	1
TCGA-86-A4D0	-6.01802577838145	0	86	1
TCGA-86-A4JF	-2.59292776158402	1	86	1
TCGA-86-A4P7	-3.0129732744355	1	86	1
TCGA-86-A4P8	-6.20806324170763	0	86	1
TCGA-91-A4BC	-5.68918170912126	0	91	2
TCGA-91-A4BD	-5.12830989211749	0	91	2
TCGA-93-7347	-4.0038246160776	1	93	1
TCGA-93-7348	-2.95134812829077	1	93	1
TCGA-93-8067	-2.29773248863514	2	93	1
TCGA-93-A4JN	-0.544130644965081	2	93	1
TCGA-93-A4JO	-3.77843841818909	1	93	1
TCGA-93-A4JP	-1.99409046239342	2	93	1
TCGA-93-A4JQ	-1.27046989012615	2	93	1
TCGA-95-7039	-3.80874031190901	1	95	5
TCGA-95-7043	-5.20759662696195	0	95	5
TCGA-95-7562	-1.18798856957106	2	95	5
TCGA-95-7567	-2.89899077666902	1	95	5
TCGA-95-7944	-2.44133541386613	1	95	5
TCGA-95-7947	-0.585773844284596	2	95	5
TCGA-95-7948	-6.46278472834323	0	95	5
TCGA-95-8039	-2.09857018601598	2	95	5
TCGA-95-8494	-0.324883630415667	2	95	5
TCGA-95-A4VK	-1.95466937291835	2	95	5
TCGA-95-A4VN	-4.50700534009515	1	95	5
TCGA-95-A4VP	-5.87714783936069	0	95	5
TCGA-97-7546	-4.47468347929433	1	97	5
TCGA-97-7547	-4.51328234085959	1	97	5
TCGA-97-7552	-2.08786003189938	2	97	5
TCGA-97-7553	-4.67280447278868	1	97	5
TCGA-97-7554	-4.42180912805017	1	97	5
TCGA-97-7937	-6.16709663177874	0	97	5
TCGA-97-7938	-5.64914648036587	0	97	5
TCGA-97-7941	-2.19490057361894	2	97	5
TCGA-97-8171	-6.60399548520307	0	97	5
TCGA-97-8172	-4.65527692746936	1	97	5
TCGA-97-8175	0.31481002042251	3	97	5
TCGA-97-8177	-1.76115012245123	2	97	5
TCGA-97-8179	-3.46751278416082	1	97	5
TCGA-97-8552	-5.78055794593974	0	97	5
TCGA-97-A4LX	-6.23579246721961	0	97	5
TCGA-97-A4M0	-4.52244041383354	1	97	5
TCGA-97-A4M1	-6.10984347195501	0	97	5
TCGA-97-A4M2	-3.85322119548003	1	97	5
TCGA-97-A4M3	-5.85387896777357	0	97	5
TCGA-97-A4M5	-3.98233857579734	1	97	5
TCGA-97-A4M6	-3.84072774921611	1	97	5
TCGA-97-A4M7	-4.03550263060098	1	97	5
TCGA-99-7458	-4.24213937815626	1	99	4
TCGA-99-8025	-6.55824708324175	0	99	4
TCGA-99-8028	-3.89653775522166	1	99	4
TCGA-99-8032	-6.4030466506474	0	99	4
TCGA-99-8033	-1.56143949131676	2	99	4
TCGA-99-AA5R	-4.32504861967457	1	99	4
TCGA-J2-8192	-0.807863248112836	2	J2	2
TCGA-J2-8194	-4.92563626574991	0	J2	2
TCGA-J2-A4AD	-1.85567519317569	2	J2	2
TCGA-J2-A4AE	-3.04375088937023	1	J2	2
TCGA-J2-A4AG	-5.78661550146376	0	J2	2
TCGA-L4-A4E5	-3.29754480855628	1	L4	4
TCGA-L4-A4E6	-3.51920274461027	1	L4	4
TCGA-L9-A443	-5.86948639449591	0	L9	4
TCGA-L9-A444	-5.54103562131273	0	L9	4
TCGA-L9-A50W	-6.29358574952849	0	L9	4
TCGA-L9-A5IP	-2.34102349335784	2	L9	4
TCGA-L9-A743	-6.11172669034509	0	L9	4
TCGA-L9-A7SV	-4.83408145049991	0	L9	4
TCGA-L9-A8F4	-6.35106851191097	0	L9	4
TCGA-MN-A4N1	-1.56562016491233	2	MN	3
TCGA-MN-A4N4	-2.58175084787742	1	MN	3
TCGA-MN-A4N5	-2.28683249575727	2	MN	3
TCGA-MP-A4SV	-3.95541940508295	1	MP	1
TCGA-MP-A4SW	-4.57054655514614	1	MP	1
TCGA-MP-A4SY	-0.002233991942303	2	MP	1
TCGA-MP-A4T4	-2.90139895808575	1	MP	1
TCGA-MP-A4T6	-6.45037843059475	0	MP	1
TCGA-MP-A4T7	-1.38143531081306	2	MP	1
TCGA-MP-A4T8	-3.35121044134363	1	MP	1
TCGA-MP-A4T9	0.605102240462437	3	MP	1
TCGA-MP-A4TA	-3.97560307873408	1	MP	1
TCGA-MP-A4TC	-6.01166197632736	0	MP	1
TCGA-MP-A4TD	-4.4109497863211	1	MP	1
TCGA-MP-A4TE	-5.93980684886108	0	MP	1
TCGA-MP-A4TF	0.597516704954324	3	MP	1
TCGA-MP-A4TH	-4.49745345701653	1	MP	1
TCGA-MP-A4TI	-0.213027139952853	2	MP	1
TCGA-MP-A4TJ	-3.93506009254458	1	MP	1
TCGA-MP-A4TK	-2.32373076597263	2	MP	1
TCGA-MP-A5C7	-6.37443831472785	0	MP	1
TCGA-NJ-A4YF	-5.53189209547955	0	NJ	2
TCGA-NJ-A4YG	-2.55228126023759	1	NJ	2
TCGA-NJ-A4YI	-5.51018805792796	0	NJ	2
TCGA-NJ-A4YP	-1.85656861056839	2	NJ	2
TCGA-NJ-A4YQ	-4.13691570933614	1	NJ	2
TCGA-NJ-A55A	-5.23544022482797	0	NJ	2
TCGA-NJ-A55O	-1.97106539690801	2	NJ	2
TCGA-NJ-A55R	-7.14643354772667	0	NJ	2
TCGA-NJ-A7XG	-4.37606865672621	1	NJ	2
TCGA-O1-A52J	-5.95128394200194	0	O1	4
TCGA-S2-AA1A	-5.6642657639662	0	S2	4
