# Supplementary material for: Surrogate Biomarker Prediction from Whole-Slide Images for Evaluating Overall Survival in Lung Adenocarcinoma
Source: Diagnostics (Basel). 2024 Feb 20;14(5):462. doi: 10.3390/diagnostics14050462 (PMC10930763; doi:10.3390/diagnostics14050462)
Supplement: Supplementary file 1 [file diagnostics-14-00462-s001.zip › Supplementary_File_S5_TCGA_LUAD_crossfolds/crossfolds_RGS7BP.csv]

PATIENT	RGS7BP	RGS7BP_quantile	site_code	CV5
TCGA-05-4244	-0.629721783277043	2	05	3
TCGA-05-4249	0.812397438073603	2	05	3
TCGA-05-4250	-1.85170223229469	1	05	3
TCGA-05-4382	-1.91665280017235	1	05	3
TCGA-05-4395	-2.93913659742746	1	05	3
TCGA-05-4396	0.40794803013746	2	05	3
TCGA-05-4397	-1.95024890075134	1	05	3
TCGA-05-4398	-1.81141201957571	1	05	3
TCGA-05-4402	3.81424934687435	3	05	3
TCGA-05-4403	-0.457122668036162	2	05	3
TCGA-05-4405	0.365964712517131	2	05	3
TCGA-05-4415	-3.5600042757366	1	05	3
TCGA-05-4417	0.893985596662721	2	05	3
TCGA-05-4418	-1.92810299225438	1	05	3
TCGA-05-4420	3.49080798773628	3	05	3
TCGA-05-4422	0.3259230267892	2	05	3
TCGA-05-4424	4.23259896033901	4	05	3
TCGA-05-4426	-1.76849968994236	1	05	3
TCGA-05-4427	-0.585084639812766	2	05	3
TCGA-05-4430	1.36758007180955	2	05	3
TCGA-05-4432	-0.198075358045191	2	05	3
TCGA-05-4433	0.254197677452666	2	05	3
TCGA-05-4434	0.455081183960323	2	05	3
TCGA-35-3615	0.634161519641687	2	35	5
TCGA-35-4122	-1.50842551149058	1	35	5
TCGA-35-4123	-2.23758896528449	1	35	5
TCGA-35-5375	1.08571391983955	2	35	5
TCGA-38-4625	-1.58600507716221	1	38	1
TCGA-38-4626	0.986105260536662	2	38	1
TCGA-38-4627	3.74142545950117	3	38	1
TCGA-38-4628	1.33882182771383	2	38	1
TCGA-38-4629	-2.65890144075291	1	38	1
TCGA-38-4630	-0.597605808059592	2	38	1
TCGA-38-4631	-2.47766081488567	1	38	1
TCGA-38-4632	-3.68862447660221	1	38	1
TCGA-38-6178	3.12450561492489	3	38	1
TCGA-38-7271	2.58335872706454	3	38	1
TCGA-38-A44F	-0.536115654360423	2	38	1
TCGA-44-2655	-0.449994524225098	2	44	4
TCGA-44-2656	-0.507811939364235	2	44	4
TCGA-44-2657	1.46274772290663	3	44	4
TCGA-44-2659	-0.1410729382761	2	44	4
TCGA-44-2661	1.38749482985556	2	44	4
TCGA-44-2662	-1.53631478546676	1	44	4
TCGA-44-2665	2.35742966176238	3	44	4
TCGA-44-2666	1.89240700085994	3	44	4
TCGA-44-2668	-1.0398794518814	2	44	4
TCGA-44-3396	2.67505880741432	3	44	4
TCGA-44-3398	1.12679449229983	2	44	4
TCGA-44-3917	0.386346952005174	2	44	4
TCGA-44-3918	1.82544654662779	3	44	4
TCGA-44-3919	0.381475906837653	2	44	4
TCGA-44-4112	2.84893415571109	3	44	4
TCGA-44-5643	-2.83295828723285	1	44	4
TCGA-44-5644	-0.23736266827915	2	44	4
TCGA-44-5645	3.03080476762619	3	44	4
TCGA-44-6145	-0.503987068290482	2	44	4
TCGA-44-6146	3.69559195481733	3	44	4
TCGA-44-6147	4.44234978271587	4	44	4
TCGA-44-6148	2.62245371451166	3	44	4
TCGA-44-6774	1.40092502233374	2	44	4
TCGA-44-6775	1.28085350722272	2	44	4
TCGA-44-6776	0.497829019275543	2	44	4
TCGA-44-6777	1.33209991433968	2	44	4
TCGA-44-6778	0.962943120335156	2	44	4
TCGA-44-6779	-0.549692358824322	2	44	4
TCGA-44-7659	-0.495594027014999	2	44	4
TCGA-44-7660	-0.317050446580063	2	44	4
TCGA-44-7662	1.6448107611811	3	44	4
TCGA-44-7667	0.485723195625767	2	44	4
TCGA-44-7669	0.878435015782953	2	44	4
TCGA-44-7670	0.015179566874632	2	44	4
TCGA-44-7671	1.79000198364396	3	44	4
TCGA-44-7672	-0.144724062052494	2	44	4
TCGA-44-8119	1.54873861757738	3	44	4
TCGA-44-A479	0.906332819106898	2	44	4
TCGA-44-A47A	-1.28300201350802	1	44	4
TCGA-44-A47B	1.10799916268651	2	44	4
TCGA-44-A47G	-1.74835375077283	1	44	4
TCGA-44-A4SS	-0.673862942594921	2	44	4
TCGA-44-A4SU	4.22993764657577	4	44	4
TCGA-49-4487	-1.11643791302469	2	49	1
TCGA-49-4488	-1.81279535037468	1	49	1
TCGA-49-4490	-0.195570301154824	2	49	1
TCGA-49-4494	0.457335102330814	2	49	1
TCGA-49-4501	0.633078313866748	2	49	1
TCGA-49-4505	-0.515768981466078	2	49	1
TCGA-49-4506	-4.5770797612811	0	49	1
TCGA-49-4507	-6.3874269781081	0	49	1
TCGA-49-4510	-0.283711709559779	2	49	1
TCGA-49-4512	-0.317975937451313	2	49	1
TCGA-49-4514	-0.835071238836898	2	49	1
TCGA-49-6742	-0.404364618484235	2	49	1
TCGA-49-6743	0.255209075598214	2	49	1
TCGA-49-6744	0.62936265972025	2	49	1
TCGA-49-6745	0.061513965341314	2	49	1
TCGA-49-6761	-1.66307504588162	1	49	1
TCGA-49-6767	-3.96182712712685	0	49	1
TCGA-49-AAQV	2.37296902675258	3	49	1
TCGA-49-AAR0	-0.348753321738328	2	49	1
TCGA-49-AAR2	-1.94978740178209	1	49	1
TCGA-49-AAR3	-1.7065063724406	1	49	1
TCGA-49-AAR4	0.022838855619992	2	49	1
TCGA-49-AAR9	-5.87691696347668	0	49	1
TCGA-49-AARE	-6.17884384900678	0	49	1
TCGA-49-AARN	0.072781245225357	2	49	1
TCGA-49-AARO	1.31274573366739	2	49	1
TCGA-49-AARQ	0.254280518265035	2	49	1
TCGA-49-AARR	2.56667976205697	3	49	1
TCGA-4B-A93V	-0.763748381907179	2	4B	4
TCGA-50-5044	-2.68758813602697	1	50	4
TCGA-50-5045	0.426101431951845	2	50	4
TCGA-50-5055	1.04481935211847	2	50	4
TCGA-50-5066	-0.508111809821842	2	50	4
TCGA-50-5068	3.24099836253577	3	50	4
TCGA-50-5931	0.086497180831328	2	50	4
TCGA-50-5939	0.69636947358532	2	50	4
TCGA-50-5942	3.76016746257065	3	50	4
TCGA-50-5946	3.20251632605964	3	50	4
TCGA-50-6590	-1.15682879831821	2	50	4
TCGA-50-6591	-1.23370171094145	1	50	4
TCGA-50-6593	0.83734847757439	2	50	4
TCGA-50-6594	-5.36355523502185	0	50	4
TCGA-50-6597	-1.25387708332214	1	50	4
TCGA-50-6673	0.953378753314001	2	50	4
TCGA-50-7109	1.18131452770846	2	50	4
TCGA-50-8457	2.06552003126527	3	50	4
TCGA-50-8459	1.03231161843119	2	50	4
TCGA-53-7624	-3.75508444591222	1	53	2
TCGA-53-7626	0.995542317554325	2	53	2
TCGA-53-7813	-0.514760949657572	2	53	2
TCGA-53-A4EZ	1.14860763259907	2	53	2
TCGA-55-1592	4.60044126594917	4	55	5
TCGA-55-1594	2.52123957310848	3	55	5
TCGA-55-1595	0.896451245610623	2	55	5
TCGA-55-1596	1.60097122753435	3	55	5
TCGA-55-5899	0.19674888976237	2	55	5
TCGA-55-6543	5.2336971680559	4	55	5
TCGA-55-6642	1.85514389804845	3	55	5
TCGA-55-6712	-0.627153477805945	2	55	5
TCGA-55-6968	1.49175950245959	3	55	5
TCGA-55-6969	0.090982647871492	2	55	5
TCGA-55-6970	0.796584585742101	2	55	5
TCGA-55-6971	0.656008674195595	2	55	5
TCGA-55-6972	-2.01920671939084	1	55	5
TCGA-55-6975	0.690131957484247	2	55	5
TCGA-55-6978	-0.194676706864167	2	55	5
TCGA-55-6979	2.69005072990936	3	55	5
TCGA-55-6980	0.832533811273937	2	55	5
TCGA-55-6981	3.09322408727449	3	55	5
TCGA-55-6982	0.038705982123955	2	55	5
TCGA-55-6983	0.572802582474806	2	55	5
TCGA-55-6984	-0.142810047455759	2	55	5
TCGA-55-6985	3.00247097462866	3	55	5
TCGA-55-6986	-0.633187926204423	2	55	5
TCGA-55-6987	-0.333891518861759	2	55	5
TCGA-55-7227	1.58953439296558	3	55	5
TCGA-55-7281	-1.65407110728219	1	55	5
TCGA-55-7283	1.08322565199083	2	55	5
TCGA-55-7284	0.763520068700256	2	55	5
TCGA-55-7570	-1.41873065338047	1	55	5
TCGA-55-7573	2.89749039251951	3	55	5
TCGA-55-7574	1.95162192986949	3	55	5
TCGA-55-7576	1.75127607512717	3	55	5
TCGA-55-7724	1.56334274782166	3	55	5
TCGA-55-7725	-1.23772463414395	1	55	5
TCGA-55-7726	-0.782090633601798	2	55	5
TCGA-55-7727	0.78160690083577	2	55	5
TCGA-55-7728	-1.69754702265502	1	55	5
TCGA-55-7815	3.01297819425237	3	55	5
TCGA-55-7816	2.13867056982642	3	55	5
TCGA-55-7903	0.355216059973193	2	55	5
TCGA-55-7907	-0.394836165698823	2	55	5
TCGA-55-7910	-1.42672293845894	1	55	5
TCGA-55-7911	-2.4847761708134	1	55	5
TCGA-55-7913	1.0587093635271	2	55	5
TCGA-55-7914	-1.65178873306213	1	55	5
TCGA-55-7994	-1.97689953316837	1	55	5
TCGA-55-7995	1.19830614223822	2	55	5
TCGA-55-8085	-1.85112707986448	1	55	5
TCGA-55-8087	1.14541642728378	2	55	5
TCGA-55-8089	-2.63206386472112	1	55	5
TCGA-55-8090	4.36015196051765	4	55	5
TCGA-55-8091	0.950446578637443	2	55	5
TCGA-55-8092	-1.91361559060118	1	55	5
TCGA-55-8094	-2.56466237354418	1	55	5
TCGA-55-8096	0.860370615778101	2	55	5
TCGA-55-8097	1.1463415105689	2	55	5
TCGA-55-8203	-0.533581756549132	2	55	5
TCGA-55-8204	1.49000536074388	3	55	5
TCGA-55-8205	-0.329019851331702	2	55	5
TCGA-55-8206	1.53534127061661	3	55	5
TCGA-55-8207	2.61617718505081	3	55	5
TCGA-55-8208	0.182163130830769	2	55	5
TCGA-55-8299	-0.827854788426453	2	55	5
TCGA-55-8301	-0.067943829646964	2	55	5
TCGA-55-8302	-2.95184752083021	1	55	5
TCGA-55-8505	-1.32061494316278	1	55	5
TCGA-55-8506	-5.62261649263052	0	55	5
TCGA-55-8507	-0.021260982210303	2	55	5
TCGA-55-8508	-1.04371840170461	2	55	5
TCGA-55-8510	-0.112290001596406	2	55	5
TCGA-55-8511	-0.527265259778422	2	55	5
TCGA-55-8512	2.08194945896416	3	55	5
TCGA-55-8513	0.809211968967473	2	55	5
TCGA-55-8514	-0.673707597671453	2	55	5
TCGA-55-8614	-0.229162053102071	2	55	5
TCGA-55-8615	-1.13158448392957	2	55	5
TCGA-55-8616	-0.559601060632404	2	55	5
TCGA-55-8619	1.67264405561792	3	55	5
TCGA-55-8620	-0.77114505007939	2	55	5
TCGA-55-8621	1.9040954314594	3	55	5
TCGA-55-A48X	1.56788803530515	3	55	5
TCGA-55-A48Y	-0.52403987334368	2	55	5
TCGA-55-A48Z	2.00817191473627	3	55	5
TCGA-55-A490	0.186270174767884	2	55	5
TCGA-55-A491	3.15121657801824	3	55	5
TCGA-55-A492	-1.66729822437265	1	55	5
TCGA-55-A493	-2.10867168891864	1	55	5
TCGA-55-A494	-0.180407376333692	2	55	5
TCGA-55-A4DF	2.06101423269703	3	55	5
TCGA-55-A4DG	-0.141545652271632	2	55	5
TCGA-55-A57B	0.672680721889031	2	55	5
TCGA-62-A46O	-4.16403075393172	0	62	4
TCGA-62-A46P	-2.08344597643709	1	62	4
TCGA-62-A46R	-1.15216409640336	2	62	4
TCGA-62-A46S	0.6088709156134	2	62	4
TCGA-62-A46U	-1.34544630129989	1	62	4
TCGA-62-A46V	-1.245851448584	1	62	4
TCGA-62-A470	-0.593929066149136	2	62	4
TCGA-62-A471	-3.55498262702454	1	62	4
TCGA-62-A472	-0.307939462096918	2	62	4
TCGA-64-1676	-1.66679106256223	1	64	3
TCGA-64-1677	3.57322481590812	3	64	3
TCGA-64-1678	0.939807770272347	2	64	3
TCGA-64-1679	2.66504771184262	3	64	3
TCGA-64-1680	0.955951012698889	2	64	3
TCGA-64-1681	3.51777362584872	3	64	3
TCGA-64-5774	0.695671070634801	2	64	3
TCGA-64-5775	0.108492716640154	2	64	3
TCGA-64-5778	-1.3724392291492	1	64	3
TCGA-64-5779	2.0652863061292	3	64	3
TCGA-64-5781	-2.27720645658787	1	64	3
TCGA-64-5815	0.46530437109881	2	64	3
TCGA-67-3770	0.391859885540351	2	67	2
TCGA-67-3771	0.469020555051173	2	67	2
TCGA-67-3772	1.61606550050948	3	67	2
TCGA-67-3773	0.494574813639714	2	67	2
TCGA-67-3774	0.360478865157353	2	67	2
TCGA-67-4679	1.50541889232897	3	67	2
TCGA-67-6215	-0.852985963117989	2	67	2
TCGA-67-6216	0.47342374473498	2	67	2
TCGA-67-6217	1.37075004731554	2	67	2
TCGA-69-7760	4.01342570831626	3	69	2
TCGA-69-7761	1.39608877043727	2	69	2
TCGA-69-7763	0.742780775587774	2	69	2
TCGA-69-7764	1.07086075875578	2	69	2
TCGA-69-7765	-0.158079316575565	2	69	2
TCGA-69-7973	1.02603975932397	2	69	2
TCGA-69-7974	0.689451824862577	2	69	2
TCGA-69-7978	-0.477552030837812	2	69	2
TCGA-69-7979	-2.76616337623351	1	69	2
TCGA-69-7980	1.07462156675364	2	69	2
TCGA-69-8253	-0.481147934350794	2	69	2
TCGA-69-8254	1.16060691714275	2	69	2
TCGA-69-8255	-1.85316883001945	1	69	2
TCGA-69-8453	0.665161206116447	2	69	2
TCGA-69-A59K	-0.65444450346707	2	69	2
TCGA-71-6725	3.38332443035842	3	71	4
TCGA-71-8520	-1.8990893047148	1	71	4
TCGA-73-4658	1.26440503977351	2	73	1
TCGA-73-4659	0.879860543238391	2	73	1
TCGA-73-4662	-0.260414911548469	2	73	1
TCGA-73-4666	-2.34239939182579	1	73	1
TCGA-73-4668	-1.36970580283216	1	73	1
TCGA-73-4670	-3.60832132100934	1	73	1
TCGA-73-4675	-1.81513302074455	1	73	1
TCGA-73-4676	-0.154032648499606	2	73	1
TCGA-73-4677	-0.972885482826696	2	73	1
TCGA-73-7498	2.42298087172402	3	73	1
TCGA-73-7499	2.3027544943434	3	73	1
TCGA-73-A9RS	-3.4299287042248	1	73	1
TCGA-75-5122	0.072677734919637	2	75	2
TCGA-75-5125	-0.995742344316331	2	75	2
TCGA-75-5126	0.85879088540667	2	75	2
TCGA-75-5146	0.717380953733275	2	75	2
TCGA-75-5147	2.47602927659295	3	75	2
TCGA-75-6203	2.58671486813216	3	75	2
TCGA-75-6205	0.797547033923787	2	75	2
TCGA-75-6206	1.48564912224278	3	75	2
TCGA-75-6207	-1.09528538626117	2	75	2
TCGA-75-6211	-1.21832719797174	1	75	2
TCGA-75-6212	2.96748857326492	3	75	2
TCGA-75-6214	-3.3967356932398	1	75	2
TCGA-75-7025	1.78443193406227	3	75	2
TCGA-75-7027	-1.62249176876739	1	75	2
TCGA-75-7030	2.02553463822152	3	75	2
TCGA-75-7031	0.325273889930772	2	75	2
TCGA-78-7145	-0.575738215899997	2	78	2
TCGA-78-7146	-3.22279701002323	1	78	2
TCGA-78-7147	0.415966725009632	2	78	2
TCGA-78-7148	2.21773164776557	3	78	2
TCGA-78-7149	1.76114384149022	3	78	2
TCGA-78-7150	-3.63759262692796	1	78	2
TCGA-78-7152	0.702310288552574	2	78	2
TCGA-78-7153	-0.384288269265217	2	78	2
TCGA-78-7154	1.91916481236369	3	78	2
TCGA-78-7155	-2.19017897736877	1	78	2
TCGA-78-7156	1.9057654761844	3	78	2
TCGA-78-7158	2.04918060775294	3	78	2
TCGA-78-7159	0.627360929371828	2	78	2
TCGA-78-7160	0.765776586466202	2	78	2
TCGA-78-7161	1.01794630421997	2	78	2
TCGA-78-7163	6.61777754664154	4	78	2
TCGA-78-7166	-1.43399195270803	1	78	2
TCGA-78-7167	-0.024149620416827	2	78	2
TCGA-78-7220	0.121878963901613	2	78	2
TCGA-78-7535	-4.75966887464576	0	78	2
TCGA-78-7536	2.26168301577333	3	78	2
TCGA-78-7537	-1.04585454760889	2	78	2
TCGA-78-7539	-1.52024998324967	1	78	2
TCGA-78-7540	-0.497622414615716	2	78	2
TCGA-78-7542	-3.36638107824152	1	78	2
TCGA-78-7633	1.7321460822454	3	78	2
TCGA-78-8640	-2.50373562379584	1	78	2
TCGA-78-8648	1.85923836366818	3	78	2
TCGA-78-8655	3.02555765488578	3	78	2
TCGA-78-8660	-2.55886224714574	1	78	2
TCGA-78-8662	-2.26705576827299	1	78	2
TCGA-80-5607	-0.000181894464244	2	80	3
TCGA-80-5608	0.106864323602943	2	80	3
TCGA-80-5611	0.791796114550755	2	80	3
TCGA-83-5908	-0.010127258463147	2	83	1
TCGA-86-6562	1.99107479155534	3	86	3
TCGA-86-6851	-0.398819791844756	2	86	3
TCGA-86-7701	0.732883261312122	2	86	3
TCGA-86-7711	-1.31745528059271	1	86	3
TCGA-86-7713	0.661214511874681	2	86	3
TCGA-86-7714	0.838612278956126	2	86	3
TCGA-86-7953	2.4970414632786	3	86	3
TCGA-86-7954	2.58844689193065	3	86	3
TCGA-86-7955	-2.60050144927722	1	86	3
TCGA-86-8054	0.390047260267641	2	86	3
TCGA-86-8055	1.43144196431707	3	86	3
TCGA-86-8056	1.68633476966858	3	86	3
TCGA-86-8073	1.28685776421007	2	86	3
TCGA-86-8074	0.990979780306564	2	86	3
TCGA-86-8075	1.20616886492436	2	86	3
TCGA-86-8076	0.535404647313418	2	86	3
TCGA-86-8278	-0.137551858631371	2	86	3
TCGA-86-8279	1.10828918155984	2	86	3
TCGA-86-8280	3.96594242603211	3	86	3
TCGA-86-8281	0.546064076943235	2	86	3
TCGA-86-8358	2.64607877542265	3	86	3
TCGA-86-8359	-0.247769924747907	2	86	3
TCGA-86-8585	-1.82319556036991	1	86	3
TCGA-86-8668	4.46701573352045	4	86	3
TCGA-86-8669	3.31789190694951	3	86	3
TCGA-86-8671	1.6564306991921	3	86	3
TCGA-86-8672	-2.17276220578266	1	86	3
TCGA-86-8673	-5.65368819972273	0	86	3
TCGA-86-8674	-2.10541627763448	1	86	3
TCGA-86-A456	-0.461921260714278	2	86	3
TCGA-86-A4D0	2.19629334241931	3	86	3
TCGA-86-A4JF	-1.40850319044659	1	86	3
TCGA-86-A4P7	1.25172995175891	2	86	3
TCGA-86-A4P8	1.79756130748625	3	86	3
TCGA-91-A4BC	-2.88182678706366	1	91	5
TCGA-91-A4BD	-5.12830989211749	0	91	5
TCGA-93-7347	1.04056950328085	2	93	1
TCGA-93-7348	1.25252420507488	2	93	1
TCGA-93-8067	-0.712769987913981	2	93	1
TCGA-93-A4JN	0.565493846209417	2	93	1
TCGA-93-A4JO	3.37333923654296	3	93	1
TCGA-93-A4JP	1.94002160195012	3	93	1
TCGA-93-A4JQ	-1.35535878771267	1	93	1
TCGA-95-7039	0.488940236731679	2	95	2
TCGA-95-7043	-0.959669113518363	2	95	2
TCGA-95-7562	4.7584303902241	4	95	2
TCGA-95-7567	-2.51196765355977	1	95	2
TCGA-95-7944	-6.34822600947464	0	95	2
TCGA-95-7947	2.0607433269532	3	95	2
TCGA-95-7948	-2.55589413273471	1	95	2
TCGA-95-8039	-1.69803225643225	1	95	2
TCGA-95-8494	-2.64681172530303	1	95	2
TCGA-95-A4VK	1.13777687584625	2	95	2
TCGA-95-A4VN	-0.161230503253424	2	95	2
TCGA-95-A4VP	0.188941351097079	2	95	2
TCGA-97-7546	3.02516240778887	3	97	1
TCGA-97-7547	4.16032119230919	4	97	1
TCGA-97-7552	2.41339176243254	3	97	1
TCGA-97-7553	0.96140154695232	2	97	1
TCGA-97-7554	0.532387182336706	2	97	1
TCGA-97-7937	-0.284453582416902	2	97	1
TCGA-97-7938	1.68177039774875	3	97	1
TCGA-97-7941	0.688906408876541	2	97	1
TCGA-97-8171	1.89983025279268	3	97	1
TCGA-97-8172	2.3559503279539	3	97	1
TCGA-97-8175	-2.5464837087459	1	97	1
TCGA-97-8177	0.122335868822346	2	97	1
TCGA-97-8179	0.383343776533369	2	97	1
TCGA-97-8552	1.4955664593345	3	97	1
TCGA-97-A4LX	-0.12726801044144	2	97	1
TCGA-97-A4M0	-1.24942191942712	1	97	1
TCGA-97-A4M1	0.397951168243687	2	97	1
TCGA-97-A4M2	0.695215429216011	2	97	1
TCGA-97-A4M3	0.775477652306044	2	97	1
TCGA-97-A4M5	0.793765412275823	2	97	1
TCGA-97-A4M6	1.99216226494863	3	97	1
TCGA-97-A4M7	3.32731789493328	3	97	1
TCGA-99-7458	1.85799729312919	3	99	4
TCGA-99-8025	0.384267422097485	2	99	4
TCGA-99-8028	-0.385575835944276	2	99	4
TCGA-99-8032	0.927870227467221	2	99	4
TCGA-99-8033	-1.73652619787485	1	99	4
TCGA-99-AA5R	2.42537923429819	3	99	4
TCGA-J2-8192	1.55778622420384	3	J2	4
TCGA-J2-8194	0.855723447774745	2	J2	4
TCGA-J2-A4AD	-1.42504083884583	1	J2	4
TCGA-J2-A4AE	-1.20724962165311	1	J2	4
TCGA-J2-A4AG	-1.87972490585524	1	J2	4
TCGA-L4-A4E5	-2.01743688936354	1	L4	1
TCGA-L4-A4E6	1.45348990939399	3	L4	1
TCGA-L9-A443	-1.62155888105233	1	L9	4
TCGA-L9-A444	-0.496641501954274	2	L9	4
TCGA-L9-A50W	-1.90126832674973	1	L9	4
TCGA-L9-A5IP	-2.13457261589041	1	L9	4
TCGA-L9-A743	-0.497016846229881	2	L9	4
TCGA-L9-A7SV	-2.95961233258377	1	L9	4
TCGA-L9-A8F4	0.614715772751121	2	L9	4
TCGA-MN-A4N1	-0.594766510571849	2	MN	2
TCGA-MN-A4N4	-1.79325495307114	1	MN	2
TCGA-MN-A4N5	-0.819706485329973	2	MN	2
TCGA-MP-A4SV	2.33367729733704	3	MP	3
TCGA-MP-A4SW	-0.797957051249215	2	MP	3
TCGA-MP-A4SY	-0.164963491980412	2	MP	3
TCGA-MP-A4T4	0.436470680670634	2	MP	3
TCGA-MP-A4T6	0.2910885558064	2	MP	3
TCGA-MP-A4T7	-1.00703979603157	2	MP	3
TCGA-MP-A4T8	-1.02928234645627	2	MP	3
TCGA-MP-A4T9	1.33233629661087	2	MP	3
TCGA-MP-A4TA	-2.83809955498414	1	MP	3
TCGA-MP-A4TC	-3.68973388143999	1	MP	3
TCGA-MP-A4TD	0.718333230623871	2	MP	3
TCGA-MP-A4TE	0.630048759469872	2	MP	3
TCGA-MP-A4TF	-0.153455747205761	2	MP	3
TCGA-MP-A4TH	0.994399639313149	2	MP	3
TCGA-MP-A4TI	-1.60206943069875	1	MP	3
TCGA-MP-A4TJ	1.63984874351265	3	MP	3
TCGA-MP-A4TK	1.87669632386703	3	MP	3
TCGA-MP-A5C7	-0.145619624231971	2	MP	3
TCGA-NJ-A4YF	0.140533246491947	2	NJ	1
TCGA-NJ-A4YG	-3.40027816679254	1	NJ	1
TCGA-NJ-A4YI	-0.86633186815323	2	NJ	1
TCGA-NJ-A4YP	-2.49811463965591	1	NJ	1
TCGA-NJ-A4YQ	-1.81498761444878	1	NJ	1
TCGA-NJ-A55A	2.05918052406365	3	NJ	1
TCGA-NJ-A55O	0.478242004455582	2	NJ	1
TCGA-NJ-A55R	1.8048511672403	3	NJ	1
TCGA-NJ-A7XG	0.305755383247538	2	NJ	1
TCGA-O1-A52J	-0.906889822643491	2	O1	1
TCGA-S2-AA1A	2.04309336811468	3	S2	2
