# Supplementary material for: Surrogate Biomarker Prediction from Whole-Slide Images for Evaluating Overall Survival in Lung Adenocarcinoma
Source: Diagnostics (Basel). 2024 Feb 20;14(5):462. doi: 10.3390/diagnostics14050462 (PMC10930763; doi:10.3390/diagnostics14050462)
Supplement: Supplementary file 1 [file diagnostics-14-00462-s001.zip › Supplementary_File_S5_TCGA_LUAD_crossfolds/crossfolds_RHCG.csv]

PATIENT	RHCG	RHCG_quantile	site_code	CV5
TCGA-05-4244	-2.60547423703037	1	05	4
TCGA-05-4249	-1.81641935223698	1	05	4
TCGA-05-4250	-0.228771881374511	1	05	4
TCGA-05-4382	0.337768475356736	2	05	4
TCGA-05-4395	-0.039663473381429	2	05	4
TCGA-05-4396	-3.67951481111288	0	05	4
TCGA-05-4397	4.21504465195933	3	05	4
TCGA-05-4398	1.45232119714164	2	05	4
TCGA-05-4402	-3.20441449739069	1	05	4
TCGA-05-4403	-0.568153980424906	1	05	4
TCGA-05-4405	-3.19475024195735	1	05	4
TCGA-05-4415	5.92662965933357	3	05	4
TCGA-05-4417	-0.991843383417968	1	05	4
TCGA-05-4418	3.45732804493914	3	05	4
TCGA-05-4420	1.22931574671089	2	05	4
TCGA-05-4422	-0.232950245063295	1	05	4
TCGA-05-4424	1.07003466384795	2	05	4
TCGA-05-4426	-0.044709484523886	2	05	4
TCGA-05-4427	-4.20957550472056	0	05	4
TCGA-05-4430	-1.88315697522086	1	05	4
TCGA-05-4432	0.300043882728208	2	05	4
TCGA-05-4433	-2.19058716522023	1	05	4
TCGA-05-4434	3.70188612307087	3	05	4
TCGA-35-3615	-3.73839264831564	0	35	4
TCGA-35-4122	0.034101722910183	2	35	4
TCGA-35-4123	-2.97455455945069	1	35	4
TCGA-35-5375	6.55566610161201	4	35	4
TCGA-38-4625	-4.20491490980671	0	38	5
TCGA-38-4626	-1.5819834216201	1	38	5
TCGA-38-4627	-0.871320197733527	1	38	5
TCGA-38-4628	-2.3962442335369	1	38	5
TCGA-38-4629	-4.98082953564027	0	38	5
TCGA-38-4630	2.85096822374562	2	38	5
TCGA-38-4631	3.47985585379281	3	38	5
TCGA-38-4632	-2.46623205526576	1	38	5
TCGA-38-6178	-3.66991025142521	0	38	5
TCGA-38-7271	-1.361499718743	1	38	5
TCGA-38-A44F	-0.339078807300869	1	38	5
TCGA-44-2655	-2.98604742446531	1	44	4
TCGA-44-2656	-2.02047922618147	1	44	4
TCGA-44-2657	-3.3548755346048	1	44	4
TCGA-44-2659	-4.22853577952644	0	44	4
TCGA-44-2661	-2.73050237954289	1	44	4
TCGA-44-2662	-1.28477601847079	1	44	4
TCGA-44-2665	-4.36483517817891	0	44	4
TCGA-44-2666	-3.08814063647389	1	44	4
TCGA-44-2668	0.189510093922489	2	44	4
TCGA-44-3396	-4.32976357604252	0	44	4
TCGA-44-3398	-1.98073397200462	1	44	4
TCGA-44-3917	-5.44654306215957	0	44	4
TCGA-44-3918	-0.975620084968937	1	44	4
TCGA-44-3919	-2.60787684896284	1	44	4
TCGA-44-4112	-2.47813724245223	1	44	4
TCGA-44-5643	-2.83295828723285	1	44	4
TCGA-44-5644	-0.096500132439301	1	44	4
TCGA-44-5645	-2.63375052787297	1	44	4
TCGA-44-6145	0.428898735850981	2	44	4
TCGA-44-6146	-0.319871162570471	1	44	4
TCGA-44-6147	-2.30627792337117	1	44	4
TCGA-44-6148	-2.17296159423442	1	44	4
TCGA-44-6774	-3.35396247982973	1	44	4
TCGA-44-6775	-1.97054744592497	1	44	4
TCGA-44-6776	-2.47617577219151	1	44	4
TCGA-44-6777	-2.93736076065355	1	44	4
TCGA-44-6778	-1.63609456559772	1	44	4
TCGA-44-6779	-1.03511918599456	1	44	4
TCGA-44-7659	-3.76861252142142	0	44	4
TCGA-44-7660	0.62636602505357	2	44	4
TCGA-44-7662	-5.04168976600212	0	44	4
TCGA-44-7667	-3.57728660190003	0	44	4
TCGA-44-7669	-3.87645248638052	0	44	4
TCGA-44-7670	2.62960897653646	2	44	4
TCGA-44-7671	-0.926872192582775	1	44	4
TCGA-44-7672	-1.65061499178245	1	44	4
TCGA-44-8119	-3.73666360128487	0	44	4
TCGA-44-A479	-1.82638330205795	1	44	4
TCGA-44-A47A	0.548875227683655	2	44	4
TCGA-44-A47B	-6.09167318214986	0	44	4
TCGA-44-A47G	-2.66589159058085	1	44	4
TCGA-44-A4SS	2.02340252775103	2	44	4
TCGA-44-A4SU	-2.12035158449749	1	44	4
TCGA-49-4487	-1.29701015866651	1	49	1
TCGA-49-4488	-2.10230196756966	1	49	1
TCGA-49-4490	-2.07003941907097	1	49	1
TCGA-49-4494	-1.55355321381192	1	49	1
TCGA-49-4501	-1.17038269208637	1	49	1
TCGA-49-4505	-3.08211580401989	1	49	1
TCGA-49-4506	5.46594752231345	3	49	1
TCGA-49-4507	6.78140180995325	4	49	1
TCGA-49-4510	-2.23124428966564	1	49	1
TCGA-49-4512	-1.90293843817247	1	49	1
TCGA-49-4514	-1.13992582036532	1	49	1
TCGA-49-6742	3.2482087883916	3	49	1
TCGA-49-6743	-0.36146228485028	1	49	1
TCGA-49-6744	-0.268067606639202	1	49	1
TCGA-49-6745	-3.54729527733421	0	49	1
TCGA-49-6761	-1.90408314538541	1	49	1
TCGA-49-6767	3.81734502716005	3	49	1
TCGA-49-AAQV	0.960708612144313	2	49	1
TCGA-49-AAR0	-0.57552418358535	1	49	1
TCGA-49-AAR2	-0.895339617759712	1	49	1
TCGA-49-AAR3	-2.3585830690203	1	49	1
TCGA-49-AAR4	-2.95116593584706	1	49	1
TCGA-49-AAR9	3.20256782035013	2	49	1
TCGA-49-AARE	3.61394644529428	3	49	1
TCGA-49-AARN	-2.24914684966201	1	49	1
TCGA-49-AARO	-2.16672363820645	1	49	1
TCGA-49-AARQ	0.86126932531619	2	49	1
TCGA-49-AARR	-1.0791649808112	1	49	1
TCGA-4B-A93V	-3.08567647679454	1	4B	2
TCGA-50-5044	-2.68758813602697	1	50	3
TCGA-50-5045	0.059673876897623	2	50	3
TCGA-50-5055	1.11436028537155	2	50	3
TCGA-50-5066	-1.80356769334801	1	50	3
TCGA-50-5068	-2.43142697943573	1	50	3
TCGA-50-5931	0.940107693849805	2	50	3
TCGA-50-5939	1.16943909423558	2	50	3
TCGA-50-5942	-3.26441817570762	1	50	3
TCGA-50-5946	-2.70597637414538	1	50	3
TCGA-50-6590	3.69317046114789	3	50	3
TCGA-50-6591	-1.53855629246987	1	50	3
TCGA-50-6593	-1.69870442266582	1	50	3
TCGA-50-6594	2.86044643917625	2	50	3
TCGA-50-6597	4.38330510052928	3	50	3
TCGA-50-6673	1.08227648649626	2	50	3
TCGA-50-7109	-3.55203981290536	0	50	3
TCGA-50-8457	-2.95931182171466	1	50	3
TCGA-50-8459	-1.14401115420928	1	50	3
TCGA-53-7624	1.81173070809867	2	53	1
TCGA-53-7626	-2.34684987989275	1	53	1
TCGA-53-7813	-2.58515027754897	1	53	1
TCGA-53-A4EZ	2.3951866227718	2	53	1
TCGA-55-1592	-0.460937686493997	1	55	2
TCGA-55-1594	-6.27642195274528	0	55	2
TCGA-55-1595	-4.38895097325163	0	55	2
TCGA-55-1596	1.02955525865114	2	55	2
TCGA-55-5899	-1.43796664615589	1	55	2
TCGA-55-6543	-4.12312157350148	0	55	2
TCGA-55-6642	-5.43947685084318	0	55	2
TCGA-55-6712	-1.81157804894337	1	55	2
TCGA-55-6968	-0.273775243903388	1	55	2
TCGA-55-6969	-1.89451778243339	1	55	2
TCGA-55-6970	-0.825610821178031	1	55	2
TCGA-55-6971	1.83860008747407	2	55	2
TCGA-55-6972	-0.578634128004858	1	55	2
TCGA-55-6975	4.98781250612493	3	55	2
TCGA-55-6978	-2.79801773690018	1	55	2
TCGA-55-6979	0.348692105073095	2	55	2
TCGA-55-6980	-1.01074068503861	1	55	2
TCGA-55-6981	-2.27434667316858	1	55	2
TCGA-55-6982	1.98912395327339	2	55	2
TCGA-55-6983	-0.111335323337185	1	55	2
TCGA-55-6984	-2.0172791653719	1	55	2
TCGA-55-6985	-3.17145595737115	1	55	2
TCGA-55-6986	-1.92864380973059	1	55	2
TCGA-55-6987	0.772417383284581	2	55	2
TCGA-55-7227	-0.732393701921779	1	55	2
TCGA-55-7281	-5.74153394853253	0	55	2
TCGA-55-7283	-3.58353093989397	0	55	2
TCGA-55-7284	-2.51533930429522	1	55	2
TCGA-55-7570	0.302115275422462	2	55	2
TCGA-55-7573	-2.83043006204369	1	55	2
TCGA-55-7574	-0.7354387584704	1	55	2
TCGA-55-7576	-4.60275286292722	0	55	2
TCGA-55-7724	7.19775259562755	4	55	2
TCGA-55-7725	-3.35320185156389	1	55	2
TCGA-55-7726	5.10569113905902	3	55	2
TCGA-55-7727	-1.93111114708376	1	55	2
TCGA-55-7728	1.36134666639855	2	55	2
TCGA-55-7815	-4.86353875231263	0	55	2
TCGA-55-7816	-3.94454279842256	0	55	2
TCGA-55-7903	-2.31938365323264	1	55	2
TCGA-55-7907	-3.76406997536454	0	55	2
TCGA-55-7910	-2.31980773454242	1	55	2
TCGA-55-7911	-3.62227969456333	0	55	2
TCGA-55-7913	0.118415609651365	2	55	2
TCGA-55-7914	-2.44028462786842	1	55	2
TCGA-55-7994	-4.91549898850422	0	55	2
TCGA-55-7995	0.728392314439299	2	55	2
TCGA-55-8085	0.074872338691741	2	55	2
TCGA-55-8087	-1.50581929285654	1	55	2
TCGA-55-8089	2.62343686842726	2	55	2
TCGA-55-8090	-6.66290928921768	0	55	2
TCGA-55-8091	-3.22835657415132	1	55	2
TCGA-55-8092	-3.7501168583183	0	55	2
TCGA-55-8094	-4.14962487426534	0	55	2
TCGA-55-8096	-3.62075607395851	0	55	2
TCGA-55-8097	-1.77597912560922	1	55	2
TCGA-55-8203	-1.55404585910885	1	55	2
TCGA-55-8204	4.63184422335395	3	55	2
TCGA-55-8205	-2.68891579641808	1	55	2
TCGA-55-8206	-1.45071953842551	1	55	2
TCGA-55-8207	-1.40282377687925	1	55	2
TCGA-55-8208	-0.65977202293698	1	55	2
TCGA-55-8299	2.31841894495121	2	55	2
TCGA-55-8301	0.523776037249501	2	55	2
TCGA-55-8302	-1.11534625311309	1	55	2
TCGA-55-8505	5.91049192392837	3	55	2
TCGA-55-8506	-3.30068839774316	1	55	2
TCGA-55-8507	-3.53222290148768	0	55	2
TCGA-55-8508	0.226370761663139	2	55	2
TCGA-55-8510	-1.47907233226803	1	55	2
TCGA-55-8511	-3.41479053052001	0	55	2
TCGA-55-8512	-1.49727667220786	1	55	2
TCGA-55-8513	1.0815842393806	2	55	2
TCGA-55-8514	-2.36176359135671	1	55	2
TCGA-55-8614	-0.526143790859203	1	55	2
TCGA-55-8615	-3.45351257881694	0	55	2
TCGA-55-8616	-2.38557166085735	1	55	2
TCGA-55-8619	-0.459806240405726	1	55	2
TCGA-55-8620	-2.55541635902395	1	55	2
TCGA-55-8621	-5.94765360995666	0	55	2
TCGA-55-A48X	-1.55960169981677	1	55	2
TCGA-55-A48Y	-1.48556572552904	1	55	2
TCGA-55-A48Z	-0.007424940314749	2	55	2
TCGA-55-A490	-0.009650035207373	2	55	2
TCGA-55-A491	4.02441672317169	3	55	2
TCGA-55-A492	-3.43283297073563	0	55	2
TCGA-55-A493	-0.287641829963956	1	55	2
TCGA-55-A494	-1.86321720045299	1	55	2
TCGA-55-A4DF	-0.671134345171397	1	55	2
TCGA-55-A4DG	-2.2224656476552	1	55	2
TCGA-55-A57B	-3.71963670088973	0	55	2
TCGA-62-A46O	-1.35667583187411	1	62	1
TCGA-62-A46P	-0.729809021822391	1	62	1
TCGA-62-A46R	-3.58512350367947	0	62	1
TCGA-62-A46S	-3.75570151668246	0	62	1
TCGA-62-A46U	-3.8814992015401	0	62	1
TCGA-62-A46V	-6.00073895074747	0	62	1
TCGA-62-A470	-4.68139190739948	0	62	1
TCGA-62-A471	5.16953122609541	3	62	1
TCGA-62-A472	-5.06282696426039	0	62	1
TCGA-64-1676	-1.66679106256223	1	64	5
TCGA-64-1677	-2.10726029585733	1	64	5
TCGA-64-1678	-0.645154730448809	1	64	5
TCGA-64-1679	-3.48469940766207	0	64	5
TCGA-64-1680	-5.31083552799601	0	64	5
TCGA-64-1681	-4.06869090003767	0	64	5
TCGA-64-5774	-3.64061231722963	0	64	5
TCGA-64-5775	2.38066777633042	2	64	5
TCGA-64-5778	-2.7260761837639	1	64	5
TCGA-64-5779	-3.14416705949975	1	64	5
TCGA-64-5781	3.7252960506153	3	64	5
TCGA-64-5815	-2.82747737812904	1	64	5
TCGA-67-3770	0.250997349700501	2	67	5
TCGA-67-3771	2.94921073385527	2	67	5
TCGA-67-3772	-3.71305809578209	0	67	5
TCGA-67-3773	-2.73808594315056	1	67	5
TCGA-67-3774	-0.213757228970744	1	67	5
TCGA-67-4679	-2.56306084555379	1	67	5
TCGA-67-6215	1.50124262367268	2	67	5
TCGA-67-6216	-1.24278328926443	1	67	5
TCGA-67-6217	0.360333431370206	2	67	5
TCGA-69-7760	-0.332349128525466	1	69	1
TCGA-69-7761	-1.79257279358663	1	69	1
TCGA-69-7763	-0.91172265838646	1	69	1
TCGA-69-7764	-3.1770667546878	1	69	1
TCGA-69-7765	-2.48000741146293	1	69	1
TCGA-69-7973	-3.10006900982585	1	69	1
TCGA-69-7974	-2.17069051155446	1	69	1
TCGA-69-7978	-3.73628629923798	0	69	1
TCGA-69-7979	-3.50312897039971	0	69	1
TCGA-69-7980	-1.74596918246066	1	69	1
TCGA-69-8253	-1.1390419575258	1	69	1
TCGA-69-8254	-1.21681629033632	1	69	1
TCGA-69-8255	-0.432325709059402	1	69	1
TCGA-69-8453	-0.948656157276894	1	69	1
TCGA-69-A59K	0.532433631256439	2	69	1
TCGA-71-6725	-6.48240884049334	0	71	4
TCGA-71-8520	-5.5995290228559	0	71	4
TCGA-73-4658	-2.46048772209212	1	73	5
TCGA-73-4659	1.18734490136243	2	73	5
TCGA-73-4662	-2.50503728026838	1	73	5
TCGA-73-4666	-3.92736189254695	0	73	5
TCGA-73-4668	-4.53963080427447	0	73	5
TCGA-73-4670	5.86763723206735	3	73	5
TCGA-73-4675	-3.50318901442981	0	73	5
TCGA-73-4676	0.339781964163355	2	73	5
TCGA-73-4677	-1.43585745916924	1	73	5
TCGA-73-7498	-2.71596847981443	1	73	5
TCGA-73-7499	0.591972831980848	2	73	5
TCGA-73-A9RS	1.64332027780584	2	73	5
TCGA-75-5122	-2.48531771820125	1	75	3
TCGA-75-5125	-4.26876083872275	0	75	3
TCGA-75-5126	-2.56267288303161	1	75	3
TCGA-75-5146	-3.11043807088404	1	75	3
TCGA-75-5147	1.22671174951367	2	75	3
TCGA-75-6203	-0.740972496043884	1	75	3
TCGA-75-6205	-5.08509601543805	0	75	3
TCGA-75-6206	-3.82420614034401	0	75	3
TCGA-75-6207	-5.95326638138874	0	75	3
TCGA-75-6211	-5.46625471141533	0	75	3
TCGA-75-6212	0.077965109626492	2	75	3
TCGA-75-6214	7.08113498078067	4	75	3
TCGA-75-7025	-1.04112758337293	1	75	3
TCGA-75-7027	0.795119674175278	2	75	3
TCGA-75-7030	-1.52626099856444	1	75	3
TCGA-75-7031	-4.96012832893148	0	75	3
TCGA-78-7145	-2.97783665947134	1	78	3
TCGA-78-7146	1.4210591797515	2	78	3
TCGA-78-7147	-1.49423660463972	1	78	3
TCGA-78-7148	-2.36175572288944	1	78	3
TCGA-78-7149	0.611630300070864	2	78	3
TCGA-78-7150	1.54032516526788	2	78	3
TCGA-78-7152	0.579453540767041	2	78	3
TCGA-78-7153	-4.08472798740631	0	78	3
TCGA-78-7154	1.58882447766013	2	78	3
TCGA-78-7155	-5.64961059600606	0	78	3
TCGA-78-7156	-3.9930878003587	0	78	3
TCGA-78-7158	-3.00489606500285	1	78	3
TCGA-78-7159	-1.18760717679565	1	78	3
TCGA-78-7160	-0.987130551569026	1	78	3
TCGA-78-7161	-2.69946649252484	1	78	3
TCGA-78-7163	-4.60602306908772	0	78	3
TCGA-78-7166	1.02018394047777	2	78	3
TCGA-78-7167	-4.33157814560907	0	78	3
TCGA-78-7220	5.08000275867655	3	78	3
TCGA-78-7535	-4.75966887464576	0	78	3
TCGA-78-7536	-3.54853156042352	0	78	3
TCGA-78-7537	-2.08332925302755	1	78	3
TCGA-78-7539	-0.682001053246277	1	78	3
TCGA-78-7540	-1.3358713446191	1	78	3
TCGA-78-7542	3.85922805577847	3	78	3
TCGA-78-7633	-0.218022761802598	1	78	3
TCGA-78-8640	-1.02980443546343	1	78	3
TCGA-78-8648	-0.346436662723335	1	78	3
TCGA-78-8655	-3.2032610356101	1	78	3
TCGA-78-8660	-4.1438247478669	0	78	3
TCGA-78-8662	-5.4369807697153	0	78	3
TCGA-80-5607	-1.7502036414559	1	80	1
TCGA-80-5608	-3.13260161109245	1	80	1
TCGA-80-5611	-1.32368110286918	1	80	1
TCGA-83-5908	-4.80020418908892	0	83	1
TCGA-86-6562	-2.90892941846794	1	86	5
TCGA-86-6851	-2.4158933052037	1	86	5
TCGA-86-7701	-2.13218715860177	1	86	5
TCGA-86-7711	9.85424559553288	4	86	5
TCGA-86-7713	-3.94928308095361	0	86	5
TCGA-86-7714	-4.94274743456853	0	86	5
TCGA-86-7953	0.175113368391238	2	86	5
TCGA-86-7954	-1.11199282621045	1	86	5
TCGA-86-7955	0.150819437866058	2	86	5
TCGA-86-8054	-3.33484550159799	1	86	5
TCGA-86-8055	0.574505013408901	2	86	5
TCGA-86-8056	-1.47574947855655	1	86	5
TCGA-86-8073	-2.86885337801255	1	86	5
TCGA-86-8074	-2.31353126150339	1	86	5
TCGA-86-8075	-1.26197997081405	1	86	5
TCGA-86-8076	-1.62857108779771	1	86	5
TCGA-86-8278	-2.99884558779978	1	86	5
TCGA-86-8279	-3.87225845577399	0	86	5
TCGA-86-8280	-1.76801441826176	1	86	5
TCGA-86-8281	-2.14852291495242	1	86	5
TCGA-86-8358	1.0516248257242	2	86	5
TCGA-86-8359	0.733614397084746	2	86	5
TCGA-86-8585	-1.43617243726066	1	86	5
TCGA-86-8668	-5.37061219965095	0	86	5
TCGA-86-8669	0.005613982095867	2	86	5
TCGA-86-8671	-1.64253624725195	1	86	5
TCGA-86-8672	-3.75772470650381	0	86	5
TCGA-86-8673	0.536136359157283	2	86	5
TCGA-86-8674	-1.47738505502144	1	86	5
TCGA-86-A456	-0.702929360218073	1	86	5
TCGA-86-A4D0	-3.69609768349409	0	86	5
TCGA-86-A4JF	-4.46739687950016	0	86	5
TCGA-86-A4P7	-1.53904208610309	1	86	5
TCGA-86-A4P8	-3.88613514682027	0	86	5
TCGA-91-A4BC	-1.16561975306425	1	91	4
TCGA-91-A4BD	-1.66887827348019	1	91	4
TCGA-93-7347	-4.0038246160776	0	93	1
TCGA-93-7348	-2.58877804890606	1	93	1
TCGA-93-8067	-2.29773248863514	1	93	1
TCGA-93-A4JN	-2.4701300635213	1	93	1
TCGA-93-A4JO	-1.85243899963287	1	93	1
TCGA-93-A4JP	1.98427952163504	2	93	1
TCGA-93-A4JQ	0.170102701259827	2	93	1
TCGA-95-7039	-3.80874031190901	0	95	1
TCGA-95-7043	-2.40024170490434	1	95	1
TCGA-95-7562	-6.4733907884333	0	95	1
TCGA-95-7567	-6.59943049481011	0	95	1
TCGA-95-7944	2.41664558126145	2	95	1
TCGA-95-7947	-3.43821665587074	0	95	1
TCGA-95-7948	0.635247354617298	2	95	1
TCGA-95-8039	-2.35010895301194	1	95	1
TCGA-95-8494	-5.45416664736063	0	95	1
TCGA-95-A4VK	1.48924924634763	2	95	1
TCGA-95-A4VN	-3.77003974592895	0	95	1
TCGA-95-A4VP	-1.97025724375218	1	95	1
TCGA-97-7546	-3.73771788512813	0	97	3
TCGA-97-7547	-1.85031732813716	1	97	3
TCGA-97-7552	0.901492723901111	2	97	3
TCGA-97-7553	-3.08784197206753	1	97	3
TCGA-97-7554	-3.68484353388396	0	97	3
TCGA-97-7937	-3.35974170972114	0	97	3
TCGA-97-7938	-1.74225588475735	1	97	3
TCGA-97-7941	3.28468724126149	3	97	3
TCGA-97-8171	-1.39454211957412	1	97	3
TCGA-97-8172	0.406499270117331	2	97	3
TCGA-97-8175	-3.2834493029121	1	97	3
TCGA-97-8177	0.010225502500809	2	97	3
TCGA-97-8179	-2.57442798807733	1	97	3
TCGA-97-8552	-0.922576950812166	1	97	3
TCGA-97-A4LX	-1.84347504444085	1	97	3
TCGA-97-A4M0	-2.6479712959174	1	97	3
TCGA-97-A4M1	-2.20295287634649	1	97	3
TCGA-97-A4M2	-0.965695924738444	1	97	3
TCGA-97-A4M3	-3.04652404571596	1	97	3
TCGA-97-A4M5	-1.17498365373974	1	97	3
TCGA-97-A4M6	-1.03337282715851	1	97	3
TCGA-97-A4M7	-2.10950321204476	1	97	3
TCGA-99-7458	-2.17175005026486	1	99	5
TCGA-99-8025	-4.9732845825206	0	99	5
TCGA-99-8028	-2.13100300885868	1	99	5
TCGA-99-8032	-1.35865253128894	1	99	5
TCGA-99-8033	1.40203463265812	2	99	5
TCGA-99-AA5R	-0.418158024066056	1	99	5
TCGA-J2-8192	-0.420840125003589	1	J2	3
TCGA-J2-8194	-2.81015904832998	1	J2	3
TCGA-J2-A4AD	-0.270712692454538	1	J2	3
TCGA-J2-A4AE	-4.26614331070668	0	J2	3
TCGA-J2-A4AG	-2.97926057940616	1	J2	3
TCGA-L4-A4E5	-3.29754480855628	1	L4	5
TCGA-L4-A4E6	-3.03377591744003	1	L4	5
TCGA-L9-A443	-1.9625957988874	1	L9	5
TCGA-L9-A444	-3.21910752642536	1	L9	5
TCGA-L9-A50W	-1.53869824736502	1	L9	5
TCGA-L9-A5IP	5.79813427152224	3	L9	5
TCGA-L9-A743	-2.65229507170779	1	L9	5
TCGA-L9-A7SV	-6.41904395122106	0	L9	5
TCGA-L9-A8F4	-1.49308751678339	1	L9	5
TCGA-MN-A4N1	0.610702607728131	2	MN	1
TCGA-MN-A4N4	0.829182253068684	2	MN	1
TCGA-MN-A4N5	0.901829068266627	2	MN	1
TCGA-MP-A4SV	-3.4699925779127	0	MP	4
TCGA-MP-A4SW	-6.1555090558673	0	MP	4
TCGA-MP-A4SY	-6.23105268243818	0	MP	4
TCGA-MP-A4T4	-2.16443336391954	1	MP	4
TCGA-MP-A4T6	-1.80652224082002	1	MP	4
TCGA-MP-A4T7	-0.581733961298895	1	MP	4
TCGA-MP-A4T8	1.30904018668176	2	MP	4
TCGA-MP-A4T9	1.47183570959897	2	MP	4
TCGA-MP-A4TA	3.75639470790967	3	MP	4
TCGA-MP-A4TC	-6.01166197632736	0	MP	4
TCGA-MP-A4TD	-1.47235033098524	1	MP	4
TCGA-MP-A4TE	-2.76988184741876	1	MP	4
TCGA-MP-A4TF	2.21009143688334	2	MP	4
TCGA-MP-A4TH	-1.69009853495892	1	MP	4
TCGA-MP-A4TI	-1.04019054309064	1	MP	4
TCGA-MP-A4TJ	-1.81958287512464	1	MP	4
TCGA-MP-A4TK	-3.21681556205611	1	MP	4
TCGA-MP-A5C7	-6.37443831472785	0	MP	4
TCGA-NJ-A4YF	-0.10562734077745	1	NJ	1
TCGA-NJ-A4YG	-4.13724376095875	0	NJ	1
TCGA-NJ-A4YI	-1.11787063514919	1	NJ	1
TCGA-NJ-A4YP	-4.82004273454327	0	NJ	1
TCGA-NJ-A4YQ	2.39186395599189	2	NJ	1
TCGA-NJ-A55A	-3.65047772410682	0	NJ	1
TCGA-NJ-A55O	0.056415339514099	2	NJ	1
TCGA-NJ-A55R	0.369266290557371	2	NJ	1
TCGA-NJ-A7XG	-0.469178061117689	1	NJ	1
TCGA-O1-A52J	-1.55896651922318	1	O1	2
TCGA-S2-AA1A	-1.75737516835768	1	S2	1
