# Supplementary material for: Surrogate Biomarker Prediction from Whole-Slide Images for Evaluating Overall Survival in Lung Adenocarcinoma
Source: Diagnostics (Basel). 2024 Feb 20;14(5):462. doi: 10.3390/diagnostics14050462 (PMC10930763; doi:10.3390/diagnostics14050462)
Supplement: Supplementary file 1 [file diagnostics-14-00462-s001.zip › Supplementary_File_S5_TCGA_LUAD_crossfolds/crossfolds_RHOV.csv]

PATIENT	RHOV	RHOV_quantile	site_code	CV5
TCGA-05-4244	3.32210621734534	1	05	1
TCGA-05-4249	3.43852176296766	1	05	1
TCGA-05-4250	5.17819231736865	2	05	1
TCGA-05-4382	3.10254076506096	1	05	1
TCGA-05-4395	6.2520175468651	3	05	1
TCGA-05-4396	5.48622967439091	2	05	1
TCGA-05-4397	3.25720350056116	1	05	1
TCGA-05-4398	6.24953520893201	3	05	1
TCGA-05-4402	5.29729001979889	2	05	1
TCGA-05-4403	3.65732662269911	1	05	1
TCGA-05-4405	3.59445733339	1	05	1
TCGA-05-4415	9.27640118483183	4	05	1
TCGA-05-4417	1.56141025757585	0	05	1
TCGA-05-4418	9.32345042703869	4	05	1
TCGA-05-4420	4.08711450283855	2	05	1
TCGA-05-4422	5.28351231861038	2	05	1
TCGA-05-4424	3.31506112053098	1	05	1
TCGA-05-4426	5.75006406003331	2	05	1
TCGA-05-4427	3.78854476206122	1	05	1
TCGA-05-4430	3.08134434355775	1	05	1
TCGA-05-4432	4.27682226092814	2	05	1
TCGA-05-4433	1.98821598756854	1	05	1
TCGA-05-4434	6.71594858803505	3	05	1
TCGA-35-3615	3.75460498995497	1	35	5
TCGA-35-4122	2.60100772959537	1	35	5
TCGA-35-4123	3.95486824951019	2	35	5
TCGA-35-5375	3.49308971741032	1	35	5
TCGA-38-4625	2.60794999364318	1	38	4
TCGA-38-4626	1.37113019074907	0	38	4
TCGA-38-4627	3.11053245555621	1	38	4
TCGA-38-4628	3.36565687038763	1	38	4
TCGA-38-4629	4.13724635262499	2	38	4
TCGA-38-4630	2.88329887736161	1	38	4
TCGA-38-4631	4.54945531304094	2	38	4
TCGA-38-4632	4.40060529082232	2	38	4
TCGA-38-6178	1.68764175319287	0	38	4
TCGA-38-7271	4.74143830301659	2	38	4
TCGA-38-A44F	5.70205603512312	2	38	4
TCGA-44-2655	4.91803519992834	2	44	3
TCGA-44-2656	2.77686476022656	1	44	3
TCGA-44-2657	1.67192452473892	0	44	3
TCGA-44-2659	0.762419080870553	0	44	3
TCGA-44-2661	1.57161723426429	0	44	3
TCGA-44-2662	4.10616675433175	2	44	3
TCGA-44-2665	3.61522741923002	1	44	3
TCGA-44-2666	4.21694394825006	2	44	3
TCGA-44-2668	2.75267846824812	1	44	3
TCGA-44-3396	6.50617402882668	3	44	3
TCGA-44-3398	6.50940060709876	3	44	3
TCGA-44-3917	2.11569936206151	1	44	3
TCGA-44-3918	2.19290298137252	1	44	3
TCGA-44-3919	4.25958360181714	2	44	3
TCGA-44-4112	0.140772590192266	0	44	3
TCGA-44-5643	7.48913081374149	3	44	3
TCGA-44-5644	2.65216079535928	1	44	3
TCGA-44-5645	1.44584226690503	0	44	3
TCGA-44-6145	6.81274014708585	3	44	3
TCGA-44-6146	1.19718727364888	0	44	3
TCGA-44-6147	0.134921257523628	0	44	3
TCGA-44-6148	3.55914058801275	1	44	3
TCGA-44-6774	2.71212671062804	1	44	3
TCGA-44-6775	1.50169547699577	0	44	3
TCGA-44-6776	2.5430177930418	1	44	3
TCGA-44-6777	2.66891224631302	1	44	3
TCGA-44-6778	0.752176024118336	0	44	3
TCGA-44-6779	6.27897306947869	3	44	3
TCGA-44-7659	4.25560371599941	2	44	3
TCGA-44-7660	4.69055908698106	2	44	3
TCGA-44-7662	2.87915928719632	1	44	3
TCGA-44-7667	3.25741016897034	1	44	3
TCGA-44-7669	2.45318370364211	1	44	3
TCGA-44-7670	3.93120117423528	2	44	3
TCGA-44-7671	4.0273241178041	2	44	3
TCGA-44-7672	3.60488574136594	1	44	3
TCGA-44-8119	4.79947566460779	2	44	3
TCGA-44-A479	3.32216804859179	1	44	3
TCGA-44-A47A	3.65622456422019	1	44	3
TCGA-44-A47B	3.34503835998736	1	44	3
TCGA-44-A47G	3.18932297025534	1	44	3
TCGA-44-A4SS	4.73115692291474	2	44	3
TCGA-44-A4SU	4.40781521122027	2	44	3
TCGA-49-4487	5.99638485094927	3	49	1
TCGA-49-4488	5.45143397539801	2	49	1
TCGA-49-4490	3.87117124972143	1	49	1
TCGA-49-4494	6.36693498519732	3	49	1
TCGA-49-4501	2.00557869908662	1	49	1
TCGA-49-4505	4.93554919096078	2	49	1
TCGA-49-4506	9.65556600732626	4	49	1
TCGA-49-4507	8.37344887178091	4	49	1
TCGA-49-4510	3.7062346257763	1	49	1
TCGA-49-4512	3.83975376702069	1	49	1
TCGA-49-4514	4.34056741379981	2	49	1
TCGA-49-6742	7.80494104353149	3	49	1
TCGA-49-6743	7.02645929615697	3	49	1
TCGA-49-6744	2.69250224853226	1	49	1
TCGA-49-6745	4.19012108860285	2	49	1
TCGA-49-6761	4.1541546241111	2	49	1
TCGA-49-6767	4.95205957868372	2	49	1
TCGA-49-AAQV	6.68191298805149	3	49	1
TCGA-49-AAR0	4.05352234621023	2	49	1
TCGA-49-AAR2	5.15632250206278	2	49	1
TCGA-49-AAR3	2.59561324136658	1	49	1
TCGA-49-AAR4	4.99886915146197	2	49	1
TCGA-49-AAR9	6.35999414796792	3	49	1
TCGA-49-AARE	7.46196594178638	3	49	1
TCGA-49-AARN	5.20572360475592	2	49	1
TCGA-49-AARO	4.88688901118138	2	49	1
TCGA-49-AARQ	4.85304881851122	2	49	1
TCGA-49-AARR	5.18114625708821	2	49	1
TCGA-4B-A93V	5.27751963646455	2	4B	4
TCGA-50-5044	3.22410344584537	1	50	1
TCGA-50-5045	3.91945187666802	2	50	1
TCGA-50-5055	3.12703411540666	1	50	1
TCGA-50-5066	0.094552692632773	0	50	1
TCGA-50-5068	3.26504383650242	1	50	1
TCGA-50-5931	5.23873754013349	2	50	1
TCGA-50-5939	5.78573101443969	2	50	1
TCGA-50-5942	1.83150624429091	1	50	1
TCGA-50-5946	5.16397726264827	2	50	1
TCGA-50-6590	5.46317103150315	2	50	1
TCGA-50-6591	0.849714297246191	0	50	1
TCGA-50-6593	4.94995275337273	2	50	1
TCGA-50-6594	5.63714903398939	2	50	1
TCGA-50-6597	2.42938749101082	1	50	1
TCGA-50-6673	4.20201573077035	2	50	1
TCGA-50-7109	3.54177386049736	1	50	1
TCGA-50-8457	1.5360990940282	0	50	1
TCGA-50-8459	4.35551587000582	2	50	1
TCGA-53-7624	8.14887269509502	4	53	4
TCGA-53-7626	4.32624883200503	2	53	4
TCGA-53-7813	3.38294047449629	1	53	4
TCGA-53-A4EZ	3.67105568173607	1	53	4
TCGA-55-1592	3.94395917328799	2	55	2
TCGA-55-1594	3.30289398483474	1	55	2
TCGA-55-1595	5.03940919945267	2	55	2
TCGA-55-1596	5.05709959334701	2	55	2
TCGA-55-5899	-0.013468817627975	0	55	2
TCGA-55-6543	6.64202636912529	3	55	2
TCGA-55-6642	4.04635245785873	2	55	2
TCGA-55-6712	2.78968626410688	1	55	2
TCGA-55-6968	1.84170197351655	1	55	2
TCGA-55-6969	0.792542905906499	0	55	2
TCGA-55-6970	7.44969208172559	3	55	2
TCGA-55-6971	3.19836500353889	1	55	2
TCGA-55-6972	3.15643193324587	1	55	2
TCGA-55-6975	8.37306495727414	4	55	2
TCGA-55-6978	4.15707326811437	2	55	2
TCGA-55-6979	3.42894506104851	1	55	2
TCGA-55-6980	4.28765887435251	2	55	2
TCGA-55-6981	5.08194808078964	2	55	2
TCGA-55-6982	4.99290229251083	2	55	2
TCGA-55-6983	5.20124174939734	2	55	2
TCGA-55-6984	5.84001071834562	2	55	2
TCGA-55-6985	4.97320228546073	2	55	2
TCGA-55-6986	4.38835760407684	2	55	2
TCGA-55-6987	5.49303077204334	2	55	2
TCGA-55-7227	5.7906623116293	2	55	2
TCGA-55-7281	2.94846402288692	1	55	2
TCGA-55-7283	1.49542040150085	0	55	2
TCGA-55-7284	4.15625379361461	2	55	2
TCGA-55-7570	5.09141078691422	2	55	2
TCGA-55-7573	2.37902330358526	1	55	2
TCGA-55-7574	2.87337048420512	1	55	2
TCGA-55-7576	3.56616991892572	1	55	2
TCGA-55-7724	4.61736862950417	2	55	2
TCGA-55-7725	3.65055028329722	1	55	2
TCGA-55-7726	5.91761879090644	2	55	2
TCGA-55-7727	4.47827978905394	2	55	2
TCGA-55-7728	4.05436891297716	2	55	2
TCGA-55-7815	2.03127901099532	1	55	2
TCGA-55-7816	0.000315647384975	0	55	2
TCGA-55-7903	3.66492524904789	1	55	2
TCGA-55-7907	4.16863691204811	2	55	2
TCGA-55-7910	3.34451255779202	1	55	2
TCGA-55-7911	4.16823171733086	2	55	2
TCGA-55-7913	4.77159960158121	2	55	2
TCGA-55-7914	3.66061658770672	1	55	2
TCGA-55-7994	5.0905932848114	2	55	2
TCGA-55-7995	4.28544128444322	2	55	2
TCGA-55-8085	4.593142422549	2	55	2
TCGA-55-8087	3.54528504809147	1	55	2
TCGA-55-8089	4.75048811535869	2	55	2
TCGA-55-8090	5.88133071722397	2	55	2
TCGA-55-8091	5.32153502742449	2	55	2
TCGA-55-8092	3.4439364140169	1	55	2
TCGA-55-8094	3.13885673752888	1	55	2
TCGA-55-8096	3.19373738340031	1	55	2
TCGA-55-8097	0.011291550405052	0	55	2
TCGA-55-8203	5.53190074969411	2	55	2
TCGA-55-8204	6.77473176507644	3	55	2
TCGA-55-8205	3.60754161095316	1	55	2
TCGA-55-8206	1.55389708964486	0	55	2
TCGA-55-8207	3.24801039525805	1	55	2
TCGA-55-8208	4.63813919083185	2	55	2
TCGA-55-8299	8.72958556349076	4	55	2
TCGA-55-8301	2.88821755941951	1	55	2
TCGA-55-8302	4.95933043318141	2	55	2
TCGA-55-8505	8.39338519733788	4	55	2
TCGA-55-8506	6.60770422303059	3	55	2
TCGA-55-8507	3.8445536703953	1	55	2
TCGA-55-8508	6.29979392963312	3	55	2
TCGA-55-8510	3.49941234707717	1	55	2
TCGA-55-8511	5.66789077243034	2	55	2
TCGA-55-8512	4.48218254935131	2	55	2
TCGA-55-8513	4.75795842801823	2	55	2
TCGA-55-8514	5.88774495790635	2	55	2
TCGA-55-8614	5.99965663739381	3	55	2
TCGA-55-8615	4.32653499724493	2	55	2
TCGA-55-8616	4.5906669814419	2	55	2
TCGA-55-8619	2.90942756925999	1	55	2
TCGA-55-8620	0.64969807088066	0	55	2
TCGA-55-8621	3.63542915754628	1	55	2
TCGA-55-A48X	3.8371891995413	1	55	2
TCGA-55-A48Y	5.12526486096279	2	55	2
TCGA-55-A48Z	4.77507479305658	2	55	2
TCGA-55-A490	3.13676821335031	1	55	2
TCGA-55-A491	4.37201353882063	2	55	2
TCGA-55-A492	3.08758927779082	1	55	2
TCGA-55-A493	4.34747734572936	2	55	2
TCGA-55-A494	4.68732708720504	2	55	2
TCGA-55-A4DF	4.62736105525084	2	55	2
TCGA-55-A4DG	0.922584685148083	0	55	2
TCGA-55-A57B	2.18381481075202	1	55	2
TCGA-62-A46O	9.10621589779746	4	62	3
TCGA-62-A46P	3.81540730010601	1	62	3
TCGA-62-A46R	3.05584440677043	1	62	3
TCGA-62-A46S	3.79735173608396	1	62	3
TCGA-62-A46U	5.04153109672367	2	62	3
TCGA-62-A46V	4.20260905223229	2	62	3
TCGA-62-A470	4.21039179581883	2	62	3
TCGA-62-A471	10.1187901920585	4	62	3
TCGA-62-A472	4.8090782733988	2	62	3
TCGA-64-1676	4.44815251511022	2	64	5
TCGA-64-1677	3.68157453822948	1	64	5
TCGA-64-1678	2.44634362403669	1	64	5
TCGA-64-1679	4.21033550603822	2	64	5
TCGA-64-1680	3.88638116511404	2	64	5
TCGA-64-1681	3.50268253593553	1	64	5
TCGA-64-5774	2.63364934402742	1	64	5
TCGA-64-5775	0.940095184944436	0	64	5
TCGA-64-5778	4.21121589038517	2	64	5
TCGA-64-5779	1.98511595744522	1	64	5
TCGA-64-5781	7.70372646450866	3	64	5
TCGA-64-5815	6.27633495129981	3	64	5
TCGA-67-3770	1.03168432129603	0	67	4
TCGA-67-3771	4.41984055909743	2	67	4
TCGA-67-3772	2.07875597537974	1	67	4
TCGA-67-3773	2.97890495125438	1	67	4
TCGA-67-3774	2.74147290090923	1	67	4
TCGA-67-4679	1.03519847778082	0	67	4
TCGA-67-6215	5.59308295648535	2	67	4
TCGA-67-6216	6.08642575196429	3	67	4
TCGA-67-6217	1.32862457164287	0	67	4
TCGA-69-7760	4.7209850351862	2	69	4
TCGA-69-7761	5.0380822161948	2	69	4
TCGA-69-7763	4.94533678127005	2	69	4
TCGA-69-7764	2.40187195840558	1	69	4
TCGA-69-7765	2.69436349501058	1	69	4
TCGA-69-7973	3.91287778697008	2	69	4
TCGA-69-7974	4.27800938112182	2	69	4
TCGA-69-7978	5.69446491613649	2	69	4
TCGA-69-7979	4.48996666773877	2	69	4
TCGA-69-7980	0.831215967668776	0	69	4
TCGA-69-8253	4.09957508332874	2	69	4
TCGA-69-8254	4.68298488048588	2	69	4
TCGA-69-8255	1.84009328604859	1	69	4
TCGA-69-8453	3.80298933219442	1	69	4
TCGA-69-A59K	4.20565188066251	2	69	4
TCGA-71-6725	7.93893281968161	3	71	2
TCGA-71-8520	1.81832349203	1	71	2
TCGA-73-4658	3.23686601617523	1	73	5
TCGA-73-4659	4.96927297267851	2	73	5
TCGA-73-4662	-0.039914549553229	0	73	5
TCGA-73-4666	4.59676000725507	2	73	5
TCGA-73-4668	3.21392025032618	1	73	5
TCGA-73-4670	9.60321213559155	4	73	5
TCGA-73-4675	4.09589730522489	2	73	5
TCGA-73-4676	4.45646494432869	2	73	5
TCGA-73-4677	4.78042959951802	2	73	5
TCGA-73-7498	2.62073496775333	1	73	5
TCGA-73-7499	3.55651108658918	1	73	5
TCGA-73-A9RS	7.83275343813736	3	73	5
TCGA-75-5122	0.227400329718279	0	75	1
TCGA-75-5125	4.4212371326967	2	75	1
TCGA-75-5126	3.17300401516603	1	75	1
TCGA-75-5146	0.182343678343802	0	75	1
TCGA-75-5147	3.51224946450571	1	75	1
TCGA-75-6203	1.18502692251234	0	75	1
TCGA-75-6205	3.45793580481718	1	75	1
TCGA-75-6206	0.699355815713002	0	75	1
TCGA-75-6207	4.24517866006362	2	75	1
TCGA-75-6211	4.20793755673036	2	75	1
TCGA-75-6212	2.74093012234892	1	75	1
TCGA-75-6214	6.68644812097326	3	75	1
TCGA-75-7025	3.53982185484161	1	75	1
TCGA-75-7027	3.67553805842261	1	75	1
TCGA-75-7030	4.93763486821746	2	75	1
TCGA-75-7031	2.6021140952896	1	75	1
TCGA-78-7145	4.52200922761186	2	78	5
TCGA-78-7146	5.28782589032629	2	78	5
TCGA-78-7147	1.77190371206189	0	78	5
TCGA-78-7148	5.62330994557708	2	78	5
TCGA-78-7149	5.80667010799999	2	78	5
TCGA-78-7150	8.70253564677263	4	78	5
TCGA-78-7152	3.9362233848667	2	78	5
TCGA-78-7153	4.86266543716138	2	78	5
TCGA-78-7154	2.96213485132925	1	78	5
TCGA-78-7155	2.05774853607482	1	78	5
TCGA-78-7156	-0.292648082217612	0	78	5
TCGA-78-7158	3.03219325373237	1	78	5
TCGA-78-7159	4.11143120257199	2	78	5
TCGA-78-7160	4.6319346016377	2	78	5
TCGA-78-7161	3.51746586881091	1	78	5
TCGA-78-7163	4.55972141641607	2	78	5
TCGA-78-7166	9.70056271545488	4	78	5
TCGA-78-7167	2.18254411456163	1	78	5
TCGA-78-7220	7.8206569849387	3	78	5
TCGA-78-7535	7.23809866933383	3	78	5
TCGA-78-7536	3.77639902262537	1	78	5
TCGA-78-7537	3.71995217444363	1	78	5
TCGA-78-7539	0.919171674656138	0	78	5
TCGA-78-7540	4.53037726649207	2	78	5
TCGA-78-7542	5.24628267981113	2	78	5
TCGA-78-7633	1.29387627672883	0	78	5
TCGA-78-8640	5.06189539867338	2	78	5
TCGA-78-8648	1.26922263522074	0	78	5
TCGA-78-8655	7.49422785244672	3	78	5
TCGA-78-8660	5.08899587318648	2	78	5
TCGA-78-8662	6.69904907967025	3	78	5
TCGA-80-5607	5.63035581044669	2	80	4
TCGA-80-5608	4.67403751088057	2	80	4
TCGA-80-5611	3.8557541178556	1	80	4
TCGA-83-5908	5.71582409428269	2	83	5
TCGA-86-6562	6.54434121554269	3	86	4
TCGA-86-6851	0.885276229516867	0	86	4
TCGA-86-7701	3.29407759610033	1	86	4
TCGA-86-7711	8.39311848662641	4	86	4
TCGA-86-7713	4.95115249251761	2	86	4
TCGA-86-7714	5.12737350990829	2	86	4
TCGA-86-7953	2.671697985446	1	86	4
TCGA-86-7954	3.87565878136191	2	86	4
TCGA-86-7955	7.74238807050348	3	86	4
TCGA-86-8054	2.38701320017801	1	86	4
TCGA-86-8055	3.1510356079488	1	86	4
TCGA-86-8056	0.993247004116279	0	86	4
TCGA-86-8073	2.87499102453916	1	86	4
TCGA-86-8074	3.04963981561585	1	86	4
TCGA-86-8075	1.87916212999924	1	86	4
TCGA-86-8076	6.12854107948027	3	86	4
TCGA-86-8278	7.68151393571393	3	86	4
TCGA-86-8279	3.91750805095798	2	86	4
TCGA-86-8280	3.94572212249279	2	86	4
TCGA-86-8281	6.1001537261796	3	86	4
TCGA-86-8358	1.8112658578583	1	86	4
TCGA-86-8359	7.12615485380395	3	86	4
TCGA-86-8585	8.44440145788247	4	86	4
TCGA-86-8668	1.10512123131545	0	86	4
TCGA-86-8669	2.46212811735087	1	86	4
TCGA-86-8671	2.4975535246496	1	86	4
TCGA-86-8672	6.18918156795258	3	86	4
TCGA-86-8673	4.74612375960295	2	86	4
TCGA-86-8674	8.00915424141177	3	86	4
TCGA-86-A456	1.93215661992892	1	86	4
TCGA-86-A4D0	2.38711568475489	1	86	4
TCGA-86-A4JF	6.4933291153389	3	86	4
TCGA-86-A4P7	4.42720378712185	2	86	4
TCGA-86-A4P8	0.299731398491066	0	86	4
TCGA-91-A4BC	1.69452258335279	0	91	1
TCGA-91-A4BD	4.94181105235933	2	91	1
TCGA-93-7347	2.4055663200601	1	93	4
TCGA-93-7348	4.10083173603428	2	93	4
TCGA-93-8067	4.40204650357689	2	93	4
TCGA-93-A4JN	2.00235770794144	1	93	4
TCGA-93-A4JO	4.96773996278232	2	93	4
TCGA-93-A4JP	4.12830616896631	2	93	4
TCGA-93-A4JQ	4.3987188940305	2	93	4
TCGA-95-7039	4.59356119944238	2	95	3
TCGA-95-7043	6.10471911972816	3	95	3
TCGA-95-7562	5.32386542907648	2	95	3
TCGA-95-7567	4.80942994121465	2	95	3
TCGA-95-7944	3.85021903197772	1	95	3
TCGA-95-7947	5.90089102899345	2	95	3
TCGA-95-7948	2.51735484929593	1	95	3
TCGA-95-8039	5.17904268474071	2	95	3
TCGA-95-8494	5.33455168532983	2	95	3
TCGA-95-A4VK	7.85429480200091	3	95	3
TCGA-95-A4VN	4.79296580713345	2	95	3
TCGA-95-A4VP	3.10869409764265	1	95	3
TCGA-97-7546	0.448148660183207	0	97	5
TCGA-97-7547	2.49794491456366	1	97	5
TCGA-97-7552	4.28922287718422	2	97	5
TCGA-97-7553	3.41642529463584	1	97	5
TCGA-97-7554	2.69019589746296	1	97	5
TCGA-97-7937	2.57099562784175	1	97	5
TCGA-97-7938	4.17581226016265	2	97	5
TCGA-97-7941	5.67105357988515	2	97	5
TCGA-97-8171	2.3472892297639	1	97	5
TCGA-97-8172	2.23954083583858	1	97	5
TCGA-97-8175	6.34327373705943	3	97	5
TCGA-97-8177	1.7072983695435	0	97	5
TCGA-97-8179	3.09799735389416	1	97	5
TCGA-97-8552	4.39311919036368	2	97	5
TCGA-97-A4LX	3.2009190749176	1	97	5
TCGA-97-A4M0	3.25673174045336	1	97	5
TCGA-97-A4M1	1.74190556946105	0	97	5
TCGA-97-A4M2	3.80356116873896	1	97	5
TCGA-97-A4M3	4.61270736994568	2	97	5
TCGA-97-A4M5	4.7076593956221	2	97	5
TCGA-97-A4M6	5.22158827813961	2	97	5
TCGA-97-A4M7	3.95885080625788	2	97	5
TCGA-99-7458	3.35926001237557	1	99	3
TCGA-99-8025	5.33543365514915	2	99	3
TCGA-99-8028	4.85366675405822	2	99	3
TCGA-99-8032	4.66371528173951	2	99	3
TCGA-99-8033	7.88912373443026	3	99	3
TCGA-99-AA5R	3.46719940999282	1	99	3
TCGA-J2-8192	5.56931390548614	2	J2	1
TCGA-J2-8194	2.48658071446655	1	J2	1
TCGA-J2-A4AD	5.10910512829982	2	J2	1
TCGA-J2-A4AE	2.85970062227152	1	J2	1
TCGA-J2-A4AG	1.4130568433726	0	J2	1
TCGA-L4-A4E5	4.73509133992601	2	L4	3
TCGA-L4-A4E6	1.37803768096453	0	L4	3
TCGA-L9-A443	4.27899018768236	2	L9	4
TCGA-L9-A444	3.72340697891388	1	L9	4
TCGA-L9-A50W	4.12532098172941	2	L9	4
TCGA-L9-A5IP	9.72545385572784	4	L9	4
TCGA-L9-A743	4.97108764732718	2	L9	4
TCGA-L9-A7SV	0.636238484280127	0	L9	4
TCGA-L9-A8F4	7.09459302142218	3	L9	4
TCGA-MN-A4N1	3.4144051353264	1	MN	3
TCGA-MN-A4N4	5.44816377420438	2	MN	3
TCGA-MN-A4N5	7.39709096125249	3	MN	3
TCGA-MP-A4SV	3.94061019789381	2	MP	3
TCGA-MP-A4SW	4.03060518367434	2	MP	3
TCGA-MP-A4SY	5.18627243524173	2	MP	3
TCGA-MP-A4T4	4.03327479403631	2	MP	3
TCGA-MP-A4T6	4.2122899449228	2	MP	3
TCGA-MP-A4T7	8.89671296295377	4	MP	3
TCGA-MP-A4T8	6.61889544926855	3	MP	3
TCGA-MP-A4T9	4.79442848776964	2	MP	3
TCGA-MP-A4TA	8.62593559720577	4	MP	3
TCGA-MP-A4TC	6.53932523819416	3	MP	3
TCGA-MP-A4TD	3.86051324158328	1	MP	3
TCGA-MP-A4TE	5.42596878646519	2	MP	3
TCGA-MP-A4TF	5.04070050979684	2	MP	3
TCGA-MP-A4TH	3.28171869727037	1	MP	3
TCGA-MP-A4TI	4.94004118714929	2	MP	3
TCGA-MP-A4TJ	4.94656374445351	2	MP	3
TCGA-MP-A4TK	3.22138222214197	1	MP	3
TCGA-MP-A5C7	3.11540964571145	1	MP	3
TCGA-NJ-A4YF	6.95015953355436	3	NJ	5
TCGA-NJ-A4YG	4.70720047983407	2	NJ	5
TCGA-NJ-A4YI	2.25136317451652	1	NJ	5
TCGA-NJ-A4YP	7.76383921885412	3	NJ	5
TCGA-NJ-A4YQ	7.79763519226931	3	NJ	5
TCGA-NJ-A55A	4.30565639052155	2	NJ	5
TCGA-NJ-A55O	4.01674519408408	2	NJ	5
TCGA-NJ-A55R	2.69748750356236	1	NJ	5
TCGA-NJ-A7XG	5.02409921601954	2	NJ	5
TCGA-O1-A52J	1.32484046327229	0	O1	2
TCGA-S2-AA1A	3.58603265394013	1	S2	4
