# Supplementary material for: Surrogate Biomarker Prediction from Whole-Slide Images for Evaluating Overall Survival in Lung Adenocarcinoma
Source: Diagnostics (Basel). 2024 Feb 20;14(5):462. doi: 10.3390/diagnostics14050462 (PMC10930763; doi:10.3390/diagnostics14050462)
Supplement: Supplementary file 1 [file diagnostics-14-00462-s001.zip › Supplementary_File_S5_TCGA_LUAD_crossfolds/crossfolds_RIPOR2.csv]

PATIENT	RIPOR2	RIPOR2_quantile	site_code	CV5
TCGA-05-4244	5.06553600424809	2	05	4
TCGA-05-4249	4.08958041590212	2	05	4
TCGA-05-4250	3.65291816010886	1	05	4
TCGA-05-4382	3.48056342201925	1	05	4
TCGA-05-4395	2.9843051744449	1	05	4
TCGA-05-4396	2.57472647626291	1	05	4
TCGA-05-4397	2.20521804799728	1	05	4
TCGA-05-4398	4.08931440062301	2	05	4
TCGA-05-4402	3.86669027561375	2	05	4
TCGA-05-4403	3.72756904411506	1	05	4
TCGA-05-4405	3.05696885064861	1	05	4
TCGA-05-4415	2.22135543778806	1	05	4
TCGA-05-4417	4.89504601202901	2	05	4
TCGA-05-4418	3.67952322859111	1	05	4
TCGA-05-4420	3.41848863274648	1	05	4
TCGA-05-4422	4.11129793021704	2	05	4
TCGA-05-4424	3.56213247140557	1	05	4
TCGA-05-4426	3.34318926698787	1	05	4
TCGA-05-4427	3.12730293163277	1	05	4
TCGA-05-4430	4.50597639188256	2	05	4
TCGA-05-4432	3.91195718000018	2	05	4
TCGA-05-4433	4.62105511524047	2	05	4
TCGA-05-4434	4.91095498318443	2	05	4
TCGA-35-3615	2.91573187691291	1	35	1
TCGA-35-4122	3.22304110227114	1	35	1
TCGA-35-4123	3.62204934770586	1	35	1
TCGA-35-5375	3.70689660847346	1	35	1
TCGA-38-4625	3.4003000149409	1	38	2
TCGA-38-4626	4.63064020593007	2	38	2
TCGA-38-4627	4.10545074885482	2	38	2
TCGA-38-4628	2.78837015340778	1	38	2
TCGA-38-4629	3.02853256756342	1	38	2
TCGA-38-4630	2.15342053129971	1	38	2
TCGA-38-4631	2.50288682244815	1	38	2
TCGA-38-4632	3.76258663523012	2	38	2
TCGA-38-6178	5.42196585432778	2	38	2
TCGA-38-7271	7.0368164446572	3	38	2
TCGA-38-A44F	5.4894966016566	2	38	2
TCGA-44-2655	5.42475722569134	2	44	4
TCGA-44-2656	6.61147731357978	3	44	4
TCGA-44-2657	5.9969471099459	3	44	4
TCGA-44-2659	4.61003787314188	2	44	4
TCGA-44-2661	5.20399267746023	2	44	4
TCGA-44-2662	4.04434757782077	2	44	4
TCGA-44-2665	5.37831621593359	2	44	4
TCGA-44-2666	5.38585495644954	2	44	4
TCGA-44-2668	5.05249900281177	2	44	4
TCGA-44-3396	5.23384129519726	2	44	4
TCGA-44-3398	5.21519475726144	2	44	4
TCGA-44-3917	4.62089129859695	2	44	4
TCGA-44-3918	4.13893203139917	2	44	4
TCGA-44-3919	4.53887898802529	2	44	4
TCGA-44-4112	5.00337390965599	2	44	4
TCGA-44-5643	4.16543066286117	2	44	4
TCGA-44-5644	2.02412957274624	1	44	4
TCGA-44-5645	6.20320151161501	3	44	4
TCGA-44-6145	4.69121734160019	2	44	4
TCGA-44-6146	4.22515986587695	2	44	4
TCGA-44-6147	6.82781070205484	3	44	4
TCGA-44-6148	6.4323754565343	3	44	4
TCGA-44-6774	3.43176242625633	1	44	4
TCGA-44-6775	5.93166015679995	3	44	4
TCGA-44-6776	4.83670718309284	2	44	4
TCGA-44-6777	5.22034707403348	2	44	4
TCGA-44-6778	5.66929663302481	3	44	4
TCGA-44-6779	4.07201068871185	2	44	4
TCGA-44-7659	5.06533170911533	2	44	4
TCGA-44-7660	2.03996010746274	1	44	4
TCGA-44-7662	4.01990644343127	2	44	4
TCGA-44-7667	1.4291396672594	0	44	4
TCGA-44-7669	4.00706360085419	2	44	4
TCGA-44-7670	4.20255520755462	2	44	4
TCGA-44-7671	4.82858363538709	2	44	4
TCGA-44-7672	4.99727509927676	2	44	4
TCGA-44-8119	3.41646615761446	1	44	4
TCGA-44-A479	5.1339594106993	2	44	4
TCGA-44-A47A	4.18035887230864	2	44	4
TCGA-44-A47B	3.82569889732699	2	44	4
TCGA-44-A47G	5.25760097236479	2	44	4
TCGA-44-A4SS	3.77616997804013	2	44	4
TCGA-44-A4SU	4.44233978792726	2	44	4
TCGA-49-4487	5.50604462595747	2	49	3
TCGA-49-4488	3.53834466572917	1	49	3
TCGA-49-4490	2.98403725368483	1	49	3
TCGA-49-4494	2.99637727075447	1	49	3
TCGA-49-4501	4.78161673186885	2	49	3
TCGA-49-4505	4.65883250718571	2	49	3
TCGA-49-4506	3.37128747030358	1	49	3
TCGA-49-4507	2.92318580355143	1	49	3
TCGA-49-4510	5.27239218036777	2	49	3
TCGA-49-4512	3.93454615006952	2	49	3
TCGA-49-4514	4.04173801753376	2	49	3
TCGA-49-6742	2.52278481610808	1	49	3
TCGA-49-6743	3.55819560683212	1	49	3
TCGA-49-6744	4.93832433600353	2	49	3
TCGA-49-6745	4.19282276549892	2	49	3
TCGA-49-6761	4.07735440358816	2	49	3
TCGA-49-6767	2.53535941350587	1	49	3
TCGA-49-AAQV	5.43319638360706	2	49	3
TCGA-49-AAR0	3.8428667508033	2	49	3
TCGA-49-AAR2	3.32418746988235	1	49	3
TCGA-49-AAR3	3.79116405048438	2	49	3
TCGA-49-AAR4	5.27833958876838	2	49	3
TCGA-49-AAR9	0.752439656602928	0	49	3
TCGA-49-AARE	3.5405449719353	1	49	3
TCGA-49-AARN	3.81214932960687	2	49	3
TCGA-49-AARO	5.18200451602462	2	49	3
TCGA-49-AARQ	3.11149595484936	1	49	3
TCGA-49-AARR	6.35316092031912	3	49	3
TCGA-4B-A93V	2.7829256340896	1	4B	1
TCGA-50-5044	4.21207089035047	2	50	3
TCGA-50-5045	5.42820663448633	2	50	3
TCGA-50-5055	6.62345994152616	3	50	3
TCGA-50-5066	3.95374654621	2	50	3
TCGA-50-5068	4.93489523481009	2	50	3
TCGA-50-5931	5.88977860830251	3	50	3
TCGA-50-5939	3.88057870103388	2	50	3
TCGA-50-5942	4.95958349849048	2	50	3
TCGA-50-5946	5.11887632095394	2	50	3
TCGA-50-6590	4.34014478268007	2	50	3
TCGA-50-6591	0.563805425159811	0	50	3
TCGA-50-6593	4.45104269683886	2	50	3
TCGA-50-6594	3.39466797970487	1	50	3
TCGA-50-6597	5.41528054481545	2	50	3
TCGA-50-6673	3.55842550007849	1	50	3
TCGA-50-7109	4.55124799550666	2	50	3
TCGA-50-8457	5.20782751552777	2	50	3
TCGA-50-8459	5.02671512192227	2	50	3
TCGA-53-7624	5.2420950350254	2	53	2
TCGA-53-7626	5.46570946493248	2	53	2
TCGA-53-7813	3.07591520225798	1	53	2
TCGA-53-A4EZ	2.5323630418744	1	53	2
TCGA-55-1592	3.80261483571846	2	55	1
TCGA-55-1594	3.66168737347396	1	55	1
TCGA-55-1595	3.81170246311584	2	55	1
TCGA-55-1596	2.63238418016581	1	55	1
TCGA-55-5899	2.94710103754349	1	55	1
TCGA-55-6543	4.24756583330574	2	55	1
TCGA-55-6642	4.37270045467127	2	55	1
TCGA-55-6712	5.30547467921618	2	55	1
TCGA-55-6968	3.38665650207352	1	55	1
TCGA-55-6969	3.66497403077164	1	55	1
TCGA-55-6970	4.63831417830463	2	55	1
TCGA-55-6971	5.2169176827481	2	55	1
TCGA-55-6972	2.04380307813496	1	55	1
TCGA-55-6975	3.32891715771155	1	55	1
TCGA-55-6978	4.48809569471539	2	55	1
TCGA-55-6979	4.62969873172708	2	55	1
TCGA-55-6980	5.39264735045135	2	55	1
TCGA-55-6981	3.93231887508875	2	55	1
TCGA-55-6982	4.47130430942298	2	55	1
TCGA-55-6983	5.46990758187464	2	55	1
TCGA-55-6984	4.54581115487175	2	55	1
TCGA-55-6985	5.26066831527041	2	55	1
TCGA-55-6986	4.28964421327312	2	55	1
TCGA-55-6987	5.20982269559188	2	55	1
TCGA-55-7227	4.54822741880867	2	55	1
TCGA-55-7281	3.74831401190677	2	55	1
TCGA-55-7283	4.61908268025451	2	55	1
TCGA-55-7284	3.75804493863411	2	55	1
TCGA-55-7570	1.34208168274011	0	55	1
TCGA-55-7573	5.67339567595206	3	55	1
TCGA-55-7574	6.39260713245259	3	55	1
TCGA-55-7576	3.55206524612489	1	55	1
TCGA-55-7724	5.26611692446708	2	55	1
TCGA-55-7725	5.39610893302215	2	55	1
TCGA-55-7726	3.89182279002911	2	55	1
TCGA-55-7727	5.16457889795839	2	55	1
TCGA-55-7728	4.59264252711645	2	55	1
TCGA-55-7815	4.92925154198844	2	55	1
TCGA-55-7816	5.50212698888445	2	55	1
TCGA-55-7903	3.07557365141882	1	55	1
TCGA-55-7907	4.89533135903481	2	55	1
TCGA-55-7910	3.96294976306426	2	55	1
TCGA-55-7911	6.54237586961657	3	55	1
TCGA-55-7913	3.17418658094703	1	55	1
TCGA-55-7914	4.34939720620801	2	55	1
TCGA-55-7994	7.172958014982	3	55	1
TCGA-55-7995	4.91239250109333	2	55	1
TCGA-55-8085	4.51274484499305	2	55	1
TCGA-55-8087	4.300874903272	2	55	1
TCGA-55-8089	4.65518677853349	2	55	1
TCGA-55-8090	3.41790823839064	1	55	1
TCGA-55-8091	5.42149835624485	2	55	1
TCGA-55-8092	3.82298928471307	2	55	1
TCGA-55-8094	3.08239624826889	1	55	1
TCGA-55-8096	3.15622519905557	1	55	1
TCGA-55-8097	4.27755267863616	2	55	1
TCGA-55-8203	4.48847341262917	2	55	1
TCGA-55-8204	5.25679896113388	2	55	1
TCGA-55-8205	4.61911979591583	2	55	1
TCGA-55-8206	4.68961866702845	2	55	1
TCGA-55-8207	3.94402569318974	2	55	1
TCGA-55-8208	5.2154702020342	2	55	1
TCGA-55-8299	4.71016848933615	2	55	1
TCGA-55-8301	4.94909980156653	2	55	1
TCGA-55-8302	3.29336560791634	1	55	1
TCGA-55-8505	2.87578226964073	1	55	1
TCGA-55-8506	2.15217056697065	1	55	1
TCGA-55-8507	3.52305953401351	1	55	1
TCGA-55-8508	3.74840200665784	2	55	1
TCGA-55-8510	4.16022076975677	2	55	1
TCGA-55-8511	4.85480372116336	2	55	1
TCGA-55-8512	5.71819854693259	3	55	1
TCGA-55-8513	5.53323850742618	2	55	1
TCGA-55-8514	4.51679828119331	2	55	1
TCGA-55-8614	3.83842864143665	2	55	1
TCGA-55-8615	2.67164255250535	1	55	1
TCGA-55-8616	5.91363635752992	3	55	1
TCGA-55-8619	5.48180573438116	2	55	1
TCGA-55-8620	3.3910026007712	1	55	1
TCGA-55-8621	5.3635270500967	2	55	1
TCGA-55-A48X	6.10078181588347	3	55	1
TCGA-55-A48Y	3.33528503901278	1	55	1
TCGA-55-A48Z	2.94744568419559	1	55	1
TCGA-55-A490	1.3888993412829	0	55	1
TCGA-55-A491	4.41912613465875	2	55	1
TCGA-55-A492	4.47525937008265	2	55	1
TCGA-55-A493	4.41175055960781	2	55	1
TCGA-55-A494	0.078679844983439	0	55	1
TCGA-55-A4DF	4.47635326715116	2	55	1
TCGA-55-A4DG	5.1953868672307	2	55	1
TCGA-55-A57B	3.97782736468551	2	55	1
TCGA-62-A46O	3.38286370595592	1	62	2
TCGA-62-A46P	2.46772821082778	1	62	2
TCGA-62-A46R	5.22158721428577	2	62	2
TCGA-62-A46S	4.42121959496191	2	62	2
TCGA-62-A46U	4.52364226159625	2	62	2
TCGA-62-A46V	4.91588697146377	2	62	2
TCGA-62-A470	3.17035713401658	1	62	2
TCGA-62-A471	2.28799620476379	1	62	2
TCGA-62-A472	4.30567949724731	2	62	2
TCGA-64-1676	3.34357565299603	1	64	4
TCGA-64-1677	4.62260318262366	2	64	4
TCGA-64-1678	2.44634362403669	1	64	4
TCGA-64-1679	3.56817049376373	1	64	4
TCGA-64-1680	4.97109449895943	2	64	4
TCGA-64-1681	5.19668973340851	2	64	4
TCGA-64-5774	3.67227063805472	1	64	4
TCGA-64-5775	2.31860680819817	1	64	4
TCGA-64-5778	4.8310683728175	2	64	4
TCGA-64-5779	4.18316102313021	2	64	4
TCGA-64-5781	3.13406912389477	1	64	4
TCGA-64-5815	7.10178103050794	3	64	4
TCGA-67-3770	4.44335339728214	2	67	3
TCGA-67-3771	3.25227980149131	1	67	3
TCGA-67-3772	3.85223442479893	2	67	3
TCGA-67-3773	3.30192973569732	1	67	3
TCGA-67-3774	5.53458472867951	2	67	3
TCGA-67-4679	4.11407149909523	2	67	3
TCGA-67-6215	2.22966521705996	1	67	3
TCGA-67-6216	6.64305831939405	3	67	3
TCGA-67-6217	5.59332779783728	3	67	3
TCGA-69-7760	4.37801580349009	2	69	5
TCGA-69-7761	4.73559400213113	2	69	5
TCGA-69-7763	8.02502432373932	4	69	5
TCGA-69-7764	4.20663753778625	2	69	5
TCGA-69-7765	4.37659102961453	2	69	5
TCGA-69-7973	4.04733162766377	2	69	5
TCGA-69-7974	4.33157920072055	2	69	5
TCGA-69-7978	4.91014383420057	2	69	5
TCGA-69-7979	5.01563345138051	2	69	5
TCGA-69-7980	3.53225543432854	1	69	5
TCGA-69-8253	7.76068419436245	4	69	5
TCGA-69-8254	4.44670693289448	2	69	5
TCGA-69-8255	3.91116773566289	2	69	5
TCGA-69-8453	5.38253223585516	2	69	5
TCGA-69-A59K	3.85031110567972	2	69	5
TCGA-71-6725	5.64719617065916	3	71	1
TCGA-71-8520	3.25533936040434	1	71	1
TCGA-73-4658	6.36923501299394	3	73	5
TCGA-73-4659	4.06323449415051	2	73	5
TCGA-73-4662	5.07829080876682	2	73	5
TCGA-73-4666	4.20412764286162	2	73	5
TCGA-73-4668	6.23532093714195	3	73	5
TCGA-73-4670	2.46730638380403	1	73	5
TCGA-73-4675	2.99754223324631	1	73	5
TCGA-73-4676	3.39364883614209	1	73	5
TCGA-73-4677	5.147072790137	2	73	5
TCGA-73-7498	4.81449523573399	2	73	5
TCGA-73-7499	4.3224368602051	2	73	5
TCGA-73-A9RS	2.43631990688637	1	73	5
TCGA-75-5122	4.97684369319162	2	75	5
TCGA-75-5125	6.47579272776263	3	75	5
TCGA-75-5126	5.39235423362118	2	75	5
TCGA-75-5146	4.62967997194908	2	75	5
TCGA-75-5147	3.95811781833797	2	75	5
TCGA-75-6203	4.59958977298253	2	75	5
TCGA-75-6205	5.18753376953832	2	75	5
TCGA-75-6206	3.07867139275788	1	75	5
TCGA-75-6207	4.72004269417296	2	75	5
TCGA-75-6211	2.67840353141656	1	75	5
TCGA-75-6212	6.3609940839317	3	75	5
TCGA-75-6214	2.33722115105407	1	75	5
TCGA-75-7025	5.47859602347358	2	75	5
TCGA-75-7027	2.38521632636787	1	75	5
TCGA-75-7030	5.48699822204104	2	75	5
TCGA-75-7031	3.11133403362515	1	75	5
TCGA-78-7145	4.61888555471229	2	78	5
TCGA-78-7146	1.18901658838133	0	78	5
TCGA-78-7147	3.52276374788648	1	78	5
TCGA-78-7148	5.29320571334057	2	78	5
TCGA-78-7149	3.43312940444874	1	78	5
TCGA-78-7150	1.95336861441464	1	78	5
TCGA-78-7152	4.4473500047597	2	78	5
TCGA-78-7153	2.8887302251412	1	78	5
TCGA-78-7154	2.70624733939503	1	78	5
TCGA-78-7155	3.04735693022822	1	78	5
TCGA-78-7156	3.45812331147362	1	78	5
TCGA-78-7158	1.88587486524239	0	78	5
TCGA-78-7159	3.72461686311591	1	78	5
TCGA-78-7160	5.66365527854937	3	78	5
TCGA-78-7161	5.33013929221327	2	78	5
TCGA-78-7163	4.92600810773811	2	78	5
TCGA-78-7166	3.90657031631838	2	78	5
TCGA-78-7167	2.88371216004216	1	78	5
TCGA-78-7220	2.86997730040244	1	78	5
TCGA-78-7535	4.02932128000327	2	78	5
TCGA-78-7536	4.34426420529921	2	78	5
TCGA-78-7537	2.50479358858694	1	78	5
TCGA-78-7539	4.64053822362052	2	78	5
TCGA-78-7540	3.10153396768819	1	78	5
TCGA-78-7542	2.34939029365556	1	78	5
TCGA-78-7633	3.15808922556792	1	78	5
TCGA-78-8640	2.16554316285879	1	78	5
TCGA-78-8648	4.25587308156172	2	78	5
TCGA-78-8655	4.62074301532305	2	78	5
TCGA-78-8660	4.08659604722548	2	78	5
TCGA-78-8662	4.02040010935723	2	78	5
TCGA-80-5607	5.42245115274199	2	80	2
TCGA-80-5608	4.6436486281888	2	80	2
TCGA-80-5611	2.42865971718394	1	80	2
TCGA-83-5908	3.86631572081014	2	83	5
TCGA-86-6562	3.81314621362061	2	86	2
TCGA-86-6851	5.04470885714154	2	86	2
TCGA-86-7701	5.13326045388483	2	86	2
TCGA-86-7711	3.36031196924673	1	86	2
TCGA-86-7713	4.85392550091382	2	86	2
TCGA-86-7714	5.3158185993214	2	86	2
TCGA-86-7953	4.09200535615726	2	86	2
TCGA-86-7954	4.83839075097274	2	86	2
TCGA-86-7955	1.18609491261359	0	86	2
TCGA-86-8054	2.97298776340359	1	86	2
TCGA-86-8055	4.63561652771229	2	86	2
TCGA-86-8056	4.36943456007553	2	86	2
TCGA-86-8073	2.87182026493122	1	86	2
TCGA-86-8074	3.1885446945424	1	86	2
TCGA-86-8075	3.18133198245997	1	86	2
TCGA-86-8076	5.73125979922725	3	86	2
TCGA-86-8278	3.33147377734672	1	86	2
TCGA-86-8279	4.89166524068301	2	86	2
TCGA-86-8280	4.89968851346733	2	86	2
TCGA-86-8281	5.41291577942007	2	86	2
TCGA-86-8358	5.09298579625967	2	86	2
TCGA-86-8359	4.85807144581729	2	86	2
TCGA-86-8585	4.32028577277804	2	86	2
TCGA-86-8668	4.22744030051065	2	86	2
TCGA-86-8669	4.08551352926974	2	86	2
TCGA-86-8671	6.0047328118678	3	86	2
TCGA-86-8672	2.6288563467258	1	86	2
TCGA-86-8673	3.59186450653295	1	86	2
TCGA-86-8674	2.75256471749309	1	86	2
TCGA-86-A456	3.9197880624985	2	86	2
TCGA-86-A4D0	3.42698906748697	1	86	2
TCGA-86-A4JF	6.03477192131921	3	86	2
TCGA-86-A4P7	4.41235920557122	2	86	2
TCGA-86-A4P8	5.26716353603464	2	86	2
TCGA-91-A4BC	3.92736713465773	2	91	5
TCGA-91-A4BD	6.23527735440709	3	91	5
TCGA-93-7347	5.44779863546354	2	93	5
TCGA-93-7348	4.32477627698347	2	93	5
TCGA-93-8067	3.03275761975565	1	93	5
TCGA-93-A4JN	4.33464631443452	2	93	5
TCGA-93-A4JO	4.98775917911175	2	93	5
TCGA-93-A4JP	3.62061938172179	1	93	5
TCGA-93-A4JQ	5.73242547384442	3	93	5
TCGA-95-7039	2.86839203274002	1	95	3
TCGA-95-7043	2.1761076655121	1	95	3
TCGA-95-7562	3.08694204577914	1	95	3
TCGA-95-7567	3.67552997733049	1	95	3
TCGA-95-7944	4.66927839163477	2	95	3
TCGA-95-7947	4.20001811555532	2	95	3
TCGA-95-7948	3.59385298676997	1	95	3
TCGA-95-8039	4.50253201736043	2	95	3
TCGA-95-8494	4.1364204025544	2	95	3
TCGA-95-A4VK	6.16396639982711	3	95	3
TCGA-95-A4VN	4.44622109123611	2	95	3
TCGA-95-A4VP	4.36959275913245	2	95	3
TCGA-97-7546	5.01516448114497	2	97	2
TCGA-97-7547	3.90597562473745	2	97	2
TCGA-97-7552	6.32028235804106	3	97	2
TCGA-97-7553	5.36199448978858	2	97	2
TCGA-97-7554	3.81500235319924	2	97	2
TCGA-97-7937	2.83571838382831	1	97	2
TCGA-97-7938	6.62027244937523	3	97	2
TCGA-97-7941	4.43584325333764	2	97	2
TCGA-97-8171	0.830632742433653	0	97	2
TCGA-97-8172	5.68256793952489	3	97	2
TCGA-97-8175	3.48473502186482	1	97	2
TCGA-97-8177	4.85000190225079	2	97	2
TCGA-97-8179	5.91773334349353	3	97	2
TCGA-97-8552	5.5731402631083	3	97	2
TCGA-97-A4LX	5.40580774861475	2	97	2
TCGA-97-A4M0	4.55704436999328	2	97	2
TCGA-97-A4M1	3.19621821747333	1	97	2
TCGA-97-A4M2	4.59716528355426	2	97	2
TCGA-97-A4M3	2.8007570607544	1	97	2
TCGA-97-A4M5	4.83080127509311	2	97	2
TCGA-97-A4M6	4.83099021591312	2	97	2
TCGA-97-A4M7	4.93776423039231	2	97	2
TCGA-99-7458	5.62853357666833	3	99	5
TCGA-99-8025	4.90884895066399	2	99	5
TCGA-99-8028	5.12416444856939	2	99	5
TCGA-99-8032	3.43458128252401	1	99	5
TCGA-99-8033	3.8435803741929	2	99	5
TCGA-99-AA5R	5.77692705127466	3	99	5
TCGA-J2-8192	4.59341013393457	2	J2	3
TCGA-J2-8194	9.22360806651641	4	J2	3
TCGA-J2-A4AD	2.87579142058602	1	J2	3
TCGA-J2-A4AE	5.46687201097929	2	J2	3
TCGA-J2-A4AG	4.89022310501039	2	J2	3
TCGA-L4-A4E5	1.94494881883668	1	L4	4
TCGA-L4-A4E6	4.11451906803074	2	L4	4
TCGA-L9-A443	3.79762514757911	2	L9	2
TCGA-L9-A444	4.64507861822892	2	L9	2
TCGA-L9-A50W	2.60425970647702	1	L9	2
TCGA-L9-A5IP	1.96416133769495	1	L9	2
TCGA-L9-A743	5.18231962292641	2	L9	2
TCGA-L9-A7SV	2.31904830839943	1	L9	2
TCGA-L9-A8F4	4.69537343609635	2	L9	2
TCGA-MN-A4N1	1.65470978996722	0	MN	1
TCGA-MN-A4N4	3.07516149472275	1	MN	1
TCGA-MN-A4N5	3.57261093744879	1	MN	1
TCGA-MP-A4SV	4.3309073220076	2	MP	3
TCGA-MP-A4SW	4.08885477925321	2	MP	3
TCGA-MP-A4SY	3.27872232188875	1	MP	3
TCGA-MP-A4T4	4.79053838053109	2	MP	3
TCGA-MP-A4T6	3.65683864499664	1	MP	3
TCGA-MP-A4T7	3.29621908741173	1	MP	3
TCGA-MP-A4T8	2.50321273437075	1	MP	3
TCGA-MP-A4T9	3.90380983765571	2	MP	3
TCGA-MP-A4TA	1.93608850313826	1	MP	3
TCGA-MP-A4TC	5.61267656898563	3	MP	3
TCGA-MP-A4TD	4.61418977595741	2	MP	3
TCGA-MP-A4TE	4.07002176850703	2	MP	3
TCGA-MP-A4TF	2.05123467239723	1	MP	3
TCGA-MP-A4TH	6.35923143251593	3	MP	3
TCGA-MP-A4TI	4.85188705787239	2	MP	3
TCGA-MP-A4TJ	5.96530359597479	3	MP	3
TCGA-MP-A4TK	4.22019335100679	2	MP	3
TCGA-MP-A5C7	2.3015187182139	1	MP	3
TCGA-NJ-A4YF	1.86898734080264	0	NJ	4
TCGA-NJ-A4YG	3.06242858387761	1	NJ	4
TCGA-NJ-A4YI	5.32349269072679	2	NJ	4
TCGA-NJ-A4YP	3.13995919752481	1	NJ	4
TCGA-NJ-A4YQ	5.07497258520986	2	NJ	4
TCGA-NJ-A55A	6.77543749817906	3	NJ	4
TCGA-NJ-A55O	3.52078769942167	1	NJ	4
TCGA-NJ-A55R	3.6324649282817	1	NJ	4
TCGA-NJ-A7XG	4.85675196432717	2	NJ	4
TCGA-O1-A52J	5.43834739725858	2	O1	5
TCGA-S2-AA1A	5.43705339045708	2	S2	3
