# Supplementary material for: Surrogate Biomarker Prediction from Whole-Slide Images for Evaluating Overall Survival in Lung Adenocarcinoma
Source: Diagnostics (Basel). 2024 Feb 20;14(5):462. doi: 10.3390/diagnostics14050462 (PMC10930763; doi:10.3390/diagnostics14050462)
Supplement: Supplementary file 1 [file diagnostics-14-00462-s001.zip › Supplementary_File_S5_TCGA_LUAD_crossfolds/crossfolds_RNF103-CHMP3.csv]

PATIENT	RNF103-CHMP3	RNF103-CHMP3_quantile	site_code	CV5
TCGA-05-4244	-2.81192511449779	2	05	1
TCGA-05-4249	-4.98634435367929	1	05	1
TCGA-05-4250	-1.9719964660124	3	05	1
TCGA-05-4382	-1.68838381249923	3	05	1
TCGA-05-4395	-2.39164880212497	3	05	1
TCGA-05-4396	-5.26447731183404	1	05	1
TCGA-05-4397	-2.59179492983886	2	05	1
TCGA-05-4398	-2.02822340864886	3	05	1
TCGA-05-4402	-3.20441449739069	2	05	1
TCGA-05-4403	-2.04208516875732	3	05	1
TCGA-05-4405	-3.19475024195735	2	05	1
TCGA-05-4415	-0.837538251265505	4	05	1
TCGA-05-4417	-2.70805041741738	2	05	1
TCGA-05-4418	-0.689316132667262	4	05	1
TCGA-05-4420	-2.95655079860044	2	05	1
TCGA-05-4422	-3.07166933803023	2	05	1
TCGA-05-4424	-3.1560334156319	2	05	1
TCGA-05-4426	-2.2893318532438	3	05	1
TCGA-05-4427	-5.79453800544172	0	05	1
TCGA-05-4430	-3.83068955532673	2	05	1
TCGA-05-4432	-3.33855658159502	2	05	1
TCGA-05-4433	-2.55315724460494	3	05	1
TCGA-05-4434	-4.04032973178254	2	05	1
TCGA-35-3615	-6.54574757037325	0	35	1
TCGA-35-4122	-2.3315477494065	3	35	1
TCGA-35-4123	-4.55951706017185	1	35	1
TCGA-35-5375	-3.21196662880114	2	35	1
TCGA-38-4625	-4.20491490980671	1	38	3
TCGA-38-4626	-4.20089325426459	1	38	3
TCGA-38-4627	-2.66273357592211	2	38	3
TCGA-38-4628	-6.64417174698048	0	38	3
TCGA-38-4629	-4.24386394147406	1	38	3
TCGA-38-4630	-0.511018123063501	4	38	3
TCGA-38-4631	0.072536267674806	4	38	3
TCGA-38-4632	-2.951658882436	2	38	3
TCGA-38-6178	-3.66991025142521	2	38	3
TCGA-38-7271	-2.46103539229391	3	38	3
TCGA-38-A44F	-1.98677706336999	3	38	3
TCGA-44-2655	-2.13805051791036	3	44	1
TCGA-44-2656	0.159612721548894	4	44	1
TCGA-44-2657	-2.50687862804985	3	44	1
TCGA-44-2659	-4.96550137369265	1	44	1
TCGA-44-2661	-4.60497149745903	1	44	1
TCGA-44-2662	-1.68070469480193	3	44	1
TCGA-44-2665	-2.49036606026277	3	44	1
TCGA-44-2666	-1.37193360247448	3	44	1
TCGA-44-2668	-3.53538266794314	2	44	1
TCGA-44-3396	-3.23022790249161	2	44	1
TCGA-44-3398	-3.20312639334106	2	44	1
TCGA-44-3917	-5.44654306215957	1	44	1
TCGA-44-3918	-3.00804156266131	2	44	1
TCGA-44-3919	-3.88798476815557	2	44	1
TCGA-44-4112	-5.28549216450983	1	44	1
TCGA-44-5643	-2.83295828723285	2	44	1
TCGA-44-5644	-0.999202931084386	4	44	1
TCGA-44-5645	-3.85614294920942	2	44	1
TCGA-44-6145	-3.22645309276157	2	44	1
TCGA-44-6146	-0.785534734919282	4	44	1
TCGA-44-6147	-3.40939925870018	2	44	1
TCGA-44-6148	-5.87340131237551	0	44	1
TCGA-44-6774	-4.93892498055089	1	44	1
TCGA-44-6775	-2.60450392683615	2	44	1
TCGA-44-6776	-3.69856819352796	2	44	1
TCGA-44-6777	-3.42278758782379	2	44	1
TCGA-44-6778	-4.13859490612691	1	44	1
TCGA-44-6779	-1.77208478016077	3	44	1
TCGA-44-7659	-5.35357502214257	1	44	1
TCGA-44-7660	-3.53206333755091	2	44	1
TCGA-44-7662	-2.10309031066627	3	44	1
TCGA-44-7667	-4.79967902323648	1	44	1
TCGA-44-7669	-3.51388240699581	2	44	1
TCGA-44-7670	-2.45113843734791	3	44	1
TCGA-44-7671	-4.89649854353926	1	44	1
TCGA-44-7672	-2.20700834030684	3	44	1
TCGA-44-8119	-3.44715698408989	2	44	1
TCGA-44-A479	-2.74392114186598	2	44	1
TCGA-44-A47A	-4.34189570256159	1	44	1
TCGA-44-A47B	-3.76974508726249	2	44	1
TCGA-44-A47G	-2.66589159058085	2	44	1
TCGA-44-A4SS	-1.27958400348287	3	44	1
TCGA-44-A4SU	-2.12035158449749	3	44	1
TCGA-49-4487	-3.61893825355387	2	49	4
TCGA-49-4488	-1.81279535037468	3	49	4
TCGA-49-4490	-2.43260949845567	3	49	4
TCGA-49-4494	-4.27601923828301	1	49	4
TCGA-49-4501	-2.99141255104105	2	49	4
TCGA-49-4505	-2.02766801999751	3	49	4
TCGA-49-4506	-1.40715475983878	3	49	4
TCGA-49-4507	0.151731832999928	4	49	4
TCGA-49-4510	-4.30163361755704	1	49	4
TCGA-49-4512	-2.55501513475216	3	49	4
TCGA-49-4514	-1.76795704297836	3	49	4
TCGA-49-6742	-1.2008312243991	3	49	4
TCGA-49-6743	-1.94642478557144	3	49	4
TCGA-49-6744	-2.4810613299734	3	49	4
TCGA-49-6745	-3.54729527733421	2	49	4
TCGA-49-6761	-2.5561598419651	3	49	4
TCGA-49-6767	-5.546789627848	0	49	4
TCGA-49-AAQV	-5.06165920088414	1	49	4
TCGA-49-AAR0	-2.42967331712189	3	49	4
TCGA-49-AAR2	-4.06526461920202	1	49	4
TCGA-49-AAR3	-3.58097549035675	2	49	4
TCGA-49-AAR4	-2.58859585646236	2	49	4
TCGA-49-AAR9	-0.519364958858598	4	49	4
TCGA-49-AARE	-0.506418507035286	4	49	4
TCGA-49-AARN	-3.09714375621696	2	49	4
TCGA-49-AARO	-0.737880339402579	4	49	4
TCGA-49-AARQ	-4.18312479404226	1	49	4
TCGA-49-AARR	-2.76722097449646	2	49	4
TCGA-4B-A93V	-1.80556855760181	3	4B	1
TCGA-50-5044	-3.42455373019318	2	50	4
TCGA-50-5045	-3.14544055300699	2	50	4
TCGA-50-5055	-5.29503065076615	1	50	4
TCGA-50-5066	-3.67803681126415	2	50	4
TCGA-50-5068	-5.23878190149333	1	50	4
TCGA-50-5931	-3.42446473844605	2	50	4
TCGA-50-5939	-2.56236479481485	3	50	4
TCGA-50-5942	-5.58634627059499	0	50	4
TCGA-50-5946	-3.1534353511166	2	50	4
TCGA-50-6590	-2.10024526995184	3	50	4
TCGA-50-6591	-2.45609413227789	3	50	4
TCGA-50-6593	-1.90515530013325	3	50	4
TCGA-50-6594	0.062709519680246	4	50	4
TCGA-50-6597	-4.95431680146323	1	50	4
TCGA-50-6673	-2.61816323164483	2	50	4
TCGA-50-7109	-3.55203981290536	2	50	4
TCGA-50-8457	-3.80730872826961	2	50	4
TCGA-50-8459	-1.70040450273366	3	50	4
TCGA-53-7624	-2.90708753935727	2	53	1
TCGA-53-7626	-4.41723920778415	1	53	1
TCGA-53-7813	-4.90707837243633	1	53	1
TCGA-53-A4EZ	-2.16480896243278	3	53	1
TCGA-55-1592	-3.44444956370543	2	55	5
TCGA-55-1594	-2.57598223460418	3	55	5
TCGA-55-1595	-3.0104393499979	2	55	5
TCGA-55-1596	-3.38998363286264	2	55	5
TCGA-55-5899	-3.36396606471211	2	55	5
TCGA-55-6543	-1.80119347861412	3	55	5
TCGA-55-6642	-5.43947685084318	1	55	5
TCGA-55-6712	-2.94908157269331	2	55	5
TCGA-55-6968	-3.4437002453457	2	55	5
TCGA-55-6969	-3.73101905015051	2	55	5
TCGA-55-6970	-2.25010864970594	3	55	5
TCGA-55-6971	-5.32127124930432	1	55	5
TCGA-55-6972	-3.24159914072729	2	55	5
TCGA-55-6975	-1.97283305523818	3	55	5
TCGA-55-6978	-3.32853245359896	2	55	5
TCGA-55-6979	-2.72659602223114	2	55	5
TCGA-55-6980	-5.09820352628895	1	55	5
TCGA-55-6981	-2.27434667316858	3	55	5
TCGA-55-6982	-2.36339246144739	3	55	5
TCGA-55-6983	-6.58706875430358	0	55	5
TCGA-55-6984	-2.86527607192685	2	55	5
TCGA-55-6985	-2.3234590508162	3	55	5
TCGA-55-6986	-3.80311292764674	2	55	5
TCGA-55-6987	-3.57335745355715	2	55	5
TCGA-55-7227	-2.51666501086634	3	55	5
TCGA-55-7281	-4.15657144781137	1	55	5
TCGA-55-7283	-3.58353093989397	2	55	5
TCGA-55-7284	-1.47351912860059	3	55	5
TCGA-55-7570	-1.92569064210035	3	55	5
TCGA-55-7573	-3.31585688921393	2	55	5
TCGA-55-7574	-3.79433244752397	2	55	5
TCGA-55-7576	-2.06669996268701	3	55	5
TCGA-55-7724	-5.00651286050929	1	55	5
TCGA-55-7725	-4.93816435228504	1	55	5
TCGA-55-7726	-2.70809005215802	2	55	5
TCGA-55-7727	-5.10103614852607	1	55	5
TCGA-55-7728	-1.92887256876148	3	55	5
TCGA-55-7815	-4.86353875231263	1	55	5
TCGA-55-7816	-3.45911597125232	2	55	5
TCGA-55-7903	-1.26493586921026	3	55	5
TCGA-55-7907	-1.44214188047718	3	55	5
TCGA-55-7910	-2.31980773454242	3	55	5
TCGA-55-7911	-3.62227969456333	2	55	5
TCGA-55-7913	-1.92111275453527	3	55	5
TCGA-55-7914	-3.57778815161835	2	55	5
TCGA-55-7994	-4.91549898850422	1	55	5
TCGA-55-7995	-3.35907052681104	2	55	5
TCGA-55-8085	-3.6876283475816	2	55	5
TCGA-55-8087	-5.20625901099763	1	55	5
TCGA-55-8089	-3.07952284169234	2	55	5
TCGA-55-8090	-3.49298428777537	2	55	5
TCGA-55-8091	-2.93884995695634	2	55	5
TCGA-55-8092	-4.97250927965475	1	55	5
TCGA-55-8094	-1.48665986154291	3	55	5
TCGA-55-8096	-2.26711911934381	3	55	5
TCGA-55-8097	-6.7301754359961	0	55	5
TCGA-55-8203	-6.68332887605381	0	55	5
TCGA-55-8204	-3.47742677679969	2	55	5
TCGA-55-8205	-2.34787887858302	3	55	5
TCGA-55-8206	-4.4141936624004	1	55	5
TCGA-55-8207	-4.86225539551655	1	55	5
TCGA-55-8208	-3.58033755544258	2	55	5
TCGA-55-8299	-6.18540679304454	0	55	5
TCGA-55-8301	-6.21769094915165	0	55	5
TCGA-55-8302	-1.2356404868308	3	55	5
TCGA-55-8505	0.353156824516235	4	55	5
TCGA-55-8506	-5.62261649263052	0	55	5
TCGA-55-8507	-3.04679607431744	2	55	5
TCGA-55-8508	-1.67174962431765	3	55	5
TCGA-55-8510	-3.40507175082425	2	55	5
TCGA-55-8511	-2.03627890726628	3	55	5
TCGA-55-8512	-1.80213125373628	3	55	5
TCGA-55-8513	-5.45757457172743	1	55	5
TCGA-55-8514	-3.94672609207787	2	55	5
TCGA-55-8614	-4.07046430708301	1	55	5
TCGA-55-8615	-2.07500095556321	3	55	5
TCGA-55-8616	-3.52307518460729	2	55	5
TCGA-55-8619	-2.28577684063068	3	55	5
TCGA-55-8620	-3.4034132655789	2	55	5
TCGA-55-8621	-3.62572551506929	2	55	5
TCGA-55-A48X	-2.38272393773269	3	55	5
TCGA-55-A48Y	-4.14853073825147	1	55	5
TCGA-55-A48Z	-2.94602439565061	2	55	5
TCGA-55-A490	-4.20604724801088	1	55	5
TCGA-55-A491	-3.05544897023909	2	55	5
TCGA-55-A492	-4.16979856490183	1	55	5
TCGA-55-A493	-1.92809944327682	3	55	5
TCGA-55-A494	-2.94121971245427	2	55	5
TCGA-55-A4DF	-2.46254772335998	3	55	5
TCGA-55-A4DG	-4.33794286507514	1	55	5
TCGA-55-A57B	-4.20506352805997	1	55	5
TCGA-62-A46O	0.181744082910014	4	62	3
TCGA-62-A46P	-2.93144288299204	2	62	3
TCGA-62-A46R	-3.09969667650923	2	62	3
TCGA-62-A46S	-4.49266711084866	1	62	3
TCGA-62-A46U	-4.6184647957063	1	62	3
TCGA-62-A46V	-3.19338402868987	2	62	3
TCGA-62-A470	-4.68139190739948	1	62	3
TCGA-62-A471	0.053826615650987	4	62	3
TCGA-62-A472	-2.25547204220278	3	62	3
TCGA-64-1676	-3.04530268581596	2	64	1
TCGA-64-1677	-4.91461521791493	1	64	1
TCGA-64-1678	-2.71554405834021	2	64	1
TCGA-64-1679	-1.22835965440228	3	64	1
TCGA-64-1680	-5.31083552799601	1	64	1
TCGA-64-1681	-6.39061899492503	0	64	1
TCGA-64-5774	-3.15518549005939	2	64	1
TCGA-64-5775	-1.68668749147135	3	64	1
TCGA-64-5778	-1.25214499543148	3	64	1
TCGA-64-5779	-5.46609515438711	1	64	1
TCGA-64-5781	-2.27720645658787	3	64	1
TCGA-64-5815	-2.34205055095879	3	64	1
TCGA-67-3770	-5.03440486916175	1	67	1
TCGA-67-3771	-2.46957890028468	3	67	1
TCGA-67-3772	-6.03498619066945	0	67	1
TCGA-67-3773	-5.06001403803792	1	67	1
TCGA-67-3774	-2.53568532385811	3	67	1
TCGA-67-4679	-4.14802334627495	1	67	1
TCGA-67-6215	-4.99594391696003	1	67	1
TCGA-67-6216	-4.05013821132203	1	67	1
TCGA-67-6217	-4.16322852468681	1	67	1
TCGA-69-7760	-2.15831972875042	3	69	5
TCGA-69-7761	-2.71011063339466	2	69	5
TCGA-69-7763	-5.66661016054993	0	69	5
TCGA-69-7764	-5.49899484957516	1	69	5
TCGA-69-7765	-4.06496991218408	1	69	5
TCGA-69-7973	-5.21554622724579	1	69	5
TCGA-69-7974	-4.37232437272411	1	69	5
TCGA-69-7978	-2.84320150315449	2	69	5
TCGA-69-7979	-1.71885766145515	3	69	5
TCGA-69-7980	-0.677797679819082	4	69	5
TCGA-69-8253	-5.04593255313432	1	69	5
TCGA-69-8254	-2.49692420952905	3	69	5
TCGA-69-8255	-4.00001021834872	2	69	5
TCGA-69-8453	-1.34919408686062	3	69	5
TCGA-69-A59K	-4.62407085442355	1	69	5
TCGA-71-6725	-4.89744633977219	1	71	1
TCGA-71-8520	-2.42960402141358	3	71	1
TCGA-73-4658	-3.30848462864707	2	73	1
TCGA-73-4659	-2.29006445820392	3	73	1
TCGA-73-4662	-3.85867423488308	2	73	1
TCGA-73-4666	-2.64725397335421	2	73	1
TCGA-73-4668	-2.10667139699837	3	73	1
TCGA-73-4670	-1.05032586788845	4	73	1
TCGA-73-4675	-2.28079659309336	3	73	1
TCGA-73-4676	-4.18377999189366	1	73	1
TCGA-73-4677	-4.32338272991083	1	73	1
TCGA-73-7498	-3.99607639900716	2	73	1
TCGA-73-7499	-4.2050401458553	1	73	1
TCGA-73-A9RS	-1.55545958630866	3	73	1
TCGA-75-5122	-5.65524271964356	0	75	5
TCGA-75-5125	-3.0463684173863	2	75	5
TCGA-75-5126	0.302397536882284	4	75	5
TCGA-75-5146	-3.11043807088404	2	75	5
TCGA-75-5147	-4.05869046934858	1	75	5
TCGA-75-6203	-5.38482868581861	1	75	5
TCGA-75-6205	-5.08509601543805	1	75	5
TCGA-75-6206	-5.40916864106517	1	75	5
TCGA-75-6207	-4.36830388066758	1	75	5
TCGA-75-6211	-1.76581499327423	3	75	5
TCGA-75-6212	-5.20743710923576	1	75	5
TCGA-75-6214	-1.81177319251864	3	75	5
TCGA-75-7025	-3.36305567826029	2	75	5
TCGA-75-7027	-1.25992168938268	3	75	5
TCGA-75-7030	-2.17833769514413	3	75	5
TCGA-75-7031	-3.37516582821032	2	75	5
TCGA-78-7145	-2.61526658008663	2	78	2
TCGA-78-7146	-2.86022693063852	2	78	2
TCGA-78-7147	-4.76725509904614	1	78	2
TCGA-78-7148	-3.01383241946913	2	78	2
TCGA-78-7149	-5.83131319577786	0	78	2
TCGA-78-7150	-0.178161008290662	4	78	2
TCGA-78-7152	-3.32743705484148	2	78	2
TCGA-78-7153	-4.08472798740631	1	78	2
TCGA-78-7154	-3.50709994233841	2	78	2
TCGA-78-7155	-2.84225567394846	2	78	2
TCGA-78-7156	-5.57805030107986	0	78	2
TCGA-78-7158	-3.00489606500285	2	78	2
TCGA-78-7159	-3.13513975690152	2	78	2
TCGA-78-7160	-0.456615834870246	4	78	2
TCGA-78-7161	-4.81494370994478	1	78	2
TCGA-78-7163	-4.60602306908772	1	78	2
TCGA-78-7166	-2.90792314104044	2	78	2
TCGA-78-7167	-6.65350624049644	0	78	2
TCGA-78-7220	-0.60160340090097	4	78	2
TCGA-78-7535	-3.17470637392461	2	78	2
TCGA-78-7536	-4.39652846697847	1	78	2
TCGA-78-7537	-6.33125676647113	0	78	2
TCGA-78-7539	-0.155253166470417	4	78	2
TCGA-78-7540	-2.67982574583647	2	78	2
TCGA-78-7542	-1.67832508455626	3	78	2
TCGA-78-7633	-2.85743304654613	2	78	2
TCGA-78-8640	0.107699088286507	4	78	2
TCGA-78-8648	-5.30063297311021	1	78	2
TCGA-78-8655	-3.2032610356101	2	78	2
TCGA-78-8660	-1.48085973514447	3	78	2
TCGA-78-8662	-5.4369807697153	1	78	2
TCGA-80-5607	-5.20963526009319	1	80	5
TCGA-80-5608	-4.7175641118136	1	80	5
TCGA-80-5611	-0.506545160018991	4	80	5
TCGA-83-5908	-3.57781176775247	2	83	1
TCGA-86-6562	-2.90892941846794	2	86	5
TCGA-86-6851	-3.63828572654015	2	86	5
TCGA-86-7701	-3.35457957993822	2	86	5
TCGA-86-7711	-0.972319794544019	4	86	5
TCGA-86-7713	-4.43470990812385	1	86	5
TCGA-86-7714	-4.94274743456853	1	86	5
TCGA-86-7953	-2.42244916910955	3	86	5
TCGA-86-7954	-4.57142444484774	1	86	5
TCGA-86-7955	-1.08112729018364	4	86	5
TCGA-86-8054	-4.18284240815294	1	86	5
TCGA-86-8055	-2.8849266052284	2	86	5
TCGA-86-8056	-3.66337648173232	2	86	5
TCGA-86-8073	-2.09833522413531	3	86	5
TCGA-86-8074	-2.20249994911464	3	86	5
TCGA-86-8075	-3.94647814508612	2	86	5
TCGA-86-8076	-2.47656799435266	3	86	5
TCGA-86-8278	-5.32077368268714	1	86	5
TCGA-86-8279	-4.35768528294423	1	86	5
TCGA-86-8280	-6.52290192042523	0	86	5
TCGA-86-8281	-2.48955983278749	3	86	5
TCGA-86-8358	-4.02162415630644	2	86	5
TCGA-86-8359	-2.72581722155255	2	86	5
TCGA-86-8585	-1.13131785573224	3	86	5
TCGA-86-8668	-3.7856496989298	2	86	5
TCGA-86-8669	-2.6788841921762	2	86	5
TCGA-86-8671	-2.72053875925323	2	86	5
TCGA-86-8672	-3.75772470650381	2	86	5
TCGA-86-8673	-4.06872569900158	1	86	5
TCGA-86-8674	-2.39492289482947	3	86	5
TCGA-86-A456	-2.28789186093923	3	86	5
TCGA-86-A4D0	-6.01802577838145	0	86	5
TCGA-86-A4JF	-2.59292776158402	2	86	5
TCGA-86-A4P7	-3.86097018099045	2	86	5
TCGA-86-A4P8	-6.20806324170763	0	86	5
TCGA-91-A4BC	-3.3672536142339	2	91	1
TCGA-91-A4BD	-2.80638179723013	2	91	1
TCGA-93-7347	-4.74079021024381	1	93	1
TCGA-93-7348	-5.75870305034837	0	93	1
TCGA-93-8067	-3.52012490997159	2	93	1
TCGA-93-A4JN	-3.20709565768751	2	93	1
TCGA-93-A4JO	-3.77843841818909	2	93	1
TCGA-93-A4JP	-4.06447979028482	1	93	1
TCGA-93-A4JQ	-3.22982790562881	2	93	1
TCGA-95-7039	-3.80874031190901	2	95	1
TCGA-95-7043	-3.62263412624079	2	95	1
TCGA-95-7562	-2.56650019282479	3	95	1
TCGA-95-7567	-2.20711307203135	3	95	1
TCGA-95-7944	-3.17830100803233	2	95	1
TCGA-95-7947	-2.36021414386946	3	95	1
TCGA-95-7948	-6.46278472834323	0	95	1
TCGA-95-8039	-3.04198665764961	2	95	1
TCGA-95-8494	-2.28424164591832	3	95	1
TCGA-95-A4VK	-3.72020411928132	2	95	1
TCGA-95-A4VN	-3.28461291875871	2	95	1
TCGA-95-A4VP	-3.55521974447333	2	95	1
TCGA-97-7546	-6.05964598001549	0	97	1
TCGA-97-7547	-2.39780512343965	3	97	1
TCGA-97-7552	-2.71589125451242	2	97	1
TCGA-97-7553	-6.25776697350984	0	97	1
TCGA-97-7554	-1.75884411532774	3	97	1
TCGA-97-7937	-6.16709663177874	0	97	1
TCGA-97-7938	-2.47922147892356	3	97	1
TCGA-97-7941	-4.26528990151033	1	97	1
TCGA-97-8171	-6.60399548520307	0	97	1
TCGA-97-8172	-6.97720502235672	0	97	1
TCGA-97-8175	-3.2834493029121	2	97	1
TCGA-97-8177	-5.03416861685764	1	97	1
TCGA-97-8179	-3.46751278416082	2	97	1
TCGA-97-8552	-3.45862985105238	2	97	1
TCGA-97-A4LX	-3.0658674657773	2	97	1
TCGA-97-A4M0	-3.30004799249709	2	97	1
TCGA-97-A4M1	-4.52488097123385	1	97	1
TCGA-97-A4M2	-3.85322119548003	2	97	1
TCGA-97-A4M3	-3.5319508728862	2	97	1
TCGA-97-A4M5	-3.98233857579734	2	97	1
TCGA-97-A4M6	-4.57769334338232	1	97	1
TCGA-97-A4M7	-4.77246822476719	1	97	1
TCGA-99-7458	-2.86362775490253	2	99	1
TCGA-99-8025	-3.75089216118415	2	99	1
TCGA-99-8028	-1.82614842733026	3	99	1
TCGA-99-8032	-3.23312164920508	2	99	1
TCGA-99-8033	-3.23129088962443	2	99	1
TCGA-99-AA5R	-3.10265619833813	2	99	1
TCGA-J2-8192	-2.92334046553277	2	J2	1
TCGA-J2-8194	-6.51059876647107	0	J2	1
TCGA-J2-A4AD	-2.47234655362419	3	J2	1
TCGA-J2-A4AE	-3.52917771654047	2	J2	1
TCGA-J2-A4AG	-5.78661550146376	0	J2	1
TCGA-L4-A4E5	-2.01743688936354	3	L4	1
TCGA-L4-A4E6	-3.51920274461027	2	L4	1
TCGA-L9-A443	-3.06213147243831	2	L9	1
TCGA-L9-A444	-3.95607312059157	2	L9	1
TCGA-L9-A50W	-3.97165765464113	2	L9	1
TCGA-L9-A5IP	-1.18348221637136	3	L9	1
TCGA-L9-A743	-2.94180168890278	2	L9	1
TCGA-L9-A7SV	-6.41904395122106	0	L9	1
TCGA-L9-A8F4	-4.76610601118981	1	L9	1
TCGA-MN-A4N1	-1.45458885252359	3	MN	1
TCGA-MN-A4N4	-1.95371962526438	3	MN	1
TCGA-MN-A4N5	-2.28683249575727	3	MN	1
TCGA-MP-A4SV	-3.95541940508295	2	MP	1
TCGA-MP-A4SW	-2.98558405442499	2	MP	1
TCGA-MP-A4SY	-3.90912458755082	2	MP	1
TCGA-MP-A4T4	-2.16443336391954	3	MP	1
TCGA-MP-A4T6	-4.12845033570738	1	MP	1
TCGA-MP-A4T7	-3.32896789091893	2	MP	1
TCGA-MP-A4T8	-2.69913374476394	2	MP	1
TCGA-MP-A4T9	-2.38282492723699	3	MP	1
TCGA-MP-A4TA	-1.08807780799249	4	MP	1
TCGA-MP-A4TC	-2.55223035769006	3	MP	1
TCGA-MP-A4TD	-3.67398419215489	2	MP	1
TCGA-MP-A4TE	-2.03291625325256	3	MP	1
TCGA-MP-A4TF	-3.18907965693648	2	MP	1
TCGA-MP-A4TH	-3.27506103568008	2	MP	1
TCGA-MP-A4TI	-3.67245875859015	2	MP	1
TCGA-MP-A4TJ	-3.19809449837837	2	MP	1
TCGA-MP-A4TK	-3.70224238922635	2	MP	1
TCGA-MP-A5C7	-4.7894758140067	1	MP	1
TCGA-NJ-A4YF	-2.07246047684225	3	NJ	3
TCGA-NJ-A4YG	-5.72220626167991	0	NJ	3
TCGA-NJ-A4YI	-3.9252255572068	2	NJ	3
TCGA-NJ-A4YP	-3.23508023382212	2	NJ	3
TCGA-NJ-A4YQ	-0.436475991195049	4	NJ	3
TCGA-NJ-A55A	-2.42808530277037	3	NJ	3
TCGA-NJ-A55O	-1.76461451944058	3	NJ	3
TCGA-NJ-A55R	-3.97650854628436	2	NJ	3
TCGA-NJ-A7XG	-3.15367623538976	2	NJ	3
TCGA-O1-A52J	-3.14392901994434	2	O1	1
TCGA-S2-AA1A	-4.07930326324504	1	S2	1
