# Supplementary material for: Surrogate Biomarker Prediction from Whole-Slide Images for Evaluating Overall Survival in Lung Adenocarcinoma
Source: Diagnostics (Basel). 2024 Feb 20;14(5):462. doi: 10.3390/diagnostics14050462 (PMC10930763; doi:10.3390/diagnostics14050462)
Supplement: Supplementary file 1 [file diagnostics-14-00462-s001.zip › Supplementary_File_S5_TCGA_LUAD_crossfolds/crossfolds_RRM2.csv]

PATIENT	RRM2	RRM2_quantile	site_code	CV5
TCGA-05-4244	6.70907124480639	3	05	5
TCGA-05-4249	4.13173153458597	1	05	5
TCGA-05-4250	7.68877456883945	4	05	5
TCGA-05-4382	5.34288872090628	2	05	5
TCGA-05-4395	7.43865790181783	3	05	5
TCGA-05-4396	5.14809253497117	2	05	5
TCGA-05-4397	8.18335440494541	4	05	5
TCGA-05-4398	6.73646889849798	3	05	5
TCGA-05-4402	5.80027414840294	2	05	5
TCGA-05-4403	5.72781387993082	2	05	5
TCGA-05-4405	4.81087430723653	2	05	5
TCGA-05-4415	7.61429726873103	4	05	5
TCGA-05-4417	5.5898484402259	2	05	5
TCGA-05-4418	6.88836871933382	3	05	5
TCGA-05-4420	8.15905646359288	4	05	5
TCGA-05-4422	4.9356814393575	2	05	5
TCGA-05-4424	6.21184931260154	3	05	5
TCGA-05-4426	6.25638811506461	3	05	5
TCGA-05-4427	6.57260368911065	3	05	5
TCGA-05-4430	5.42838112325123	2	05	5
TCGA-05-4432	6.40673576378726	3	05	5
TCGA-05-4433	6.42453154811718	3	05	5
TCGA-05-4434	6.74112105809964	3	05	5
TCGA-35-3615	4.04390357614154	1	35	5
TCGA-35-4122	7.66160838492412	4	35	5
TCGA-35-4123	7.3359319966485	3	35	5
TCGA-35-5375	7.00275723180896	3	35	5
TCGA-38-4625	7.4752562108284	4	38	5
TCGA-38-4626	4.92211957111676	2	38	5
TCGA-38-4627	5.51449428000468	2	38	5
TCGA-38-4628	6.36513203134435	3	38	5
TCGA-38-4629	6.40951858169531	3	38	5
TCGA-38-4630	7.76433796567565	4	38	5
TCGA-38-4631	8.30662347908687	4	38	5
TCGA-38-4632	7.25217850149855	3	38	5
TCGA-38-6178	5.95518973109386	2	38	5
TCGA-38-7271	5.16310728990653	2	38	5
TCGA-38-A44F	4.3194365606634	1	38	5
TCGA-44-2655	4.00566336733011	1	44	1
TCGA-44-2656	5.87693409112353	2	44	1
TCGA-44-2657	5.11517319140653	2	44	1
TCGA-44-2659	3.96030029350409	1	44	1
TCGA-44-2661	5.28123313554421	2	44	1
TCGA-44-2662	7.18949776925176	3	44	1
TCGA-44-2665	4.37999865932063	1	44	1
TCGA-44-2666	5.71229708338772	2	44	1
TCGA-44-2668	6.86038945746376	3	44	1
TCGA-44-3396	6.81371074881542	3	44	1
TCGA-44-3398	6.02702750783864	2	44	1
TCGA-44-3917	6.92169054922137	3	44	1
TCGA-44-3918	5.97105879646297	2	44	1
TCGA-44-3919	6.21773670534163	3	44	1
TCGA-44-4112	5.49504760296213	2	44	1
TCGA-44-5643	7.31697024629796	3	44	1
TCGA-44-5644	5.89456023053852	2	44	1
TCGA-44-5645	3.46277639580561	1	44	1
TCGA-44-6145	6.38198655979002	3	44	1
TCGA-44-6146	3.84728740458047	1	44	1
TCGA-44-6147	4.20776206440912	1	44	1
TCGA-44-6148	2.09814224157526	0	44	1
TCGA-44-6774	6.38918891428277	3	44	1
TCGA-44-6775	5.80716449058454	2	44	1
TCGA-44-6776	4.26913840326516	1	44	1
TCGA-44-6777	5.63195237914652	2	44	1
TCGA-44-6778	6.11761378240048	3	44	1
TCGA-44-6779	7.9896511172492	4	44	1
TCGA-44-7659	3.78341608993766	1	44	1
TCGA-44-7660	6.05424033184626	2	44	1
TCGA-44-7662	6.72911175582396	3	44	1
TCGA-44-7667	8.7321491486724	4	44	1
TCGA-44-7669	8.18862700261935	4	44	1
TCGA-44-7670	7.6778055606692	4	44	1
TCGA-44-7671	4.77179553552074	2	44	1
TCGA-44-7672	6.4178408602231	3	44	1
TCGA-44-8119	6.70570399138233	3	44	1
TCGA-44-A479	6.16663831375928	3	44	1
TCGA-44-A47A	6.12196921008115	3	44	1
TCGA-44-A47B	5.44116972881143	2	44	1
TCGA-44-A47G	6.46539377927526	3	44	1
TCGA-44-A4SS	6.58298597777511	3	44	1
TCGA-44-A4SU	5.11355000629161	2	44	1
TCGA-49-4487	6.88786518424178	3	49	3
TCGA-49-4488	6.32256414907729	3	49	3
TCGA-49-4490	5.26087745904365	2	49	3
TCGA-49-4494	7.277514064746	3	49	3
TCGA-49-4501	5.31510489420877	2	49	3
TCGA-49-4505	3.98645579893604	1	49	3
TCGA-49-4506	8.00121429838377	4	49	3
TCGA-49-4507	6.99560224297612	3	49	3
TCGA-49-4510	2.87429012450671	0	49	3
TCGA-49-4512	5.04808129469423	2	49	3
TCGA-49-4514	6.70593315911729	3	49	3
TCGA-49-6742	7.34586019628745	3	49	3
TCGA-49-6743	7.5848266965637	4	49	3
TCGA-49-6744	5.38312481468088	2	49	3
TCGA-49-6745	7.27048784444032	3	49	3
TCGA-49-6761	6.00771736434691	2	49	3
TCGA-49-6767	6.96521004159345	3	49	3
TCGA-49-AAQV	6.55901884125127	3	49	3
TCGA-49-AAR0	5.67280716332228	2	49	3
TCGA-49-AAR2	7.03254805914385	3	49	3
TCGA-49-AAR3	6.91920247062386	3	49	3
TCGA-49-AAR4	6.19312812799995	3	49	3
TCGA-49-AAR9	8.06440580006125	4	49	3
TCGA-49-AARE	6.99373992230237	3	49	3
TCGA-49-AARN	5.80553283043418	2	49	3
TCGA-49-AARO	5.76628601836595	2	49	3
TCGA-49-AARQ	7.39697671123529	3	49	3
TCGA-49-AARR	3.49121419676551	1	49	3
TCGA-4B-A93V	4.96417207265602	2	4B	4
TCGA-50-5044	7.61184886340053	4	50	2
TCGA-50-5045	5.95112820186288	2	50	2
TCGA-50-5055	5.57918228406472	2	50	2
TCGA-50-5066	7.39944654559535	3	50	2
TCGA-50-5068	6.09605002662467	3	50	2
TCGA-50-5931	6.94600472213507	3	50	2
TCGA-50-5939	6.75472474313613	3	50	2
TCGA-50-5942	2.97207444267368	0	50	2
TCGA-50-5946	7.96921619241487	4	50	2
TCGA-50-6590	6.65797794477489	3	50	2
TCGA-50-6591	7.87643976851164	4	50	2
TCGA-50-6593	5.77972815790153	2	50	2
TCGA-50-6594	7.65447103082137	4	50	2
TCGA-50-6597	4.71987546668246	2	50	2
TCGA-50-6673	6.18954945731873	3	50	2
TCGA-50-7109	6.31801660556758	3	50	2
TCGA-50-8457	2.81620701322094	0	50	2
TCGA-50-8459	4.65611219861725	1	50	2
TCGA-53-7624	7.77229481327047	4	53	3
TCGA-53-7626	5.15451343571939	2	53	3
TCGA-53-7813	5.62332796466274	2	53	3
TCGA-53-A4EZ	6.87298021024573	3	53	3
TCGA-55-1592	6.32358434715895	3	55	4
TCGA-55-1594	7.75329663767091	4	55	4
TCGA-55-1595	6.40074567889826	3	55	4
TCGA-55-1596	7.29634179934605	3	55	4
TCGA-55-5899	8.06575449945639	4	55	4
TCGA-55-6543	4.41215380311933	1	55	4
TCGA-55-6642	6.35372000821777	3	55	4
TCGA-55-6712	5.74649473352874	2	55	4
TCGA-55-6968	7.81992107520303	4	55	4
TCGA-55-6969	6.45792296447926	3	55	4
TCGA-55-6970	6.88256018207841	3	55	4
TCGA-55-6971	5.79702098372267	2	55	4
TCGA-55-6972	4.26883538134411	1	55	4
TCGA-55-6975	7.72818454996887	4	55	4
TCGA-55-6978	7.56906093722885	4	55	4
TCGA-55-6979	6.09130127745813	3	55	4
TCGA-55-6980	3.84724031008896	1	55	4
TCGA-55-6981	6.68192575650144	3	55	4
TCGA-55-6982	6.32260773798991	3	55	4
TCGA-55-6983	5.57878039187281	2	55	4
TCGA-55-6984	6.84931290367231	3	55	4
TCGA-55-6985	6.11070580921066	3	55	4
TCGA-55-6986	5.47223562655159	2	55	4
TCGA-55-6987	6.11528140797291	3	55	4
TCGA-55-7227	5.45487854308443	2	55	4
TCGA-55-7281	5.17210347951657	2	55	4
TCGA-55-7283	5.92465999066318	2	55	4
TCGA-55-7284	4.51808369724223	1	55	4
TCGA-55-7570	7.45585230908423	4	55	4
TCGA-55-7573	3.64066447411918	1	55	4
TCGA-55-7574	5.21409617454661	2	55	4
TCGA-55-7576	6.76411572323988	3	55	4
TCGA-55-7724	6.21326069038358	3	55	4
TCGA-55-7725	4.70749408012367	2	55	4
TCGA-55-7726	6.6357618812841	3	55	4
TCGA-55-7727	6.57888372999235	3	55	4
TCGA-55-7728	4.80672024404835	2	55	4
TCGA-55-7815	6.17194769897953	3	55	4
TCGA-55-7816	4.2678319891447	1	55	4
TCGA-55-7903	7.5009180656209	4	55	4
TCGA-55-7907	5.61169351875336	2	55	4
TCGA-55-7910	6.90935441388649	3	55	4
TCGA-55-7911	7.77443210750362	4	55	4
TCGA-55-7913	6.45730253169856	3	55	4
TCGA-55-7914	5.71545356733789	2	55	4
TCGA-55-7994	7.83583584789712	4	55	4
TCGA-55-7995	6.79517223027296	3	55	4
TCGA-55-8085	6.62411996742336	3	55	4
TCGA-55-8087	2.63294477709931	0	55	4
TCGA-55-8089	7.38204961968371	3	55	4
TCGA-55-8090	6.4240562138924	3	55	4
TCGA-55-8091	5.35116888997628	2	55	4
TCGA-55-8092	5.11274185636266	2	55	4
TCGA-55-8094	7.74329734936525	4	55	4
TCGA-55-8096	5.35556937048516	2	55	4
TCGA-55-8097	2.88269306129495	0	55	4
TCGA-55-8203	6.27649198352694	3	55	4
TCGA-55-8204	6.69124534133254	3	55	4
TCGA-55-8205	7.78160751148555	4	55	4
TCGA-55-8206	3.64217309862413	1	55	4
TCGA-55-8207	3.40296894140807	1	55	4
TCGA-55-8208	6.47552587008226	3	55	4
TCGA-55-8299	6.60473803390526	3	55	4
TCGA-55-8301	5.6012905902808	2	55	4
TCGA-55-8302	6.7258721208108	3	55	4
TCGA-55-8505	6.94103227730748	3	55	4
TCGA-55-8506	5.38511162200173	2	55	4
TCGA-55-8507	6.23098946532672	3	55	4
TCGA-55-8508	5.62953870451068	2	55	4
TCGA-55-8510	5.61674107276059	2	55	4
TCGA-55-8511	6.39931122397818	3	55	4
TCGA-55-8512	2.94012864009944	0	55	4
TCGA-55-8513	4.05615302422501	1	55	4
TCGA-55-8514	3.16527893343526	0	55	4
TCGA-55-8614	5.51637548087881	2	55	4
TCGA-55-8615	5.7229099342253	2	55	4
TCGA-55-8616	4.23047586999336	1	55	4
TCGA-55-8619	4.50863902571943	1	55	4
TCGA-55-8620	6.94465091915013	3	55	4
TCGA-55-8621	5.03177158537482	2	55	4
TCGA-55-A48X	5.45551029720889	2	55	4
TCGA-55-A48Y	5.82827202465508	2	55	4
TCGA-55-A48Z	5.85810662553271	2	55	4
TCGA-55-A490	6.20863798779634	3	55	4
TCGA-55-A491	6.79160837585225	3	55	4
TCGA-55-A492	3.27037849665552	0	55	4
TCGA-55-A493	7.59765164435679	4	55	4
TCGA-55-A494	7.02920578273186	3	55	4
TCGA-55-A4DF	7.00646785619596	3	55	4
TCGA-55-A4DG	3.14048971549222	0	55	4
TCGA-55-A57B	4.85833155322854	2	55	4
TCGA-62-A46O	8.36759438449091	4	62	5
TCGA-62-A46P	3.87848598272939	1	62	5
TCGA-62-A46R	5.94586798655716	2	62	5
TCGA-62-A46S	4.38077700166671	1	62	5
TCGA-62-A46U	7.05558031121715	3	62	5
TCGA-62-A46V	5.97761400741767	2	62	5
TCGA-62-A470	5.39675890033517	2	62	5
TCGA-62-A471	7.17955765285943	3	62	5
TCGA-62-A472	6.32033729637472	3	62	5
TCGA-64-1676	6.2266271581549	3	64	5
TCGA-64-1677	7.16520286729742	3	64	5
TCGA-64-1678	8.00435808587393	4	64	5
TCGA-64-1679	6.23126258259308	3	64	5
TCGA-64-1680	6.25759566517145	3	64	5
TCGA-64-1681	5.03407219658792	2	64	5
TCGA-64-5774	7.96013689686845	4	64	5
TCGA-64-5775	7.4330165486616	3	64	5
TCGA-64-5778	6.42395312548073	3	64	5
TCGA-64-5779	6.14262169963347	3	64	5
TCGA-64-5781	6.9308923928953	3	64	5
TCGA-64-5815	6.18207134884322	3	64	5
TCGA-67-3770	5.13175821348437	2	67	3
TCGA-67-3771	5.47878833129999	2	67	3
TCGA-67-3772	5.01961812729122	2	67	3
TCGA-67-3773	4.8423610764481	2	67	3
TCGA-67-3774	4.99396212798685	2	67	3
TCGA-67-4679	4.13891939066308	1	67	3
TCGA-67-6215	6.2322735253334	3	67	3
TCGA-67-6216	6.02266432322218	2	67	3
TCGA-67-6217	3.31520405588055	0	67	3
TCGA-69-7760	5.90237620293714	2	69	3
TCGA-69-7761	6.21569103380208	3	69	3
TCGA-69-7763	4.5537681671453	1	69	3
TCGA-69-7764	5.74952575536326	2	69	3
TCGA-69-7765	5.60214162989094	2	69	3
TCGA-69-7973	7.02036827249789	3	69	3
TCGA-69-7974	7.13100448390255	3	69	3
TCGA-69-7978	5.30459047979823	2	69	3
TCGA-69-7979	5.51275064326643	2	69	3
TCGA-69-7980	6.35393002770321	3	69	3
TCGA-69-8253	3.64871552719701	1	69	3
TCGA-69-8254	4.73965951972038	2	69	3
TCGA-69-8255	7.75266909191311	4	69	3
TCGA-69-8453	5.81872577869131	2	69	3
TCGA-69-A59K	6.5831468771101	3	69	3
TCGA-71-6725	4.91473096574226	2	71	1
TCGA-71-8520	6.93890244009411	3	71	1
TCGA-73-4658	5.70441920458356	2	73	1
TCGA-73-4659	7.23976994824707	3	73	1
TCGA-73-4662	5.2570919550047	2	73	1
TCGA-73-4666	8.0900927973125	4	73	1
TCGA-73-4668	6.67213584137893	3	73	1
TCGA-73-4670	8.05073307468363	4	73	1
TCGA-73-4675	5.46611755484723	2	73	1
TCGA-73-4676	8.37535806374873	4	73	1
TCGA-73-4677	3.34479313905931	1	73	1
TCGA-73-7498	2.81311752271422	0	73	1
TCGA-73-7499	7.14600949815747	3	73	1
TCGA-73-A9RS	8.82618167793882	4	73	1
TCGA-75-5122	7.15150826950595	3	75	1
TCGA-75-5125	7.26958978512484	3	75	1
TCGA-75-5126	7.08452853887273	3	75	1
TCGA-75-5146	4.36691545575052	1	75	1
TCGA-75-5147	6.29082772654338	3	75	1
TCGA-75-6203	4.60527527803889	1	75	1
TCGA-75-6205	6.61317456225398	3	75	1
TCGA-75-6206	3.2165402019993	0	75	1
TCGA-75-6207	6.31439815611238	3	75	1
TCGA-75-6211	6.97746588924125	3	75	1
TCGA-75-6212	5.1065795946656	2	75	1
TCGA-75-6214	7.68148925664565	4	75	1
TCGA-75-7025	3.61040253428722	1	75	1
TCGA-75-7027	7.77576330878371	4	75	1
TCGA-75-7030	3.97720338813552	1	75	1
TCGA-75-7031	5.19595474735721	2	75	1
TCGA-78-7145	7.87491576325853	4	78	3
TCGA-78-7146	7.42427589243504	3	78	3
TCGA-78-7147	6.41700039635921	3	78	3
TCGA-78-7148	6.9305659099126	3	78	3
TCGA-78-7149	3.87431919158355	1	78	3
TCGA-78-7150	7.90611590224083	4	78	3
TCGA-78-7152	5.35555752884021	2	78	3
TCGA-78-7153	4.21448003098097	1	78	3
TCGA-78-7154	6.81279793481606	3	78	3
TCGA-78-7155	8.09973511009382	4	78	3
TCGA-78-7156	3.73256248057967	1	78	3
TCGA-78-7158	5.35996814503511	2	78	3
TCGA-78-7159	6.12258481004074	3	78	3
TCGA-78-7160	7.11693425701844	3	78	3
TCGA-78-7161	4.11874694500746	1	78	3
TCGA-78-7163	4.31184623425787	1	78	3
TCGA-78-7166	6.94573296614027	3	78	3
TCGA-78-7167	1.95751855681092	0	78	3
TCGA-78-7220	7.94034862509874	4	78	3
TCGA-78-7535	5.96626537343079	2	78	3
TCGA-78-7536	7.19415213989266	3	78	3
TCGA-78-7537	3.63596949236486	1	78	3
TCGA-78-7539	3.71960164722155	1	78	3
TCGA-78-7540	5.24041257815785	2	78	3
TCGA-78-7542	7.51668643051933	4	78	3
TCGA-78-7633	4.68351459931171	1	78	3
TCGA-78-8640	6.73546508522716	3	78	3
TCGA-78-8648	5.89842585054281	2	78	3
TCGA-78-8655	5.47551513851378	2	78	3
TCGA-78-8660	7.4381603764891	3	78	3
TCGA-78-8662	6.32996217104048	3	78	3
TCGA-80-5607	6.96372957075584	3	80	2
TCGA-80-5608	5.89990335348059	2	80	2
TCGA-80-5611	7.01425931000681	3	80	2
TCGA-83-5908	7.97052851992368	4	83	2
TCGA-86-6562	7.00032080080982	3	86	2
TCGA-86-6851	5.80488806622676	2	86	2
TCGA-86-7701	6.39752225802537	3	86	2
TCGA-86-7711	8.35769118252866	4	86	2
TCGA-86-7713	6.26382113868829	3	86	2
TCGA-86-7714	4.54308187413337	1	86	2
TCGA-86-7953	7.01053220886672	3	86	2
TCGA-86-7954	6.35115995786592	3	86	2
TCGA-86-7955	7.54117997148562	4	86	2
TCGA-86-8054	8.5988861291141	4	86	2
TCGA-86-8055	6.69989138755045	3	86	2
TCGA-86-8056	4.23076759721087	1	86	2
TCGA-86-8073	4.98583170113196	2	86	2
TCGA-86-8074	6.57411585333615	3	86	2
TCGA-86-8075	6.65595561610146	3	86	2
TCGA-86-8076	4.28985048560052	1	86	2
TCGA-86-8278	6.37024278156732	3	86	2
TCGA-86-8279	5.37397316580759	2	86	2
TCGA-86-8280	5.13843083236996	2	86	2
TCGA-86-8281	3.55045584606039	1	86	2
TCGA-86-8358	8.71287378538613	4	86	2
TCGA-86-8359	5.2374917493066	2	86	2
TCGA-86-8585	5.60113225731148	2	86	2
TCGA-86-8668	4.27504623275776	1	86	2
TCGA-86-8669	4.77703008613885	2	86	2
TCGA-86-8671	5.29379173470981	2	86	2
TCGA-86-8672	5.79750349596687	2	86	2
TCGA-86-8673	6.21243159358034	3	86	2
TCGA-86-8674	5.47201255040127	2	86	2
TCGA-86-A456	4.7515257269552	2	86	2
TCGA-86-A4D0	7.06029184383461	3	86	2
TCGA-86-A4JF	7.64710462829265	4	86	2
TCGA-86-A4P7	5.17190206847278	2	86	2
TCGA-86-A4P8	2.88733378108493	0	86	2
TCGA-91-A4BC	6.01428933695069	2	91	4
TCGA-91-A4BD	4.34133192512202	1	91	4
TCGA-93-7347	5.02131494620091	2	93	2
TCGA-93-7348	5.22357755420991	2	93	2
TCGA-93-8067	6.55565133487187	3	93	2
TCGA-93-A4JN	6.72183389408894	3	93	2
TCGA-93-A4JO	4.82963154953257	2	93	2
TCGA-93-A4JP	5.00859062932949	2	93	2
TCGA-93-A4JQ	5.87316841979588	2	93	2
TCGA-95-7039	6.90464620302802	3	95	1
TCGA-95-7043	6.93099516767557	3	95	1
TCGA-95-7562	7.33466840263555	3	95	1
TCGA-95-7567	5.99232558121288	2	95	1
TCGA-95-7944	6.31243846798663	3	95	1
TCGA-95-7947	5.96147664613359	2	95	1
TCGA-95-7948	4.87316383685907	2	95	1
TCGA-95-8039	5.66404439273858	2	95	1
TCGA-95-8494	7.31959072477917	3	95	1
TCGA-95-A4VK	5.72149513755894	2	95	1
TCGA-95-A4VN	7.54635493393238	4	95	1
TCGA-95-A4VP	5.50601642127442	2	95	1
TCGA-97-7546	3.96133395888872	1	97	5
TCGA-97-7547	3.54019107240973	1	97	5
TCGA-97-7552	5.05649830550768	2	97	5
TCGA-97-7553	5.88082482112768	2	97	5
TCGA-97-7554	5.69756434241099	2	97	5
TCGA-97-7937	4.90503597238849	2	97	5
TCGA-97-7938	3.89195013498365	1	97	5
TCGA-97-7941	4.12616851853933	1	97	5
TCGA-97-8171	5.83765190505054	2	97	5
TCGA-97-8172	3.24075267550739	0	97	5
TCGA-97-8175	6.16386356039169	3	97	5
TCGA-97-8177	5.32154953084529	2	97	5
TCGA-97-8179	5.22348290171117	2	97	5
TCGA-97-8552	3.31483907685282	0	97	5
TCGA-97-A4LX	5.85597347129719	2	97	5
TCGA-97-A4M0	4.11539198831342	1	97	5
TCGA-97-A4M1	3.11656872083378	0	97	5
TCGA-97-A4M2	3.27812134364323	0	97	5
TCGA-97-A4M3	4.37614146793207	1	97	5
TCGA-97-A4M5	4.40740030287964	1	97	5
TCGA-97-A4M6	5.1047160871618	2	97	5
TCGA-97-A4M7	4.893459810235	2	97	5
TCGA-99-7458	4.92828647211625	2	99	1
TCGA-99-8025	5.41437377881699	2	99	1
TCGA-99-8028	5.26686033913151	2	99	1
TCGA-99-8032	5.6168915057774	2	99	1
TCGA-99-8033	6.64089426558334	3	99	1
TCGA-99-AA5R	4.29822323794406	1	99	1
TCGA-J2-8192	4.83732404589984	2	J2	3
TCGA-J2-8194	3.85681598477576	1	J2	3
TCGA-J2-A4AD	6.28587666110254	3	J2	3
TCGA-J2-A4AE	5.16778980969382	2	J2	3
TCGA-J2-A4AG	4.50915343295675	1	J2	3
TCGA-L4-A4E5	7.09523258395088	3	L4	5
TCGA-L4-A4E6	3.79004621620634	1	L4	5
TCGA-L9-A443	5.29981230129693	2	L9	5
TCGA-L9-A444	5.64197937957003	2	L9	5
TCGA-L9-A50W	4.2581225120922	1	L9	5
TCGA-L9-A5IP	7.33044952972517	3	L9	5
TCGA-L9-A743	6.01980877833126	2	L9	5
TCGA-L9-A7SV	5.81667114354083	2	L9	5
TCGA-L9-A8F4	6.21522341809691	3	L9	5
TCGA-MN-A4N1	7.17894461345908	3	MN	5
TCGA-MN-A4N4	4.16705189182507	1	MN	5
TCGA-MN-A4N5	6.69900944124607	3	MN	5
TCGA-MP-A4SV	6.17205911501527	3	MP	2
TCGA-MP-A4SW	5.84695438302524	2	MP	2
TCGA-MP-A4SY	6.06328087723365	2	MP	2
TCGA-MP-A4T4	6.45737432404613	3	MP	2
TCGA-MP-A4T6	3.89724293797339	1	MP	2
TCGA-MP-A4T7	6.22479852175826	3	MP	2
TCGA-MP-A4T8	6.08371558690121	3	MP	2
TCGA-MP-A4T9	6.51421376512894	3	MP	2
TCGA-MP-A4TA	6.81148324581754	3	MP	2
TCGA-MP-A4TC	6.34065737851949	3	MP	2
TCGA-MP-A4TD	4.6809263194319	1	MP	2
TCGA-MP-A4TE	5.75498630613887	2	MP	2
TCGA-MP-A4TF	6.92856344445261	3	MP	2
TCGA-MP-A4TH	3.63354603251746	1	MP	2
TCGA-MP-A4TI	6.51711874231497	3	MP	2
TCGA-MP-A4TJ	5.87818666820112	2	MP	2
TCGA-MP-A4TK	6.62710548923292	3	MP	2
TCGA-MP-A5C7	3.79172476791826	1	MP	2
TCGA-NJ-A4YF	5.6745118184943	2	NJ	2
TCGA-NJ-A4YG	4.46390797786174	1	NJ	2
TCGA-NJ-A4YI	4.55724630282857	1	NJ	2
TCGA-NJ-A4YP	5.67361260442039	2	NJ	2
TCGA-NJ-A4YQ	6.52040274024515	3	NJ	2
TCGA-NJ-A55A	4.22194065424456	1	NJ	2
TCGA-NJ-A55O	5.89216784477841	2	NJ	2
TCGA-NJ-A55R	5.46942594585641	2	NJ	2
TCGA-NJ-A7XG	3.62205161005557	1	NJ	2
TCGA-O1-A52J	4.76896031628562	2	O1	4
TCGA-S2-AA1A	3.93750502444151	1	S2	4
