# Supplementary material for: Surrogate Biomarker Prediction from Whole-Slide Images for Evaluating Overall Survival in Lung Adenocarcinoma
Source: Diagnostics (Basel). 2024 Feb 20;14(5):462. doi: 10.3390/diagnostics14050462 (PMC10930763; doi:10.3390/diagnostics14050462)
Supplement: Supplementary file 1 [file diagnostics-14-00462-s001.zip › Supplementary_File_S5_TCGA_LUAD_crossfolds/crossfolds_RXFP1.csv]

PATIENT	RXFP1	RXFP1_quantile	site_code	CV5
TCGA-05-4244	0.333125218305491	3	05	3
TCGA-05-4249	0.777421299830628	3	05	3
TCGA-05-4250	-0.940969570391775	2	05	3
TCGA-05-4382	-0.979846626659544	2	05	3
TCGA-05-4395	-1.35417409670631	2	05	3
TCGA-05-4396	1.30537829649691	3	05	3
TCGA-05-4397	-0.931870371436482	2	05	3
TCGA-05-4398	-0.018508253815644	2	05	3
TCGA-05-4402	-0.013273010038681	2	05	3
TCGA-05-4403	1.18602090377352	3	05	3
TCGA-05-4405	-0.993116380787697	2	05	3
TCGA-05-4415	-0.752649353678992	2	05	3
TCGA-05-4417	0.893985596662721	3	05	3
TCGA-05-4418	-0.505869991571331	2	05	3
TCGA-05-4420	0.620374383055293	3	05	3
TCGA-05-4422	0.55880782194329	3	05	3
TCGA-05-4424	1.70194757949568	3	05	3
TCGA-05-4426	2.30863970803922	4	05	3
TCGA-05-4427	-1.03965050327825	2	05	3
TCGA-05-4430	1.12350675506015	3	05	3
TCGA-05-4432	0.120875037042276	2	05	3
TCGA-05-4433	1.40767215811438	3	05	3
TCGA-05-4434	-2.0008013675959	1	05	3
TCGA-35-3615	0.593803782025547	3	35	2
TCGA-35-4122	0.117759651957092	2	35	2
TCGA-35-4123	-1.28649856576543	2	35	2
TCGA-35-5375	0.332353887422672	3	35	2
TCGA-38-4625	-0.192090869449122	2	38	1
TCGA-38-4626	2.98469015984362	4	38	1
TCGA-38-4627	0.295038188688593	3	38	1
TCGA-38-4628	-0.862812033455823	2	38	1
TCGA-38-4629	0.353071200913169	3	38	1
TCGA-38-4630	0.78547492444759	3	38	1
TCGA-38-4631	-1.03708822349969	2	38	1
TCGA-38-4632	-0.41560598219579	2	38	1
TCGA-38-6178	-1.16740991089603	2	38	1
TCGA-38-7271	2.04449264093284	3	38	1
TCGA-38-A44F	1.59014811828575	3	38	1
TCGA-44-2655	0.684490807961923	3	44	4
TCGA-44-2656	2.37183819659729	4	44	4
TCGA-44-2657	0.732587306645543	3	44	4
TCGA-44-2659	0.917141675669195	3	44	4
TCGA-44-2661	0.704883765127757	3	44	4
TCGA-44-2662	0.048647715254398	2	44	4
TCGA-44-2665	2.74716984733422	4	44	4
TCGA-44-2666	1.55571555330084	3	44	4
TCGA-44-2668	-1.660913550027	2	44	4
TCGA-44-3396	-0.081836062598939	2	44	4
TCGA-44-3398	2.30290563815837	4	44	4
TCGA-44-3917	-0.237089696530618	2	44	4
TCGA-44-3918	0.300711143478315	3	44	4
TCGA-44-3919	0.018905827452945	2	44	4
TCGA-44-4112	1.34386445556978	3	44	4
TCGA-44-5643	-1.24799578651169	2	44	4
TCGA-44-5644	-0.664783892013826	2	44	4
TCGA-44-5645	1.54757923684159	3	44	4
TCGA-44-6145	0.517708002808837	3	44	4
TCGA-44-6146	2.95657416252288	4	44	4
TCGA-44-6147	0.982918164078578	3	44	4
TCGA-44-6148	-0.919205001988637	2	44	4
TCGA-44-6774	0.552928115778788	3	44	4
TCGA-44-6775	0.474237396747921	3	44	4
TCGA-44-6776	0.906293864630901	3	44	4
TCGA-44-6777	0.232564240788766	3	44	4
TCGA-44-6778	4.05287562559667	4	44	4
TCGA-44-6779	0.612579070074556	3	44	4
TCGA-44-7659	0.003976982475513	2	44	4
TCGA-44-7660	-1.29502414025006	2	44	4
TCGA-44-7662	-0.744009217361437	2	44	4
TCGA-44-7667	-1.74078533418291	2	44	4
TCGA-44-7669	1.47101070061398	3	44	4
TCGA-44-7670	0.266718333870596	3	44	4
TCGA-44-7671	0.026333595938284	2	44	4
TCGA-44-7672	-1.08501781592823	2	44	4
TCGA-44-8119	3.38918033169332	4	44	4
TCGA-44-A479	0.656009465022658	3	44	4
TCGA-44-A47A	1.12842423221845	3	44	4
TCGA-44-A47B	-0.962390165204889	2	44	4
TCGA-44-A47G	-0.88162028163629	2	44	4
TCGA-44-A4SS	-0.848949649153012	2	44	4
TCGA-44-A4SU	-0.850262421129748	2	44	4
TCGA-49-4487	-1.11643791302469	2	49	1
TCGA-49-4488	-1.36533637340346	2	49	1
TCGA-49-4490	-0.285768110126402	2	49	1
TCGA-49-4494	-0.155003837321648	2	49	1
TCGA-49-4501	-0.594522398472462	2	49	1
TCGA-49-4505	-0.243396711052948	2	49	1
TCGA-49-4506	0.14173848617485	2	49	1
TCGA-49-4507	-2.13949946466452	1	49	1
TCGA-49-4510	1.44790065011222	3	49	1
TCGA-49-4512	-3.0404419619224	1	49	1
TCGA-49-4514	0.264464434714016	3	49	1
TCGA-49-6742	0.043094358486987	2	49	1
TCGA-49-6743	-0.567913162317706	2	49	1
TCGA-49-6744	2.293126728149	4	49	1
TCGA-49-6745	1.22880871073895	3	49	1
TCGA-49-6761	-1.27605192277237	2	49	1
TCGA-49-6767	-3.22486153296064	1	49	1
TCGA-49-AAQV	-1.78864070647773	2	49	1
TCGA-49-AAR0	1.04979605475195	3	49	1
TCGA-49-AAR2	-1.4022996064796	2	49	1
TCGA-49-AAR3	-1.25904739546938	2	49	1
TCGA-49-AAR4	-0.203932006227031	2	49	1
TCGA-49-AAR9	-1.23306077370196	2	49	1
TCGA-49-AARE	-1.42395634684331	2	49	1
TCGA-49-AARN	-0.561090855976746	2	49	1
TCGA-49-AARO	0.06357398121534	2	49	1
TCGA-49-AARQ	-3.44615919987606	1	49	1
TCGA-49-AARR	2.73881105700297	4	49	1
TCGA-4B-A93V	-1.98614080324363	1	4B	4
TCGA-50-5044	-0.76158871747075	2	50	3
TCGA-50-5045	1.78792225396272	3	50	3
TCGA-50-5055	0.432889803797045	3	50	3
TCGA-50-5066	1.58249073895906	3	50	3
TCGA-50-5068	1.5294024232836	3	50	3
TCGA-50-5931	1.09909721761096	3	50	3
TCGA-50-5939	-0.240436699927486	2	50	3
TCGA-50-5942	0.753503732289639	3	50	3
TCGA-50-5946	3.96361737704295	4	50	3
TCGA-50-6590	-0.072764533529732	2	50	3
TCGA-50-6591	2.6547516364104	4	50	3
TCGA-50-6593	-0.248043013656254	2	50	3
TCGA-50-6594	-1.90412361638456	2	50	3
TCGA-50-6597	0.331085417399021	3	50	3
TCGA-50-6673	-0.233499381409509	2	50	3
TCGA-50-7109	2.66906391246251	4	50	3
TCGA-50-8457	-0.296346808992234	2	50	3
TCGA-50-8459	0.719927296214694	3	50	3
TCGA-53-7624	-0.40458719882809	2	53	2
TCGA-53-7626	2.64669509796995	4	53	2
TCGA-53-7813	0.378323846425916	3	53	2
TCGA-53-A4EZ	-1.39429080855555	2	53	2
TCGA-55-1592	1.12402481422716	3	55	5
TCGA-55-1594	0.437823564920847	3	55	5
TCGA-55-1595	-0.081522448059379	2	55	5
TCGA-55-1596	-0.667517608391549	2	55	5
TCGA-55-5899	1.25662034573977	3	55	5
TCGA-55-6543	0.481740484657384	3	55	5
TCGA-55-6642	1.06831778935552	3	55	5
TCGA-55-6712	0.401415674390826	3	55	5
TCGA-55-6968	1.41428074978187	3	55	5
TCGA-55-6969	2.89416792818014	4	55	5
TCGA-55-6970	1.58411287820435	3	55	5
TCGA-55-6971	1.59759198797027	3	55	5
TCGA-55-6972	1.0063283727163	3	55	5
TCGA-55-6975	-1.4423183385394	2	55	5
TCGA-55-6978	0.396360308266673	3	55	5
TCGA-55-6979	0.193969510274453	3	55	5
TCGA-55-6980	0.259348478329135	3	55	5
TCGA-55-6981	0.895578328273729	3	55	5
TCGA-55-6982	-2.84881928861763	1	55	5
TCGA-55-6983	-2.33914124086	1	55	5
TCGA-55-6984	0.743533170748674	3	55	5
TCGA-55-6985	0.339505961906226	3	55	5
TCGA-55-6986	1.24128119171172	3	55	5
TCGA-55-6987	1.12090368965482	3	55	5
TCGA-55-7227	0.244147325254233	3	55	5
TCGA-55-7281	-0.383981943914447	2	55	5
TCGA-55-7283	1.59438685230187	3	55	5
TCGA-55-7284	2.5993216782849	4	55	5
TCGA-55-7570	-3.00369315410162	1	55	5
TCGA-55-7573	0.29295235346159	3	55	5
TCGA-55-7574	0.887491592449777	3	55	5
TCGA-55-7576	-0.156496633037651	2	55	5
TCGA-55-7724	2.90637647572067	4	55	5
TCGA-55-7725	1.72004713046675	3	55	5
TCGA-55-7726	0.3275338575727	3	55	5
TCGA-55-7727	1.30835478761163	3	55	5
TCGA-55-7728	-0.897845673140853	2	55	5
TCGA-55-7815	-0.471221329533867	2	55	5
TCGA-55-7816	-2.17900805205959	1	55	5
TCGA-55-7903	-0.810370005744782	2	55	5
TCGA-55-7907	-0.394836165698823	2	55	5
TCGA-55-7910	0.002120360344938	2	55	5
TCGA-55-7911	1.17473328327281	3	55	5
TCGA-55-7913	-1.00357491472725	2	55	5
TCGA-55-7914	-0.066826232340975	2	55	5
TCGA-55-7994	-1.21505927036313	2	55	5
TCGA-55-7995	-0.160290662696543	2	55	5
TCGA-55-8085	-0.662093255474465	2	55	5
TCGA-55-8087	-0.487440763541684	2	55	5
TCGA-55-8089	0.516327975171548	3	55	5
TCGA-55-8090	0.631711459673942	3	55	5
TCGA-55-8091	-0.90642847926396	2	55	5
TCGA-55-8092	2.52733660742845	4	55	5
TCGA-55-8094	0.605262627898131	3	55	5
TCGA-55-8096	-1.11825573342933	2	55	5
TCGA-55-8097	1.20646250300648	3	55	5
TCGA-55-8203	0.084855448723112	2	55	5
TCGA-55-8204	-0.176257242079121	2	55	5
TCGA-55-8205	1.11155274005428	3	55	5
TCGA-55-8206	1.2582316795711	3	55	5
TCGA-55-8207	0.692333456161091	3	55	5
TCGA-55-8208	1.45151131059676	3	55	5
TCGA-55-8299	1.03376172741763	3	55	5
TCGA-55-8301	0.086089799025457	2	55	5
TCGA-55-8302	-0.473800224025563	2	55	5
TCGA-55-8505	-0.583649348996571	2	55	5
TCGA-55-8506	-1.92217677448943	2	55	5
TCGA-55-8507	1.26479007634846	3	55	5
TCGA-55-8508	0.596739211608255	3	55	5
TCGA-55-8510	1.53038799698104	3	55	5
TCGA-55-8511	-1.21315666935036	2	55	5
TCGA-55-8512	1.12163316043664	3	55	5
TCGA-55-8513	2.75674454907334	4	55	5
TCGA-55-8514	-0.03983549646935	2	55	5
TCGA-55-8614	-1.13186485174716	2	55	5
TCGA-55-8615	-1.86855007809578	2	55	5
TCGA-55-8616	-1.09011577733118	2	55	5
TCGA-55-8619	2.0163427731765	3	55	5
TCGA-55-8620	2.10120712682465	3	55	5
TCGA-55-8621	3.12112466802876	4	55	5
TCGA-55-A48X	-0.528574804196141	2	55	5
TCGA-55-A48Y	0.495325451523251	3	55	5
TCGA-55-A48Z	-1.72363197431416	2	55	5
TCGA-55-A490	-2.09057003059094	1	55	5
TCGA-55-A491	-1.00482289716912	2	55	5
TCGA-55-A492	1.92471903388246	3	55	5
TCGA-55-A493	-0.730160065664907	2	55	5
TCGA-55-A494	-0.002620257118409	2	55	5
TCGA-55-A4DF	-1.2087911311142	2	55	5
TCGA-55-A4DG	-0.793622348851326	2	55	5
TCGA-55-A57B	2.93448782433882	4	55	5
TCGA-62-A46O	-1.10513706487815	2	62	2
TCGA-62-A46P	1.66549225939519	3	62	2
TCGA-62-A46R	0.359734942128071	3	62	2
TCGA-62-A46S	4.36634993103143	4	62	2
TCGA-62-A46U	0.915513776296048	3	62	2
TCGA-62-A46V	-1.91327610949713	2	62	2
TCGA-62-A470	1.09996780612518	3	62	2
TCGA-62-A471	-1.01892972678433	2	62	2
TCGA-62-A472	0.146626401368564	2	62	2
TCGA-64-1676	0.36068967385988	3	64	4
TCGA-64-1677	-0.159727715751465	2	64	4
TCGA-64-1678	-1.33703243508648	2	64	4
TCGA-64-1679	1.96376109315423	3	64	4
TCGA-64-1680	0.992945220181091	3	64	4
TCGA-64-1681	0.993085297549017	3	64	4
TCGA-64-5774	-2.2621006939759	1	64	4
TCGA-64-5775	-3.45222223783433	1	64	4
TCGA-64-5778	0.790499341977009	3	64	4
TCGA-64-5779	0.416547894974734	3	64	4
TCGA-64-5781	0.280788996533012	3	64	4
TCGA-64-5815	0.060047892612551	2	64	4
TCGA-67-3770	1.23238167153315	3	67	2
TCGA-67-3771	-0.354101682864748	2	67	2
TCGA-67-3772	-1.78705867722586	2	67	2
TCGA-67-3773	1.81035068154548	3	67	2
TCGA-67-3774	1.39242175766011	3	67	2
TCGA-67-4679	1.93235007018907	3	67	2
TCGA-67-6215	0.407778269090978	3	67	2
TCGA-67-6216	-1.11153875598618	2	67	2
TCGA-67-6217	-0.020270570844763	2	67	2
TCGA-69-7760	-1.0941893913307	2	69	4
TCGA-69-7761	0.423745113340131	3	69	4
TCGA-69-7763	2.15993832674099	3	69	4
TCGA-69-7764	0.943948646273563	3	69	4
TCGA-69-7765	0.919923195425708	3	69	4
TCGA-69-7973	0.776920100068803	3	69	4
TCGA-69-7974	0.789563309652782	3	69	4
TCGA-69-7978	0.142859305887634	2	69	4
TCGA-69-7979	-3.21362235320473	1	69	4
TCGA-69-7980	-0.325126061500612	2	69	4
TCGA-69-8253	1.60272462290423	3	69	4
TCGA-69-8254	0.528610882578084	3	69	4
TCGA-69-8255	-0.120864613223108	2	69	4
TCGA-69-8453	1.3906540158387	3	69	4
TCGA-69-A59K	-0.186665542116253	2	69	4
TCGA-71-6725	-0.599765791131503	2	71	2
TCGA-71-8520	0.550218096648785	3	71	2
TCGA-73-4658	0.845320707431963	3	73	1
TCGA-73-4659	1.36370720043589	3	73	1
TCGA-73-4662	0.47124665075781	3	73	1
TCGA-73-4666	0.578166140679805	3	73	1
TCGA-73-4668	-0.291703290830888	2	73	1
TCGA-73-4670	-1.42069431783357	2	73	1
TCGA-73-4675	-0.695834092372209	2	73	1
TCGA-73-4676	1.63213694366737	3	73	1
TCGA-73-4677	1.77675394137462	3	73	1
TCGA-73-7498	1.26803104149186	3	73	1
TCGA-73-7499	-0.912258396627451	2	73	1
TCGA-73-A9RS	-1.10800060933744	2	73	1
TCGA-75-5122	0.41084647081421	3	75	2
TCGA-75-5125	-0.427458584741805	2	75	2
TCGA-75-5126	1.07291569075952	3	75	2
TCGA-75-5146	1.28187935189472	3	75	2
TCGA-75-5147	-0.84367757837773	2	75	2
TCGA-75-6203	3.8319171723767	4	75	2
TCGA-75-6205	2.03384505728545	3	75	2
TCGA-75-6206	0.699355815713002	3	75	2
TCGA-75-6207	-2.04637578578022	1	75	2
TCGA-75-6211	-0.256801345786376	2	75	2
TCGA-75-6212	1.23550638661297	3	75	2
TCGA-75-6214	-0.226810691797484	2	75	2
TCGA-75-7025	0.543834917348231	3	75	2
TCGA-75-7027	-0.561950226832342	2	75	2
TCGA-75-7030	1.03667519582672	3	75	2
TCGA-75-7031	-0.102147333803904	2	75	2
TCGA-78-7145	0.624199354608755	3	78	1
TCGA-78-7146	-0.744749713218585	2	78	1
TCGA-78-7147	-1.30782348040884	2	78	1
TCGA-78-7148	0.20118047150172	3	78	1
TCGA-78-7149	2.76487656036655	4	78	1
TCGA-78-7150	-2.25908100367423	1	78	1
TCGA-78-7152	0.041796754824241	2	78	1
TCGA-78-7153	0.705348943219459	3	78	1
TCGA-78-7154	1.58882447766013	3	78	1
TCGA-78-7155	0.327669327493854	3	78	1
TCGA-78-7156	2.66512368239309	4	78	1
TCGA-78-7158	-0.152453253416707	2	78	1
TCGA-78-7159	1.31489316373353	3	78	1
TCGA-78-7160	1.69261017390423	3	78	1
TCGA-78-7161	1.3879963487255	3	78	1
TCGA-78-7163	-1.06170255286391	2	78	1
TCGA-78-7166	-1.43399195270803	2	78	1
TCGA-78-7167	0.423309356554395	3	78	1
TCGA-78-7220	1.13200318117532	3	78	1
TCGA-78-7535	-1.05922915650467	2	78	1
TCGA-78-7536	-0.787719224302943	2	78	1
TCGA-78-7537	1.69664923009875	3	78	1
TCGA-78-7539	0.554296970115389	3	78	1
TCGA-78-7540	1.1035503132867	3	78	1
TCGA-78-7542	1.04112274835191	3	78	1
TCGA-78-7633	2.74818892474112	4	78	1
TCGA-78-8640	-0.001235283266658	2	78	1
TCGA-78-8648	1.29927986907692	3	78	1
TCGA-78-8655	1.4634955562747	3	78	1
TCGA-78-8660	1.19007598868654	3	78	1
TCGA-78-8662	0.05487232661437	2	78	1
TCGA-80-5607	1.01918343040269	3	80	2
TCGA-80-5608	1.39096034496457	3	80	2
TCGA-80-5611	-2.01555880750685	1	80	2
TCGA-83-5908	0.557347815529168	3	83	1
TCGA-86-6562	1.15408037905786	3	86	3
TCGA-86-6851	0.110652509292136	2	86	3
TCGA-86-7701	0.732883261312122	3	86	3
TCGA-86-7711	-2.1345912234429	1	86	3
TCGA-86-7713	1.36748330881797	3	86	3
TCGA-86-7714	0.011448875818342	2	86	3
TCGA-86-7953	0.406438914497694	3	86	3
TCGA-86-7954	-0.206852012551888	2	86	3
TCGA-86-7955	-1.75250454272227	2	86	3
TCGA-86-8054	0.263413821736624	3	86	3
TCGA-86-8055	0.209049542980617	3	86	3
TCGA-86-8056	1.42879336219554	3	86	3
TCGA-86-8073	0.907869925391394	3	86	3
TCGA-86-8074	-0.270886924094895	2	86	3
TCGA-86-8075	-0.450052318966617	2	86	3
TCGA-86-8076	0.73548248276233	3	86	3
TCGA-86-8278	0.578079593855959	3	86	3
TCGA-86-8279	-0.657245564803134	2	86	3
TCGA-86-8280	0.843420293820589	3	86	3
TCGA-86-8281	1.11924940988804	3	86	3
TCGA-86-8358	1.47022894002323	3	86	3
TCGA-86-8359	0.081537700505053	2	86	3
TCGA-86-8585	-1.82319556036991	2	86	3
TCGA-86-8668	1.47487785129342	3	86	3
TCGA-86-8669	1.02155552596489	3	86	3
TCGA-86-8671	1.56074735113679	3	86	3
TCGA-86-8672	-2.53533228516737	1	86	3
TCGA-86-8673	-0.368285980860486	2	86	3
TCGA-86-8674	-1.31692038282819	2	86	3
TCGA-86-A456	0.728409951389871	3	86	3
TCGA-86-A4D0	-0.290105323818254	2	86	3
TCGA-86-A4JF	-0.121622042658431	2	86	3
TCGA-86-A4P7	2.60173656967971	4	86	3
TCGA-86-A4P8	3.82948371225455	4	86	3
TCGA-91-A4BC	1.97615420806392	3	91	1
TCGA-91-A4BD	1.24672953922943	3	91	1
TCGA-93-7347	-1.37155640057809	2	93	3
TCGA-93-7348	-0.086277708376876	2	93	3
TCGA-93-8067	0.407982171546629	3	93	3
TCGA-93-A4JN	-0.446283321566936	2	93	3
TCGA-93-A4JO	1.9923906278434	3	93	3
TCGA-93-A4JP	3.29483052660563	4	93	3
TCGA-93-A4JQ	0.314492610595001	3	93	3
TCGA-95-7039	1.08203061833624	3	95	4
TCGA-95-7043	-1.50715690882086	2	95	4
TCGA-95-7562	-0.745470333870106	2	95	4
TCGA-95-7567	-1.38997712918116	2	95	4
TCGA-95-7944	-0.515335995309902	2	95	4
TCGA-95-7947	1.0713384421924	3	95	4
TCGA-95-7948	-0.440416915314774	2	95	4
TCGA-95-8039	1.0584735241296	3	95	4
TCGA-95-8494	-0.699279145197165	2	95	4
TCGA-95-A4VK	-0.427422370053478	2	95	4
TCGA-95-A4VN	0.016556615961858	2	95	4
TCGA-95-A4VP	2.7264785056255	4	95	4
TCGA-97-7546	-1.30475847785202	2	97	2
TCGA-97-7547	-0.483534997465538	2	97	2
TCGA-97-7552	2.1600674815442	3	97	2
TCGA-97-7553	2.97824721839024	4	97	2
TCGA-97-7554	-0.029491705271409	2	97	2
TCGA-97-7937	-6.16709663177874	0	97	2
TCGA-97-7938	-1.94870676222478	2	97	2
TCGA-97-7941	1.18756906320348	3	97	2
TCGA-97-8171	-1.24644348058499	2	97	2
TCGA-97-8172	-0.182789156006615	2	97	2
TCGA-97-8175	0.175982315725193	3	97	2
TCGA-97-8177	-0.596763304550346	2	97	2
TCGA-97-8179	1.53891348499861	3	97	2
TCGA-97-8552	0.960909040461409	3	97	2
TCGA-97-A4LX	-0.50787201265641	2	97	2
TCGA-97-A4M0	-0.176665576991806	2	97	2
TCGA-97-A4M1	2.85305253338225	4	97	2
TCGA-97-A4M2	2.55616974065767	4	97	2
TCGA-97-A4M3	1.94702093214674	3	97	2
TCGA-97-A4M5	1.94839876176554	3	97	2
TCGA-97-A4M6	0.578811142297674	3	97	2
TCGA-97-A4M7	1.45635046572869	3	97	2
TCGA-99-7458	2.0095797144497	3	99	2
TCGA-99-8025	-2.03468512718474	1	99	2
TCGA-99-8028	1.70634665349676	3	99	2
TCGA-99-8032	0.039896845201332	2	99	2
TCGA-99-8033	-1.40532028939948	2	99	2
TCGA-99-AA5R	4.15473164435452	4	99	2
TCGA-J2-8192	0.890868127565895	3	J2	1
TCGA-J2-8194	1.79774026366834	3	J2	1
TCGA-J2-A4AD	-0.18941259035269	2	J2	1
TCGA-J2-A4AE	0.994384239516543	3	J2	1
TCGA-J2-A4AG	0.84274111861585	3	J2	1
TCGA-L4-A4E5	-0.747347725995795	2	L4	5
TCGA-L4-A4E6	2.93694629003772	4	L4	5
TCGA-L9-A443	-2.6995613930536	1	L9	3
TCGA-L9-A444	-0.897179431538002	2	L9	3
TCGA-L9-A50W	-0.621160407556996	2	L9	3
TCGA-L9-A5IP	-2.58203159286163	1	L9	3
TCGA-L9-A743	0.155059850349812	3	L9	3
TCGA-L9-A7SV	0.569640735551103	3	L9	3
TCGA-L9-A8F4	-1.70721232213624	2	L9	3
TCGA-MN-A4N1	-1.68591439863004	2	MN	3
TCGA-MN-A4N4	0.067341990263448	2	MN	3
TCGA-MN-A4N5	0.544567900266984	3	MN	3
TCGA-MP-A4SV	0.132043436167393	2	MP	2
TCGA-MP-A4SW	-0.37414934234264	2	MP	2
TCGA-MP-A4SY	-1.47616518027472	2	MP	2
TCGA-MP-A4T4	-1.42746776975334	2	MP	2
TCGA-MP-A4T6	-0.51964109303186	2	MP	2
TCGA-MP-A4T7	0.982618259746975	3	MP	2
TCGA-MP-A4T8	-1.51470917362651	2	MP	2
TCGA-MP-A4T9	1.67028640922257	3	MP	2
TCGA-MP-A4TA	0.241627637486594	3	MP	2
TCGA-MP-A4TC	0.328188026557268	3	MP	2
TCGA-MP-A4TD	-0.381202442927043	2	MP	2
TCGA-MP-A4TE	-2.48037523022378	1	MP	2
TCGA-MP-A4TF	-0.55681144143697	2	MP	2
TCGA-MP-A4TH	0.604084569445537	3	MP	2
TCGA-MP-A4TI	-0.708984634615264	2	MP	2
TCGA-MP-A4TJ	0.783758154911366	3	MP	2
TCGA-MP-A4TK	0.605186135965892	3	MP	2
TCGA-MP-A5C7	0.520379448580092	3	MP	2
TCGA-NJ-A4YF	-1.62500149987103	2	NJ	4
TCGA-NJ-A4YG	0.753527169286492	3	NJ	4
TCGA-NJ-A4YI	-0.86633186815323	2	NJ	4
TCGA-NJ-A4YP	0.325634720652362	3	NJ	4
TCGA-NJ-A4YQ	0.427868909447384	3	NJ	4
TCGA-NJ-A55A	-1.14797738357764	2	NJ	4
TCGA-NJ-A55O	1.92095192221898	3	NJ	4
TCGA-NJ-A55R	-1.47400820575518	2	NJ	4
TCGA-NJ-A7XG	-0.406442305769726	2	NJ	4
TCGA-O1-A52J	-0.665881723139697	2	O1	5
TCGA-S2-AA1A	0.710773667380725	3	S2	1
