# Supplementary material for: Surrogate Biomarker Prediction from Whole-Slide Images for Evaluating Overall Survival in Lung Adenocarcinoma
Source: Diagnostics (Basel). 2024 Feb 20;14(5):462. doi: 10.3390/diagnostics14050462 (PMC10930763; doi:10.3390/diagnostics14050462)
Supplement: Supplementary file 1 [file diagnostics-14-00462-s001.zip › Supplementary_File_S5_TCGA_LUAD_crossfolds/crossfolds_SAPCD2.csv]

PATIENT	SAPCD2	SAPCD2_quantile	site_code	CV5
TCGA-05-4244	2.67992798183188	2	05	2
TCGA-05-4249	2.12566067183384	1	05	2
TCGA-05-4250	4.02702310918542	3	05	2
TCGA-05-4382	4.17262741907296	3	05	2
TCGA-05-4395	3.83716988837091	3	05	2
TCGA-05-4396	3.97153688006605	3	05	2
TCGA-05-4397	5.05292661737912	3	05	2
TCGA-05-4398	4.28146801371961	3	05	2
TCGA-05-4402	2.79708752777454	2	05	2
TCGA-05-4403	2.75184923753796	2	05	2
TCGA-05-4405	3.57871868594785	2	05	2
TCGA-05-4415	3.23441159061351	2	05	2
TCGA-05-4417	3.78609085550757	3	05	2
TCGA-05-4418	3.02236542189574	2	05	2
TCGA-05-4420	5.37167532018729	4	05	2
TCGA-05-4422	3.38902282681298	2	05	2
TCGA-05-4424	2.50828687670254	2	05	2
TCGA-05-4426	3.21639341766743	2	05	2
TCGA-05-4427	4.67612086861884	3	05	2
TCGA-05-4430	4.11600789014459	3	05	2
TCGA-05-4432	3.88237132328139	3	05	2
TCGA-05-4433	4.20363732332319	3	05	2
TCGA-05-4434	4.06528782286187	3	05	2
TCGA-35-3615	2.8314629600153	2	35	4
TCGA-35-4122	2.95953437852811	2	35	4
TCGA-35-4123	4.83637404548673	3	35	4
TCGA-35-5375	2.68688664774196	2	35	4
TCGA-38-4625	4.23149920009754	3	38	4
TCGA-38-4626	2.05514690496631	1	38	4
TCGA-38-4627	2.05889147210961	1	38	4
TCGA-38-4628	4.11488419217969	3	38	4
TCGA-38-4629	4.69336273250541	3	38	4
TCGA-38-4630	4.35850834247796	3	38	4
TCGA-38-4631	3.03239687682159	2	38	4
TCGA-38-4632	4.65270901745775	3	38	4
TCGA-38-6178	3.1587551768778	2	38	4
TCGA-38-7271	2.50639674524965	2	38	4
TCGA-38-A44F	1.34473708034657	1	38	4
TCGA-44-2655	1.30181883434842	1	44	3
TCGA-44-2656	0.726754703438567	1	44	3
TCGA-44-2657	3.01319434192729	2	44	3
TCGA-44-2659	2.04572588173061	1	44	3
TCGA-44-2661	1.74670394082238	1	44	3
TCGA-44-2662	4.0357086595469	3	44	3
TCGA-44-2665	1.12701791815076	1	44	3
TCGA-44-2666	3.91668174698296	3	44	3
TCGA-44-2668	4.87259316750152	3	44	3
TCGA-44-3396	3.56937751996106	2	44	3
TCGA-44-3398	2.77415353015885	2	44	3
TCGA-44-3917	3.6698008990779	3	44	3
TCGA-44-3918	3.34470412421584	2	44	3
TCGA-44-3919	3.6478460252347	3	44	3
TCGA-44-4112	1.60932559879811	1	44	3
TCGA-44-5643	4.41089573162431	3	44	3
TCGA-44-5644	4.55538592059325	3	44	3
TCGA-44-5645	-0.797249260155847	0	44	3
TCGA-44-6145	4.00044072080982	3	44	3
TCGA-44-6146	0.179699846920041	0	44	3
TCGA-44-6147	0.497491336908336	0	44	3
TCGA-44-6148	1.38398653031714	1	44	3
TCGA-44-6774	3.42301879318435	2	44	3
TCGA-44-6775	0.285792307334811	0	44	3
TCGA-44-6776	2.87128741480299	2	44	3
TCGA-44-6777	2.2720926049754	2	44	3
TCGA-44-6778	4.75723279424775	3	44	3
TCGA-44-6779	4.0941638309504	3	44	3
TCGA-44-7659	1.78597633025622	1	44	3
TCGA-44-7660	4.09207934464953	3	44	3
TCGA-44-7662	5.74865873074979	4	44	3
TCGA-44-7667	6.23075821976786	4	44	3
TCGA-44-7669	3.74977803271238	3	44	3
TCGA-44-7670	4.76904893558661	3	44	3
TCGA-44-7671	4.31538975100675	3	44	3
TCGA-44-7672	5.00530922130136	3	44	3
TCGA-44-8119	4.31318494816569	3	44	3
TCGA-44-A479	3.15493213467712	2	44	3
TCGA-44-A47A	4.27893504611441	3	44	3
TCGA-44-A47B	3.37796863508966	2	44	3
TCGA-44-A47G	3.18932297025534	2	44	3
TCGA-44-A4SS	3.01383766371549	2	44	3
TCGA-44-A4SU	2.9137190915922	2	44	3
TCGA-49-4487	4.23281078786219	3	49	2
TCGA-49-4488	4.29572910640349	3	49	2
TCGA-49-4490	2.84218462084059	2	49	2
TCGA-49-4494	5.19117871325485	4	49	2
TCGA-49-4501	2.25904378871328	2	49	2
TCGA-49-4505	1.81363423398343	1	49	2
TCGA-49-4506	5.02469102712661	3	49	2
TCGA-49-4507	5.38777175078988	4	49	2
TCGA-49-4510	1.52109653038748	1	49	2
TCGA-49-4512	2.90909297109461	2	49	2
TCGA-49-4514	5.06608298722248	4	49	2
TCGA-49-6742	3.66237693239202	3	49	2
TCGA-49-6743	4.44474718653906	3	49	2
TCGA-49-6744	1.66683736513891	1	49	2
TCGA-49-6745	3.69492611776416	3	49	2
TCGA-49-6761	5.25578819139298	4	49	2
TCGA-49-6767	4.87422322793122	3	49	2
TCGA-49-AAQV	3.71860714764625	3	49	2
TCGA-49-AAR0	4.68767008651155	3	49	2
TCGA-49-AAR2	4.83459577433896	3	49	2
TCGA-49-AAR3	4.79840287671452	3	49	2
TCGA-49-AAR4	3.52919152164478	2	49	2
TCGA-49-AAR9	4.94405972914456	3	49	2
TCGA-49-AARE	4.56850998047128	3	49	2
TCGA-49-AARN	4.06272758056143	3	49	2
TCGA-49-AARO	3.17996055576648	2	49	2
TCGA-49-AARQ	4.02144635020694	3	49	2
TCGA-49-AARR	1.6849058435176	1	49	2
TCGA-4B-A93V	5.13418348630769	4	4B	1
TCGA-50-5044	4.18770046219572	3	50	5
TCGA-50-5045	3.1502008503601	2	50	5
TCGA-50-5055	2.49287190862528	2	50	5
TCGA-50-5066	2.45809987672187	2	50	5
TCGA-50-5068	2.35367513577475	2	50	5
TCGA-50-5931	4.24087117873913	3	50	5
TCGA-50-5939	4.3255085746233	3	50	5
TCGA-50-5942	0.952812540513046	1	50	5
TCGA-50-5946	5.92943945282869	4	50	5
TCGA-50-6590	5.39591713843024	4	50	5
TCGA-50-6591	4.55264571728627	3	50	5
TCGA-50-6593	4.68557568104752	3	50	5
TCGA-50-6594	2.46299325226906	2	50	5
TCGA-50-6597	3.38997910645259	2	50	5
TCGA-50-6673	3.40420458138362	2	50	5
TCGA-50-7109	4.42867101599482	3	50	5
TCGA-50-8457	1.85375675153733	1	50	5
TCGA-50-8459	1.90561961351532	1	50	5
TCGA-53-7624	5.28328588581846	4	53	3
TCGA-53-7626	3.98449364173847	3	53	3
TCGA-53-7813	3.16438399012029	2	53	3
TCGA-53-A4EZ	5.37298041806375	4	53	3
TCGA-55-1592	3.1143189964705	2	55	1
TCGA-55-1594	1.83732021330391	1	55	1
TCGA-55-1595	3.93567964201556	3	55	1
TCGA-55-1596	4.0678076273934	3	55	1
TCGA-55-5899	6.40521059877703	4	55	1
TCGA-55-6543	3.33357507741458	2	55	1
TCGA-55-6642	4.04635245785873	3	55	1
TCGA-55-6712	3.63287217815551	3	55	1
TCGA-55-6968	5.65169677744686	4	55	1
TCGA-55-6969	4.65453524690389	3	55	1
TCGA-55-6970	4.12126679226616	3	55	1
TCGA-55-6971	4.34938499981412	3	55	1
TCGA-55-6972	1.94162268332848	1	55	1
TCGA-55-6975	4.73222329097328	3	55	1
TCGA-55-6978	4.44478994086028	3	55	1
TCGA-55-6979	3.93569087295077	3	55	1
TCGA-55-6980	2.60915560579193	2	55	1
TCGA-55-6981	3.35709025735207	2	55	1
TCGA-55-6982	3.85991975274195	3	55	1
TCGA-55-6983	4.5797219964146	3	55	1
TCGA-55-6984	3.72268891695583	3	55	1
TCGA-55-6985	4.38772990841658	3	55	1
TCGA-55-6986	3.64259170787905	3	55	1
TCGA-55-6987	4.30996467091297	3	55	1
TCGA-55-7227	4.05656138180385	3	55	1
TCGA-55-7281	2.53923682159807	2	55	1
TCGA-55-7283	3.52290113792295	2	55	1
TCGA-55-7284	2.05183388298241	1	55	1
TCGA-55-7570	4.39528799895815	3	55	1
TCGA-55-7573	1.15663088224881	1	55	1
TCGA-55-7574	3.99791558214343	3	55	1
TCGA-55-7576	4.78741609327297	3	55	1
TCGA-55-7724	2.67296723899616	2	55	1
TCGA-55-7725	1.63169125604591	1	55	1
TCGA-55-7726	4.51107846830414	3	55	1
TCGA-55-7727	2.82377635507971	2	55	1
TCGA-55-7728	3.20041044818349	2	55	1
TCGA-55-7815	1.70631685601832	1	55	1
TCGA-55-7816	0.272687917798105	0	55	1
TCGA-55-7903	4.88631562482165	3	55	1
TCGA-55-7907	3.20938823718297	2	55	1
TCGA-55-7910	4.31370651101084	3	55	1
TCGA-55-7911	3.89026326053353	3	55	1
TCGA-55-7913	6.52902929830713	4	55	1
TCGA-55-7914	4.02063660890936	3	55	1
TCGA-55-7994	4.30447618282653	3	55	1
TCGA-55-7995	3.87062225946492	3	55	1
TCGA-55-8085	4.29210305491241	3	55	1
TCGA-55-8087	0.845403108824862	1	55	1
TCGA-55-8089	3.41378678685685	2	55	1
TCGA-55-8090	4.73636863529128	3	55	1
TCGA-55-8091	3.20719794246803	2	55	1
TCGA-55-8092	4.02467020128287	3	55	1
TCGA-55-8094	4.31389949900584	3	55	1
TCGA-55-8096	3.09653954006756	2	55	1
TCGA-55-8097	1.65784184934904	1	55	1
TCGA-55-8203	4.74031231902204	3	55	1
TCGA-55-8204	3.22894589709515	2	55	1
TCGA-55-8205	4.60079573449657	3	55	1
TCGA-55-8206	1.30279723200454	1	55	1
TCGA-55-8207	0.732691193777232	1	55	1
TCGA-55-8208	2.82905338069513	2	55	1
TCGA-55-8299	3.03133906515077	2	55	1
TCGA-55-8301	3.0700214303978	2	55	1
TCGA-55-8302	4.51342734208856	3	55	1
TCGA-55-8505	4.00987516522801	3	55	1
TCGA-55-8506	4.82343291408603	3	55	1
TCGA-55-8507	4.05123600864309	3	55	1
TCGA-55-8508	4.12384732686379	3	55	1
TCGA-55-8510	3.72214879966382	3	55	1
TCGA-55-8511	5.84306870411962	4	55	1
TCGA-55-8512	1.52825841989928	1	55	1
TCGA-55-8513	1.38791547921695	1	55	1
TCGA-55-8514	3.19963043822604	2	55	1
TCGA-55-8614	3.99382936971315	3	55	1
TCGA-55-8615	4.51803097513384	3	55	1
TCGA-55-8616	3.83271636214636	3	55	1
TCGA-55-8619	1.98950116095786	1	55	1
TCGA-55-8620	6.15002404017551	4	55	1
TCGA-55-8621	2.45748785317969	2	55	1
TCGA-55-A48X	3.49615228170624	2	55	1
TCGA-55-A48Y	4.32855289874786	3	55	1
TCGA-55-A48Z	4.76286788752131	3	55	1
TCGA-55-A490	4.29777848998487	3	55	1
TCGA-55-A491	2.01371305426831	1	55	1
TCGA-55-A492	0.903450417128807	1	55	1
TCGA-55-A493	3.86860823458128	3	55	1
TCGA-55-A494	4.29293242234466	3	55	1
TCGA-55-A4DF	4.14421336763974	3	55	1
TCGA-55-A4DG	2.25202031670439	2	55	1
TCGA-55-A57B	1.96084841087572	1	55	1
TCGA-62-A46O	3.34640376813968	2	62	5
TCGA-62-A46P	3.47794805314566	2	62	5
TCGA-62-A46R	3.31936059422195	2	62	5
TCGA-62-A46S	1.43807022671422	1	62	5
TCGA-62-A46U	3.56310161217141	2	62	5
TCGA-62-A46V	1.69274800675186	1	62	5
TCGA-62-A470	1.29588801610044	1	62	5
TCGA-62-A471	4.96465362581868	3	62	5
TCGA-62-A472	4.33591672767781	3	62	5
TCGA-64-1676	3.82506203376745	3	64	4
TCGA-64-1677	4.47984747669538	3	64	4
TCGA-64-1678	4.49974624731103	3	64	4
TCGA-64-1679	3.43945327656753	2	64	4
TCGA-64-1680	1.90833299246615	1	64	4
TCGA-64-1681	2.06470822537953	1	64	4
TCGA-64-5774	5.70146235076951	4	64	4
TCGA-64-5775	4.01211929492678	3	64	4
TCGA-64-5778	3.37312549394321	2	64	4
TCGA-64-5779	3.93264853755109	3	64	4
TCGA-64-5781	4.58766750454708	3	64	4
TCGA-64-5815	3.99270158428615	3	64	4
TCGA-67-3770	1.59495175091786	1	67	4
TCGA-67-3771	4.82708243599225	3	67	4
TCGA-67-3772	1.16468615416691	1	67	4
TCGA-67-3773	1.59819744471387	1	67	4
TCGA-67-3774	2.08229223409101	1	67	4
TCGA-67-4679	2.23855770695467	2	67	4
TCGA-67-6215	3.38631984115481	2	67	4
TCGA-67-6216	2.73558669476403	2	67	4
TCGA-67-6217	2.29072796388434	2	67	4
TCGA-69-7760	1.58192099744865	1	69	4
TCGA-69-7761	3.60176379682878	3	69	4
TCGA-69-7763	2.55739151364818	2	69	4
TCGA-69-7764	3.31798877368022	2	69	4
TCGA-69-7765	2.74667236827662	2	69	4
TCGA-69-7973	5.0671561204138	4	69	4
TCGA-69-7974	4.61692819244188	3	69	4
TCGA-69-7978	4.20706576492936	3	69	4
TCGA-69-7979	5.42662258301762	4	69	4
TCGA-69-7980	3.12479324768099	2	69	4
TCGA-69-8253	3.69441040123421	3	69	4
TCGA-69-8254	2.50092732389237	2	69	4
TCGA-69-8255	4.19896093811861	3	69	4
TCGA-69-8453	3.69869324253593	3	69	4
TCGA-69-A59K	4.26365748409807	3	69	4
TCGA-71-6725	5.04066298644705	3	71	4
TCGA-71-8520	4.31784305662094	3	71	4
TCGA-73-4658	3.58633313466087	2	73	5
TCGA-73-4659	4.88709729455442	3	73	5
TCGA-73-4662	2.41641560954303	2	73	5
TCGA-73-4666	5.03305383417215	3	73	5
TCGA-73-4668	4.06399554071172	3	73	5
TCGA-73-4670	4.00557043686853	3	73	5
TCGA-73-4675	3.17080703541691	2	73	5
TCGA-73-4676	4.81528044764273	3	73	5
TCGA-73-4677	2.04468714662125	1	73	5
TCGA-73-7498	1.25726461062279	1	73	5
TCGA-73-7499	4.3610138923158	3	73	5
TCGA-73-A9RS	4.10145275629151	3	73	5
TCGA-75-5122	4.26212935983328	3	75	3
TCGA-75-5125	4.54608861988178	3	75	3
TCGA-75-5126	3.34077862861014	2	75	3
TCGA-75-5146	1.22584531698039	1	75	3
TCGA-75-5147	2.64372961292075	2	75	3
TCGA-75-6203	1.62639856960465	1	75	3
TCGA-75-6205	4.05189509664218	3	75	3
TCGA-75-6206	2.45501750358911	2	75	3
TCGA-75-6207	6.14180092021832	4	75	3
TCGA-75-6211	4.44213790935842	3	75	3
TCGA-75-6212	1.8037901461875	1	75	3
TCGA-75-6214	4.87161136144272	3	75	3
TCGA-75-7025	0.901647547934125	1	75	3
TCGA-75-7027	5.21148257092069	4	75	3
TCGA-75-7030	1.52210202299696	1	75	3
TCGA-75-7031	2.8146587306697	2	75	3
TCGA-78-7145	4.17625811286925	3	78	5
TCGA-78-7146	4.26791063563818	3	78	5
TCGA-78-7147	3.72593320796736	3	78	5
TCGA-78-7148	3.95195186519296	3	78	5
TCGA-78-7149	2.11705403580681	1	78	5
TCGA-78-7150	3.55025428251162	2	78	5
TCGA-78-7152	4.32361463633745	3	78	5
TCGA-78-7153	4.47369272586235	3	78	5
TCGA-78-7154	5.58301247732588	4	78	5
TCGA-78-7155	5.62243592838387	4	78	5
TCGA-78-7156	1.02186254110727	1	78	5
TCGA-78-7158	3.99635573120661	3	78	5
TCGA-78-7159	4.03907260294389	3	78	5
TCGA-78-7160	3.91082691926948	3	78	5
TCGA-78-7161	3.31948261027615	2	78	5
TCGA-78-7163	2.34428980681193	2	78	5
TCGA-78-7166	5.06999275118958	4	78	5
TCGA-78-7167	1.51140068617925	1	78	5
TCGA-78-7220	4.44279071845748	3	78	5
TCGA-78-7535	5.91010201387975	4	78	5
TCGA-78-7536	4.94020123026026	3	78	5
TCGA-78-7537	2.66592271446649	2	78	5
TCGA-78-7539	2.05374139965049	1	78	5
TCGA-78-7540	2.40436938157996	2	78	5
TCGA-78-7542	5.52472752199728	4	78	5
TCGA-78-7633	1.75953984907765	1	78	5
TCGA-78-8640	4.66507575733576	3	78	5
TCGA-78-8648	3.84147408419234	3	78	5
TCGA-78-8655	3.51098448205602	2	78	5
TCGA-78-8660	6.09338521288812	4	78	5
TCGA-78-8662	4.88381977916633	3	78	5
TCGA-80-5607	3.47335932358849	2	80	2
TCGA-80-5608	3.69041172363105	3	80	2
TCGA-80-5611	3.88948099241373	3	80	2
TCGA-83-5908	5.4832700660481	4	83	1
TCGA-86-6562	4.02349626924772	3	86	4
TCGA-86-6851	3.82569268136606	3	86	4
TCGA-86-7701	4.99856724555987	3	86	4
TCGA-86-7711	3.8792963591972	3	86	4
TCGA-86-7713	4.64050180322439	3	86	4
TCGA-86-7714	2.04593725220363	1	86	4
TCGA-86-7953	4.83692244156963	3	86	4
TCGA-86-7954	1.60250248715207	1	86	4
TCGA-86-7955	4.6505864050597	3	86	4
TCGA-86-8054	5.43297111703679	4	86	4
TCGA-86-8055	3.33200575610735	2	86	4
TCGA-86-8056	3.02933587438416	2	86	4
TCGA-86-8073	3.35996531248333	2	86	4
TCGA-86-8074	3.22872678826353	2	86	4
TCGA-86-8075	3.14249933676622	2	86	4
TCGA-86-8076	2.02168287317517	1	86	4
TCGA-86-8278	3.52367055810568	2	86	4
TCGA-86-8279	2.97681148544619	2	86	4
TCGA-86-8280	2.74622475872419	2	86	4
TCGA-86-8281	0.822718092066157	1	86	4
TCGA-86-8358	5.48286382408831	4	86	4
TCGA-86-8359	3.80890252438898	3	86	4
TCGA-86-8585	3.7408073217156	3	86	4
TCGA-86-8668	2.30886789985449	2	86	4
TCGA-86-8669	1.25522787216734	1	86	4
TCGA-86-8671	3.25674116424669	2	86	4
TCGA-86-8672	5.945602134956	4	86	4
TCGA-86-8673	4.88255901596539	3	86	4
TCGA-86-8674	4.00690474723177	3	86	4
TCGA-86-A456	1.79957098031111	1	86	4
TCGA-86-A4D0	5.58420912295961	4	86	4
TCGA-86-A4JF	4.37913822403673	3	86	4
TCGA-86-A4P7	3.2908074737416	2	86	4
TCGA-86-A4P8	0.42129337837198	0	86	4
TCGA-91-A4BC	4.34561725345601	3	91	5
TCGA-91-A4BD	2.25539440035656	2	91	5
TCGA-93-7347	2.77490962804024	2	93	5
TCGA-93-7348	2.18966418123631	2	93	5
TCGA-93-8067	4.86597708131078	3	93	5
TCGA-93-A4JN	3.59882730887696	3	93	5
TCGA-93-A4JO	3.49022053683858	2	93	5
TCGA-93-A4JP	2.1253447685952	1	93	5
TCGA-93-A4JQ	4.52728426164917	3	93	5
TCGA-95-7039	5.45413754300055	4	95	2
TCGA-95-7043	4.60136754795731	3	95	2
TCGA-95-7562	4.2104810801893	3	95	2
TCGA-95-7567	5.11008416589661	4	95	2
TCGA-95-7944	4.92615214377172	3	95	2
TCGA-95-7947	5.46030075871278	4	95	2
TCGA-95-7948	2.68950011396335	2	95	2
TCGA-95-8039	3.41618331242378	2	95	2
TCGA-95-8494	5.34106131866804	4	95	2
TCGA-95-A4VK	2.86174963156749	2	95	2
TCGA-95-A4VN	5.5158248011029	4	95	2
TCGA-95-A4VP	4.55016500477427	3	95	2
TCGA-97-7546	2.36241878615732	2	97	2
TCGA-97-7547	3.6177171486744	3	97	2
TCGA-97-7552	1.9279649352623	1	97	2
TCGA-97-7553	3.36976691096295	2	97	2
TCGA-97-7554	3.5343249865782	2	97	2
TCGA-97-7937	3.84552790708632	3	97	2
TCGA-97-7938	1.57002204009629	1	97	2
TCGA-97-7941	1.45170099289461	1	97	2
TCGA-97-8171	3.19528613631885	2	97	2
TCGA-97-8172	1.83336661238443	1	97	2
TCGA-97-8175	3.49645240640469	2	97	2
TCGA-97-8177	1.28173569040195	1	97	2
TCGA-97-8179	2.54849953382781	2	97	2
TCGA-97-8552	0.69517548502666	1	97	2
TCGA-97-A4LX	2.44016456572214	2	97	2
TCGA-97-A4M0	2.70316872018645	2	97	2
TCGA-97-A4M1	3.14518509786372	2	97	2
TCGA-97-A4M2	1.13773366491696	1	97	2
TCGA-97-A4M3	3.06796196930092	2	97	2
TCGA-97-A4M5	4.73944419266245	3	97	2
TCGA-97-A4M6	1.1860723101276	1	97	2
TCGA-97-A4M7	1.73532641543151	1	97	2
TCGA-99-7458	2.25291615021176	2	99	3
TCGA-99-8025	4.39085007248745	3	99	3
TCGA-99-8028	2.95396165853646	2	99	3
TCGA-99-8032	4.25069412805917	3	99	3
TCGA-99-8033	3.54169841891435	2	99	3
TCGA-99-AA5R	1.55759442968727	1	99	3
TCGA-J2-8192	1.62509615916327	1	J2	1
TCGA-J2-8194	2.80001401518846	2	J2	1
TCGA-J2-A4AD	3.51406438162786	2	J2	1
TCGA-J2-A4AE	2.97861692365823	2	J2	1
TCGA-J2-A4AG	2.68505971292828	2	J2	1
TCGA-L4-A4E5	5.54928874244567	4	L4	1
TCGA-L4-A4E6	0.224958350960138	0	L4	1
TCGA-L9-A443	3.54202459351616	2	L9	3
TCGA-L9-A444	3.73741383690775	3	L9	3
TCGA-L9-A50W	4.24071713292614	3	L9	3
TCGA-L9-A5IP	4.54631430482928	3	L9	3
TCGA-L9-A743	3.73846014730069	3	L9	3
TCGA-L9-A7SV	4.30461699318892	3	L9	3
TCGA-L9-A8F4	4.2791986131158	3	L9	3
TCGA-MN-A4N1	5.58127939543126	4	MN	4
TCGA-MN-A4N4	3.80587487957661	3	MN	4
TCGA-MN-A4N5	5.56491654565879	4	MN	4
TCGA-MP-A4SV	5.39463577212156	4	MP	3
TCGA-MP-A4SW	3.37392149827885	2	MP	3
TCGA-MP-A4SY	2.64239143007719	2	MP	3
TCGA-MP-A4T4	5.1748228151078	4	MP	3
TCGA-MP-A4T6	2.35375259058857	2	MP	3
TCGA-MP-A4T7	3.63351503065291	3	MP	3
TCGA-MP-A4T8	5.61745635185158	4	MP	3
TCGA-MP-A4T9	2.89267883055902	2	MP	3
TCGA-MP-A4TA	3.16394827366472	2	MP	3
TCGA-MP-A4TC	5.23922855939598	4	MP	3
TCGA-MP-A4TD	3.37695277307034	2	MP	3
TCGA-MP-A4TE	4.94360013752729	3	MP	3
TCGA-MP-A4TF	3.91735242088045	3	MP	3
TCGA-MP-A4TH	2.05201036248324	1	MP	3
TCGA-MP-A4TI	4.16422283473697	3	MP	3
TCGA-MP-A4TJ	3.23820062146099	2	MP	3
TCGA-MP-A4TK	4.88946694393539	3	MP	3
TCGA-MP-A5C7	1.38711291771663	1	MP	3
TCGA-NJ-A4YF	4.1840698947756	3	NJ	5
TCGA-NJ-A4YG	2.62208964623591	2	NJ	5
TCGA-NJ-A4YI	1.17631246925526	1	NJ	5
TCGA-NJ-A4YP	5.42336929777782	4	NJ	5
TCGA-NJ-A4YQ	3.13299017320294	2	NJ	5
TCGA-NJ-A55A	1.42277125792382	1	NJ	5
TCGA-NJ-A55O	4.12128517925196	3	NJ	5
TCGA-NJ-A55R	3.97574735353308	3	NJ	5
TCGA-NJ-A7XG	2.46942139421817	2	NJ	5
TCGA-O1-A52J	1.48334428563478	1	O1	2
TCGA-S2-AA1A	1.7535867509197	1	S2	2
