# Supplementary material for: Surrogate Biomarker Prediction from Whole-Slide Images for Evaluating Overall Survival in Lung Adenocarcinoma
Source: Diagnostics (Basel). 2024 Feb 20;14(5):462. doi: 10.3390/diagnostics14050462 (PMC10930763; doi:10.3390/diagnostics14050462)
Supplement: Supplementary file 1 [file diagnostics-14-00462-s001.zip › Supplementary_File_S5_TCGA_LUAD_crossfolds/crossfolds_SCN2B.csv]

PATIENT	SCN2B	SCN2B_quantile	site_code	CV5
TCGA-05-4244	-0.245578291943982	2	05	3
TCGA-05-4249	0.547634218323058	2	05	3
TCGA-05-4250	0.835358456045204	2	05	3
TCGA-05-4382	1.00391273233325	2	05	3
TCGA-05-4395	-3.18014469693126	1	05	3
TCGA-05-4396	0.093074692784048	2	05	3
TCGA-05-4397	-2.98772360617	1	05	3
TCGA-05-4398	1.7874627880007	3	05	3
TCGA-05-4402	1.81053584407528	3	05	3
TCGA-05-4403	0.702873216162419	2	05	3
TCGA-05-4405	1.77794241204692	3	05	3
TCGA-05-4415	-3.07457744856635	1	05	3
TCGA-05-4417	2.45613821447579	3	05	3
TCGA-05-4418	-2.17964175925034	1	05	3
TCGA-05-4420	-0.596654853514062	2	05	3
TCGA-05-4422	-3.07166933803023	1	05	3
TCGA-05-4424	1.13464374527103	2	05	3
TCGA-05-4426	-1.38662905459871	1	05	3
TCGA-05-4427	-0.585084639812766	2	05	3
TCGA-05-4430	1.71510234811375	3	05	3
TCGA-05-4432	-0.029803875455392	2	05	3
TCGA-05-4433	0.065752588039556	2	05	3
TCGA-05-4434	1.00406438757591	2	05	3
TCGA-35-3615	0.024108037957701	2	35	3
TCGA-35-4122	0.443745963418808	2	35	3
TCGA-35-4123	-0.47205421892151	2	35	3
TCGA-35-5375	-3.21196662880114	1	35	3
TCGA-38-4625	1.69163374158035	3	38	2
TCGA-38-4626	1.81511906372404	3	38	2
TCGA-38-4627	3.28967167893878	3	38	2
TCGA-38-4628	2.38096781529803	3	38	2
TCGA-38-4629	0.304572683221979	2	38	2
TCGA-38-4630	-0.857668647362095	2	38	2
TCGA-38-4631	-2.11509073550097	1	38	2
TCGA-38-4632	1.44065854034276	2	38	2
TCGA-38-6178	0.359837091968839	2	38	2
TCGA-38-7271	2.02623043454011	3	38	2
TCGA-38-A44F	0.706245183208621	2	38	2
TCGA-44-2655	0.841771600152012	2	44	5
TCGA-44-2656	1.36665717855191	2	44	5
TCGA-44-2657	1.6360793257922	3	44	5
TCGA-44-2659	3.20275287476515	3	44	5
TCGA-44-2661	0.31786064201851	2	44	5
TCGA-44-2662	0.51431128760321	2	44	5
TCGA-44-2665	1.45835857061316	2	44	5
TCGA-44-2666	-0.114135845006832	2	44	5
TCGA-44-2668	-1.52530627905164	1	44	5
TCGA-44-3396	0.44031032993562	2	44	5
TCGA-44-3398	0.395132929993549	2	44	5
TCGA-44-3917	-0.402148942801114	2	44	5
TCGA-44-3918	-0.453088952746196	2	44	5
TCGA-44-3919	0.911990623536433	2	44	5
TCGA-44-4112	0.140772590192266	2	44	5
TCGA-44-5643	-1.55285036804011	1	44	5
TCGA-44-5644	-1.27483737369781	1	44	5
TCGA-44-5645	2.04045493765991	3	44	5
TCGA-44-6145	0.82665824369799	2	44	5
TCGA-44-6146	0.799427765801874	2	44	5
TCGA-44-6147	0.982918164078578	2	44	5
TCGA-44-6148	3.63637369195142	3	44	5
TCGA-44-6774	2.54489079671337	3	44	5
TCGA-44-6775	0.96703805812268	2	44	5
TCGA-44-6776	0.782558496208656	2	44	5
TCGA-44-6777	1.98999393751469	3	44	5
TCGA-44-6778	1.17126035645988	2	44	5
TCGA-44-6779	-1.24157006346199	1	44	5
TCGA-44-7659	-0.068172803280323	2	44	5
TCGA-44-7660	-2.63897854146742	1	44	5
TCGA-44-7662	-0.05679665839233	2	44	5
TCGA-44-7667	-0.892788427627963	2	44	5
TCGA-44-7669	-0.025595925686325	2	44	5
TCGA-44-7670	0.095349915558615	2	44	5
TCGA-44-7671	0.919418392021772	2	44	5
TCGA-44-7672	1.17313436852582	2	44	5
TCGA-44-8119	-0.798064145949015	2	44	5
TCGA-44-A479	1.28582620152807	2	44	5
TCGA-44-A47A	0.050421720217174	2	44	5
TCGA-44-A47B	0.248176820734769	2	44	5
TCGA-44-A47G	0.467964156153938	2	44	5
TCGA-44-A4SS	0.639797536308841	2	44	5
TCGA-44-A4SU	0.05897211494707	2	44	5
TCGA-49-4487	0.005552611353924	2	49	3
TCGA-49-4488	-1.57178725087088	1	49	3
TCGA-49-4490	1.72581986414881	3	49	3
TCGA-49-4494	-0.531858142712603	2	49	3
TCGA-49-4501	1.67534404084376	3	49	3
TCGA-49-4505	0.809901515107101	2	49	3
TCGA-49-4506	-2.07457942075191	1	49	3
TCGA-49-4507	-4.80246447738695	0	49	3
TCGA-49-4510	-0.248522281097479	2	49	3
TCGA-49-4512	1.55649318046483	3	49	3
TCGA-49-4514	-2.42003373955805	1	49	3
TCGA-49-6742	-1.05644131506393	1	49	3
TCGA-49-6743	-0.36146228485028	2	49	3
TCGA-49-6744	1.21937838816769	2	49	3
TCGA-49-6745	1.16419962931588	2	49	3
TCGA-49-6761	-0.971197341243948	1	49	3
TCGA-49-6767	3.47834993443051	3	49	3
TCGA-49-AAQV	-0.813731687440556	2	49	3
TCGA-49-AAR0	-0.021588578484818	2	49	3
TCGA-49-AAR2	-5.65022711992318	0	49	3
TCGA-49-AAR3	-1.25904739546938	1	49	3
TCGA-49-AAR4	0.470297832591213	2	49	3
TCGA-49-AAR9	-5.87691696347668	0	49	3
TCGA-49-AARE	-0.201563925506866	2	49	3
TCGA-49-AARN	-0.561090855976746	2	49	3
TCGA-49-AARO	2.54646457267663	3	49	3
TCGA-49-AARQ	-1.8611966991549	1	49	3
TCGA-49-AARR	1.9270401687155	3	49	3
TCGA-4B-A93V	-5.89303139885215	0	4B	4
TCGA-50-5044	-2.20216130885673	1	50	5
TCGA-50-5045	-0.048579013754401	2	50	5
TCGA-50-5055	0.537859363398588	2	50	5
TCGA-50-5066	-0.133716295040344	2	50	5
TCGA-50-5068	-0.84646447871457	2	50	5
TCGA-50-5931	-2.04595311519232	1	50	5
TCGA-50-5939	0.463170297292289	2	50	5
TCGA-50-5942	2.22743492062205	3	50	5
TCGA-50-5946	-3.44294196831159	0	50	5
TCGA-50-6590	-1.71322214684259	1	50	5
TCGA-50-6591	-1.23370171094145	1	50	5
TCGA-50-6593	1.55427631850405	3	50	5
TCGA-50-6594	-3.04162714013449	1	50	5
TCGA-50-6597	3.07358919510666	3	50	5
TCGA-50-6673	2.4645771993631	3	50	5
TCGA-50-7109	-0.382114811463053	2	50	5
TCGA-50-8457	2.16078202377564	3	50	5
TCGA-50-8459	0.045022670180739	2	50	5
TCGA-53-7624	-3.75508444591222	0	53	1
TCGA-53-7626	2.33497416008099	3	53	1
TCGA-53-7813	-4.90707837243633	0	53	1
TCGA-53-A4EZ	-0.96686958482087	1	53	1
TCGA-55-1592	0.496998253939459	2	55	1
TCGA-55-1594	1.41706500475405	2	55	1
TCGA-55-1595	0.637849086092089	2	55	1
TCGA-55-1596	-1.46398421430642	1	55	1
TCGA-55-5899	0.19674888976237	2	55	1
TCGA-55-6543	1.03338291217851	2	55	1
TCGA-55-6642	2.12276557337789	3	55	1
TCGA-55-6712	0.155255087121428	2	55	1
TCGA-55-6968	-2.95827341817546	1	55	1
TCGA-55-6969	0.580567100515389	2	55	1
TCGA-55-6970	0.041122647958505	2	55	1
TCGA-55-6971	1.75554434774651	3	55	1
TCGA-55-6972	-4.82656164144844	0	55	1
TCGA-55-6975	-0.387870554517026	2	55	1
TCGA-55-6978	0.130899165038339	2	55	1
TCGA-55-6979	-0.579754633901871	2	55	1
TCGA-55-6980	2.06166781048944	3	55	1
TCGA-55-6981	0.940666217802266	2	55	1
TCGA-55-6982	3.5941242072311	3	55	1
TCGA-55-6983	0.959825705584053	2	55	1
TCGA-55-6984	-1.48676444867312	1	55	1
TCGA-55-6985	1.42547918501608	2	55	1
TCGA-55-6986	0.678013762089881	2	55	1
TCGA-55-6987	-0.113925834919851	2	55	1
TCGA-55-7227	-0.401187793446405	2	55	1
TCGA-55-7281	1.10395610241184	2	55	1
TCGA-55-7283	1.38916171411029	2	55	1
TCGA-55-7284	0.362982139116527	2	55	1
TCGA-55-7570	-1.21942184515706	1	55	1
TCGA-55-7573	1.87791485418275	3	55	1
TCGA-55-7574	1.65412805329233	3	55	1
TCGA-55-7576	1.11423803147772	2	55	1
TCGA-55-7724	2.58594417675879	3	55	1
TCGA-55-7725	0.553688744044632	2	55	1
TCGA-55-7726	0.642407194926112	2	55	1
TCGA-55-7727	-0.056642029167618	2	55	1
TCGA-55-7728	-1.80857833504377	1	55	1
TCGA-55-7815	0.628314344017047	2	55	1
TCGA-55-7816	0.766952108227524	2	55	1
TCGA-55-7903	-0.527970275044057	2	55	1
TCGA-55-7907	1.41915184869123	2	55	1
TCGA-55-7910	-1.66773103796273	1	55	1
TCGA-55-7911	0.685148830628913	2	55	1
TCGA-55-7913	-2.97556053855765	1	55	1
TCGA-55-7914	0.995101516802227	2	55	1
TCGA-55-7994	6.50288073086073	4	55	1
TCGA-55-7995	-0.841222221948421	2	55	1
TCGA-55-8085	-1.00313017330953	1	55	1
TCGA-55-8087	2.51939126994074	3	55	1
TCGA-55-8089	-0.811034005766443	2	55	1
TCGA-55-8090	0.413906307833146	2	55	1
TCGA-55-8091	1.03634665204309	2	55	1
TCGA-55-8092	-0.62673444281302	2	55	1
TCGA-55-8094	-4.14962487426534	0	55	1
TCGA-55-8096	2.26188697540333	3	55	1
TCGA-55-8097	2.35463295180827	3	55	1
TCGA-55-8203	0.259185629285426	2	55	1
TCGA-55-8204	-0.176257242079121	2	55	1
TCGA-55-8205	0.752921762204474	2	55	1
TCGA-55-8206	2.2267742480495	3	55	1
TCGA-55-8207	1.31433333620678	2	55	1
TCGA-55-8208	-0.083911729323076	2	55	1
TCGA-55-8299	1.39202203499121	2	55	1
TCGA-55-8301	-0.109166492373477	2	55	1
TCGA-55-8302	-1.36688502010905	1	55	1
TCGA-55-8505	-0.583649348996571	2	55	1
TCGA-55-8506	-1.715725897022	1	55	1
TCGA-55-8507	0.295596123129638	2	55	1
TCGA-55-8508	-0.883253729511359	2	55	1
TCGA-55-8510	1.30642315582584	2	55	1
TCGA-55-8511	0.194018712155514	2	55	1
TCGA-55-8512	2.20316304593324	3	55	1
TCGA-55-8513	2.17905004881622	3	55	1
TCGA-55-8514	0.350954456562817	2	55	1
TCGA-55-8614	4.24090559610577	4	55	1
TCGA-55-8615	-0.821244363317423	2	55	1
TCGA-55-8616	1.12078100516743	2	55	1
TCGA-55-8619	1.37373261345553	2	55	1
TCGA-55-8620	-2.26590974182897	1	55	1
TCGA-55-8621	1.89155017814029	3	55	1
TCGA-55-A48X	0.882620628788309	2	55	1
TCGA-55-A48Y	-0.375941234354546	2	55	1
TCGA-55-A48Z	1.53510229408601	2	55	1
TCGA-55-A490	2.51732928140737	3	55	1
TCGA-55-A491	-0.577401673434444	2	55	1
TCGA-55-A492	-0.710366946264534	2	55	1
TCGA-55-A493	0.82992776641722	2	55	1
TCGA-55-A494	-0.753592709278494	2	55	1
TCGA-55-A4DF	-1.63942548544406	1	55	1
TCGA-55-A4DG	1.19603570692722	2	55	1
TCGA-55-A57B	2.6202133019949	3	55	1
TCGA-62-A46O	-5.74899325465287	0	62	5
TCGA-62-A46P	-2.4460160558218	1	62	5
TCGA-62-A46R	-1.81958875731649	1	62	5
TCGA-62-A46S	-0.523040759892181	2	62	5
TCGA-62-A46U	-0.4220675829028	2	62	5
TCGA-62-A46V	1.54615550914017	3	62	5
TCGA-62-A470	-1.22196028876218	1	62	5
TCGA-62-A471	-5.8769107219119	0	62	5
TCGA-62-A472	2.01398863279044	3	62	5
TCGA-64-1676	-3.04530268581596	1	64	5
TCGA-64-1677	0.511649536787164	2	64	5
TCGA-64-1678	-2.71554405834021	1	64	5
TCGA-64-1679	2.09020942839517	3	64	5
TCGA-64-1680	0.181017568333663	2	64	5
TCGA-64-1681	2.00598578625682	3	64	5
TCGA-64-5774	-1.10455941698942	1	64	5
TCGA-64-5775	-2.0737106145806	1	64	5
TCGA-64-5778	0.790499341977009	2	64	5
TCGA-64-5779	-1.55920455877859	1	64	5
TCGA-64-5781	-1.1992039445866	1	64	5
TCGA-64-5815	2.67714301427452	3	64	5
TCGA-67-3770	0.094878147783219	2	67	3
TCGA-67-3771	-1.24718647894824	1	67	3
TCGA-67-3772	1.63034972651573	3	67	3
TCGA-67-3773	1.12981052084209	2	67	3
TCGA-67-3774	1.58901042359121	3	67	3
TCGA-67-4679	1.66789358928608	3	67	3
TCGA-67-6215	-0.472381960903019	2	67	3
TCGA-67-6216	-0.143247615713514	2	67	3
TCGA-67-6217	0.938309501775256	2	67	3
TCGA-69-7760	2.59656777341305	3	69	4
TCGA-69-7761	-1.35647367877996	1	69	4
TCGA-69-7763	1.66430671756469	3	69	4
TCGA-69-7764	0.52337296345329	2	69	4
TCGA-69-7765	1.73377187956881	3	69	4
TCGA-69-7973	0.791948309301135	2	69	4
TCGA-69-7974	0.294432219160691	2	69	4
TCGA-69-7978	-0.067907790329187	2	69	4
TCGA-69-7979	-2.0291977820673	1	69	4
TCGA-69-7980	1.04802735674192	2	69	4
TCGA-69-8253	-0.798005039690734	2	69	4
TCGA-69-8254	0.578363917775184	2	69	4
TCGA-69-8255	-1.76297102104787	1	69	4
TCGA-69-8453	1.0403727249021	2	69	4
TCGA-69-A59K	-0.231753431644791	2	69	4
TCGA-71-6725	-1.62442784536577	1	71	3
TCGA-71-8520	1.3193342144187	2	71	3
TCGA-73-4658	0.812530772314293	2	73	2
TCGA-73-4659	1.59678838416805	3	73	2
TCGA-73-4662	0.209805502999684	2	73	2
TCGA-73-4666	-1.00679636004135	1	73	2
TCGA-73-4668	-0.261646056974708	2	73	2
TCGA-73-4670	-2.13439013267692	1	73	2
TCGA-73-4675	0.068352970529022	2	73	2
TCGA-73-4676	-0.483340273752565	2	73	2
TCGA-73-4677	0.012900657953603	2	73	2
TCGA-73-7498	1.42057035313334	2	73	2
TCGA-73-7499	-1.57277193035578	1	73	2
TCGA-73-A9RS	-5.01489120494596	0	73	2
TCGA-75-5122	-5.65524271964356	0	75	2
TCGA-75-5125	3.40130523037483	3	75	2
TCGA-75-5126	0.51261524427263	2	75	2
TCGA-75-5146	0.717380953733275	2	75	2
TCGA-75-5147	-0.52619538852156	2	75	2
TCGA-75-6203	1.60385600095356	3	75	2
TCGA-75-6205	-0.0407018960796	2	75	2
TCGA-75-6206	0.521568696497719	2	75	2
TCGA-75-6207	-0.52700162668664	2	75	2
TCGA-75-6211	-0.822398521640601	2	75	2
TCGA-75-6212	-0.452549607072288	2	75	2
TCGA-75-6214	-2.65977009907359	1	75	2
TCGA-75-7025	1.24180637989857	2	75	2
TCGA-75-7027	-1.89379379058479	1	75	2
TCGA-75-7030	1.31808813097537	2	75	2
TCGA-75-7031	-1.25968861079038	1	75	2
TCGA-78-7145	1.08517313805446	2	78	4
TCGA-78-7146	2.87372991365535	3	78	4
TCGA-78-7147	-0.737507755652085	2	78	4
TCGA-78-7148	-1.17733115175201	1	78	4
TCGA-78-7149	-1.0764256936144	1	78	4
TCGA-78-7150	-2.25908100367423	1	78	4
TCGA-78-7152	-0.054418560435062	2	78	4
TCGA-78-7153	-1.42176297468388	1	78	4
TCGA-78-7154	0.193339775802684	2	78	4
TCGA-78-7155	-4.06464809528491	0	78	4
TCGA-78-7156	-0.151785546377763	2	78	4
TCGA-78-7158	-1.22062475605829	1	78	4
TCGA-78-7159	-0.059851629597278	2	78	4
TCGA-78-7160	0.324071136725278	2	78	4
TCGA-78-7161	0.394509655684175	2	78	4
TCGA-78-7163	-2.73155395117158	1	78	4
TCGA-78-7166	-2.37740842434167	1	78	4
TCGA-78-7167	0.289008264842804	2	78	4
TCGA-78-7220	-1.94040531435273	1	78	4
TCGA-78-7535	-1.70077518559219	1	78	4
TCGA-78-7536	-3.01801684372474	1	78	4
TCGA-78-7537	0.488922195944054	2	78	4
TCGA-78-7539	0.064712517471491	2	78	4
TCGA-78-7540	-0.040415461092933	2	78	4
TCGA-78-7542	-4.21437798479647	0	78	4
TCGA-78-7633	-0.580592841187306	2	78	4
TCGA-78-8640	-2.21422900660086	1	78	4
TCGA-78-8648	3.69088887296548	3	78	4
TCGA-78-8655	-0.033336034167791	2	78	4
TCGA-78-8660	0.337301941869715	2	78	4
TCGA-78-8662	-0.307697752770338	2	78	4
TCGA-80-5607	1.13021474279143	2	80	3
TCGA-80-5608	-1.77896465647775	1	80	3
TCGA-80-5611	-2.90864360359034	1	80	3
TCGA-83-5908	-1.4309703794232	1	83	1
TCGA-86-6562	0.623565662359085	2	86	2
TCGA-86-6851	-0.178854107902849	2	86	2
TCGA-86-7701	0.189740936285593	2	86	2
TCGA-86-7711	-0.549628722721739	2	86	2
TCGA-86-7713	-0.690548812553444	2	86	2
TCGA-86-7714	0.785173019994665	2	86	2
TCGA-86-7953	-0.942456227989938	1	86	2
TCGA-86-7954	-0.96261520217222	1	86	2
TCGA-86-7955	-3.04796042624844	1	86	2
TCGA-86-8054	-1.55057419265343	1	86	2
TCGA-86-8055	1.91845941462626	3	86	2
TCGA-86-8056	-0.32550684297594	2	86	2
TCGA-86-8073	1.76819763385706	3	86	2
TCGA-86-8074	1.85318418346303	3	86	2
TCGA-86-8075	2.32565171668309	3	86	2
TCGA-86-8076	0.605226096810989	2	86	2
TCGA-86-8278	1.52471636825723	2	86	2
TCGA-86-8279	0.520058967004775	2	86	2
TCGA-86-8280	1.47145151643363	2	86	2
TCGA-86-8281	0.012940507741697	2	86	2
TCGA-86-8358	-0.397133291398648	2	86	2
TCGA-86-8359	-1.44570930235982	1	86	2
TCGA-86-8585	-1.43617243726066	1	86	2
TCGA-86-8668	1.49975251993245	2	86	2
TCGA-86-8669	-0.356956097288842	2	86	2
TCGA-86-8671	2.13744223587435	3	86	2
TCGA-86-8672	-2.17276220578266	1	86	2
TCGA-86-8673	-1.95324848158164	1	86	2
TCGA-86-8674	-5.56484789627178	0	86	2
TCGA-86-A456	1.09816657136785	2	86	2
TCGA-86-A4D0	-1.16004478325388	1	86	2
TCGA-86-A4JF	-0.842906014592367	2	86	2
TCGA-86-A4P7	2.1254407542616	3	86	2
TCGA-86-A4P8	2.20556468731654	3	86	2
TCGA-91-A4BC	1.34424129241619	2	91	4
TCGA-91-A4BD	0.081143473511458	2	91	4
TCGA-93-7347	2.71042090158852	3	93	3
TCGA-93-7348	0.39104406915631	2	93	3
TCGA-93-8067	-0.280658975276196	2	93	3
TCGA-93-A4JN	-0.148201968633942	2	93	3
TCGA-93-A4JO	0.375366917889945	2	93	3
TCGA-93-A4JP	3.93664687516947	3	93	3
TCGA-93-A4JQ	0.314492610595001	2	93	3
TCGA-95-7039	1.08203061833624	2	95	2
TCGA-95-7043	-0.163202507603495	2	95	2
TCGA-95-7562	-3.01395916979601	1	95	2
TCGA-95-7567	0.295387268497835	2	95	2
TCGA-95-7944	-2.88879439083735	1	95	2
TCGA-95-7947	-0.304360909135947	2	95	2
TCGA-95-7948	-1.60480373321566	1	95	2
TCGA-95-8039	0.077752586624487	2	95	2
TCGA-95-8494	0.327193066164026	2	95	2
TCGA-95-A4VK	-0.369706872197191	2	95	2
TCGA-95-A4VN	2.00078930010354	3	95	2
TCGA-95-A4VP	0.891036485416232	2	95	2
TCGA-97-7546	2.77640437504258	3	97	4
TCGA-97-7547	1.5383797789629	2	97	4
TCGA-97-7552	1.61257968624171	3	97	4
TCGA-97-7553	2.04144104487744	3	97	4
TCGA-97-7554	1.34195652545975	2	97	4
TCGA-97-7937	-0.10100744132097	2	97	4
TCGA-97-7938	2.25172032761488	3	97	4
TCGA-97-7941	1.9402590096627	3	97	4
TCGA-97-8171	-2.08043352914606	1	97	4
TCGA-97-8172	2.83175915256254	3	97	4
TCGA-97-8175	-0.113524301469792	2	97	4
TCGA-97-8177	0.41429188395865	2	97	4
TCGA-97-8179	0.134523229919276	2	97	4
TCGA-97-8552	2.08362819871454	3	97	4
TCGA-97-A4LX	2.23588274717244	3	97	4
TCGA-97-A4M0	0.835111590784547	2	97	4
TCGA-97-A4M1	2.37799656186804	3	97	4
TCGA-97-A4M2	1.13773366491696	2	97	4
TCGA-97-A4M3	0.621854463192833	2	97	4
TCGA-97-A4M5	1.5722502758803	3	97	4
TCGA-97-A4M6	1.68909319731258	3	97	4
TCGA-97-A4M7	0.608353559173743	2	97	4
TCGA-99-7458	2.05431802921499	3	99	2
TCGA-99-8025	0.336570680066189	2	99	2
TCGA-99-8028	1.03892199258363	2	99	2
TCGA-99-8032	0.226309969432213	2	99	2
TCGA-99-8033	-1.40532028939948	1	99	2
TCGA-99-AA5R	2.33316286307722	3	99	2
TCGA-J2-8192	2.96905056038063	3	J2	3
TCGA-J2-8194	0.855723447774745	2	J2	3
TCGA-J2-A4AD	0.969491004998371	2	J2	3
TCGA-J2-A4AE	0.718749796903115	2	J2	3
TCGA-J2-A4AG	0.442203189032121	2	J2	3
TCGA-L4-A4E5	-1.46104354083915	1	L4	1
TCGA-L4-A4E6	1.95976906042267	3	L4	1
TCGA-L9-A443	0.817014132687304	2	L9	3
TCGA-L9-A444	0.481332191715727	2	L9	3
TCGA-L9-A50W	-0.678875905413283	2	L9	3
TCGA-L9-A5IP	-2.13457261589041	1	L9	3
TCGA-L9-A743	1.30612582454081	2	L9	3
TCGA-L9-A7SV	-2.17111643777748	1	L9	3
TCGA-L9-A8F4	-0.084281971216065	2	L9	3
TCGA-MN-A4N1	-1.35149535955948	1	MN	4
TCGA-MN-A4N4	0.853635296793223	2	MN	4
TCGA-MN-A4N5	0.339950180658512	2	MN	4
TCGA-MP-A4SV	1.05356937814431	2	MP	4
TCGA-MP-A4SW	0.253881880270403	2	MP	4
TCGA-MP-A4SY	1.04507172283605	2	MP	4
TCGA-MP-A4T4	0.436470680670634	2	MP	4
TCGA-MP-A4T6	-0.958525334265072	1	MP	4
TCGA-MP-A4T7	-0.354963099451873	2	MP	4
TCGA-MP-A4T8	0.807218921260854	2	MP	4
TCGA-MP-A4T9	2.02769709091936	3	MP	4
TCGA-MP-A4TA	-1.77396921756442	1	MP	4
TCGA-MP-A4TC	0.397728959810346	2	MP	4
TCGA-MP-A4TD	2.44287956553601	3	MP	4
TCGA-MP-A4TE	-1.69187933541749	1	MP	4
TCGA-MP-A4TF	-3.18907965693648	1	MP	4
TCGA-MP-A4TH	1.46447850214996	2	MP	4
TCGA-MP-A4TI	-0.213027139952853	2	MP	4
TCGA-MP-A4TJ	0.955710837700661	2	MP	4
TCGA-MP-A4TK	1.8023780031772	3	MP	4
TCGA-MP-A5C7	-1.85087635867084	1	MP	4
TCGA-NJ-A4YF	-0.10562734077745	2	NJ	5
TCGA-NJ-A4YG	0.581574486497197	2	NJ	5
TCGA-NJ-A4YI	1.58784402503257	3	NJ	5
TCGA-NJ-A4YP	0.309240282401693	2	NJ	5
TCGA-NJ-A4YQ	-0.107168365942089	2	NJ	5
TCGA-NJ-A55A	2.80347876446433	3	NJ	5
TCGA-NJ-A55O	1.06996187135205	2	NJ	5
TCGA-NJ-A55R	0.847919889132187	2	NJ	5
TCGA-NJ-A7XG	-1.5687137346686	1	NJ	5
TCGA-O1-A52J	3.34103769080009	3	O1	3
TCGA-S2-AA1A	1.15591319844899	2	S2	3
