# Supplementary material for: Surrogate Biomarker Prediction from Whole-Slide Images for Evaluating Overall Survival in Lung Adenocarcinoma
Source: Diagnostics (Basel). 2024 Feb 20;14(5):462. doi: 10.3390/diagnostics14050462 (PMC10930763; doi:10.3390/diagnostics14050462)
Supplement: Supplementary file 1 [file diagnostics-14-00462-s001.zip › Supplementary_File_S5_TCGA_LUAD_crossfolds/crossfolds_SCNN1B.csv]

PATIENT	SCNN1B	SCNN1B_quantile	site_code	CV5
TCGA-05-4244	6.01828534711113	2	05	5
TCGA-05-4249	6.82943919044889	3	05	5
TCGA-05-4250	4.75887972619784	2	05	5
TCGA-05-4382	5.204658690075	2	05	5
TCGA-05-4395	6.22712306731347	3	05	5
TCGA-05-4396	4.20922843778538	2	05	5
TCGA-05-4397	3.50159622341415	2	05	5
TCGA-05-4398	5.44070329083131	2	05	5
TCGA-05-4402	6.09280749478879	3	05	5
TCGA-05-4403	6.25032168186222	3	05	5
TCGA-05-4405	7.2900726523048	3	05	5
TCGA-05-4415	3.63573701750985	2	05	5
TCGA-05-4417	5.9668984428482	2	05	5
TCGA-05-4418	3.25299955849942	1	05	5
TCGA-05-4420	3.54700995729503	2	05	5
TCGA-05-4422	4.70716597407888	2	05	5
TCGA-05-4424	7.79785121901671	3	05	5
TCGA-05-4426	6.52653868669597	3	05	5
TCGA-05-4427	4.7800555218959	2	05	5
TCGA-05-4430	6.37440547504125	3	05	5
TCGA-05-4432	8.5989175569562	3	05	5
TCGA-05-4433	5.20839398783954	2	05	5
TCGA-05-4434	6.18112312909029	3	05	5
TCGA-35-3615	7.00920095098861	3	35	4
TCGA-35-4122	5.10948108784549	2	35	4
TCGA-35-4123	2.60035427660654	1	35	4
TCGA-35-5375	7.75213352904814	3	35	4
TCGA-38-4625	3.27197591796536	1	38	2
TCGA-38-4626	6.93765283122312	3	38	2
TCGA-38-4627	6.6902435506943	3	38	2
TCGA-38-4628	6.04342264259564	2	38	2
TCGA-38-4629	5.0327257742512	2	38	2
TCGA-38-4630	1.61305298449443	1	38	2
TCGA-38-4631	4.68796404912301	2	38	2
TCGA-38-4632	5.57111878708857	2	38	2
TCGA-38-6178	6.59022520882661	3	38	2
TCGA-38-7271	6.3198558376933	3	38	2
TCGA-38-A44F	6.61387924445631	3	38	2
TCGA-44-2655	6.6677530548492	3	44	4
TCGA-44-2656	3.16651928861979	1	44	4
TCGA-44-2657	5.81655149200275	2	44	4
TCGA-44-2659	7.63231841495286	3	44	4
TCGA-44-2661	5.94609585120537	2	44	4
TCGA-44-2662	0.7578683189377	1	44	4
TCGA-44-2665	4.92287720137054	2	44	4
TCGA-44-2666	5.89932641479973	2	44	4
TCGA-44-2668	3.26191858945054	1	44	4
TCGA-44-3396	1.87690197221481	1	44	4
TCGA-44-3398	6.52309176599113	3	44	4
TCGA-44-3917	3.33153406737579	2	44	4
TCGA-44-3918	5.32816066320817	2	44	4
TCGA-44-3919	4.90967675769819	2	44	4
TCGA-44-4112	4.45765922960267	2	44	4
TCGA-44-5643	4.48251478551721	2	44	4
TCGA-44-5644	6.23003387129412	3	44	4
TCGA-44-5645	3.67003022030414	2	44	4
TCGA-44-6145	3.93341824401682	2	44	4
TCGA-44-6146	3.79656243210748	2	44	4
TCGA-44-6147	7.52234682380785	3	44	4
TCGA-44-6148	5.35721962075435	2	44	4
TCGA-44-6774	6.78089162246724	3	44	4
TCGA-44-6775	3.24754483797785	1	44	4
TCGA-44-6776	7.76137565484697	3	44	4
TCGA-44-6777	6.50587882448117	3	44	4
TCGA-44-6778	4.73689848946157	2	44	4
TCGA-44-6779	4.18469469124011	2	44	4
TCGA-44-7659	7.96426151886201	3	44	4
TCGA-44-7660	1.91324717284173	1	44	4
TCGA-44-7662	2.91831216606596	1	44	4
TCGA-44-7667	5.26865142142518	2	44	4
TCGA-44-7669	4.76172481059019	2	44	4
TCGA-44-7670	4.5577324352879	2	44	4
TCGA-44-7671	6.97758628268781	3	44	4
TCGA-44-7672	5.09516015770335	2	44	4
TCGA-44-8119	5.62357385049997	2	44	4
TCGA-44-A479	5.44095420104231	2	44	4
TCGA-44-A47A	6.39704097911455	3	44	4
TCGA-44-A47B	7.06772516570318	3	44	4
TCGA-44-A47G	5.58150852565675	2	44	4
TCGA-44-A4SS	2.28961118137997	1	44	4
TCGA-44-A4SU	5.80026398512043	2	44	4
TCGA-49-4487	7.00950728658331	3	49	1
TCGA-49-4488	6.51771415937894	3	49	1
TCGA-49-4490	7.44719252362563	3	49	1
TCGA-49-4494	5.32054325912194	2	49	1
TCGA-49-4501	7.44050286238323	3	49	1
TCGA-49-4505	8.20208544771312	3	49	1
TCGA-49-4506	1.97238405821867	1	49	1
TCGA-49-4507	4.18905736868875	2	49	1
TCGA-49-4510	8.22099695076517	3	49	1
TCGA-49-4512	6.62808850826394	3	49	1
TCGA-49-4514	5.6406621921295	2	49	1
TCGA-49-6742	5.24559914937876	2	49	1
TCGA-49-6743	4.9189991927417	2	49	1
TCGA-49-6744	6.85128043224804	3	49	1
TCGA-49-6745	4.3631975549545	2	49	1
TCGA-49-6761	7.16859760677229	3	49	1
TCGA-49-6767	0.828249803498922	1	49	1
TCGA-49-AAQV	5.79658087569171	2	49	1
TCGA-49-AAR0	6.73658634761904	3	49	1
TCGA-49-AAR2	3.7313158312614	2	49	1
TCGA-49-AAR3	3.16945236361602	1	49	1
TCGA-49-AAR4	3.10875788180499	1	49	1
TCGA-49-AAR9	2.55353558818885	1	49	1
TCGA-49-AARE	5.92608245480099	2	49	1
TCGA-49-AARN	5.70698726496636	2	49	1
TCGA-49-AARO	6.74915574062932	3	49	1
TCGA-49-AARQ	4.18173941599569	2	49	1
TCGA-49-AARR	7.30110947016519	3	49	1
TCGA-4B-A93V	8.34485074659487	3	4B	4
TCGA-50-5044	5.93958092481487	2	50	2
TCGA-50-5045	5.53443046779631	2	50	2
TCGA-50-5055	5.37474023775936	2	50	2
TCGA-50-5066	3.20052506128587	1	50	2
TCGA-50-5068	5.80219269732398	2	50	2
TCGA-50-5931	2.74946219355376	1	50	2
TCGA-50-5939	3.88530885294628	2	50	2
TCGA-50-5942	6.72852016045819	3	50	2
TCGA-50-5946	6.02805576541955	2	50	2
TCGA-50-6590	1.23273801344452	1	50	2
TCGA-50-6591	5.00242640641697	2	50	2
TCGA-50-6593	7.52191574478203	3	50	2
TCGA-50-6594	1.85561328544031	1	50	2
TCGA-50-6597	4.49483184391221	2	50	2
TCGA-50-6673	4.19062222601921	2	50	2
TCGA-50-7109	7.82354269958514	3	50	2
TCGA-50-8457	8.19078802634142	3	50	2
TCGA-50-8459	4.75613110615054	2	50	2
TCGA-53-7624	0.226768207377517	0	53	5
TCGA-53-7626	7.45397300029922	3	53	5
TCGA-53-7813	8.28567677020403	3	53	5
TCGA-53-A4EZ	6.75001581471796	3	53	5
TCGA-55-1592	8.21030850131223	3	55	3
TCGA-55-1594	3.86184984742695	2	55	3
TCGA-55-1595	8.30962348050894	3	55	3
TCGA-55-1596	3.10507189550538	1	55	3
TCGA-55-5899	4.78272988331855	2	55	3
TCGA-55-6543	7.17742165556962	3	55	3
TCGA-55-6642	8.18062839776389	3	55	3
TCGA-55-6712	6.1110739225613	3	55	3
TCGA-55-6968	4.20447755037912	2	55	3
TCGA-55-6969	3.99008013855667	2	55	3
TCGA-55-6970	4.91506282176574	2	55	3
TCGA-55-6971	5.05918981578465	2	55	3
TCGA-55-6972	4.68321336287849	2	55	3
TCGA-55-6975	3.40798872870275	2	55	3
TCGA-55-6978	2.95481317896935	1	55	3
TCGA-55-6979	4.48146410809794	2	55	3
TCGA-55-6980	6.57023830176405	3	55	3
TCGA-55-6981	4.21062003757585	2	55	3
TCGA-55-6982	6.53358858767732	3	55	3
TCGA-55-6983	8.10309295196472	3	55	3
TCGA-55-6984	4.7030601102069	2	55	3
TCGA-55-6985	6.46842735582865	3	55	3
TCGA-55-6986	6.96865162909674	3	55	3
TCGA-55-6987	5.10729509220615	2	55	3
TCGA-55-7227	7.63265872050885	3	55	3
TCGA-55-7281	6.58349036165889	3	55	3
TCGA-55-7283	7.0113534629285	3	55	3
TCGA-55-7284	6.3110222448625	3	55	3
TCGA-55-7570	5.58252114282899	2	55	3
TCGA-55-7573	7.66271058014644	3	55	3
TCGA-55-7574	5.88807698302015	2	55	3
TCGA-55-7576	5.73017879639282	2	55	3
TCGA-55-7724	6.12598686911922	3	55	3
TCGA-55-7725	6.07794748593547	2	55	3
TCGA-55-7726	2.28286480823897	1	55	3
TCGA-55-7727	5.68114304530514	2	55	3
TCGA-55-7728	5.81639984452527	2	55	3
TCGA-55-7815	2.37486598701245	1	55	3
TCGA-55-7816	4.75797623073072	2	55	3
TCGA-55-7903	6.64306748776533	3	55	3
TCGA-55-7907	5.37292113671569	2	55	3
TCGA-55-7910	7.87617956348608	3	55	3
TCGA-55-7911	5.0280540592826	2	55	3
TCGA-55-7913	1.84363599614447	1	55	3
TCGA-55-7914	4.15692146860748	2	55	3
TCGA-55-7994	6.61864174783718	3	55	3
TCGA-55-7995	8.22225846398266	3	55	3
TCGA-55-8085	5.36338633021553	2	55	3
TCGA-55-8087	7.80164426238442	3	55	3
TCGA-55-8089	4.20839936914842	2	55	3
TCGA-55-8090	6.30701679270218	3	55	3
TCGA-55-8091	7.62729059187594	3	55	3
TCGA-55-8092	1.33127146852235	1	55	3
TCGA-55-8094	2.78504887785672	1	55	3
TCGA-55-8096	6.10810923298038	3	55	3
TCGA-55-8097	7.65197571977243	3	55	3
TCGA-55-8203	7.82650797087085	3	55	3
TCGA-55-8204	5.12407873716747	2	55	3
TCGA-55-8205	3.15406303537024	1	55	3
TCGA-55-8206	4.97769432294674	2	55	3
TCGA-55-8207	6.79521193132001	3	55	3
TCGA-55-8208	5.87704332362996	2	55	3
TCGA-55-8299	6.6516297504728	3	55	3
TCGA-55-8301	6.51256688650311	3	55	3
TCGA-55-8302	5.51284408150213	2	55	3
TCGA-55-8505	2.63136354197428	1	55	3
TCGA-55-8506	7.13456514018619	3	55	3
TCGA-55-8507	7.84748036031322	3	55	3
TCGA-55-8508	7.14348809911891	3	55	3
TCGA-55-8510	4.99324441257595	2	55	3
TCGA-55-8511	4.78586290584746	2	55	3
TCGA-55-8512	6.86550211532056	3	55	3
TCGA-55-8513	7.14303528071928	3	55	3
TCGA-55-8514	6.57454716881672	3	55	3
TCGA-55-8614	7.25277814532172	3	55	3
TCGA-55-8615	7.50518512380488	3	55	3
TCGA-55-8616	6.70550303667545	3	55	3
TCGA-55-8619	6.8857411675649	3	55	3
TCGA-55-8620	4.25622592143675	2	55	3
TCGA-55-8621	6.74561553293655	3	55	3
TCGA-55-A48X	6.66607728314855	3	55	3
TCGA-55-A48Y	5.44828019983618	2	55	3
TCGA-55-A48Z	4.59571757647143	2	55	3
TCGA-55-A490	7.58307879841435	3	55	3
TCGA-55-A491	4.73245358915234	2	55	3
TCGA-55-A492	6.9881798850436	3	55	3
TCGA-55-A493	4.37782817291683	2	55	3
TCGA-55-A494	8.31989577299718	3	55	3
TCGA-55-A4DF	5.42338325361289	2	55	3
TCGA-55-A4DG	6.57019952674284	3	55	3
TCGA-55-A57B	5.21236708448606	2	55	3
TCGA-62-A46O	1.32782234239796	1	62	1
TCGA-62-A46P	7.25862869156205	3	62	1
TCGA-62-A46R	6.42470511368864	3	62	1
TCGA-62-A46S	6.17474015635621	3	62	1
TCGA-62-A46U	6.09262854165133	3	62	1
TCGA-62-A46V	6.00523640575291	2	62	1
TCGA-62-A470	7.55432318736242	3	62	1
TCGA-62-A471	3.39221595723752	2	62	1
TCGA-62-A472	5.04961254252117	2	62	1
TCGA-64-1676	5.09527149189394	2	64	4
TCGA-64-1677	5.73912556079164	2	64	4
TCGA-64-1678	7.91508710782927	3	64	4
TCGA-64-1679	5.43912325368129	2	64	4
TCGA-64-1680	9.0869059443528	4	64	4
TCGA-64-1681	7.32051020137849	3	64	4
TCGA-64-5774	4.21612443888948	2	64	4
TCGA-64-5775	-0.916169337594115	0	64	4
TCGA-64-5778	5.78127800610597	2	64	4
TCGA-64-5779	7.83896906695012	3	64	4
TCGA-64-5781	0.819655082664715	1	64	4
TCGA-64-5815	6.8453015222417	3	64	4
TCGA-67-3770	6.77817357497363	3	67	1
TCGA-67-3771	4.40078581929872	2	67	1
TCGA-67-3772	8.31325784930833	3	67	1
TCGA-67-3773	6.73724217947186	3	67	1
TCGA-67-3774	6.1292557130616	3	67	1
TCGA-67-4679	7.29681900063459	3	67	1
TCGA-67-6215	9.62711832001206	4	67	1
TCGA-67-6216	7.49111977028692	3	67	1
TCGA-67-6217	7.76442599824758	3	67	1
TCGA-69-7760	10.155516665639	4	69	5
TCGA-69-7761	1.97171340657909	1	69	5
TCGA-69-7763	7.67476966803835	3	69	5
TCGA-69-7764	7.76177770277837	3	69	5
TCGA-69-7765	5.65213525962128	2	69	5
TCGA-69-7973	8.19017141861527	3	69	5
TCGA-69-7974	6.12931380603387	3	69	5
TCGA-69-7978	4.5978273340975	2	69	5
TCGA-69-7979	5.54762664921018	2	69	5
TCGA-69-7980	3.11201181266691	1	69	5
TCGA-69-8253	8.70208554083251	3	69	5
TCGA-69-8254	6.24373998622154	3	69	5
TCGA-69-8255	2.3296259716739	1	69	5
TCGA-69-8453	6.52683164586208	3	69	5
TCGA-69-A59K	5.14576698920589	2	69	5
TCGA-71-6725	9.35341952922679	4	71	3
TCGA-71-8520	5.48461498775925	2	71	3
TCGA-73-4658	6.28060468426255	3	73	5
TCGA-73-4659	6.54555039914021	3	73	5
TCGA-73-4662	6.18191991641194	3	73	5
TCGA-73-4666	3.98552744368302	2	73	5
TCGA-73-4668	6.07599883269362	2	73	5
TCGA-73-4670	3.07194051519413	1	73	5
TCGA-73-4675	7.12059088807236	3	73	5
TCGA-73-4676	5.47502653934704	2	73	5
TCGA-73-4677	8.74004605881196	3	73	5
TCGA-73-7498	7.84700341430926	3	73	5
TCGA-73-7499	5.88003390718154	2	73	5
TCGA-73-A9RS	2.48495468213725	1	73	5
TCGA-75-5122	3.36989684263495	2	75	2
TCGA-75-5125	4.14768485494891	2	75	2
TCGA-75-5126	5.32433008213224	2	75	2
TCGA-75-5146	7.90817941354099	3	75	2
TCGA-75-5147	7.06847479593549	3	75	2
TCGA-75-6203	7.32963150263742	3	75	2
TCGA-75-6205	2.36611509639427	1	75	2
TCGA-75-6206	7.61925547188338	3	75	2
TCGA-75-6207	5.73367179028165	2	75	2
TCGA-75-6211	3.91960768922614	2	75	2
TCGA-75-6212	7.94088057707355	3	75	2
TCGA-75-6214	2.14414573901724	1	75	2
TCGA-75-7025	7.33516665924847	3	75	2
TCGA-75-7027	2.6807671146759	1	75	2
TCGA-75-7030	7.07331377799937	3	75	2
TCGA-75-7031	7.00095956106585	3	75	2
TCGA-78-7145	7.12900666092601	3	78	1
TCGA-78-7146	3.83867062269417	2	78	1
TCGA-78-7147	5.37867704677438	2	78	1
TCGA-78-7148	5.14963755983588	2	78	1
TCGA-78-7149	6.72447420630591	3	78	1
TCGA-78-7150	3.83326957248574	2	78	1
TCGA-78-7152	8.08530919289822	3	78	1
TCGA-78-7153	6.80477597600517	3	78	1
TCGA-78-7154	4.25445129010607	2	78	1
TCGA-78-7155	-0.223345841303965	0	78	1
TCGA-78-7156	4.56277946969314	2	78	1
TCGA-78-7158	5.19641106192446	2	78	1
TCGA-78-7159	7.27379647679794	3	78	1
TCGA-78-7160	6.02657982846188	2	78	1
TCGA-78-7161	8.16703971970136	3	78	1
TCGA-78-7163	7.9891566956031	3	78	1
TCGA-78-7166	4.14976780093147	2	78	1
TCGA-78-7167	6.80220626357083	3	78	1
TCGA-78-7220	3.09883631724012	1	78	1
TCGA-78-7535	8.26967587490142	3	78	1
TCGA-78-7536	1.12074722623111	1	78	1
TCGA-78-7537	9.1393067889649	4	78	1
TCGA-78-7539	5.83650207954538	2	78	1
TCGA-78-7540	6.5587627177857	3	78	1
TCGA-78-7542	4.0570850431079	2	78	1
TCGA-78-7633	6.46536179215876	3	78	1
TCGA-78-8640	4.30218734276863	2	78	1
TCGA-78-8648	5.95852179575663	2	78	1
TCGA-78-8655	6.88128163803182	3	78	1
TCGA-78-8660	5.42792789563664	2	78	1
TCGA-78-8662	4.77369057407032	2	78	1
TCGA-80-5607	7.58741826053661	3	80	5
TCGA-80-5608	8.03055883806699	3	80	5
TCGA-80-5611	1.71862970198878	1	80	5
TCGA-83-5908	1.85800729366288	1	83	3
TCGA-86-6562	6.09549171480112	3	86	5
TCGA-86-6851	5.15865517240508	2	86	5
TCGA-86-7701	7.47540736081489	3	86	5
TCGA-86-7711	2.50375849002529	1	86	5
TCGA-86-7713	5.41297387959299	2	86	5
TCGA-86-7714	6.38760928238941	3	86	5
TCGA-86-7953	4.12809511854848	2	86	5
TCGA-86-7954	4.68643478979189	2	86	5
TCGA-86-7955	2.30317958985541	1	86	5
TCGA-86-8054	4.42226666567999	2	86	5
TCGA-86-8055	4.63682481508684	2	86	5
TCGA-86-8056	5.47929789568799	2	86	5
TCGA-86-8073	4.82052801313928	2	86	5
TCGA-86-8074	5.94668262526803	2	86	5
TCGA-86-8075	5.49616920069673	2	86	5
TCGA-86-8076	6.11763218031333	3	86	5
TCGA-86-8278	7.98124637535594	3	86	5
TCGA-86-8279	7.3480334907554	3	86	5
TCGA-86-8280	5.94495832028265	2	86	5
TCGA-86-8281	7.73629026580299	3	86	5
TCGA-86-8358	6.15621060547063	3	86	5
TCGA-86-8359	5.56683308081257	2	86	5
TCGA-86-8585	3.47354420242662	2	86	5
TCGA-86-8668	6.28536566283599	3	86	5
TCGA-86-8669	11.6465316977068	4	86	5
TCGA-86-8671	5.72470605314806	2	86	5
TCGA-86-8672	0.886131483270911	1	86	5
TCGA-86-8673	4.73755538970471	2	86	5
TCGA-86-8674	8.72120442926654	3	86	5
TCGA-86-A456	6.2267325430491	3	86	5
TCGA-86-A4D0	4.97844771035177	2	86	5
TCGA-86-A4JF	7.47401759144275	3	86	5
TCGA-86-A4P7	6.68958423222891	3	86	5
TCGA-86-A4P8	6.2608153121118	3	86	5
TCGA-91-A4BC	2.28236184482951	1	91	1
TCGA-91-A4BD	8.04770738264044	3	91	1
TCGA-93-7347	7.20769870101377	3	93	1
TCGA-93-7348	8.07428582933232	3	93	1
TCGA-93-8067	4.28221193731939	2	93	1
TCGA-93-A4JN	5.66703187267148	2	93	1
TCGA-93-A4JO	5.08512841113441	2	93	1
TCGA-93-A4JP	6.85363806074696	3	93	1
TCGA-93-A4JQ	5.27311436936267	2	93	1
TCGA-95-7039	6.73461379027338	3	95	2
TCGA-95-7043	6.99176898989603	3	95	2
TCGA-95-7562	5.35593554740836	2	95	2
TCGA-95-7567	5.27131950853601	2	95	2
TCGA-95-7944	-2.2607631682243	0	95	2
TCGA-95-7947	5.69135258169631	2	95	2
TCGA-95-7948	9.40446987614312	4	95	2
TCGA-95-8039	6.47900970165458	3	95	2
TCGA-95-8494	7.48228726268054	3	95	2
TCGA-95-A4VK	6.49095412799893	3	95	2
TCGA-95-A4VN	5.23614605401735	2	95	2
TCGA-95-A4VP	8.13678542479827	3	95	2
TCGA-97-7546	6.09801674719296	3	97	4
TCGA-97-7547	6.56509088189761	3	97	4
TCGA-97-7552	6.38285864671031	3	97	4
TCGA-97-7553	5.98510939365656	2	97	4
TCGA-97-7554	5.74519078468953	2	97	4
TCGA-97-7937	7.56050479539049	3	97	4
TCGA-97-7938	6.77528228367189	3	97	4
TCGA-97-7941	6.97132229870542	3	97	4
TCGA-97-8171	7.16924676748223	3	97	4
TCGA-97-8172	8.03021651328237	3	97	4
TCGA-97-8175	4.42237504706564	2	97	4
TCGA-97-8177	7.0941479860459	3	97	4
TCGA-97-8179	6.8173939186255	3	97	4
TCGA-97-8552	6.90177832377164	3	97	4
TCGA-97-A4LX	7.12464314335146	3	97	4
TCGA-97-A4M0	7.74931439181294	3	97	4
TCGA-97-A4M1	6.62676985873957	3	97	4
TCGA-97-A4M2	6.58286566812788	3	97	4
TCGA-97-A4M3	7.27717412863608	3	97	4
TCGA-97-A4M5	6.3732327626004	3	97	4
TCGA-97-A4M6	6.79644049817849	3	97	4
TCGA-97-A4M7	5.14986839863442	2	97	4
TCGA-99-7458	6.37165008631632	3	99	4
TCGA-99-8025	7.12814401207272	3	99	4
TCGA-99-8028	6.22473672718799	3	99	4
TCGA-99-8032	8.88484605451205	4	99	4
TCGA-99-8033	3.31068568613108	2	99	4
TCGA-99-AA5R	6.91990977347656	3	99	4
TCGA-J2-8192	6.65421424663035	3	J2	2
TCGA-J2-8194	7.01968563384553	3	J2	2
TCGA-J2-A4AD	3.91882541848631	2	J2	2
TCGA-J2-A4AE	7.14519112525954	3	J2	2
TCGA-J2-A4AG	4.73988373767281	2	J2	2
TCGA-L4-A4E5	5.57414045577918	2	L4	2
TCGA-L4-A4E6	6.93797290008666	3	L4	2
TCGA-L9-A443	6.64004121292724	3	L9	1
TCGA-L9-A444	5.99180728964856	2	L9	1
TCGA-L9-A50W	8.43746805582419	3	L9	1
TCGA-L9-A5IP	1.19694152782615	1	L9	1
TCGA-L9-A743	5.74197272995513	2	L9	1
TCGA-L9-A7SV	4.80435446349057	2	L9	1
TCGA-L9-A8F4	4.21403356644935	2	L9	1
TCGA-MN-A4N1	5.73779529777329	2	MN	4
TCGA-MN-A4N4	3.46065471838758	2	MN	4
TCGA-MN-A4N5	5.03668593003619	2	MN	4
TCGA-MP-A4SV	6.28417912416618	3	MP	2
TCGA-MP-A4SW	9.35256423735058	4	MP	2
TCGA-MP-A4SY	4.17515232298067	2	MP	2
TCGA-MP-A4T4	4.64549550180189	2	MP	2
TCGA-MP-A4T6	7.11864643981285	3	MP	2
TCGA-MP-A4T7	5.87245593530397	2	MP	2
TCGA-MP-A4T8	4.69708180262603	2	MP	2
TCGA-MP-A4T9	6.50002187822164	3	MP	2
TCGA-MP-A4TA	0.572833545961967	1	MP	2
TCGA-MP-A4TC	5.72431706328605	2	MP	2
TCGA-MP-A4TD	8.08182140008323	3	MP	2
TCGA-MP-A4TE	8.24870472961861	3	MP	2
TCGA-MP-A4TF	5.40262967622526	2	MP	2
TCGA-MP-A4TH	8.46827071409982	3	MP	2
TCGA-MP-A4TI	4.01264041341646	2	MP	2
TCGA-MP-A4TJ	6.92110602853896	3	MP	2
TCGA-MP-A4TK	5.82796884407353	2	MP	2
TCGA-MP-A5C7	7.98414421092804	3	MP	2
TCGA-NJ-A4YF	4.57270665808482	2	NJ	2
TCGA-NJ-A4YG	7.91973257521947	3	NJ	2
TCGA-NJ-A4YI	7.01165771723398	3	NJ	2
TCGA-NJ-A4YP	5.62848659550139	2	NJ	2
TCGA-NJ-A4YQ	5.37153935433066	2	NJ	2
TCGA-NJ-A55A	6.47235027070085	3	NJ	2
TCGA-NJ-A55O	6.47410866046429	3	NJ	2
TCGA-NJ-A55R	6.72845177070346	3	NJ	2
TCGA-NJ-A7XG	8.51286480840819	3	NJ	2
TCGA-O1-A52J	6.0735094427006	2	O1	2
TCGA-S2-AA1A	4.75253176363986	2	S2	5
