# Supplementary material for: Surrogate Biomarker Prediction from Whole-Slide Images for Evaluating Overall Survival in Lung Adenocarcinoma
Source: Diagnostics (Basel). 2024 Feb 20;14(5):462. doi: 10.3390/diagnostics14050462 (PMC10930763; doi:10.3390/diagnostics14050462)
Supplement: Supplementary file 1 [file diagnostics-14-00462-s001.zip › Supplementary_File_S5_TCGA_LUAD_crossfolds/crossfolds_SFTPB.csv]

PATIENT	SFTPB	SFTPB_quantile	site_code	CV5
TCGA-05-4244	14.4090976901428	4	05	1
TCGA-05-4249	13.0675479510978	3	05	1
TCGA-05-4250	11.2346927786591	3	05	1
TCGA-05-4382	3.84812402915671	1	05	1
TCGA-05-4395	7.53339803836769	2	05	1
TCGA-05-4396	14.7958214926867	4	05	1
TCGA-05-4397	2.55061850803488	0	05	1
TCGA-05-4398	9.62586827740279	2	05	1
TCGA-05-4402	10.5131262739809	3	05	1
TCGA-05-4403	13.7276178233146	4	05	1
TCGA-05-4405	11.5609197601119	3	05	1
TCGA-05-4415	10.1901792932055	3	05	1
TCGA-05-4417	14.9107969561757	4	05	1
TCGA-05-4418	9.75301240739389	2	05	1
TCGA-05-4420	14.3553884584374	4	05	1
TCGA-05-4422	13.9157834379835	4	05	1
TCGA-05-4424	12.4023659426947	3	05	1
TCGA-05-4426	15.2645637949762	4	05	1
TCGA-05-4427	13.2799353820154	4	05	1
TCGA-05-4430	13.4557792520582	4	05	1
TCGA-05-4432	13.6515745848741	4	05	1
TCGA-05-4433	12.8894947289902	3	05	1
TCGA-05-4434	10.1029560378279	3	05	1
TCGA-35-3615	15.2534530104931	4	35	1
TCGA-35-4122	12.2741944058498	3	35	1
TCGA-35-4123	9.19268933732704	2	35	1
TCGA-35-5375	8.77162081863893	2	35	1
TCGA-38-4625	11.6860109212854	3	38	5
TCGA-38-4626	15.2836574168209	4	38	5
TCGA-38-4627	9.73397411010375	2	38	5
TCGA-38-4628	6.74613158215706	2	38	5
TCGA-38-4629	9.65728579411816	2	38	5
TCGA-38-4630	3.06575055012594	1	38	5
TCGA-38-4631	5.49059454381626	1	38	5
TCGA-38-4632	13.6449239964796	4	38	5
TCGA-38-6178	11.3931336639192	3	38	5
TCGA-38-7271	13.4672417293358	4	38	5
TCGA-38-A44F	13.0685477438962	3	38	5
TCGA-44-2655	15.0698143370993	4	44	3
TCGA-44-2656	9.22653241218554	2	44	3
TCGA-44-2657	14.6754866259519	4	44	3
TCGA-44-2659	9.69220784592165	2	44	3
TCGA-44-2661	14.5102372962206	4	44	3
TCGA-44-2662	8.44823930321517	2	44	3
TCGA-44-2665	5.22824464996475	1	44	3
TCGA-44-2666	11.8536733487115	3	44	3
TCGA-44-2668	8.95064225095298	2	44	3
TCGA-44-3396	11.3376450112279	3	44	3
TCGA-44-3398	13.0322334430123	3	44	3
TCGA-44-3917	10.1765096458776	3	44	3
TCGA-44-3918	12.1255421907316	3	44	3
TCGA-44-3919	13.5675591869261	4	44	3
TCGA-44-4112	10.6240025109585	3	44	3
TCGA-44-5643	9.1169205204854	2	44	3
TCGA-44-5644	9.24226215804675	2	44	3
TCGA-44-5645	12.6767861816685	3	44	3
TCGA-44-6145	11.1619813295328	3	44	3
TCGA-44-6146	10.6586174098286	3	44	3
TCGA-44-6147	9.74135290991391	2	44	3
TCGA-44-6148	13.916891496271	4	44	3
TCGA-44-6774	12.049970468429	3	44	3
TCGA-44-6775	8.29661437509466	2	44	3
TCGA-44-6776	16.4863010974695	4	44	3
TCGA-44-6777	13.7055632533038	4	44	3
TCGA-44-6778	12.757694131757	3	44	3
TCGA-44-6779	3.49678207097518	1	44	3
TCGA-44-7659	15.2619926550187	4	44	3
TCGA-44-7660	7.60593412514876	2	44	3
TCGA-44-7662	3.13323591649856	1	44	3
TCGA-44-7667	10.390595792915	3	44	3
TCGA-44-7669	12.0748484926434	3	44	3
TCGA-44-7670	11.0269326258243	3	44	3
TCGA-44-7671	15.8473187785073	4	44	3
TCGA-44-7672	13.401105464482	4	44	3
TCGA-44-8119	13.2765051721958	4	44	3
TCGA-44-A479	12.2999368386518	3	44	3
TCGA-44-A47A	14.0694014891979	4	44	3
TCGA-44-A47B	14.4262412498914	4	44	3
TCGA-44-A47G	12.8321646247762	3	44	3
TCGA-44-A4SS	8.91886103796949	2	44	3
TCGA-44-A4SU	10.7623251764994	3	44	3
TCGA-49-4487	12.0106175885906	3	49	4
TCGA-49-4488	9.56505601632296	2	49	4
TCGA-49-4490	10.2648855951548	3	49	4
TCGA-49-4494	11.933940474396	3	49	4
TCGA-49-4501	13.4895932221243	4	49	4
TCGA-49-4505	10.6228768312087	3	49	4
TCGA-49-4506	9.23993718325986	2	49	4
TCGA-49-4507	6.86656819537212	2	49	4
TCGA-49-4510	16.3012843096952	4	49	4
TCGA-49-4512	13.9564661941359	4	49	4
TCGA-49-4514	14.2842616998412	4	49	4
TCGA-49-6742	13.0106928931825	3	49	4
TCGA-49-6743	11.2375930309962	3	49	4
TCGA-49-6744	13.6909807768067	4	49	4
TCGA-49-6745	12.7369540879055	3	49	4
TCGA-49-6761	11.6987738549703	3	49	4
TCGA-49-6767	5.44827083918472	1	49	4
TCGA-49-AAQV	7.71949556981172	2	49	4
TCGA-49-AAR0	14.162982488511	4	49	4
TCGA-49-AAR2	12.9616225922674	3	49	4
TCGA-49-AAR3	5.29860775925604	1	49	4
TCGA-49-AAR4	8.14300602821343	2	49	4
TCGA-49-AAR9	-0.385063867147007	0	49	4
TCGA-49-AARE	9.4387670980766	2	49	4
TCGA-49-AARN	13.8204497644289	4	49	4
TCGA-49-AARO	11.161789475214	3	49	4
TCGA-49-AARQ	9.56573193392452	2	49	4
TCGA-49-AARR	13.0744443758226	3	49	4
TCGA-4B-A93V	12.9658086369593	3	4B	1
TCGA-50-5044	13.7001565995585	4	50	4
TCGA-50-5045	12.2883730621018	3	50	4
TCGA-50-5055	13.1225952717555	3	50	4
TCGA-50-5066	10.2123224767907	3	50	4
TCGA-50-5068	12.626752028248	3	50	4
TCGA-50-5931	8.17032637964321	2	50	4
TCGA-50-5939	11.444199225107	3	50	4
TCGA-50-5942	14.5459714539036	4	50	4
TCGA-50-5946	5.98541820439271	1	50	4
TCGA-50-6590	6.29240240235129	1	50	4
TCGA-50-6591	3.89558130600352	1	50	4
TCGA-50-6593	11.7806464039317	3	50	4
TCGA-50-6594	4.02230716561961	1	50	4
TCGA-50-6597	13.7786091171926	4	50	4
TCGA-50-6673	11.935765992636	3	50	4
TCGA-50-7109	13.5720713993768	4	50	4
TCGA-50-8457	14.7242318890414	4	50	4
TCGA-50-8459	10.7604277834995	3	50	4
TCGA-53-7624	2.72711848038373	0	53	5
TCGA-53-7626	12.9637984007159	3	53	5
TCGA-53-7813	13.7182345026525	4	53	5
TCGA-53-A4EZ	11.6407393290275	3	53	5
TCGA-55-1592	12.3566272253367	3	55	5
TCGA-55-1594	12.4779208093817	3	55	5
TCGA-55-1595	14.4376974356811	4	55	5
TCGA-55-1596	5.46238981671763	1	55	5
TCGA-55-5899	5.73879703191348	1	55	5
TCGA-55-6543	14.4927893933671	4	55	5
TCGA-55-6642	13.9394296963542	4	55	5
TCGA-55-6712	9.11747857005191	2	55	5
TCGA-55-6968	3.11395490937972	1	55	5
TCGA-55-6969	9.25550870518704	2	55	5
TCGA-55-6970	13.6823064572637	4	55	5
TCGA-55-6971	13.8711877314078	4	55	5
TCGA-55-6972	14.867954385584	4	55	5
TCGA-55-6975	4.15873813830205	1	55	5
TCGA-55-6978	9.78909261218584	3	55	5
TCGA-55-6979	11.5983379083205	3	55	5
TCGA-55-6980	9.82051998039674	3	55	5
TCGA-55-6981	10.1015073032499	3	55	5
TCGA-55-6982	12.2795214825284	3	55	5
TCGA-55-6983	14.4895035292031	4	55	5
TCGA-55-6984	12.2453622002009	3	55	5
TCGA-55-6985	11.2741409202584	3	55	5
TCGA-55-6986	14.2424672245308	4	55	5
TCGA-55-6987	12.9385718893392	3	55	5
TCGA-55-7227	13.5142391644247	4	55	5
TCGA-55-7281	15.1294199426692	4	55	5
TCGA-55-7283	14.2900104993443	4	55	5
TCGA-55-7284	12.8871418272926	3	55	5
TCGA-55-7570	10.8220054781907	3	55	5
TCGA-55-7573	15.1403346680075	4	55	5
TCGA-55-7574	14.5278729943221	4	55	5
TCGA-55-7576	13.0017381097841	3	55	5
TCGA-55-7724	12.6545623644951	3	55	5
TCGA-55-7725	13.5585529179789	4	55	5
TCGA-55-7726	8.02271970250444	2	55	5
TCGA-55-7727	12.9339723179737	3	55	5
TCGA-55-7728	13.3303029934155	4	55	5
TCGA-55-7815	13.4493397725188	4	55	5
TCGA-55-7816	11.2424921810958	3	55	5
TCGA-55-7903	13.666873770343	4	55	5
TCGA-55-7907	11.1754021102137	3	55	5
TCGA-55-7910	14.8721230946578	4	55	5
TCGA-55-7911	13.9887494266717	4	55	5
TCGA-55-7913	11.6841909858788	3	55	5
TCGA-55-7914	11.4985848842887	3	55	5
TCGA-55-7994	13.7564531954516	4	55	5
TCGA-55-7995	9.72937141872122	2	55	5
TCGA-55-8085	12.8543476390943	3	55	5
TCGA-55-8087	14.8432931111544	4	55	5
TCGA-55-8089	12.2490469086602	3	55	5
TCGA-55-8090	12.6851466804333	3	55	5
TCGA-55-8091	14.2296895125381	4	55	5
TCGA-55-8092	7.51491208413986	2	55	5
TCGA-55-8094	11.5328302799153	3	55	5
TCGA-55-8096	8.41293457835654	2	55	5
TCGA-55-8097	15.0512190989047	4	55	5
TCGA-55-8203	14.8786577463406	4	55	5
TCGA-55-8204	10.891264803624	3	55	5
TCGA-55-8205	11.5536579312176	3	55	5
TCGA-55-8206	14.7141607032042	4	55	5
TCGA-55-8207	13.6027542573654	4	55	5
TCGA-55-8208	12.093212085961	3	55	5
TCGA-55-8299	14.2194530740361	4	55	5
TCGA-55-8301	12.3189091553994	3	55	5
TCGA-55-8302	12.5924054249866	3	55	5
TCGA-55-8505	9.57496033921791	2	55	5
TCGA-55-8506	13.155322630485	3	55	5
TCGA-55-8507	14.4225425303552	4	55	5
TCGA-55-8508	12.5606236047163	3	55	5
TCGA-55-8510	12.5231458774086	3	55	5
TCGA-55-8511	10.3094888229659	3	55	5
TCGA-55-8512	14.7259340701836	4	55	5
TCGA-55-8513	14.330778950626	4	55	5
TCGA-55-8514	14.1034892516827	4	55	5
TCGA-55-8614	13.7426509033034	4	55	5
TCGA-55-8615	14.9309398299677	4	55	5
TCGA-55-8616	10.2944881192382	3	55	5
TCGA-55-8619	14.1213596307495	4	55	5
TCGA-55-8620	9.18918392307839	2	55	5
TCGA-55-8621	13.766348687361	4	55	5
TCGA-55-A48X	13.4469625923268	4	55	5
TCGA-55-A48Y	14.3390725002626	4	55	5
TCGA-55-A48Z	8.54899781066221	2	55	5
TCGA-55-A490	12.7806281061363	3	55	5
TCGA-55-A491	5.51927969784527	1	55	5
TCGA-55-A492	16.626268249302	4	55	5
TCGA-55-A493	10.1853554725592	3	55	5
TCGA-55-A494	13.3055105786815	4	55	5
TCGA-55-A4DF	10.069752000695	3	55	5
TCGA-55-A4DG	12.9454319095486	3	55	5
TCGA-55-A57B	11.2096943691292	3	55	5
TCGA-62-A46O	8.02032806788663	2	62	1
TCGA-62-A46P	15.398039022462	4	62	1
TCGA-62-A46R	14.03716144186	4	62	1
TCGA-62-A46S	14.9733197052253	4	62	1
TCGA-62-A46U	13.5491836533012	4	62	1
TCGA-62-A46V	13.4058459978324	4	62	1
TCGA-62-A470	14.0121256776416	4	62	1
TCGA-62-A471	10.5837851343202	3	62	1
TCGA-62-A472	13.4371707004552	4	62	1
TCGA-64-1676	10.9942846978907	3	64	2
TCGA-64-1677	11.926789422104	3	64	2
TCGA-64-1678	13.3746055863466	4	64	2
TCGA-64-1679	10.1518119314995	3	64	2
TCGA-64-1680	16.3409261245106	4	64	2
TCGA-64-1681	13.7244208440093	4	64	2
TCGA-64-5774	14.34872563219	4	64	2
TCGA-64-5775	3.3525541401215	1	64	2
TCGA-64-5778	12.9310530454681	3	64	2
TCGA-64-5779	10.7136778992402	3	64	2
TCGA-64-5781	6.89244022035451	2	64	2
TCGA-64-5815	13.4669100338764	4	64	2
TCGA-67-3770	14.8496210273098	4	67	1
TCGA-67-3771	7.98128867182918	2	67	1
TCGA-67-3772	10.698730917897	3	67	1
TCGA-67-3773	14.6380106109337	4	67	1
TCGA-67-3774	15.6055719981308	4	67	1
TCGA-67-4679	14.9545701005433	4	67	1
TCGA-67-6215	15.6293478486766	4	67	1
TCGA-67-6216	15.2198232038291	4	67	1
TCGA-67-6217	15.7860790809328	4	67	1
TCGA-69-7760	13.4661512316692	4	69	1
TCGA-69-7761	5.73052786908807	1	69	1
TCGA-69-7763	15.2550615555299	4	69	1
TCGA-69-7764	14.6949912415845	4	69	1
TCGA-69-7765	12.70644647845	3	69	1
TCGA-69-7973	14.6258456149158	4	69	1
TCGA-69-7974	13.5379869213846	4	69	1
TCGA-69-7978	12.8328212425478	3	69	1
TCGA-69-7979	9.40628496841173	2	69	1
TCGA-69-7980	11.7081186321858	3	69	1
TCGA-69-8253	16.6411345216942	4	69	1
TCGA-69-8254	12.6751069857589	3	69	1
TCGA-69-8255	10.4763110692189	3	69	1
TCGA-69-8453	14.188600645504	4	69	1
TCGA-69-A59K	11.3064124001003	3	69	1
TCGA-71-6725	14.580116290258	4	71	1
TCGA-71-8520	9.57715060160905	2	71	1
TCGA-73-4658	13.5446421413129	4	73	1
TCGA-73-4659	14.9575948697215	4	73	1
TCGA-73-4662	13.9756301469391	4	73	1
TCGA-73-4666	9.977581791196	3	73	1
TCGA-73-4668	13.6998194876035	4	73	1
TCGA-73-4670	9.65163439572001	2	73	1
TCGA-73-4675	16.0319789726185	4	73	1
TCGA-73-4676	11.1349157971322	3	73	1
TCGA-73-4677	16.4403391114614	4	73	1
TCGA-73-7498	15.8356715363548	4	73	1
TCGA-73-7499	8.46530628885592	2	73	1
TCGA-73-A9RS	10.1498979010128	3	73	1
TCGA-75-5122	12.7897842542819	3	75	1
TCGA-75-5125	11.0966389034396	3	75	1
TCGA-75-5126	13.0341865736332	3	75	1
TCGA-75-5146	15.6569659876911	4	75	1
TCGA-75-5147	7.52472814447682	2	75	1
TCGA-75-6203	14.9766792964783	4	75	1
TCGA-75-6205	12.449731183594	3	75	1
TCGA-75-6206	15.5680574699706	4	75	1
TCGA-75-6207	13.6255614295748	4	75	1
TCGA-75-6211	11.4603540125572	3	75	1
TCGA-75-6212	15.0880235643178	4	75	1
TCGA-75-6214	6.50664408357157	2	75	1
TCGA-75-7025	13.3335119492386	4	75	1
TCGA-75-7027	9.655011512937	2	75	1
TCGA-75-7030	13.5655312306253	4	75	1
TCGA-75-7031	14.5029669300987	4	75	1
TCGA-78-7145	12.1871544189686	3	78	5
TCGA-78-7146	8.24720812410881	2	78	5
TCGA-78-7147	11.9489525730337	3	78	5
TCGA-78-7148	15.0994424656291	4	78	5
TCGA-78-7149	15.8700038433332	4	78	5
TCGA-78-7150	5.49939848515227	1	78	5
TCGA-78-7152	15.1946961697048	4	78	5
TCGA-78-7153	14.8734858013867	4	78	5
TCGA-78-7154	10.8524711914682	3	78	5
TCGA-78-7155	0.183279418158679	0	78	5
TCGA-78-7156	15.1891877267894	4	78	5
TCGA-78-7158	13.766033038564	4	78	5
TCGA-78-7159	13.95801986555	4	78	5
TCGA-78-7160	12.8998960947338	3	78	5
TCGA-78-7161	15.9629769578232	4	78	5
TCGA-78-7163	11.8239556937814	3	78	5
TCGA-78-7166	10.4738451009985	3	78	5
TCGA-78-7167	16.4930681838687	4	78	5
TCGA-78-7220	10.4429019155604	3	78	5
TCGA-78-7535	14.9642569918827	4	78	5
TCGA-78-7536	11.4697797184791	3	78	5
TCGA-78-7537	16.2029708248155	4	78	5
TCGA-78-7539	13.0006309370201	3	78	5
TCGA-78-7540	13.5530405062969	4	78	5
TCGA-78-7542	12.3484278821347	3	78	5
TCGA-78-7633	16.507551423538	4	78	5
TCGA-78-8640	12.2219679052386	3	78	5
TCGA-78-8648	13.7551393099485	4	78	5
TCGA-78-8655	11.7718614626704	3	78	5
TCGA-78-8660	12.97687550956	3	78	5
TCGA-78-8662	9.63150363333169	2	78	5
TCGA-80-5607	14.0382853016139	4	80	3
TCGA-80-5608	15.6034211183883	4	80	3
TCGA-80-5611	4.13731102975573	1	80	3
TCGA-83-5908	8.32752150860838	2	83	1
TCGA-86-6562	10.8220410201736	3	86	1
TCGA-86-6851	10.9207792827651	3	86	1
TCGA-86-7701	13.687432417366	4	86	1
TCGA-86-7711	7.6385479832768	2	86	1
TCGA-86-7713	14.5016686582887	4	86	1
TCGA-86-7714	14.8736659630566	4	86	1
TCGA-86-7953	9.52862461011015	2	86	1
TCGA-86-7954	12.355114789607	3	86	1
TCGA-86-7955	9.18345168996847	2	86	1
TCGA-86-8054	13.3218105681551	4	86	1
TCGA-86-8055	8.7446752073322	2	86	1
TCGA-86-8056	11.907312680169	3	86	1
TCGA-86-8073	10.7539588437125	3	86	1
TCGA-86-8074	8.47955177097334	2	86	1
TCGA-86-8075	8.78056101449174	2	86	1
TCGA-86-8076	14.2104731868211	4	86	1
TCGA-86-8278	14.4844952367687	4	86	1
TCGA-86-8279	13.3345501536656	4	86	1
TCGA-86-8280	13.2678840509466	4	86	1
TCGA-86-8281	15.2628003405927	4	86	1
TCGA-86-8358	8.1917838845519	2	86	1
TCGA-86-8359	14.3507613060548	4	86	1
TCGA-86-8585	11.7982663995993	3	86	1
TCGA-86-8668	14.6369722141901	4	86	1
TCGA-86-8669	14.3942875683073	4	86	1
TCGA-86-8671	12.5489166976495	3	86	1
TCGA-86-8672	9.62773329468416	2	86	1
TCGA-86-8673	13.4425817051258	4	86	1
TCGA-86-8674	15.9271123298062	4	86	1
TCGA-86-A456	14.0168208152667	4	86	1
TCGA-86-A4D0	12.5327247640152	3	86	1
TCGA-86-A4JF	14.2120660384167	4	86	1
TCGA-86-A4P7	12.8793508109058	3	86	1
TCGA-86-A4P8	14.2013722392723	4	86	1
TCGA-91-A4BC	10.084910392061	3	91	1
TCGA-91-A4BD	15.35783083036	4	91	1
TCGA-93-7347	14.5263187819857	4	93	1
TCGA-93-7348	10.8073063787359	3	93	1
TCGA-93-8067	12.6799712085883	3	93	1
TCGA-93-A4JN	12.3742455194652	3	93	1
TCGA-93-A4JO	11.2354163559223	3	93	1
TCGA-93-A4JP	13.0136522496136	3	93	1
TCGA-93-A4JQ	12.0627214072875	3	93	1
TCGA-95-7039	11.5516152762748	3	95	4
TCGA-95-7043	13.6446006254195	4	95	4
TCGA-95-7562	7.18582469632058	2	95	4
TCGA-95-7567	14.5566853027286	4	95	4
TCGA-95-7944	3.44456428482642	1	95	4
TCGA-95-7947	11.3348824754301	3	95	4
TCGA-95-7948	8.68938125787237	2	95	4
TCGA-95-8039	15.0736912750022	4	95	4
TCGA-95-8494	11.3848033335327	3	95	4
TCGA-95-A4VK	13.0221395309247	3	95	4
TCGA-95-A4VN	12.4172697943615	3	95	4
TCGA-95-A4VP	15.3085436736923	4	95	4
TCGA-97-7546	15.0088010284003	4	97	1
TCGA-97-7547	11.5318302716246	3	97	1
TCGA-97-7552	13.1705609458273	3	97	1
TCGA-97-7553	13.7994831114412	4	97	1
TCGA-97-7554	13.2319992800655	4	97	1
TCGA-97-7937	11.676217200095	3	97	1
TCGA-97-7938	14.5121711907977	4	97	1
TCGA-97-7941	13.3059398243171	4	97	1
TCGA-97-8171	14.1233940488517	4	97	1
TCGA-97-8172	14.1169454902291	4	97	1
TCGA-97-8175	13.0183346434346	3	97	1
TCGA-97-8177	14.3592895770591	4	97	1
TCGA-97-8179	15.0235646595829	4	97	1
TCGA-97-8552	15.1692951187897	4	97	1
TCGA-97-A4LX	13.5219149329576	4	97	1
TCGA-97-A4M0	15.8740330190183	4	97	1
TCGA-97-A4M1	14.4997798703765	4	97	1
TCGA-97-A4M2	14.2690517320959	4	97	1
TCGA-97-A4M3	16.3914744039029	4	97	1
TCGA-97-A4M5	12.6749826653738	3	97	1
TCGA-97-A4M6	11.2123411504182	3	97	1
TCGA-97-A4M7	13.5517841195573	4	97	1
TCGA-99-7458	13.0899793617485	3	99	1
TCGA-99-8025	12.8643371915912	3	99	1
TCGA-99-8028	13.7227150420525	4	99	1
TCGA-99-8032	14.5016283922089	4	99	1
TCGA-99-8033	12.6888948835302	3	99	1
TCGA-99-AA5R	13.7610755081869	4	99	1
TCGA-J2-8192	12.2811517154922	3	J2	1
TCGA-J2-8194	14.9255622308527	4	J2	1
TCGA-J2-A4AD	9.52396215387178	2	J2	1
TCGA-J2-A4AE	14.4168135651814	4	J2	1
TCGA-J2-A4AG	13.943196067414	4	J2	1
TCGA-L4-A4E5	10.8301156445099	3	L4	1
TCGA-L4-A4E6	14.4310353181018	4	L4	1
TCGA-L9-A443	13.2665209176118	4	L9	2
TCGA-L9-A444	13.4826402330703	4	L9	2
TCGA-L9-A50W	11.8625714115473	3	L9	2
TCGA-L9-A5IP	-0.549610115169257	0	L9	2
TCGA-L9-A743	13.6888177864007	4	L9	2
TCGA-L9-A7SV	8.84036831366977	2	L9	2
TCGA-L9-A8F4	11.3937324841454	3	L9	2
TCGA-MN-A4N1	9.71744503070205	2	MN	1
TCGA-MN-A4N4	5.72658818226198	1	MN	1
TCGA-MN-A4N5	13.9618265347816	4	MN	1
TCGA-MP-A4SV	12.8654401485462	3	MP	1
TCGA-MP-A4SW	14.725935797225	4	MP	1
TCGA-MP-A4SY	10.3942138109127	3	MP	1
TCGA-MP-A4T4	11.6442024010064	3	MP	1
TCGA-MP-A4T6	10.6559289077304	3	MP	1
TCGA-MP-A4T7	13.7675046177153	4	MP	1
TCGA-MP-A4T8	12.9567856926134	3	MP	1
TCGA-MP-A4T9	13.1453747928993	3	MP	1
TCGA-MP-A4TA	5.61722766532042	1	MP	1
TCGA-MP-A4TC	11.8248014271925	3	MP	1
TCGA-MP-A4TD	14.3560567582211	4	MP	1
TCGA-MP-A4TE	15.6732420208169	4	MP	1
TCGA-MP-A4TF	12.8747493473757	3	MP	1
TCGA-MP-A4TH	15.3905549451922	4	MP	1
TCGA-MP-A4TI	12.1093875775042	3	MP	1
TCGA-MP-A4TJ	13.9517696924757	4	MP	1
TCGA-MP-A4TK	10.5090223462919	3	MP	1
TCGA-MP-A5C7	14.3940779961898	4	MP	1
TCGA-NJ-A4YF	12.0891796103288	3	NJ	1
TCGA-NJ-A4YG	14.9019600122128	4	NJ	1
TCGA-NJ-A4YI	14.8812286153156	4	NJ	1
TCGA-NJ-A4YP	13.7902273388789	4	NJ	1
TCGA-NJ-A4YQ	10.5789569316996	3	NJ	1
TCGA-NJ-A55A	13.2306163158669	4	NJ	1
TCGA-NJ-A55O	14.3468811817651	4	NJ	1
TCGA-NJ-A55R	13.8738512747924	4	NJ	1
TCGA-NJ-A7XG	16.2060252279242	4	NJ	1
TCGA-O1-A52J	15.6502062213409	4	O1	1
TCGA-S2-AA1A	10.7796652305605	3	S2	1
