# Supplementary material for: Surrogate Biomarker Prediction from Whole-Slide Images for Evaluating Overall Survival in Lung Adenocarcinoma
Source: Diagnostics (Basel). 2024 Feb 20;14(5):462. doi: 10.3390/diagnostics14050462 (PMC10930763; doi:10.3390/diagnostics14050462)
Supplement: Supplementary file 1 [file diagnostics-14-00462-s001.zip › Supplementary_File_S5_TCGA_LUAD_crossfolds/crossfolds_SGO1.csv]

PATIENT	SGO1	SGO1_quantile	site_code	CV5
TCGA-05-4244	2.36107927987649	3	05	5
TCGA-05-4249	0.505508742650382	2	05	5
TCGA-05-4250	3.39774310879115	4	05	5
TCGA-05-4382	1.61584228065467	2	05	5
TCGA-05-4395	2.37444415474638	3	05	5
TCGA-05-4396	1.44976820583209	2	05	5
TCGA-05-4397	3.91979961169855	4	05	5
TCGA-05-4398	2.66469834020822	3	05	5
TCGA-05-4402	1.88021675307649	2	05	5
TCGA-05-4403	0.168811613741301	1	05	5
TCGA-05-4405	1.64319299993368	2	05	5
TCGA-05-4415	3.5506095297643	4	05	5
TCGA-05-4417	1.90244717541092	2	05	5
TCGA-05-4418	2.44206128828583	3	05	5
TCGA-05-4420	3.25160225595275	3	05	5
TCGA-05-4422	1.82408069997308	2	05	5
TCGA-05-4424	3.42678061851068	4	05	5
TCGA-05-4426	1.24780212238674	2	05	5
TCGA-05-4427	3.8547181720756	4	05	5
TCGA-05-4430	1.43341788517229	2	05	5
TCGA-05-4432	2.19353364584338	3	05	5
TCGA-05-4433	2.3741974535633	3	05	5
TCGA-05-4434	2.47098367855295	3	05	5
TCGA-35-3615	-0.278961029678346	1	35	1
TCGA-35-4122	3.473824086372	4	35	1
TCGA-35-4123	3.06253475928453	3	35	1
TCGA-35-5375	3.18606444517202	3	35	1
TCGA-38-4625	3.67160203675829	4	38	3
TCGA-38-4626	0.30463477896216	1	38	3
TCGA-38-4627	0.351072223602921	1	38	3
TCGA-38-4628	1.30419548460419	2	38	3
TCGA-38-4629	2.58649280594516	3	38	3
TCGA-38-4630	4.11479709644339	4	38	3
TCGA-38-4631	4.30557131297176	4	38	3
TCGA-38-4632	4.0002086218909	4	38	3
TCGA-38-6178	0.417552589825126	1	38	3
TCGA-38-7271	1.17455318149721	2	38	3
TCGA-38-A44F	0.214856797799663	1	38	3
TCGA-44-2655	0.419944935210529	1	44	3
TCGA-44-2656	3.45293662189153	4	44	3
TCGA-44-2657	1.06466335690899	2	44	3
TCGA-44-2659	0.949382012669403	2	44	3
TCGA-44-2661	0.929007074543321	2	44	3
TCGA-44-2662	3.58509538770692	4	44	3
TCGA-44-2665	1.45108175738212	2	44	3
TCGA-44-2666	1.99324769036677	3	44	3
TCGA-44-2668	2.48204440381504	3	44	3
TCGA-44-3396	2.25734419651019	3	44	3
TCGA-44-3398	1.4911347498709	2	44	3
TCGA-44-3917	3.53359651547959	4	44	3
TCGA-44-3918	0.950379333587287	2	44	3
TCGA-44-3919	1.71828823881099	2	44	3
TCGA-44-4112	3.05880374340599	3	44	3
TCGA-44-5643	2.74770407605468	3	44	3
TCGA-44-5644	2.68180625710781	3	44	3
TCGA-44-5645	3.07064720383681	3	44	3
TCGA-44-6145	2.10267050352999	3	44	3
TCGA-44-6146	2.15306472041657	3	44	3
TCGA-44-6147	2.58306706861441	3	44	3
TCGA-44-6148	-1.22954512260079	0	44	3
TCGA-44-6774	1.95589278275706	3	44	3
TCGA-44-6775	3.14954639956533	3	44	3
TCGA-44-6776	-0.528643192085648	1	44	3
TCGA-44-6777	0.913495800040644	2	44	3
TCGA-44-6778	2.56646144008456	3	44	3
TCGA-44-6779	2.93450716496192	3	44	3
TCGA-44-7659	-0.144121656513621	1	44	3
TCGA-44-7660	2.60016095470618	3	44	3
TCGA-44-7662	3.28773286543216	3	44	3
TCGA-44-7667	4.10821309621711	4	44	3
TCGA-44-7669	4.37621294606973	4	44	3
TCGA-44-7670	3.10021567073043	3	44	3
TCGA-44-7671	0.884861169985403	2	44	3
TCGA-44-7672	2.11067028157917	3	44	3
TCGA-44-8119	2.65756088725855	3	44	3
TCGA-44-A479	1.99904319292167	3	44	3
TCGA-44-A47A	1.93732794137154	3	44	3
TCGA-44-A47B	1.95817536730071	3	44	3
TCGA-44-A47G	1.78623522743321	2	44	3
TCGA-44-A4SS	1.87633413996556	2	44	3
TCGA-44-A4SU	0.687003337560112	2	44	3
TCGA-49-4487	3.29992498372072	3	49	1
TCGA-49-4488	2.75567902755791	3	49	1
TCGA-49-4490	0.737315502986639	2	49	1
TCGA-49-4494	2.97000874224509	3	49	1
TCGA-49-4501	0.359084696043087	1	49	1
TCGA-49-4505	0.474832320531672	1	49	1
TCGA-49-4506	2.17334809269167	3	49	1
TCGA-49-4507	3.84978298264692	4	49	1
TCGA-49-4510	-1.26600970782632	0	49	1
TCGA-49-4512	1.08057343903896	2	49	1
TCGA-49-4514	2.49371052709153	3	49	1
TCGA-49-6742	3.4730821992318	4	49	1
TCGA-49-6743	2.81556960308629	3	49	1
TCGA-49-6744	0.978370288663897	2	49	1
TCGA-49-6745	2.4022396556828	3	49	1
TCGA-49-6761	2.35758442468448	3	49	1
TCGA-49-6767	3.51120209491117	4	49	1
TCGA-49-AAQV	0.788006526031427	2	49	1
TCGA-49-AAR0	1.63143819718149	2	49	1
TCGA-49-AAR2	1.88115434059313	2	49	1
TCGA-49-AAR3	2.73492881690285	3	49	1
TCGA-49-AAR4	2.10566528674961	3	49	1
TCGA-49-AAR9	3.56395220413419	4	49	1
TCGA-49-AARE	2.49004113525947	3	49	1
TCGA-49-AARN	1.18084099108281	2	49	1
TCGA-49-AARO	1.60044219373545	2	49	1
TCGA-49-AARQ	3.59604736024463	4	49	1
TCGA-49-AARR	-0.892751856580323	1	49	1
TCGA-4B-A93V	1.47329081539367	2	4B	5
TCGA-50-5044	3.31691325620797	3	50	3
TCGA-50-5045	1.94672929092088	3	50	3
TCGA-50-5055	1.44643633563499	2	50	3
TCGA-50-5066	3.61658393762747	4	50	3
TCGA-50-5068	1.74990278527884	2	50	3
TCGA-50-5931	2.27041545435314	3	50	3
TCGA-50-5939	2.04813279801344	3	50	3
TCGA-50-5942	-2.41642126915267	0	50	3
TCGA-50-5946	4.37510755454225	4	50	3
TCGA-50-6590	2.99697653776083	3	50	3
TCGA-50-6591	3.63372412997057	4	50	3
TCGA-50-6593	1.79528441800785	2	50	3
TCGA-50-6594	2.25849658443452	3	50	3
TCGA-50-6597	1.27450188903265	2	50	3
TCGA-50-6673	1.33085283963636	2	50	3
TCGA-50-7109	1.09181637686936	2	50	3
TCGA-50-8457	-0.771684818538892	1	50	3
TCGA-50-8459	0.320657112794167	1	50	3
TCGA-53-7624	3.7948926968596	4	53	4
TCGA-53-7626	1.02238392977297	2	53	4
TCGA-53-7813	2.10414888298692	3	53	4
TCGA-53-A4EZ	3.50761637953872	4	53	4
TCGA-55-1592	2.2785131710618	3	55	4
TCGA-55-1594	2.45489707827979	3	55	4
TCGA-55-1595	2.6878646237992	3	55	4
TCGA-55-1596	2.65003204598524	3	55	4
TCGA-55-5899	4.20132645586891	4	55	4
TCGA-55-6543	-0.216230977892959	1	55	4
TCGA-55-6642	1.63733874620765	2	55	4
TCGA-55-6712	2.78968626410688	3	55	4
TCGA-55-6968	3.83985117782861	4	55	4
TCGA-55-6969	2.90249519540275	3	55	4
TCGA-55-6970	2.31894746010585	3	55	4
TCGA-55-6971	2.06243304316973	3	55	4
TCGA-55-6972	2.04380307813496	3	55	4
TCGA-55-6975	2.86286649251338	3	55	4
TCGA-55-6978	3.17926218659974	3	55	4
TCGA-55-6979	2.969874793707	3	55	4
TCGA-55-6980	0.111249839340001	1	55	4
TCGA-55-6981	2.15670314409889	3	55	4
TCGA-55-6982	1.92728469945553	2	55	4
TCGA-55-6983	1.1340304344036	2	55	4
TCGA-55-6984	2.31264172026899	3	55	4
TCGA-55-6985	2.06885837196256	3	55	4
TCGA-55-6986	1.18178017996306	2	55	4
TCGA-55-6987	2.79781416035006	3	55	4
TCGA-55-7227	1.53257850815351	2	55	4
TCGA-55-7281	1.7096771632998	2	55	4
TCGA-55-7283	1.73116558576231	2	55	4
TCGA-55-7284	0.33971235979368	1	55	4
TCGA-55-7570	3.45026333446952	4	55	4
TCGA-55-7573	-0.593390864742843	1	55	4
TCGA-55-7574	1.67598748725607	2	55	4
TCGA-55-7576	2.6844977803274	3	55	4
TCGA-55-7724	2.21265565995287	3	55	4
TCGA-55-7725	1.29065433821084	2	55	4
TCGA-55-7726	2.98679014064117	3	55	4
TCGA-55-7727	2.79983065945468	3	55	4
TCGA-55-7728	0.6028479106827	2	55	4
TCGA-55-7815	2.55431376257327	3	55	4
TCGA-55-7816	0.037309854867176	1	55	4
TCGA-55-7903	3.14759477445801	3	55	4
TCGA-55-7907	1.52133224349771	2	55	4
TCGA-55-7910	2.86719078025883	3	55	4
TCGA-55-7911	2.79388447016979	3	55	4
TCGA-55-7913	3.99022374610444	4	55	4
TCGA-55-7914	0.814529271160406	2	55	4
TCGA-55-7994	3.80446018035629	4	55	4
TCGA-55-7995	2.14439385988892	3	55	4
TCGA-55-8085	3.25823347953975	3	55	4
TCGA-55-8087	-0.451371508834162	1	55	4
TCGA-55-8089	3.25383583397142	3	55	4
TCGA-55-8090	1.4508328768315	2	55	4
TCGA-55-8091	1.03634665204309	2	55	4
TCGA-55-8092	2.24018974547785	3	55	4
TCGA-55-8094	2.78504887785672	3	55	4
TCGA-55-8096	0.540235802713789	2	55	4
TCGA-55-8097	0.038008888780832	1	55	4
TCGA-55-8203	2.37466284670536	3	55	4
TCGA-55-8204	1.47676953358719	2	55	4
TCGA-55-8205	3.43623933490421	4	55	4
TCGA-55-8206	-0.361082325940838	1	55	4
TCGA-55-8207	-0.1434371480606	1	55	4
TCGA-55-8208	1.58385107645059	2	55	4
TCGA-55-8299	1.92833537300465	2	55	4
TCGA-55-8301	2.34072976411702	3	55	4
TCGA-55-8302	2.34408536552421	3	55	4
TCGA-55-8505	2.42149395427939	3	55	4
TCGA-55-8506	1.47541559033	2	55	4
TCGA-55-8507	1.7232778316607	2	55	4
TCGA-55-8508	0.89118657007351	2	55	4
TCGA-55-8510	1.83524257850946	2	55	4
TCGA-55-8511	2.59867172928655	3	55	4
TCGA-55-8512	-0.463329340284519	1	55	4
TCGA-55-8513	0.375315442437314	1	55	4
TCGA-55-8514	-1.13937117002026	0	55	4
TCGA-55-8614	1.62069759747007	2	55	4
TCGA-55-8615	1.21324401306787	2	55	4
TCGA-55-8616	0.458777468682451	1	55	4
TCGA-55-8619	0.793950351840057	2	55	4
TCGA-55-8620	2.9003674825982	3	55	4
TCGA-55-8621	0.495289885892071	2	55	4
TCGA-55-A48X	1.17422418681887	2	55	4
TCGA-55-A48Y	2.97731319472672	3	55	4
TCGA-55-A48Z	2.58795417635175	3	55	4
TCGA-55-A490	1.80144728853605	2	55	4
TCGA-55-A491	1.2767474601021	2	55	4
TCGA-55-A492	-1.36244364284423	0	55	4
TCGA-55-A493	2.89433079924289	3	55	4
TCGA-55-A494	2.56481231904517	3	55	4
TCGA-55-A4DF	3.06823373921011	3	55	4
TCGA-55-A4DG	0.266919193083725	1	55	4
TCGA-55-A57B	0.36782614036061	1	55	4
TCGA-62-A46O	3.95317943071268	4	62	5
TCGA-62-A46P	0.10418102673868	1	62	5
TCGA-62-A46R	2.24776651048527	3	62	5
TCGA-62-A46S	0.663837374831328	2	62	5
TCGA-62-A46U	2.46545768783879	3	62	5
TCGA-62-A46V	1.72036023795972	2	62	5
TCGA-62-A470	1.15149810676527	2	62	5
TCGA-62-A471	2.76333421431045	3	62	5
TCGA-62-A472	3.19926788110979	3	62	5
TCGA-64-1676	2.34012835137756	3	64	2
TCGA-64-1677	3.05692833603584	3	64	2
TCGA-64-1678	4.1548206612432	4	64	2
TCGA-64-1679	1.81705080528767	2	64	2
TCGA-64-1680	1.22832328311202	2	64	2
TCGA-64-1681	1.49812425397322	2	64	2
TCGA-64-5774	3.53131503712383	4	64	2
TCGA-64-5775	3.62031236188863	4	64	2
TCGA-64-5778	2.89516170334881	3	64	2
TCGA-64-5779	2.26861446583873	3	64	2
TCGA-64-5781	2.40461758338587	3	64	2
TCGA-64-5815	1.07941321747948	2	64	2
TCGA-67-3770	0.693515585401452	2	67	2
TCGA-67-3771	2.35484953513186	3	67	2
TCGA-67-3772	0.114760928835232	1	67	2
TCGA-67-3773	0.612411303933572	2	67	2
TCGA-67-3774	0.894302516886709	2	67	2
TCGA-67-4679	0.60686415588852	2	67	2
TCGA-67-6215	1.79847194939007	2	67	2
TCGA-67-6216	1.02311077070861	2	67	2
TCGA-67-6217	0.084698988756779	1	67	2
TCGA-69-7760	2.95589584010561	3	69	1
TCGA-69-7761	2.68601840333412	3	69	1
TCGA-69-7763	-0.24034540584783	1	69	1
TCGA-69-7764	1.39582291373278	2	69	1
TCGA-69-7765	2.20181662851082	3	69	1
TCGA-69-7973	2.65276190604368	3	69	1
TCGA-69-7974	2.68729048357311	3	69	1
TCGA-69-7978	1.79174913339834	2	69	1
TCGA-69-7979	2.03084960160264	3	69	1
TCGA-69-7980	1.93282970429542	3	69	1
TCGA-69-8253	-0.155161622889078	1	69	1
TCGA-69-8254	0.310430712528551	1	69	1
TCGA-69-8255	3.88001054303114	4	69	1
TCGA-69-8453	1.42480223825055	2	69	1
TCGA-69-A59K	2.92282360546409	3	69	1
TCGA-71-6725	1.76076514297961	2	71	2
TCGA-71-8520	2.22701946443502	3	71	2
TCGA-73-4658	1.21507732740994	2	73	5
TCGA-73-4659	2.2676963149586	3	73	5
TCGA-73-4662	0.872267571655354	2	73	5
TCGA-73-4666	3.711332592112	4	73	5
TCGA-73-4668	1.97449145589623	3	73	5
TCGA-73-4670	3.02749754969997	3	73	5
TCGA-73-4675	0.17237603507225	1	73	5
TCGA-73-4676	3.08612589064542	3	73	5
TCGA-73-4677	0.122873499978735	1	73	5
TCGA-73-7498	-1.24884246938713	0	73	5
TCGA-73-7499	2.82397094080377	3	73	5
TCGA-73-A9RS	3.7164278260791	4	73	5
TCGA-75-5122	2.38367626964874	3	75	2
TCGA-75-5125	3.58298820269331	4	75	2
TCGA-75-5126	2.99191596864603	3	75	2
TCGA-75-5146	0.54491375772851	2	75	2
TCGA-75-5147	2.58310325396925	3	75	2
TCGA-75-6203	-0.175375320189659	1	75	2
TCGA-75-6205	2.38250953464494	3	75	2
TCGA-75-6206	-0.454972330678292	1	75	2
TCGA-75-6207	2.12888265996513	3	75	2
TCGA-75-6211	3.28528934767377	3	75	2
TCGA-75-6212	0.347151742441881	1	75	2
TCGA-75-6214	2.97830373810713	3	75	2
TCGA-75-7025	-0.057247248736202	1	75	2
TCGA-75-7027	3.31565957504416	3	75	2
TCGA-75-7030	0.223760748427213	1	75	2
TCGA-75-7031	2.25904019153069	3	75	2
TCGA-78-7145	3.38222656430279	4	78	2
TCGA-78-7146	3.54916400549918	4	78	2
TCGA-78-7147	1.89095638370566	2	78	2
TCGA-78-7148	2.39313177927403	3	78	2
TCGA-78-7149	0.936871128999062	2	78	2
TCGA-78-7150	3.09304732898883	3	78	2
TCGA-78-7152	1.35438698513227	2	78	2
TCGA-78-7153	1.83015539895574	2	78	2
TCGA-78-7154	3.45406031579823	4	78	2
TCGA-78-7155	4.82510935052042	4	78	2
TCGA-78-7156	0.203309412444799	1	78	2
TCGA-78-7158	1.63896012477188	2	78	2
TCGA-78-7159	2.3475241679735	3	78	2
TCGA-78-7160	2.12216809092179	3	78	2
TCGA-78-7161	0.739645141732862	2	78	2
TCGA-78-7163	-1.06170255286391	0	78	2
TCGA-78-7166	3.43587945346968	4	78	2
TCGA-78-7167	-1.60911212113798	0	78	2
TCGA-78-7220	3.35799424503839	3	78	2
TCGA-78-7535	2.57720956170757	3	78	2
TCGA-78-7536	3.38876051372555	4	78	2
TCGA-78-7537	-0.141432207591117	1	78	2
TCGA-78-7539	0.093567380143676	1	78	2
TCGA-78-7540	1.3679273856119	2	78	2
TCGA-78-7542	3.46510211470897	4	78	2
TCGA-78-7633	0.941973122395982	2	78	2
TCGA-78-8640	3.07117321226139	3	78	2
TCGA-78-8648	1.44083401329094	2	78	2
TCGA-78-8655	0.664635428382552	2	78	2
TCGA-78-8660	2.7100046039902	3	78	2
TCGA-78-8662	3.36715025146801	3	78	2
TCGA-80-5607	2.41241655936318	3	80	5
TCGA-80-5608	2.24050520772048	3	80	5
TCGA-80-5611	3.60367359529905	4	80	5
TCGA-83-5908	3.7194320637543	4	83	4
TCGA-86-6562	1.40265673219797	2	86	1
TCGA-86-6851	1.23070826130984	2	86	1
TCGA-86-7701	3.3778705331055	4	86	1
TCGA-86-7711	3.0219132622371	3	86	1
TCGA-86-7713	2.30675707827729	3	86	1
TCGA-86-7714	0.987989902994352	2	86	1
TCGA-86-7953	3.0592440609999	3	86	1
TCGA-86-7954	1.77553244453114	2	86	1
TCGA-86-7955	3.436587869458	4	86	1
TCGA-86-8054	3.90568084846369	4	86	1
TCGA-86-8055	1.86171690284016	2	86	1
TCGA-86-8056	0.285639589548871	1	86	1
TCGA-86-8073	0.895432822153172	2	86	1
TCGA-86-8074	2.14852105729304	3	86	1
TCGA-86-8075	1.99771099194538	3	86	1
TCGA-86-8076	0.186397018369771	1	86	1
TCGA-86-8278	0.641158276479339	2	86	1
TCGA-86-8279	1.84786362822881	2	86	1
TCGA-86-8280	1.30364656686569	2	86	1
TCGA-86-8281	0.046493067452723	1	86	1
TCGA-86-8358	4.02822439314412	4	86	1
TCGA-86-8359	0.942561287356243	2	86	1
TCGA-86-8585	2.5152837107813	3	86	1
TCGA-86-8668	0.46227781451379	1	86	1
TCGA-86-8669	0.817541633943295	2	86	1
TCGA-86-8671	1.12076349472772	2	86	1
TCGA-86-8672	3.12898800716707	3	86	1
TCGA-86-8673	2.62708257040787	3	86	1
TCGA-86-8674	1.17661909012937	2	86	1
TCGA-86-A456	1.26390377584673	2	86	1
TCGA-86-A4D0	4.05745337110656	4	86	1
TCGA-86-A4JF	2.65154419322335	3	86	1
TCGA-86-A4P7	1.03627024458435	2	86	1
TCGA-86-A4P8	-0.185695428679176	1	86	1
TCGA-91-A4BC	2.27082022294682	3	91	3
TCGA-91-A4BD	-0.270328896989919	1	91	3
TCGA-93-7347	1.00516416714965	2	93	5
TCGA-93-7348	0.39104406915631	1	93	5
TCGA-93-8067	3.27429095637852	3	93	5
TCGA-93-A4JN	2.14261559371339	3	93	5
TCGA-93-A4JO	1.19425423581517	2	93	5
TCGA-93-A4JP	1.82791123562859	2	93	5
TCGA-93-A4JQ	2.00538855606522	3	93	5
TCGA-95-7039	2.38108424697101	3	95	5
TCGA-95-7043	3.61577061308429	4	95	5
TCGA-95-7562	3.50531967067305	4	95	5
TCGA-95-7567	2.67436510440416	3	95	5
TCGA-95-7944	3.28295104622933	3	95	5
TCGA-95-7947	2.70700790494325	3	95	5
TCGA-95-7948	-0.68142501481857	1	95	5
TCGA-95-8039	0.606301778440376	2	95	5
TCGA-95-8494	2.82660412276997	3	95	5
TCGA-95-A4VK	1.95222122269017	3	95	5
TCGA-95-A4VN	3.34057405957195	3	95	5
TCGA-95-A4VP	2.01159540953756	3	95	5
TCGA-97-7546	0.56971064006412	2	97	5
TCGA-97-7547	-0.606391745251072	1	97	5
TCGA-97-7552	0.835904382273534	2	97	5
TCGA-97-7553	1.75904131417671	2	97	5
TCGA-97-7554	1.686715328728	2	97	5
TCGA-97-7937	2.31268363225036	3	97	5
TCGA-97-7938	0.826586950600527	2	97	5
TCGA-97-7941	0.283146723185708	1	97	5
TCGA-97-8171	1.37899808949124	2	97	5
TCGA-97-8172	-0.058341785082127	1	97	5
TCGA-97-8175	2.20840379341757	3	97	5
TCGA-97-8177	0.619273621746278	2	97	5
TCGA-97-8179	1.60164924034657	2	97	5
TCGA-97-8552	-0.826361635552862	1	97	5
TCGA-97-A4LX	1.42954344996557	2	97	5
TCGA-97-A4M0	0.335540581294036	1	97	5
TCGA-97-A4M1	-1.586281515898	0	97	5
TCGA-97-A4M2	-0.620560438689757	1	97	5
TCGA-97-A4M3	-0.239169123658357	1	97	5
TCGA-97-A4M5	0.138676825164025	1	97	5
TCGA-97-A4M6	0.313077586862925	1	97	5
TCGA-97-A4M7	0.78212062691045	2	97	5
TCGA-99-7458	1.14329165903726	2	99	1
TCGA-99-8025	2.47242005300519	3	99	1
TCGA-99-8028	1.23274526172331	2	99	1
TCGA-99-8032	2.70286185792376	3	99	1
TCGA-99-8033	2.82694687987208	3	99	1
TCGA-99-AA5R	-0.077121106230989	1	99	1
TCGA-J2-8192	0.24658453590954	1	J2	1
TCGA-J2-8194	-0.067655270622342	1	J2	1
TCGA-J2-A4AD	2.64035357912517	3	J2	1
TCGA-J2-A4AE	1.20417662407336	2	J2	1
TCGA-J2-A4AG	0.721179138734937	2	J2	1
TCGA-L4-A4E5	2.46115430755721	3	L4	2
TCGA-L4-A4E6	-0.168705497526139	1	L4	2
TCGA-L9-A443	1.18579604100528	2	L9	3
TCGA-L9-A444	1.47019163411053	2	L9	3
TCGA-L9-A50W	0.306327092658636	1	L9	3
TCGA-L9-A5IP	2.73002625800167	3	L9	3
TCGA-L9-A743	1.45051573387598	2	L9	3
TCGA-L9-A7SV	1.85241907668331	2	L9	3
TCGA-L9-A8F4	2.50379987134927	3	L9	3
TCGA-MN-A4N1	2.16990201238421	3	MN	5
TCGA-MN-A4N4	0.804307584429654	2	MN	5
TCGA-MN-A4N5	2.62851967859944	3	MN	5
TCGA-MP-A4SV	3.00574085305369	3	MP	2
TCGA-MP-A4SW	1.42191977216845	2	MP	2
TCGA-MP-A4SY	1.71731454914649	2	MP	2
TCGA-MP-A4T4	2.52486579661635	3	MP	2
TCGA-MP-A4T6	-0.384289240136974	1	MP	2
TCGA-MP-A4T7	2.35953221391064	3	MP	2
TCGA-MP-A4T8	1.04110698143513	2	MP	2
TCGA-MP-A4T9	1.04120135526911	2	MP	2
TCGA-MP-A4TA	3.20430601128086	3	MP	2
TCGA-MP-A4TC	2.59196436865884	3	MP	2
TCGA-MP-A4TD	0.27087425365265	1	MP	2
TCGA-MP-A4TE	2.0658177003328	3	MP	2
TCGA-MP-A4TF	1.90684476306205	2	MP	2
TCGA-MP-A4TH	0.146402732758199	1	MP	2
TCGA-MP-A4TI	2.5252493993657	3	MP	2
TCGA-MP-A4TJ	1.59891847945777	2	MP	2
TCGA-MP-A4TK	2.08957168193547	3	MP	2
TCGA-MP-A5C7	0.744502757995656	2	MP	2
TCGA-NJ-A4YF	2.01500236440809	3	NJ	3
TCGA-NJ-A4YG	0.847649346651042	2	NJ	3
TCGA-NJ-A4YI	0.899202878209747	2	NJ	3
TCGA-NJ-A4YP	2.11777243426015	3	NJ	3
TCGA-NJ-A4YQ	1.45803087995764	2	NJ	3
TCGA-NJ-A55A	0.695297112734912	2	NJ	3
TCGA-NJ-A55O	0.986706367702695	2	NJ	3
TCGA-NJ-A55R	1.08718612903303	2	NJ	3
TCGA-NJ-A7XG	-0.346321313332155	1	NJ	3
TCGA-O1-A52J	0.198463177502737	1	O1	3
TCGA-S2-AA1A	0.313014159533716	1	S2	3
