# Supplementary material for: Surrogate Biomarker Prediction from Whole-Slide Images for Evaluating Overall Survival in Lung Adenocarcinoma
Source: Diagnostics (Basel). 2024 Feb 20;14(5):462. doi: 10.3390/diagnostics14050462 (PMC10930763; doi:10.3390/diagnostics14050462)
Supplement: Supplementary file 1 [file diagnostics-14-00462-s001.zip › Supplementary_File_S5_TCGA_LUAD_crossfolds/crossfolds_SGO2.csv]

PATIENT	SGO2	SGO2_quantile	site_code	CV5
TCGA-05-4244	3.68116052786233	1	05	1
TCGA-05-4249	2.76184849591017	1	05	1
TCGA-05-4250	4.68621501673939	2	05	1
TCGA-05-4382	3.85417624586014	2	05	1
TCGA-05-4395	3.40345096802599	1	05	1
TCGA-05-4396	3.65140206700174	1	05	1
TCGA-05-4397	5.28521306337516	3	05	1
TCGA-05-4398	4.95800301121818	2	05	1
TCGA-05-4402	3.8566416128135	2	05	1
TCGA-05-4403	1.99419021763423	0	05	1
TCGA-05-4405	3.92833650902371	2	05	1
TCGA-05-4415	5.57493536775638	3	05	1
TCGA-05-4417	3.64698598928192	1	05	1
TCGA-05-4418	4.06918941538213	2	05	1
TCGA-05-4420	5.20298420642659	3	05	1
TCGA-05-4422	2.63940193184074	1	05	1
TCGA-05-4424	4.64855860413048	2	05	1
TCGA-05-4426	3.35828298835096	1	05	1
TCGA-05-4427	4.85561620823338	2	05	1
TCGA-05-4430	3.5306276407479	1	05	1
TCGA-05-4432	4.15548076199653	2	05	1
TCGA-05-4433	3.22820246891972	1	05	1
TCGA-05-4434	3.69888831411504	1	05	1
TCGA-35-3615	2.32153116933641	0	35	2
TCGA-35-4122	3.61006422538039	1	35	2
TCGA-35-4123	4.80169567983055	2	35	2
TCGA-35-5375	5.49193694464353	3	35	2
TCGA-38-4625	4.864630759176	2	38	3
TCGA-38-4626	2.79749569582942	1	38	3
TCGA-38-4627	3.45540888341766	1	38	3
TCGA-38-4628	4.55120046042226	2	38	3
TCGA-38-4629	4.1022064993111	2	38	3
TCGA-38-4630	5.10083036541147	3	38	3
TCGA-38-4631	5.16928355667662	3	38	3
TCGA-38-4632	4.87996505438475	2	38	3
TCGA-38-6178	3.0625398616185	1	38	3
TCGA-38-7271	3.42160765706793	1	38	3
TCGA-38-A44F	2.37779536892587	0	38	3
TCGA-44-2655	2.23891894053497	0	44	2
TCGA-44-2656	3.99553309180716	2	44	2
TCGA-44-2657	3.50559072391237	1	44	2
TCGA-44-2659	3.02885206316621	1	44	2
TCGA-44-2661	3.17857246332751	1	44	2
TCGA-44-2662	5.05222139813422	3	44	2
TCGA-44-2665	3.85594619325155	2	44	2
TCGA-44-2666	3.4014206483478	1	44	2
TCGA-44-2668	4.75463617898948	2	44	2
TCGA-44-3396	4.08144473809014	2	44	2
TCGA-44-3398	3.19109809520235	1	44	2
TCGA-44-3917	5.41531927789958	3	44	2
TCGA-44-3918	3.03037865565251	1	44	2
TCGA-44-3919	3.4632699980013	1	44	2
TCGA-44-4112	3.68317462868538	1	44	2
TCGA-44-5643	4.37510184309624	2	44	2
TCGA-44-5644	3.7603234658826	1	44	2
TCGA-44-5645	3.65955688907463	1	44	2
TCGA-44-6145	4.11873035442609	2	44	2
TCGA-44-6146	3.17529466780004	1	44	2
TCGA-44-6147	3.66741633835065	1	44	2
TCGA-44-6148	2.59012306089567	0	44	2
TCGA-44-6774	4.0972486320026	2	44	2
TCGA-44-6775	4.52663909470774	2	44	2
TCGA-44-6776	2.13432182063678	0	44	2
TCGA-44-6777	3.48650549800004	1	44	2
TCGA-44-6778	4.55605317420442	2	44	2
TCGA-44-6779	4.70364865080563	2	44	2
TCGA-44-7659	2.26847679731381	0	44	2
TCGA-44-7660	4.61840930122523	2	44	2
TCGA-44-7662	4.75001579513439	2	44	2
TCGA-44-7667	4.94907290213633	2	44	2
TCGA-44-7669	5.19539290950927	3	44	2
TCGA-44-7670	5.24820570166886	3	44	2
TCGA-44-7671	3.6335826059013	1	44	2
TCGA-44-7672	3.393779127576	1	44	2
TCGA-44-8119	3.99804601894097	2	44	2
TCGA-44-A479	3.96420476942025	2	44	2
TCGA-44-A47A	3.44164825822495	1	44	2
TCGA-44-A47B	2.99313520565451	1	44	2
TCGA-44-A47G	3.19485054422378	1	44	2
TCGA-44-A4SS	4.45777357412302	2	44	2
TCGA-44-A4SU	2.50299200795152	0	44	2
TCGA-49-4487	4.00311356590251	2	49	3
TCGA-49-4488	3.86988008829057	2	49	3
TCGA-49-4490	2.91485368853883	1	49	3
TCGA-49-4494	4.22621587657378	2	49	3
TCGA-49-4501	2.96743012420219	1	49	3
TCGA-49-4505	2.43903159910383	0	49	3
TCGA-49-4506	3.98388988381826	2	49	3
TCGA-49-4507	4.86346355761524	2	49	3
TCGA-49-4510	1.94249232572669	0	49	3
TCGA-49-4512	2.84220108743944	1	49	3
TCGA-49-4514	3.5506884679197	1	49	3
TCGA-49-6742	4.49814753661371	2	49	3
TCGA-49-6743	5.10160791085037	3	49	3
TCGA-49-6744	3.3791791723363	1	49	3
TCGA-49-6745	4.28938631599291	2	49	3
TCGA-49-6761	4.27492114996776	2	49	3
TCGA-49-6767	5.09435896956323	3	49	3
TCGA-49-AAQV	3.54936559642321	1	49	3
TCGA-49-AAR0	4.25898048664149	2	49	3
TCGA-49-AAR2	2.32131643402759	0	49	3
TCGA-49-AAR3	4.43583279732981	2	49	3
TCGA-49-AAR4	3.57015406942328	1	49	3
TCGA-49-AAR9	4.56498974106556	2	49	3
TCGA-49-AARE	3.59758918343795	1	49	3
TCGA-49-AARN	3.13167493427893	1	49	3
TCGA-49-AARO	2.58816386395702	0	49	3
TCGA-49-AARQ	3.76134325938273	1	49	3
TCGA-49-AARR	2.38026663782609	0	49	3
TCGA-4B-A93V	3.26935992990476	1	4B	4
TCGA-50-5044	4.40622553737575	2	50	1
TCGA-50-5045	3.40402326649278	1	50	1
TCGA-50-5055	3.04035970392777	1	50	1
TCGA-50-5066	5.09125006995993	3	50	1
TCGA-50-5068	4.41764296178445	2	50	1
TCGA-50-5931	4.00682391584554	2	50	1
TCGA-50-5939	4.54466541528299	2	50	1
TCGA-50-5942	2.3736556614731	0	50	1
TCGA-50-5946	5.06881068545579	3	50	1
TCGA-50-6590	4.40998635569269	2	50	1
TCGA-50-6591	5.07874910564239	3	50	1
TCGA-50-6593	3.81857127054376	2	50	1
TCGA-50-6594	4.49908212253694	2	50	1
TCGA-50-6597	1.89117324948115	0	50	1
TCGA-50-6673	3.80996426707445	2	50	1
TCGA-50-7109	5.06193377447486	3	50	1
TCGA-50-8457	2.94490463959553	1	50	1
TCGA-50-8459	2.80084729159826	1	50	1
TCGA-53-7624	5.64622176009379	3	53	3
TCGA-53-7626	3.71718711243678	1	53	3
TCGA-53-7813	3.68163626314593	1	53	3
TCGA-53-A4EZ	4.6806810885116	2	53	3
TCGA-55-1592	4.2066021274735	2	55	4
TCGA-55-1594	4.53334617596514	2	55	4
TCGA-55-1595	3.51432836880451	1	55	4
TCGA-55-1596	5.29441435077493	3	55	4
TCGA-55-5899	4.71391779972621	2	55	4
TCGA-55-6543	3.25481193111463	1	55	4
TCGA-55-6642	3.62391823044533	1	55	4
TCGA-55-6712	4.20269608203875	2	55	4
TCGA-55-6968	5.71162398370489	3	55	4
TCGA-55-6969	3.21818235031597	1	55	4
TCGA-55-6970	5.09675495493974	3	55	4
TCGA-55-6971	3.69831947905356	1	55	4
TCGA-55-6972	3.03762450320584	1	55	4
TCGA-55-6975	5.16216361290118	3	55	4
TCGA-55-6978	4.51346861126554	2	55	4
TCGA-55-6979	4.33487161048625	2	55	4
TCGA-55-6980	2.44869093359869	0	55	4
TCGA-55-6981	3.97629012753299	2	55	4
TCGA-55-6982	3.67787555692434	1	55	4
TCGA-55-6983	3.14594656738238	1	55	4
TCGA-55-6984	3.2348605993586	1	55	4
TCGA-55-6985	4.25648537513833	2	55	4
TCGA-55-6986	2.26297626281104	0	55	4
TCGA-55-6987	3.81991381721728	2	55	4
TCGA-55-7227	3.32183860976193	1	55	4
TCGA-55-7281	3.57361561372377	1	55	4
TCGA-55-7283	3.84105528635713	2	55	4
TCGA-55-7284	2.20132887563776	0	55	4
TCGA-55-7570	5.741887806688	3	55	4
TCGA-55-7573	3.39288215214565	1	55	4
TCGA-55-7574	3.03433298077905	1	55	4
TCGA-55-7576	3.7731554001478	1	55	4
TCGA-55-7724	4.34883823591552	2	55	4
TCGA-55-7725	2.66916596146457	1	55	4
TCGA-55-7726	5.18551485270027	3	55	4
TCGA-55-7727	4.39281930071475	2	55	4
TCGA-55-7728	2.00289269548607	0	55	4
TCGA-55-7815	4.44252293711571	2	55	4
TCGA-55-7816	5.49466475651872	3	55	4
TCGA-55-7903	3.65083287774471	1	55	4
TCGA-55-7907	3.80831445927714	2	55	4
TCGA-55-7910	4.49305716890746	2	55	4
TCGA-55-7911	4.37659275943094	2	55	4
TCGA-55-7913	4.80226377488298	2	55	4
TCGA-55-7914	4.40976010733539	2	55	4
TCGA-55-7994	5.52502416758301	3	55	4
TCGA-55-7995	4.0800992419556	2	55	4
TCGA-55-8085	3.71325108870058	1	55	4
TCGA-55-8087	1.96032254737031	0	55	4
TCGA-55-8089	4.25302236056905	2	55	4
TCGA-55-8090	3.44168946434668	1	55	4
TCGA-55-8091	2.83293960511755	1	55	4
TCGA-55-8092	3.72445824657954	1	55	4
TCGA-55-8094	3.86718341342122	2	55	4
TCGA-55-8096	3.50279057343731	1	55	4
TCGA-55-8097	1.58723717776877	0	55	4
TCGA-55-8203	3.90069406420373	2	55	4
TCGA-55-8204	4.27268200274053	2	55	4
TCGA-55-8205	5.63271170568959	3	55	4
TCGA-55-8206	2.64542119389682	1	55	4
TCGA-55-8207	2.44456580698061	0	55	4
TCGA-55-8208	3.84232795820546	2	55	4
TCGA-55-8299	4.09652323391091	2	55	4
TCGA-55-8301	3.90254692819031	2	55	4
TCGA-55-8302	3.6775090992494	1	55	4
TCGA-55-8505	4.31082198735788	2	55	4
TCGA-55-8506	3.83886295465563	2	55	4
TCGA-55-8507	4.38066643474228	2	55	4
TCGA-55-8508	3.19524824416736	1	55	4
TCGA-55-8510	3.71801500015681	1	55	4
TCGA-55-8511	4.04955100224109	2	55	4
TCGA-55-8512	2.09339947970769	0	55	4
TCGA-55-8513	2.45531476450253	0	55	4
TCGA-55-8514	3.27244242838429	1	55	4
TCGA-55-8614	3.83040250089774	2	55	4
TCGA-55-8615	3.04154294955108	1	55	4
TCGA-55-8616	2.57706148667816	0	55	4
TCGA-55-8619	2.6684194697562	1	55	4
TCGA-55-8620	4.82251714559215	2	55	4
TCGA-55-8621	3.13183117387016	1	55	4
TCGA-55-A48X	3.24551127145417	1	55	4
TCGA-55-A48Y	3.21195059740528	1	55	4
TCGA-55-A48Z	3.83387731366619	2	55	4
TCGA-55-A490	2.28045261382459	0	55	4
TCGA-55-A491	2.97954645111712	1	55	4
TCGA-55-A492	2.61592634118423	0	55	4
TCGA-55-A493	4.47328206193018	2	55	4
TCGA-55-A494	4.14742131999335	2	55	4
TCGA-55-A4DF	4.83771682751018	2	55	4
TCGA-55-A4DG	2.69548013646231	1	55	4
TCGA-55-A57B	2.87602040062766	1	55	4
TCGA-62-A46O	5.3757742811696	3	62	5
TCGA-62-A46P	2.30887144634167	0	62	5
TCGA-62-A46R	3.78817669292892	1	62	5
TCGA-62-A46S	2.14637206262829	0	62	5
TCGA-62-A46U	4.18781629299998	2	62	5
TCGA-62-A46V	3.16667919508427	1	62	5
TCGA-62-A470	3.05331771282636	1	62	5
TCGA-62-A471	4.31167812379545	2	62	5
TCGA-62-A472	4.10459118157135	2	62	5
TCGA-64-1676	4.04851098758677	2	64	1
TCGA-64-1677	4.18078180487762	2	64	1
TCGA-64-1678	5.17563206641434	3	64	1
TCGA-64-1679	4.57479527912604	2	64	1
TCGA-64-1680	3.21664147806438	1	64	1
TCGA-64-1681	2.80167381954573	1	64	1
TCGA-64-5774	4.40268843713455	2	64	1
TCGA-64-5775	4.69854050652109	2	64	1
TCGA-64-5778	4.46922766404534	2	64	1
TCGA-64-5779	4.46316325424987	2	64	1
TCGA-64-5781	4.56549308083487	2	64	1
TCGA-64-5815	3.52655155992535	1	64	1
TCGA-67-3770	2.29651200895287	0	67	2
TCGA-67-3771	5.48784563933212	3	67	2
TCGA-67-3772	3.58889529934401	1	67	2
TCGA-67-3773	3.10489288863776	1	67	2
TCGA-67-3774	2.70801760372375	1	67	2
TCGA-67-4679	1.97437328508478	0	67	2
TCGA-67-6215	3.23767575979967	1	67	2
TCGA-67-6216	2.42559521964436	0	67	2
TCGA-67-6217	2.06559016580907	0	67	2
TCGA-69-7760	3.72876238577792	1	69	5
TCGA-69-7761	3.83249136560285	2	69	5
TCGA-69-7763	2.94441463675742	1	69	5
TCGA-69-7764	3.14846357687976	1	69	5
TCGA-69-7765	3.86773697522857	2	69	5
TCGA-69-7973	4.45274785181421	2	69	5
TCGA-69-7974	4.47504622818137	2	69	5
TCGA-69-7978	4.33517606331864	2	69	5
TCGA-69-7979	4.20423016168117	2	69	5
TCGA-69-7980	3.0597226903743	1	69	5
TCGA-69-8253	2.24868819575731	0	69	5
TCGA-69-8254	2.65572280048142	1	69	5
TCGA-69-8255	5.16740792748302	3	69	5
TCGA-69-8453	2.95239355974256	1	69	5
TCGA-69-A59K	4.3076515941649	2	69	5
TCGA-71-6725	3.49915844140967	1	71	3
TCGA-71-8520	4.70767178628491	2	71	3
TCGA-73-4658	3.03847226073181	1	73	5
TCGA-73-4659	3.75055593407244	1	73	5
TCGA-73-4662	2.92122747443372	1	73	5
TCGA-73-4666	5.2606970376206	3	73	5
TCGA-73-4668	3.10854699145034	1	73	5
TCGA-73-4670	4.2844744447134	2	73	5
TCGA-73-4675	2.54847310539268	0	73	5
TCGA-73-4676	4.73806094518083	2	73	5
TCGA-73-4677	2.49168028728204	0	73	5
TCGA-73-7498	2.11244805777101	0	73	5
TCGA-73-7499	3.77109432697636	1	73	5
TCGA-73-A9RS	5.83294915068475	3	73	5
TCGA-75-5122	3.86635772008016	2	75	3
TCGA-75-5125	4.2190791951003	2	75	3
TCGA-75-5126	3.99410684991884	2	75	3
TCGA-75-5146	3.54777341186775	1	75	3
TCGA-75-5147	4.28687318473044	2	75	3
TCGA-75-6203	3.09495157821049	1	75	3
TCGA-75-6205	4.3474458849502	2	75	3
TCGA-75-6206	2.95277513267007	1	75	3
TCGA-75-6207	3.59555552707001	1	75	3
TCGA-75-6211	4.81335586963716	2	75	3
TCGA-75-6212	2.77555646545855	1	75	3
TCGA-75-6214	5.39297906968208	3	75	3
TCGA-75-7025	2.25165416585492	0	75	3
TCGA-75-7027	4.75453279538795	2	75	3
TCGA-75-7030	2.02553463822152	0	75	3
TCGA-75-7031	3.59061845645177	1	75	3
TCGA-78-7145	4.06499525611683	2	78	5
TCGA-78-7146	4.74710338311109	2	78	5
TCGA-78-7147	3.64072073639852	1	78	5
TCGA-78-7148	4.0568635712018	2	78	5
TCGA-78-7149	2.7271075174908	1	78	5
TCGA-78-7150	5.44827812840665	3	78	5
TCGA-78-7152	3.02423838343994	1	78	5
TCGA-78-7153	2.85778651793293	1	78	5
TCGA-78-7154	4.9300279019344	2	78	5
TCGA-78-7155	6.46315468587925	4	78	5
TCGA-78-7156	2.818554480102	1	78	5
TCGA-78-7158	3.29482075079435	1	78	5
TCGA-78-7159	4.14098464837272	2	78	5
TCGA-78-7160	4.23382991427429	2	78	5
TCGA-78-7161	2.86453638956067	1	78	5
TCGA-78-7163	3.52154143063095	1	78	5
TCGA-78-7166	3.56781028992595	1	78	5
TCGA-78-7167	2.76645393735145	1	78	5
TCGA-78-7220	5.67992233992575	3	78	5
TCGA-78-7535	4.41109077827536	2	78	5
TCGA-78-7536	7.29320749002474	4	78	5
TCGA-78-7537	1.92140866597911	0	78	5
TCGA-78-7539	2.8803707432603	1	78	5
TCGA-78-7540	2.33741095908884	0	78	5
TCGA-78-7542	5.39332220334073	3	78	5
TCGA-78-7633	3.59567926702089	1	78	5
TCGA-78-8640	4.54671770245707	2	78	5
TCGA-78-8648	3.43745928651028	1	78	5
TCGA-78-8655	3.00228787556293	1	78	5
TCGA-78-8660	4.29773619393171	2	78	5
TCGA-78-8662	4.04077749672858	2	78	5
TCGA-80-5607	3.08957275829408	1	80	3
TCGA-80-5608	3.47390641990997	1	80	3
TCGA-80-5611	4.99738798928909	3	80	3
TCGA-83-5908	5.15447681642796	3	83	5
TCGA-86-6562	4.11818670945868	2	86	2
TCGA-86-6851	3.91885883004125	2	86	2
TCGA-86-7701	4.99267267130901	3	86	2
TCGA-86-7711	5.01079510168599	3	86	2
TCGA-86-7713	4.45950155341392	2	86	2
TCGA-86-7714	3.55310759231864	1	86	2
TCGA-86-7953	4.47619199318765	2	86	2
TCGA-86-7954	3.42970222060654	1	86	2
TCGA-86-7955	4.36682088994514	2	86	2
TCGA-86-8054	4.84340436449525	2	86	2
TCGA-86-8055	4.32077267282589	2	86	2
TCGA-86-8056	3.12814821122356	1	86	2
TCGA-86-8073	4.10775286112262	2	86	2
TCGA-86-8074	4.13603011310985	2	86	2
TCGA-86-8075	4.12345106637947	2	86	2
TCGA-86-8076	2.98067606504687	1	86	2
TCGA-86-8278	2.48872651120202	0	86	2
TCGA-86-8279	2.88071945638085	1	86	2
TCGA-86-8280	3.01431648011337	1	86	2
TCGA-86-8281	2.94562423960313	1	86	2
TCGA-86-8358	6.13698553190804	4	86	2
TCGA-86-8359	3.63925536503533	1	86	2
TCGA-86-8585	3.65875907489353	1	86	2
TCGA-86-8668	2.71153684170292	1	86	2
TCGA-86-8669	2.935825651939	1	86	2
TCGA-86-8671	3.07820303249967	1	86	2
TCGA-86-8672	4.70579966676737	2	86	2
TCGA-86-8673	3.86791224000099	2	86	2
TCGA-86-8674	3.1181466874099	1	86	2
TCGA-86-A456	2.10442556183953	0	86	2
TCGA-86-A4D0	4.93107137734775	2	86	2
TCGA-86-A4JF	4.53166356003622	2	86	2
TCGA-86-A4P7	3.65157277410641	1	86	2
TCGA-86-A4P8	2.18854153947423	0	86	2
TCGA-91-A4BC	3.5516096230407	1	91	4
TCGA-91-A4BD	2.49374192733888	0	91	4
TCGA-93-7347	2.67706230464209	1	93	1
TCGA-93-7348	3.23847643058925	1	93	1
TCGA-93-8067	4.36455440654677	2	93	1
TCGA-93-A4JN	3.80413159773574	2	93	1
TCGA-93-A4JO	2.83921270123824	1	93	1
TCGA-93-A4JP	2.98209857633551	1	93	1
TCGA-93-A4JQ	3.90972344676998	2	93	1
TCGA-95-7039	4.05956782138046	2	95	5
TCGA-95-7043	4.77111383214441	2	95	5
TCGA-95-7562	4.41611317497817	2	95	5
TCGA-95-7567	4.48736919081334	2	95	5
TCGA-95-7944	4.17239267108164	2	95	5
TCGA-95-7947	4.70757400070915	2	95	5
TCGA-95-7948	2.00073964492795	0	95	5
TCGA-95-8039	2.82172311419503	1	95	5
TCGA-95-8494	4.64518116304256	2	95	5
TCGA-95-A4VK	3.15508447894137	1	95	5
TCGA-95-A4VN	4.61625388922204	2	95	5
TCGA-95-A4VP	3.32006885374936	1	95	5
TCGA-97-7546	3.54953275812649	1	97	1
TCGA-97-7547	2.48295574034421	0	97	1
TCGA-97-7552	2.99209527268202	1	97	1
TCGA-97-7553	3.72094348559652	1	97	1
TCGA-97-7554	3.98899552210648	2	97	1
TCGA-97-7937	4.24970089582732	2	97	1
TCGA-97-7938	2.53572886254241	0	97	1
TCGA-97-7941	1.69355277373291	0	97	1
TCGA-97-8171	2.81174628308702	1	97	1
TCGA-97-8172	2.10227976147009	0	97	1
TCGA-97-8175	3.92492055155747	2	97	1
TCGA-97-8177	2.75807941280975	1	97	1
TCGA-97-8179	3.71523625763907	1	97	1
TCGA-97-8552	2.32272986247228	0	97	1
TCGA-97-A4LX	3.10628220077953	1	97	1
TCGA-97-A4M0	3.14762565526404	1	97	1
TCGA-97-A4M1	2.13333051151794	0	97	1
TCGA-97-A4M2	1.95927702985353	0	97	1
TCGA-97-A4M3	2.93728392078145	1	97	1
TCGA-97-A4M5	2.80686899955	1	97	1
TCGA-97-A4M6	2.54124772934119	0	97	1
TCGA-97-A4M7	2.72205405833847	1	97	1
TCGA-99-7458	3.28611936460215	1	99	5
TCGA-99-8025	3.55939601814734	1	99	5
TCGA-99-8028	2.45041913415723	0	99	5
TCGA-99-8032	3.37667270449601	1	99	5
TCGA-99-8033	4.52177387693222	2	99	5
TCGA-99-AA5R	2.09561342879815	0	99	5
TCGA-J2-8192	2.98515223467225	1	J2	3
TCGA-J2-8194	2.20020766722828	0	J2	3
TCGA-J2-A4AD	3.85558028188462	2	J2	3
TCGA-J2-A4AE	2.63673422239522	1	J2	3
TCGA-J2-A4AG	3.53305661948323	1	J2	3
TCGA-L4-A4E5	3.47441620696614	1	L4	4
TCGA-L4-A4E6	2.52081293423761	0	L4	4
TCGA-L9-A443	2.50989197257535	0	L9	5
TCGA-L9-A444	2.50881292813783	0	L9	5
TCGA-L9-A50W	2.82794776781154	1	L9	5
TCGA-L9-A5IP	3.515042843173	1	L9	5
TCGA-L9-A743	2.7493602156503	1	L9	5
TCGA-L9-A7SV	3.86982212294476	2	L9	5
TCGA-L9-A8F4	3.27646537256183	1	L9	5
TCGA-MN-A4N1	3.78629079619074	1	MN	3
TCGA-MN-A4N4	3.31416862991009	1	MN	3
TCGA-MN-A4N5	4.13250810078804	2	MN	3
TCGA-MP-A4SV	4.62276456300715	2	MP	3
TCGA-MP-A4SW	3.14140715101199	1	MP	3
TCGA-MP-A4SY	2.90593842964205	1	MP	3
TCGA-MP-A4T4	4.10235317677536	2	MP	3
TCGA-MP-A4T6	2.26729799247165	0	MP	3
TCGA-MP-A4T7	3.58306600796555	1	MP	3
TCGA-MP-A4T8	3.54360732196431	1	MP	3
TCGA-MP-A4T9	3.45006508692775	1	MP	3
TCGA-MP-A4TA	5.44940296275086	3	MP	3
TCGA-MP-A4TC	4.40724475493054	2	MP	3
TCGA-MP-A4TD	2.6151125102651	0	MP	3
TCGA-MP-A4TE	2.76409672458359	1	MP	3
TCGA-MP-A4TF	3.86185730828874	2	MP	3
TCGA-MP-A4TH	2.47600475553098	0	MP	3
TCGA-MP-A4TI	4.57831337300978	2	MP	3
TCGA-MP-A4TJ	3.6573969447235	1	MP	3
TCGA-MP-A4TK	3.75226254833102	1	MP	3
TCGA-MP-A5C7	2.57684640023912	0	MP	3
TCGA-NJ-A4YF	2.64303358702113	1	NJ	1
TCGA-NJ-A4YG	2.52096772179305	0	NJ	1
TCGA-NJ-A4YI	2.84295876757013	1	NJ	1
TCGA-NJ-A4YP	3.29578124289297	1	NJ	1
TCGA-NJ-A4YQ	4.10308053047122	2	NJ	1
TCGA-NJ-A55A	2.98856144937013	1	NJ	1
TCGA-NJ-A55O	3.07332872245045	1	NJ	1
TCGA-NJ-A55R	2.87176663108655	1	NJ	1
TCGA-NJ-A7XG	1.45682135743853	0	NJ	1
TCGA-O1-A52J	1.86249724921509	0	O1	5
TCGA-S2-AA1A	1.78694534786613	0	S2	2
