# Supplementary material for: Surrogate Biomarker Prediction from Whole-Slide Images for Evaluating Overall Survival in Lung Adenocarcinoma
Source: Diagnostics (Basel). 2024 Feb 20;14(5):462. doi: 10.3390/diagnostics14050462 (PMC10930763; doi:10.3390/diagnostics14050462)
Supplement: Supplementary file 1 [file diagnostics-14-00462-s001.zip › Supplementary_File_S5_TCGA_LUAD_crossfolds/crossfolds_SH3BP5.csv]

PATIENT	SH3BP5	SH3BP5_quantile	site_code	CV5
TCGA-05-4244	4.02969970964456	3	05	3
TCGA-05-4249	3.01553293356138	2	05	3
TCGA-05-4250	2.12282708018919	1	05	3
TCGA-05-4382	4.11582592618736	3	05	3
TCGA-05-4395	1.84826371825449	1	05	3
TCGA-05-4396	3.62730639138427	2	05	3
TCGA-05-4397	3.47257061042477	2	05	3
TCGA-05-4398	4.17647990499634	3	05	3
TCGA-05-4402	4.40783969499821	3	05	3
TCGA-05-4403	3.41369867286484	2	05	3
TCGA-05-4405	3.08694800814148	2	05	3
TCGA-05-4415	2.46236353729186	1	05	3
TCGA-05-4417	4.11212854499781	3	05	3
TCGA-05-4418	2.46969996960811	1	05	3
TCGA-05-4420	2.44717138745056	1	05	3
TCGA-05-4422	4.3655225420641	3	05	3
TCGA-05-4424	4.32547773647632	3	05	3
TCGA-05-4426	3.50338772244541	2	05	3
TCGA-05-4427	4.58158738383446	3	05	3
TCGA-05-4430	3.18372950458624	2	05	3
TCGA-05-4432	3.12830779454879	2	05	3
TCGA-05-4433	3.32248241701914	2	05	3
TCGA-05-4434	3.91451280259762	3	05	3
TCGA-35-3615	3.70809991461416	3	35	4
TCGA-35-4122	1.86887934043316	1	35	4
TCGA-35-4123	1.44797747637507	0	35	4
TCGA-35-5375	0.694923966807381	0	35	4
TCGA-38-4625	3.2834991025562	2	38	5
TCGA-38-4626	4.69522286974975	3	38	5
TCGA-38-4627	4.16918263122565	3	38	5
TCGA-38-4628	3.26722024086298	2	38	5
TCGA-38-4629	3.33054036754852	2	38	5
TCGA-38-4630	3.21293270125728	2	38	5
TCGA-38-4631	0.904808821936739	0	38	5
TCGA-38-4632	2.30384185071239	1	38	5
TCGA-38-6178	3.61857136036901	2	38	5
TCGA-38-7271	4.7718994066742	3	38	5
TCGA-38-A44F	2.22007450707068	1	38	5
TCGA-44-2655	5.12352208490538	4	44	5
TCGA-44-2656	3.65194611579003	2	44	5
TCGA-44-2657	3.96885480291655	3	44	5
TCGA-44-2659	4.36616204779743	3	44	5
TCGA-44-2661	2.87346108310832	2	44	5
TCGA-44-2662	3.25376214515901	2	44	5
TCGA-44-2665	4.18334453350053	3	44	5
TCGA-44-2666	3.26689577022541	2	44	5
TCGA-44-2668	3.65992117986609	2	44	5
TCGA-44-3396	4.0284166432778	3	44	5
TCGA-44-3398	2.99545506672431	2	44	5
TCGA-44-3917	3.49890077421834	2	44	5
TCGA-44-3918	2.65406033604142	2	44	5
TCGA-44-3919	3.65449440124407	2	44	5
TCGA-44-4112	3.65408704980486	2	44	5
TCGA-44-5643	4.01253176371153	3	44	5
TCGA-44-5644	1.16373564004182	0	44	5
TCGA-44-5645	2.54188812476374	1	44	5
TCGA-44-6145	4.15032347912141	3	44	5
TCGA-44-6146	2.06055258162704	1	44	5
TCGA-44-6147	3.04455722987096	2	44	5
TCGA-44-6148	3.15726582387143	2	44	5
TCGA-44-6774	4.1877794922923	3	44	5
TCGA-44-6775	3.01434566168482	2	44	5
TCGA-44-6776	3.56509224618022	2	44	5
TCGA-44-6777	4.68050022058823	3	44	5
TCGA-44-6778	4.46503143885929	3	44	5
TCGA-44-6779	2.62023264261799	2	44	5
TCGA-44-7659	4.02363550824598	3	44	5
TCGA-44-7660	1.88458341458959	1	44	5
TCGA-44-7662	2.81421690088759	2	44	5
TCGA-44-7667	4.28866755160406	3	44	5
TCGA-44-7669	4.36399814556947	3	44	5
TCGA-44-7670	2.62960897653646	2	44	5
TCGA-44-7671	4.43665680677136	3	44	5
TCGA-44-7672	3.3439647324333	2	44	5
TCGA-44-8119	3.49961640269167	2	44	5
TCGA-44-A479	3.04904986202897	2	44	5
TCGA-44-A47A	3.35623014974126	2	44	5
TCGA-44-A47B	4.08200395415356	3	44	5
TCGA-44-A47G	4.12273612340785	3	44	5
TCGA-44-A4SS	3.09469949646562	2	44	5
TCGA-44-A4SU	2.42518077139513	1	44	5
TCGA-49-4487	4.90069799928934	4	49	2
TCGA-49-4488	3.22362805787519	2	49	2
TCGA-49-4490	1.9984403188118	1	49	2
TCGA-49-4494	1.84084451940789	1	49	2
TCGA-49-4501	3.5184943809565	2	49	2
TCGA-49-4505	2.73511386597283	2	49	2
TCGA-49-4506	1.58615058758721	1	49	2
TCGA-49-4507	1.23462484134827	0	49	2
TCGA-49-4510	4.95150475213425	4	49	2
TCGA-49-4512	2.02133423566429	1	49	2
TCGA-49-4514	0.881135795162511	0	49	2
TCGA-49-6742	2.09813572204495	1	49	2
TCGA-49-6743	3.64054006806087	2	49	2
TCGA-49-6744	4.25056626592096	3	49	2
TCGA-49-6745	3.17790053989245	2	49	2
TCGA-49-6761	2.93569325436457	2	49	2
TCGA-49-6767	2.90853759245656	2	49	2
TCGA-49-AAQV	2.36739876870964	1	49	2
TCGA-49-AAR0	3.50106402044099	2	49	2
TCGA-49-AAR2	1.50964421685521	1	49	2
TCGA-49-AAR3	2.74695134515206	2	49	2
TCGA-49-AAR4	2.72125940612443	2	49	2
TCGA-49-AAR9	3.94166521400418	3	49	2
TCGA-49-AARE	3.06194748315517	2	49	2
TCGA-49-AARN	3.3655629944532	2	49	2
TCGA-49-AARO	3.12435848972815	2	49	2
TCGA-49-AARQ	0.918413232419798	0	49	2
TCGA-49-AARR	4.50683356666248	3	49	2
TCGA-4B-A93V	3.8021968926436	3	4B	4
TCGA-50-5044	1.86084848866907	1	50	3
TCGA-50-5045	3.27895904947554	2	50	3
TCGA-50-5055	3.71898981954878	3	50	3
TCGA-50-5066	2.69700262008277	2	50	3
TCGA-50-5068	1.88015917123018	1	50	3
TCGA-50-5931	0.628646598013511	0	50	3
TCGA-50-5939	3.9317764781101	3	50	3
TCGA-50-5942	3.06111215585993	2	50	3
TCGA-50-5946	3.68977195403365	2	50	3
TCGA-50-6590	2.06350115656135	1	50	3
TCGA-50-6591	2.18776205749683	1	50	3
TCGA-50-6593	3.53139609380589	2	50	3
TCGA-50-6594	0.519087814339989	0	50	3
TCGA-50-6597	1.4886266943855	1	50	3
TCGA-50-6673	3.26990348967203	2	50	3
TCGA-50-7109	3.63184364612687	2	50	3
TCGA-50-8457	4.98775685439001	4	50	3
TCGA-50-8459	4.22754770840269	3	50	3
TCGA-53-7624	2.62689103264508	2	53	5
TCGA-53-7626	4.27136080321497	3	53	5
TCGA-53-7813	0.378323846425916	0	53	5
TCGA-53-A4EZ	2.27520520237728	1	53	5
TCGA-55-1592	4.23758737305036	3	55	4
TCGA-55-1594	3.20133631369861	2	55	4
TCGA-55-1595	5.2880638833041	4	55	4
TCGA-55-1596	1.755693822333	1	55	4
TCGA-55-5899	3.54051803318931	2	55	4
TCGA-55-6543	3.38731294856992	2	55	4
TCGA-55-6642	4.15857564931842	3	55	4
TCGA-55-6712	4.33076112082704	3	55	4
TCGA-55-6968	3.064094394853	2	55	4
TCGA-55-6969	3.65268524232354	2	55	4
TCGA-55-6970	3.55588971838158	2	55	4
TCGA-55-6971	4.40494691002788	3	55	4
TCGA-55-6972	4.35583271195608	3	55	4
TCGA-55-6975	3.5749183663859	2	55	4
TCGA-55-6978	3.51416708382379	2	55	4
TCGA-55-6979	3.47447767778183	2	55	4
TCGA-55-6980	2.82660897731683	2	55	4
TCGA-55-6981	2.55492302531746	1	55	4
TCGA-55-6982	3.07242659996796	2	55	4
TCGA-55-6983	3.6925418267489	2	55	4
TCGA-55-6984	2.67698197784007	2	55	4
TCGA-55-6985	3.30427747359524	2	55	4
TCGA-55-6986	2.60627800849097	2	55	4
TCGA-55-6987	3.32146030975079	2	55	4
TCGA-55-7227	4.00166029682452	3	55	4
TCGA-55-7281	3.8490531013825	3	55	4
TCGA-55-7283	2.9494093484789	2	55	4
TCGA-55-7284	4.05986622997198	3	55	4
TCGA-55-7570	3.0038013824453	2	55	4
TCGA-55-7573	3.46812352446986	2	55	4
TCGA-55-7574	4.6908259962317	3	55	4
TCGA-55-7576	3.4185047576333	2	55	4
TCGA-55-7724	2.1533584762691	1	55	4
TCGA-55-7725	0.944478697076799	0	55	4
TCGA-55-7726	1.98120910837787	1	55	4
TCGA-55-7727	2.36656940155693	1	55	4
TCGA-55-7728	2.48125613013374	1	55	4
TCGA-55-7815	0.345914613316322	0	55	4
TCGA-55-7816	3.74055637358404	3	55	4
TCGA-55-7903	3.91534167822996	3	55	4
TCGA-55-7907	2.37206671262149	1	55	4
TCGA-55-7910	2.93353327508753	2	55	4
TCGA-55-7911	5.94491586684354	4	55	4
TCGA-55-7913	2.0139977147207	1	55	4
TCGA-55-7914	2.16097968518184	1	55	4
TCGA-55-7994	5.62204299508852	4	55	4
TCGA-55-7995	2.79067659269364	2	55	4
TCGA-55-8085	5.37345348621896	4	55	4
TCGA-55-8087	2.48257408749548	1	55	4
TCGA-55-8089	3.1701293522207	2	55	4
TCGA-55-8090	3.11352374322705	2	55	4
TCGA-55-8091	4.40180941203136	3	55	4
TCGA-55-8092	2.73484985242613	2	55	4
TCGA-55-8094	1.25409731178567	0	55	4
TCGA-55-8096	3.75138346688261	3	55	4
TCGA-55-8097	2.60744646599641	2	55	4
TCGA-55-8203	3.309609460112	2	55	4
TCGA-55-8204	2.17054552144727	1	55	4
TCGA-55-8205	4.05434782164849	3	55	4
TCGA-55-8206	3.65081848803655	2	55	4
TCGA-55-8207	4.72458439244528	3	55	4
TCGA-55-8208	3.6580671838825	2	55	4
TCGA-55-8299	3.47101807023324	2	55	4
TCGA-55-8301	5.27766444308434	4	55	4
TCGA-55-8302	3.28792146922622	2	55	4
TCGA-55-8505	2.51106930825657	1	55	4
TCGA-55-8506	4.39000804623454	3	55	4
TCGA-55-8507	4.51326375487178	3	55	4
TCGA-55-8508	3.6793903917862	2	55	4
TCGA-55-8510	3.69716644310649	2	55	4
TCGA-55-8511	2.78291762743584	2	55	4
TCGA-55-8512	3.57597230982278	2	55	4
TCGA-55-8513	4.06009481640638	3	55	4
TCGA-55-8514	2.67288255145018	2	55	4
TCGA-55-8614	2.840428219083	2	55	4
TCGA-55-8615	4.32915807986007	3	55	4
TCGA-55-8616	3.27134068174282	2	55	4
TCGA-55-8619	4.23635882263504	3	55	4
TCGA-55-8620	3.80798837183957	3	55	4
TCGA-55-8621	5.32905240993577	4	55	4
TCGA-55-A48X	3.91824453851903	3	55	4
TCGA-55-A48Y	3.38285072226484	2	55	4
TCGA-55-A48Z	2.97944762569964	2	55	4
TCGA-55-A490	4.57421910051951	3	55	4
TCGA-55-A491	1.74452642145292	1	55	4
TCGA-55-A492	1.93872589187634	1	55	4
TCGA-55-A493	3.00402844383072	2	55	4
TCGA-55-A494	2.53631371255834	1	55	4
TCGA-55-A4DF	3.77217760810262	3	55	4
TCGA-55-A4DG	3.42360836736934	2	55	4
TCGA-55-A57B	4.6309868269981	3	55	4
TCGA-62-A46O	1.12137146493053	0	62	1
TCGA-62-A46P	1.0134155628155	0	62	1
TCGA-62-A46R	2.24776651048527	1	62	1
TCGA-62-A46S	2.57700641695815	1	62	1
TCGA-62-A46U	5.73651915603123	4	62	1
TCGA-62-A46V	4.26721813365537	3	62	1
TCGA-62-A470	3.34651408917041	2	62	1
TCGA-62-A471	1.39921368336234	0	62	1
TCGA-62-A472	3.54079938072581	2	62	1
TCGA-64-1676	1.20262482762763	0	64	3
TCGA-64-1677	1.19390923886324	0	64	3
TCGA-64-1678	1.37191878291013	0	64	3
TCGA-64-1679	4.23030923884538	3	64	3
TCGA-64-1680	3.52521482706206	2	64	3
TCGA-64-1681	3.4564383511663	2	64	3
TCGA-64-5774	3.39720914820534	2	64	3
TCGA-64-5775	4.23287693417228	3	64	3
TCGA-64-5778	2.94004916985186	2	64	3
TCGA-64-5779	4.27368545538615	3	64	3
TCGA-64-5781	2.64562568288967	2	64	3
TCGA-64-5815	4.29146369459447	3	64	3
TCGA-67-3770	3.82046351409849	3	67	3
TCGA-67-3771	3.42389117956151	2	67	3
TCGA-67-3772	3.66371847610089	2	67	3
TCGA-67-3773	2.50222838618315	1	67	3
TCGA-67-3774	4.58094743630754	3	67	3
TCGA-67-4679	3.61352788616953	2	67	3
TCGA-67-6215	3.13162058275864	2	67	3
TCGA-67-6216	3.48124324919428	2	67	3
TCGA-67-6217	4.61484860484855	3	67	3
TCGA-69-7760	3.29214173638233	2	69	3
TCGA-69-7761	2.70867900074529	2	69	3
TCGA-69-7763	4.10652904616976	3	69	3
TCGA-69-7764	4.2937954447259	3	69	3
TCGA-69-7765	3.53246194049929	2	69	3
TCGA-69-7973	4.2183868931547	3	69	3
TCGA-69-7974	3.83810345767737	3	69	3
TCGA-69-7978	4.73770929368545	3	69	3
TCGA-69-7979	2.36311964071146	1	69	3
TCGA-69-7980	2.8447989399417	2	69	3
TCGA-69-8253	4.01925915981962	3	69	3
TCGA-69-8254	3.1510480887179	2	69	3
TCGA-69-8255	2.05991359930334	1	69	3
TCGA-69-8453	3.97417598220065	3	69	3
TCGA-69-A59K	5.92699649424084	4	69	3
TCGA-71-6725	3.80876185882852	3	71	2
TCGA-71-8520	3.15869419187083	2	71	2
TCGA-73-4658	3.48593123770303	2	73	1
TCGA-73-4659	3.79666660771199	3	73	1
TCGA-73-4662	4.69378139883841	3	73	1
TCGA-73-4666	4.53031212785361	3	73	1
TCGA-73-4668	3.66102263209299	2	73	1
TCGA-73-4670	1.91872120378264	1	73	1
TCGA-73-4675	2.62838217911042	2	73	1
TCGA-73-4676	4.34369701416674	3	73	1
TCGA-73-4677	5.39532137576406	4	73	1
TCGA-73-7498	4.4627695914342	3	73	1
TCGA-73-7499	2.26419464781236	1	73	1
TCGA-73-A9RS	1.72657578145519	1	73	1
TCGA-75-5122	3.36434800871432	2	75	1
TCGA-75-5125	5.61947504423362	4	75	1
TCGA-75-5126	3.598638988106	2	75	1
TCGA-75-5146	3.29895286525366	2	75	1
TCGA-75-5147	2.91367396373722	2	75	1
TCGA-75-6203	4.61939178049959	3	75	1
TCGA-75-6205	3.46565076994519	2	75	1
TCGA-75-6206	3.56524594874036	2	75	1
TCGA-75-6207	3.71384516068629	3	75	1
TCGA-75-6211	3.93675731215967	3	75	1
TCGA-75-6212	3.74384760573122	3	75	1
TCGA-75-6214	1.18153215490735	0	75	1
TCGA-75-7025	3.49630654726564	2	75	1
TCGA-75-7027	2.52202081350191	1	75	1
TCGA-75-7030	3.50214741662131	2	75	1
TCGA-75-7031	3.51154688546057	2	75	1
TCGA-78-7145	3.06967680173129	2	78	5
TCGA-78-7146	4.06392575359107	3	78	5
TCGA-78-7147	2.55767548400275	1	78	5
TCGA-78-7148	3.16465459547661	2	78	5
TCGA-78-7149	4.07106191870816	3	78	5
TCGA-78-7150	1.87968306628162	1	78	5
TCGA-78-7152	3.97938414765568	3	78	5
TCGA-78-7153	4.03248219723808	3	78	5
TCGA-78-7154	3.71593639556347	3	78	5
TCGA-78-7155	5.45956710734921	4	78	5
TCGA-78-7156	4.53178035319893	3	78	5
TCGA-78-7158	3.11750056635688	2	78	5
TCGA-78-7159	3.38168586765962	2	78	5
TCGA-78-7160	3.00281578376705	2	78	5
TCGA-78-7161	3.36993163296351	2	78	5
TCGA-78-7163	2.92535839142859	2	78	5
TCGA-78-7166	1.49958068555299	1	78	5
TCGA-78-7167	3.9417512409526	3	78	5
TCGA-78-7220	2.41092369697519	1	78	5
TCGA-78-7535	2.0260560314403	1	78	5
TCGA-78-7536	1.58988246827358	1	78	5
TCGA-78-7537	3.67577050042283	2	78	5
TCGA-78-7539	4.20767047131353	3	78	5
TCGA-78-7540	2.98824099753013	2	78	5
TCGA-78-7542	1.52438985200372	1	78	5
TCGA-78-7633	4.63872936183595	3	78	5
TCGA-78-8640	3.53822766930785	2	78	5
TCGA-78-8648	4.82736134786618	4	78	5
TCGA-78-8655	3.57020789229509	2	78	5
TCGA-78-8660	3.7326921986981	3	78	5
TCGA-78-8662	2.59092522685458	2	78	5
TCGA-80-5607	3.7122056769813	3	80	2
TCGA-80-5608	2.495134913319	1	80	2
TCGA-80-5611	3.89318021249404	3	80	2
TCGA-83-5908	2.63997287246844	2	83	3
TCGA-86-6562	2.88734200446065	2	86	1
TCGA-86-6851	4.40792882844268	3	86	1
TCGA-86-7701	1.97932115661522	1	86	1
TCGA-86-7711	4.70850728938087	3	86	1
TCGA-86-7713	2.76496243671251	2	86	1
TCGA-86-7714	3.11794849711902	2	86	1
TCGA-86-7953	2.19690205715652	1	86	1
TCGA-86-7954	3.1794499948091	2	86	1
TCGA-86-7955	3.35834122596602	2	86	1
TCGA-86-8054	3.7490769819471	3	86	1
TCGA-86-8055	3.94893655908514	3	86	1
TCGA-86-8056	3.62920078942263	2	86	1
TCGA-86-8073	3.37123642481835	2	86	1
TCGA-86-8074	3.11541508326609	2	86	1
TCGA-86-8075	3.68183719379283	2	86	1
TCGA-86-8076	4.77956204961962	3	86	1
TCGA-86-8278	3.80248554663005	3	86	1
TCGA-86-8279	3.11317691646947	2	86	1
TCGA-86-8280	3.89600481083267	3	86	1
TCGA-86-8281	4.94284287178409	4	86	1
TCGA-86-8358	2.91304959581561	2	86	1
TCGA-86-8359	2.25473041578128	1	86	1
TCGA-86-8585	2.82951154698708	2	86	1
TCGA-86-8668	3.66005493659599	2	86	1
TCGA-86-8669	4.7652432963864	3	86	1
TCGA-86-8671	4.48348889467465	3	86	1
TCGA-86-8672	4.70852173368979	3	86	1
TCGA-86-8673	4.10952416709167	3	86	1
TCGA-86-8674	3.78166583689386	3	86	1
TCGA-86-A456	4.13072743315201	3	86	1
TCGA-86-A4D0	2.5929990189259	2	86	1
TCGA-86-A4JF	3.76622279725954	3	86	1
TCGA-86-A4P7	3.62284559627381	2	86	1
TCGA-86-A4P8	4.48629464551382	3	86	1
TCGA-91-A4BC	2.69883557622387	2	91	5
TCGA-91-A4BD	0.848970031382425	0	91	5
TCGA-93-7347	4.01298367160895	3	93	2
TCGA-93-7348	2.7371519765388	2	93	2
TCGA-93-8067	4.40995531300882	3	93	2
TCGA-93-A4JN	3.26141525486065	2	93	2
TCGA-93-A4JO	3.28980244312373	2	93	2
TCGA-93-A4JP	4.33383637311539	3	93	2
TCGA-93-A4JQ	3.63229281985969	2	93	2
TCGA-95-7039	3.33081104048979	2	95	1
TCGA-95-7043	2.49976250511893	1	95	1
TCGA-95-7562	2.94656938941458	2	95	1
TCGA-95-7567	4.45923775553046	3	95	1
TCGA-95-7944	2.03115235759662	1	95	1
TCGA-95-7947	3.06957798432796	2	95	1
TCGA-95-7948	1.86364475877907	1	95	1
TCGA-95-8039	4.17569147524107	3	95	1
TCGA-95-8494	2.49420058422404	1	95	1
TCGA-95-A4VK	3.06377629440247	2	95	1
TCGA-95-A4VN	3.67787000281313	2	95	1
TCGA-95-A4VP	3.63262716496624	2	95	1
TCGA-97-7546	4.01315655452872	3	97	2
TCGA-97-7547	3.70749903057087	3	97	2
TCGA-97-7552	3.98328681506476	3	97	2
TCGA-97-7553	4.38157373514239	3	97	2
TCGA-97-7554	3.37477132241326	2	97	2
TCGA-97-7937	2.31268363225036	1	97	2
TCGA-97-7938	3.48784463171436	2	97	2
TCGA-97-7941	3.57643167961813	2	97	2
TCGA-97-8171	3.48214073982424	2	97	2
TCGA-97-8172	3.67115255965294	2	97	2
TCGA-97-8175	2.82507515386606	2	97	2
TCGA-97-8177	3.49851198381029	2	97	2
TCGA-97-8179	4.25358640454636	3	97	2
TCGA-97-8552	3.18233805939752	2	97	2
TCGA-97-A4LX	3.30530414812992	2	97	2
TCGA-97-A4M0	3.13814979170099	2	97	2
TCGA-97-A4M1	3.76820744077353	3	97	2
TCGA-97-A4M2	4.25216355376757	3	97	2
TCGA-97-A4M3	3.79896600522841	3	97	2
TCGA-97-A4M5	4.00748164432026	3	97	2
TCGA-97-A4M6	3.97561595606875	3	97	2
TCGA-97-A4M7	2.89759784433039	2	97	2
TCGA-99-7458	3.95851405821121	3	99	2
TCGA-99-8025	3.64998727509803	2	99	2
TCGA-99-8028	3.68089107281409	2	99	2
TCGA-99-8032	4.1677577870771	3	99	2
TCGA-99-8033	4.57547840423723	3	99	2
TCGA-99-AA5R	5.12134547585998	4	99	2
TCGA-J2-8192	3.64448888538519	2	J2	3
TCGA-J2-8194	4.68107737988136	3	J2	3
TCGA-J2-A4AD	3.52915547154104	2	J2	3
TCGA-J2-A4AE	3.48651609056468	2	J2	3
TCGA-J2-A4AG	3.12327758230628	2	J2	3
TCGA-L4-A4E5	3.15012883920485	2	L4	2
TCGA-L4-A4E6	4.07922201591745	3	L4	2
TCGA-L9-A443	2.61029386953319	2	L9	3
TCGA-L9-A444	4.24523400633574	3	L9	3
TCGA-L9-A50W	3.23584480461766	2	L9	3
TCGA-L9-A5IP	2.23930755863167	1	L9	3
TCGA-L9-A743	4.1678838907074	3	L9	3
TCGA-L9-A7SV	3.3704896937493	2	L9	3
TCGA-L9-A8F4	4.98599582677377	4	L9	3
TCGA-MN-A4N1	0.950394982091332	0	MN	2
TCGA-MN-A4N4	1.83533448005028	1	MN	2
TCGA-MN-A4N5	4.35107092088803	3	MN	2
TCGA-MP-A4SV	3.85322306283512	3	MP	2
TCGA-MP-A4SW	3.40482377834514	2	MP	2
TCGA-MP-A4SY	3.1418123776744	2	MP	2
TCGA-MP-A4T4	3.56348709064366	2	MP	2
TCGA-MP-A4T6	2.08489694602606	1	MP	2
TCGA-MP-A4T7	2.66133871287723	2	MP	2
TCGA-MP-A4T8	2.61951176613413	2	MP	2
TCGA-MP-A4T9	3.52246178266894	2	MP	2
TCGA-MP-A4TA	2.03785918107249	1	MP	2
TCGA-MP-A4TC	2.33263393158846	1	MP	2
TCGA-MP-A4TD	3.54130611349634	2	MP	2
TCGA-MP-A4TE	4.63856584249973	3	MP	2
TCGA-MP-A4TF	1.50021950359941	1	MP	2
TCGA-MP-A4TH	4.30667756416679	3	MP	2
TCGA-MP-A4TI	2.53309015258288	1	MP	2
TCGA-MP-A4TJ	4.00940796088041	3	MP	2
TCGA-MP-A4TK	3.22612793379262	2	MP	2
TCGA-MP-A5C7	4.67336723927974	3	MP	2
TCGA-NJ-A4YF	4.37349490953858	3	NJ	1
TCGA-NJ-A4YG	3.5608820913441	2	NJ	1
TCGA-NJ-A4YI	4.23296333618454	3	NJ	1
TCGA-NJ-A4YP	3.18782550879007	2	NJ	1
TCGA-NJ-A4YQ	2.64006556367794	2	NJ	1
TCGA-NJ-A55A	3.44051680811377	2	NJ	1
TCGA-NJ-A55O	3.20807813456368	2	NJ	1
TCGA-NJ-A55R	3.84011960202999	3	NJ	1
TCGA-NJ-A7XG	2.18362708538452	1	NJ	1
TCGA-O1-A52J	4.56736921367145	3	O1	4
TCGA-S2-AA1A	3.47784129333635	2	S2	3
