# Supplementary material for: Surrogate Biomarker Prediction from Whole-Slide Images for Evaluating Overall Survival in Lung Adenocarcinoma
Source: Diagnostics (Basel). 2024 Feb 20;14(5):462. doi: 10.3390/diagnostics14050462 (PMC10930763; doi:10.3390/diagnostics14050462)
Supplement: Supplementary file 1 [file diagnostics-14-00462-s001.zip › Supplementary_File_S5_TCGA_LUAD_crossfolds/crossfolds_SHC3.csv]

PATIENT	SHC3	SHC3_quantile	site_code	CV5
TCGA-05-4244	1.97547520118417	2	05	1
TCGA-05-4249	5.5323088019941	4	05	1
TCGA-05-4250	1.39318482682885	1	05	1
TCGA-05-4382	2.4237060001222	2	05	1
TCGA-05-4395	0.230788404014847	1	05	1
TCGA-05-4396	4.71423314727232	3	05	1
TCGA-05-4397	1.75019081738976	2	05	1
TCGA-05-4398	5.8866061206888	4	05	1
TCGA-05-4402	3.09936625078641	2	05	1
TCGA-05-4403	2.73635706138505	2	05	1
TCGA-05-4405	3.10903050621976	2	05	1
TCGA-05-4415	0.000710678737883	1	05	1
TCGA-05-4417	2.6595203430257	2	05	1
TCGA-05-4418	0.504856415021727	1	05	1
TCGA-05-4420	3.7336800345806	3	05	1
TCGA-05-4422	0.540773899113029	1	05	1
TCGA-05-4424	2.82124650786802	2	05	1
TCGA-05-4426	5.95797652205672	4	05	1
TCGA-05-4427	1.26074443005947	1	05	1
TCGA-05-4430	4.43810305063818	3	05	1
TCGA-05-4432	1.82039730202629	2	05	1
TCGA-05-4433	3.37758009295795	3	05	1
TCGA-05-4434	3.17668551209946	2	05	1
TCGA-35-3615	5.77983897483732	4	35	4
TCGA-35-4122	3.77697670737167	3	35	4
TCGA-35-4123	4.42252580935403	3	35	4
TCGA-35-5375	1.03596088464245	1	35	4
TCGA-38-4625	3.83243593254763	3	38	4
TCGA-38-4626	5.63583341694348	4	38	4
TCGA-38-4627	1.82170204884508	2	38	4
TCGA-38-4628	-1.02946190286527	0	38	4
TCGA-38-4629	3.89875371397251	3	38	4
TCGA-38-4630	0.603381249673585	1	38	4
TCGA-38-4631	-1.82558411830598	0	38	4
TCGA-38-4632	4.1122754233181	3	38	4
TCGA-38-6178	2.89994535690573	2	38	4
TCGA-38-7271	3.71174926328764	3	38	4
TCGA-38-A44F	3.45284607418713	3	38	4
TCGA-44-2655	2.94783990352123	2	44	1
TCGA-44-2656	4.8428239683996	3	44	1
TCGA-44-2657	3.54478349177265	3	44	1
TCGA-44-2659	5.17362358738019	4	44	1
TCGA-44-2661	3.75111360816039	3	44	1
TCGA-44-2662	1.57121367883769	1	44	1
TCGA-44-2665	4.64550998616607	3	44	1
TCGA-44-2666	3.9671417990273	3	44	1
TCGA-44-2668	5.16119424813158	4	44	1
TCGA-44-3396	3.37956645120948	3	44	1
TCGA-44-3398	4.83579259595124	3	44	1
TCGA-44-3917	-0.161140843297319	0	44	1
TCGA-44-3918	4.14296272663677	3	44	1
TCGA-44-3919	5.35212508310524	4	44	1
TCGA-44-4112	4.50729812979123	3	44	1
TCGA-44-5643	1.7433910831836	2	44	1
TCGA-44-5644	2.88237657599495	2	44	1
TCGA-44-5645	5.99940069568272	4	44	1
TCGA-44-6145	1.83532310482512	2	44	1
TCGA-44-6146	3.88554292359047	3	44	1
TCGA-44-6147	4.40438193251685	3	44	1
TCGA-44-6148	4.45190414271417	3	44	1
TCGA-44-6774	3.45767980063097	3	44	1
TCGA-44-6775	4.86310162324684	3	44	1
TCGA-44-6776	2.2478507662672	2	44	1
TCGA-44-6777	3.67524449513674	3	44	1
TCGA-44-6778	3.72559123852737	3	44	1
TCGA-44-6779	4.04383215540026	3	44	1
TCGA-44-7659	6.00012318690546	4	44	1
TCGA-44-7660	0.506071791335858	1	44	1
TCGA-44-7662	3.80693317442722	3	44	1
TCGA-44-7667	0.754909828441157	1	44	1
TCGA-44-7669	2.47353952692472	2	44	1
TCGA-44-7670	3.15424360461218	2	44	1
TCGA-44-7671	2.5819340370281	2	44	1
TCGA-44-7672	2.88294835643206	2	44	1
TCGA-44-8119	1.96685550978819	2	44	1
TCGA-44-A479	-1.05586514818072	0	44	1
TCGA-44-A47A	5.34402109204604	4	44	1
TCGA-44-A47B	4.96157394376257	3	44	1
TCGA-44-A47G	3.90733480208933	3	44	1
TCGA-44-A4SS	1.904213172541	2	44	1
TCGA-44-A4SU	3.6975725792703	3	44	1
TCGA-49-4487	2.53080886595081	2	49	4
TCGA-49-4488	3.6012171435034	3	49	4
TCGA-49-4490	1.9984403188118	2	49	4
TCGA-49-4494	2.01307746413698	2	49	4
TCGA-49-4501	3.07180274396262	2	49	4
TCGA-49-4505	4.03682526870362	3	49	4
TCGA-49-4506	1.25581025288364	1	49	4
TCGA-49-4507	1.14395448240821	1	49	4
TCGA-49-4510	4.5102226967355	3	49	4
TCGA-49-4512	5.06703668470421	4	49	4
TCGA-49-4514	1.14765076973127	1	49	4
TCGA-49-6742	2.63339030351118	2	49	4
TCGA-49-6743	1.90823585126452	2	49	4
TCGA-49-6744	3.9406210120644	3	49	4
TCGA-49-6745	3.13920524984901	2	49	4
TCGA-49-6761	3.83370192908734	3	49	4
TCGA-49-6767	2.50305892160256	2	49	4
TCGA-49-AAQV	1.20512733981076	1	49	4
TCGA-49-AAR0	2.5528815484187	2	49	4
TCGA-49-AAR2	2.90051966546006	2	49	4
TCGA-49-AAR3	4.37515862427162	3	49	4
TCGA-49-AAR4	2.94538271554	2	49	4
TCGA-49-AAR9	-0.450652208774584	0	49	4
TCGA-49-AARE	0.832383406416472	1	49	4
TCGA-49-AARN	2.72558639172756	2	49	4
TCGA-49-AARO	4.30150876178468	3	49	4
TCGA-49-AARQ	5.15449710795024	4	49	4
TCGA-49-AARR	4.17007109965261	3	49	4
TCGA-4B-A93V	3.55198344701628	3	4B	5
TCGA-50-5044	4.80906594656652	3	50	4
TCGA-50-5045	3.60200652502754	3	50	4
TCGA-50-5055	2.42606853794103	2	50	4
TCGA-50-5066	2.98966612046494	2	50	4
TCGA-50-5068	3.14059646557793	2	50	4
TCGA-50-5931	1.6199293809124	2	50	4
TCGA-50-5939	3.42794180898131	3	50	4
TCGA-50-5942	5.71686367834979	4	50	4
TCGA-50-5946	0.257497749829506	1	50	4
TCGA-50-6590	4.61400024771428	3	50	4
TCGA-50-6591	4.4680585519517	3	50	4
TCGA-50-6593	4.29979198674379	3	50	4
TCGA-50-6594	0.128297861307822	1	50	4
TCGA-50-6597	2.6967348897157	2	50	4
TCGA-50-6673	3.65692661278128	3	50	4
TCGA-50-7109	3.2475656095473	2	50	4
TCGA-50-8457	4.68213787035297	3	50	4
TCGA-50-8459	3.31804116458716	3	50	4
TCGA-53-7624	-1.12281623041271	0	53	1
TCGA-53-7626	4.34098400694257	3	53	1
TCGA-53-7813	4.2299127396439	3	53	1
TCGA-53-A4EZ	2.25948085008426	2	53	1
TCGA-55-1592	3.06622470826946	2	55	2
TCGA-55-1594	1.9950410751591	2	55	2
TCGA-55-1595	1.4739962747693	1	55	2
TCGA-55-1596	2.22472621125257	2	55	2
TCGA-55-5899	1.39092143745136	1	55	2
TCGA-55-6543	5.48482514488938	4	55	2
TCGA-55-6642	4.13227579266037	3	55	2
TCGA-55-6712	4.14473210070942	3	55	2
TCGA-55-6968	0.834284501954065	1	55	2
TCGA-55-6969	2.30397637120569	2	55	2
TCGA-55-6970	2.25350789593957	2	55	2
TCGA-55-6971	3.71490236324916	3	55	2
TCGA-55-6972	1.10417569611444	1	55	2
TCGA-55-6975	0.87960975634796	1	55	2
TCGA-55-6978	2.68889461815923	2	55	2
TCGA-55-6979	4.06781984411896	3	55	2
TCGA-55-6980	4.230471401039	3	55	2
TCGA-55-6981	3.58718338904006	3	55	2
TCGA-55-6982	3.15568210361731	2	55	2
TCGA-55-6983	2.99601401319935	2	55	2
TCGA-55-6984	2.19650012565984	2	55	2
TCGA-55-6985	3.79432832729093	3	55	2
TCGA-55-6986	6.58023136606291	4	55	2
TCGA-55-6987	3.19482687121978	2	55	2
TCGA-55-7227	6.68872098516442	4	55	2
TCGA-55-7281	4.37870392880943	3	55	2
TCGA-55-7283	2.21866227704785	2	55	2
TCGA-55-7284	2.70781063611397	2	55	2
TCGA-55-7570	3.79360810329206	3	55	2
TCGA-55-7573	5.12957187002439	4	55	2
TCGA-55-7574	3.88514765198148	3	55	2
TCGA-55-7576	3.32916652717283	3	55	2
TCGA-55-7724	3.96790172929624	3	55	2
TCGA-55-7725	4.93374088537414	3	55	2
TCGA-55-7726	3.88586123179039	3	55	2
TCGA-55-7727	4.34397869734235	3	55	2
TCGA-55-7728	3.89075119062939	3	55	2
TCGA-55-7815	2.96300973497829	2	55	2
TCGA-55-7816	3.85117220807917	3	55	2
TCGA-55-7903	3.3266903617919	3	55	2
TCGA-55-7907	2.65659207310818	2	55	2
TCGA-55-7910	3.01749558623185	2	55	2
TCGA-55-7911	3.44596116674949	3	55	2
TCGA-55-7913	4.09631431722291	3	55	2
TCGA-55-7914	5.46715233966138	4	55	2
TCGA-55-7994	0.293954377124726	1	55	2
TCGA-55-7995	1.48983688469107	1	55	2
TCGA-55-8085	1.35676577177685	1	55	2
TCGA-55-8087	5.13914623572016	4	55	2
TCGA-55-8089	2.33448965218573	2	55	2
TCGA-55-8090	5.26449832373135	4	55	2
TCGA-55-8091	4.32196268269393	3	55	2
TCGA-55-8092	2.19407227871319	2	55	2
TCGA-55-8094	1.82765504923458	2	55	2
TCGA-55-8096	4.12594484681041	3	55	2
TCGA-55-8097	4.60130138586352	3	55	2
TCGA-55-8203	4.87939055099551	3	55	2
TCGA-55-8204	3.86115044696323	3	55	2
TCGA-55-8205	2.44585275961061	2	55	2
TCGA-55-8206	5.36355479757188	4	55	2
TCGA-55-8207	3.61212656458672	3	55	2
TCGA-55-8208	3.37551988931422	3	55	2
TCGA-55-8299	3.91656887790469	3	55	2
TCGA-55-8301	3.44230494327833	3	55	2
TCGA-55-8302	2.75255021087957	2	55	2
TCGA-55-8505	1.96654773356391	2	55	2
TCGA-55-8506	3.99025200466052	3	55	2
TCGA-55-8507	3.85837600406478	3	55	2
TCGA-55-8508	3.2739602201814	2	55	2
TCGA-55-8510	3.26452200036408	2	55	2
TCGA-55-8511	0.892637994672237	1	55	2
TCGA-55-8512	5.25697458075417	4	55	2
TCGA-55-8513	4.27882735959086	3	55	2
TCGA-55-8514	3.96616324415209	3	55	2
TCGA-55-8614	2.74117797337769	2	55	2
TCGA-55-8615	1.23578658171896	1	55	2
TCGA-55-8616	3.84674023967662	3	55	2
TCGA-55-8619	4.31683767845252	3	55	2
TCGA-55-8620	1.72586975136606	2	55	2
TCGA-55-8621	5.05164177706675	4	55	2
TCGA-55-A48X	3.20454872367567	2	55	2
TCGA-55-A48Y	2.35926390194722	2	55	2
TCGA-55-A48Z	3.99126767849846	3	55	2
TCGA-55-A490	4.12636233074481	3	55	2
TCGA-55-A491	4.46699244592401	3	55	2
TCGA-55-A492	1.83769597164509	2	55	2
TCGA-55-A493	4.01372494244109	3	55	2
TCGA-55-A494	2.0637809686041	2	55	2
TCGA-55-A4DF	1.54437169057981	1	55	2
TCGA-55-A4DG	4.34738996067575	3	55	2
TCGA-55-A57B	4.10691178640119	3	55	2
TCGA-62-A46O	-0.194404402975235	0	62	5
TCGA-62-A46P	4.21627083936011	3	62	5
TCGA-62-A46R	2.87758324699069	2	62	5
TCGA-62-A46S	3.67558713760914	3	62	5
TCGA-62-A46U	4.78880296853843	3	62	5
TCGA-62-A46V	5.31723887165965	4	62	5
TCGA-62-A470	4.12917972734167	3	62	5
TCGA-62-A471	0.312913836968118	1	62	5
TCGA-62-A472	5.33484766868788	4	62	5
TCGA-64-1676	3.58405393426365	3	64	4
TCGA-64-1677	2.02789928742431	2	64	4
TCGA-64-1678	1.70399483317358	2	64	4
TCGA-64-1679	5.03755516720816	4	64	4
TCGA-64-1680	4.12170637239225	3	64	4
TCGA-64-1681	4.38334437350852	3	64	4
TCGA-64-5774	3.04027460349006	2	64	4
TCGA-64-5775	6.55928458256236	4	64	4
TCGA-64-5778	1.57160436487679	1	64	4
TCGA-64-5779	1.52258953238506	1	64	4
TCGA-64-5781	2.98332109363534	2	64	4
TCGA-64-5815	1.81637881164569	2	64	4
TCGA-67-3770	3.56178488698266	3	67	4
TCGA-67-3771	0.589314788768884	1	67	4
TCGA-67-3772	2.34439217640181	2	67	4
TCGA-67-3773	4.4338414112029	3	67	4
TCGA-67-3774	2.70801760372375	2	67	4
TCGA-67-4679	4.35049348033574	3	67	4
TCGA-67-6215	5.05435823885832	4	67	4
TCGA-67-6216	5.2604745703375	4	67	4
TCGA-67-6217	4.44779627262055	3	67	4
TCGA-69-7760	2.03330034379121	2	69	1
TCGA-69-7761	0.495003796509953	1	69	1
TCGA-69-7763	3.12455272800509	2	69	1
TCGA-69-7764	3.71775100862014	3	69	1
TCGA-69-7765	3.77423387591286	3	69	1
TCGA-69-7973	3.44147442172738	3	69	1
TCGA-69-7974	3.57604285886057	3	69	1
TCGA-69-7978	1.1637179107853	1	69	1
TCGA-69-7979	1.29848958210875	1	69	1
TCGA-69-7980	3.08283271607288	2	69	1
TCGA-69-8253	2.80997411375539	2	69	1
TCGA-69-8254	5.0521728386351	4	69	1
TCGA-69-8255	1.41663653379178	1	69	1
TCGA-69-8453	3.09706214302894	2	69	1
TCGA-69-A59K	3.52058738840833	3	69	1
TCGA-71-6725	4.17133193821322	3	71	5
TCGA-71-8520	4.46521374189436	3	71	5
TCGA-73-4658	3.33248328180283	3	73	3
TCGA-73-4659	3.43221311416829	3	73	3
TCGA-73-4662	3.27860157281541	2	73	3
TCGA-73-4666	-0.803979477041664	0	73	3
TCGA-73-4668	3.31211823714158	3	73	3
TCGA-73-4670	1.02265357746866	1	73	3
TCGA-73-4675	1.65331547125018	2	73	3
TCGA-73-4676	2.25916350395507	2	73	3
TCGA-73-4677	0.991313795745458	1	73	3
TCGA-73-7498	4.31874958019499	3	73	3
TCGA-73-7499	-0.460879050284887	0	73	3
TCGA-73-A9RS	0.411373549756138	1	73	3
TCGA-75-5122	1.77938550799316	2	75	5
TCGA-75-5125	2.71992384804942	2	75	5
TCGA-75-5126	3.89441479513739	3	75	5
TCGA-75-5146	3.7300251629855	3	75	5
TCGA-75-5147	1.73014436473823	2	75	5
TCGA-75-6203	5.06535156134614	4	75	5
TCGA-75-6205	3.97289570732112	3	75	5
TCGA-75-6206	2.89003937732211	2	75	5
TCGA-75-6207	4.47194952191065	3	75	5
TCGA-75-6211	1.04153992878337	1	75	5
TCGA-75-6212	4.56240073439368	3	75	5
TCGA-75-6214	4.22531612621658	3	75	5
TCGA-75-7025	5.24221804919538	4	75	5
TCGA-75-7027	3.09214626557668	2	75	5
TCGA-75-7030	2.60676442006634	2	75	5
TCGA-75-7031	1.51560510203492	1	75	5
TCGA-78-7145	3.9238922310214	3	78	3
TCGA-78-7146	0.981075323342421	1	78	3
TCGA-78-7147	2.47750513531876	2	78	3
TCGA-78-7148	1.94036389091774	2	78	3
TCGA-78-7149	0.936871128999062	1	78	3
TCGA-78-7150	1.29786712087733	1	78	3
TCGA-78-7152	3.80527686750376	3	78	3
TCGA-78-7153	3.1975882515822	2	78	3
TCGA-78-7154	2.142515516725	2	78	3
TCGA-78-7155	-0.095021744328425	1	78	3
TCGA-78-7156	0.571696818424822	1	78	3
TCGA-78-7158	5.75406737295247	4	78	3
TCGA-78-7159	2.07431360872743	2	78	3
TCGA-78-7160	2.7854589523279	2	78	3
TCGA-78-7161	1.56009572140215	1	78	3
TCGA-78-7163	4.87443056486767	3	78	3
TCGA-78-7166	1.61563881501657	2	78	3
TCGA-78-7167	2.33801560557926	2	78	3
TCGA-78-7220	1.21053658372201	1	78	3
TCGA-78-7535	4.75931205452464	3	78	3
TCGA-78-7536	-0.489637871369949	0	78	3
TCGA-78-7537	4.28253269800145	3	78	3
TCGA-78-7539	2.0090030848852	2	78	3
TCGA-78-7540	2.79216204466793	2	78	3
TCGA-78-7542	2.2870611603624	2	78	3
TCGA-78-7633	0.808449449558593	1	78	3
TCGA-78-8640	2.11424193415328	2	78	3
TCGA-78-8648	4.41875584783187	3	78	3
TCGA-78-8655	4.09869235951599	3	78	3
TCGA-78-8660	2.44613843391262	2	78	3
TCGA-78-8662	1.4333839498681	1	78	3
TCGA-80-5607	3.10777735367168	2	80	2
TCGA-80-5608	2.3304685846082	2	80	2
TCGA-80-5611	0.659040905698984	1	80	2
TCGA-83-5908	4.03374004144783	3	83	4
TCGA-86-6562	3.02854949697401	2	86	5
TCGA-86-6851	2.50240205367707	2	86	5
TCGA-86-7701	1.80192490574177	2	86	5
TCGA-86-7711	2.32171429420768	2	86	5
TCGA-86-7713	1.92635658067047	2	86	5
TCGA-86-7714	5.43987659200638	4	86	5
TCGA-86-7953	5.57190426774931	4	86	5
TCGA-86-7954	2.22299142150236	2	86	5
TCGA-86-7955	0.362972674697668	1	86	5
TCGA-86-8054	1.61935080878889	2	86	5
TCGA-86-8055	2.31851552236669	2	86	5
TCGA-86-8056	5.44078542245978	4	86	5
TCGA-86-8073	2.71079532281214	2	86	5
TCGA-86-8074	3.62098524008269	3	86	5
TCGA-86-8075	2.75594193718322	2	86	5
TCGA-86-8076	4.23767752331346	3	86	5
TCGA-86-8278	1.3750345867223	1	86	5
TCGA-86-8279	4.50340162305117	3	86	5
TCGA-86-8280	3.19648690051686	2	86	5
TCGA-86-8281	2.22925841466846	2	86	5
TCGA-86-8358	1.02276996305201	1	86	5
TCGA-86-8359	4.14454749803085	3	86	5
TCGA-86-8585	2.12741641266793	2	86	5
TCGA-86-8668	4.35900854390209	3	86	5
TCGA-86-8669	1.52498814118945	1	86	5
TCGA-86-8671	4.41901259314557	3	86	5
TCGA-86-8672	0.886131483270911	1	86	5
TCGA-86-8673	0.613098340972167	1	86	5
TCGA-86-8674	2.08620379490715	2	86	5
TCGA-86-A456	3.10754490368371	2	86	5
TCGA-86-A4D0	0.521133032726578	1	86	5
TCGA-86-A4JF	1.02445621682951	1	86	5
TCGA-86-A4P7	4.81921350060204	3	86	5
TCGA-86-A4P8	5.85768946010934	4	86	5
TCGA-91-A4BC	3.26210300584571	2	91	3
TCGA-91-A4BD	4.51734854029122	3	91	3
TCGA-93-7347	5.00348303076884	4	93	3
TCGA-93-7348	3.26088767800951	2	93	3
TCGA-93-8067	2.22582946742188	2	93	3
TCGA-93-A4JN	5.84002825442652	4	93	3
TCGA-93-A4JO	4.94197686671724	3	93	3
TCGA-93-A4JP	5.27492486762301	4	93	3
TCGA-93-A4JQ	2.76766523876062	2	93	3
TCGA-95-7039	4.71351426296122	3	95	5
TCGA-95-7043	-0.684034670904936	0	95	5
TCGA-95-7562	1.79807223947107	2	95	5
TCGA-95-7567	1.69058835212251	2	95	5
TCGA-95-7944	2.48149672561141	2	95	5
TCGA-95-7947	2.36627293249248	2	95	5
TCGA-95-7948	1.89036209715485	2	95	5
TCGA-95-8039	3.28686085117754	3	95	5
TCGA-95-8494	3.87898870294998	3	95	5
TCGA-95-A4VK	2.6196458836033	2	95	5
TCGA-95-A4VN	5.34109592430576	4	95	5
TCGA-95-A4VP	2.93983578389469	2	95	5
TCGA-97-7546	4.31213066432243	3	97	3
TCGA-97-7547	5.13597383665772	4	97	3
TCGA-97-7552	2.69812123936566	2	97	3
TCGA-97-7553	4.75834486471067	3	97	3
TCGA-97-7554	1.96477192517945	2	97	3
TCGA-97-7937	4.53594175720767	3	97	3
TCGA-97-7938	3.58207470034532	3	97	3
TCGA-97-7941	3.58895515270979	3	97	3
TCGA-97-8171	1.26019065945121	1	97	3
TCGA-97-8172	4.77056837817007	3	97	3
TCGA-97-8175	4.66491792867257	3	97	3
TCGA-97-8177	4.36172248880093	3	97	3
TCGA-97-8179	2.37259072023649	2	97	3
TCGA-97-8552	4.75957009264236	3	97	3
TCGA-97-A4LX	2.23588274717244	2	97	3
TCGA-97-A4M0	3.21677763206405	2	97	3
TCGA-97-A4M1	3.72462757802921	3	97	3
TCGA-97-A4M2	4.04280840749672	3	97	3
TCGA-97-A4M3	2.9437825580802	2	97	3
TCGA-97-A4M5	3.64847457650178	3	97	3
TCGA-97-A4M6	3.15249371815283	2	97	3
TCGA-97-A4M7	4.39494992106455	3	97	3
TCGA-99-7458	4.09325097653767	3	99	3
TCGA-99-8025	5.22434167625321	4	99	3
TCGA-99-8028	3.64417150744978	3	99	3
TCGA-99-8032	2.42667608443866	2	99	3
TCGA-99-8033	1.97105558951026	2	99	3
TCGA-99-AA5R	4.40173719460923	3	99	3
TCGA-J2-8192	3.25058646646704	2	J2	1
TCGA-J2-8194	3.13505966593764	2	J2	1
TCGA-J2-A4AD	1.6037564254616	2	J2	1
TCGA-J2-A4AE	4.90961413603779	3	J2	1
TCGA-J2-A4AG	4.9094826694921	3	J2	1
TCGA-L4-A4E5	2.95849535067463	2	L4	3
TCGA-L4-A4E6	5.61265421599852	4	L4	3
TCGA-L9-A443	1.76713822604773	2	L9	4
TCGA-L9-A444	4.14020279046508	3	L9	4
TCGA-L9-A50W	4.16687014678114	3	L9	4
TCGA-L9-A5IP	2.19215646526077	2	L9	4
TCGA-L9-A743	2.87979515573061	2	L9	4
TCGA-L9-A7SV	0.96466034125299	1	L9	4
TCGA-L9-A8F4	2.88494567998912	2	L9	4
TCGA-MN-A4N1	3.26828191175683	2	MN	1
TCGA-MN-A4N4	4.09195974588588	3	MN	1
TCGA-MN-A4N5	2.71581708265668	2	MN	1
TCGA-MP-A4SV	3.56343042362475	3	MP	5
TCGA-MP-A4SW	3.69467778177848	3	MP	5
TCGA-MP-A4SY	4.70337535818862	3	MP	5
TCGA-MP-A4T4	1.90021959442271	2	MP	5
TCGA-MP-A4T6	3.59538123078794	3	MP	5
TCGA-MP-A4T7	4.12459672068637	3	MP	5
TCGA-MP-A4T8	4.51650955698421	3	MP	5
TCGA-MP-A4T9	4.17278674975176	3	MP	5
TCGA-MP-A4TA	0.241627637486594	1	MP	5
TCGA-MP-A4TC	4.85484423589885	3	MP	5
TCGA-MP-A4TD	2.43454026462328	2	MP	5
TCGA-MP-A4TE	1.31758099383158	1	MP	5
TCGA-MP-A4TF	3.79960502983568	3	MP	5
TCGA-MP-A4TH	5.51889056838416	4	MP	5
TCGA-MP-A4TI	4.33540948474319	3	MP	5
TCGA-MP-A4TJ	2.90204217290708	2	MP	5
TCGA-MP-A4TK	4.60427505602346	3	MP	5
TCGA-MP-A5C7	3.33119407263356	3	MP	5
TCGA-NJ-A4YF	4.20788851429371	3	NJ	3
TCGA-NJ-A4YG	4.9616656069427	3	NJ	3
TCGA-NJ-A4YI	5.16488686245749	4	NJ	3
TCGA-NJ-A4YP	4.31387007969576	3	NJ	3
TCGA-NJ-A4YQ	1.99922097864989	2	NJ	3
TCGA-NJ-A55A	3.88609329251206	3	NJ	3
TCGA-NJ-A55O	4.28123613213739	3	NJ	3
TCGA-NJ-A55R	2.72547168993252	2	NJ	3
TCGA-NJ-A7XG	5.72240213538804	4	NJ	3
TCGA-O1-A52J	4.9860898781902	4	O1	3
TCGA-S2-AA1A	3.31014882583933	3	S2	3
