# Supplementary material for: Surrogate Biomarker Prediction from Whole-Slide Images for Evaluating Overall Survival in Lung Adenocarcinoma
Source: Diagnostics (Basel). 2024 Feb 20;14(5):462. doi: 10.3390/diagnostics14050462 (PMC10930763; doi:10.3390/diagnostics14050462)
Supplement: Supplementary file 1 [file diagnostics-14-00462-s001.zip › Supplementary_File_S5_TCGA_LUAD_crossfolds/crossfolds_SHCBP1.csv]

PATIENT	SHCBP1	SHCBP1_quantile	site_code	CV5
TCGA-05-4244	4.30861185998236	3	05	4
TCGA-05-4249	2.96591154613815	2	05	4
TCGA-05-4250	5.72391264532494	4	05	4
TCGA-05-4382	3.52676440936998	2	05	4
TCGA-05-4395	3.77087503593544	2	05	4
TCGA-05-4396	3.21530295219506	2	05	4
TCGA-05-4397	6.13925250949849	4	05	4
TCGA-05-4398	4.68824849069505	3	05	4
TCGA-05-4402	3.22520146681105	2	05	4
TCGA-05-4403	2.5758923891918	1	05	4
TCGA-05-4405	3.28098318900905	2	05	4
TCGA-05-4415	5.46180854784824	3	05	4
TCGA-05-4417	4.18329932729536	3	05	4
TCGA-05-4418	3.55861138077632	2	05	4
TCGA-05-4420	3.68826686741172	2	05	4
TCGA-05-4422	3.64046079063388	2	05	4
TCGA-05-4424	4.28572511502423	3	05	4
TCGA-05-4426	3.59543593146658	2	05	4
TCGA-05-4427	4.46638152822119	3	05	4
TCGA-05-4430	3.80593506521692	2	05	4
TCGA-05-4432	4.10664642143583	2	05	4
TCGA-05-4433	3.59658987489974	2	05	4
TCGA-05-4434	4.59589207009567	3	05	4
TCGA-35-3615	1.33076937619175	0	35	5
TCGA-35-4122	4.04349168194043	2	35	5
TCGA-35-4123	3.67090373492053	2	35	5
TCGA-35-5375	4.39536368494847	3	35	5
TCGA-38-4625	6.6119544631979	4	38	4
TCGA-38-4626	3.26671229581841	2	38	4
TCGA-38-4627	3.67162566851407	2	38	4
TCGA-38-4628	4.20523335396728	3	38	4
TCGA-38-4629	5.5026503796644	4	38	4
TCGA-38-4630	3.65812851578055	2	38	4
TCGA-38-4631	5.3434298031939	3	38	4
TCGA-38-4632	5.05844957103829	3	38	4
TCGA-38-6178	3.75914771816857	2	38	4
TCGA-38-7271	3.21944971947153	2	38	4
TCGA-38-A44F	2.4146713711609	1	38	4
TCGA-44-2655	1.89822486848119	1	44	2
TCGA-44-2656	3.73058656502959	2	44	2
TCGA-44-2657	3.82900792442744	2	44	2
TCGA-44-2659	2.77821105291415	1	44	2
TCGA-44-2661	2.33754300788021	1	44	2
TCGA-44-2662	5.90781270309585	4	44	2
TCGA-44-2665	4.05161051549274	2	44	2
TCGA-44-2666	3.62610488119224	2	44	2
TCGA-44-2668	5.61408220661476	4	44	2
TCGA-44-3396	4.29071810535839	3	44	2
TCGA-44-3398	2.62976362082368	1	44	2
TCGA-44-3917	4.58550266477124	3	44	2
TCGA-44-3918	2.92269577490157	2	44	2
TCGA-44-3919	3.75484055695158	2	44	2
TCGA-44-4112	3.70602968156586	2	44	2
TCGA-44-5643	3.54208114411408	2	44	2
TCGA-44-5644	3.63458204822144	2	44	2
TCGA-44-5645	2.32044578251391	1	44	2
TCGA-44-6145	4.37494629777026	3	44	2
TCGA-44-6146	1.64232680471715	1	44	2
TCGA-44-6147	3.57169227874975	2	44	2
TCGA-44-6148	1.16002168916194	0	44	2
TCGA-44-6774	3.33253804735349	2	44	2
TCGA-44-6775	4.31279818664334	3	44	2
TCGA-44-6776	2.06519745998196	1	44	2
TCGA-44-6777	3.99168624860714	2	44	2
TCGA-44-6778	3.97167088464769	2	44	2
TCGA-44-6779	6.01436637564659	4	44	2
TCGA-44-7659	1.58893948319667	1	44	2
TCGA-44-7660	3.33830138203249	2	44	2
TCGA-44-7662	6.19133066047238	4	44	2
TCGA-44-7667	4.45534954658225	3	44	2
TCGA-44-7669	3.52442694990167	2	44	2
TCGA-44-7670	4.48890464119271	3	44	2
TCGA-44-7671	2.44631691782193	1	44	2
TCGA-44-7672	4.52490960930742	3	44	2
TCGA-44-8119	4.23615667402435	3	44	2
TCGA-44-A479	4.31857478386779	3	44	2
TCGA-44-A47A	4.11890145809994	2	44	2
TCGA-44-A47B	4.199497517172	3	44	2
TCGA-44-A47G	3.66602059287913	2	44	2
TCGA-44-A4SS	4.25349175557331	3	44	2
TCGA-44-A4SU	2.59631659543549	1	44	2
TCGA-49-4487	4.83638896675069	3	49	2
TCGA-49-4488	5.00738361204051	3	49	2
TCGA-49-4490	3.31078236486997	2	49	2
TCGA-49-4494	3.94798243591509	2	49	2
TCGA-49-4501	2.54671169921886	1	49	2
TCGA-49-4505	2.99387751028375	2	49	2
TCGA-49-4506	4.27778862197914	3	49	2
TCGA-49-4507	4.6244990881987	3	49	2
TCGA-49-4510	0.652562692829834	0	49	2
TCGA-49-4512	3.65165041350517	2	49	2
TCGA-49-4514	4.31370795373387	3	49	2
TCGA-49-6742	3.44302496537562	2	49	2
TCGA-49-6743	4.46748516770168	3	49	2
TCGA-49-6744	3.66498656945097	2	49	2
TCGA-49-6745	4.73161874216573	3	49	2
TCGA-49-6761	4.01369576636584	2	49	2
TCGA-49-6767	5.09976908230655	3	49	2
TCGA-49-AAQV	4.44943453757565	3	49	2
TCGA-49-AAR0	3.47536648279868	2	49	2
TCGA-49-AAR2	4.26116486792028	3	49	2
TCGA-49-AAR3	5.26764745007259	3	49	2
TCGA-49-AAR4	4.30082360291976	3	49	2
TCGA-49-AAR9	5.69056383766636	4	49	2
TCGA-49-AARE	4.33587020513171	3	49	2
TCGA-49-AARN	2.9516155557029	2	49	2
TCGA-49-AARO	3.76764769382417	2	49	2
TCGA-49-AARQ	3.60041916674427	2	49	2
TCGA-49-AARR	1.95159727295948	1	49	2
TCGA-4B-A93V	4.90867696006432	3	4B	4
TCGA-50-5044	5.42198137334371	3	50	5
TCGA-50-5045	4.18945343318354	3	50	5
TCGA-50-5055	3.89726216370461	2	50	5
TCGA-50-5066	4.23485252496581	3	50	5
TCGA-50-5068	3.29649347512747	2	50	5
TCGA-50-5931	4.43972140620823	3	50	5
TCGA-50-5939	4.19061311733999	3	50	5
TCGA-50-5942	1.35616823474425	0	50	5
TCGA-50-5946	5.20930549172228	3	50	5
TCGA-50-6590	5.49680451306805	4	50	5
TCGA-50-6591	4.72160223484793	3	50	5
TCGA-50-6593	3.98124476968749	2	50	5
TCGA-50-6594	6.05376988265807	4	50	5
TCGA-50-6597	2.65301351228638	1	50	5
TCGA-50-6673	3.83944565138565	2	50	5
TCGA-50-7109	4.35845301938335	3	50	5
TCGA-50-8457	2.21505908475884	1	50	5
TCGA-50-8459	3.64884419815321	2	50	5
TCGA-53-7624	6.06413665763793	4	53	4
TCGA-53-7626	3.7775176466381	2	53	4
TCGA-53-7813	3.89705264874699	2	53	4
TCGA-53-A4EZ	5.34996309765795	3	53	4
TCGA-55-1592	3.73002222700579	2	55	3
TCGA-55-1594	4.99912060334145	3	55	3
TCGA-55-1595	3.90658839715521	2	55	3
TCGA-55-1596	5.4218726814299	3	55	3
TCGA-55-5899	5.72296627642529	4	55	3
TCGA-55-6543	2.27490950047168	1	55	3
TCGA-55-6642	3.68205666649685	2	55	3
TCGA-55-6712	4.21078976408508	3	55	3
TCGA-55-6968	3.88721663276892	2	55	3
TCGA-55-6969	4.18187028607945	3	55	3
TCGA-55-6970	4.00479564091722	2	55	3
TCGA-55-6971	3.60650671277802	2	55	3
TCGA-55-6972	1.85993888573477	1	55	3
TCGA-55-6975	5.09684047256863	3	55	3
TCGA-55-6978	5.05852750255319	3	55	3
TCGA-55-6979	4.44761633761427	3	55	3
TCGA-55-6980	2.56713239089623	1	55	3
TCGA-55-6981	4.58185650899108	3	55	3
TCGA-55-6982	4.76736194271424	3	55	3
TCGA-55-6983	2.6726745093872	1	55	3
TCGA-55-6984	3.82122445525637	2	55	3
TCGA-55-6985	4.25983269692044	3	55	3
TCGA-55-6986	2.45112835972905	1	55	3
TCGA-55-6987	4.54269765092875	3	55	3
TCGA-55-7227	3.7952094193571	2	55	3
TCGA-55-7281	3.14416242480686	2	55	3
TCGA-55-7283	3.91949970574719	2	55	3
TCGA-55-7284	2.60908614900044	1	55	3
TCGA-55-7570	5.09258275695503	3	55	3
TCGA-55-7573	2.02755093308388	1	55	3
TCGA-55-7574	3.81299786622564	2	55	3
TCGA-55-7576	4.52188545125149	3	55	3
TCGA-55-7724	3.97932907649405	2	55	3
TCGA-55-7725	2.92602179236924	2	55	3
TCGA-55-7726	4.70976246272788	3	55	3
TCGA-55-7727	4.47450309830846	3	55	3
TCGA-55-7728	3.03741343562081	2	55	3
TCGA-55-7815	5.26445556866377	3	55	3
TCGA-55-7816	3.01197856491055	2	55	3
TCGA-55-7903	4.68148309058489	3	55	3
TCGA-55-7907	3.58465817886654	2	55	3
TCGA-55-7910	4.47831686146164	3	55	3
TCGA-55-7911	4.55264598793734	3	55	3
TCGA-55-7913	4.90943179489422	3	55	3
TCGA-55-7914	3.6179531416281	2	55	3
TCGA-55-7994	5.26730915955132	3	55	3
TCGA-55-7995	4.0262036189636	2	55	3
TCGA-55-8085	5.083861121919	3	55	3
TCGA-55-8087	1.02255967949825	0	55	3
TCGA-55-8089	5.69496474825734	4	55	3
TCGA-55-8090	3.62364847239027	2	55	3
TCGA-55-8091	3.56894468324236	2	55	3
TCGA-55-8092	3.7382971540446	2	55	3
TCGA-55-8094	4.40368442518573	3	55	3
TCGA-55-8096	2.69111835626492	1	55	3
TCGA-55-8097	1.90281976114686	1	55	3
TCGA-55-8203	3.75442319626979	2	55	3
TCGA-55-8204	4.41479075442998	3	55	3
TCGA-55-8205	5.11456957917787	3	55	3
TCGA-55-8206	2.60595291071138	1	55	3
TCGA-55-8207	2.10352888914554	1	55	3
TCGA-55-8208	3.98408416683774	2	55	3
TCGA-55-8299	5.14270710178912	3	55	3
TCGA-55-8301	4.15408569518628	2	55	3
TCGA-55-8302	4.4367848551407	3	55	3
TCGA-55-8505	3.9577238831769	2	55	3
TCGA-55-8506	2.99576900962808	2	55	3
TCGA-55-8507	3.41964460283922	2	55	3
TCGA-55-8508	2.56230571454438	1	55	3
TCGA-55-8510	3.6674628488987	2	55	3
TCGA-55-8511	4.32262583541705	3	55	3
TCGA-55-8512	0.680261513344331	0	55	3
TCGA-55-8513	2.330327987664	1	55	3
TCGA-55-8514	2.21650425679044	1	55	3
TCGA-55-8614	4.48284499236805	3	55	3
TCGA-55-8615	3.0856462322911	2	55	3
TCGA-55-8616	2.91321993523207	2	55	3
TCGA-55-8619	2.82843872822535	1	55	3
TCGA-55-8620	3.94531488865217	2	55	3
TCGA-55-8621	3.11033811280252	2	55	3
TCGA-55-A48X	3.37831579141238	2	55	3
TCGA-55-A48Y	4.56227569544788	3	55	3
TCGA-55-A48Z	3.80737808832627	2	55	3
TCGA-55-A490	3.4592886691743	2	55	3
TCGA-55-A491	4.02136662681174	2	55	3
TCGA-55-A492	1.09072898532139	0	55	3
TCGA-55-A493	5.18839741871231	3	55	3
TCGA-55-A494	3.66528831854816	2	55	3
TCGA-55-A4DF	4.85312439671944	3	55	3
TCGA-55-A4DG	2.26196997711199	1	55	3
TCGA-55-A57B	2.91387754466354	2	55	3
TCGA-62-A46O	5.16314760164285	3	62	4
TCGA-62-A46P	2.11295123636641	1	62	4
TCGA-62-A46R	4.24396494032542	3	62	4
TCGA-62-A46S	2.66720422592973	1	62	4
TCGA-62-A46U	3.71692555898762	2	62	4
TCGA-62-A46V	4.71264756418956	3	62	4
TCGA-62-A470	2.92593840635014	2	62	4
TCGA-62-A471	4.96308034862799	3	62	4
TCGA-62-A472	4.06902999634841	2	62	4
TCGA-64-1676	5.24287128229635	3	64	1
TCGA-64-1677	3.53246800829472	2	64	1
TCGA-64-1678	4.10463490407498	2	64	1
TCGA-64-1679	4.01514647942114	2	64	1
TCGA-64-1680	2.35450038918916	1	64	1
TCGA-64-1681	3.44068824887702	2	64	1
TCGA-64-5774	4.07225855046027	2	64	1
TCGA-64-5775	5.5449572431033	4	64	1
TCGA-64-5778	3.90651517991501	2	64	1
TCGA-64-5779	3.81235430383337	2	64	1
TCGA-64-5781	4.20212471948713	3	64	1
TCGA-64-5815	4.10562309680233	2	64	1
TCGA-67-3770	2.61664682201718	1	67	5
TCGA-67-3771	2.78256086444582	1	67	5
TCGA-67-3772	2.50028918595135	1	67	5
TCGA-67-3773	1.78547601290645	1	67	5
TCGA-67-3774	2.6386855826154	1	67	5
TCGA-67-4679	2.08079534422093	1	67	5
TCGA-67-6215	4.60582687144768	3	67	5
TCGA-67-6216	3.36207876889443	2	67	5
TCGA-67-6217	2.23480254928635	1	67	5
TCGA-69-7760	4.43617453414339	3	69	5
TCGA-69-7761	4.55771643748663	3	69	5
TCGA-69-7763	2.20990678601507	1	69	5
TCGA-69-7764	3.68835722362533	2	69	5
TCGA-69-7765	4.09321898120726	2	69	5
TCGA-69-7973	5.02802448248867	3	69	5
TCGA-69-7974	4.8160172032867	3	69	5
TCGA-69-7978	3.89202903964097	2	69	5
TCGA-69-7979	3.55936695533405	2	69	5
TCGA-69-7980	3.32912173412071	2	69	5
TCGA-69-8253	1.6405679740489	1	69	5
TCGA-69-8254	2.76360334069417	1	69	5
TCGA-69-8255	5.12078307576271	3	69	5
TCGA-69-8453	3.6012743272895	2	69	5
TCGA-69-A59K	4.64972474479071	3	69	5
TCGA-71-6725	3.65586295967888	2	71	1
TCGA-71-8520	4.79171456657155	3	71	1
TCGA-73-4658	4.16237757076663	3	73	1
TCGA-73-4659	4.48903220381217	3	73	1
TCGA-73-4662	2.77714463582622	1	73	1
TCGA-73-4666	6.05175703061675	4	73	1
TCGA-73-4668	4.63079504599803	3	73	1
TCGA-73-4670	4.82398857888942	3	73	1
TCGA-73-4675	3.02559065089822	2	73	1
TCGA-73-4676	5.04263220089513	3	73	1
TCGA-73-4677	2.2403855485412	1	73	1
TCGA-73-7498	1.56725608574245	1	73	1
TCGA-73-7499	4.43809451600197	3	73	1
TCGA-73-A9RS	4.62716048798202	3	73	1
TCGA-75-5122	4.9931148623661	3	75	4
TCGA-75-5125	4.84063454777755	3	75	4
TCGA-75-5126	5.00609758418696	3	75	4
TCGA-75-5146	2.27499296630948	1	75	4
TCGA-75-5147	3.6066454478366	2	75	4
TCGA-75-6203	3.07049853448595	2	75	4
TCGA-75-6205	4.45600059991147	3	75	4
TCGA-75-6206	1.50969459620943	0	75	4
TCGA-75-6207	4.33097936844093	3	75	4
TCGA-75-6211	4.32653558288574	3	75	4
TCGA-75-6212	3.65364979675964	2	75	4
TCGA-75-6214	4.80566026018515	3	75	4
TCGA-75-7025	2.10001451744036	1	75	4
TCGA-75-7027	5.05114541287291	3	75	4
TCGA-75-7030	2.1942164728132	1	75	4
TCGA-75-7031	4.39522276749334	3	75	4
TCGA-78-7145	5.72408858655891	4	78	1
TCGA-78-7146	5.23839006821929	3	78	1
TCGA-78-7147	3.96858294911434	2	78	1
TCGA-78-7148	4.46767873263909	3	78	1
TCGA-78-7149	1.34859589423707	0	78	1
TCGA-78-7150	5.18194783357776	3	78	1
TCGA-78-7152	2.3637248497116	1	78	1
TCGA-78-7153	3.67238417987167	2	78	1
TCGA-78-7154	5.60507889138418	4	78	1
TCGA-78-7155	4.72434205936413	3	78	1
TCGA-78-7156	1.24212866133533	0	78	1
TCGA-78-7158	3.00757328695937	2	78	1
TCGA-78-7159	4.55435909842892	3	78	1
TCGA-78-7160	4.35469710075604	3	78	1
TCGA-78-7161	1.97078119614129	1	78	1
TCGA-78-7163	1.97392135686681	1	78	1
TCGA-78-7166	4.05014617849364	2	78	1
TCGA-78-7167	0.191983810447939	0	78	1
TCGA-78-7220	4.36552230184092	3	78	1
TCGA-78-7535	3.52727386229227	2	78	1
TCGA-78-7536	4.34291463079398	3	78	1
TCGA-78-7537	1.88306235432963	1	78	1
TCGA-78-7539	2.35123527622765	1	78	1
TCGA-78-7540	2.63375500633738	1	78	1
TCGA-78-7542	6.79950295313856	4	78	1
TCGA-78-7633	2.61954677330201	1	78	1
TCGA-78-8640	5.03110761412445	3	78	1
TCGA-78-8648	4.37355929503547	3	78	1
TCGA-78-8655	3.27247239535629	2	78	1
TCGA-78-8660	5.16223694156144	3	78	1
TCGA-78-8662	4.12716872027043	2	78	1
TCGA-80-5607	4.32369447221264	3	80	4
TCGA-80-5608	4.07142604283543	2	80	4
TCGA-80-5611	4.7888204619849	3	80	4
TCGA-83-5908	6.2191548740672	4	83	3
TCGA-86-6562	4.099098955288	2	86	5
TCGA-86-6851	3.44090272473127	2	86	5
TCGA-86-7701	4.80360931345313	3	86	5
TCGA-86-7711	4.80903991898064	3	86	5
TCGA-86-7713	4.55113202887949	3	86	5
TCGA-86-7714	2.66458287918108	1	86	5
TCGA-86-7953	5.712517486339	4	86	5
TCGA-86-7954	4.1960979413808	3	86	5
TCGA-86-7955	5.07991668344781	3	86	5
TCGA-86-8054	4.45884811440367	3	86	5
TCGA-86-8055	4.37100983388018	3	86	5
TCGA-86-8056	2.52204961325018	1	86	5
TCGA-86-8073	3.21486057838889	2	86	5
TCGA-86-8074	4.43868210636175	3	86	5
TCGA-86-8075	4.12345106637947	2	86	5
TCGA-86-8076	2.75864846734137	1	86	5
TCGA-86-8278	3.93110317634042	2	86	5
TCGA-86-8279	3.76436616476966	2	86	5
TCGA-86-8280	3.76365584118273	2	86	5
TCGA-86-8281	2.19226420718626	1	86	5
TCGA-86-8358	4.74986531319416	3	86	5
TCGA-86-8359	2.88045578541402	2	86	5
TCGA-86-8585	4.3574786821641	3	86	5
TCGA-86-8668	3.34706422341544	2	86	5
TCGA-86-8669	3.30492377432121	2	86	5
TCGA-86-8671	3.25674116424669	2	86	5
TCGA-86-8672	3.07937755894784	2	86	5
TCGA-86-8673	4.35614041764537	3	86	5
TCGA-86-8674	3.20664157322882	2	86	5
TCGA-86-A456	3.16256960419352	2	86	5
TCGA-86-A4D0	5.40140777232392	3	86	5
TCGA-86-A4JF	5.72777023940399	4	86	5
TCGA-86-A4P7	4.0350594219863	2	86	5
TCGA-86-A4P8	1.87408579964624	1	86	5
TCGA-91-A4BC	4.21319340536477	3	91	4
TCGA-91-A4BD	2.49374192733888	1	91	4
TCGA-93-7347	3.16810273827586	2	93	5
TCGA-93-7348	3.01278641915223	2	93	5
TCGA-93-8067	4.34543653987826	3	93	5
TCGA-93-A4JN	4.28564771638772	3	93	5
TCGA-93-A4JO	2.91365395723848	2	93	5
TCGA-93-A4JP	3.90936104924833	2	93	5
TCGA-93-A4JQ	4.18802460925709	3	93	5
TCGA-95-7039	4.74456898754206	3	95	2
TCGA-95-7043	5.01036107090216	3	95	2
TCGA-95-7562	4.32670019919169	3	95	2
TCGA-95-7567	3.84661891190644	2	95	2
TCGA-95-7944	4.89554302248721	3	95	2
TCGA-95-7947	3.60739134243261	2	95	2
TCGA-95-7948	2.36693800674283	1	95	2
TCGA-95-8039	3.69324388514585	2	95	2
TCGA-95-8494	5.23495775755262	3	95	2
TCGA-95-A4VK	3.42750960307083	2	95	2
TCGA-95-A4VN	4.81717520652359	3	95	2
TCGA-95-A4VP	3.91889176946908	2	95	2
TCGA-97-7546	2.15467314078528	1	97	4
TCGA-97-7547	1.87329871237003	1	97	4
TCGA-97-7552	2.99710463549576	2	97	4
TCGA-97-7553	3.70945928532615	2	97	4
TCGA-97-7554	3.8276994212129	2	97	4
TCGA-97-7937	3.35450380794498	2	97	4
TCGA-97-7938	2.17740200692504	1	97	4
TCGA-97-7941	1.27696814825658	0	97	4
TCGA-97-8171	3.71002121869829	2	97	4
TCGA-97-8172	2.04793453992179	1	97	4
TCGA-97-8175	4.23049756426819	3	97	4
TCGA-97-8177	3.63235129304141	2	97	4
TCGA-97-8179	4.55406212143306	3	97	4
TCGA-97-8552	1.70325783132452	1	97	4
TCGA-97-A4LX	4.19570513703844	3	97	4
TCGA-97-A4M0	3.12381826615649	2	97	4
TCGA-97-A4M1	2.02458284826592	1	97	4
TCGA-97-A4M2	2.32070573651978	1	97	4
TCGA-97-A4M3	1.99787007364249	1	97	4
TCGA-97-A4M5	2.82243780215849	1	97	4
TCGA-97-A4M6	2.94847982613123	2	97	4
TCGA-97-A4M7	3.5569544066671	2	97	4
TCGA-99-7458	3.20907173367607	2	99	1
TCGA-99-8025	3.48478020035279	2	99	1
TCGA-99-8028	3.35707339672551	2	99	1
TCGA-99-8032	3.33673395912586	2	99	1
TCGA-99-8033	5.11300501829138	3	99	1
TCGA-99-AA5R	2.62526425622507	1	99	1
TCGA-J2-8192	3.06307046971927	2	J2	5
TCGA-J2-8194	2.45806802672414	1	J2	5
TCGA-J2-A4AD	4.347832408791	3	J2	5
TCGA-J2-A4AE	2.86657061163856	2	J2	5
TCGA-J2-A4AG	3.55989823170188	2	J2	5
TCGA-L4-A4E5	3.99181542387466	2	L4	2
TCGA-L4-A4E6	2.76249550548856	1	L4	2
TCGA-L9-A443	2.4748095134199	1	L9	1
TCGA-L9-A444	3.22383596942336	2	L9	1
TCGA-L9-A50W	2.26483496374017	1	L9	1
TCGA-L9-A5IP	5.27990122054051	3	L9	1
TCGA-L9-A743	4.27521355497922	3	L9	1
TCGA-L9-A7SV	3.50130890419402	2	L9	1
TCGA-L9-A8F4	4.51852533132982	3	L9	1
TCGA-MN-A4N1	3.85256978303343	2	MN	1
TCGA-MN-A4N4	3.7580991550072	2	MN	1
TCGA-MN-A4N5	3.8388088826343	2	MN	1
TCGA-MP-A4SV	4.41526800172427	3	MP	1
TCGA-MP-A4SW	3.7133134989077	2	MP	1
TCGA-MP-A4SY	3.76753774730714	2	MP	1
TCGA-MP-A4T4	4.39322179080588	3	MP	1
TCGA-MP-A4T6	2.46550094824103	1	MP	1
TCGA-MP-A4T7	4.63268850812048	3	MP	1
TCGA-MP-A4T8	3.81154052721095	2	MP	1
TCGA-MP-A4T9	4.0197608309956	2	MP	1
TCGA-MP-A4TA	5.06496063242463	3	MP	1
TCGA-MP-A4TC	4.68443619462851	3	MP	1
TCGA-MP-A4TD	3.32375983390474	2	MP	1
TCGA-MP-A4TE	3.18172666847896	2	MP	1
TCGA-MP-A4TF	3.96675051462004	2	MP	1
TCGA-MP-A4TH	2.4293366960297	1	MP	1
TCGA-MP-A4TI	4.59526429303727	3	MP	1
TCGA-MP-A4TJ	3.74442000696087	2	MP	1
TCGA-MP-A4TK	4.82210342723619	3	MP	1
TCGA-MP-A5C7	2.46161204033022	1	MP	1
TCGA-NJ-A4YF	4.71959031514066	3	NJ	2
TCGA-NJ-A4YG	3.29738446667798	2	NJ	2
TCGA-NJ-A4YI	2.25136317451652	1	NJ	2
TCGA-NJ-A4YP	3.52069754608691	2	NJ	2
TCGA-NJ-A4YQ	4.29632196875593	3	NJ	2
TCGA-NJ-A55A	2.41561146635095	1	NJ	2
TCGA-NJ-A55O	2.69918229175812	1	NJ	2
TCGA-NJ-A55R	3.09316498152245	2	NJ	2
TCGA-NJ-A7XG	2.36539832967494	1	NJ	2
TCGA-O1-A52J	3.86729823547891	2	O1	1
TCGA-S2-AA1A	2.95411973829241	2	S2	1
