# Supplementary material for: Surrogate Biomarker Prediction from Whole-Slide Images for Evaluating Overall Survival in Lung Adenocarcinoma
Source: Diagnostics (Basel). 2024 Feb 20;14(5):462. doi: 10.3390/diagnostics14050462 (PMC10930763; doi:10.3390/diagnostics14050462)
Supplement: Supplementary file 1 [file diagnostics-14-00462-s001.zip › Supplementary_File_S5_TCGA_LUAD_crossfolds/crossfolds_SHISA2.csv]

PATIENT	SHISA2	SHISA2_quantile	site_code	CV5
TCGA-05-4244	0.282051033711222	1	05	1
TCGA-05-4249	6.05234605365248	3	05	1
TCGA-05-4250	2.03971695455139	1	05	1
TCGA-05-4382	2.65276884965303	2	05	1
TCGA-05-4395	-0.806686301403815	0	05	1
TCGA-05-4396	0.350232532281172	1	05	1
TCGA-05-4397	1.66219433639193	1	05	1
TCGA-05-4398	1.14170159279346	1	05	1
TCGA-05-4402	2.9748311320281	2	05	1
TCGA-05-4403	4.38480076788802	2	05	1
TCGA-05-4405	2.98714740115104	2	05	1
TCGA-05-4415	-0.524380366005875	0	05	1
TCGA-05-4417	7.85159980734732	4	05	1
TCGA-05-4418	1.34093015420086	1	05	1
TCGA-05-4420	3.03893372027706	2	05	1
TCGA-05-4422	1.93869737752802	1	05	1
TCGA-05-4424	2.26061333650861	2	05	1
TCGA-05-4426	0.198333446122442	1	05	1
TCGA-05-4427	0.227829807586739	1	05	1
TCGA-05-4430	3.74025037852756	2	05	1
TCGA-05-4432	4.43263273289755	2	05	1
TCGA-05-4433	4.96479328842714	3	05	1
TCGA-05-4434	3.0670326669055	2	05	1
TCGA-35-3615	1.44860586648561	1	35	5
TCGA-35-4122	1.51490699234005	1	35	5
TCGA-35-4123	3.52617668822543	2	35	5
TCGA-35-5375	0.412524236106656	1	35	5
TCGA-38-4625	2.5670461057157	2	38	2
TCGA-38-4626	5.7476825647622	3	38	2
TCGA-38-4627	5.58263629083762	3	38	2
TCGA-38-4628	3.06835525345934	2	38	2
TCGA-38-4629	2.85837425245667	2	38	2
TCGA-38-4630	3.31126651181779	2	38	2
TCGA-38-4631	1.09002369440365	1	38	2
TCGA-38-4632	-0.064133611694413	1	38	2
TCGA-38-6178	2.05801020313799	1	38	2
TCGA-38-7271	2.96522936240818	2	38	2
TCGA-38-A44F	2.03114484462727	1	38	2
TCGA-44-2655	2.5520768257946	2	44	1
TCGA-44-2656	1.31960860574747	1	44	1
TCGA-44-2657	5.18350742542732	3	44	1
TCGA-44-2659	0.547568208546725	1	44	1
TCGA-44-2661	5.19431012406289	3	44	1
TCGA-44-2662	1.53897334183748	1	44	1
TCGA-44-2665	6.36280169996256	3	44	1
TCGA-44-2666	5.29247503345271	3	44	1
TCGA-44-2668	1.80644498438193	1	44	1
TCGA-44-3396	1.18931098902217	1	44	1
TCGA-44-3398	5.046382155922	3	44	1
TCGA-44-3917	-0.161140843297319	1	44	1
TCGA-44-3918	3.49686768649381	2	44	1
TCGA-44-3919	2.74137185192404	2	44	1
TCGA-44-4112	3.73409856384805	2	44	1
TCGA-44-5643	2.87143944447693	2	44	1
TCGA-44-5644	4.36445572832699	2	44	1
TCGA-44-5645	3.83734400828991	2	44	1
TCGA-44-6145	1.24603467870117	1	44	1
TCGA-44-6146	3.77343255726893	2	44	1
TCGA-44-6147	3.65309666703358	2	44	1
TCGA-44-6148	6.31116414007064	3	44	1
TCGA-44-6774	4.94218898012421	2	44	1
TCGA-44-6775	8.12256563118755	4	44	1
TCGA-44-6776	2.15109753338761	1	44	1
TCGA-44-6777	2.82893150478217	2	44	1
TCGA-44-6778	2.66445987849707	2	44	1
TCGA-44-6779	0.612579070074556	1	44	1
TCGA-44-7659	5.25283019055521	3	44	1
TCGA-44-7660	3.63356152645777	2	44	1
TCGA-44-7662	3.12990405580081	2	44	1
TCGA-44-7667	4.37607842350799	2	44	1
TCGA-44-7669	5.2678415774665	3	44	1
TCGA-44-7670	2.8067456031281	2	44	1
TCGA-44-7671	2.44037989281408	2	44	1
TCGA-44-7672	2.84251993052305	2	44	1
TCGA-44-8119	5.78450058350935	3	44	1
TCGA-44-A479	3.75681010581015	2	44	1
TCGA-44-A47A	5.94389180006337	3	44	1
TCGA-44-A47B	4.29957040727759	2	44	1
TCGA-44-A47G	0.850683935160053	1	44	1
TCGA-44-A4SS	1.13936854579935	1	44	1
TCGA-44-A4SU	4.01980151766639	2	44	1
TCGA-49-4487	2.27991502298923	2	49	4
TCGA-49-4488	0.154037785690121	1	49	4
TCGA-49-4490	3.63961882909951	2	49	4
TCGA-49-4494	2.83459456721788	2	49	4
TCGA-49-4501	2.76525495756771	2	49	4
TCGA-49-4505	2.2754362005982	2	49	4
TCGA-49-4506	-0.279399212640412	1	49	4
TCGA-49-4507	2.16331980727514	1	49	4
TCGA-49-4510	1.38206283674947	1	49	4
TCGA-49-4512	4.40084231000463	2	49	4
TCGA-49-4514	4.72826124591272	2	49	4
TCGA-49-6742	1.58466426369476	1	49	4
TCGA-49-6743	2.12967819351435	1	49	4
TCGA-49-6744	2.86363807257262	2	49	4
TCGA-49-6745	3.23668513634959	2	49	4
TCGA-49-6761	0.062749990679389	1	49	4
TCGA-49-6767	3.45602538775905	2	49	4
TCGA-49-AAQV	1.90412508377795	1	49	4
TCGA-49-AAR0	3.06710365784707	2	49	4
TCGA-49-AAR2	0.979129500156429	1	49	4
TCGA-49-AAR3	1.3097954398885	1	49	4
TCGA-49-AAR4	0.92797966927855	1	49	4
TCGA-49-AAR9	-0.747633946531715	0	49	4
TCGA-49-AARE	3.67134298863899	2	49	4
TCGA-49-AARN	3.63349619969984	2	49	4
TCGA-49-AARO	3.01241989326524	2	49	4
TCGA-49-AARQ	6.91644218765507	3	49	4
TCGA-49-AARR	3.7049057169892	2	49	4
TCGA-4B-A93V	2.39698744808047	2	4B	4
TCGA-50-5044	1.61984038916527	1	50	4
TCGA-50-5045	3.98498700587892	2	50	4
TCGA-50-5055	5.84260094746927	3	50	4
TCGA-50-5066	1.24479532821339	1	50	4
TCGA-50-5068	3.64691447184606	2	50	4
TCGA-50-5931	1.75345305374979	1	50	4
TCGA-50-5939	1.07322377897628	1	50	4
TCGA-50-5942	7.02306335416682	3	50	4
TCGA-50-5946	-2.70597637414538	0	50	4
TCGA-50-6590	0.176594935406985	1	50	4
TCGA-50-6591	7.26024901915275	3	50	4
TCGA-50-6593	4.43743226532021	2	50	4
TCGA-50-6594	1.04583570111585	1	50	4
TCGA-50-6597	4.53151250723868	2	50	4
TCGA-50-6673	5.35465704366438	3	50	4
TCGA-50-7109	3.39515877135669	2	50	4
TCGA-50-8457	3.13520577706963	2	50	4
TCGA-50-8459	4.69292285711181	2	50	4
TCGA-53-7624	0.793352178783819	1	53	1
TCGA-53-7626	5.47484818873933	3	53	1
TCGA-53-7813	6.96135838342184	3	53	1
TCGA-53-A4EZ	10.4294195757292	4	53	1
TCGA-55-1592	4.51027549693142	2	55	5
TCGA-55-1594	5.82193917458682	3	55	5
TCGA-55-1595	2.89829967000299	2	55	5
TCGA-55-1596	-0.157322876072365	1	55	5
TCGA-55-5899	3.13108946365591	2	55	5
TCGA-55-6543	3.55165918946815	2	55	5
TCGA-55-6642	5.70836404282916	3	55	5
TCGA-55-6712	1.03277108059643	1	55	5
TCGA-55-6968	3.82495870968197	2	55	5
TCGA-55-6969	2.39531668274412	2	55	5
TCGA-55-6970	1.92402860302329	1	55	5
TCGA-55-6971	5.85925955804016	3	55	5
TCGA-55-6972	0.031419353679128	1	55	5
TCGA-55-6975	2.73375888988451	2	55	5
TCGA-55-6978	2.00536828295448	1	55	5
TCGA-55-6979	3.52404077847043	2	55	5
TCGA-55-6980	3.44482829396629	2	55	5
TCGA-55-6981	3.28898581158103	2	55	5
TCGA-55-6982	5.04235683613691	3	55	5
TCGA-55-6983	5.84625587241234	3	55	5
TCGA-55-6984	2.76116306477047	2	55	5
TCGA-55-6985	4.82515875744421	2	55	5
TCGA-55-6986	4.37845348023097	2	55	5
TCGA-55-6987	3.40264969082105	2	55	5
TCGA-55-7227	3.46569482999793	2	55	5
TCGA-55-7281	3.28360561374598	2	55	5
TCGA-55-7283	5.32756139169316	3	55	5
TCGA-55-7284	2.47133931720695	2	55	5
TCGA-55-7570	0.81506653122823	1	55	5
TCGA-55-7573	4.25247929291981	2	55	5
TCGA-55-7574	3.87573362157361	2	55	5
TCGA-55-7576	4.28538152542565	2	55	5
TCGA-55-7724	4.75337532271254	2	55	5
TCGA-55-7725	7.86253336207808	4	55	5
TCGA-55-7726	5.85186056055506	3	55	5
TCGA-55-7727	4.55895974390391	2	55	5
TCGA-55-7728	3.6573961294603	2	55	5
TCGA-55-7815	5.14628986505548	3	55	5
TCGA-55-7816	2.02354795362269	1	55	5
TCGA-55-7903	0.609533248705878	1	55	5
TCGA-55-7907	2.08559575155103	1	55	5
TCGA-55-7910	6.97251389825961	3	55	5
TCGA-55-7911	-0.271782447479201	1	55	5
TCGA-55-7913	8.77092148404069	4	55	5
TCGA-55-7914	7.13662910523503	3	55	5
TCGA-55-7994	-1.74557398706191	0	55	5
TCGA-55-7995	1.79988335681027	1	55	5
TCGA-55-8085	-0.052039773790478	1	55	5
TCGA-55-8087	6.54598223799577	3	55	5
TCGA-55-8089	0.229229864447284	1	55	5
TCGA-55-8090	3.74542045154971	2	55	5
TCGA-55-8091	3.45502797981004	2	55	5
TCGA-55-8092	0.071884839703703	1	55	5
TCGA-55-8094	0.287780438041961	1	55	5
TCGA-55-8096	4.18731429321213	2	55	5
TCGA-55-8097	1.84347175149723	1	55	5
TCGA-55-8203	6.66332335805187	3	55	5
TCGA-55-8204	4.96610883686605	3	55	5
TCGA-55-8205	0.603865952809761	1	55	5
TCGA-55-8206	3.7119945481217	2	55	5
TCGA-55-8207	2.10352888914554	1	55	5
TCGA-55-8208	1.98299492930704	1	55	5
TCGA-55-8299	2.61872422813878	2	55	5
TCGA-55-8301	1.32920351073599	1	55	5
TCGA-55-8302	1.0352134234623	1	55	5
TCGA-55-8505	2.27006120875277	2	55	5
TCGA-55-8506	5.6953613297766	3	55	5
TCGA-55-8507	3.33814181809572	2	55	5
TCGA-55-8508	7.6666828943788	3	55	5
TCGA-55-8510	2.84664734178171	2	55	5
TCGA-55-8511	0.492100065088509	1	55	5
TCGA-55-8512	3.51341792858838	2	55	5
TCGA-55-8513	2.63518256919242	2	55	5
TCGA-55-8514	5.53372754187752	3	55	5
TCGA-55-8614	5.18141255194455	3	55	5
TCGA-55-8615	6.05467835174022	3	55	5
TCGA-55-8616	-0.063643565969993	1	55	5
TCGA-55-8619	3.62329800223972	2	55	5
TCGA-55-8620	6.44050778571013	3	55	5
TCGA-55-8621	4.69168709869558	2	55	5
TCGA-55-A48X	3.21375255100551	2	55	5
TCGA-55-A48Y	3.41879160333395	2	55	5
TCGA-55-A48Z	3.26559355409167	2	55	5
TCGA-55-A490	-0.299156652402358	1	55	5
TCGA-55-A491	3.02897981092162	2	55	5
TCGA-55-A492	0.720972365343411	1	55	5
TCGA-55-A493	1.16434680548778	1	55	5
TCGA-55-A494	3.24420638252823	2	55	5
TCGA-55-A4DF	5.42525871054375	3	55	5
TCGA-55-A4DG	4.45322002347988	2	55	5
TCGA-55-A57B	2.99460881677639	2	55	5
TCGA-62-A46O	-0.994105752489404	0	62	1
TCGA-62-A46P	8.00328000640769	4	62	1
TCGA-62-A46R	0.282772960313186	1	62	1
TCGA-62-A46S	1.16077512775526	1	62	1
TCGA-62-A46U	3.9168105809145	2	62	1
TCGA-62-A46V	3.80822522417179	2	62	1
TCGA-62-A470	5.57245557758793	3	62	1
TCGA-62-A471	1.15651227962555	1	62	1
TCGA-62-A472	0.91445295923953	1	62	1
TCGA-64-1676	3.39099243402341	2	64	4
TCGA-64-1677	4.91985583206929	2	64	4
TCGA-64-1678	6.77670973096271	3	64	4
TCGA-64-1679	4.67573230785356	2	64	4
TCGA-64-1680	4.78851228240718	2	64	4
TCGA-64-1681	4.176386375322	2	64	4
TCGA-64-5774	9.31609053315804	4	64	4
TCGA-64-5775	-2.96679541066408	0	64	4
TCGA-64-5778	0.579732245760189	1	64	4
TCGA-64-5779	5.39886476075549	3	64	4
TCGA-64-5781	1.73277763198475	1	64	4
TCGA-64-5815	3.35442026497935	2	64	4
TCGA-67-3770	0.580304974953461	1	67	2
TCGA-67-3771	5.01781454785429	3	67	2
TCGA-67-3772	5.20997220248168	3	67	2
TCGA-67-3773	5.62210272691215	3	67	2
TCGA-67-3774	2.05594090714406	1	67	2
TCGA-67-4679	3.85385394096572	2	67	2
TCGA-67-6215	4.99037220083341	3	67	2
TCGA-67-6216	6.08727992312061	3	67	2
TCGA-67-6217	5.63497323522715	3	67	2
TCGA-69-7760	3.98030115277389	2	69	3
TCGA-69-7761	1.19677996221386	1	69	3
TCGA-69-7763	2.467816159671	2	69	3
TCGA-69-7764	0.609529607203004	1	69	3
TCGA-69-7765	4.41481035184502	2	69	3
TCGA-69-7973	9.01749917296078	4	69	3
TCGA-69-7974	1.59576637932114	1	69	3
TCGA-69-7978	1.55964658711644	1	69	3
TCGA-69-7979	3.19267929900973	2	69	3
TCGA-69-7980	1.06138573959694	1	69	3
TCGA-69-8253	7.34181554757697	3	69	3
TCGA-69-8254	8.54300663618925	4	69	3
TCGA-69-8255	0.352506196372063	1	69	3
TCGA-69-8453	3.87577227813965	2	69	3
TCGA-69-A59K	-0.059286235640026	1	69	3
TCGA-71-6725	2.65458227158689	2	71	4
TCGA-71-8520	5.309614024484	3	71	4
TCGA-73-4658	1.9164817363532	1	73	4
TCGA-73-4659	4.08976202039164	2	73	4
TCGA-73-4662	3.72210774989955	2	73	4
TCGA-73-4666	0.85774022266353	1	73	4
TCGA-73-4668	0.556293615724062	1	73	4
TCGA-73-4670	0.534636632832706	1	73	4
TCGA-73-4675	2.98688187655785	2	73	4
TCGA-73-4676	-0.342477737912716	1	73	4
TCGA-73-4677	2.13276630473717	1	73	4
TCGA-73-7498	1.58458596428037	1	73	4
TCGA-73-7499	2.99855256835241	2	73	4
TCGA-73-A9RS	-0.260003702782491	1	73	4
TCGA-75-5122	0.573575970852318	1	75	2
TCGA-75-5125	0.123556584056014	1	75	2
TCGA-75-5126	1.64119945033404	1	75	2
TCGA-75-5146	2.09901529474491	1	75	2
TCGA-75-5147	1.51333297566508	1	75	2
TCGA-75-6203	6.20435428122074	3	75	2
TCGA-75-6205	1.73508294697713	1	75	2
TCGA-75-6206	0.930681361819457	1	75	2
TCGA-75-6207	0.788200605012409	1	75	2
TCGA-75-6211	1.04153992878337	1	75	2
TCGA-75-6212	4.46675515890993	2	75	2
TCGA-75-6214	1.36997724432046	1	75	2
TCGA-75-7025	5.0931846402019	3	75	2
TCGA-75-7027	2.58138056459826	2	75	2
TCGA-75-7030	4.66356356031558	2	75	2
TCGA-75-7031	3.34821070120793	2	75	2
TCGA-78-7145	3.11869026420723	2	78	2
TCGA-78-7146	0.711315054320313	1	78	2
TCGA-78-7147	2.75891807046741	2	78	2
TCGA-78-7148	1.52754081270434	1	78	2
TCGA-78-7149	1.17991405964539	1	78	2
TCGA-78-7150	2.00048121025276	1	78	2
TCGA-78-7152	4.8640334768821	2	78	2
TCGA-78-7153	3.90206215537608	2	78	2
TCGA-78-7154	0.613915458622957	1	78	2
TCGA-78-7155	-0.605216476647609	0	78	2
TCGA-78-7156	-0.934194111305136	0	78	2
TCGA-78-7158	7.0120669435848	3	78	2
TCGA-78-7159	7.85911264735526	4	78	2
TCGA-78-7160	2.45273880068975	2	78	2
TCGA-78-7161	2.94216845733321	2	78	2
TCGA-78-7163	5.28626675412908	3	78	2
TCGA-78-7166	-0.463138298367549	1	78	2
TCGA-78-7167	0.695221913734641	1	78	2
TCGA-78-7220	-0.473279303925431	1	78	2
TCGA-78-7535	4.87514217552595	2	78	2
TCGA-78-7536	-3.25902494322853	0	78	2
TCGA-78-7537	4.53524944575507	2	78	2
TCGA-78-7539	6.16178695350612	3	78	2
TCGA-78-7540	2.18578857419353	1	78	2
TCGA-78-7542	0.540509517366996	1	78	2
TCGA-78-7633	0.407911519974864	1	78	2
TCGA-78-8640	2.01982633226117	1	78	2
TCGA-78-8648	3.65065174185676	2	78	2
TCGA-78-8655	1.21627785590368	1	78	2
TCGA-78-8660	2.31013174070425	2	78	2
TCGA-78-8662	-1.97754915107801	0	78	2
TCGA-80-5607	1.19975567604451	1	80	2
TCGA-80-5608	3.9607425878379	2	80	2
TCGA-80-5611	5.90925369609893	3	80	2
TCGA-83-5908	1.74925963041085	1	83	5
TCGA-86-6562	3.26385523711362	2	86	3
TCGA-86-6851	4.74109264053112	2	86	3
TCGA-86-7701	4.46772568358536	2	86	3
TCGA-86-7711	0.9569071310426	1	86	3
TCGA-86-7713	6.80643907268867	3	86	3
TCGA-86-7714	5.35302149985197	3	86	3
TCGA-86-7953	3.65941965566756	2	86	3
TCGA-86-7954	2.12066793057983	1	86	3
TCGA-86-7955	-1.75250454272227	0	86	3
TCGA-86-8054	6.57054150342014	3	86	3
TCGA-86-8055	4.69945777685513	2	86	3
TCGA-86-8056	7.04580308597293	3	86	3
TCGA-86-8073	2.10167550349629	1	86	3
TCGA-86-8074	3.74738078808449	2	86	3
TCGA-86-8075	4.77315513828829	2	86	3
TCGA-86-8076	2.81375810314888	2	86	3
TCGA-86-8278	4.50842049586584	2	86	3
TCGA-86-8279	5.70111823485141	3	86	3
TCGA-86-8280	3.9759472861065	2	86	3
TCGA-86-8281	0.423728534019183	1	86	3
TCGA-86-8358	6.01133989977115	3	86	3
TCGA-86-8359	5.30208877501733	3	86	3
TCGA-86-8585	0.030953573166639	1	86	3
TCGA-86-8668	3.9171001798985	2	86	3
TCGA-86-8669	6.85277575401627	3	86	3
TCGA-86-8671	4.98835352391869	3	86	3
TCGA-86-8672	0.924099333469931	1	86	3
TCGA-86-8673	1.16649076269245	1	86	3
TCGA-86-8674	2.12863906122755	1	86	3
TCGA-86-A456	1.79957098031111	1	86	3
TCGA-86-A4D0	1.4657899988828	1	86	3
TCGA-86-A4JF	2.08206693999961	1	86	3
TCGA-86-A4P7	2.896586507949	2	86	3
TCGA-86-A4P8	4.4312774669446	2	86	3
TCGA-91-A4BC	2.3606668403293	2	91	4
TCGA-91-A4BD	5.6357323251891	3	91	4
TCGA-93-7347	5.72647568238244	3	93	1
TCGA-93-7348	5.59389218078593	3	93	1
TCGA-93-8067	1.09785264797753	1	93	1
TCGA-93-A4JN	3.57862924839855	2	93	1
TCGA-93-A4JO	1.17575789219778	1	93	1
TCGA-93-A4JP	6.01527164081027	3	93	1
TCGA-93-A4JQ	3.87985767398136	2	93	1
TCGA-95-7039	2.56629911943792	2	95	3
TCGA-95-7043	-0.563740437187224	0	95	3
TCGA-95-7562	3.00840864323245	2	95	3
TCGA-95-7567	1.12166869389708	1	95	3
TCGA-95-7944	-0.620305554911445	0	95	3
TCGA-95-7947	0.792737778969134	1	95	3
TCGA-95-7948	2.46499323373911	2	95	3
TCGA-95-8039	1.54759247114192	1	95	3
TCGA-95-8494	-0.930604691303621	0	95	3
TCGA-95-A4VK	0.224654326526215	1	95	3
TCGA-95-A4VN	0.850546664522929	1	95	3
TCGA-95-A4VP	5.41804711651996	3	95	3
TCGA-97-7546	2.31973238705577	2	97	2
TCGA-97-7547	8.89491469558532	4	97	2
TCGA-97-7552	3.6239587483722	2	97	2
TCGA-97-7553	5.39552597187297	3	97	2
TCGA-97-7554	1.90611770745864	1	97	2
TCGA-97-7937	4.4955717437388	2	97	2
TCGA-97-7938	3.49805844457636	2	97	2
TCGA-97-7941	7.83017305647754	4	97	2
TCGA-97-8171	7.92671564877053	4	97	2
TCGA-97-8172	5.52686909216386	3	97	2
TCGA-97-8175	4.20036647435215	2	97	2
TCGA-97-8177	6.30177994834465	3	97	2
TCGA-97-8179	1.27202675366921	1	97	2
TCGA-97-8552	3.86149374698824	2	97	2
TCGA-97-A4LX	1.82490346446795	1	97	2
TCGA-97-A4M0	3.07001662343454	2	97	2
TCGA-97-A4M1	4.27061759313396	2	97	2
TCGA-97-A4M2	3.35428126377876	2	97	2
TCGA-97-A4M3	3.74789182063414	2	97	2
TCGA-97-A4M5	3.14900396332592	2	97	2
TCGA-97-A4M6	3.80457041473252	2	97	2
TCGA-97-A4M7	5.16367891816299	3	97	2
TCGA-99-7458	3.24810983247083	2	99	1
TCGA-99-8025	2.45577338707318	2	99	1
TCGA-99-8028	3.04127741358176	2	99	1
TCGA-99-8032	5.50722130516344	3	99	1
TCGA-99-8033	-0.090809666074602	1	99	1
TCGA-99-AA5R	4.12203460653508	2	99	1
TCGA-J2-8192	5.01878301255353	3	J2	4
TCGA-J2-8194	-0.579861428908184	0	J2	4
TCGA-J2-A4AD	3.05747439290451	2	J2	4
TCGA-J2-A4AE	2.97861692365823	2	J2	4
TCGA-J2-A4AG	1.93448368724343	1	J2	4
TCGA-L4-A4E5	1.22601714750074	1	L4	2
TCGA-L4-A4E6	3.17845988886025	2	L4	2
TCGA-L9-A443	3.66384333780992	2	L9	4
TCGA-L9-A444	0.966759018885969	1	L9	4
TCGA-L9-A50W	9.09055717001798	4	L9	4
TCGA-L9-A5IP	1.15820913333743	1	L9	4
TCGA-L9-A743	2.33535653586456	2	L9	4
TCGA-L9-A7SV	-2.17111643777748	0	L9	4
TCGA-L9-A8F4	0.248844330276162	1	L9	4
TCGA-MN-A4N1	2.02414332207265	1	MN	5
TCGA-MN-A4N4	2.65578505971957	2	MN	5
TCGA-MN-A4N5	1.70785370434626	1	MN	5
TCGA-MP-A4SV	1.95627217678939	1	MP	3
TCGA-MP-A4SW	3.54666362949825	2	MP	3
TCGA-MP-A4SY	4.22324661118171	2	MP	3
TCGA-MP-A4T4	3.31021899165652	2	MP	3
TCGA-MP-A4T6	1.71452849608094	1	MP	3
TCGA-MP-A4T7	3.05102926022396	2	MP	3
TCGA-MP-A4T8	1.117559041873	1	MP	3
TCGA-MP-A4T9	3.45679879829296	2	MP	3
TCGA-MP-A4TA	1.01535178166292	1	MP	3
TCGA-MP-A4TC	3.84164757907632	2	MP	3
TCGA-MP-A4TD	1.55098217284538	1	MP	3
TCGA-MP-A4TE	6.50650108218927	3	MP	3
TCGA-MP-A4TF	2.63365049100804	2	MP	3
TCGA-MP-A4TH	2.08249096893801	1	MP	3
TCGA-MP-A4TI	2.6018029026669	2	MP	3
TCGA-MP-A4TJ	6.45761509714014	3	MP	3
TCGA-MP-A4TK	4.30338215996752	2	MP	3
TCGA-MP-A5C7	3.37543111266899	2	MP	3
TCGA-NJ-A4YF	2.22965913696493	2	NJ	3
TCGA-NJ-A4YG	5.85475040302619	3	NJ	3
TCGA-NJ-A4YI	0.16223728404354	1	NJ	3
TCGA-NJ-A4YP	5.43946516002375	3	NJ	3
TCGA-NJ-A4YQ	0.785916430141399	1	NJ	3
TCGA-NJ-A55A	2.96913091942123	2	NJ	3
TCGA-NJ-A55O	3.74845506279879	2	NJ	3
TCGA-NJ-A55R	2.87176663108655	2	NJ	3
TCGA-NJ-A7XG	3.11311030530514	2	NJ	3
TCGA-O1-A52J	2.47916860966359	2	O1	4
TCGA-S2-AA1A	6.82030541694961	3	S2	1
