# Supplementary material for: Surrogate Biomarker Prediction from Whole-Slide Images for Evaluating Overall Survival in Lung Adenocarcinoma
Source: Diagnostics (Basel). 2024 Feb 20;14(5):462. doi: 10.3390/diagnostics14050462 (PMC10930763; doi:10.3390/diagnostics14050462)
Supplement: Supplementary file 1 [file diagnostics-14-00462-s001.zip › Supplementary_File_S5_TCGA_LUAD_crossfolds/crossfolds_SKA1.csv]

PATIENT	SKA1	SKA1_quantile	site_code	CV5
TCGA-05-4244	2.7473784310519	2	05	4
TCGA-05-4249	1.09402906278473	1	05	4
TCGA-05-4250	3.67811871423401	3	05	4
TCGA-05-4382	2.64231449201586	2	05	4
TCGA-05-4395	2.69357903474206	2	05	4
TCGA-05-4396	3.06195217528827	2	05	4
TCGA-05-4397	5.68786207669482	4	05	4
TCGA-05-4398	3.44794806544855	3	05	4
TCGA-05-4402	2.60122190744062	2	05	4
TCGA-05-4403	1.77667451657254	2	05	4
TCGA-05-4405	1.62287301555408	1	05	4
TCGA-05-4415	5.70443832449001	4	05	4
TCGA-05-4417	2.09192497427463	2	05	4
TCGA-05-4418	3.57651740014917	3	05	4
TCGA-05-4420	4.02606256920251	3	05	4
TCGA-05-4422	2.00596807336403	2	05	4
TCGA-05-4424	2.82124650786802	2	05	4
TCGA-05-4426	1.54025301619727	1	05	4
TCGA-05-4427	3.73879172686412	3	05	4
TCGA-05-4430	2.14003265215103	2	05	4
TCGA-05-4432	3.2721327442445	3	05	4
TCGA-05-4433	2.85380695413822	2	05	4
TCGA-05-4434	2.63366631806418	2	05	4
TCGA-35-3615	0.80298058385783	1	35	3
TCGA-35-4122	4.00281149502968	3	35	3
TCGA-35-4123	4.23381529501889	3	35	3
TCGA-35-5375	3.67474608486975	3	35	3
TCGA-38-4625	5.70519239848536	4	38	3
TCGA-38-4626	1.43054367625607	1	38	3
TCGA-38-4627	1.42472926532823	1	38	3
TCGA-38-4628	2.72869331313211	2	38	3
TCGA-38-4629	4.16467810082279	3	38	3
TCGA-38-4630	4.58096921097565	3	38	3
TCGA-38-4631	4.29052350989125	3	38	3
TCGA-38-4632	3.61819672589495	3	38	3
TCGA-38-6178	2.03974799674526	2	38	3
TCGA-38-7271	2.08033783987956	2	38	3
TCGA-38-A44F	0.676187949352442	1	38	3
TCGA-44-2655	0.983578926491173	1	44	2
TCGA-44-2656	1.58155678789863	1	44	2
TCGA-44-2657	1.77440748234017	2	44	2
TCGA-44-2659	1.58396244580712	1	44	2
TCGA-44-2661	1.62384719303685	1	44	2
TCGA-44-2662	3.56121575219378	3	44	2
TCGA-44-2665	1.48483054873666	1	44	2
TCGA-44-2666	1.85269729105797	2	44	2
TCGA-44-2668	3.63565509486625	3	44	2
TCGA-44-3396	3.82938695380561	3	44	2
TCGA-44-3398	2.23057495020281	2	44	2
TCGA-44-3917	3.84577857064247	3	44	2
TCGA-44-3918	2.62792384149395	2	44	2
TCGA-44-3919	2.59237268933627	2	44	2
TCGA-44-4112	1.83344890821368	2	44	2
TCGA-44-5643	5.77701190838947	4	44	2
TCGA-44-5644	4.05277435969313	3	44	2
TCGA-44-5645	-0.014840695228473	0	44	2
TCGA-44-6145	2.89870203856072	2	44	2
TCGA-44-6146	0.031601207930907	0	44	2
TCGA-44-6147	1.38067767192559	1	44	2
TCGA-44-6148	-1.3498393563185	0	44	2
TCGA-44-6774	2.26074736428548	2	44	2
TCGA-44-6775	2.29415578026944	2	44	2
TCGA-44-6776	0.824993762529053	1	44	2
TCGA-44-6777	2.1561511252696	2	44	2
TCGA-44-6778	4.34656353762876	3	44	2
TCGA-44-6779	4.09964937003413	3	44	2
TCGA-44-7659	0.072689732559527	0	44	2
TCGA-44-7660	4.72734367277839	3	44	2
TCGA-44-7662	3.63191376716665	3	44	2
TCGA-44-7667	4.05933801864362	3	44	2
TCGA-44-7669	4.05343993458962	3	44	2
TCGA-44-7670	5.28285803652585	4	44	2
TCGA-44-7671	2.18742394000583	2	44	2
TCGA-44-7672	2.89288089164332	2	44	2
TCGA-44-8119	4.22847934305063	3	44	2
TCGA-44-A479	2.84437707141843	2	44	2
TCGA-44-A47A	3.03603780205452	2	44	2
TCGA-44-A47B	2.17978984575452	2	44	2
TCGA-44-A47G	2.14717698267114	2	44	2
TCGA-44-A4SS	3.01383766371549	2	44	2
TCGA-44-A4SU	0.869001171302999	1	44	2
TCGA-49-4487	4.45252410900275	3	49	4
TCGA-49-4488	2.57952207240408	2	49	4
TCGA-49-4490	0.374745423601931	1	49	4
TCGA-49-4494	4.31718511578027	3	49	4
TCGA-49-4501	0.889599412741867	1	49	4
TCGA-49-4505	0.924803609919903	1	49	4
TCGA-49-4506	3.22812669419793	3	49	4
TCGA-49-4507	4.85871979652776	4	49	4
TCGA-49-4510	-0.473814592939721	0	49	4
TCGA-49-4512	1.81753903320517	2	49	4
TCGA-49-4514	4.75417862028736	4	49	4
TCGA-49-6742	3.5874148747108	3	49	4
TCGA-49-6743	4.05807660666351	3	49	4
TCGA-49-6744	2.28350872558741	2	49	4
TCGA-49-6745	3.95573536830695	3	49	4
TCGA-49-6761	2.84105638022649	2	49	4
TCGA-49-6767	3.40449508711897	3	49	4
TCGA-49-AAQV	2.56039261857223	2	49	4
TCGA-49-AAR0	1.88669525242357	2	49	4
TCGA-49-AAR2	4.69960697153407	3	49	4
TCGA-49-AAR3	3.75590294599659	3	49	4
TCGA-49-AAR4	3.38358619939788	3	49	4
TCGA-49-AAR9	3.66030143706191	3	49	4
TCGA-49-AARE	2.43218094830057	2	49	4
TCGA-49-AARN	1.76083723891062	2	49	4
TCGA-49-AARO	2.45024925741732	2	49	4
TCGA-49-AARQ	4.66758296617313	3	49	4
TCGA-49-AARR	0.212601143565905	1	49	4
TCGA-4B-A93V	2.7758535854141	2	4B	4
TCGA-50-5044	4.56223641258921	3	50	3
TCGA-50-5045	2.42272670517119	2	50	3
TCGA-50-5055	2.37030526641902	2	50	3
TCGA-50-5066	3.38445911446961	3	50	3
TCGA-50-5068	2.44069819801212	2	50	3
TCGA-50-5931	4.35032232115512	3	50	3
TCGA-50-5939	3.37511412062709	3	50	3
TCGA-50-5942	-0.094493174265311	0	50	3
TCGA-50-5946	3.39975756911116	3	50	3
TCGA-50-6590	5.05496217793433	4	50	3
TCGA-50-6591	4.5991883032233	3	50	3
TCGA-50-6593	2.10176411380655	2	50	3
TCGA-50-6594	2.96287425210045	2	50	3
TCGA-50-6597	2.52949897580103	2	50	3
TCGA-50-6673	3.37430309566976	3	50	3
TCGA-50-7109	2.60581235623637	2	50	3
TCGA-50-8457	0.099581867338905	0	50	3
TCGA-50-8459	1.77437508023707	2	50	3
TCGA-53-7624	3.83138007997416	3	53	4
TCGA-53-7626	1.84954733291075	2	53	4
TCGA-53-7813	3.64366841294691	3	53	4
TCGA-53-A4EZ	3.50094494549584	3	53	4
TCGA-55-1592	2.49913084123227	2	55	1
TCGA-55-1594	2.74871760953323	2	55	1
TCGA-55-1595	2.53941934976734	2	55	1
TCGA-55-1596	4.10347156806354	3	55	1
TCGA-55-5899	4.96426005407562	4	55	1
TCGA-55-6543	0.861771534108314	1	55	1
TCGA-55-6642	2.90481905707264	2	55	1
TCGA-55-6712	3.33261667740552	3	55	1
TCGA-55-6968	5.59467008638498	4	55	1
TCGA-55-6969	4.25685399382056	3	55	1
TCGA-55-6970	3.99481845702522	3	55	1
TCGA-55-6971	2.16254452795994	2	55	1
TCGA-55-6972	1.64917178951795	1	55	1
TCGA-55-6975	4.38667249746566	3	55	1
TCGA-55-6978	4.00437434902547	3	55	1
TCGA-55-6979	3.67793735025726	3	55	1
TCGA-55-6980	0.683156187235711	1	55	1
TCGA-55-6981	3.27144523027189	3	55	1
TCGA-55-6982	1.62366848284511	1	55	1
TCGA-55-6983	2.08888827863817	2	55	1
TCGA-55-6984	3.12113486332519	2	55	1
TCGA-55-6985	3.05736273312473	2	55	1
TCGA-55-6986	1.38010889640904	1	55	1
TCGA-55-6987	3.86866448682052	3	55	1
TCGA-55-7227	2.42715215374053	2	55	1
TCGA-55-7281	2.07224724268451	2	55	1
TCGA-55-7283	1.8824435246101	2	55	1
TCGA-55-7284	1.15874908689892	1	55	1
TCGA-55-7570	5.51681640085112	4	55	1
TCGA-55-7573	0.143574729423363	0	55	1
TCGA-55-7574	2.13640489003892	2	55	1
TCGA-55-7576	2.63946853217115	2	55	1
TCGA-55-7724	3.09677494790273	2	55	1
TCGA-55-7725	0.191118664659924	1	55	1
TCGA-55-7726	3.60297705009757	3	55	1
TCGA-55-7727	3.2163764652388	2	55	1
TCGA-55-7728	1.93558276052664	2	55	1
TCGA-55-7815	3.16436724425726	2	55	1
TCGA-55-7816	1.24922894497412	1	55	1
TCGA-55-7903	3.93000333938538	3	55	1
TCGA-55-7907	2.03467181638835	2	55	1
TCGA-55-7910	3.3032898950655	3	55	1
TCGA-55-7911	3.61229826522123	3	55	1
TCGA-55-7913	4.82334737617786	4	55	1
TCGA-55-7914	2.75491978202225	2	55	1
TCGA-55-7994	3.90361564701585	3	55	1
TCGA-55-7995	2.39338614909767	2	55	1
TCGA-55-8085	4.24395341203693	3	55	1
TCGA-55-8087	-0.487440763541684	0	55	1
TCGA-55-8089	3.3784176191472	3	55	1
TCGA-55-8090	2.25893164785681	2	55	1
TCGA-55-8091	1.90092644279364	2	55	1
TCGA-55-8092	3.02936800758592	2	55	1
TCGA-55-8094	2.76126765190068	2	55	1
TCGA-55-8096	0.786747752634921	1	55	1
TCGA-55-8097	0.235608848665992	1	55	1
TCGA-55-8203	2.80651908438548	2	55	1
TCGA-55-8204	4.33084793811081	3	55	1
TCGA-55-8205	4.57599589665638	3	55	1
TCGA-55-8206	0.731483792795235	1	55	1
TCGA-55-8207	-0.180431355542801	0	55	1
TCGA-55-8208	3.36886384502391	3	55	1
TCGA-55-8299	3.40143299491729	3	55	1
TCGA-55-8301	3.28812060476795	3	55	1
TCGA-55-8302	3.29878927987137	3	55	1
TCGA-55-8505	2.66644600112972	2	55	1
TCGA-55-8506	3.23225189062971	3	55	1
TCGA-55-8507	2.77884420076791	2	55	1
TCGA-55-8508	3.02363686609716	2	55	1
TCGA-55-8510	2.72008338049804	2	55	1
TCGA-55-8511	3.136725487108	2	55	1
TCGA-55-8512	-0.76031107804165	0	55	1
TCGA-55-8513	0.650949885050741	1	55	1
TCGA-55-8514	0.140736749172471	0	55	1
TCGA-55-8614	3.21185193190549	2	55	1
TCGA-55-8615	2.20755290099001	2	55	1
TCGA-55-8616	2.0558635284861	2	55	1
TCGA-55-8619	1.45446388556839	1	55	1
TCGA-55-8620	4.86618098610447	4	55	1
TCGA-55-8621	2.28596606680305	2	55	1
TCGA-55-A48X	2.61380387036051	2	55	1
TCGA-55-A48Y	3.51205946728305	3	55	1
TCGA-55-A48Z	3.48210310306868	3	55	1
TCGA-55-A490	2.32273241731716	2	55	1
TCGA-55-A491	3.16786324395025	2	55	1
TCGA-55-A492	0.175976271939899	1	55	1
TCGA-55-A493	4.11243203644924	3	55	1
TCGA-55-A494	3.30036627411549	3	55	1
TCGA-55-A4DF	5.09498961706291	4	55	1
TCGA-55-A4DG	-0.040262316434451	0	55	1
TCGA-55-A57B	0.803925255167284	1	55	1
TCGA-62-A46O	4.16837882482397	3	62	5
TCGA-62-A46P	1.46087453978672	1	62	5
TCGA-62-A46R	1.78643535893249	2	62	5
TCGA-62-A46S	1.16077512775526	1	62	5
TCGA-62-A46U	2.6638514432822	2	62	5
TCGA-62-A46V	2.74409488675208	2	62	5
TCGA-62-A470	1.82640273279922	2	62	5
TCGA-62-A471	4.19321022256492	3	62	5
TCGA-62-A472	2.71196009534079	2	62	5
TCGA-64-1676	3.4239321078517	3	64	2
TCGA-64-1677	4.07690662816076	3	64	2
TCGA-64-1678	5.54278641427222	4	64	2
TCGA-64-1679	2.11686506039622	2	64	2
TCGA-64-1680	1.60802770927858	1	64	2
TCGA-64-1681	1.96252783057305	2	64	2
TCGA-64-5774	4.26507553129723	3	64	2
TCGA-64-5775	3.67912030128894	3	64	2
TCGA-64-5778	2.07554236874456	2	64	2
TCGA-64-5779	4.1356756340206	3	64	2
TCGA-64-5781	3.14158317755208	2	64	2
TCGA-64-5815	2.14521527587523	2	64	2
TCGA-67-3770	1.26937587901536	1	67	3
TCGA-67-3771	3.18386333831924	2	67	3
TCGA-67-3772	0.534869417661498	1	67	3
TCGA-67-3773	0.962353774990531	1	67	3
TCGA-67-3774	1.18920743800752	1	67	3
TCGA-67-4679	0.953514680187114	1	67	3
TCGA-67-6215	2.8968518487627	2	67	3
TCGA-67-6216	1.60330402728189	1	67	3
TCGA-67-6217	-0.020270570844763	0	67	3
TCGA-69-7760	2.86202891664139	2	69	5
TCGA-69-7761	3.02985744893307	2	69	5
TCGA-69-7763	1.17887989039445	1	69	5
TCGA-69-7764	2.86294892416008	2	69	5
TCGA-69-7765	2.01540350427994	2	69	5
TCGA-69-7973	4.44682545006178	3	69	5
TCGA-69-7974	3.28731481429154	3	69	5
TCGA-69-7978	2.98187958779949	2	69	5
TCGA-69-7979	3.17086707944701	2	69	5
TCGA-69-7980	2.67704503754102	2	69	5
TCGA-69-8253	1.25784819504278	1	69	5
TCGA-69-8254	0.858951217281647	1	69	5
TCGA-69-8255	4.64333063116659	3	69	5
TCGA-69-8453	2.07841208592128	2	69	5
TCGA-69-A59K	2.49487021829996	2	69	5
TCGA-71-6725	3.19178342765234	2	71	5
TCGA-71-8520	2.49322811806396	2	71	5
TCGA-73-4658	1.71831543069664	2	73	5
TCGA-73-4659	3.54805271762437	3	73	5
TCGA-73-4662	1.16615761809685	1	73	5
TCGA-73-4666	4.53849599524978	3	73	5
TCGA-73-4668	2.83714576760851	2	73	5
TCGA-73-4670	2.88531178176562	2	73	5
TCGA-73-4675	1.56050566088758	1	73	5
TCGA-73-4676	4.66900957970879	3	73	5
TCGA-73-4677	1.14259173459324	1	73	5
TCGA-73-7498	-0.233575712733818	0	73	5
TCGA-73-7499	3.67393036429579	3	73	5
TCGA-73-A9RS	4.24013736487277	3	73	5
TCGA-75-5122	3.41353555834185	3	75	5
TCGA-75-5125	4.09025657489984	3	75	5
TCGA-75-5126	3.15744920097118	2	75	5
TCGA-75-5146	1.82502167692125	2	75	5
TCGA-75-5147	3.08960451612219	2	75	5
TCGA-75-6203	0.990210745528316	1	75	5
TCGA-75-6205	3.51853032954814	3	75	5
TCGA-75-6206	0.423721373099574	1	75	5
TCGA-75-6207	2.67244246167573	2	75	5
TCGA-75-6211	3.93248898052287	3	75	5
TCGA-75-6212	1.02138158126012	1	75	5
TCGA-75-6214	3.94607976812139	3	75	5
TCGA-75-7025	0.006178131405431	0	75	5
TCGA-75-7027	3.92858473780135	3	75	5
TCGA-75-7030	0.629017226913472	1	75	5
TCGA-75-7031	3.41925003813979	3	75	5
TCGA-78-7145	2.98629788797165	2	78	3
TCGA-78-7146	3.53018090213161	3	78	3
TCGA-78-7147	3.1535939541523	2	78	3
TCGA-78-7148	3.4711342912753	3	78	3
TCGA-78-7149	1.30823815662093	1	78	3
TCGA-78-7150	3.88753662427601	3	78	3
TCGA-78-7152	2.05338472909945	2	78	3
TCGA-78-7153	2.99919449613878	2	78	3
TCGA-78-7154	4.55791220809854	3	78	3
TCGA-78-7155	6.17176479636648	4	78	3
TCGA-78-7156	0.725730447097242	1	78	3
TCGA-78-7158	2.18712270729008	2	78	3
TCGA-78-7159	2.98528328312322	2	78	3
TCGA-78-7160	2.86900674357486	2	78	3
TCGA-78-7161	0.6769093863849	1	78	3
TCGA-78-7163	0.284747861157523	1	78	3
TCGA-78-7166	4.23843338926346	3	78	3
TCGA-78-7167	-0.67622631699652	0	78	3
TCGA-78-7220	4.72785399803921	3	78	3
TCGA-78-7535	3.88778955180916	3	78	3
TCGA-78-7536	4.36302687622784	3	78	3
TCGA-78-7537	0.86841557836523	1	78	3
TCGA-78-7539	0.919171674656138	1	78	3
TCGA-78-7540	2.15500991264325	2	78	3
TCGA-78-7542	6.2684299719302	4	78	3
TCGA-78-7633	1.62700257822106	1	78	3
TCGA-78-8640	3.98276423803963	3	78	3
TCGA-78-8648	3.1214317930626	2	78	3
TCGA-78-8655	1.53009330500372	1	78	3
TCGA-78-8660	3.05584759696946	2	78	3
TCGA-78-8662	4.35580952458576	3	78	3
TCGA-80-5607	3.40875024216541	3	80	4
TCGA-80-5608	3.02165393408398	2	80	4
TCGA-80-5611	3.44639280310896	3	80	4
TCGA-83-5908	4.41492429781492	3	83	5
TCGA-86-6562	3.2114936215568	2	86	5
TCGA-86-6851	2.16620386182307	2	86	5
TCGA-86-7701	3.62651195751172	3	86	5
TCGA-86-7711	4.05523333543712	3	86	5
TCGA-86-7713	2.00823358772487	2	86	5
TCGA-86-7714	1.32403910612637	1	86	5
TCGA-86-7953	3.93972538044653	3	86	5
TCGA-86-7954	2.82945499143444	2	86	5
TCGA-86-7955	4.24666032264319	3	86	5
TCGA-86-8054	4.79042445284035	4	86	5
TCGA-86-8055	2.47262539938969	2	86	5
TCGA-86-8056	1.75541315240763	2	86	5
TCGA-86-8073	3.54053755812516	3	86	5
TCGA-86-8074	3.1680260192052	2	86	5
TCGA-86-8075	1.65130839599262	1	86	5
TCGA-86-8076	1.19397023807457	1	86	5
TCGA-86-8278	1.5740440806208	1	86	5
TCGA-86-8279	1.93877212442702	2	86	5
TCGA-86-8280	1.44864163352555	1	86	5
TCGA-86-8281	1.25460126278292	1	86	5
TCGA-86-8358	5.5813839349566	4	86	5
TCGA-86-8359	1.88468037127574	2	86	5
TCGA-86-8585	3.75016032070327	3	86	5
TCGA-86-8668	1.34363331801517	1	86	5
TCGA-86-8669	1.65331223816499	1	86	5
TCGA-86-8671	1.97372238395874	2	86	5
TCGA-86-8672	4.05605648471322	3	86	5
TCGA-86-8673	3.57272399306605	3	86	5
TCGA-86-8674	2.84878003275239	2	86	5
TCGA-86-A456	1.350708603384	1	86	5
TCGA-86-A4D0	5.09506520506093	4	86	5
TCGA-86-A4JF	4.34317475524099	3	86	5
TCGA-86-A4P7	1.8000952988165	2	86	5
TCGA-86-A4P8	-0.141974051249858	0	86	5
TCGA-91-A4BC	3.06904150560546	2	91	1
TCGA-91-A4BD	0.486399951997716	1	91	1
TCGA-93-7347	1.93634213440522	2	93	2
TCGA-93-7348	1.33932903261215	1	93	2
TCGA-93-8067	3.97972097711162	3	93	2
TCGA-93-A4JN	3.66052629483236	3	93	2
TCGA-93-A4JO	2.17109651482792	2	93	2
TCGA-93-A4JP	1.68505447738445	1	93	2
TCGA-93-A4JQ	2.58608902993222	2	93	2
TCGA-95-7039	3.63143674964835	3	95	2
TCGA-95-7043	3.5372372105376	3	95	2
TCGA-95-7562	4.6971602468834	3	95	2
TCGA-95-7567	2.57798904317913	2	95	2
TCGA-95-7944	4.09368069506759	3	95	2
TCGA-95-7947	3.20082251760621	2	95	2
TCGA-95-7948	1.62997241257662	1	95	2
TCGA-95-8039	1.67963839038211	1	95	2
TCGA-95-8494	4.67124682312268	3	95	2
TCGA-95-A4VK	2.6196458836033	2	95	2
TCGA-95-A4VN	4.11626651752348	3	95	2
TCGA-95-A4VP	3.43800172289561	3	95	2
TCGA-97-7546	1.53281105725259	1	97	4
TCGA-97-7547	-0.483534997465538	0	97	4
TCGA-97-7552	1.10080153212452	1	97	4
TCGA-97-7553	2.68767686286807	2	97	4
TCGA-97-7554	3.06736983398118	2	97	4
TCGA-97-7937	1.90436573077788	2	97	4
TCGA-97-7938	0.826586950600527	1	97	4
TCGA-97-7941	0.099282530785522	0	97	4
TCGA-97-8171	2.82017080361503	2	97	4
TCGA-97-8172	-0.235738035955574	0	97	4
TCGA-97-8175	3.50227560317396	3	97	4
TCGA-97-8177	1.03192057360013	1	97	4
TCGA-97-8179	2.09581970058879	2	97	4
TCGA-97-8552	0.285531244518035	1	97	4
TCGA-97-A4LX	2.26006255966756	2	97	4
TCGA-97-A4M0	0.232447088329932	1	97	4
TCGA-97-A4M1	-0.437418129983514	0	97	4
TCGA-97-A4M2	0.454207329712216	1	97	4
TCGA-97-A4M3	1.06498426950103	1	97	4
TCGA-97-A4M5	1.67872690400961	1	97	4
TCGA-97-A4M6	0.997215492674916	1	97	4
TCGA-97-A4M7	1.62556284920597	1	97	4
TCGA-99-7458	2.35181190579215	2	99	4
TCGA-99-8025	3.72599866658792	3	99	4
TCGA-99-8028	2.05299717779536	2	99	4
TCGA-99-8032	2.62209291163111	2	99	4
TCGA-99-8033	3.27361835953069	3	99	4
TCGA-99-AA5R	1.1880209625648	1	99	4
TCGA-J2-8192	0.570648375140894	1	J2	2
TCGA-J2-8194	0.957006783611927	1	J2	2
TCGA-J2-A4AD	3.03650461905738	2	J2	2
TCGA-J2-A4AE	1.88360380879801	2	J2	2
TCGA-J2-A4AG	1.26866693403743	1	J2	2
TCGA-L4-A4E5	3.61790780055567	3	L4	1
TCGA-L4-A4E6	0.601812656351094	1	L4	1
TCGA-L9-A443	1.44339656078844	1	L9	4
TCGA-L9-A444	2.19367399891311	2	L9	4
TCGA-L9-A50W	1.09011854294556	1	L9	4
TCGA-L9-A5IP	3.22297938872767	3	L9	4
TCGA-L9-A743	2.46192049714823	2	L9	4
TCGA-L9-A7SV	3.62124576980465	3	L9	4
TCGA-L9-A8F4	2.71770976607445	2	L9	4
TCGA-MN-A4N1	3.27635295401485	3	MN	2
TCGA-MN-A4N4	1.15848987832164	1	MN	2
TCGA-MN-A4N5	2.95886001330301	2	MN	2
TCGA-MP-A4SV	3.87112908220797	3	MP	3
TCGA-MP-A4SW	2.23250822947784	2	MP	3
TCGA-MP-A4SY	2.00256699432152	2	MP	3
TCGA-MP-A4T4	3.07588096541417	2	MP	3
TCGA-MP-A4T6	0.689172921804047	1	MP	3
TCGA-MP-A4T7	2.96433952602867	2	MP	3
TCGA-MP-A4T8	2.98354169390132	2	MP	3
TCGA-MP-A4T9	2.19812451097755	2	MP	3
TCGA-MP-A4TA	4.48464802020977	3	MP	3
TCGA-MP-A4TC	3.24808128736343	3	MP	3
TCGA-MP-A4TD	2.32150032672262	2	MP	3
TCGA-MP-A4TE	2.79828541075941	2	MP	3
TCGA-MP-A4TF	3.18595977441044	2	MP	3
TCGA-MP-A4TH	0.631829559928441	1	MP	3
TCGA-MP-A4TI	3.15789798882907	2	MP	3
TCGA-MP-A4TJ	2.13102909791319	2	MP	3
TCGA-MP-A4TK	3.07122653867884	2	MP	3
TCGA-MP-A5C7	1.06018991290887	1	MP	3
TCGA-NJ-A4YF	3.01113972477569	2	NJ	2
TCGA-NJ-A4YG	1.45770282833503	1	NJ	2
TCGA-NJ-A4YI	1.23127892847319	1	NJ	2
TCGA-NJ-A4YP	2.78432516535048	2	NJ	2
TCGA-NJ-A4YQ	3.00263564306265	2	NJ	2
TCGA-NJ-A55A	0.695297112734912	1	NJ	2
TCGA-NJ-A55O	2.06320450517674	2	NJ	2
TCGA-NJ-A55R	3.20340054373058	2	NJ	2
TCGA-NJ-A7XG	0.188715962057319	1	NJ	2
TCGA-O1-A52J	0.91908077758146	1	O1	1
TCGA-S2-AA1A	0.710773667380725	1	S2	1
