# Supplementary material for: Surrogate Biomarker Prediction from Whole-Slide Images for Evaluating Overall Survival in Lung Adenocarcinoma
Source: Diagnostics (Basel). 2024 Feb 20;14(5):462. doi: 10.3390/diagnostics14050462 (PMC10930763; doi:10.3390/diagnostics14050462)
Supplement: Supplementary file 1 [file diagnostics-14-00462-s001.zip › Supplementary_File_S5_TCGA_LUAD_crossfolds/crossfolds_SKA3.csv]

PATIENT	SKA3	SKA3_quantile	site_code	CV5
TCGA-05-4244	2.7236493592612	2	05	3
TCGA-05-4249	1.55281445742874	1	05	3
TCGA-05-4250	4.15818235663716	3	05	3
TCGA-05-4382	2.67345300382477	2	05	3
TCGA-05-4395	3.2261569552832	3	05	3
TCGA-05-4396	3.21530295219506	3	05	3
TCGA-05-4397	5.85925129313782	4	05	3
TCGA-05-4398	3.88967276678131	3	05	3
TCGA-05-4402	2.82090965896918	2	05	3
TCGA-05-4403	2.39532014354998	2	05	3
TCGA-05-4405	1.91794989079201	2	05	3
TCGA-05-4415	4.25633942954826	3	05	3
TCGA-05-4417	2.81998501521894	2	05	3
TCGA-05-4418	3.90073165721368	3	05	3
TCGA-05-4420	4.63391149926809	4	05	3
TCGA-05-4422	2.99441985242754	2	05	3
TCGA-05-4424	3.78648108970734	3	05	3
TCGA-05-4426	1.84174221922716	1	05	3
TCGA-05-4427	4.02404417203914	3	05	3
TCGA-05-4430	2.5689698427932	2	05	3
TCGA-05-4432	3.3479439455882	3	05	3
TCGA-05-4433	3.76102135067749	3	05	3
TCGA-05-4434	3.31624450591171	3	05	3
TCGA-35-3615	1.41425436169483	1	35	1
TCGA-35-4122	4.24297300459301	3	35	1
TCGA-35-4123	3.8653490564751	3	35	1
TCGA-35-5375	4.20025035141533	3	35	1
TCGA-38-4625	4.98667311957878	4	38	1
TCGA-38-4626	1.37976910902294	1	38	1
TCGA-38-4627	2.09215392624136	2	38	1
TCGA-38-4628	3.37402843183274	3	38	1
TCGA-38-4629	3.69041665216596	3	38	1
TCGA-38-4630	5.2672823314087	4	38	1
TCGA-38-4631	5.4075997647513	4	38	1
TCGA-38-4632	3.90383256066587	3	38	1
TCGA-38-6178	2.26082708613767	2	38	1
TCGA-38-7271	1.95077820611064	2	38	1
TCGA-38-A44F	1.36372018371415	1	38	1
TCGA-44-2655	1.57058635319735	1	44	5
TCGA-44-2656	2.82321754293986	2	44	5
TCGA-44-2657	2.91938612665225	2	44	5
TCGA-44-2659	2.12549315852795	2	44	5
TCGA-44-2661	2.03406767601792	2	44	5
TCGA-44-2662	3.77007245852483	3	44	5
TCGA-44-2665	1.75756145318081	1	44	5
TCGA-44-2666	2.57617965586055	2	44	5
TCGA-44-2668	4.84495813748329	4	44	5
TCGA-44-3396	3.63519607582152	3	44	5
TCGA-44-3398	2.67407251733065	2	44	5
TCGA-44-3917	4.35273855936236	3	44	5
TCGA-44-3918	3.47357442504197	3	44	5
TCGA-44-3919	2.27907489959235	2	44	5
TCGA-44-4112	1.95291257481525	2	44	5
TCGA-44-5643	4.13611982315428	3	44	5
TCGA-44-5644	3.17420263909289	2	44	5
TCGA-44-5645	0.82568109076433	1	44	5
TCGA-44-6145	3.11339691012305	2	44	5
TCGA-44-6146	1.26509133815069	1	44	5
TCGA-44-6147	1.99432292735083	2	44	5
TCGA-44-6148	-0.258691468260304	0	44	5
TCGA-44-6774	3.50815824565877	3	44	5
TCGA-44-6775	2.52486346981789	2	44	5
TCGA-44-6776	1.28632491408183	1	44	5
TCGA-44-6777	2.20365154887353	2	44	5
TCGA-44-6778	3.00095644627189	2	44	5
TCGA-44-6779	4.25028303286769	3	44	5
TCGA-44-7659	0.950205726034532	1	44	5
TCGA-44-7660	3.74139926799981	3	44	5
TCGA-44-7662	4.57730743651618	4	44	5
TCGA-44-7667	4.1823638462894	3	44	5
TCGA-44-7669	3.28917237762817	3	44	5
TCGA-44-7670	4.04155809369792	3	44	5
TCGA-44-7671	2.49295354554511	2	44	5
TCGA-44-7672	3.40770150380837	3	44	5
TCGA-44-8119	3.38688304611095	3	44	5
TCGA-44-A479	2.66735443861667	2	44	5
TCGA-44-A47A	3.55090006316115	3	44	5
TCGA-44-A47B	1.83313932145592	1	44	5
TCGA-44-A47G	2.08899591158262	2	44	5
TCGA-44-A4SS	3.4280752211713	3	44	5
TCGA-44-A4SU	1.65637171890645	1	44	5
TCGA-49-4487	4.64628608337075	4	49	5
TCGA-49-4488	3.45909206201309	3	49	5
TCGA-49-4490	2.41108727066565	2	49	5
TCGA-49-4494	4.44439604662332	3	49	5
TCGA-49-4501	1.11850514103699	1	49	5
TCGA-49-4505	1.9004390615207	2	49	5
TCGA-49-4506	3.97109995039835	3	49	5
TCGA-49-4507	5.41710742488712	4	49	5
TCGA-49-4510	0.005794907635206	0	49	5
TCGA-49-4512	2.53849675117098	2	49	5
TCGA-49-4514	5.55806380654288	4	49	5
TCGA-49-6742	4.63737748718462	4	49	5
TCGA-49-6743	4.65546978088456	4	49	5
TCGA-49-6744	2.19393337161023	2	49	5
TCGA-49-6745	3.54651839606852	3	49	5
TCGA-49-6761	3.31244226891904	3	49	5
TCGA-49-6767	4.79194675472591	4	49	5
TCGA-49-AAQV	2.73058882878325	2	49	5
TCGA-49-AAR0	2.85002654237617	2	49	5
TCGA-49-AAR2	5.08024301726104	4	49	5
TCGA-49-AAR3	4.49405790135208	3	49	5
TCGA-49-AAR4	3.58799287526097	3	49	5
TCGA-49-AAR9	4.80168317562278	4	49	5
TCGA-49-AARE	4.24216900677244	3	49	5
TCGA-49-AARN	2.45744509546068	2	49	5
TCGA-49-AARO	3.08993868521474	2	49	5
TCGA-49-AARQ	4.0568714457651	3	49	5
TCGA-49-AARR	1.05153871083339	1	49	5
TCGA-4B-A93V	3.2490756584504	3	4B	5
TCGA-50-5044	4.53930567754442	3	50	2
TCGA-50-5045	2.25828163304402	2	50	2
TCGA-50-5055	2.43967896945968	2	50	2
TCGA-50-5066	4.00144328824129	3	50	2
TCGA-50-5068	2.96578924275587	2	50	2
TCGA-50-5931	3.40589200897317	3	50	2
TCGA-50-5939	3.37511412062709	3	50	2
TCGA-50-5942	-0.300944051732737	0	50	2
TCGA-50-5946	4.63683908721581	4	50	2
TCGA-50-6590	4.64329455450832	4	50	2
TCGA-50-6591	5.13470081374542	4	50	2
TCGA-50-6593	4.40423359909377	3	50	2
TCGA-50-6594	4.7145955727128	4	50	2
TCGA-50-6597	2.18523455093557	2	50	2
TCGA-50-6673	3.24808537946634	3	50	2
TCGA-50-7109	3.74625191771476	3	50	2
TCGA-50-8457	0.690942139258212	1	50	2
TCGA-50-8459	2.20648609287486	2	50	2
TCGA-53-7624	5.94223067580402	4	53	3
TCGA-53-7626	2.53462829654275	2	53	3
TCGA-53-7813	3.57270189159277	3	53	3
TCGA-53-A4EZ	5.45896496411067	4	53	3
TCGA-55-1592	3.36173386414173	3	55	4
TCGA-55-1594	3.24124743538854	3	55	4
TCGA-55-1595	3.12359198184523	2	55	4
TCGA-55-1596	4.17835254927111	3	55	4
TCGA-55-5899	4.15488376399558	3	55	4
TCGA-55-6543	1.65823814002318	1	55	4
TCGA-55-6642	3.72291447791373	3	55	4
TCGA-55-6712	3.45350418553928	3	55	4
TCGA-55-6968	4.3546095371089	3	55	4
TCGA-55-6969	3.65761332582039	3	55	4
TCGA-55-6970	3.70775708624763	3	55	4
TCGA-55-6971	2.44027998314016	2	55	4
TCGA-55-6972	2.72033281843919	2	55	4
TCGA-55-6975	4.58686268687254	4	55	4
TCGA-55-6978	3.60089035536192	3	55	4
TCGA-55-6979	4.1647537224816	3	55	4
TCGA-55-6980	0.924164286739506	1	55	4
TCGA-55-6981	2.319177841056	2	55	4
TCGA-55-6982	3.4328789614812	3	55	4
TCGA-55-6983	2.33477218277091	2	55	4
TCGA-55-6984	3.52360226688514	3	55	4
TCGA-55-6985	2.98639621177058	2	55	4
TCGA-55-6986	2.02977708651801	2	55	4
TCGA-55-6987	3.2354280041069	3	55	4
TCGA-55-7227	2.57550483306153	2	55	4
TCGA-55-7281	3.13191016398285	2	55	4
TCGA-55-7283	2.76342594948491	2	55	4
TCGA-55-7284	1.01924967391082	1	55	4
TCGA-55-7570	5.03400631268282	4	55	4
TCGA-55-7573	0.737254447245628	1	55	4
TCGA-55-7574	2.56907228333955	2	55	4
TCGA-55-7576	3.90266174641954	3	55	4
TCGA-55-7724	3.1583940661664	2	55	4
TCGA-55-7725	2.02761993237704	2	55	4
TCGA-55-7726	5.05079938056294	4	55	4
TCGA-55-7727	3.78466022481332	3	55	4
TCGA-55-7728	2.38361583023958	2	55	4
TCGA-55-7815	3.01297819425237	2	55	4
TCGA-55-7816	1.72788254354893	1	55	4
TCGA-55-7903	3.39168761663834	3	55	4
TCGA-55-7907	3.03034589098556	2	55	4
TCGA-55-7910	4.63936625199884	4	55	4
TCGA-55-7911	3.54162151925121	3	55	4
TCGA-55-7913	4.29482464466388	3	55	4
TCGA-55-7914	3.38799613304373	3	55	4
TCGA-55-7994	4.23000864795884	3	55	4
TCGA-55-7995	3.77861928334123	3	55	4
TCGA-55-8085	4.40814540717311	3	55	4
TCGA-55-8087	0.447183227606292	0	55	4
TCGA-55-8089	3.62469521568618	3	55	4
TCGA-55-8090	2.77380225291953	2	55	4
TCGA-55-8091	1.98109679147763	2	55	4
TCGA-55-8092	2.78904195278973	2	55	4
TCGA-55-8094	3.57147431444185	3	55	4
TCGA-55-8096	2.05794186502851	2	55	4
TCGA-55-8097	1.29773056057379	1	55	4
TCGA-55-8203	2.92953962123723	2	55	4
TCGA-55-8204	3.38587455026115	3	55	4
TCGA-55-8205	5.380399698122	4	55	4
TCGA-55-8206	0.763724129795443	1	55	4
TCGA-55-8207	0.210993586514092	0	55	4
TCGA-55-8208	2.94098244982777	2	55	4
TCGA-55-8299	3.84111664947523	3	55	4
TCGA-55-8301	3.11546440115897	2	55	4
TCGA-55-8302	2.65442548613636	2	55	4
TCGA-55-8505	3.70280940234855	3	55	4
TCGA-55-8506	3.12892756645858	2	55	4
TCGA-55-8507	2.617524218017	2	55	4
TCGA-55-8508	2.30344698468178	2	55	4
TCGA-55-8510	2.41765839712027	2	55	4
TCGA-55-8511	4.25054538666517	3	55	4
TCGA-55-8512	0.586139335979781	1	55	4
TCGA-55-8513	1.0815842393806	1	55	4
TCGA-55-8514	1.86919084348316	2	55	4
TCGA-55-8614	3.19944157545607	2	55	4
TCGA-55-8615	3.09800343881108	2	55	4
TCGA-55-8616	2.54301400585048	2	55	4
TCGA-55-8619	1.89141616127567	2	55	4
TCGA-55-8620	3.99404746047582	3	55	4
TCGA-55-8621	1.56804622832739	1	55	4
TCGA-55-A48X	2.77170472738646	2	55	4
TCGA-55-A48Y	3.86455926118897	3	55	4
TCGA-55-A48Z	3.2785132975174	3	55	4
TCGA-55-A490	3.4592886691743	3	55	4
TCGA-55-A491	3.076775322018	2	55	4
TCGA-55-A492	1.11560365396042	1	55	4
TCGA-55-A493	4.65420860399836	4	55	4
TCGA-55-A494	3.34212592011405	3	55	4
TCGA-55-A4DF	4.27891926304117	3	55	4
TCGA-55-A4DG	1.57694052128691	1	55	4
TCGA-55-A57B	1.60743469727359	1	55	4
TCGA-62-A46O	5.27129224619178	4	62	2
TCGA-62-A46P	1.66549225939519	1	62	2
TCGA-62-A46R	3.25533973019007	3	62	2
TCGA-62-A46S	1.77411942984624	1	62	2
TCGA-62-A46U	3.26621452081206	3	62	2
TCGA-62-A46V	2.4128889782767	2	62	2
TCGA-62-A470	3.48351501927621	3	62	2
TCGA-62-A471	4.94406597070934	4	62	2
TCGA-62-A472	2.9650790323095	2	62	2
TCGA-64-1676	3.49385612529207	3	64	2
TCGA-64-1677	4.3356831999914	3	64	2
TCGA-64-1678	5.60186855542466	4	64	2
TCGA-64-1679	3.16395776837648	2	64	2
TCGA-64-1680	2.52836826010093	2	64	2
TCGA-64-1681	2.19809564065723	2	64	2
TCGA-64-5774	4.64201281696204	4	64	2
TCGA-64-5775	5.22232315601154	4	64	2
TCGA-64-5778	3.15656686559794	2	64	2
TCGA-64-5779	3.38252778604223	3	64	2
TCGA-64-5781	3.63767692977417	3	64	2
TCGA-64-5815	2.33441030424786	2	64	2
TCGA-67-3770	1.76001099718836	1	67	3
TCGA-67-3771	3.56261992210346	3	67	3
TCGA-67-3772	2.35303109467569	2	67	3
TCGA-67-3773	1.78547601290645	1	67	3
TCGA-67-3774	2.04258252428904	2	67	3
TCGA-67-4679	1.52440199569655	1	67	3
TCGA-67-6215	3.15210890400477	2	67	3
TCGA-67-6216	2.68231190172168	2	67	3
TCGA-67-6217	0.401556094096719	0	67	3
TCGA-69-7760	3.20561589265852	2	69	2
TCGA-69-7761	3.33671022335833	3	69	2
TCGA-69-7763	2.01286993895552	2	69	2
TCGA-69-7764	2.57246751298146	2	69	2
TCGA-69-7765	2.93126816901972	2	69	2
TCGA-69-7973	4.47503382811978	3	69	2
TCGA-69-7974	3.35967341391963	3	69	2
TCGA-69-7978	2.76242046813276	2	69	2
TCGA-69-7979	2.62844222314052	2	69	2
TCGA-69-7980	1.59904252553974	1	69	2
TCGA-69-8253	1.2332910907988	1	69	2
TCGA-69-8254	1.88883549722754	2	69	2
TCGA-69-8255	4.39903877356752	3	69	2
TCGA-69-8453	3.08643450719147	2	69	2
TCGA-69-A59K	2.88636366764785	2	69	2
TCGA-71-6725	3.08554723492212	2	71	3
TCGA-71-8520	2.69048982407672	2	71	3
TCGA-73-4658	2.157489835857	2	73	1
TCGA-73-4659	3.31650029700245	3	73	1
TCGA-73-4662	2.01852467578863	2	73	1
TCGA-73-4666	5.66375968684471	4	73	1
TCGA-73-4668	3.72809224735295	3	73	1
TCGA-73-4670	5.12901992607942	4	73	1
TCGA-73-4675	1.47154422695976	1	73	1
TCGA-73-4676	4.17230511372577	3	73	1
TCGA-73-4677	1.04817613270113	1	73	1
TCGA-73-7498	0.696414566018439	1	73	1
TCGA-73-7499	4.18641827419437	3	73	1
TCGA-73-A9RS	5.04715493277453	4	73	1
TCGA-75-5122	3.45589295059114	3	75	1
TCGA-75-5125	4.25349373614748	3	75	1
TCGA-75-5126	3.36806445453128	3	75	1
TCGA-75-5146	2.00226206186532	2	75	1
TCGA-75-5147	3.7459015504138	3	75	1
TCGA-75-6203	1.12296595438009	1	75	1
TCGA-75-6205	2.75410777265889	2	75	1
TCGA-75-6206	-0.885606685008155	0	75	1
TCGA-75-6207	3.41959867872385	3	75	1
TCGA-75-6211	3.21673987226636	3	75	1
TCGA-75-6212	1.84784532626543	2	75	1
TCGA-75-6214	3.58435584421014	3	75	1
TCGA-75-7025	0.585960393020907	1	75	1
TCGA-75-7027	4.68024506110013	4	75	1
TCGA-75-7030	1.08039657325604	1	75	1
TCGA-75-7031	3.3113346989729	3	75	1
TCGA-78-7145	3.52995798072735	3	78	3
TCGA-78-7146	4.73056801538479	4	78	3
TCGA-78-7147	2.47114964027894	2	78	3
TCGA-78-7148	3.83523752175105	3	78	3
TCGA-78-7149	2.20760579351444	2	78	3
TCGA-78-7150	4.69958324165834	4	78	3
TCGA-78-7152	2.22715179683616	2	78	3
TCGA-78-7153	3.0342130853172	2	78	3
TCGA-78-7154	3.55251491395881	3	78	3
TCGA-78-7155	4.93629085368471	4	78	3
TCGA-78-7156	0.897683129886537	1	78	3
TCGA-78-7158	2.96728599085739	2	78	3
TCGA-78-7159	3.92632787581588	3	78	3
TCGA-78-7160	3.20926666123448	2	78	3
TCGA-78-7161	1.23671840987772	1	78	3
TCGA-78-7163	0.98892352020606	1	78	3
TCGA-78-7166	4.53409879933722	3	78	3
TCGA-78-7167	-0.244115304358735	0	78	3
TCGA-78-7220	5.34227432389233	4	78	3
TCGA-78-7535	4.01840825488959	3	78	3
TCGA-78-7536	5.35401104637603	4	78	3
TCGA-78-7537	0.926131076221518	1	78	3
TCGA-78-7539	1.54909806344107	1	78	3
TCGA-78-7540	1.92807356616185	2	78	3
TCGA-78-7542	5.31817275448779	4	78	3
TCGA-78-7633	2.06783607837724	2	78	3
TCGA-78-8640	4.36113833733911	3	78	3
TCGA-78-8648	2.29182406415787	2	78	3
TCGA-78-8655	2.63971779617822	2	78	3
TCGA-78-8660	3.88408124870298	3	78	3
TCGA-78-8662	3.80381056244665	3	78	3
TCGA-80-5607	3.50117117360616	3	80	2
TCGA-80-5608	3.49026368176631	3	80	2
TCGA-80-5611	4.39904512451377	3	80	2
TCGA-83-5908	5.07784672363962	4	83	4
TCGA-86-6562	3.04193887420119	2	86	1
TCGA-86-6851	2.63680411788597	2	86	1
TCGA-86-7701	3.92154482533602	3	86	1
TCGA-86-7711	4.45251654910982	3	86	1
TCGA-86-7713	2.82644476449172	2	86	1
TCGA-86-7714	1.97611580270606	2	86	1
TCGA-86-7953	4.46083722253313	3	86	1
TCGA-86-7954	3.116476077633	2	86	1
TCGA-86-7955	3.72981791586929	3	86	1
TCGA-86-8054	4.74848607674085	4	86	1
TCGA-86-8055	2.81764570020551	2	86	1
TCGA-86-8056	1.86366604305965	2	86	1
TCGA-86-8073	2.89387061838289	2	86	1
TCGA-86-8074	4.01917667213722	3	86	1
TCGA-86-8075	2.82548287043629	2	86	1
TCGA-86-8076	1.5765433421069	1	86	1
TCGA-86-8278	2.40032550602004	2	86	1
TCGA-86-8279	2.96964279968573	2	86	1
TCGA-86-8280	1.9075506312403	2	86	1
TCGA-86-8281	1.43009805889491	1	86	1
TCGA-86-8358	5.63956011760827	4	86	1
TCGA-86-8359	1.28700681880503	1	86	1
TCGA-86-8585	3.67848854531946	3	86	1
TCGA-86-8668	1.16854661145708	1	86	1
TCGA-86-8669	2.0451423462825	2	86	1
TCGA-86-8671	1.99827948820272	2	86	1
TCGA-86-8672	5.47828948539627	4	86	1
TCGA-86-8673	3.1949347407066	2	86	1
TCGA-86-8674	3.1181466874099	2	86	1
TCGA-86-A456	1.7038876322558	1	86	1
TCGA-86-A4D0	4.32515993706643	3	86	1
TCGA-86-A4JF	4.48388783546681	3	86	1
TCGA-86-A4P7	2.31295675100936	2	86	1
TCGA-86-A4P8	-0.593353397592422	0	86	1
TCGA-91-A4BC	4.59968436504456	4	91	4
TCGA-91-A4BD	1.31463360373124	1	91	4
TCGA-93-7347	2.55383053864782	2	93	1
TCGA-93-7348	2.76877395571202	2	93	1
TCGA-93-8067	3.87123803375093	3	93	1
TCGA-93-A4JN	3.20606210837311	2	93	1
TCGA-93-A4JO	1.50696380067316	1	93	1
TCGA-93-A4JP	2.82548040937382	2	93	1
TCGA-93-A4JQ	3.43787502610028	3	93	1
TCGA-95-7039	3.94391908936234	3	95	2
TCGA-95-7043	4.7007959938118	4	95	2
TCGA-95-7562	4.02545841809842	3	95	2
TCGA-95-7567	3.554121536898	3	95	2
TCGA-95-7944	3.82295078817713	3	95	2
TCGA-95-7947	3.80442818949216	3	95	2
TCGA-95-7948	1.68187351448865	1	95	2
TCGA-95-8039	2.23198821401483	2	95	2
TCGA-95-8494	3.93169575328083	3	95	2
TCGA-95-A4VK	2.99952693746853	2	95	2
TCGA-95-A4VN	4.23333761427337	3	95	2
TCGA-95-A4VP	2.96520250405311	2	95	2
TCGA-97-7546	1.14002636482088	1	97	2
TCGA-97-7547	0.796572921727197	1	97	2
TCGA-97-7552	1.65122561414119	1	97	2
TCGA-97-7553	3.19961390556269	2	97	2
TCGA-97-7554	2.60425316853603	2	97	2
TCGA-97-7937	3.27791821408968	3	97	2
TCGA-97-7938	1.1963435705785	1	97	2
TCGA-97-7941	1.38432555755308	1	97	2
TCGA-97-8171	2.79046720940725	2	97	2
TCGA-97-8172	0.673846668822207	1	97	2
TCGA-97-8175	3.31315460424445	3	97	2
TCGA-97-8177	1.89262153618858	2	97	2
TCGA-97-8179	3.15767419416983	2	97	2
TCGA-97-8552	0.559292056944887	1	97	2
TCGA-97-A4LX	2.68008691161616	2	97	2
TCGA-97-A4M0	0.550808568197102	1	97	2
TCGA-97-A4M1	0.118975218540871	0	97	2
TCGA-97-A4M2	0.922882792593133	1	97	2
TCGA-97-A4M3	1.76817285168281	1	97	2
TCGA-97-A4M5	2.34319175577022	2	97	2
TCGA-97-A4M6	2.26779670756206	2	97	2
TCGA-97-A4M7	2.29720530303962	2	97	2
TCGA-99-7458	1.725951373889	1	99	5
TCGA-99-8025	2.66334003802305	2	99	5
TCGA-99-8028	2.30901115595138	2	99	5
TCGA-99-8032	2.34178718685215	2	99	5
TCGA-99-8033	3.40335517741018	3	99	5
TCGA-99-AA5R	1.07867356637643	1	99	5
TCGA-J2-8192	1.45053970898931	1	J2	3
TCGA-J2-8194	0.973217010793186	1	J2	3
TCGA-J2-A4AD	2.93137563242682	2	J2	3
TCGA-J2-A4AE	1.24692627153269	1	J2	3
TCGA-J2-A4AG	1.45178923786132	1	J2	3
TCGA-L4-A4E5	3.73587819298118	3	L4	5
TCGA-L4-A4E6	1.2356847575532	1	L4	5
TCGA-L9-A443	1.72297064277217	1	L9	1
TCGA-L9-A444	3.16977081238662	2	L9	1
TCGA-L9-A50W	2.21023998846726	2	L9	1
TCGA-L9-A5IP	3.67792560944315	3	L9	1
TCGA-L9-A743	2.28487809083677	2	L9	1
TCGA-L9-A7SV	3.37699565760871	3	L9	1
TCGA-L9-A8F4	2.82635102607827	2	L9	1
TCGA-MN-A4N1	3.803148184178	3	MN	5
TCGA-MN-A4N4	2.92748432668049	2	MN	5
TCGA-MN-A4N5	3.54307674246923	3	MN	5
TCGA-MP-A4SV	4.20142211950546	3	MP	3
TCGA-MP-A4SW	3.7796559937364	3	MP	3
TCGA-MP-A4SY	2.66073102078013	2	MP	3
TCGA-MP-A4T4	3.14056433501794	2	MP	3
TCGA-MP-A4T6	1.65290937781728	1	MP	3
TCGA-MP-A4T7	4.1844777359051	3	MP	3
TCGA-MP-A4T8	3.2988155156713	3	MP	3
TCGA-MP-A4T9	2.50144736570951	2	MP	3
TCGA-MP-A4TA	4.25609812029493	3	MP	3
TCGA-MP-A4TC	3.72135334535861	3	MP	3
TCGA-MP-A4TD	2.40922917609409	2	MP	3
TCGA-MP-A4TE	3.03460774094445	2	MP	3
TCGA-MP-A4TF	2.8941337113125	2	MP	3
TCGA-MP-A4TH	0.737763004677506	1	MP	3
TCGA-MP-A4TI	4.34211970633274	3	MP	3
TCGA-MP-A4TJ	2.34416355138854	2	MP	3
TCGA-MP-A4TK	3.29097907814258	3	MP	3
TCGA-MP-A5C7	2.38378489999887	2	MP	3
TCGA-NJ-A4YF	3.05682254010272	2	NJ	5
TCGA-NJ-A4YG	2.91803867454244	2	NJ	5
TCGA-NJ-A4YI	1.66972103208698	1	NJ	5
TCGA-NJ-A4YP	3.72762301381015	3	NJ	5
TCGA-NJ-A4YQ	3.15156590245808	2	NJ	5
TCGA-NJ-A55A	0.78692758820048	1	NJ	5
TCGA-NJ-A55O	2.93212122993709	2	NJ	5
TCGA-NJ-A55R	2.51356234470331	2	NJ	5
TCGA-NJ-A7XG	0.957832079827231	1	NJ	5
TCGA-O1-A52J	1.26788457846022	1	O1	4
TCGA-S2-AA1A	1.10391856081073	1	S2	4
