# Supplementary material for: Surrogate Biomarker Prediction from Whole-Slide Images for Evaluating Overall Survival in Lung Adenocarcinoma
Source: Diagnostics (Basel). 2024 Feb 20;14(5):462. doi: 10.3390/diagnostics14050462 (PMC10930763; doi:10.3390/diagnostics14050462)
Supplement: Supplementary file 1 [file diagnostics-14-00462-s001.zip › Supplementary_File_S5_TCGA_LUAD_crossfolds/crossfolds_SLC15A2.csv]

PATIENT	SLC15A2	SLC15A2_quantile	site_code	CV5
TCGA-05-4244	4.06600785872192	2	05	5
TCGA-05-4249	4.99997176411415	3	05	5
TCGA-05-4250	2.5839263617574	1	05	5
TCGA-05-4382	5.09329575360204	3	05	5
TCGA-05-4395	4.62896568473157	3	05	5
TCGA-05-4396	5.27952113830051	3	05	5
TCGA-05-4397	5.60689565583006	3	05	5
TCGA-05-4398	4.47269919692667	2	05	5
TCGA-05-4402	7.02832619374545	4	05	5
TCGA-05-4403	4.59588136895209	3	05	5
TCGA-05-4405	5.1208522146806	3	05	5
TCGA-05-4415	2.699268211301	1	05	5
TCGA-05-4417	4.51388188749326	2	05	5
TCGA-05-4418	3.54048032475245	2	05	5
TCGA-05-4420	4.40626972693382	2	05	5
TCGA-05-4422	5.53992300257354	3	05	5
TCGA-05-4424	4.7204835309331	3	05	5
TCGA-05-4426	4.0128600235823	2	05	5
TCGA-05-4427	3.32180595579575	2	05	5
TCGA-05-4430	5.12392221799776	3	05	5
TCGA-05-4432	3.47464158474405	2	05	5
TCGA-05-4433	4.84772219167725	3	05	5
TCGA-05-4434	5.23346586743172	3	05	5
TCGA-35-3615	4.03639441128553	2	35	3
TCGA-35-4122	5.60509018959607	3	35	3
TCGA-35-4123	0.974461511830502	0	35	3
TCGA-35-5375	3.82145637273631	2	35	3
TCGA-38-4625	3.09232892170006	2	38	5
TCGA-38-4626	6.22552127412473	4	38	5
TCGA-38-4627	5.9062456356779	3	38	5
TCGA-38-4628	6.28601116988479	4	38	5
TCGA-38-4629	2.05991680670304	1	38	5
TCGA-38-4630	3.14344411400498	2	38	5
TCGA-38-4631	2.59150120962172	1	38	5
TCGA-38-4632	4.35394690714943	2	38	5
TCGA-38-6178	6.37675905377127	4	38	5
TCGA-38-7271	5.41196920916219	3	38	5
TCGA-38-A44F	5.34055101925996	3	38	5
TCGA-44-2655	5.63966141859916	3	44	4
TCGA-44-2656	6.13971702935121	4	44	4
TCGA-44-2657	6.3459109435526	4	44	4
TCGA-44-2659	5.52267350869658	3	44	4
TCGA-44-2661	6.33289270174562	4	44	4
TCGA-44-2662	6.3034888758367	4	44	4
TCGA-44-2665	5.3756096778274	3	44	4
TCGA-44-2666	4.08892290026965	2	44	4
TCGA-44-2668	4.10502152587843	2	44	4
TCGA-44-3396	4.58611580279325	3	44	4
TCGA-44-3398	6.31716488563866	4	44	4
TCGA-44-3917	4.94470052726787	3	44	4
TCGA-44-3918	5.38541466788207	3	44	4
TCGA-44-3919	6.21997952746592	4	44	4
TCGA-44-4112	5.07535491966983	3	44	4
TCGA-44-5643	6.10578117441501	3	44	4
TCGA-44-5644	3.91810428046947	2	44	4
TCGA-44-5645	6.52731230043659	4	44	4
TCGA-44-6145	5.04126995886585	3	44	4
TCGA-44-6146	5.17859981252371	3	44	4
TCGA-44-6147	6.09641229521941	3	44	4
TCGA-44-6148	5.14688418846914	3	44	4
TCGA-44-6774	1.69043163952872	1	44	4
TCGA-44-6775	5.59025292758609	3	44	4
TCGA-44-6776	5.88200444712881	3	44	4
TCGA-44-6777	4.85798318230681	3	44	4
TCGA-44-6778	5.28976526657739	3	44	4
TCGA-44-6779	1.82617454317384	1	44	4
TCGA-44-7659	5.63865524282332	3	44	4
TCGA-44-7660	6.05905824184074	3	44	4
TCGA-44-7662	3.92505599489741	2	44	4
TCGA-44-7667	3.35513908581562	2	44	4
TCGA-44-7669	4.17183975758915	2	44	4
TCGA-44-7670	3.76343632180577	2	44	4
TCGA-44-7671	4.42166763255191	2	44	4
TCGA-44-7672	3.50481043996475	2	44	4
TCGA-44-8119	2.31499851853762	1	44	4
TCGA-44-A479	3.5919654106113	2	44	4
TCGA-44-A47A	5.05969494647392	3	44	4
TCGA-44-A47B	3.23250736446888	2	44	4
TCGA-44-A47G	5.74114007268293	3	44	4
TCGA-44-A4SS	3.93663465023337	2	44	4
TCGA-44-A4SU	6.74765386221199	4	44	4
TCGA-49-4487	4.36785188922852	2	49	3
TCGA-49-4488	3.31648766657029	2	49	3
TCGA-49-4490	6.34358850995321	4	49	3
TCGA-49-4494	6.16381164569838	4	49	3
TCGA-49-4501	6.98615359308096	4	49	3
TCGA-49-4505	6.06938867583852	3	49	3
TCGA-49-4506	1.92010677935162	1	49	3
TCGA-49-4507	1.03042553677779	0	49	3
TCGA-49-4510	4.88868493038478	3	49	3
TCGA-49-4512	4.63622037293556	3	49	3
TCGA-49-4514	4.19257151623223	2	49	3
TCGA-49-6742	4.32107910578675	2	49	3
TCGA-49-6743	5.4601345597831	3	49	3
TCGA-49-6744	6.27109120446883	4	49	3
TCGA-49-6745	4.64746157708804	3	49	3
TCGA-49-6761	2.59648716804537	1	49	3
TCGA-49-6767	3.49486952378921	2	49	3
TCGA-49-AAQV	5.645987521159	3	49	3
TCGA-49-AAR0	4.86777209256612	3	49	3
TCGA-49-AAR2	2.4944311229087	1	49	3
TCGA-49-AAR3	2.59561324136658	1	49	3
TCGA-49-AAR4	5.80705727887966	3	49	3
TCGA-49-AAR9	2.5866074097945	1	49	3
TCGA-49-AARE	2.15654650568714	1	49	3
TCGA-49-AARN	6.16542094587156	4	49	3
TCGA-49-AARO	4.56642208480295	3	49	3
TCGA-49-AARQ	5.95172930825471	3	49	3
TCGA-49-AARR	6.67687363849694	4	49	3
TCGA-4B-A93V	0.676824209478802	0	4B	2
TCGA-50-5044	3.26194679699004	2	50	3
TCGA-50-5045	4.45859781398426	2	50	3
TCGA-50-5055	5.76363759957442	3	50	3
TCGA-50-5066	2.90190761469038	1	50	3
TCGA-50-5068	4.94237035537224	3	50	3
TCGA-50-5931	3.82914641350112	2	50	3
TCGA-50-5939	3.1341060211233	2	50	3
TCGA-50-5942	7.23920883027585	4	50	3
TCGA-50-5946	7.02884612860005	4	50	3
TCGA-50-6590	1.68313078917133	1	50	3
TCGA-50-6591	3.25967723961919	2	50	3
TCGA-50-6593	4.46452592620248	2	50	3
TCGA-50-6594	5.26671189000492	3	50	3
TCGA-50-6597	4.84172280736654	3	50	3
TCGA-50-6673	5.81785420653822	3	50	3
TCGA-50-7109	3.533299856452	2	50	3
TCGA-50-8457	5.50693461847895	3	50	3
TCGA-50-8459	4.31148046641919	2	50	3
TCGA-53-7624	5.59938534624518	3	53	4
TCGA-53-7626	5.76887503175749	3	53	4
TCGA-53-7813	3.85114484229039	2	53	4
TCGA-53-A4EZ	4.52990739014809	2	53	4
TCGA-55-1592	5.17393593855318	3	55	2
TCGA-55-1594	4.42661643624114	2	55	2
TCGA-55-1595	5.10089698718767	3	55	2
TCGA-55-1596	4.50362127199565	2	55	2
TCGA-55-5899	-0.131305307921834	0	55	2
TCGA-55-6543	7.07838977099867	4	55	2
TCGA-55-6642	3.11126993454007	2	55	2
TCGA-55-6712	4.29313982240506	2	55	2
TCGA-55-6968	2.1472609959969	1	55	2
TCGA-55-6969	1.94140629182098	1	55	2
TCGA-55-6970	4.50828991537541	2	55	2
TCGA-55-6971	5.16153670742235	3	55	2
TCGA-55-6972	5.53428544273122	3	55	2
TCGA-55-6975	2.34105772058376	1	55	2
TCGA-55-6978	2.27303201445933	1	55	2
TCGA-55-6979	5.47797512201806	3	55	2
TCGA-55-6980	5.95911135149376	3	55	2
TCGA-55-6981	6.63982486878129	4	55	2
TCGA-55-6982	4.34692200462882	2	55	2
TCGA-55-6983	5.2462166812809	3	55	2
TCGA-55-6984	3.40151046876805	2	55	2
TCGA-55-6985	6.82091594963902	4	55	2
TCGA-55-6986	6.06776548075851	3	55	2
TCGA-55-6987	4.48252748562408	2	55	2
TCGA-55-7227	4.70680044513533	3	55	2
TCGA-55-7281	4.6625431877087	3	55	2
TCGA-55-7283	6.23121172756051	4	55	2
TCGA-55-7284	5.30070316487832	3	55	2
TCGA-55-7570	2.70596509406885	1	55	2
TCGA-55-7573	6.81985239689047	4	55	2
TCGA-55-7574	4.67463093328598	3	55	2
TCGA-55-7576	5.13567722482756	3	55	2
TCGA-55-7724	6.50573378231989	4	55	2
TCGA-55-7725	6.28523406242659	4	55	2
TCGA-55-7726	3.61022678917696	2	55	2
TCGA-55-7727	5.96572578386084	3	55	2
TCGA-55-7728	5.0765078902464	3	55	2
TCGA-55-7815	3.09646317975545	2	55	2
TCGA-55-7816	3.88200568886835	2	55	2
TCGA-55-7903	5.43498997713879	3	55	2
TCGA-55-7907	4.9259279960549	3	55	2
TCGA-55-7910	2.59393653210716	1	55	2
TCGA-55-7911	4.86556033925972	3	55	2
TCGA-55-7913	4.28617277441097	2	55	2
TCGA-55-7914	4.01765583297112	2	55	2
TCGA-55-7994	2.36062541677001	1	55	2
TCGA-55-7995	7.43142607537586	4	55	2
TCGA-55-8085	4.74997512351193	3	55	2
TCGA-55-8087	4.52109423497132	2	55	2
TCGA-55-8089	3.7429755666258	2	55	2
TCGA-55-8090	4.49506916072775	2	55	2
TCGA-55-8091	5.13066083947126	3	55	2
TCGA-55-8092	3.90707396995803	2	55	2
TCGA-55-8094	3.72279350408604	2	55	2
TCGA-55-8096	4.84276829931266	3	55	2
TCGA-55-8097	4.98878547598812	3	55	2
TCGA-55-8203	3.51511616539855	2	55	2
TCGA-55-8204	5.284599260665	3	55	2
TCGA-55-8205	3.78681763454831	2	55	2
TCGA-55-8206	6.16757183307647	4	55	2
TCGA-55-8207	5.64256359211629	3	55	2
TCGA-55-8208	4.32052925253817	2	55	2
TCGA-55-8299	5.02465569019569	3	55	2
TCGA-55-8301	4.65035990459351	3	55	2
TCGA-55-8302	3.10188446310758	2	55	2
TCGA-55-8505	2.53024161753141	1	55	2
TCGA-55-8506	5.36108970002883	3	55	2
TCGA-55-8507	4.11307526246095	2	55	2
TCGA-55-8508	4.41378318983429	2	55	2
TCGA-55-8510	5.78228032237624	3	55	2
TCGA-55-8511	3.44567572799716	2	55	2
TCGA-55-8512	6.34492399075337	4	55	2
TCGA-55-8513	6.44593073869645	4	55	2
TCGA-55-8514	3.97014859210327	2	55	2
TCGA-55-8614	5.52510399954031	3	55	2
TCGA-55-8615	3.51688095909774	2	55	2
TCGA-55-8616	4.69318565255777	3	55	2
TCGA-55-8619	5.25126502946525	3	55	2
TCGA-55-8620	2.85585922145869	1	55	2
TCGA-55-8621	5.57639830876117	3	55	2
TCGA-55-A48X	6.12659430070762	4	55	2
TCGA-55-A48Y	5.06983068006886	3	55	2
TCGA-55-A48Z	5.37138821811426	3	55	2
TCGA-55-A490	3.52866237221496	2	55	2
TCGA-55-A491	7.49927690903431	4	55	2
TCGA-55-A492	6.18298055445411	4	55	2
TCGA-55-A493	2.70211413853924	1	55	2
TCGA-55-A494	3.31302157492152	2	55	2
TCGA-55-A4DF	3.34282411241852	2	55	2
TCGA-55-A4DG	7.63802448685665	4	55	2
TCGA-55-A57B	6.63775820730081	4	55	2
TCGA-62-A46O	3.73683605404903	2	62	3
TCGA-62-A46P	3.01809205002497	2	62	3
TCGA-62-A46R	4.89788607348508	3	62	3
TCGA-62-A46S	4.51202153494497	2	62	3
TCGA-62-A46U	5.38481885561736	3	62	3
TCGA-62-A46V	5.83807103496109	3	62	3
TCGA-62-A470	4.71735178453872	3	62	3
TCGA-62-A471	3.88297746130994	2	62	3
TCGA-62-A472	5.29142241768485	3	62	3
TCGA-64-1676	2.48451826071274	1	64	4
TCGA-64-1677	4.07122671908841	2	64	4
TCGA-64-1678	3.82980658648209	2	64	4
TCGA-64-1679	6.53009599689339	4	64	4
TCGA-64-1680	5.900444419486	3	64	4
TCGA-64-1681	5.73511733446998	3	64	4
TCGA-64-5774	3.19480652324585	2	64	4
TCGA-64-5775	0.156587004841199	0	64	4
TCGA-64-5778	5.5464240081254	3	64	4
TCGA-64-5779	3.5025716388081	2	64	4
TCGA-64-5781	-0.020866703328089	0	64	4
TCGA-64-5815	3.58191355800867	2	64	4
TCGA-67-3770	7.67747715919034	4	67	1
TCGA-67-3771	2.90352791852824	1	67	1
TCGA-67-3772	6.20491063177641	4	67	1
TCGA-67-3773	6.02545842114336	3	67	1
TCGA-67-3774	4.93192022622489	3	67	1
TCGA-67-4679	6.68829005829445	4	67	1
TCGA-67-6215	5.54224501509239	3	67	1
TCGA-67-6216	6.56487829557271	4	67	1
TCGA-67-6217	6.6374017881934	4	67	1
TCGA-69-7760	6.63225092045273	4	69	5
TCGA-69-7761	3.32697868534056	2	69	5
TCGA-69-7763	3.98981470272785	2	69	5
TCGA-69-7764	5.98834276563202	3	69	5
TCGA-69-7765	3.87949814124091	2	69	5
TCGA-69-7973	4.01407373793933	2	69	5
TCGA-69-7974	4.21788838868425	2	69	5
TCGA-69-7978	3.09116982887613	2	69	5
TCGA-69-7979	4.85295613521971	3	69	5
TCGA-69-7980	6.22037345673625	4	69	5
TCGA-69-8253	3.46582010063306	2	69	5
TCGA-69-8254	5.43409465697236	3	69	5
TCGA-69-8255	3.12484961156206	2	69	5
TCGA-69-8453	5.28714051558156	3	69	5
TCGA-69-A59K	5.54125491244695	3	69	5
TCGA-71-6725	4.99888606413775	3	71	2
TCGA-71-8520	5.72521408763852	3	71	2
TCGA-73-4658	3.48072294670027	2	73	5
TCGA-73-4659	4.57944961569394	3	73	5
TCGA-73-4662	4.90693417662535	3	73	5
TCGA-73-4666	2.49650436610664	1	73	5
TCGA-73-4668	3.22722933955507	2	73	5
TCGA-73-4670	4.19688513446969	2	73	5
TCGA-73-4675	1.71490326947301	1	73	5
TCGA-73-4676	6.08729390720434	3	73	5
TCGA-73-4677	4.64643545603575	3	73	5
TCGA-73-7498	5.10908382373763	3	73	5
TCGA-73-7499	7.01061418562929	4	73	5
TCGA-73-A9RS	1.80528775746923	1	73	5
TCGA-75-5122	1.93721431762452	1	75	4
TCGA-75-5125	5.38288886077185	3	75	4
TCGA-75-5126	4.90493266705139	3	75	4
TCGA-75-5146	5.29980125989198	3	75	4
TCGA-75-5147	6.20088467745791	4	75	4
TCGA-75-6203	6.51942959698191	4	75	4
TCGA-75-6205	2.75410777265889	1	75	4
TCGA-75-6206	5.34822136830147	3	75	4
TCGA-75-6207	2.87645635369732	1	75	4
TCGA-75-6211	4.32001491623314	2	75	4
TCGA-75-6212	6.6203025395712	4	75	4
TCGA-75-6214	5.079447946824	3	75	4
TCGA-75-7025	6.53327672564965	4	75	4
TCGA-75-7027	3.20387512181602	2	75	4
TCGA-75-7030	5.24912481391559	3	75	4
TCGA-75-7031	4.84561554322014	3	75	4
TCGA-78-7145	4.03658240044162	2	78	1
TCGA-78-7146	6.12940409597793	4	78	1
TCGA-78-7147	7.65734862194562	4	78	1
TCGA-78-7148	4.39677035633738	2	78	1
TCGA-78-7149	5.89873230710134	3	78	1
TCGA-78-7150	1.24015162302104	0	78	1
TCGA-78-7152	4.71148193445082	3	78	1
TCGA-78-7153	3.23419135760871	2	78	1
TCGA-78-7154	4.59618786607361	3	78	1
TCGA-78-7155	0.858184044192633	0	78	1
TCGA-78-7156	5.68345700812219	3	78	1
TCGA-78-7158	6.09225819922607	3	78	1
TCGA-78-7159	2.98528328312322	1	78	1
TCGA-78-7160	5.51478033234689	3	78	1
TCGA-78-7161	3.61271832819913	2	78	1
TCGA-78-7163	6.03211112053882	3	78	1
TCGA-78-7166	3.23730141977354	2	78	1
TCGA-78-7167	5.49019583636149	3	78	1
TCGA-78-7220	3.45393127606268	2	78	1
TCGA-78-7535	4.18577496173215	2	78	1
TCGA-78-7536	4.57903293929515	3	78	1
TCGA-78-7537	4.1695851130858	2	78	1
TCGA-78-7539	5.83329786936452	3	78	1
TCGA-78-7540	4.83466072396488	3	78	1
TCGA-78-7542	4.88312747102154	3	78	1
TCGA-78-7633	4.79582544436081	3	78	1
TCGA-78-8640	3.86355777530044	2	78	1
TCGA-78-8648	5.25491479853685	3	78	1
TCGA-78-8655	6.39180991858534	4	78	1
TCGA-78-8660	4.19454023683114	2	78	1
TCGA-78-8662	4.23367547940314	2	78	1
TCGA-80-5607	5.7174019086271	3	80	3
TCGA-80-5608	4.3565773509389	2	80	3
TCGA-80-5611	3.75770722397147	2	80	3
TCGA-83-5908	3.69031245967794	2	83	1
TCGA-86-6562	5.94682896793027	3	86	1
TCGA-86-6851	6.95883570224942	4	86	1
TCGA-86-7701	3.43114532614784	2	86	1
TCGA-86-7711	4.08503829559832	2	86	1
TCGA-86-7713	3.88631622046912	2	86	1
TCGA-86-7714	7.35445544792837	4	86	1
TCGA-86-7953	4.453098115691	2	86	1
TCGA-86-7954	4.45703420257774	2	86	1
TCGA-86-7955	2.49542297072132	1	86	1
TCGA-86-8054	3.44797074414619	2	86	1
TCGA-86-8055	6.21128171804436	4	86	1
TCGA-86-8056	4.66704248609577	3	86	1
TCGA-86-8073	3.8356606016358	2	86	1
TCGA-86-8074	5.72055236511203	3	86	1
TCGA-86-8075	6.00834131484938	3	86	1
TCGA-86-8076	5.54912527932811	3	86	1
TCGA-86-8278	6.78437094664177	4	86	1
TCGA-86-8279	5.76617745821649	3	86	1
TCGA-86-8280	5.5852958021106	3	86	1
TCGA-86-8281	4.4900082673077	2	86	1
TCGA-86-8358	2.45410927465996	1	86	1
TCGA-86-8359	3.15682582780929	2	86	1
TCGA-86-8585	3.50150428376751	2	86	1
TCGA-86-8668	6.1056277066729	3	86	1
TCGA-86-8669	3.60387330543048	2	86	1
TCGA-86-8671	4.95110058703504	3	86	1
TCGA-86-8672	2.12491834285803	1	86	1
TCGA-86-8673	5.71863275514453	3	86	1
TCGA-86-8674	2.27435589182517	1	86	1
TCGA-86-A456	5.61735837628803	3	86	1
TCGA-86-A4D0	3.18409804544901	2	86	1
TCGA-86-A4JF	4.26844116866032	2	86	1
TCGA-86-A4P7	5.29030010779972	3	86	1
TCGA-86-A4P8	6.64855681196922	4	86	1
TCGA-91-A4BC	2.88446547837206	1	91	1
TCGA-91-A4BD	5.80464300007722	3	91	1
TCGA-93-7347	4.83978243041296	3	93	1
TCGA-93-7348	5.94390255176188	3	93	1
TCGA-93-8067	5.26958985295029	3	93	1
TCGA-93-A4JN	4.32774758023278	2	93	1
TCGA-93-A4JO	5.54213651570407	3	93	1
TCGA-93-A4JP	6.40169866079307	4	93	1
TCGA-93-A4JQ	4.74426796219577	3	93	1
TCGA-95-7039	4.70037487304174	3	95	5
TCGA-95-7043	5.3247592983269	3	95	5
TCGA-95-7562	5.44956520347517	3	95	5
TCGA-95-7567	6.49744934149367	4	95	5
TCGA-95-7944	0.52213871010876	0	95	5
TCGA-95-7947	7.16406980435892	4	95	5
TCGA-95-7948	6.13736048801544	4	95	5
TCGA-95-8039	6.94658879610786	4	95	5
TCGA-95-8494	3.6930382775816	2	95	5
TCGA-95-A4VK	2.55405754197572	1	95	5
TCGA-95-A4VN	4.23558480326493	2	95	5
TCGA-95-A4VP	4.71810964208834	3	95	5
TCGA-97-7546	6.43195662668062	4	97	3
TCGA-97-7547	5.69169628681017	3	97	3
TCGA-97-7552	5.9632689214878	3	97	3
TCGA-97-7553	6.1614031915187	4	97	3
TCGA-97-7554	3.8956034857147	2	97	3
TCGA-97-7937	5.3500806209108	3	97	3
TCGA-97-7938	7.36748772647089	4	97	3
TCGA-97-7941	5.00943767127697	3	97	3
TCGA-97-8171	5.47382163569283	3	97	3
TCGA-97-8172	3.74645592205326	2	97	3
TCGA-97-8175	5.78592587000979	3	97	3
TCGA-97-8177	5.7243322260891	3	97	3
TCGA-97-8179	5.47542056137323	3	97	3
TCGA-97-8552	6.13942264910922	4	97	3
TCGA-97-A4LX	5.33263872594785	3	97	3
TCGA-97-A4M0	7.41872949107372	4	97	3
TCGA-97-A4M1	6.95203395910086	4	97	3
TCGA-97-A4M2	5.89060341144958	3	97	3
TCGA-97-A4M3	3.31854854087192	2	97	3
TCGA-97-A4M5	5.37565320783372	3	97	3
TCGA-97-A4M6	5.4968941527764	3	97	3
TCGA-97-A4M7	6.07693687618057	3	97	3
TCGA-99-7458	6.42088495468875	4	99	3
TCGA-99-8025	5.08244975432834	3	99	3
TCGA-99-8028	4.51539686956952	2	99	3
TCGA-99-8032	3.24620952686992	2	99	3
TCGA-99-8033	4.0105839536969	2	99	3
TCGA-99-AA5R	6.0640449022299	3	99	3
TCGA-J2-8192	6.35851230660775	4	J2	5
TCGA-J2-8194	4.80285117449199	3	J2	5
TCGA-J2-A4AD	5.60767147546499	3	J2	5
TCGA-J2-A4AE	6.17783623189458	4	J2	5
TCGA-J2-A4AG	3.56432368008267	2	J2	5
TCGA-L4-A4E5	3.99444807978931	2	L4	5
TCGA-L4-A4E6	6.03038942283148	3	L4	5
TCGA-L9-A443	5.23183275992736	3	L9	1
TCGA-L9-A444	5.03355790602488	3	L9	1
TCGA-L9-A50W	6.49043557484569	4	L9	1
TCGA-L9-A5IP	2.98920392474801	1	L9	1
TCGA-L9-A743	4.90299123951492	3	L9	1
TCGA-L9-A7SV	3.29348304921876	2	L9	1
TCGA-L9-A8F4	3.72974901569736	2	L9	1
TCGA-MN-A4N1	3.71087650072802	2	MN	5
TCGA-MN-A4N4	5.99876469365437	3	MN	5
TCGA-MN-A4N5	4.80623547033687	3	MN	5
TCGA-MP-A4SV	4.55316770700653	2	MP	4
TCGA-MP-A4SW	6.5104929767776	4	MP	4
TCGA-MP-A4SY	3.97961866134744	2	MP	4
TCGA-MP-A4T4	5.65787189960403	3	MP	4
TCGA-MP-A4T6	6.17738342180787	4	MP	4
TCGA-MP-A4T7	4.54227732612293	2	MP	4
TCGA-MP-A4T8	2.36107088944198	1	MP	4
TCGA-MP-A4T9	5.3254542909981	3	MP	4
TCGA-MP-A4TA	1.97393185428294	1	MP	4
TCGA-MP-A4TC	5.07778850478855	3	MP	4
TCGA-MP-A4TD	3.19638052742852	2	MP	4
TCGA-MP-A4TE	3.81674947366301	2	MP	4
TCGA-MP-A4TF	4.83661361674429	3	MP	4
TCGA-MP-A4TH	4.12337729165948	2	MP	4
TCGA-MP-A4TI	3.51538815084943	2	MP	4
TCGA-MP-A4TJ	5.11931811538649	3	MP	4
TCGA-MP-A4TK	3.36599847208647	2	MP	4
TCGA-MP-A5C7	5.69735920755635	3	MP	4
TCGA-NJ-A4YF	0.877498840658153	0	NJ	5
TCGA-NJ-A4YG	4.63864082249976	3	NJ	5
TCGA-NJ-A4YI	7.5677959160348	4	NJ	5
TCGA-NJ-A4YP	4.74105423900954	3	NJ	5
TCGA-NJ-A4YQ	3.86496157790453	2	NJ	5
TCGA-NJ-A55A	6.45586710536314	4	NJ	5
TCGA-NJ-A55O	5.21495358065461	3	NJ	5
TCGA-NJ-A55R	3.22751910764352	2	NJ	5
TCGA-NJ-A7XG	5.39707054999348	3	NJ	5
TCGA-O1-A52J	5.59223127415022	3	O1	2
TCGA-S2-AA1A	4.30296049486979	2	S2	3
