# Supplementary material for: Surrogate Biomarker Prediction from Whole-Slide Images for Evaluating Overall Survival in Lung Adenocarcinoma
Source: Diagnostics (Basel). 2024 Feb 20;14(5):462. doi: 10.3390/diagnostics14050462 (PMC10930763; doi:10.3390/diagnostics14050462)
Supplement: Supplementary file 1 [file diagnostics-14-00462-s001.zip › Supplementary_File_S5_TCGA_LUAD_crossfolds/crossfolds_SLC2A1.csv]

PATIENT	SLC2A1	SLC2A1_quantile	site_code	CV5
TCGA-05-4244	7.29629774406858	2	05	5
TCGA-05-4249	6.75385803508861	2	05	5
TCGA-05-4250	9.00637203751418	3	05	5
TCGA-05-4382	10.3153826030071	4	05	5
TCGA-05-4395	9.43667561863436	3	05	5
TCGA-05-4396	6.73022968342406	2	05	5
TCGA-05-4397	7.51563140637455	2	05	5
TCGA-05-4398	9.49049619361612	3	05	5
TCGA-05-4402	9.22880579034776	3	05	5
TCGA-05-4403	9.32539025473717	3	05	5
TCGA-05-4405	6.12492187898965	1	05	5
TCGA-05-4415	10.717065134259	4	05	5
TCGA-05-4417	5.59898771539233	1	05	5
TCGA-05-4418	10.8638494173542	4	05	5
TCGA-05-4420	7.61210206264885	2	05	5
TCGA-05-4422	5.28351231861038	1	05	5
TCGA-05-4424	7.20638011282858	2	05	5
TCGA-05-4426	9.60319446518539	3	05	5
TCGA-05-4427	9.25798759255325	3	05	5
TCGA-05-4430	7.3434336143829	2	05	5
TCGA-05-4432	7.18277617187858	2	05	5
TCGA-05-4433	8.22878785949009	3	05	5
TCGA-05-4434	9.38207089974943	3	05	5
TCGA-35-3615	5.43760235730321	1	35	2
TCGA-35-4122	9.15377843983403	3	35	2
TCGA-35-4123	10.3978419778619	4	35	2
TCGA-35-5375	7.98627376054209	2	35	2
TCGA-38-4625	8.59404862218887	3	38	5
TCGA-38-4626	5.59236167612451	1	38	5
TCGA-38-4627	7.16369268533062	2	38	5
TCGA-38-4628	6.35035847990873	1	38	5
TCGA-38-4629	10.3849802669358	4	38	5
TCGA-38-4630	9.13691177521648	3	38	5
TCGA-38-4631	9.06888918661843	3	38	5
TCGA-38-4632	8.69984133821674	3	38	5
TCGA-38-6178	8.11894399864637	2	38	5
TCGA-38-7271	6.00482249550282	1	38	5
TCGA-38-A44F	7.17427081745756	2	38	5
TCGA-44-2655	6.017517335236	1	44	2
TCGA-44-2656	6.08430670805665	1	44	2
TCGA-44-2657	6.87946291409083	2	44	2
TCGA-44-2659	6.30576710292819	1	44	2
TCGA-44-2661	5.90513330342687	1	44	2
TCGA-44-2662	9.82581168883745	4	44	2
TCGA-44-2665	8.02093736571307	2	44	2
TCGA-44-2666	5.44602326471375	1	44	2
TCGA-44-2668	9.35460709760518	3	44	2
TCGA-44-3396	7.31093326152757	2	44	2
TCGA-44-3398	8.75248315625903	3	44	2
TCGA-44-3917	7.79677970644639	2	44	2
TCGA-44-3918	7.73686870293885	2	44	2
TCGA-44-3919	8.05070219271749	2	44	2
TCGA-44-4112	5.82499114530639	1	44	2
TCGA-44-5643	8.60590780669579	3	44	2
TCGA-44-5644	9.44126004061359	3	44	2
TCGA-44-5645	4.03665281651332	0	44	2
TCGA-44-6145	7.77340601217109	2	44	2
TCGA-44-6146	7.06859155941924	2	44	2
TCGA-44-6147	5.07575918505548	0	44	2
TCGA-44-6148	5.81090899874884	1	44	2
TCGA-44-6774	7.33457925341127	2	44	2
TCGA-44-6775	4.88881477960096	0	44	2
TCGA-44-6776	5.92287321972473	1	44	2
TCGA-44-6777	8.3406737842625	3	44	2
TCGA-44-6778	6.64303801922338	2	44	2
TCGA-44-6779	9.40138416001834	3	44	2
TCGA-44-7659	5.89257175249329	1	44	2
TCGA-44-7660	9.71635137607262	4	44	2
TCGA-44-7662	9.46542349570557	3	44	2
TCGA-44-7667	7.07440580299058	2	44	2
TCGA-44-7669	7.3271577056124	2	44	2
TCGA-44-7670	8.89540445501535	3	44	2
TCGA-44-7671	8.23444733712711	3	44	2
TCGA-44-7672	8.08997532478399	2	44	2
TCGA-44-8119	8.99971483930159	3	44	2
TCGA-44-A479	4.6008679108302	0	44	2
TCGA-44-A47A	6.27434680401679	1	44	2
TCGA-44-A47B	6.74141455627215	2	44	2
TCGA-44-A47G	6.94082205505042	2	44	2
TCGA-44-A4SS	8.49742110135236	3	44	2
TCGA-44-A4SU	7.65511345606921	2	44	2
TCGA-49-4487	7.48675204507346	2	49	3
TCGA-49-4488	9.26844597401322	3	49	3
TCGA-49-4490	7.82797405592279	2	49	3
TCGA-49-4494	8.14578262218686	2	49	3
TCGA-49-4501	6.31495299159838	1	49	3
TCGA-49-4505	8.17803473858604	3	49	3
TCGA-49-4506	7.3921868303017	2	49	3
TCGA-49-4507	8.15554440627	2	49	3
TCGA-49-4510	7.17844970183309	2	49	3
TCGA-49-4512	5.6593039860486	1	49	3
TCGA-49-4514	6.81392825421379	2	49	3
TCGA-49-6742	7.8359207965177	2	49	3
TCGA-49-6743	9.5302876707209	3	49	3
TCGA-49-6744	7.04694872432542	2	49	3
TCGA-49-6745	7.87171683320432	2	49	3
TCGA-49-6761	8.09296799902756	2	49	3
TCGA-49-6767	9.42596584117813	3	49	3
TCGA-49-AAQV	7.00588720080288	2	49	3
TCGA-49-AAR0	6.00335031126045	1	49	3
TCGA-49-AAR2	4.87431459511267	0	49	3
TCGA-49-AAR3	6.89981471073907	2	49	3
TCGA-49-AAR4	8.04732375758981	2	49	3
TCGA-49-AAR9	11.2439385124311	4	49	3
TCGA-49-AARE	7.70217448979316	2	49	3
TCGA-49-AARN	7.12323457147827	2	49	3
TCGA-49-AARO	8.82212488258208	3	49	3
TCGA-49-AARQ	7.35134021630386	2	49	3
TCGA-49-AARR	6.71278378109784	2	49	3
TCGA-4B-A93V	7.76707594593533	2	4B	1
TCGA-50-5044	10.0134150248242	4	50	3
TCGA-50-5045	7.06116685839873	2	50	3
TCGA-50-5055	6.35107799073995	1	50	3
TCGA-50-5066	7.88468261578516	2	50	3
TCGA-50-5068	6.78531887875958	2	50	3
TCGA-50-5931	9.48726428830582	3	50	3
TCGA-50-5939	10.2016477931921	4	50	3
TCGA-50-5942	5.51365895382774	1	50	3
TCGA-50-5946	8.69144869767674	3	50	3
TCGA-50-6590	8.94934151862694	3	50	3
TCGA-50-6591	9.02048332553109	3	50	3
TCGA-50-6593	6.75826595845519	2	50	3
TCGA-50-6594	9.11211487402117	3	50	3
TCGA-50-6597	6.12183072655928	1	50	3
TCGA-50-6673	6.48948976932859	1	50	3
TCGA-50-7109	5.60732699683837	1	50	3
TCGA-50-8457	5.02874162678846	0	50	3
TCGA-50-8459	9.20352163481435	3	50	3
TCGA-53-7624	10.327447178311	4	53	1
TCGA-53-7626	5.24489506701492	1	53	1
TCGA-53-7813	5.73767922007992	1	53	1
TCGA-53-A4EZ	7.34380145106494	2	53	1
TCGA-55-1592	7.47122614532823	2	55	4
TCGA-55-1594	7.03830289186676	2	55	4
TCGA-55-1595	6.76978492948031	2	55	4
TCGA-55-1596	6.93036565075386	2	55	4
TCGA-55-5899	7.67316902407882	2	55	4
TCGA-55-6543	7.26184200769724	2	55	4
TCGA-55-6642	8.10053006990811	2	55	4
TCGA-55-6712	8.51331844999847	3	55	4
TCGA-55-6968	7.39629082519419	2	55	4
TCGA-55-6969	7.00066363966929	2	55	4
TCGA-55-6970	8.04069840609839	2	55	4
TCGA-55-6971	7.19368931402586	2	55	4
TCGA-55-6972	3.71647017880679	0	55	4
TCGA-55-6975	8.7188135444449	3	55	4
TCGA-55-6978	8.07903038254685	2	55	4
TCGA-55-6979	6.4444020138764	1	55	4
TCGA-55-6980	8.45386512378631	3	55	4
TCGA-55-6981	7.54012135216801	2	55	4
TCGA-55-6982	8.98715214223347	3	55	4
TCGA-55-6983	6.07537710327708	1	55	4
TCGA-55-6984	9.3857920517631	3	55	4
TCGA-55-6985	7.70981098512275	2	55	4
TCGA-55-6986	6.89182528743487	2	55	4
TCGA-55-6987	8.50371786459167	3	55	4
TCGA-55-7227	8.14639886737204	2	55	4
TCGA-55-7281	7.36126194817129	2	55	4
TCGA-55-7283	5.60678760804784	1	55	4
TCGA-55-7284	8.56489039987634	3	55	4
TCGA-55-7570	10.6903623865473	4	55	4
TCGA-55-7573	5.73126702290009	1	55	4
TCGA-55-7574	7.02717582028416	2	55	4
TCGA-55-7576	7.45895584173341	2	55	4
TCGA-55-7724	8.81236884879884	3	55	4
TCGA-55-7725	4.72894718978999	0	55	4
TCGA-55-7726	8.65133008812842	3	55	4
TCGA-55-7727	7.51114123735492	2	55	4
TCGA-55-7728	7.37341866380592	2	55	4
TCGA-55-7815	6.71624857721436	2	55	4
TCGA-55-7816	3.56166559088418	0	55	4
TCGA-55-7903	7.91322176180058	2	55	4
TCGA-55-7907	7.39769176794013	2	55	4
TCGA-55-7910	7.12402384692431	2	55	4
TCGA-55-7911	6.9729777868857	2	55	4
TCGA-55-7913	7.94987978210679	2	55	4
TCGA-55-7914	5.89753997100407	1	55	4
TCGA-55-7994	8.22463844627544	3	55	4
TCGA-55-7995	8.00710264099207	2	55	4
TCGA-55-8085	7.61215205527694	2	55	4
TCGA-55-8087	5.46114825620724	1	55	4
TCGA-55-8089	9.39074316358687	3	55	4
TCGA-55-8090	8.66874247050254	3	55	4
TCGA-55-8091	7.92540654762094	2	55	4
TCGA-55-8092	8.93422476502953	3	55	4
TCGA-55-8094	9.81697069820394	4	55	4
TCGA-55-8096	8.47093641506021	3	55	4
TCGA-55-8097	3.97286295299032	0	55	4
TCGA-55-8203	6.47133103407923	1	55	4
TCGA-55-8204	8.60134353037574	3	55	4
TCGA-55-8205	7.43270405556432	2	55	4
TCGA-55-8206	5.01165164323903	0	55	4
TCGA-55-8207	6.72848757928822	2	55	4
TCGA-55-8208	7.60303198130014	2	55	4
TCGA-55-8299	7.51644111948936	2	55	4
TCGA-55-8301	7.43347288746952	2	55	4
TCGA-55-8302	8.65634128448945	3	55	4
TCGA-55-8505	10.3577965631433	4	55	4
TCGA-55-8506	7.70675941864829	2	55	4
TCGA-55-8507	5.78292666076862	1	55	4
TCGA-55-8508	7.545877672757	2	55	4
TCGA-55-8510	6.91166232014804	2	55	4
TCGA-55-8511	7.88063404418031	2	55	4
TCGA-55-8512	7.52680761340962	2	55	4
TCGA-55-8513	7.4222001056095	2	55	4
TCGA-55-8514	6.11171668431665	1	55	4
TCGA-55-8614	8.38237750219393	3	55	4
TCGA-55-8615	6.02586351234473	1	55	4
TCGA-55-8616	6.92834201179662	2	55	4
TCGA-55-8619	7.5892045070231	2	55	4
TCGA-55-8620	7.52214117429465	2	55	4
TCGA-55-8621	7.06898059688011	2	55	4
TCGA-55-A48X	6.34702751431792	1	55	4
TCGA-55-A48Y	7.53050944814159	2	55	4
TCGA-55-A48Z	7.57241020297936	2	55	4
TCGA-55-A490	8.01402872297343	2	55	4
TCGA-55-A491	6.71202612304094	2	55	4
TCGA-55-A492	3.81699157788056	0	55	4
TCGA-55-A493	10.053740621289	4	55	4
TCGA-55-A494	7.24103668302131	2	55	4
TCGA-55-A4DF	9.32425595073374	3	55	4
TCGA-55-A4DG	5.29444653947404	1	55	4
TCGA-55-A57B	6.21088945391045	1	55	4
TCGA-62-A46O	9.03385142435049	3	62	5
TCGA-62-A46P	4.60616380850325	0	62	5
TCGA-62-A46R	5.66990506613926	1	62	5
TCGA-62-A46S	6.39175782939453	1	62	5
TCGA-62-A46U	7.59534824060445	2	62	5
TCGA-62-A46V	6.516684390649	1	62	5
TCGA-62-A470	6.44078899386028	1	62	5
TCGA-62-A471	9.29352295274412	3	62	5
TCGA-62-A472	7.60539323462851	2	62	5
TCGA-64-1676	8.12449707624602	2	64	2
TCGA-64-1677	8.58908631578124	3	64	2
TCGA-64-1678	7.93461015533489	2	64	2
TCGA-64-1679	9.90411018534202	4	64	2
TCGA-64-1680	5.67571762176065	1	64	2
TCGA-64-1681	6.78664480332843	2	64	2
TCGA-64-5774	7.12077269653376	2	64	2
TCGA-64-5775	7.34657354598612	2	64	2
TCGA-64-5778	6.30459095248304	1	64	2
TCGA-64-5779	6.53143719313926	1	64	2
TCGA-64-5781	9.07612418684266	3	64	2
TCGA-64-5815	9.69377952187622	3	64	2
TCGA-67-3770	7.09068567014151	2	67	2
TCGA-67-3771	8.52736528830293	3	67	2
TCGA-67-3772	7.37028825813698	2	67	2
TCGA-67-3773	6.04392939185363	1	67	2
TCGA-67-3774	6.94252252035224	2	67	2
TCGA-67-4679	5.38270810520091	1	67	2
TCGA-67-6215	6.65615412615682	2	67	2
TCGA-67-6216	7.92008753930275	2	67	2
TCGA-67-6217	5.13062625920627	1	67	2
TCGA-69-7760	8.38057463454441	3	69	5
TCGA-69-7761	8.4609966485108	3	69	5
TCGA-69-7763	7.22498370188373	2	69	5
TCGA-69-7764	4.83527843573203	0	69	5
TCGA-69-7765	7.97131819543243	2	69	5
TCGA-69-7973	5.72574596586165	1	69	5
TCGA-69-7974	8.50330980419124	3	69	5
TCGA-69-7978	8.73433626370819	3	69	5
TCGA-69-7979	7.02054188062968	2	69	5
TCGA-69-7980	6.72413203954954	2	69	5
TCGA-69-8253	7.13408017504315	2	69	5
TCGA-69-8254	7.0712128815756	2	69	5
TCGA-69-8255	5.31643295084553	1	69	5
TCGA-69-8453	7.86871515695587	2	69	5
TCGA-69-A59K	10.0785167120824	4	69	5
TCGA-71-6725	6.41600360119087	1	71	5
TCGA-71-8520	8.01621554699742	2	71	5
TCGA-73-4658	7.62358244994579	2	73	3
TCGA-73-4659	6.63730483733907	2	73	3
TCGA-73-4662	6.33758635260275	1	73	3
TCGA-73-4666	7.39673826989343	2	73	3
TCGA-73-4668	9.08331326945585	3	73	3
TCGA-73-4670	10.1400695593656	4	73	3
TCGA-73-4675	8.60964865193401	3	73	3
TCGA-73-4676	8.4898971462873	3	73	3
TCGA-73-4677	5.4530503025339	1	73	3
TCGA-73-7498	4.38453927091943	0	73	3
TCGA-73-7499	5.70335247491845	1	73	3
TCGA-73-A9RS	7.44530869011362	2	73	3
TCGA-75-5122	7.49751744913184	2	75	2
TCGA-75-5125	8.79996146769893	3	75	2
TCGA-75-5126	8.87381559067982	3	75	2
TCGA-75-5146	4.68007334101015	0	75	2
TCGA-75-5147	7.47790367312753	2	75	2
TCGA-75-6203	4.72238838977277	0	75	2
TCGA-75-6205	7.55220810666815	2	75	2
TCGA-75-6206	5.75887662715892	1	75	2
TCGA-75-6207	7.47443930006408	2	75	2
TCGA-75-6211	6.69077636296303	2	75	2
TCGA-75-6212	6.57842399652384	1	75	2
TCGA-75-6214	9.816587959254	4	75	2
TCGA-75-7025	5.51175494635431	1	75	2
TCGA-75-7027	10.8414923136676	4	75	2
TCGA-75-7030	9.89632943532812	4	75	2
TCGA-75-7031	7.05633177604773	2	75	2
TCGA-78-7145	9.90073433571678	4	78	1
TCGA-78-7146	9.38575484953921	3	78	1
TCGA-78-7147	7.40298295329051	2	78	1
TCGA-78-7148	8.69605143727497	3	78	1
TCGA-78-7149	7.01476479039473	2	78	1
TCGA-78-7150	10.6533333806976	4	78	1
TCGA-78-7152	6.20719006517849	1	78	1
TCGA-78-7153	5.17658342322244	1	78	1
TCGA-78-7154	8.6783330357147	3	78	1
TCGA-78-7155	8.58363457849551	3	78	1
TCGA-78-7156	3.60434405232467	0	78	1
TCGA-78-7158	4.44264639884903	0	78	1
TCGA-78-7159	6.65904399698073	2	78	1
TCGA-78-7160	6.98014908604936	2	78	1
TCGA-78-7161	5.770957739746	1	78	1
TCGA-78-7163	8.71632762846074	3	78	1
TCGA-78-7166	9.80939627649571	4	78	1
TCGA-78-7167	5.18609124252474	1	78	1
TCGA-78-7220	8.3019982418645	3	78	1
TCGA-78-7535	6.84442098682342	2	78	1
TCGA-78-7536	6.01434683252766	1	78	1
TCGA-78-7537	4.29171017831938	0	78	1
TCGA-78-7539	5.74170245108038	1	78	1
TCGA-78-7540	8.98772936120467	3	78	1
TCGA-78-7542	11.0517716739232	4	78	1
TCGA-78-7633	4.47210458190236	0	78	1
TCGA-78-8640	9.12161808184534	3	78	1
TCGA-78-8648	6.73106822963009	2	78	1
TCGA-78-8655	7.24980377843571	2	78	1
TCGA-78-8660	7.30032739688098	2	78	1
TCGA-78-8662	9.45712645804027	3	78	1
TCGA-80-5607	6.78719126792747	2	80	2
TCGA-80-5608	6.31654703428299	1	80	2
TCGA-80-5611	9.00686235864159	3	80	2
TCGA-83-5908	8.85737478560785	3	83	4
TCGA-86-6562	8.60176411739487	3	86	1
TCGA-86-6851	6.85768030677503	2	86	1
TCGA-86-7701	6.33250444373056	1	86	1
TCGA-86-7711	9.37586684725848	3	86	1
TCGA-86-7713	8.68121158055196	3	86	1
TCGA-86-7714	7.01399171049055	2	86	1
TCGA-86-7953	7.92470593030221	2	86	1
TCGA-86-7954	5.99937999287675	1	86	1
TCGA-86-7955	9.6523413528072	3	86	1
TCGA-86-8054	7.2500126337279	2	86	1
TCGA-86-8055	9.20612728058415	3	86	1
TCGA-86-8056	5.3249926204294	1	86	1
TCGA-86-8073	7.00757328443584	2	86	1
TCGA-86-8074	7.87307823895657	2	86	1
TCGA-86-8075	8.35783242881079	3	86	1
TCGA-86-8076	6.60327230821447	1	86	1
TCGA-86-8278	7.94440180810177	2	86	1
TCGA-86-8279	7.43697426131219	2	86	1
TCGA-86-8280	6.64717961495538	2	86	1
TCGA-86-8281	5.55883621712846	1	86	1
TCGA-86-8358	8.30882593594948	3	86	1
TCGA-86-8359	6.70910880669229	2	86	1
TCGA-86-8585	9.47058555160657	3	86	1
TCGA-86-8668	6.53890591464566	1	86	1
TCGA-86-8669	6.62587454386406	1	86	1
TCGA-86-8671	6.24107170798081	1	86	1
TCGA-86-8672	8.59477857172942	3	86	1
TCGA-86-8673	8.46354904602442	3	86	1
TCGA-86-8674	5.25612879634946	1	86	1
TCGA-86-A456	6.0660569073482	1	86	1
TCGA-86-A4D0	6.42931578698922	1	86	1
TCGA-86-A4JF	6.70064838872393	2	86	1
TCGA-86-A4P7	5.15750821497548	1	86	1
TCGA-86-A4P8	3.79615722461056	0	86	1
TCGA-91-A4BC	5.70688784851861	1	91	4
TCGA-91-A4BD	5.95981580007072	1	91	4
TCGA-93-7347	6.28088383261456	1	93	5
TCGA-93-7348	6.1892990806293	1	93	5
TCGA-93-8067	9.19409675341266	3	93	5
TCGA-93-A4JN	6.72150496224964	2	93	5
TCGA-93-A4JO	5.5376167907014	1	93	5
TCGA-93-A4JP	5.93917866003839	1	93	5
TCGA-93-A4JQ	8.15105398935319	2	93	5
TCGA-95-7039	7.54789505563593	2	95	1
TCGA-95-7043	6.64843977285721	2	95	1
TCGA-95-7562	8.81276985974206	3	95	1
TCGA-95-7567	7.19569598375478	2	95	1
TCGA-95-7944	7.89129793683751	2	95	1
TCGA-95-7947	7.38559284377888	2	95	1
TCGA-95-7948	7.23450867110877	2	95	1
TCGA-95-8039	6.94243180115153	2	95	1
TCGA-95-8494	9.72764560644046	4	95	1
TCGA-95-A4VK	6.35901396798481	1	95	1
TCGA-95-A4VN	8.07364580816868	2	95	1
TCGA-95-A4VP	4.91157049332976	0	95	1
TCGA-97-7546	5.26171845202396	1	97	5
TCGA-97-7547	6.87132155570976	2	97	5
TCGA-97-7552	7.7647153742405	2	97	5
TCGA-97-7553	6.694792287547	2	97	5
TCGA-97-7554	6.61825222810908	1	97	5
TCGA-97-7937	6.91688123672291	2	97	5
TCGA-97-7938	4.90256178125482	0	97	5
TCGA-97-7941	7.30009783075466	2	97	5
TCGA-97-8171	6.76846151521485	2	97	5
TCGA-97-8172	5.24528802988974	1	97	5
TCGA-97-8175	9.75048983781428	4	97	5
TCGA-97-8177	7.2270448345084	2	97	5
TCGA-97-8179	4.61006594173134	0	97	5
TCGA-97-8552	5.39872915870627	1	97	5
TCGA-97-A4LX	6.66827760932653	2	97	5
TCGA-97-A4M0	6.07778225226564	1	97	5
TCGA-97-A4M1	4.31537243134437	0	97	5
TCGA-97-A4M2	4.85620730588832	0	97	5
TCGA-97-A4M3	5.27088856804891	1	97	5
TCGA-97-A4M5	7.37839879356111	2	97	5
TCGA-97-A4M6	6.97032577442588	2	97	5
TCGA-97-A4M7	5.82589449903627	1	97	5
TCGA-99-7458	6.49544599089011	1	99	2
TCGA-99-8025	8.03251538098937	2	99	2
TCGA-99-8028	7.30791112155505	2	99	2
TCGA-99-8032	6.04481145430663	1	99	2
TCGA-99-8033	8.61949972729666	3	99	2
TCGA-99-AA5R	6.07262601327369	1	99	2
TCGA-J2-8192	7.71816943792615	2	J2	3
TCGA-J2-8194	5.94755148158649	1	J2	3
TCGA-J2-A4AD	7.41406133311859	2	J2	3
TCGA-J2-A4AE	5.36987703965394	1	J2	3
TCGA-J2-A4AG	6.03874084001558	1	J2	3
TCGA-L4-A4E5	7.57116752848378	2	L4	3
TCGA-L4-A4E6	4.6814506917572	0	L4	3
TCGA-L9-A443	5.31352860638684	1	L9	3
TCGA-L9-A444	6.16934034989174	1	L9	3
TCGA-L9-A50W	5.96703980653974	1	L9	3
TCGA-L9-A5IP	10.3433711183585	4	L9	3
TCGA-L9-A743	6.79347225561772	2	L9	3
TCGA-L9-A7SV	5.31100155165814	1	L9	3
TCGA-L9-A8F4	7.98341428980093	2	L9	3
TCGA-MN-A4N1	7.80811503698833	2	MN	5
TCGA-MN-A4N4	8.01909126650988	2	MN	5
TCGA-MN-A4N5	7.25835913310187	2	MN	5
TCGA-MP-A4SV	7.2377363021624	2	MP	3
TCGA-MP-A4SW	6.36092967874065	1	MP	3
TCGA-MP-A4SY	8.4032478900349	3	MP	3
TCGA-MP-A4T4	7.70418344427198	2	MP	3
TCGA-MP-A4T6	5.8869647166793	1	MP	3
TCGA-MP-A4T7	8.70607664095218	3	MP	3
TCGA-MP-A4T8	8.59689601352163	3	MP	3
TCGA-MP-A4T9	7.58823956476653	2	MP	3
TCGA-MP-A4TA	8.2533959373718	3	MP	3
TCGA-MP-A4TC	9.07667079433813	3	MP	3
TCGA-MP-A4TD	4.76812993026434	0	MP	3
TCGA-MP-A4TE	6.85805728847267	2	MP	3
TCGA-MP-A4TF	9.78580093701088	4	MP	3
TCGA-MP-A4TH	5.86266203737013	1	MP	3
TCGA-MP-A4TI	7.83899742052998	2	MP	3
TCGA-MP-A4TJ	5.98925757482212	1	MP	3
TCGA-MP-A4TK	8.8248924737841	3	MP	3
TCGA-MP-A5C7	5.39167644285887	1	MP	3
TCGA-NJ-A4YF	7.66332629828256	2	NJ	1
TCGA-NJ-A4YG	6.1346082908231	1	NJ	1
TCGA-NJ-A4YI	5.42718576226419	1	NJ	1
TCGA-NJ-A4YP	7.9088556310233	2	NJ	1
TCGA-NJ-A4YQ	8.0190619953686	2	NJ	1
TCGA-NJ-A55A	6.18188489285194	1	NJ	1
TCGA-NJ-A55O	7.2344459200958	2	NJ	1
TCGA-NJ-A55R	6.65719308753364	2	NJ	1
TCGA-NJ-A7XG	6.94303891909878	2	NJ	1
TCGA-O1-A52J	6.81669355960197	2	O1	1
TCGA-S2-AA1A	5.84798087886298	1	S2	4
