# Supplementary material for: Surrogate Biomarker Prediction from Whole-Slide Images for Evaluating Overall Survival in Lung Adenocarcinoma
Source: Diagnostics (Basel). 2024 Feb 20;14(5):462. doi: 10.3390/diagnostics14050462 (PMC10930763; doi:10.3390/diagnostics14050462)
Supplement: Supplementary file 1 [file diagnostics-14-00462-s001.zip › Supplementary_File_S5_TCGA_LUAD_crossfolds/crossfolds_SLC34A2.csv]

PATIENT	SLC34A2	SLC34A2_quantile	site_code	CV5
TCGA-05-4244	12.4155548785616	4	05	4
TCGA-05-4249	12.8259980171686	4	05	4
TCGA-05-4250	9.77687089367626	3	05	4
TCGA-05-4382	9.67095061268211	3	05	4
TCGA-05-4395	6.12176714053209	2	05	4
TCGA-05-4396	9.19834444501745	3	05	4
TCGA-05-4397	6.95702697861989	2	05	4
TCGA-05-4398	11.1088326305192	3	05	4
TCGA-05-4402	11.3329940169864	4	05	4
TCGA-05-4403	10.6635392196074	3	05	4
TCGA-05-4405	12.3587530626095	4	05	4
TCGA-05-4415	8.51941383857192	3	05	4
TCGA-05-4417	10.6046907566236	3	05	4
TCGA-05-4418	6.99159462066096	2	05	4
TCGA-05-4420	8.13439964079963	2	05	4
TCGA-05-4422	7.07700278427316	2	05	4
TCGA-05-4424	11.3406331486961	4	05	4
TCGA-05-4426	13.5672892575628	4	05	4
TCGA-05-4427	13.3260466708562	4	05	4
TCGA-05-4430	12.1199281753903	4	05	4
TCGA-05-4432	12.0005057504424	4	05	4
TCGA-05-4433	10.835801791628	3	05	4
TCGA-05-4434	11.0170180555305	3	05	4
TCGA-35-3615	11.3473583926505	4	35	5
TCGA-35-4122	9.18873093572098	3	35	5
TCGA-35-4123	9.69985842238637	3	35	5
TCGA-35-5375	5.45455328109792	2	35	5
TCGA-38-4625	9.67760532622247	3	38	5
TCGA-38-4626	13.3983212027829	4	38	5
TCGA-38-4627	10.5101867036493	3	38	5
TCGA-38-4628	12.2035493494766	4	38	5
TCGA-38-4629	10.9488989053807	3	38	5
TCGA-38-4630	9.48617506304187	3	38	5
TCGA-38-4631	4.84297858403312	1	38	5
TCGA-38-4632	11.3006369598903	4	38	5
TCGA-38-6178	10.6996189387159	3	38	5
TCGA-38-7271	12.6122753639985	4	38	5
TCGA-38-A44F	10.060460478094	3	38	5
TCGA-44-2655	12.068887515614	4	44	5
TCGA-44-2656	11.8758552985609	4	44	5
TCGA-44-2657	11.6032149368882	4	44	5
TCGA-44-2659	11.2635114163596	4	44	5
TCGA-44-2661	11.7361245087841	4	44	5
TCGA-44-2662	12.0333543723126	4	44	5
TCGA-44-2665	10.6172070337348	3	44	5
TCGA-44-2666	11.5585546738868	4	44	5
TCGA-44-2668	8.86235208228595	3	44	5
TCGA-44-3396	11.8902070951395	4	44	5
TCGA-44-3398	10.891510325497	3	44	5
TCGA-44-3917	8.36453053669398	3	44	5
TCGA-44-3918	10.1110958295091	3	44	5
TCGA-44-3919	12.1298458205337	4	44	5
TCGA-44-4112	11.4393014394465	4	44	5
TCGA-44-5643	6.77093294254999	2	44	5
TCGA-44-5644	7.32487975594192	2	44	5
TCGA-44-5645	13.5164202438572	4	44	5
TCGA-44-6145	9.98144585792261	3	44	5
TCGA-44-6146	8.73942667322233	3	44	5
TCGA-44-6147	9.36215898752871	3	44	5
TCGA-44-6148	11.34066162534	4	44	5
TCGA-44-6774	7.64392264799938	2	44	5
TCGA-44-6775	11.9944596655097	4	44	5
TCGA-44-6776	11.6085733086585	4	44	5
TCGA-44-6777	12.1934108774342	4	44	5
TCGA-44-6778	10.942375253118	3	44	5
TCGA-44-6779	10.7137165820625	3	44	5
TCGA-44-7659	12.2083915628563	4	44	5
TCGA-44-7660	4.32680574319466	1	44	5
TCGA-44-7662	8.78971645183632	3	44	5
TCGA-44-7667	5.42552841370702	2	44	5
TCGA-44-7669	9.81087632714198	3	44	5
TCGA-44-7670	9.00112990179984	3	44	5
TCGA-44-7671	11.3766110394921	4	44	5
TCGA-44-7672	11.6795456173759	4	44	5
TCGA-44-8119	10.450731433178	3	44	5
TCGA-44-A479	9.86158409795757	3	44	5
TCGA-44-A47A	11.0176365404857	3	44	5
TCGA-44-A47B	11.9833828490159	4	44	5
TCGA-44-A47G	11.6427081554424	4	44	5
TCGA-44-A4SS	6.96607203658662	2	44	5
TCGA-44-A4SU	11.1733144617535	3	44	5
TCGA-49-4487	9.99335434055564	3	49	2
TCGA-49-4488	11.7761428260041	4	49	2
TCGA-49-4490	11.5063793157849	4	49	2
TCGA-49-4494	12.6015836373402	4	49	2
TCGA-49-4501	11.7673415810466	4	49	2
TCGA-49-4505	12.5796344637182	4	49	2
TCGA-49-4506	6.48474142983554	2	49	2
TCGA-49-4507	6.43374907816175	2	49	2
TCGA-49-4510	10.0773791554655	3	49	2
TCGA-49-4512	12.325121818392	4	49	2
TCGA-49-4514	9.87339685306013	3	49	2
TCGA-49-6742	10.7835310156478	3	49	2
TCGA-49-6743	10.9668511132002	3	49	2
TCGA-49-6744	12.6172811036665	4	49	2
TCGA-49-6745	11.8045342671418	4	49	2
TCGA-49-6761	11.1443572851913	3	49	2
TCGA-49-6767	9.21834104433637	3	49	2
TCGA-49-AAQV	12.2141773395906	4	49	2
TCGA-49-AAR0	10.4200776042257	3	49	2
TCGA-49-AAR2	8.2386112402281	3	49	2
TCGA-49-AAR3	9.26196406892839	3	49	2
TCGA-49-AAR4	11.2067335898914	3	49	2
TCGA-49-AAR9	-0.922720653089806	0	49	2
TCGA-49-AARE	9.83306038458275	3	49	2
TCGA-49-AARN	12.0693567319602	4	49	2
TCGA-49-AARO	10.590361810666	3	49	2
TCGA-49-AARQ	11.055914269174	3	49	2
TCGA-49-AARR	11.1764639424291	3	49	2
TCGA-4B-A93V	9.12268853874667	3	4B	4
TCGA-50-5044	10.3693543416211	3	50	2
TCGA-50-5045	10.9757241853025	3	50	2
TCGA-50-5055	11.1276747474128	3	50	2
TCGA-50-5066	8.50735486787271	3	50	2
TCGA-50-5068	11.7456476836766	4	50	2
TCGA-50-5931	5.47821184820509	2	50	2
TCGA-50-5939	9.50914545247022	3	50	2
TCGA-50-5942	13.430780204355	4	50	2
TCGA-50-5946	7.40628935583027	2	50	2
TCGA-50-6590	3.88055342368487	1	50	2
TCGA-50-6591	8.1902645647	2	50	2
TCGA-50-6593	12.3629536602281	4	50	2
TCGA-50-6594	10.8027844068724	3	50	2
TCGA-50-6597	12.5384987097324	4	50	2
TCGA-50-6673	11.4464953397617	4	50	2
TCGA-50-7109	9.23312654004857	3	50	2
TCGA-50-8457	12.2843208666445	4	50	2
TCGA-50-8459	8.74503642862976	3	50	2
TCGA-53-7624	2.44262371204363	1	53	4
TCGA-53-7626	11.8471117549386	4	53	4
TCGA-53-7813	10.6782069609251	3	53	4
TCGA-53-A4EZ	7.77848153308611	2	53	4
TCGA-55-1592	11.6003520259206	4	55	1
TCGA-55-1594	9.50024239409657	3	55	1
TCGA-55-1595	11.3714103346917	4	55	1
TCGA-55-1596	11.2084294959825	3	55	1
TCGA-55-5899	0.821900480599225	0	55	1
TCGA-55-6543	13.1772697184546	4	55	1
TCGA-55-6642	10.2581694948837	3	55	1
TCGA-55-6712	11.9576117659679	4	55	1
TCGA-55-6968	6.31618793787614	2	55	1
TCGA-55-6969	9.09436568720417	3	55	1
TCGA-55-6970	10.9000311069395	3	55	1
TCGA-55-6971	11.3778266979064	4	55	1
TCGA-55-6972	8.8967793321531	3	55	1
TCGA-55-6975	6.52302197164899	2	55	1
TCGA-55-6978	8.59111716268892	3	55	1
TCGA-55-6979	11.6761210543739	4	55	1
TCGA-55-6980	10.9579472817573	3	55	1
TCGA-55-6981	12.3407328010516	4	55	1
TCGA-55-6982	12.0930261290592	4	55	1
TCGA-55-6983	10.2619819826988	3	55	1
TCGA-55-6984	9.58979423536111	3	55	1
TCGA-55-6985	12.031838509494	4	55	1
TCGA-55-6986	12.8639477805663	4	55	1
TCGA-55-6987	10.8620451345524	3	55	1
TCGA-55-7227	12.0176851607721	4	55	1
TCGA-55-7281	12.7517859871379	4	55	1
TCGA-55-7283	13.738029037643	4	55	1
TCGA-55-7284	10.7668718725393	3	55	1
TCGA-55-7570	7.44717441801224	2	55	1
TCGA-55-7573	13.4828401888284	4	55	1
TCGA-55-7574	11.0728658398711	3	55	1
TCGA-55-7576	13.1234107365474	4	55	1
TCGA-55-7724	11.6164112007459	4	55	1
TCGA-55-7725	12.2831678733604	4	55	1
TCGA-55-7726	6.2220558957508	2	55	1
TCGA-55-7727	13.8686960520393	4	55	1
TCGA-55-7728	9.86700827631544	3	55	1
TCGA-55-7815	13.3932826639364	4	55	1
TCGA-55-7816	9.18374157952781	3	55	1
TCGA-55-7903	13.5866848604385	4	55	1
TCGA-55-7907	9.47229308484318	3	55	1
TCGA-55-7910	9.87604778042676	3	55	1
TCGA-55-7911	12.6181203578403	4	55	1
TCGA-55-7913	11.3553294137085	4	55	1
TCGA-55-7914	12.3218283952832	4	55	1
TCGA-55-7994	11.3265896392693	4	55	1
TCGA-55-7995	8.65707297549816	3	55	1
TCGA-55-8085	8.50497270213035	3	55	1
TCGA-55-8087	13.5010473151343	4	55	1
TCGA-55-8089	9.6866483980336	3	55	1
TCGA-55-8090	12.6215059232181	4	55	1
TCGA-55-8091	12.1880194755483	4	55	1
TCGA-55-8092	7.0690358024002	2	55	1
TCGA-55-8094	7.27786257743909	2	55	1
TCGA-55-8096	8.45141375672541	3	55	1
TCGA-55-8097	11.9721765197181	4	55	1
TCGA-55-8203	11.5400742526003	4	55	1
TCGA-55-8204	9.21041752205812	3	55	1
TCGA-55-8205	9.69843740928863	3	55	1
TCGA-55-8206	12.0995925233459	4	55	1
TCGA-55-8207	12.1175828452237	4	55	1
TCGA-55-8208	10.5989162209899	3	55	1
TCGA-55-8299	11.8139271363976	4	55	1
TCGA-55-8301	11.2827541720542	4	55	1
TCGA-55-8302	11.3642622512824	4	55	1
TCGA-55-8505	8.31436892625219	3	55	1
TCGA-55-8506	12.5106913134787	4	55	1
TCGA-55-8507	11.3908538363047	4	55	1
TCGA-55-8508	9.9593860833491	3	55	1
TCGA-55-8510	11.202686221621	3	55	1
TCGA-55-8511	11.1906311119007	3	55	1
TCGA-55-8512	11.5715575751699	4	55	1
TCGA-55-8513	12.0928490738927	4	55	1
TCGA-55-8514	11.8582367805477	4	55	1
TCGA-55-8614	9.80998016733351	3	55	1
TCGA-55-8615	9.26008873475682	3	55	1
TCGA-55-8616	11.3878204637312	4	55	1
TCGA-55-8619	11.6965442830369	4	55	1
TCGA-55-8620	7.0558134102296	2	55	1
TCGA-55-8621	11.6606373136035	4	55	1
TCGA-55-A48X	12.477068407109	4	55	1
TCGA-55-A48Y	9.3139289310992	3	55	1
TCGA-55-A48Z	11.133969567587	3	55	1
TCGA-55-A490	9.62727113446699	3	55	1
TCGA-55-A491	10.8785972570006	3	55	1
TCGA-55-A492	10.1283833630371	3	55	1
TCGA-55-A493	10.0957975664898	3	55	1
TCGA-55-A494	11.7895275491606	4	55	1
TCGA-55-A4DF	9.01439316313034	3	55	1
TCGA-55-A4DG	12.5618664027466	4	55	1
TCGA-55-A57B	12.9137417180027	4	55	1
TCGA-62-A46O	6.35068330020677	2	62	2
TCGA-62-A46P	8.96587318526417	3	62	2
TCGA-62-A46R	11.8191066778844	4	62	2
TCGA-62-A46S	9.98300299819437	3	62	2
TCGA-62-A46U	11.8522311450075	4	62	2
TCGA-62-A46V	12.2431276829252	4	62	2
TCGA-62-A470	9.81315120929884	3	62	2
TCGA-62-A471	9.76945110048514	3	62	2
TCGA-62-A472	12.0302294685022	4	62	2
TCGA-64-1676	11.5043496407932	4	64	3
TCGA-64-1677	10.3998618169845	3	64	3
TCGA-64-1678	7.57055159722892	2	64	3
TCGA-64-1679	12.4063115929648	4	64	3
TCGA-64-1680	13.3552254688032	4	64	3
TCGA-64-1681	12.9211138012346	4	64	3
TCGA-64-5774	11.2305902630986	3	64	3
TCGA-64-5775	-0.819954022334812	0	64	3
TCGA-64-5778	11.7297005242615	4	64	3
TCGA-64-5779	8.83017582399891	3	64	3
TCGA-64-5781	3.9728287198177	1	64	3
TCGA-64-5815	11.2042755084851	3	64	3
TCGA-67-3770	11.9015083200074	4	67	4
TCGA-67-3771	9.06618247770197	3	67	4
TCGA-67-3772	11.4861157829683	4	67	4
TCGA-67-3773	12.0311630516769	4	67	4
TCGA-67-3774	10.8171704086731	3	67	4
TCGA-67-4679	13.69277711106	4	67	4
TCGA-67-6215	13.2596763694916	4	67	4
TCGA-67-6216	12.8987194787528	4	67	4
TCGA-67-6217	12.6566303907139	4	67	4
TCGA-69-7760	11.5218899308388	4	69	2
TCGA-69-7761	5.42773439705373	2	69	2
TCGA-69-7763	10.916046389378	3	69	2
TCGA-69-7764	12.1661259021167	4	69	2
TCGA-69-7765	13.6768942276768	4	69	2
TCGA-69-7973	9.86531292877398	3	69	2
TCGA-69-7974	13.0428248421593	4	69	2
TCGA-69-7978	12.372596896518	4	69	2
TCGA-69-7979	6.85038546754548	2	69	2
TCGA-69-7980	8.9195100113219	3	69	2
TCGA-69-8253	12.8586256326462	4	69	2
TCGA-69-8254	12.1267586339367	4	69	2
TCGA-69-8255	8.61210133012794	3	69	2
TCGA-69-8453	11.4143585763915	4	69	2
TCGA-69-A59K	9.94358819292044	3	69	2
TCGA-71-6725	12.9644866571498	4	71	5
TCGA-71-8520	12.5068243271929	4	71	5
TCGA-73-4658	12.8184254910074	4	73	3
TCGA-73-4659	11.4205824224823	4	73	3
TCGA-73-4662	14.2962894238236	4	73	3
TCGA-73-4666	9.396718173149	3	73	3
TCGA-73-4668	11.477086093585	4	73	3
TCGA-73-4670	8.61631685354802	3	73	3
TCGA-73-4675	8.87375030719003	3	73	3
TCGA-73-4676	9.88031716495539	3	73	3
TCGA-73-4677	12.0208750293144	4	73	3
TCGA-73-7498	12.2841843136212	4	73	3
TCGA-73-7499	10.4443620005813	3	73	3
TCGA-73-A9RS	9.03979789514037	3	73	3
TCGA-75-5122	11.6555564217547	4	75	5
TCGA-75-5125	9.38075732375634	3	75	5
TCGA-75-5126	11.8879584580636	4	75	5
TCGA-75-5146	13.2311954128729	4	75	5
TCGA-75-5147	10.17867956379	3	75	5
TCGA-75-6203	11.7926784483844	4	75	5
TCGA-75-6205	10.8730261834118	3	75	5
TCGA-75-6206	11.6363457447241	4	75	5
TCGA-75-6207	11.2107075344006	3	75	5
TCGA-75-6211	8.05104559087478	2	75	5
TCGA-75-6212	12.257435648094	4	75	5
TCGA-75-6214	8.98963578996162	3	75	5
TCGA-75-7025	11.5414064669463	4	75	5
TCGA-75-7027	7.24072104668012	2	75	5
TCGA-75-7030	10.5402869135984	3	75	5
TCGA-75-7031	8.85114600667499	3	75	5
TCGA-78-7145	12.5963978387742	4	78	3
TCGA-78-7146	7.49009841647713	2	78	3
TCGA-78-7147	11.0664338841458	3	78	3
TCGA-78-7148	11.1378750300777	3	78	3
TCGA-78-7149	8.02228876817477	2	78	3
TCGA-78-7150	8.83829276531599	3	78	3
TCGA-78-7152	12.7852128567742	4	78	3
TCGA-78-7153	7.38677788664387	2	78	3
TCGA-78-7154	9.08801764593138	3	78	3
TCGA-78-7155	5.71068783061198	2	78	3
TCGA-78-7156	7.78018879934627	2	78	3
TCGA-78-7158	12.5988365156648	4	78	3
TCGA-78-7159	10.6688615818858	3	78	3
TCGA-78-7160	11.5625382626702	4	78	3
TCGA-78-7161	9.26312368331551	3	78	3
TCGA-78-7163	12.5876338291843	4	78	3
TCGA-78-7166	7.47614106038917	2	78	3
TCGA-78-7167	8.04123251321235	2	78	3
TCGA-78-7220	8.14150884326673	2	78	3
TCGA-78-7535	13.6055386115685	4	78	3
TCGA-78-7536	8.21352744381016	3	78	3
TCGA-78-7537	12.6635634596424	4	78	3
TCGA-78-7539	13.1441047039131	4	78	3
TCGA-78-7540	10.2334808432892	3	78	3
TCGA-78-7542	10.3594940146237	3	78	3
TCGA-78-7633	8.97091707303726	3	78	3
TCGA-78-8640	10.6485668259878	3	78	3
TCGA-78-8648	11.3800424625101	4	78	3
TCGA-78-8655	12.9671217797946	4	78	3
TCGA-78-8660	11.9964791441708	4	78	3
TCGA-78-8662	9.78184730959193	3	78	3
TCGA-80-5607	12.0365579158344	4	80	2
TCGA-80-5608	11.1339328132707	3	80	2
TCGA-80-5611	11.4466386603222	4	80	2
TCGA-83-5908	9.58698294893484	3	83	3
TCGA-86-6562	12.4680728668745	4	86	4
TCGA-86-6851	11.6787538852567	4	86	4
TCGA-86-7701	10.8524601682273	3	86	4
TCGA-86-7711	10.2193563518084	3	86	4
TCGA-86-7713	8.27794605213974	3	86	4
TCGA-86-7714	13.4895375411834	4	86	4
TCGA-86-7953	11.4913407826844	4	86	4
TCGA-86-7954	11.3966888131222	4	86	4
TCGA-86-7955	10.3313071645306	3	86	4
TCGA-86-8054	9.46702000508192	3	86	4
TCGA-86-8055	10.7671513228909	3	86	4
TCGA-86-8056	13.1250515678431	4	86	4
TCGA-86-8073	12.1633772434163	4	86	4
TCGA-86-8074	11.6392063461855	4	86	4
TCGA-86-8075	10.854284560582	3	86	4
TCGA-86-8076	11.929180670204	4	86	4
TCGA-86-8278	13.025672237878	4	86	4
TCGA-86-8279	13.4465352483152	4	86	4
TCGA-86-8280	11.6298136931458	4	86	4
TCGA-86-8281	11.5257332474712	4	86	4
TCGA-86-8358	5.63122081669554	2	86	4
TCGA-86-8359	11.1829372607603	3	86	4
TCGA-86-8585	9.43731691144006	3	86	4
TCGA-86-8668	12.3396359532713	4	86	4
TCGA-86-8669	11.3129033517499	4	86	4
TCGA-86-8671	11.5549148825396	4	86	4
TCGA-86-8672	7.46245205709177	2	86	4
TCGA-86-8673	12.1830710464211	4	86	4
TCGA-86-8674	10.8318739385961	3	86	4
TCGA-86-A456	13.1941855585225	4	86	4
TCGA-86-A4D0	6.74040566251881	2	86	4
TCGA-86-A4JF	11.6135385921543	4	86	4
TCGA-86-A4P7	11.4344615687091	4	86	4
TCGA-86-A4P8	11.6302974318817	4	86	4
TCGA-91-A4BC	7.73169960391423	2	91	2
TCGA-91-A4BD	12.2540692742821	4	91	2
TCGA-93-7347	12.8217180631335	4	93	2
TCGA-93-7348	12.002153312659	4	93	2
TCGA-93-8067	9.66569690823767	3	93	2
TCGA-93-A4JN	11.0524269485748	3	93	2
TCGA-93-A4JO	11.6191092113663	4	93	2
TCGA-93-A4JP	11.763641814552	4	93	2
TCGA-93-A4JQ	10.7056338884813	3	93	2
TCGA-95-7039	11.498377466813	4	95	5
TCGA-95-7043	6.78427947204147	2	95	5
TCGA-95-7562	10.4615094419076	3	95	5
TCGA-95-7567	12.6919403350625	4	95	5
TCGA-95-7944	6.34155361990263	2	95	5
TCGA-95-7947	9.19136764432311	3	95	5
TCGA-95-7948	9.5216559831096	3	95	5
TCGA-95-8039	12.3540134092948	4	95	5
TCGA-95-8494	12.5367516613926	4	95	5
TCGA-95-A4VK	10.3118588316995	3	95	5
TCGA-95-A4VN	11.8419360034117	4	95	5
TCGA-95-A4VP	11.1478727337451	3	95	5
TCGA-97-7546	12.2069530025242	4	97	3
TCGA-97-7547	12.7751001351152	4	97	3
TCGA-97-7552	11.1258606992749	3	97	3
TCGA-97-7553	12.2145311893403	4	97	3
TCGA-97-7554	12.5057952447133	4	97	3
TCGA-97-7937	12.3018972325127	4	97	3
TCGA-97-7938	12.9288539011683	4	97	3
TCGA-97-7941	11.0263628629525	3	97	3
TCGA-97-8171	12.1991108173159	4	97	3
TCGA-97-8172	12.8699456342831	4	97	3
TCGA-97-8175	12.6910076118602	4	97	3
TCGA-97-8177	11.8779683400884	4	97	3
TCGA-97-8179	10.9037485199177	3	97	3
TCGA-97-8552	12.2432343018596	4	97	3
TCGA-97-A4LX	9.38663119191549	3	97	3
TCGA-97-A4M0	12.0512905892194	4	97	3
TCGA-97-A4M1	11.6874317469273	4	97	3
TCGA-97-A4M2	11.2839380717415	4	97	3
TCGA-97-A4M3	10.3774359790669	3	97	3
TCGA-97-A4M5	10.6441804143429	3	97	3
TCGA-97-A4M6	11.249856116445	3	97	3
TCGA-97-A4M7	11.6687738935765	4	97	3
TCGA-99-7458	13.2011004382745	4	99	3
TCGA-99-8025	11.9144080625633	4	99	3
TCGA-99-8028	10.5878446118593	3	99	3
TCGA-99-8032	10.9713730790881	3	99	3
TCGA-99-8033	8.62290457003851	3	99	3
TCGA-99-AA5R	11.359343884587	4	99	3
TCGA-J2-8192	12.4011659260634	4	J2	5
TCGA-J2-8194	12.5833783733493	4	J2	5
TCGA-J2-A4AD	10.0937867861845	3	J2	5
TCGA-J2-A4AE	11.5280779221959	4	J2	5
TCGA-J2-A4AG	12.6635204342253	4	J2	5
TCGA-L4-A4E5	10.2134488896615	3	L4	3
TCGA-L4-A4E6	12.1930071805857	4	L4	3
TCGA-L9-A443	11.1330539591243	3	L9	3
TCGA-L9-A444	9.97006841501347	3	L9	3
TCGA-L9-A50W	12.8125963272247	4	L9	3
TCGA-L9-A5IP	10.4861206976264	3	L9	3
TCGA-L9-A743	12.0556473506842	4	L9	3
TCGA-L9-A7SV	11.3155135281983	4	L9	3
TCGA-L9-A8F4	6.6904195319705	2	L9	3
TCGA-MN-A4N1	10.8931862870598	3	MN	4
TCGA-MN-A4N4	9.30391086487262	3	MN	4
TCGA-MN-A4N5	12.7973041854622	4	MN	4
TCGA-MP-A4SV	11.1965088395709	3	MP	4
TCGA-MP-A4SW	12.2900514516556	4	MP	4
TCGA-MP-A4SY	12.5763808581177	4	MP	4
TCGA-MP-A4T4	10.8336751468248	3	MP	4
TCGA-MP-A4T6	11.7041084296052	4	MP	4
TCGA-MP-A4T7	11.2182967700273	3	MP	4
TCGA-MP-A4T8	9.88324349087675	3	MP	4
TCGA-MP-A4T9	11.2418867725217	3	MP	4
TCGA-MP-A4TA	8.17102923455512	2	MP	4
TCGA-MP-A4TC	12.8663979196795	4	MP	4
TCGA-MP-A4TD	10.1039902361851	3	MP	4
TCGA-MP-A4TE	10.5409044763557	3	MP	4
TCGA-MP-A4TF	9.22237836773041	3	MP	4
TCGA-MP-A4TH	10.4408243698686	3	MP	4
TCGA-MP-A4TI	9.8003082237017	3	MP	4
TCGA-MP-A4TJ	10.4096750306508	3	MP	4
TCGA-MP-A4TK	11.1596877814876	3	MP	4
TCGA-MP-A5C7	10.167883224027	3	MP	4
TCGA-NJ-A4YF	11.8044313961383	4	NJ	2
TCGA-NJ-A4YG	12.3101892884394	4	NJ	2
TCGA-NJ-A4YI	11.8292183398762	4	NJ	2
TCGA-NJ-A4YP	11.7117559992812	4	NJ	2
TCGA-NJ-A4YQ	8.50656472967701	3	NJ	2
TCGA-NJ-A55A	11.9257015018389	4	NJ	2
TCGA-NJ-A55O	11.4477095994239	4	NJ	2
TCGA-NJ-A55R	7.15770383532256	2	NJ	2
TCGA-NJ-A7XG	13.4730818812265	4	NJ	2
TCGA-O1-A52J	12.5102074957184	4	O1	2
TCGA-S2-AA1A	8.11083005861976	2	S2	1
