# Supplementary material for: Surrogate Biomarker Prediction from Whole-Slide Images for Evaluating Overall Survival in Lung Adenocarcinoma
Source: Diagnostics (Basel). 2024 Feb 20;14(5):462. doi: 10.3390/diagnostics14050462 (PMC10930763; doi:10.3390/diagnostics14050462)
Supplement: Supplementary file 1 [file diagnostics-14-00462-s001.zip › Supplementary_File_S5_TCGA_LUAD_crossfolds/crossfolds_SLC46A2.csv]

PATIENT	SLC46A2	SLC46A2_quantile	site_code	CV5
TCGA-05-4244	1.30141635857815	2	05	4
TCGA-05-4249	1.45659914216944	2	05	4
TCGA-05-4250	0.515668833353841	2	05	4
TCGA-05-4382	-0.387724334365521	1	05	4
TCGA-05-4395	-3.83222139351095	0	05	4
TCGA-05-4396	0.463443142729163	2	05	4
TCGA-05-4397	-2.28145480922671	0	05	4
TCGA-05-4398	0.855080366642047	2	05	4
TCGA-05-4402	-0.668361597150479	1	05	4
TCGA-05-4403	3.12635481449841	3	05	4
TCGA-05-4405	0.823171666039915	2	05	4
TCGA-05-4415	-2.18149265248287	1	05	4
TCGA-05-4417	0.317484674689761	2	05	4
TCGA-05-4418	-0.305172641334202	1	05	4
TCGA-05-4420	2.89977097260544	3	05	4
TCGA-05-4422	-0.543290365675446	1	05	4
TCGA-05-4424	1.21652075232543	2	05	4
TCGA-05-4426	4.00008566195067	3	05	4
TCGA-05-4427	1.23888499609573	2	05	4
TCGA-05-4430	1.53688120511635	2	05	4
TCGA-05-4432	0.568334014013497	2	05	4
TCGA-05-4433	3.64791645540804	3	05	4
TCGA-05-4434	-0.112222650264327	1	05	4
TCGA-35-3615	4.91214626694145	3	35	5
TCGA-35-4122	2.37315399558875	2	35	5
TCGA-35-4123	-2.68504794225571	0	35	5
TCGA-35-5375	-1.62700412807998	1	35	5
TCGA-38-4625	1.22134984489539	2	38	1
TCGA-38-4626	4.78332173580468	3	38	1
TCGA-38-4627	1.41161376553797	2	38	1
TCGA-38-4628	-1.59977762762203	1	38	1
TCGA-38-4629	-1.13952728165933	1	38	1
TCGA-38-4630	-3.49707893210563	0	38	1
TCGA-38-4631	-2.11509073550097	1	38	1
TCGA-38-4632	2.19401857275964	2	38	1
TCGA-38-6178	-0.731310796089356	1	38	1
TCGA-38-7271	1.65047292292308	2	38	1
TCGA-38-A44F	1.34473708034657	2	38	1
TCGA-44-2655	5.37589634926993	3	44	3
TCGA-44-2656	2.19045012547149	2	44	3
TCGA-44-2657	1.94524818996422	2	44	3
TCGA-44-2659	-0.107520378565074	1	44	3
TCGA-44-2661	-0.51750865620869	1	44	3
TCGA-44-2662	1.25127688176942	2	44	3
TCGA-44-2665	1.29329932434266	2	44	3
TCGA-44-2666	4.69040589115928	3	44	3
TCGA-44-2668	1.62308556084103	2	44	3
TCGA-44-3396	4.17406216195323	3	44	3
TCGA-44-3398	2.86773993737858	2	44	3
TCGA-44-3917	1.09261574894846	2	44	3
TCGA-44-3918	1.61220250750552	2	44	3
TCGA-44-3919	1.39741745070667	2	44	3
TCGA-44-4112	2.24588929600648	2	44	3
TCGA-44-5643	-0.282761204672368	1	44	3
TCGA-44-5644	-2.71540996508379	0	44	3
TCGA-44-5645	0.796529354773819	2	44	3
TCGA-44-6145	0.473986625379519	2	44	3
TCGA-44-6146	0.436857686417166	2	44	3
TCGA-44-6147	-0.136380764293767	1	44	3
TCGA-44-6148	1.52747812390667	2	44	3
TCGA-44-6774	1.43611445079604	2	44	3
TCGA-44-6775	1.34451214444504	2	44	3
TCGA-44-6776	1.91614165058725	2	44	3
TCGA-44-6777	-0.072290340739655	1	44	3
TCGA-44-6778	2.88746739045929	3	44	3
TCGA-44-6779	-1.48257816296578	1	44	3
TCGA-44-7659	3.37774400888249	3	44	3
TCGA-44-7660	-2.87998664097122	0	44	3
TCGA-44-7662	-1.07206341504564	1	44	3
TCGA-44-7667	-1.86107956790062	1	44	3
TCGA-44-7669	0.783798141644878	2	44	3
TCGA-44-7670	0.398966132169035	2	44	3
TCGA-44-7671	2.75455314763967	2	44	3
TCGA-44-7672	0.943933557767903	2	44	3
TCGA-44-8119	-0.277231982647574	1	44	3
TCGA-44-A479	0.686066698878838	2	44	3
TCGA-44-A47A	2.35391256684786	2	44	3
TCGA-44-A47B	6.68290799874374	4	44	3
TCGA-44-A47G	1.82951932516201	2	44	3
TCGA-44-A4SS	-1.89625536393137	1	44	3
TCGA-44-A4SU	2.50986199731856	2	44	3
TCGA-49-4487	1.1711386770719	2	49	1
TCGA-49-4488	2.91264837389631	3	49	1
TCGA-49-4490	-2.07003941907097	1	49	1
TCGA-49-4494	0.116298184495747	1	49	1
TCGA-49-4501	-1.06541313248482	1	49	1
TCGA-49-4505	4.05586055363636	3	49	1
TCGA-49-4506	-2.99211726055994	0	49	1
TCGA-49-4507	-4.80246447738695	0	49	1
TCGA-49-4510	3.214066220727	3	49	1
TCGA-49-4512	3.2633387862547	3	49	1
TCGA-49-4514	-1.32049806600714	1	49	1
TCGA-49-6742	2.54559469901617	2	49	1
TCGA-49-6743	-0.238605537064747	1	49	1
TCGA-49-6744	3.12290213267781	3	49	1
TCGA-49-6745	3.50798715816698	3	49	1
TCGA-49-6761	-0.839952807965696	1	49	1
TCGA-49-6767	-2.37686462640569	0	49	1
TCGA-49-AAQV	2.11160151312143	2	49	1
TCGA-49-AAR0	1.94134932729364	2	49	1
TCGA-49-AAR2	-1.56276427867284	1	49	1
TCGA-49-AAR3	-2.3585830690203	0	49	1
TCGA-49-AAR4	-0.804324547517793	1	49	1
TCGA-49-AAR9	-1.35335500741967	1	49	1
TCGA-49-AARE	0.328950791191914	2	49	1
TCGA-49-AARN	2.65239051145231	2	49	1
TCGA-49-AARO	-0.440898601645448	1	49	1
TCGA-49-AARQ	-0.276234198433745	1	49	1
TCGA-49-AARR	2.17659619011041	2	49	1
TCGA-4B-A93V	3.64418700168645	3	4B	5
TCGA-50-5044	2.35680598333148	2	50	5
TCGA-50-5045	1.57337769444896	2	50	5
TCGA-50-5055	-0.437049655638582	1	50	5
TCGA-50-5066	0.464921142577888	2	50	5
TCGA-50-5068	0.315806950184307	2	50	5
TCGA-50-5931	-2.5764678318911	0	50	5
TCGA-50-5939	1.16943909423558	2	50	5
TCGA-50-5942	0.856597225253743	2	50	5
TCGA-50-5946	-0.730223920392057	1	50	5
TCGA-50-6590	-1.15682879831821	1	50	5
TCGA-50-6591	-0.671822823333331	1	50	5
TCGA-50-6593	1.74313313595674	2	50	5
TCGA-50-6594	-1.90412361638456	1	50	5
TCGA-50-6597	1.4886266943855	2	50	5
TCGA-50-6673	-0.430536228469062	1	50	5
TCGA-50-7109	3.49889715231986	3	50	5
TCGA-50-8457	4.24471583221322	3	50	5
TCGA-50-8459	-0.833671033597127	1	50	5
TCGA-53-7624	-2.17012194519107	1	53	4
TCGA-53-7626	2.71410333133911	2	53	4
TCGA-53-7813	3.63595344781891	3	53	4
TCGA-53-A4EZ	-0.023453113187237	1	53	4
TCGA-55-1592	2.16489709564269	2	55	2
TCGA-55-1594	0.903487137269659	2	55	2
TCGA-55-1595	5.00979271868657	3	55	2
TCGA-55-1596	-4.12694922702885	0	55	2
TCGA-55-5899	-2.51596915815716	0	55	2
TCGA-55-6543	4.521936361483	3	55	2
TCGA-55-6642	2.86886217929623	2	55	2
TCGA-55-6712	-1.02308215413708	1	55	2
TCGA-55-6968	-0.811432029846187	1	55	2
TCGA-55-6969	-1.18082196759003	1	55	2
TCGA-55-6970	0.850691991081551	2	55	2
TCGA-55-6971	2.91234842745538	3	55	2
TCGA-55-6972	0.382891724180506	2	55	2
TCGA-55-6975	-1.4423183385394	1	55	2
TCGA-55-6978	-0.432368264583498	1	55	2
TCGA-55-6979	0.805899058595879	2	55	2
TCGA-55-6980	0.516506317826259	2	55	2
TCGA-55-6981	1.02682286155198	2	55	2
TCGA-55-6982	-0.415859881341526	1	55	2
TCGA-55-6983	5.93133852236778	4	55	2
TCGA-55-6984	1.32059047338448	2	55	2
TCGA-55-6985	1.72578446820365	2	55	2
TCGA-55-6986	3.05900779784176	3	55	2
TCGA-55-6987	2.32549582298595	2	55	2
TCGA-55-7227	3.0914871172267	3	55	2
TCGA-55-7281	0.562246799644573	2	55	2
TCGA-55-7283	1.01340420249326	2	55	2
TCGA-55-7284	2.06608283872069	2	55	2
TCGA-55-7570	-0.619029303866298	1	55	2
TCGA-55-7573	1.72853723014452	2	55	2
TCGA-55-7574	4.11855688870599	3	55	2
TCGA-55-7576	0.130601477686612	1	55	2
TCGA-55-7724	2.35980935373652	2	55	2
TCGA-55-7725	2.09525864925241	2	55	2
TCGA-55-7726	-1.12312755143687	1	55	2
TCGA-55-7727	1.99699593443446	2	55	2
TCGA-55-7728	2.03540550900456	2	55	2
TCGA-55-7815	2.81594134719282	2	55	2
TCGA-55-7816	0.142920042827775	1	55	2
TCGA-55-7903	2.53092341400951	2	55	2
TCGA-55-7907	-0.825470520028685	1	55	2
TCGA-55-7910	4.0552316968045	3	55	2
TCGA-55-7911	4.38558854877001	3	55	2
TCGA-55-7913	1.77108296951091	2	55	2
TCGA-55-7914	1.37640815876852	2	55	2
TCGA-55-7994	-0.057517993376652	1	55	2
TCGA-55-7995	0.279529937512189	1	55	2
TCGA-55-8085	0.044175541468825	1	55	2
TCGA-55-8087	0.67638403836421	2	55	2
TCGA-55-8089	2.08675438273482	2	55	2
TCGA-55-8090	1.58026469425527	2	55	2
TCGA-55-8091	-1.35388745623518	1	55	2
TCGA-55-8092	-1.13120702567381	1	55	2
TCGA-55-8094	-0.605304358041527	1	55	2
TCGA-55-8096	-0.561862384904947	1	55	2
TCGA-55-8097	4.59118899604335	3	55	2
TCGA-55-8203	4.3159665109696	3	55	2
TCGA-55-8204	-1.07532833322834	1	55	2
TCGA-55-8205	1.02624542742977	2	55	2
TCGA-55-8206	5.16134558443413	3	55	2
TCGA-55-8207	4.44987123207505	3	55	2
TCGA-55-8208	2.34362655352488	2	55	2
TCGA-55-8299	3.93223630834456	3	55	2
TCGA-55-8301	-0.489770494588447	1	55	2
TCGA-55-8302	2.02870011650362	2	55	2
TCGA-55-8505	-0.668538246583085	1	55	2
TCGA-55-8506	1.99943532682585	2	55	2
TCGA-55-8507	3.03154537696435	3	55	2
TCGA-55-8508	0.154220975907304	1	55	2
TCGA-55-8510	1.47267249912475	2	55	2
TCGA-55-8511	-0.064293283435877	1	55	2
TCGA-55-8512	6.59346588288505	4	55	2
TCGA-55-8513	2.17905004881622	2	55	2
TCGA-55-8514	0.350954456562817	2	55	2
TCGA-55-8614	0.719612623542756	2	55	2
TCGA-55-8615	4.15085532107681	3	55	2
TCGA-55-8616	-0.715720262549685	1	55	2
TCGA-55-8619	4.26462015810013	3	55	2
TCGA-55-8620	-0.170752508788628	1	55	2
TCGA-55-8621	3.61267922425578	3	55	2
TCGA-55-A48X	2.52046268911241	2	55	2
TCGA-55-A48Y	-0.875512243845058	1	55	2
TCGA-55-A48Z	-0.388028942529719	1	55	2
TCGA-55-A490	-1.88411915312351	1	55	2
TCGA-55-A491	-0.02991387813195	1	55	2
TCGA-55-A492	4.61265368562384	3	55	2
TCGA-55-A493	-0.806108918898206	1	55	2
TCGA-55-A494	3.37870324654272	3	55	2
TCGA-55-A4DF	0.406868166829876	2	55	2
TCGA-55-A4DG	2.22175287703559	2	55	2
TCGA-55-A57B	0.187253894718789	1	55	2
TCGA-62-A46O	-2.57906825321056	0	62	4
TCGA-62-A46P	-1.34648038227089	1	62	4
TCGA-62-A46R	-0.549499593948747	1	62	4
TCGA-62-A46S	3.69880342087491	3	62	4
TCGA-62-A46U	3.31030029952498	3	62	4
TCGA-62-A46V	1.43388927688925	2	62	4
TCGA-62-A470	1.65845809548515	2	62	4
TCGA-62-A471	-0.09555100838724	1	62	4
TCGA-62-A472	1.92585772251178	2	62	4
TCGA-64-1676	-0.413034470316444	1	64	3
TCGA-64-1677	1.31420347258095	2	64	3
TCGA-64-1678	-1.33703243508648	1	64	3
TCGA-64-1679	-1.52534139215941	1	64	3
TCGA-64-1680	7.99023191022251	4	64	3
TCGA-64-1681	-0.05076899204041	1	64	3
TCGA-64-5774	4.57370680357113	3	64	3
TCGA-64-5775	-2.31471871408439	0	64	3
TCGA-64-5778	2.72970765785826	2	64	3
TCGA-64-5779	-2.6587402323295	0	64	3
TCGA-64-5781	-1.54024086242167	1	64	3
TCGA-64-5815	1.74541229029154	2	64	3
TCGA-67-3770	0.009989250196706	1	67	4
TCGA-67-3771	1.18067506068819	2	67	4
TCGA-67-3772	-0.362560848697954	1	67	4
TCGA-67-3773	4.97203168889288	3	67	4
TCGA-67-3774	3.88122946266141	3	67	4
TCGA-67-4679	5.32161847096457	3	67	4
TCGA-67-6215	2.22966521705996	2	67	4
TCGA-67-6216	6.17426549577289	4	67	4
TCGA-67-6217	2.06559016580907	2	67	4
TCGA-69-7760	3.52435570991484	3	69	3
TCGA-69-7761	-1.23617944506225	1	69	3
TCGA-69-7763	5.14154961231845	3	69	3
TCGA-69-7764	3.56440023171334	3	69	3
TCGA-69-7765	3.01184568486675	3	69	3
TCGA-69-7973	3.50896762587416	3	69	3
TCGA-69-7974	2.08382466192388	2	69	3
TCGA-69-7978	1.1637179107853	2	69	3
TCGA-69-7979	-1.46360060621307	1	69	3
TCGA-69-7980	-1.27390073814544	1	69	3
TCGA-69-8253	3.60631490689955	3	69	3
TCGA-69-8254	4.25477923695908	3	69	3
TCGA-69-8255	1.39720600384288	2	69	3
TCGA-69-8453	3.63083121337811	3	69	3
TCGA-69-A59K	-0.142944164686935	1	69	3
TCGA-71-6725	-0.006675409526946	1	71	3
TCGA-71-8520	-0.241977018237813	1	71	3
TCGA-73-4658	-0.345010504672187	1	73	5
TCGA-73-4659	2.27612083548661	2	73	5
TCGA-73-4662	2.32675186009942	2	73	5
TCGA-73-4666	0.135647904978855	1	73	5
TCGA-73-4668	1.62628113466122	2	73	5
TCGA-73-4670	-0.712157131993877	1	73	5
TCGA-73-4675	-0.3332640129875	1	73	5
TCGA-73-4676	0.498044048080088	2	73	5
TCGA-73-4677	6.05837650116935	4	73	5
TCGA-73-7498	6.12970604719195	4	73	5
TCGA-73-7499	1.15251185876279	2	73	5
TCGA-73-A9RS	-0.260003702782491	1	73	5
TCGA-75-5122	-1.13168076358655	1	75	3
TCGA-75-5125	0.991766711500472	2	75	3
TCGA-75-5126	2.91999104184341	3	75	3
TCGA-75-5146	0.182343678343802	1	75	3
TCGA-75-5147	-0.983402342044343	1	75	3
TCGA-75-6203	4.0518828563186	3	75	3
TCGA-75-6205	-0.837168501994468	1	75	3
TCGA-75-6206	3.20185615624218	3	75	3
TCGA-75-6207	-0.461413285059063	1	75	3
TCGA-75-6211	-2.65889978935772	0	75	3
TCGA-75-6212	4.22092306346853	3	75	3
TCGA-75-6214	-1.92280450490738	1	75	3
TCGA-75-7025	2.83115397530545	2	75	3
TCGA-75-7027	-1.19718593403472	1	75	3
TCGA-75-7030	2.98585093674904	3	75	3
TCGA-75-7031	1.1059608615263	2	75	3
TCGA-78-7145	-0.293338485199272	1	78	5
TCGA-78-7146	-0.67259992746275	1	78	5
TCGA-78-7147	0.155577040431403	1	78	5
TCGA-78-7148	3.02116300188707	3	78	5
TCGA-78-7149	-1.18745700600314	1	78	5
TCGA-78-7150	-2.78959572037301	0	78	5
TCGA-78-7152	4.14016849524152	3	78	5
TCGA-78-7153	-0.914802985963997	1	78	5
TCGA-78-7154	0.437758503469131	2	78	5
TCGA-78-7155	-3.3276825011187	0	78	5
TCGA-78-7156	2.55637601914107	2	78	5
TCGA-78-7158	1.40260776159059	2	78	5
TCGA-78-7159	2.01750725310896	2	78	5
TCGA-78-7160	0.827837554598453	2	78	5
TCGA-78-7161	1.34828663892353	2	78	5
TCGA-78-7163	2.32865068303434	2	78	5
TCGA-78-7166	-1.99038530123242	1	78	5
TCGA-78-7167	2.36608448786144	2	78	5
TCGA-78-7220	0.311981847281556	1	78	5
TCGA-78-7535	2.33132565757483	2	78	5
TCGA-78-7536	-0.343417130518905	1	78	5
TCGA-78-7537	5.10180699865094	3	78	5
TCGA-78-7539	-0.498554912150346	1	78	5
TCGA-78-7540	1.27078622720137	2	78	5
TCGA-78-7542	3.0086583531054	3	78	5
TCGA-78-7633	2.62452158871731	2	78	5
TCGA-78-8640	1.29212365942393	2	78	5
TCGA-78-8648	3.13815887946805	3	78	5
TCGA-78-8655	4.97764267356928	3	78	5
TCGA-78-8660	2.82195953679519	2	78	5
TCGA-78-8662	-2.6296258476577	0	78	5
TCGA-80-5607	4.87650096493411	3	80	5
TCGA-80-5608	3.86614550559747	3	80	5
TCGA-80-5611	-1.07214233587322	1	80	5
TCGA-83-5908	-1.4309703794232	1	83	1
TCGA-86-6562	0.623565662359085	2	86	1
TCGA-86-6851	-0.785842914954004	1	86	1
TCGA-86-7701	0.418009923958711	2	86	1
TCGA-86-7711	-0.798988191658457	1	86	1
TCGA-86-7713	3.36618999179645	3	86	1
TCGA-86-7714	4.68842962113544	3	86	1
TCGA-86-7953	4.10028721036362	3	86	1
TCGA-86-7954	0.800134417764219	2	86	1
TCGA-86-7955	-3.04796042624844	0	86	1
TCGA-86-8054	2.13547443318204	2	86	1
TCGA-86-8055	-0.077571683170792	1	86	1
TCGA-86-8056	1.62202573712992	2	86	1
TCGA-86-8073	0.621112608772863	2	86	1
TCGA-86-8074	-0.617537448393489	1	86	1
TCGA-86-8075	-1.54437970151477	1	86	1
TCGA-86-8076	4.45022215869357	3	86	1
TCGA-86-8278	5.42937498501656	3	86	1
TCGA-86-8279	0.088570946945337	1	86	1
TCGA-86-8280	2.37494353558029	2	86	1
TCGA-86-8281	2.19973932774841	2	86	1
TCGA-86-8358	-1.90614693888651	1	86	1
TCGA-86-8359	6.48328796136905	4	86	1
TCGA-86-8585	0.148790063460498	1	86	1
TCGA-86-8668	3.70352926310155	3	86	1
TCGA-86-8669	0.491040809266108	2	86	1
TCGA-86-8671	2.64481161592526	2	86	1
TCGA-86-8672	0.886131483270911	2	86	1
TCGA-86-8673	2.28294973927984	2	86	1
TCGA-86-8674	2.33601891170897	2	86	1
TCGA-86-A456	2.59697242833929	2	86	1
TCGA-86-A4D0	-1.62570835560269	1	86	1
TCGA-86-A4JF	1.479022080295	2	86	1
TCGA-86-A4P7	2.64046896416842	2	86	1
TCGA-86-A4P8	3.43398845122035	3	86	1
TCGA-91-A4BC	0.241555628441625	1	91	4
TCGA-91-A4BD	5.30318771214056	3	91	4
TCGA-93-7347	3.5675488198956	3	93	1
TCGA-93-7348	1.72511272691588	2	93	1
TCGA-93-8067	0.902407125854183	2	93	1
TCGA-93-A4JN	1.76763758370206	2	93	1
TCGA-93-A4JO	0.865417771585635	2	93	1
TCGA-93-A4JP	3.01233580676601	3	93	1
TCGA-93-A4JQ	2.25488312145685	2	93	1
TCGA-95-7039	0.714821644148007	2	95	4
TCGA-95-7043	-2.88566853207459	0	95	4
TCGA-95-7562	-1.18798856957106	1	95	4
TCGA-95-7567	4.0088243271678	3	95	4
TCGA-95-7944	-0.856372913144969	1	95	4
TCGA-95-7947	1.80548627171112	2	95	4
TCGA-95-7948	-1.25333136271428	1	95	4
TCGA-95-8039	4.26389970273423	3	95	4
TCGA-95-8494	-1.75372692921954	1	95	4
TCGA-95-A4VK	0.066392242609483	1	95	4
TCGA-95-A4VN	1.34266038682041	2	95	4
TCGA-95-A4VP	2.79880919358106	2	95	4
TCGA-97-7546	0.510209628315458	2	97	5
TCGA-97-7547	1.21463811370361	2	97	5
TCGA-97-7552	2.48645522462227	2	97	5
TCGA-97-7553	3.93822032451867	3	97	5
TCGA-97-7554	-0.173881614606584	1	97	5
TCGA-97-7937	-1.12270251242029	1	97	5
TCGA-97-7938	3.53324787303866	3	97	5
TCGA-97-7941	1.8925622676314	2	97	5
TCGA-97-8171	0.025361134876538	1	97	5
TCGA-97-8172	3.9168548239173	3	97	5
TCGA-97-8175	0.997836807477912	2	97	5
TCGA-97-8177	0.711785760535816	2	97	5
TCGA-97-8179	2.76130590633506	2	97	5
TCGA-97-8552	2.92334562750493	3	97	5
TCGA-97-A4LX	0.706722038119631	2	97	5
TCGA-97-A4M0	5.37288240638168	3	97	5
TCGA-97-A4M1	3.57490514846662	3	97	5
TCGA-97-A4M2	3.58140703215669	3	97	5
TCGA-97-A4M3	2.10612296429452	2	97	5
TCGA-97-A4M5	2.34319175577022	2	97	5
TCGA-97-A4M6	-0.012908724598791	1	97	5
TCGA-97-A4M7	1.29362096569059	2	97	5
TCGA-99-7458	4.17317986998412	3	99	3
TCGA-99-8025	0.717877322032483	2	99	3
TCGA-99-8028	2.10796363701329	2	99	3
TCGA-99-8032	2.22266219241707	2	99	3
TCGA-99-8033	2.35093664337549	2	99	3
TCGA-99-AA5R	2.67118946152923	2	99	3
TCGA-J2-8192	1.18657722654526	2	J2	4
TCGA-J2-8194	3.17414985395056	3	J2	4
TCGA-J2-A4AD	-1.24995413228774	1	J2	4
TCGA-J2-A4AE	-0.236395967312624	1	J2	4
TCGA-J2-A4AG	1.31141658149677	2	J2	4
TCGA-L4-A4E5	1.94494881883668	2	L4	4
TCGA-L4-A4E6	2.9822364005486	3	L4	4
TCGA-L9-A443	2.00703055206909	2	L9	4
TCGA-L9-A444	2.5933906989082	2	L9	4
TCGA-L9-A50W	3.33029574048497	3	L9	4
TCGA-L9-A5IP	-2.13457261589041	1	L9	4
TCGA-L9-A743	3.63814273705175	3	L9	4
TCGA-L9-A7SV	-0.190225260725182	1	L9	4
TCGA-L9-A8F4	-0.993516507292882	1	L9	4
TCGA-MN-A4N1	-0.594766510571849	1	MN	1
TCGA-MN-A4N4	-0.018814653486266	1	MN	1
TCGA-MN-A4N5	5.20077112757105	3	MN	1
TCGA-MP-A4SV	1.65929043903226	2	MP	4
TCGA-MP-A4SW	2.84167042507032	2	MP	4
TCGA-MP-A4SY	0.483192835227938	2	MP	4
TCGA-MP-A4T4	1.72957594039224	2	MP	4
TCGA-MP-A4T6	3.46997442482033	3	MP	4
TCGA-MP-A4T7	2.58819104014342	2	MP	4
TCGA-MP-A4T8	1.98609287943065	2	MP	4
TCGA-MP-A4T9	1.70463791401335	2	MP	4
TCGA-MP-A4TA	-2.39064057801292	0	MP	4
TCGA-MP-A4TC	0.255124564367545	1	MP	4
TCGA-MP-A4TD	3.67827998110343	3	MP	4
TCGA-MP-A4TE	2.44821043648406	2	MP	4
TCGA-MP-A4TF	0.511360061204609	2	MP	4
TCGA-MP-A4TH	6.81863947481559	4	MP	4
TCGA-MP-A4TI	1.56785557074356	2	MP	4
TCGA-MP-A4TJ	5.33406658660484	3	MP	4
TCGA-MP-A4TK	-1.93670764286338	1	MP	4
TCGA-MP-A5C7	1.79046861194784	2	MP	4
TCGA-NJ-A4YF	2.22965913696493	2	NJ	1
TCGA-NJ-A4YG	2.88881853562745	3	NJ	1
TCGA-NJ-A4YI	2.78901996045932	2	NJ	1
TCGA-NJ-A4YP	2.4335684174039	2	NJ	1
TCGA-NJ-A4YQ	1.01958877634385	2	NJ	1
TCGA-NJ-A55A	2.37189008892164	2	NJ	1
TCGA-NJ-A55O	4.47951142384315	3	NJ	1
TCGA-NJ-A55R	-0.638638907527975	1	NJ	1
TCGA-NJ-A7XG	5.5502273380549	4	NJ	1
TCGA-O1-A52J	2.23359140090634	2	O1	2
TCGA-S2-AA1A	0.313014159533716	1	S2	4
